# Supplementary material for: Integrated proteomic analysis of low-grade gliomas reveals contributions of 1p-19q co-deletion to oligodendroglioma
Source: Acta Neuropathol Commun. 2022 May 7;10:70. doi: 10.1186/s40478-022-01372-1 (PMC9080204; doi:10.1186/s40478-022-01372-1)
Supplement: Supplementary file 6 — Additional file 6: Patient samples and cohort. [file 40478_2022_1372_MOESM6_ESM.xlsx]

## Sheet: Type I vs Type II
Protein	baseMean	log2FoldChange	lfcSE	stat	pvalue	padj
Syk	40.2514	0.611261	0.0482595	12.6661	9.1096e-37	1.64884e-34		Differentially expressed proteins between TCGA Type I and Type II LGG
AR	37.5527	0.63175	0.0562233	11.2364	2.70032e-29	2.44379e-27
DJ-1	42.8905	0.406406	0.0390002	10.4206	1.99669e-25	1.20467e-23
PRDX1	33.0416	0.441553	0.0574751	7.68251	1.55995e-14	7.0588e-13
YAP	24.4058	0.322335	0.0426594	7.55602	4.15587e-14	1.50443e-12
FASN	55.8951	-0.200923	0.0266871	-7.52886	5.11871e-14	1.54414e-12
YAP_pS127	36.5784	0.319304	0.0458927	6.95763	3.46052e-12	8.94791e-11
mTOR	74.0188	0.149646	0.0216912	6.89892	5.2399e-12	1.18553e-10
TIGAR	19.016	0.508016	0.0783599	6.48311	8.98486e-11	1.80696e-09
c-Kit	34.6966	-0.432963	0.0672626	-6.43691	1.21933e-10	2.20699e-09
Cyclin_E1	40.0733	0.217813	0.0343816	6.33517	2.37086e-10	3.90114e-09
CDK1	20.1364	0.431094	0.0713442	6.04246	1.51784e-09	2.28941e-08
E-Cadherin	44.2247	0.280109	0.0468857	5.97429	2.31098e-09	3.2176e-08
alpha-Catenin	49.1405	0.239656	0.0411621	5.82225	5.80611e-09	7.50647e-08
ACC1	61.9525	-0.148306	0.025844	-5.73853	9.55025e-09	1.1524e-07
CD49b	36.1734	0.316275	0.0557108	5.67708	1.37013e-08	1.54996e-07
HER3_pY1289	26.7308	-0.393022	0.0704224	-5.58092	2.39244e-08	2.54725e-07
ACC_pS79	46.083	-0.20246	0.0374851	-5.40108	6.62401e-08	6.66081e-07
STAT3_pY705	32.6952	0.44871	0.0855086	5.24754	1.54142e-07	1.46279e-06
VEGFR2	32.1612	0.265929	0.0507616	5.23879	1.61634e-07	1.46279e-06
Cyclin_B1	32.1166	0.251451	0.049678	5.06163	4.15697e-07	3.58291e-06
p53	38.9651	0.163816	0.0336885	4.86268	1.15807e-06	9.5278e-06
IRS1	50	-0.159386	0.0334743	-4.76145	1.9221e-06	1.51261e-05
Src_pY527	59.8519	0.20714	0.0446206	4.64225	3.44641e-06	2.59917e-05
YB-1_pS102	35.4261	0.214801	0.0477481	4.49862	6.83946e-06	4.95177e-05
Chk2	40.8044	0.200278	0.044638	4.48672	7.23269e-06	5.03506e-05
PDK1	48.4205	-0.210905	0.0472244	-4.46602	7.96873e-06	5.342e-05
ERK2	39.2794	0.278829	0.0630823	4.42008	9.86627e-06	6.37784e-05
PEA15	46.5676	0.201932	0.0459608	4.39357	1.11505e-05	6.95944e-05
PDCD4	45.8078	0.193701	0.0489181	3.9597	7.50425e-05	0.000452756
Notch1	41.6363	-0.121894	0.0310208	-3.92943	8.51462e-05	0.000497144
EGFR	27.7828	-0.188516	0.0482848	-3.90425	9.45186e-05	0.000534621
MAPK_pT202_Y204	46.9965	0.238046	0.0630646	3.77464	0.000160242	0.000878903
p27_pT157	23.2162	-0.204198	0.0555602	-3.67526	0.000237608	0.00126492
ACVRL1	29.7803	0.197568	0.0541328	3.64969	0.000262562	0.00133335
Bad_pS112	24.9556	0.260984	0.0715589	3.64712	0.000265197	0.00133335
PDK1_pS241	67.8035	-0.0910006	0.0254168	-3.58034	0.000343153	0.00167867
XRCC1	46.7522	0.131717	0.0373105	3.53029	0.000415107	0.00197722
STAT5-alpha	49.826	0.118384	0.0338199	3.50042	0.000464523	0.00215586
p27	30.5226	-0.184321	0.0537888	-3.42676	0.000610826	0.00276399
GSK3-alpha-beta_pS21_S9	46.6005	0.155001	0.04557	3.40137	0.00067048	0.00295993
Annexin_VII	50.464	0.0794695	0.0234864	3.38364	0.000715308	0.00308264
PRAS40_pT246	37.5399	0.224069	0.0671262	3.33803	0.000843747	0.00355159
53BP1	63.8279	-0.0950334	0.0291006	-3.26569	0.00109198	0.00445077
cIAP	59.584	0.125526	0.038482	3.26193	0.00110655	0.00445077
RBM15	48.4349	0.121808	0.0381401	3.19369	0.00140468	0.00552711
c-Jun_pS73	36.6862	0.170574	0.0548378	3.11051	0.00186765	0.00719243
S6_pS235_S236	29.3097	0.182796	0.0592975	3.08269	0.00205137	0.00773537
eEF2K	34.9173	0.166707	0.0543126	3.0694	0.00214492	0.00792308
Chk1	40.492	0.134139	0.0439417	3.05266	0.00226822	0.00821096
HER3	15.3663	-0.197846	0.0651096	-3.03866	0.00237632	0.0084336
p38_pT180_Y182	51.6264	0.135577	0.0450866	3.00702	0.00263819	0.00918293
Stathmin	29.7566	0.127178	0.0426558	2.98149	0.00286851	0.00979622
Bax	28.49	0.183568	0.0619095	2.96511	0.00302577	0.0101419
FoxM1	36.8962	0.124122	0.0419539	2.95854	0.00309102	0.0101723
HER2	21.5766	-0.122577	0.0418837	-2.92661	0.00342676	0.0110758
BRCA2	47.6631	0.126826	0.0442416	2.86667	0.00414813	0.0131721
B-Raf	46.846	-0.228125	0.0800438	-2.85	0.00437195	0.0136435
mTOR_pS2448	41.2161	0.101241	0.0360994	2.80451	0.00503924	0.0154594
p62-LCK-ligand	22.4485	-0.119631	0.0435448	-2.7473	0.00600874	0.0181264
beta-Catenin	61.7555	0.0748788	0.0279485	2.67917	0.00738046	0.0218994
p90RSK	55.091	-0.0729645	0.0279144	-2.61387	0.00895241	0.0261353
Bcl-2	35.566	-0.134524	0.0518004	-2.59696	0.00940525	0.0270214
Tuberin	68.2644	-0.0725673	0.0293121	-2.47567	0.0132985	0.0376099
Rab11	20.2106	-0.144522	0.0593045	-2.43695	0.0148117	0.041245
SF2	52.0865	0.107576	0.0453012	2.37468	0.0175642	0.0481686
Src_pY416	24.1187	0.135675	0.0580413	2.33756	0.01941	0.0524358
Akt_pS473	39.9396	0.132137	0.0578539	2.28399	0.0223724	0.058648
Caveolin-1	32.0456	0.185906	0.0815824	2.27876	0.0226815	0.058648
PEA15_pS116	33.1777	0.190675	0.0836737	2.27879	0.0226797	0.058648
Lck	28.744	0.147282	0.065017	2.26528	0.0234955	0.059897
eIF4E	58.8719	0.0658579	0.029295	2.24809	0.0245705	0.0617675
AMPK_alpha	38.5995	0.111429	0.0497484	2.23986	0.0251001	0.0622345
SCD1	65.4814	-0.0499914	0.022474	-2.22441	0.0261211	0.0638908
HSP70	21.437	0.200778	0.0905957	2.2162	0.0266776	0.064382
Paxillin	39.6579	0.12417	0.0570705	2.17572	0.0295758	0.0695224
Rad51	35.2914	0.138606	0.0636262	2.17844	0.0293734	0.0695224
TTF1	27.1356	0.167457	0.0772939	2.1665	0.0302729	0.0702486
Raptor	48.4433	0.103435	0.0482654	2.14304	0.0321097	0.0735677
C-Raf	37.9575	-0.142581	0.0676039	-2.10906	0.034939	0.0780736
PR	50.9606	0.0892887	0.0422455	2.11357	0.0345524	0.0780736
eEF2	33.4747	0.119233	0.0567896	2.09955	0.0357685	0.0789524
Beclin	55.7263	-0.0540983	0.0261416	-2.06943	0.0385053	0.0839694
PKC-pan_BetaII_pS660	47.7946	-0.0797974	0.0406714	-1.962	0.0497625	0.107226
PREX1	53.8896	0.0853302	0.0438999	1.94374	0.0519264	0.109766
S6	56.2028	0.0584439	0.0301743	1.93688	0.0527603	0.109766
p27_pT198	25.9407	-0.106509	0.054916	-1.93948	0.0524428	0.109766
PKC-delta_pS664	32.5034	-0.124202	0.0648349	-1.91566	0.0554081	0.113964
MIG-6	33.8812	-0.0781345	0.0421912	-1.85192	0.064038	0.130235
Bap1-c-4	47.7625	-0.061367	0.0333506	-1.84006	0.0657596	0.13225
4E-BP1_pS65	33.1428	-0.139037	0.0771471	-1.80223	0.0715095	0.142233
S6_pS240_S244	37.5255	0.0736718	0.0410697	1.79382	0.0728411	0.143307
ER-alpha_pS118	30.905	-0.104428	0.0595339	-1.7541	0.0794135	0.154557
Bim	36.8704	0.104353	0.0612618	1.70339	0.0884946	0.170399
Rad50	40.7496	0.081759	0.0492281	1.66082	0.0967494	0.184333
4E-BP1_pT37_T46	50.0042	-0.100733	0.0615964	-1.63537	0.101972	0.188045
A-Raf_pS299	42.5416	-0.0778787	0.0476381	-1.6348	0.102091	0.188045
Rb_pS807_S811	47.0567	-0.0828814	0.0508108	-1.63118	0.102853	0.188045
p70S6K	69.6405	0.0367171	0.0223579	1.64224	0.10054	0.188045
Bcl-xL	34.442	-0.11108	0.0715578	-1.55231	0.120589	0.218266
NDRG1_pT346	36.1777	-0.0841031	0.0557176	-1.50945	0.131183	0.233131
Smad4	46.268	0.0504517	0.0334407	1.50869	0.131378	0.233131
MEK1_pS217_S221	29.4606	0.0962095	0.0649486	1.48132	0.138522	0.243422
4E-BP1	33.2973	-0.0846573	0.0581319	-1.4563	0.145311	0.252896
Smad1	37.5054	0.0681759	0.0478099	1.42598	0.153875	0.265251
NF2	56.2207	-0.052257	0.0381164	-1.37099	0.17038	0.290931
PTEN	60.386	-0.0440423	0.032661	-1.34847	0.177508	0.300271
HER2_pY1248	7.60192	-0.0792174	0.0616884	-1.28415	0.199089	0.333658
Caspase-7_cleavedD198	37.2641	0.0588731	0.046665	1.26161	0.207088	0.343881
ER-alpha	46.4553	0.0673156	0.0536869	1.25386	0.209894	0.345371
LKB1	32.3124	-0.0912913	0.0740117	-1.23347	0.2174	0.3545
ATM	53.0062	-0.0455523	0.0396883	-1.14775	0.251072	0.40575
eIF4G	45.4778	-0.047816	0.0425017	-1.12504	0.260573	0.417378
Bak	36.856	0.0499309	0.0451945	1.1048	0.269246	0.420117
GSK3-alpha-beta	45.9191	-0.0595665	0.0538648	-1.10585	0.26879	0.420117
INPP4B	60.6248	-0.033159	0.0298963	-1.10914	0.267372	0.420117
Chk1_pS345	42.6126	-0.0430177	0.0397676	-1.08173	0.279373	0.427171
Gab2	58.2169	0.0345168	0.0319186	1.0814	0.279519	0.427171
c-Myc	37.8473	0.0566746	0.0525535	1.07842	0.280847	0.427171
Akt_pT308	38.5183	0.0595364	0.056094	1.06137	0.288522	0.435188
C-Raf_pS338	47.3123	0.0399017	0.0380741	1.048	0.294638	0.438366
Rictor_pT1135	27.3037	0.0726344	0.0694275	1.04619	0.295473	0.438366
14-3-3_beta	28.6722	-0.0680832	0.0672821	-1.01191	0.311582	0.457495
Collagen_VI	28.677	0.059311	0.0591444	1.00282	0.31595	0.457495
N-Cadherin	19.5841	0.0769061	0.0765023	1.00528	0.314763	0.457495
PI3K-p110-alpha	58.2913	-0.0304927	0.0310358	-0.9825	0.325853	0.46721
TAZ	18.6319	0.074465	0.0761002	0.978511	0.327821	0.46721
14-3-3_epsilon	47.2766	-0.0386796	0.04052	-0.95458	0.33979	0.479843
GATA3	33.0003	-0.0400901	0.0423846	-0.945864	0.344218	0.479843
PKC-alpha_pS657	52.3833	-0.0274808	0.029079	-0.945039	0.344639	0.479843
Cyclin_D1	42.7393	-0.0624923	0.0668039	-0.935458	0.349552	0.482969
IGFBP2	22.2153	-0.0640762	0.0696592	-0.919853	0.35765	0.490414
PKC-alpha	56.5646	-0.0240563	0.0274075	-0.877727	0.380092	0.513408
c-Met_pY1235	30.1757	0.046347	0.052707	0.879332	0.379221	0.513408
Smad3	25.6351	-0.0657713	0.07623	-0.862802	0.388247	0.520538
PI3K-p85	66.59	-0.0197526	0.0232842	-0.848328	0.396255	0.527369
CD20	53.3203	0.0185605	0.0224384	0.827176	0.408138	0.539218
FOXO3a_pS318_S321	39.8421	-0.0363004	0.0458693	-0.791387	0.428718	0.562304
Claudin-7	42.73	-0.039333	0.0503758	-0.780792	0.434925	0.563577
Mre11	34.8532	0.0311256	0.0399504	0.779108	0.435916	0.563577
PCNA	39.189	0.0310739	0.0430993	0.720983	0.47092	0.604514
PAI-1	19.8328	-0.0462942	0.0649289	-0.712998	0.475847	0.606537
TFRC	25.0951	-0.0341143	0.0500952	-0.680989	0.495878	0.62765
NF-kB-p65_pS536	46.7482	0.0369659	0.0550866	0.67105	0.502189	0.631223
ASNS	26.5415	-0.0419185	0.0638566	-0.656448	0.511536	0.638538
Shc_pY317	16.5213	-0.0313879	0.0512415	-0.612549	0.540175	0.669669
ADAR1	45.4452	0.0238899	0.0415691	0.574702	0.565493	0.693584
Rab25	60.3934	-0.0147897	0.0258433	-0.572284	0.567129	0.693584
MYH11	34.5701	-0.031453	0.0564164	-0.557514	0.577176	0.701133
Akt	57.8347	0.0203053	0.0369448	0.54961	0.582587	0.702884
p70S6K_pT389	45.5543	-0.0298082	0.054786	-0.544084	0.586384	0.702884
AMPK_pT172	63.3335	0.0202771	0.0377229	0.537528	0.590903	0.703641
p21	43.0798	-0.0214735	0.0439507	-0.488583	0.625137	0.739541
Dvl3	37.4006	0.0237429	0.0510107	0.46545	0.64161	0.739948
GSK3_pS9	46.227	-0.0257979	0.0540892	-0.476951	0.633397	0.739948
MEK1	44.1158	-0.0285458	0.0613708	-0.465137	0.641834	0.739948
TSC1	67.2375	0.0116813	0.0250513	0.466296	0.641003	0.739948
ETS-1	29.9465	-0.038631	0.0848979	-0.455029	0.649088	0.743576
14-3-3_zeta	33.7544	0.0276979	0.0665773	0.416027	0.67739	0.771117
Rictor	59.7753	0.011546	0.0283603	0.40712	0.68392	0.773684
Heregulin	56.7735	0.0140347	0.036768	0.38171	0.702677	0.789966
G6PD	46.715	0.00922749	0.0273558	0.337315	0.73588	0.822187
N-Ras	63.1345	-0.00757175	0.0234288	-0.323181	0.746558	0.829
Chk2_pT68	31.9937	0.0119544	0.0390862	0.305846	0.759722	0.838473
P-Cadherin	55.1517	0.00793758	0.0293296	0.270634	0.786673	0.862956
Src	47.0555	0.0111324	0.0437784	0.254289	0.799272	0.866277
Tuberin_pT1462	53.4325	0.0129962	0.0501189	0.259308	0.795398	0.866277
Ku80	57.0894	-0.0108015	0.0435646	-0.247941	0.80418	0.866408
JNK2	49.8852	0.00945064	0.0438594	0.215476	0.829397	0.888289
Transglutaminase	49.8177	-0.00549751	0.0267122	-0.205805	0.836943	0.891098
EGFR_pY1068	10.7471	-0.0117612	0.0614202	-0.191488	0.848143	0.897742
CD31	48.1732	-0.00710643	0.039462	-0.180083	0.857087	0.901755
p90RSK_pT359_S363	33.4975	0.00841543	0.0483763	0.173958	0.861899	0.901755
GAPDH	26.7606	0.00927106	0.0659724	0.140529	0.888242	0.923976
4E-BP1_pT70	38.2114	0.00504622	0.0440531	0.114549	0.908803	0.939962
FOXO3a	32.9416	-0.00494181	0.0534902	-0.0923872	0.92639	0.947326
YB-1	26.5544	-0.00637243	0.0644988	-0.0987992	0.921298	0.947326
Fibronectin	22.063	0.00432563	0.0703306	0.0615042	0.950958	0.966985
Bid	21.5478	-0.000541011	0.0682608	-0.00792565	0.993676	0.993676
Cyclin_E2	27.5287	-0.000556674	0.0450552	-0.0123554	0.990142	0.993676
EGFR_pY1173	6.85828	0.00143287	0.0700809	0.0204459	0.983688	0.993676

## Sheet: Type I vs Type III
Protein	baseMean	log2FoldChange	lfcSE	stat	pvalue	padj
HER2_pY1248	11.8512	1.29978	0.122022	10.652	1.70738e-26	3.09036e-24		Differentially expressed proteins between TCGA Type I and Type III LGG
SCD1	62.4333	-0.531917	0.0533904	-9.96278	2.21768e-23	2.007e-21
53BP1	63.2659	-0.307829	0.0319805	-9.62554	6.23798e-22	3.76358e-20
ACC1	61.8533	-0.407379	0.0432981	-9.40871	5.02277e-21	2.2728e-19
HER2	28.8675	0.765352	0.08382	9.1309	6.79309e-20	2.4591e-18
EGFR_pY1173	10.1505	1.25925	0.148429	8.48384	2.17887e-17	6.57293e-16
ACC_pS79	46.1277	-0.472403	0.0573	-8.24438	1.66025e-16	4.05862e-15
IGFBP2	27.9718	0.681361	0.0827385	8.23511	1.79386e-16	4.05862e-15
Syk	35.8067	0.504738	0.0627597	8.04239	8.8106e-16	1.77191e-14
A-Raf_pS299	40.6706	-0.617629	0.077443	-7.97526	1.52056e-15	2.75222e-14
PI3K-p110-alpha	55.9494	-0.376585	0.049398	-7.62349	2.46915e-14	4.06288e-13
AR	33.9546	0.562812	0.0742596	7.57898	3.48283e-14	4.59773e-13
EGFR_pY1068	14.4289	0.950337	0.125136	7.59444	3.09121e-14	4.59773e-13
Rab25	57.962	-0.413561	0.0545864	-7.57627	3.55625e-14	4.59773e-13
ER-alpha	41.5133	-0.637188	0.0878932	-7.24957	4.18109e-13	5.04518e-12
ADAR1	42.1436	-0.557011	0.077533	-7.18418	6.7613e-13	7.64872e-12
FASN	57.6132	-0.360121	0.0503221	-7.15632	8.28693e-13	8.82315e-12
Bax	30.4162	0.537063	0.0757833	7.08683	1.37217e-12	1.31557e-11
N-Ras	60.9404	-0.368581	0.0520159	-7.08594	1.38099e-12	1.31557e-11
Annexin_VII	47.042	-0.339394	0.0484457	-7.00565	2.45835e-12	2.22481e-11
p53	34.6644	-0.420007	0.0610113	-6.88408	5.81608e-12	5.0129e-11
PKC-alpha	54.6698	-0.343039	0.0512451	-6.69408	2.17032e-11	1.78558e-10
IRS1	50.4273	-0.41815	0.0630102	-6.63622	3.21832e-11	2.53267e-10
CD31	45.7652	-0.47438	0.0717641	-6.61027	3.83624e-11	2.89317e-10
PKC-alpha_pS657	50.6106	-0.357751	0.0543564	-6.58158	4.6547e-11	3.37e-10
14-3-3_epsilon	45.2694	-0.492266	0.074992	-6.56425	5.22967e-11	3.64065e-10
Smad4	42.8901	-0.434582	0.0663578	-6.54908	5.78937e-11	3.88102e-10
NF2	54.4733	-0.35657	0.0546214	-6.52803	6.66424e-11	4.30795e-10
HER3_pY1289	27.5685	-0.648521	0.101173	-6.41	1.45515e-10	9.08216e-10
Rictor	57.5315	-0.278948	0.0440503	-6.3325	2.41215e-10	1.40839e-09
TFRC	28.6991	0.409881	0.0646925	6.33584	2.36055e-10	1.40839e-09
EGFR	34.7431	0.539607	0.0867082	6.22326	4.86943e-10	2.75427e-09
GATA3	31.5864	-0.515027	0.0828565	-6.21589	5.10332e-10	2.7991e-09
PI3K-p85	65.3622	-0.232709	0.0377116	-6.17075	6.79665e-10	3.61821e-09
STAT5-alpha	51.6289	0.260937	0.0423444	6.16225	7.17207e-10	3.70899e-09
P-Cadherin	53.3147	-0.327755	0.0555535	-5.8998	3.63936e-09	1.82979e-08
Bad_pS112	25.7236	0.523704	0.0888496	5.89427	3.76332e-09	1.84098e-08
PAI-1	23.6641	0.555108	0.0951807	5.83215	5.47178e-09	2.60629e-08
PEA15	40.3118	-0.444116	0.0767351	-5.78765	7.13767e-09	3.31261e-08
Ku80	54.5441	-0.296774	0.0520763	-5.69883	1.20635e-08	5.45871e-08
Bim	32.4573	-0.577577	0.101836	-5.67166	1.41423e-08	6.09464e-08
G6PD	45.3532	-0.28494	0.0502147	-5.67443	1.39153e-08	6.09464e-08
PKC-pan_BetaII_pS660	46.8993	-0.395187	0.0704156	-5.61221	1.99764e-08	8.40865e-08
p27	30.4567	-0.483278	0.0869217	-5.55993	2.69885e-08	1.11021e-07
Beclin	55.2995	-0.296907	0.0538572	-5.51285	3.53074e-08	1.42014e-07
p70S6K	67.4247	-0.195517	0.0367045	-5.32678	9.99704e-08	3.93362e-07
Mre11	32.9361	-0.425406	0.0802833	-5.29881	1.16558e-07	4.4887e-07
TAZ	21.3016	0.534779	0.101087	5.29027	1.22136e-07	4.60556e-07
4E-BP1_pT37_T46	48.2711	-0.40088	0.0761658	-5.26325	1.41532e-07	5.22801e-07
c-Kit	38.1021	-0.520685	0.101895	-5.11002	3.22116e-07	1.16606e-06
INPP4B	59.3716	-0.352641	0.0701804	-5.02478	5.04e-07	1.78871e-06
Caspase-7_cleavedD198	34.8564	-0.441448	0.0879487	-5.01938	5.18394e-07	1.80441e-06
CD20	52.3768	-0.18866	0.0379228	-4.97484	6.53024e-07	2.23014e-06
PR	46.9047	-0.436307	0.088192	-4.94724	7.52738e-07	2.47719e-06
PTEN	58.6172	-0.367847	0.0743175	-4.94966	7.43429e-07	2.47719e-06
Bak	34.5464	-0.435396	0.0884988	-4.91979	8.66373e-07	2.80024e-06
YAP	24.1088	0.361321	0.0736095	4.90862	9.17213e-07	2.91255e-06
Tuberin	68.7522	-0.218667	0.044696	-4.89231	9.96613e-07	3.11012e-06
Dvl3	35.2128	-0.329824	0.0702868	-4.69255	2.69822e-06	8.2776e-06
PDK1_pS241	69.1278	-0.216801	0.0471116	-4.60186	4.18744e-06	1.26321e-05
Bap1-c-4	47.7282	-0.222136	0.048532	-4.57711	4.71448e-06	1.39889e-05
Heregulin	54.353	-0.389736	0.0853526	-4.56619	4.96658e-06	1.44992e-05
TIGAR	16.8236	0.353282	0.0800254	4.41462	1.01188e-05	2.90715e-05
Transglutaminase	49.1106	-0.201099	0.0463028	-4.34312	1.40474e-05	3.97279e-05
4E-BP1	32.4519	-0.341279	0.0791707	-4.31068	1.62755e-05	4.53209e-05
Chk1	36.972	-0.349529	0.0821706	-4.2537	2.10269e-05	5.76647e-05
MYH11	33.5661	-0.395697	0.0936192	-4.22667	2.3718e-05	6.40739e-05
FoxM1	34.1089	-0.295379	0.0702687	-4.20357	2.62741e-05	6.99355e-05
Bcl-2	35.9682	-0.351662	0.0845079	-4.16129	3.16462e-05	8.30139e-05
C-Raf_pS338	45.5348	-0.308158	0.0754607	-4.08369	4.43264e-05	0.000114615
Gab2	56.4007	-0.201165	0.0495083	-4.06326	4.83911e-05	0.000123363
BRCA2	44.3001	-0.26781	0.0659907	-4.05829	4.94327e-05	0.000124268
CDK1	18.2766	0.306706	0.0784745	3.90836	9.29245e-05	0.000227288
HER3	15.6458	-0.437474	0.111892	-3.90979	9.23755e-05	0.000227288
FOXO3a	31.762	-0.33552	0.086965	-3.8581	0.000114273	0.000275779
AMPK_alpha	39.968	0.23998	0.0626783	3.82877	0.000128787	0.000298852
PRDX1	31.0099	0.337806	0.0881646	3.83154	0.000127346	0.000298852
Smad1	38.9827	0.232963	0.0608397	3.82913	0.000128597	0.000298852
CD49b	35.6155	0.313398	0.0823649	3.80499	0.000141808	0.000324901
14-3-3_beta	27.9565	-0.376029	0.103505	-3.63295	0.0002802	0.000618491
Src	45.3602	-0.247686	0.068134	-3.63528	0.00027768	0.000618491
YAP_pS127	35.2815	0.269525	0.0741784	3.63347	0.000279633	0.000618491
Claudin-7	42.4707	-0.3152	0.0885779	-3.55844	0.000373058	0.000813535
Cyclin_E2	26.8376	-0.321855	0.091134	-3.53167	0.000412951	0.000889811
FOXO3a_pS318_S321	39.456	-0.206716	0.0604186	-3.4214	0.000623004	0.00131121
p27_pT157	24.1995	-0.320751	0.0937344	-3.42192	0.000621813	0.00131121
XRCC1	43.4691	-0.197826	0.0580454	-3.40812	0.000654109	0.00136085
PDK1	51.5113	-0.247959	0.0734584	-3.3755	0.000736823	0.00151551
Chk2_pT68	31.3222	-0.260961	0.0796216	-3.27751	0.00104725	0.00210864
Rab11	20.721	-0.33219	0.101365	-3.27718	0.0010485	0.00210864
p70S6K_pT389	44.7786	-0.317071	0.0976186	-3.24806	0.00116195	0.00231113
YB-1_pS102	34.4658	0.201298	0.0626493	3.21309	0.00131317	0.00258351
Cyclin_E1	36.204	-0.205159	0.0639589	-3.20766	0.0013382	0.00260445
Lck	29.502	0.256247	0.0818442	3.13091	0.00174267	0.00335557
ER-alpha_pS118	31.0461	-0.301922	0.0970195	-3.11197	0.00185843	0.0035408
PDCD4	41.0028	-0.237756	0.0765757	-3.10485	0.00190374	0.00358933
E-Cadherin	38.7909	-0.238605	0.0772212	-3.08988	0.00200234	0.00373633
Paxillin	40.0614	0.200915	0.065624	3.0616	0.00220158	0.00406618
S6	54.4002	-0.15176	0.0508199	-2.98622	0.00282446	0.00516392
Rad51	32.3422	-0.299289	0.101205	-2.95726	0.00310386	0.00561798
STAT3_pY705	29.4404	0.298923	0.103171	2.89735	0.00376331	0.00674415
PKC-delta_pS664	33.2823	-0.280875	0.102725	-2.73425	0.00625233	0.0110948
TTF1	24.3218	-0.321077	0.118114	-2.71837	0.00656046	0.0115286
alpha-Catenin	44.2227	-0.187306	0.069776	-2.68439	0.00726633	0.0126462
Cyclin_B1	31.0951	0.19057	0.0722242	2.63859	0.00832525	0.0143511
MEK1	43.5849	-0.270962	0.104606	-2.59032	0.00958872	0.0163732
MAPK_pT202_Y204	41.6361	-0.210071	0.0824873	-2.5467	0.0108747	0.0183954
Src_pY527	54.6802	-0.16019	0.063385	-2.52726	0.0114958	0.019266
TSC1	67.2423	-0.108816	0.0431271	-2.52315	0.0116309	0.0193137
p27_pT198	26.3603	-0.228818	0.0908225	-2.51939	0.0117558	0.0193436
Rad50	38.5702	-0.162048	0.0650533	-2.49101	0.0127382	0.0207713
GSK3-alpha-beta	46.1988	-0.200261	0.0826518	-2.42295	0.015395	0.0248794
NDRG1_pT346	37.2112	-0.21539	0.0924263	-2.33039	0.0197854	0.0316917
ASNS	28.7012	0.191805	0.0824833	2.32538	0.0200515	0.0318362
Tuberin_pT1462	52.2972	-0.157028	0.0679337	-2.31149	0.0208058	0.0327465
GSK3_pS9	45.4627	-0.171018	0.0746941	-2.28958	0.0220459	0.0343993
c-Jun_pS73	36.1437	0.143717	0.0634657	2.26449	0.0235443	0.0364232
PRAS40_pT246	36.3428	0.198257	0.088931	2.22933	0.0257917	0.0395618
p90RSK	57.0689	-0.12413	0.055854	-2.2224	0.0262563	0.0399361
ACVRL1	29.96	0.190012	0.0866986	2.19164	0.0284056	0.0428452
Rb_pS807_S811	48.0935	-0.146193	0.0675735	-2.16347	0.0305052	0.0456317
Shc_pY317	16.7131	-0.208239	0.0988534	-2.10655	0.0351569	0.052159
Notch1	43.7852	-0.106901	0.0514812	-2.07651	0.037847	0.0556936
GAPDH	28.4006	0.181421	0.087662	2.06955	0.0384941	0.056189
B-Raf	50.4933	-0.20312	0.0996882	-2.03755	0.0415948	0.0602292
N-Cadherin	20.5239	0.211861	0.106653	1.98645	0.0469837	0.0674925
ERK2	34.4656	-0.184048	0.0929836	-1.97936	0.0477754	0.0680893
p90RSK_pT359_S363	33.3188	-0.141588	0.0738691	-1.91674	0.0552712	0.0781569
Chk1_pS345	43.4289	-0.139235	0.073232	-1.90129	0.0572643	0.0803476
eIF4G	48.4482	0.0989458	0.0526845	1.87808	0.0603703	0.084054
S6_pS235_S236	29.1203	0.170388	0.0912377	1.86751	0.06183	0.0854293
Akt_pS473	39.7897	0.145714	0.0814098	1.78989	0.073472	0.100746
Caveolin-1	31.3373	0.161162	0.0904804	1.78119	0.0748822	0.101907
RBM15	46.0703	-0.0751364	0.042342	-1.77451	0.0759784	0.102628
PEA15_pS116	29.9141	-0.197839	0.115677	-1.71026	0.0872169	0.116935
ETS-1	29.8377	-0.185856	0.110041	-1.68897	0.0912258	0.121411
YB-1	28.5828	0.145031	0.0874287	1.65885	0.0971453	0.128345
4E-BP1_pS65	34.232	-0.142856	0.0887114	-1.61034	0.107323	0.140414
c-Met_pY1235	29.8045	-0.149181	0.0927734	-1.60802	0.107832	0.140414
ATM	53.8159	-0.0778801	0.0488884	-1.59302	0.111156	0.143709
Stathmin	28.3515	-0.142304	0.0924368	-1.53947	0.123689	0.158779
Fibronectin	23.3226	0.159771	0.106922	1.49427	0.135106	0.172212
p21	43.6721	-0.0918501	0.0616594	-1.48964	0.13632	0.172544
SF2	49.9117	-0.0826354	0.0564617	-1.46357	0.143312	0.180136
beta-Catenin	60.6818	-0.0547142	0.0399432	-1.3698	0.170749	0.213141
Akt_pT308	39.3495	0.112702	0.0832377	1.35398	0.175743	0.217873
Rictor_pT1135	27.446	0.108236	0.0889941	1.21622	0.223901	0.275687
AMPK_pT172	63.4345	-0.051199	0.0424965	-1.20478	0.228288	0.27919
c-Myc	37.172	-0.0848269	0.0711847	-1.19165	0.2334	0.281636
mTOR	70.7723	-0.0465981	0.0390566	-1.19309	0.232834	0.281636
MIG-6	35.3421	-0.0714148	0.0620028	-1.1518	0.249403	0.298954
VEGFR2	30.0912	0.0804214	0.0707089	1.13736	0.255389	0.304114
Bcl-xL	37.7739	0.109805	0.097176	1.12996	0.258495	0.305801
C-Raf	39.6827	-0.073364	0.0720944	-1.01761	0.308863	0.363015
Cyclin_D1	46.3985	0.08509	0.0856924	0.992971	0.320724	0.372201
JNK2	50.0797	-0.0649409	0.0654098	-0.992831	0.320792	0.372201
Bid	22.2402	0.0838594	0.0909632	0.921905	0.356578	0.408485
PCNA	39.4799	-0.0657747	0.0710769	-0.925402	0.354757	0.408485
eIF4E	58.2593	-0.0444009	0.0488184	-0.909513	0.363079	0.413317
4E-BP1_pT70	38.6653	-0.0482709	0.0547451	-0.881739	0.377918	0.42635
HSP70	20.3177	0.0975559	0.112051	0.870641	0.38395	0.42635
Raptor	46.9468	-0.0516657	0.0590584	-0.874822	0.381671	0.42635
cIAP	57.3626	-0.0432662	0.0493653	-0.87645	0.380786	0.42635
14-3-3_zeta	33.533	-0.0781667	0.0933038	-0.837765	0.402163	0.44385
p62-LCK-ligand	24.0122	-0.0512102	0.0674334	-0.759419	0.447602	0.491006
Src_pY416	23.7625	0.0636801	0.0920197	0.692027	0.488921	0.5331
eEF2	32.0813	-0.0369652	0.0633666	-0.583354	0.559655	0.606572
NF-kB-p65_pS536	46.6845	-0.0314294	0.0660635	-0.475745	0.634256	0.679614
S6_pS240_S244	37.7769	0.0324895	0.0691176	0.470061	0.638311	0.679614
Smad3	26.311	-0.0418068	0.0881706	-0.474159	0.635387	0.679614
p38_pT180_Y182	49.5413	-0.0294151	0.0641865	-0.458276	0.646754	0.684576
DJ-1	37.5059	0.0314248	0.0728664	0.431265	0.666275	0.701139
PREX1	53.4329	-0.029857	0.0702849	-0.424799	0.670983	0.702011
LKB1	34.5773	0.0344725	0.094053	0.366522	0.713976	0.742699
MEK1_pS217_S221	29.0643	0.0312225	0.0997172	0.313111	0.754196	0.780055
eEF2K	33.0635	-0.0209655	0.0717739	-0.292105	0.770206	0.792087
Chk2	38.4384	-0.014959	0.0649438	-0.230337	0.81783	0.836312
Akt	58.9203	0.0100601	0.0521144	0.193039	0.846928	0.861203
Collagen_VI	28.8156	0.0156291	0.089025	0.175558	0.860641	0.870257
GSK3-alpha-beta_pS21_S9	44.4966	0.00711943	0.0637485	0.11168	0.911077	0.916139
mTOR_pS2448	40.781	-0.00222469	0.0623074	-0.035705	0.971518	0.971518

## Sheet: Type II vs Type III
Protein	baseMean	log2FoldChange	lfcSE	stat	pvalue	padj
Syk	40.2514	0.611261	0.0482595	12.6661	9.1096e-37	1.64884e-34		Differentially expressed proteins between TCGA Type II and Type III LGG
AR	37.5527	0.63175	0.0562233	11.2364	2.70032e-29	2.44379e-27
DJ-1	42.8905	0.406406	0.0390002	10.4206	1.99669e-25	1.20467e-23
PRDX1	33.0416	0.441553	0.0574751	7.68251	1.55995e-14	7.0588e-13
YAP	24.4058	0.322335	0.0426594	7.55602	4.15587e-14	1.50443e-12
FASN	55.8951	-0.200923	0.0266871	-7.52886	5.11871e-14	1.54414e-12
YAP_pS127	36.5784	0.319304	0.0458927	6.95763	3.46052e-12	8.94791e-11
mTOR	74.0188	0.149646	0.0216912	6.89892	5.2399e-12	1.18553e-10
TIGAR	19.016	0.508016	0.0783599	6.48311	8.98486e-11	1.80696e-09
c-Kit	34.6966	-0.432963	0.0672626	-6.43691	1.21933e-10	2.20699e-09
Cyclin_E1	40.0733	0.217813	0.0343816	6.33517	2.37086e-10	3.90114e-09
CDK1	20.1364	0.431094	0.0713442	6.04246	1.51784e-09	2.28941e-08
E-Cadherin	44.2247	0.280109	0.0468857	5.97429	2.31098e-09	3.2176e-08
alpha-Catenin	49.1405	0.239656	0.0411621	5.82225	5.80611e-09	7.50647e-08
ACC1	61.9525	-0.148306	0.025844	-5.73853	9.55025e-09	1.1524e-07
CD49b	36.1734	0.316275	0.0557108	5.67708	1.37013e-08	1.54996e-07
HER3_pY1289	26.7308	-0.393022	0.0704224	-5.58092	2.39244e-08	2.54725e-07
ACC_pS79	46.083	-0.20246	0.0374851	-5.40108	6.62401e-08	6.66081e-07
STAT3_pY705	32.6952	0.44871	0.0855086	5.24754	1.54142e-07	1.46279e-06
VEGFR2	32.1612	0.265929	0.0507616	5.23879	1.61634e-07	1.46279e-06
Cyclin_B1	32.1166	0.251451	0.049678	5.06163	4.15697e-07	3.58291e-06
p53	38.9651	0.163816	0.0336885	4.86268	1.15807e-06	9.5278e-06
IRS1	50	-0.159386	0.0334743	-4.76145	1.9221e-06	1.51261e-05
Src_pY527	59.8519	0.20714	0.0446206	4.64225	3.44641e-06	2.59917e-05
YB-1_pS102	35.4261	0.214801	0.0477481	4.49862	6.83946e-06	4.95177e-05
Chk2	40.8044	0.200278	0.044638	4.48672	7.23269e-06	5.03506e-05
PDK1	48.4205	-0.210905	0.0472244	-4.46602	7.96873e-06	5.342e-05
ERK2	39.2794	0.278829	0.0630823	4.42008	9.86627e-06	6.37784e-05
PEA15	46.5676	0.201932	0.0459608	4.39357	1.11505e-05	6.95944e-05
PDCD4	45.8078	0.193701	0.0489181	3.9597	7.50425e-05	0.000452756
Notch1	41.6363	-0.121894	0.0310208	-3.92943	8.51462e-05	0.000497144
EGFR	27.7828	-0.188516	0.0482848	-3.90425	9.45186e-05	0.000534621
MAPK_pT202_Y204	46.9965	0.238046	0.0630646	3.77464	0.000160242	0.000878903
p27_pT157	23.2162	-0.204198	0.0555602	-3.67526	0.000237608	0.00126492
ACVRL1	29.7803	0.197568	0.0541328	3.64969	0.000262562	0.00133335
Bad_pS112	24.9556	0.260984	0.0715589	3.64712	0.000265197	0.00133335
PDK1_pS241	67.8035	-0.0910006	0.0254168	-3.58034	0.000343153	0.00167867
XRCC1	46.7522	0.131717	0.0373105	3.53029	0.000415107	0.00197722
STAT5-alpha	49.826	0.118384	0.0338199	3.50042	0.000464523	0.00215586
p27	30.5226	-0.184321	0.0537888	-3.42676	0.000610826	0.00276399
GSK3-alpha-beta_pS21_S9	46.6005	0.155001	0.04557	3.40137	0.00067048	0.00295993
Annexin_VII	50.464	0.0794695	0.0234864	3.38364	0.000715308	0.00308264
PRAS40_pT246	37.5399	0.224069	0.0671262	3.33803	0.000843747	0.00355159
53BP1	63.8279	-0.0950334	0.0291006	-3.26569	0.00109198	0.00445077
cIAP	59.584	0.125526	0.038482	3.26193	0.00110655	0.00445077
RBM15	48.4349	0.121808	0.0381401	3.19369	0.00140468	0.00552711
c-Jun_pS73	36.6862	0.170574	0.0548378	3.11051	0.00186765	0.00719243
S6_pS235_S236	29.3097	0.182796	0.0592975	3.08269	0.00205137	0.00773537
eEF2K	34.9173	0.166707	0.0543126	3.0694	0.00214492	0.00792308
Chk1	40.492	0.134139	0.0439417	3.05266	0.00226822	0.00821096
HER3	15.3663	-0.197846	0.0651096	-3.03866	0.00237632	0.0084336
p38_pT180_Y182	51.6264	0.135577	0.0450866	3.00702	0.00263819	0.00918293
Stathmin	29.7566	0.127178	0.0426558	2.98149	0.00286851	0.00979622
Bax	28.49	0.183568	0.0619095	2.96511	0.00302577	0.0101419
FoxM1	36.8962	0.124122	0.0419539	2.95854	0.00309102	0.0101723
HER2	21.5766	-0.122577	0.0418837	-2.92661	0.00342676	0.0110758
BRCA2	47.6631	0.126826	0.0442416	2.86667	0.00414813	0.0131721
B-Raf	46.846	-0.228125	0.0800438	-2.85	0.00437195	0.0136435
mTOR_pS2448	41.2161	0.101241	0.0360994	2.80451	0.00503924	0.0154594
p62-LCK-ligand	22.4485	-0.119631	0.0435448	-2.7473	0.00600874	0.0181264
beta-Catenin	61.7555	0.0748788	0.0279485	2.67917	0.00738046	0.0218994
p90RSK	55.091	-0.0729645	0.0279144	-2.61387	0.00895241	0.0261353
Bcl-2	35.566	-0.134524	0.0518004	-2.59696	0.00940525	0.0270214
Tuberin	68.2644	-0.0725673	0.0293121	-2.47567	0.0132985	0.0376099
Rab11	20.2106	-0.144522	0.0593045	-2.43695	0.0148117	0.041245
SF2	52.0865	0.107576	0.0453012	2.37468	0.0175642	0.0481686
Src_pY416	24.1187	0.135675	0.0580413	2.33756	0.01941	0.0524358
Akt_pS473	39.9396	0.132137	0.0578539	2.28399	0.0223724	0.058648
Caveolin-1	32.0456	0.185906	0.0815824	2.27876	0.0226815	0.058648
PEA15_pS116	33.1777	0.190675	0.0836737	2.27879	0.0226797	0.058648
Lck	28.744	0.147282	0.065017	2.26528	0.0234955	0.059897
eIF4E	58.8719	0.0658579	0.029295	2.24809	0.0245705	0.0617675
AMPK_alpha	38.5995	0.111429	0.0497484	2.23986	0.0251001	0.0622345
SCD1	65.4814	-0.0499914	0.022474	-2.22441	0.0261211	0.0638908
HSP70	21.437	0.200778	0.0905957	2.2162	0.0266776	0.064382
Paxillin	39.6579	0.12417	0.0570705	2.17572	0.0295758	0.0695224
Rad51	35.2914	0.138606	0.0636262	2.17844	0.0293734	0.0695224
TTF1	27.1356	0.167457	0.0772939	2.1665	0.0302729	0.0702486
Raptor	48.4433	0.103435	0.0482654	2.14304	0.0321097	0.0735677
C-Raf	37.9575	-0.142581	0.0676039	-2.10906	0.034939	0.0780736
PR	50.9606	0.0892887	0.0422455	2.11357	0.0345524	0.0780736
eEF2	33.4747	0.119233	0.0567896	2.09955	0.0357685	0.0789524
Beclin	55.7263	-0.0540983	0.0261416	-2.06943	0.0385053	0.0839694
PKC-pan_BetaII_pS660	47.7946	-0.0797974	0.0406714	-1.962	0.0497625	0.107226
PREX1	53.8896	0.0853302	0.0438999	1.94374	0.0519264	0.109766
S6	56.2028	0.0584439	0.0301743	1.93688	0.0527603	0.109766
p27_pT198	25.9407	-0.106509	0.054916	-1.93948	0.0524428	0.109766
PKC-delta_pS664	32.5034	-0.124202	0.0648349	-1.91566	0.0554081	0.113964
MIG-6	33.8812	-0.0781345	0.0421912	-1.85192	0.064038	0.130235
Bap1-c-4	47.7625	-0.061367	0.0333506	-1.84006	0.0657596	0.13225
4E-BP1_pS65	33.1428	-0.139037	0.0771471	-1.80223	0.0715095	0.142233
S6_pS240_S244	37.5255	0.0736718	0.0410697	1.79382	0.0728411	0.143307
ER-alpha_pS118	30.905	-0.104428	0.0595339	-1.7541	0.0794135	0.154557
Bim	36.8704	0.104353	0.0612618	1.70339	0.0884946	0.170399
Rad50	40.7496	0.081759	0.0492281	1.66082	0.0967494	0.184333
4E-BP1_pT37_T46	50.0042	-0.100733	0.0615964	-1.63537	0.101972	0.188045
A-Raf_pS299	42.5416	-0.0778787	0.0476381	-1.6348	0.102091	0.188045
Rb_pS807_S811	47.0567	-0.0828814	0.0508108	-1.63118	0.102853	0.188045
p70S6K	69.6405	0.0367171	0.0223579	1.64224	0.10054	0.188045
Bcl-xL	34.442	-0.11108	0.0715578	-1.55231	0.120589	0.218266
NDRG1_pT346	36.1777	-0.0841031	0.0557176	-1.50945	0.131183	0.233131
Smad4	46.268	0.0504517	0.0334407	1.50869	0.131378	0.233131
MEK1_pS217_S221	29.4606	0.0962095	0.0649486	1.48132	0.138522	0.243422
4E-BP1	33.2973	-0.0846573	0.0581319	-1.4563	0.145311	0.252896
Smad1	37.5054	0.0681759	0.0478099	1.42598	0.153875	0.265251
NF2	56.2207	-0.052257	0.0381164	-1.37099	0.17038	0.290931
PTEN	60.386	-0.0440423	0.032661	-1.34847	0.177508	0.300271
HER2_pY1248	7.60192	-0.0792174	0.0616884	-1.28415	0.199089	0.333658
Caspase-7_cleavedD198	37.2641	0.0588731	0.046665	1.26161	0.207088	0.343881
ER-alpha	46.4553	0.0673156	0.0536869	1.25386	0.209894	0.345371
LKB1	32.3124	-0.0912913	0.0740117	-1.23347	0.2174	0.3545
ATM	53.0062	-0.0455523	0.0396883	-1.14775	0.251072	0.40575
eIF4G	45.4778	-0.047816	0.0425017	-1.12504	0.260573	0.417378
Bak	36.856	0.0499309	0.0451945	1.1048	0.269246	0.420117
GSK3-alpha-beta	45.9191	-0.0595665	0.0538648	-1.10585	0.26879	0.420117
INPP4B	60.6248	-0.033159	0.0298963	-1.10914	0.267372	0.420117
Chk1_pS345	42.6126	-0.0430177	0.0397676	-1.08173	0.279373	0.427171
Gab2	58.2169	0.0345168	0.0319186	1.0814	0.279519	0.427171
c-Myc	37.8473	0.0566746	0.0525535	1.07842	0.280847	0.427171
Akt_pT308	38.5183	0.0595364	0.056094	1.06137	0.288522	0.435188
C-Raf_pS338	47.3123	0.0399017	0.0380741	1.048	0.294638	0.438366
Rictor_pT1135	27.3037	0.0726344	0.0694275	1.04619	0.295473	0.438366
14-3-3_beta	28.6722	-0.0680832	0.0672821	-1.01191	0.311582	0.457495
Collagen_VI	28.677	0.059311	0.0591444	1.00282	0.31595	0.457495
N-Cadherin	19.5841	0.0769061	0.0765023	1.00528	0.314763	0.457495
PI3K-p110-alpha	58.2913	-0.0304927	0.0310358	-0.9825	0.325853	0.46721
TAZ	18.6319	0.074465	0.0761002	0.978511	0.327821	0.46721
14-3-3_epsilon	47.2766	-0.0386796	0.04052	-0.95458	0.33979	0.479843
GATA3	33.0003	-0.0400901	0.0423846	-0.945864	0.344218	0.479843
PKC-alpha_pS657	52.3833	-0.0274808	0.029079	-0.945039	0.344639	0.479843
Cyclin_D1	42.7393	-0.0624923	0.0668039	-0.935458	0.349552	0.482969
IGFBP2	22.2153	-0.0640762	0.0696592	-0.919853	0.35765	0.490414
PKC-alpha	56.5646	-0.0240563	0.0274075	-0.877727	0.380092	0.513408
c-Met_pY1235	30.1757	0.046347	0.052707	0.879332	0.379221	0.513408
Smad3	25.6351	-0.0657713	0.07623	-0.862802	0.388247	0.520538
PI3K-p85	66.59	-0.0197526	0.0232842	-0.848328	0.396255	0.527369
CD20	53.3203	0.0185605	0.0224384	0.827176	0.408138	0.539218
FOXO3a_pS318_S321	39.8421	-0.0363004	0.0458693	-0.791387	0.428718	0.562304
Claudin-7	42.73	-0.039333	0.0503758	-0.780792	0.434925	0.563577
Mre11	34.8532	0.0311256	0.0399504	0.779108	0.435916	0.563577
PCNA	39.189	0.0310739	0.0430993	0.720983	0.47092	0.604514
PAI-1	19.8328	-0.0462942	0.0649289	-0.712998	0.475847	0.606537
TFRC	25.0951	-0.0341143	0.0500952	-0.680989	0.495878	0.62765
NF-kB-p65_pS536	46.7482	0.0369659	0.0550866	0.67105	0.502189	0.631223
ASNS	26.5415	-0.0419185	0.0638566	-0.656448	0.511536	0.638538
Shc_pY317	16.5213	-0.0313879	0.0512415	-0.612549	0.540175	0.669669
ADAR1	45.4452	0.0238899	0.0415691	0.574702	0.565493	0.693584
Rab25	60.3934	-0.0147897	0.0258433	-0.572284	0.567129	0.693584
MYH11	34.5701	-0.031453	0.0564164	-0.557514	0.577176	0.701133
Akt	57.8347	0.0203053	0.0369448	0.54961	0.582587	0.702884
p70S6K_pT389	45.5543	-0.0298082	0.054786	-0.544084	0.586384	0.702884
AMPK_pT172	63.3335	0.0202771	0.0377229	0.537528	0.590903	0.703641
p21	43.0798	-0.0214735	0.0439507	-0.488583	0.625137	0.739541
Dvl3	37.4006	0.0237429	0.0510107	0.46545	0.64161	0.739948
GSK3_pS9	46.227	-0.0257979	0.0540892	-0.476951	0.633397	0.739948
MEK1	44.1158	-0.0285458	0.0613708	-0.465137	0.641834	0.739948
TSC1	67.2375	0.0116813	0.0250513	0.466296	0.641003	0.739948
ETS-1	29.9465	-0.038631	0.0848979	-0.455029	0.649088	0.743576
14-3-3_zeta	33.7544	0.0276979	0.0665773	0.416027	0.67739	0.771117
Rictor	59.7753	0.011546	0.0283603	0.40712	0.68392	0.773684
Heregulin	56.7735	0.0140347	0.036768	0.38171	0.702677	0.789966
G6PD	46.715	0.00922749	0.0273558	0.337315	0.73588	0.822187
N-Ras	63.1345	-0.00757175	0.0234288	-0.323181	0.746558	0.829
Chk2_pT68	31.9937	0.0119544	0.0390862	0.305846	0.759722	0.838473
P-Cadherin	55.1517	0.00793758	0.0293296	0.270634	0.786673	0.862956
Src	47.0555	0.0111324	0.0437784	0.254289	0.799272	0.866277
Tuberin_pT1462	53.4325	0.0129962	0.0501189	0.259308	0.795398	0.866277
Ku80	57.0894	-0.0108015	0.0435646	-0.247941	0.80418	0.866408
JNK2	49.8852	0.00945064	0.0438594	0.215476	0.829397	0.888289
Transglutaminase	49.8177	-0.00549751	0.0267122	-0.205805	0.836943	0.891098
EGFR_pY1068	10.7471	-0.0117612	0.0614202	-0.191488	0.848143	0.897742
CD31	48.1732	-0.00710643	0.039462	-0.180083	0.857087	0.901755
p90RSK_pT359_S363	33.4975	0.00841543	0.0483763	0.173958	0.861899	0.901755
GAPDH	26.7606	0.00927106	0.0659724	0.140529	0.888242	0.923976
4E-BP1_pT70	38.2114	0.00504622	0.0440531	0.114549	0.908803	0.939962
FOXO3a	32.9416	-0.00494181	0.0534902	-0.0923872	0.92639	0.947326
YB-1	26.5544	-0.00637243	0.0644988	-0.0987992	0.921298	0.947326
Fibronectin	22.063	0.00432563	0.0703306	0.0615042	0.950958	0.966985
Bid	21.5478	-0.000541011	0.0682608	-0.00792565	0.993676	0.993676
Cyclin_E2	27.5287	-0.000556674	0.0450552	-0.0123554	0.990142	0.993676
EGFR_pY1173	6.85828	0.00143287	0.0700809	0.0204459	0.983688	0.993676
