# Supplementary material for: Integrated proteomic analysis of low-grade gliomas reveals contributions of 1p-19q co-deletion to oligodendroglioma
Source: Acta Neuropathol Commun. 2022 May 7;10:70. doi: 10.1186/s40478-022-01372-1 (PMC9080204; doi:10.1186/s40478-022-01372-1)
Supplement: Supplementary file 7 — Additional file 7: NGS panel design. [file 40478_2022_1372_MOESM7_ESM.xlsx]

## Sheet: WT vs LOF
name	description	log2FC	AveExpr	t.limma	pval.limma	adj.pval.limma	B	uniprot	num.pep	t.deqms	pval.deqms	adj.pval.deqms
UAP1L1	UDP-N-acetylhexosamine pyrophosphorylase-like protein 1 (EC 2.7.7.-)	-0.259893	20.3169	-3.93531	0.000714827	0.995459	-2.47543	Q3KQV9	13	-3.91914	0.000691928	0.996857		Differentially expressed proteins between CIC WT and CIC LOF Type I LGG
LMNA	Prelamin-A/C [Cleaved into: Lamin-A/C (70 kDa lamin) (Renal carcinoma antigen NY-REN-32)]	-0.327347	25.166	-3.69743	0.00127105	0.995459	-2.66897	P02545	79	-3.88138	0.000759658	0.996857
EPHX1	Epoxide hydrolase 1 (EC 3.3.2.9) (Epoxide hydratase) (Microsomal epoxide hydrolase) (mEH)	-0.316783	23.3568	-3.66662	0.001369	0.995459	-2.6943	P07099	31	-3.83998	0.000841437	0.996857
IFIT1	Interferon-induced protein with tetratricopeptide repeats 1 (IFIT-1) (Interferon-induced 56 kDa protein) (IFI-56K) (P56)	-0.309644	21.8201	-3.6864	0.00130531	0.995459	-2.67803	P09914	19	-3.80135	0.000925593	0.996857
RPL38	60S ribosomal protein L38 (Large ribosomal subunit protein eL38)	-0.337034	20.6251	-3.93599	0.000713663	0.995459	-2.47489	P63173	6	-3.62302	0.00143462	0.996857
COMT	Catechol O-methyltransferase (EC 2.1.1.6)	-0.308032	22.7127	-3.51735	0.00195929	0.995459	-2.81781	P21964	18	-3.6167	0.00145699	0.996857
TIMM10	Mitochondrial import inner membrane translocase subunit Tim10	-0.414484	20.7108	-3.69979	0.00126384	0.995459	-2.66703	P62072	6	-3.55072	0.00171196	0.996857
IFIT3	Interferon-induced protein with tetratricopeptide repeats 3 (IFIT-3) (CIG49) (ISG-60) (Interferon-induced 60 kDa protein) (IFI-60K) (Interferon-induced protein with tetratricopeptide repeats 4) (IFIT-4) (Retinoic acid-induced gene G protein) (P60) (RIG-G)	-0.25867	20.9572	-3.4203	0.0024704	0.995459	-2.89868	O14879	18	-3.52143	0.00183866	0.996857
CANX	Calnexin (IP90) (Major histocompatibility complex class I antigen-binding protein p88) (p90)	-0.273301	24.646	-3.33106	0.00305394	0.995459	-2.97332	P27824	51	-3.51983	0.00184584	0.996857
ACOX1	Peroxisomal acyl-coenzyme A oxidase 1 (AOX) (EC 1.3.3.6) (Palmitoyl-CoA oxidase) (Straight-chain acyl-CoA oxidase) (SCOX) [Cleaved into: Peroxisomal acyl-CoA oxidase 1, A chain; Peroxisomal acyl-CoA oxidase 1, B chain; Peroxisomal acyl-CoA oxidase 1, C chain]	-0.317832	21.9561	-3.34962	0.00292247	0.995459	-2.95778	Q15067	25	-3.47869	0.00204024	0.996857
CYB5R3	NADH-cytochrome b5 reductase 3 (B5R) (Cytochrome b5 reductase) (EC 1.6.2.2) (Diaphorase-1) [Cleaved into: NADH-cytochrome b5 reductase 3 membrane-bound form; NADH-cytochrome b5 reductase 3 soluble form]	-0.304909	24.7858	-3.3378	0.00300555	0.995459	-2.96767	P00387	27	-3.47709	0.00204818	0.996857
PCSK1	Neuroendocrine convertase 1 (NEC 1) (EC 3.4.21.93) (Prohormone convertase 1) (Proprotein convertase 1) (PC1)	0.306722	20.1463	3.28613	0.00339663	0.995459	-3.01099	P29120	12	3.29825	0.00315602	0.996857
USE1	Vesicle transport protein USE1 (Putative MAPK-activating protein PM26) (USE1-like protein) (p31)	-0.241312	20.7989	-3.2909	0.00335858	0.995459	-3.00699	Q9NZ43	13	-3.29449	0.00318467	0.996857
ARPIN	Arpin (Arp2/3 inhibition protein)	-0.320762	20.4676	-3.28194	0.00343045	0.995459	-3.0145	Q7Z6K5	11	-3.27897	0.00330557	0.996857
CMC1	COX assembly mitochondrial protein homolog (Cmc1p)	-0.573543	18.0976	-3.30433	0.00325357	0.995459	-2.99573	Q7Z7K0	3	-3.21891	0.00381694	0.996857
MAP4	Microtubule-associated protein 4 (MAP-4)	-0.214649	25.7561	-3.03981	0.00604895	0.995459	-3.21796	P27816	102	-3.21561	0.00384716	0.996857
RMDN1	Regulator of microtubule dynamics protein 1 (RMD-1) (hRMD-1) (Protein FAM82B)	-0.282828	20.4204	-3.15871	0.0045844	0.995459	-3.11801	Q96DB5	12	-3.16487	0.00434193	0.996857
SCARB1	Scavenger receptor class B member 1 (SRB1) (CD36 and LIMPII analogous 1) (CLA-1) (CD36 antigen-like 1) (Collagen type I receptor, thrombospondin receptor-like 1) (SR-BI) (CD antigen CD36)	1.26176	18.5112	3.12524	0.0056185	0.995459	-3.26379	Q8WTV0	3	3.17397	0.00479257	0.996857
SCG3	Secretogranin-3 (Secretogranin III) (SgIII)	0.410284	20.956	3.06554	0.00569796	0.995459	-3.19633	Q8WXD2	12	3.10896	0.00495826	0.996857
NFX1	Transcriptional repressor NF-X1 (EC 2.3.2.-) (Nuclear transcription factor, X box-binding protein 1)	0.443668	18.3924	3.15818	0.00522113	0.995459	-3.32079	Q12986	9	3.15094	0.00505015	0.996857
PNMA2	Paraneoplastic antigen Ma2 (40 kDa neuronal protein) (Onconeuronal antigen Ma2) (Paraneoplastic neuronal antigen MM2)	0.387838	19.1051	3.17921	0.00436921	0.995459	-3.10077	Q9UL42	6	3.08077	0.00530008	0.996857
CRYGS	Gamma-crystallin S (Beta-crystallin S) (Gamma-S-crystallin)	-0.904832	18.5414	-3.07515	0.00627991	0.995459	-3.3783	P22914	7	-3.12666	0.00533628	0.996857
NQO1	NAD(P)H dehydrogenase [quinone] 1 (EC 1.6.5.2) (Azoreductase) (DT-diaphorase) (DTD) (Menadione reductase) (NAD(P)H:quinone oxidoreductase 1) (Phylloquinone reductase) (Quinone reductase 1) (QR1)	-0.26551	22.2838	-2.95655	0.00733267	0.995459	-3.28789	P15559	21	-3.0579	0.00559401	0.996857
ATAD3A	ATPase family AAA domain-containing protein 3A	-0.170474	22.9449	-2.82568	0.00989194	0.995459	-3.39747	Q9NVI7	38	-3.05495	0.00563306	0.996857
XPNPEP1	Xaa-Pro aminopeptidase 1 (EC 3.4.11.9) (Aminoacylproline aminopeptidase) (Cytosolic aminopeptidase P) (Soluble aminopeptidase P) (sAmp) (X-Pro aminopeptidase 1) (X-prolyl aminopeptidase 1, soluble)	-0.233345	22.663	-2.91646	0.00804028	0.995459	-3.32151	Q9NQW7	27	-3.05404	0.00564519	0.996857
DDX3Y	ATP-dependent RNA helicase DDX3Y (EC 3.6.4.13) (DEAD box protein 3, Y-chromosomal)	-0.398488	18.6373	-3.08755	0.00541351	0.995459	-3.17784	O15523	7	-3.04042	0.00582914	0.996857
EEF1B2	Elongation factor 1-beta (EF-1-beta)	-0.274743	22.4621	-2.97419	0.00704057	0.995459	-3.27309	P24534	15	-3.03105	0.00595912	0.996857
LAP3	Cytosol aminopeptidase (EC 3.4.11.1) (Leucine aminopeptidase 3) (LAP-3) (Leucyl aminopeptidase) (Peptidase S) (Proline aminopeptidase) (EC 3.4.11.5) (Prolyl aminopeptidase)	-0.238899	23.8792	-2.87135	0.00891473	0.995459	-3.3593	P28838	39	-3.02484	0.0060467	0.996857
UNG	Uracil-DNA glycosylase (UDG) (EC 3.2.2.27)	-0.341005	18.364	-3.2385	0.00436348	0.995459	-3.26538	P13051	7	-3.06903	0.00607984	0.996857
CYB5R1	NADH-cytochrome b5 reductase 1 (b5R.1) (EC 1.6.2.2) (Humb5R2) (NAD(P)H:quinone oxidoreductase type 3 polypeptide A2)	-0.376991	21.9909	-2.93569	0.00769298	0.995459	-3.30539	Q9UHQ9	18	-3.01254	0.00622397	0.996857
PPIF	Peptidyl-prolyl cis-trans isomerase F, mitochondrial (PPIase F) (EC 5.2.1.8) (Cyclophilin D) (CyP-D) (CypD) (Cyclophilin F) (Mitochondrial cyclophilin) (CyP-M) (Rotamase F)	-0.318995	23.6667	-2.94251	0.00757336	0.995459	-3.29967	P30405	16	-3.01036	0.00625587	0.996857
TBCK	TBC domain-containing protein kinase-like protein	0.213616	20.605	2.93587	0.00768989	0.995459	-3.30524	Q8TEA7	15	2.98265	0.00667574	0.996857
NME2	Nucleoside diphosphate kinase B (NDK B) (NDP kinase B) (EC 2.7.4.6) (C-myc purine-binding transcription factor PUF) (Histidine protein kinase NDKB) (EC 2.7.13.3) (nm23-H2)	-0.2451	24.2145	-2.88489	0.00864309	0.995459	-3.34796	P22392	18	-2.96708	0.00692337	0.996857
VDAC2	Voltage-dependent anion-selective channel protein 2 (VDAC-2) (hVDAC2) (Outer mitochondrial membrane protein porin 2)	-0.306177	23.8132	-2.87655	0.00880939	0.995459	-3.35494	P45880	21	-2.96688	0.00692654	0.996857
TARS1	Threonine--tRNA ligase 1, cytoplasmic (EC 6.1.1.3) (Threonyl-tRNA synthetase) (ThrRS) (Threonyl-tRNA synthetase 1)	-0.175992	23.8165	-2.75259	0.0116713	0.995459	-3.45841	P26639	43	-2.96519	0.00695401	0.996857
PAK2	Serine/threonine-protein kinase PAK 2 (EC 2.7.11.1) (Gamma-PAK) (PAK65) (S6/H4 kinase) (p21-activated kinase 2) (PAK-2) (p58) [Cleaved into: PAK-2p27 (p27); PAK-2p34 (p34) (C-t-PAK2)]	-0.21274	21.757	-2.84226	0.00952588	0.995459	-3.38362	Q13177	22	-2.95956	0.00704606	0.996857
SMPD3	Sphingomyelin phosphodiesterase 3 (EC 3.1.4.12) (Neutral sphingomyelinase 2) (nSMase-2) (nSMase2) (Neutral sphingomyelinase II)	0.26279	21.5352	3.0318	0.00616233	0.995459	-3.22469	Q9NY59	9	2.94461	0.00729611	0.996857
ADI1	1,2-dihydroxy-3-keto-5-methylthiopentene dioxygenase (EC 1.13.11.54) (Acireductone dioxygenase (Fe(2+)-requiring)) (ARD) (Fe-ARD) (Membrane-type 1 matrix metalloproteinase cytoplasmic tail-binding protein 1) (MTCBP-1) (Submergence-induced protein-like factor) (Sip-L)	-0.255729	18.7245	-3.09195	0.00535831	0.995459	-3.17414	Q9BV57	8	-2.94366	0.00731227	0.996857
KDM5B	Lysine-specific demethylase 5B (EC 1.14.11.-) (Cancer/testis antigen 31) (CT31) (Histone demethylase JARID1B) (Jumonji/ARID domain-containing protein 1B) (PLU-1) (Retinoblastoma-binding protein 2 homolog 1) (RBP2-H1)	-0.605863	19.9798	-2.90111	0.00832821	0.995459	-3.33438	Q9UGL1	4	-2.88519	0.00837696	0.996857
PCSK1N	ProSAAS (Proprotein convertase subtilisin/kexin type 1 inhibitor) (Proprotein convertase 1 inhibitor) (pro-SAAS) [Cleaved into: KEP; Big SAAS (b-SAAS); Little SAAS (l-SAAS) (N-proSAAS); Big PEN-LEN (b-PEN-LEN) (SAAS CT(1-49)); PEN; Little LEN (l-LEN); Big LEN (b-LEN) (SAAS CT(25-40))]	0.500457	19.754	2.83739	0.00963218	0.995459	-3.3877	Q9UHG2	10	2.8769	0.00853933	0.996857
DHX8	ATP-dependent RNA helicase DHX8 (EC 3.6.4.13) (DEAH box protein 8) (RNA helicase HRH1)	0.381064	19.3442	2.82107	0.00999617	0.995459	-3.40133	Q14562	13	2.87003	0.00867617	0.996857
HMGCS1	Hydroxymethylglutaryl-CoA synthase, cytoplasmic (HMG-CoA synthase) (EC 2.3.3.10) (3-hydroxy-3-methylglutaryl coenzyme A synthase)	-0.248386	21.6025	-2.78639	0.0108137	0.995459	-3.43026	Q01581	18	-2.86472	0.00878342	0.996857
CDIP1	Cell death-inducing p53-target protein 1 (Cell death involved p53-target) (Cell death-inducing protein) (LITAF-like protein) (Lipopolysaccharide-induced tumor necrosis factor-alpha-like protein) (Transmembrane protein I1)	0.356156	19.1661	3.11621	0.00506342	0.995459	-3.15373	Q9H305	3	2.86205	0.00883762	0.996857
DHRS7	Dehydrogenase/reductase SDR family member 7 (EC 1.1.-.-) (Retinal short-chain dehydrogenase/reductase 4) (retSDR4) (Short chain dehydrogenase/reductase family 34C member 1)	-0.250013	21.4889	-2.7961	0.0105785	0.995459	-3.42216	Q9Y394	16	-2.85884	0.00890355	0.996857
EHD4	EH domain-containing protein 4 (Hepatocellular carcinoma-associated protein 10/11) (PAST homolog 4)	-0.349408	21.0994	-2.77743	0.0110349	0.995459	-3.43772	Q9H223	20	-2.85641	0.00895362	0.996857
SDSL	Serine dehydratase-like (L-serine deaminase) (L-serine dehydratase/L-threonine deaminase) (L-threonine dehydratase) (TDH) (EC 4.3.1.19) (Serine dehydratase 2) (SDH 2) (EC 4.3.1.17)	-0.323175	20.8919	-2.82552	0.00989566	0.995459	-3.39761	Q96GA7	12	-2.85508	0.0089812	0.996857
PPIB	Peptidyl-prolyl cis-trans isomerase B (PPIase B) (EC 5.2.1.8) (CYP-S1) (Cyclophilin B) (Rotamase B) (S-cyclophilin) (SCYLP)	-0.293419	24.3484	-2.7501	0.0117369	0.995459	-3.46047	P23284	27	-2.8519	0.00904741	0.996857
ARHGAP4	Rho GTPase-activating protein 4 (Rho-GAP hematopoietic protein C1) (Rho-type GTPase-activating protein 4) (p115)	0.290128	18.6317	2.93348	0.0098284	0.995459	-3.58333	P98171	13	2.94572	0.00908374	0.996857
ATAD1	ATPase family AAA domain-containing protein 1 (EC 3.6.1.3) (Thorase)	-0.31911	20.9994	-2.82015	0.010017	0.995459	-3.40209	Q8NBU5	12	-2.84882	0.00911191	0.996857
CSN1S1		0.706547	19.1401	2.83869	0.00960361	0.995459	-3.38661	P02662	4	2.84744	0.00914101	0.996857
ATP5PF	ATP synthase-coupling factor 6, mitochondrial (ATPase subunit F6) (ATP synthase peripheral stalk subunit F6)	-0.203978	20.1518	-2.87126	0.00891665	0.995459	-3.35937	P18859	12	-2.84086	0.00928068	0.996857
UPF2	Regulator of nonsense transcripts 2 (Nonsense mRNA reducing factor 2) (Up-frameshift suppressor 2 homolog) (hUpf2)	0.147853	21.1169	2.62621	0.0154834	0.995459	-3.56307	Q9HAU5	31	2.83866	0.00932791	0.996857
GRPEL1	GrpE protein homolog 1, mitochondrial (HMGE) (Mt-GrpE#1)	-0.257425	21.4976	-2.76664	0.0113072	0.995459	-3.44671	Q9HAV7	17	-2.83691	0.00936559	0.996857
CSN1S2		0.691926	17.0665	2.89498	0.00934264	0.995459	-3.43549	P02663	3	2.87576	0.00937748	0.996857
ACADVL	Very long-chain specific acyl-CoA dehydrogenase, mitochondrial (VLCAD) (EC 1.3.8.9)	-0.17206	23.0744	-2.64124	0.014975	0.995459	-3.55068	P49748	35	-2.82641	0.00959491	0.996857
TXNRD1	Thioredoxin reductase 1, cytoplasmic (TR) (EC 1.8.1.9) (Gene associated with retinoic and interferon-induced mortality 12 protein) (GRIM-12) (Gene associated with retinoic and IFN-induced mortality 12 protein) (KM-102-derived reductase-like factor) (Thioredoxin reductase TR1)	-0.162636	23.2502	-2.60779	0.0161281	0.995459	-3.57823	Q16881	38	-2.80913	0.0099838	0.996857
COQ5	2-methoxy-6-polyprenyl-1,4-benzoquinol methylase, mitochondrial (EC 2.1.1.201) (Ubiquinone biosynthesis methyltransferase COQ5)	0.238138	20.3621	2.74611	0.011843	0.995459	-3.4638	Q5HYK3	15	2.79668	0.0102735	0.996857
VTI1B	Vesicle transport through interaction with t-SNAREs homolog 1B (Vesicle transport v-SNARE protein Vti1-like 1) (Vti1-rp1)	-0.250373	20.6187	-2.81194	0.0102054	0.995459	-3.40894	Q9UEU0	11	-2.79547	0.0103019	0.996857
LACTB2	Endoribonuclease LACTB2 (EC 3.1.27.-) (Beta-lactamase-like protein 2)	-0.190283	19.6935	-2.86577	0.00902895	0.995459	-3.36396	Q53H82	11	-2.78504	0.0105511	0.996857
HDGFL3	Hepatoma-derived growth factor-related protein 3 (HRP-3) (Hepatoma-derived growth factor 2) (HDGF-2)	0.58845	22.0578	2.71901	0.012587	0.995459	-3.48631	Q9Y3E1	8	2.75378	0.0113331	0.996857
ACSF2	Medium-chain acyl-CoA ligase ACSF2, mitochondrial (EC 6.2.1.2)	-0.220443	21.0484	-2.65827	0.0144182	0.995459	-3.53662	Q96CM8	18	-2.73454	0.0118411	0.996857
CALD1	Caldesmon (CDM)	-0.292938	23.687	-2.62276	0.0156022	0.995459	-3.56591	Q05682	47	-2.73089	0.0119398	0.996857
NDEL1	Nuclear distribution protein nudE-like 1 (Protein Nudel) (Mitosin-associated protein 1)	0.412754	18.5651	2.72327	0.0124669	0.995459	-3.48277	Q9GZM8	8	2.72639	0.0120628	0.996857
NGDN	Neuroguidin (Centromere accumulated nuclear protein 1) (CANu1) (EIF4E-binding protein)	-0.328693	18.2301	-2.93656	0.00852825	0.995459	-3.47471	Q8NEJ9	6	-2.7567	0.0122022	0.996857
ORC2	Origin recognition complex subunit 2	0.406277	19.5762	2.78163	0.0119608	0.995459	-3.52018	Q13416	7	2.74847	0.0124248	0.996857
HIGD1A	HIG1 domain family member 1A, mitochondrial (Hypoxia-inducible gene 1 protein) (RCF1 homolog A) (RCF1a)	-0.584962	16.5878	-2.74239	0.0119424	0.995459	-3.46688	Q9Y241	2	-2.70303	0.0127199	0.996857
ERLIN1	Erlin-1 (Endoplasmic reticulum lipid raft-associated protein 1) (Protein KE04) (Stomatin-prohibitin-flotillin-HflC/K domain-containing protein 1) (SPFH domain-containing protein 1)	-0.240631	20.9376	-2.65168	0.0146311	0.995459	-3.54206	O75477	15	-2.70188	0.0127532	0.996857
TIMM44	Mitochondrial import inner membrane translocase subunit TIM44	-0.169567	22.4993	-2.54001	0.0187255	0.995459	-3.63382	O43615	31	-2.70162	0.0127606	0.996857
STOML2	Stomatin-like protein 2, mitochondrial (SLP-2) (EPB72-like protein 2) (Paraprotein target 7) (Paratarg-7)	-0.247811	21.3063	-2.61768	0.015779	0.995459	-3.5701	Q9UJZ1	20	-2.70031	0.0127986	0.996857
SEC62	Translocation protein SEC62 (Translocation protein 1) (TP-1) (hTP-1)	-0.245127	22.0675	-2.70133	0.013096	0.995459	-3.50098	Q99442	11	-2.68841	0.0131482	0.996857
HADHB	Trifunctional enzyme subunit beta, mitochondrial (TP-beta) [Includes: 3-ketoacyl-CoA thiolase (EC 2.3.1.155) (EC 2.3.1.16) (Acetyl-CoA acyltransferase) (Beta-ketothiolase)]	-0.307432	24.0148	-2.57818	0.0172184	0.995459	-3.60257	P55084	39	-2.67676	0.0134995	0.996857
ILK	Integrin-linked protein kinase (EC 2.7.11.1) (59 kDa serine/threonine-protein kinase) (ILK-1) (ILK-2) (p59ILK)	-0.166983	22.1959	-2.53763	0.0188235	0.995459	-3.63577	Q13418	25	-2.67587	0.0135267	0.996857
PLCD3	1-phosphatidylinositol 4,5-bisphosphate phosphodiesterase delta-3 (EC 3.1.4.11) (Phosphoinositide phospholipase C-delta-3) (Phospholipase C-delta-3) (PLC-delta-3)	-0.330858	22.6861	-2.5826	0.0170514	0.995459	-3.59894	Q8N3E9	31	-2.67199	0.0136457	0.996857
FKBP2	Peptidyl-prolyl cis-trans isomerase FKBP2 (PPIase FKBP2) (EC 5.2.1.8) (13 kDa FK506-binding protein) (13 kDa FKBP) (FKBP-13) (FK506-binding protein 2) (FKBP-2) (Immunophilin FKBP13) (Rotamase)	-0.24893	20.8314	-2.82603	0.00988426	0.995459	-3.39719	P26885	7	-2.66912	0.0137342	0.996857
P4HA1	Prolyl 4-hydroxylase subunit alpha-1 (4-PH alpha-1) (EC 1.14.11.2) (Procollagen-proline,2-oxoglutarate-4-dioxygenase subunit alpha-1)	-0.225299	22.8275	-2.54265	0.0186174	0.995459	-3.63166	P13674	38	-2.66866	0.0137486	0.996857
KHDRBS2	KH domain-containing, RNA-binding, signal transduction-associated protein 2 (Sam68-like mammalian protein 1) (SLM-1) (hSLM-1)	0.548154	17.5876	3.29931	0.00723633	0.995459	-3.89517	Q5VWX1	5	2.87994	0.0139361	0.996857
LGMN	Legumain (EC 3.4.22.34) (Asparaginyl endopeptidase) (Protease, cysteine 1)	-0.531565	20.4108	-2.68185	0.0136792	0.995459	-3.51711	Q99538	4	-2.65873	0.0140602	0.996857
TTC38	Tetratricopeptide repeat protein 38 (TPR repeat protein 38)	-0.240319	19.4955	-2.63941	0.0150361	0.995459	-3.55219	Q5R3I4	12	-2.64645	0.0144545	0.996857
RAB7A	Ras-related protein Rab-7a	-0.204587	23.6876	-2.54228	0.0186323	0.995459	-3.63196	P51149	23	-2.64625	0.0144609	0.996857
CAPN1	Calpain-1 catalytic subunit (EC 3.4.22.52) (Calcium-activated neutral proteinase 1) (CANP 1) (Calpain mu-type) (Calpain-1 large subunit) (Cell proliferation-inducing gene 30 protein) (Micromolar-calpain) (muCANP)	-0.145406	23.6239	-2.43306	0.0236305	0.995459	-3.7207	P07384	44	-2.64239	0.0145871	0.996857
BCL2L13	Bcl-2-like protein 13 (Bcl2-L-13) (Bcl-rambo) (Protein Mil1)	-0.217349	21.2349	-2.55444	0.0181415	0.995459	-3.62202	Q9BXK5	20	-2.6395	0.0146821	0.996857
SERPINB6	Serpin B6 (Cytoplasmic antiproteinase) (CAP) (Peptidase inhibitor 6) (PI-6) (Placental thrombin inhibitor)	-0.220345	22.6086	-2.54122	0.0186758	0.995459	-3.63283	P35237	23	-2.63921	0.0146918	0.996857
PICALM	Phosphatidylinositol-binding clathrin assembly protein (Clathrin assembly lymphoid myeloid leukemia protein)	-0.233514	21.5428	-2.55097	0.0182807	0.995459	-3.62486	Q13492	21	-2.63745	0.0147499	0.996857
INTS1	Integrator complex subunit 1 (Int1)	0.285209	18.4952	2.73666	0.0131835	0.995459	-3.61408	Q8N201	9	2.66741	0.0148351	0.996857
HSPD1	60 kDa heat shock protein, mitochondrial (EC 5.6.1.7) (60 kDa chaperonin) (Chaperonin 60) (CPN60) (Heat shock protein 60) (HSP-60) (Hsp60) (HuCHA60) (Mitochondrial matrix protein P1) (P60 lymphocyte protein)	-0.210738	25.2439	-2.49921	0.0204723	0.995459	-3.66709	P10809	68	-2.63449	0.0148485	0.996857
ACBD3	Golgi resident protein GCP60 (Acyl-CoA-binding domain-containing protein 3) (Golgi complex-associated protein 1) (GOCAP1) (Golgi phosphoprotein 1) (GOLPH1) (PBR- and PKA-associated protein 7) (Peripheral benzodiazepine receptor-associated protein PAP7) [Cleaved into: Golgi resident protein GCP60, N-terminally processed]	-0.211344	20.411	-2.639	0.0150497	0.995459	-3.55252	Q9H3P7	12	-2.62994	0.0150009	0.996857
EIF2S2	Eukaryotic translation initiation factor 2 subunit 2 (Eukaryotic translation initiation factor 2 subunit beta) (eIF-2-beta)	-0.157	22.4326	-2.45528	0.0225222	0.995459	-3.70273	P20042	33	-2.62686	0.0151051	0.996857
SAR1A	GTP-binding protein SAR1a (COPII-associated small GTPase)	-0.242466	21.79	-2.5863	0.0169128	0.995459	-3.5959	Q9NR31	14	-2.62533	0.0151569	0.996857
G6PD	Glucose-6-phosphate 1-dehydrogenase (G6PD) (EC 1.1.1.49)	-0.185781	23.4735	-2.4659	0.0220101	0.995459	-3.69414	P11413	49	-2.62081	0.0153115	0.996857
RABL3	Rab-like protein 3	-0.231342	20.7527	-2.73736	0.0120786	0.995459	-3.47107	Q5HYI8	8	-2.61361	0.0155605	0.996857
RDH11	Retinol dehydrogenase 11 (EC 1.1.1.300) (Androgen-regulated short-chain dehydrogenase/reductase 1) (HCV core-binding protein HCBP12) (Prostate short-chain dehydrogenase/reductase 1) (Retinal reductase 1) (RalR1) (Short chain dehydrogenase/reductase family 7C member 1)	-0.146715	21.7996	-2.65261	0.014601	0.995459	-3.54129	Q8TC12	13	-2.61139	0.0156383	0.996857
PTPRN2	Receptor-type tyrosine-protein phosphatase N2 (R-PTP-N2) (EC 3.1.3.-) (EC 3.1.3.48) (Islet cell autoantigen-related protein) (IAR) (ICAAR) (Phogrin) [Cleaved into: IA-2beta60]	0.24437	19.4787	2.67479	0.0138967	0.995459	-3.52296	Q92932	9	2.61108	0.0156491	0.996857
AKR1C3	Aldo-keto reductase family 1 member C3 (EC 1.-.-.-) (17-beta-hydroxysteroid dehydrogenase type 5) (17-beta-HSD 5) (3-alpha-HSD type II, brain) (3-alpha-hydroxysteroid dehydrogenase type 2) (3-alpha-HSD type 2) (EC 1.1.1.357) (Chlordecone reductase homolog HAKRb) (Dihydrodiol dehydrogenase 3) (DD-3) (DD3) (Dihydrodiol dehydrogenase type I) (HA1753) (Indanol dehydrogenase) (EC 1.1.1.112) (Prostagla…	-0.264912	20.8972	-2.58807	0.0168469	0.995459	-3.59445	P42330	12	-2.60641	0.0158137	0.996857
COTL1	Coactosin-like protein	-0.294954	23.1885	-2.52615	0.0193026	0.995459	-3.64514	Q14019	17	-2.58938	0.0164272	0.996857
TIMM13	Mitochondrial import inner membrane translocase subunit Tim13	-0.299976	19.6556	-2.69026	0.0134244	0.995459	-3.51015	Q9Y5L4	6	-2.58037	0.0167607	0.996857
MESD	LRP chaperone MESD (LDLR chaperone MESD) (Mesoderm development LRP chaperone MESD) (Mesoderm development candidate 2) (Mesoderm development protein) (Renal carcinoma antigen NY-REN-61)	-0.207237	21.1127	-2.61429	0.0158978	0.995459	-3.57289	Q14696	11	-2.57942	0.0167966	0.996857
TOR1AIP1	Torsin-1A-interacting protein 1 (Lamin-associated protein 1B) (LAP1B)	-0.262635	22.0126	-2.48078	0.0213103	0.995459	-3.68207	Q5JTV8	28	-2.57471	0.0169736	0.996857
HSPE1	10 kDa heat shock protein, mitochondrial (Hsp10) (10 kDa chaperonin) (Chaperonin 10) (CPN10) (Early-pregnancy factor) (EPF)	-0.293309	23.1476	-2.49609	0.0206122	0.995459	-3.66963	P61604	21	-2.5713	0.0171032	0.996857
SNX2	Sorting nexin-2 (Transformation-related gene 9 protein) (TRG-9)	-0.215961	23.045	-2.45751	0.022414	0.995459	-3.70094	O60749	29	-2.56807	0.0172266	0.996857
PPA2	Inorganic pyrophosphatase 2, mitochondrial (EC 3.6.1.1) (Pyrophosphatase SID6-306) (Pyrophosphate phospho-hydrolase 2) (PPase 2)	-0.235415	21.0083	-2.48631	0.0210558	0.995459	-3.67758	Q9H2U2	20	-2.56479	0.0173529	0.996857
AIFM1	Apoptosis-inducing factor 1, mitochondrial (EC 1.6.99.-) (Programmed cell death protein 8)	-0.201999	22.9561	-2.44672	0.0229437	0.995459	-3.70967	O95831	29	-2.56373	0.0173939	0.996857
FAM162A	Protein FAM162A (E2-induced gene 5 protein) (Growth and transformation-dependent protein) (HGTD-P)	-0.290544	21.241	-2.58431	0.0169872	0.995459	-3.59754	Q96A26	9	-2.56307	0.0174192	0.996857
C2orf72	Uncharacterized protein C2orf72	-0.397767	17.996	-2.82749	0.0112353	0.995459	-3.58798	A6NCS6	3	-2.60091	0.0175997	0.996857
GOSR2	Golgi SNAP receptor complex member 2 (27 kDa Golgi SNARE protein) (Membrin)	0.309969	20.2881	2.58157	0.0170902	0.995459	-3.59979	O14653	8	2.55078	0.0179016	0.996857
CHCHD3	MICOS complex subunit MIC19 (Coiled-coil-helix-coiled-coil-helix domain-containing protein 3)	-0.18856	23.1828	-2.43276	0.0236458	0.995459	-3.72094	Q9NX63	26	-2.54792	0.0180156	0.996857
RRAS2	Ras-related protein R-Ras2 (Ras-like protein TC21) (Teratocarcinoma oncogene)	-0.240383	21.335	-2.48562	0.0210873	0.995459	-3.67814	P62070	15	-2.53428	0.0185689	0.996857
AARS1	Alanine--tRNA ligase, cytoplasmic (EC 6.1.1.7) (Alanyl-tRNA synthetase) (AlaRS) (Renal carcinoma antigen NY-REN-42)	-0.177243	24.7971	-2.38319	0.0263043	0.995459	-3.76081	P49588	67	-2.53394	0.0185827	0.996857
BDH2	3-hydroxybutyrate dehydrogenase type 2 (EC 1.1.1.-) (EC 1.1.1.30) (Dehydrogenase/reductase SDR family member 6) (Oxidoreductase UCPA) (R-beta-hydroxybutyrate dehydrogenase) (Short chain dehydrogenase/reductase family 15C member 1)	-0.31575	21.7754	-2.49171	0.0208096	0.995459	-3.67319	Q9BUT1	13	-2.53259	0.0186385	0.996857
TNS3	Tensin-3 (Tensin-like SH2 domain-containing protein 1) (Tumor endothelial marker 6)	-0.165448	21.6695	-2.38227	0.0263558	0.995459	-3.76154	Q68CZ2	33	-2.53131	0.0186914	0.996857
CLSTN3	Calsyntenin-3 (Alcadein-beta) (Alc-beta)	0.218237	19.5537	2.60874	0.0160942	0.995459	-3.57745	Q9BQT9	9	2.52436	0.0189812	0.996857
BCAN	Brevican core protein (Brain-enriched hyaluronan-binding protein) (BEHAB) (Chondroitin sulfate proteoglycan 7)	0.366518	25.3268	2.4235	0.0241228	0.995459	-3.72841	Q96GW7	46	2.50451	0.0198315	0.996857
SUCLG2	Succinate--CoA ligase [GDP-forming] subunit beta, mitochondrial (EC 6.2.1.4) (GTP-specific succinyl-CoA synthetase subunit beta) (G-SCS) (GTPSCS) (Succinyl-CoA synthetase beta-G chain) (SCS-betaG)	-0.44258	22.9746	-2.4317	0.0237002	0.995459	-3.7218	Q96I99	31	-2.50323	0.0198879	0.996857
NUDT1	7,8-dihydro-8-oxoguanine triphosphatase (EC 3.6.1.55) (2-hydroxy-dATP diphosphatase) (EC 3.6.1.56) (8-oxo-dGTPase) (Nucleoside diphosphate-linked moiety X motif 1) (Nudix motif 1)	-0.353084	18.9578	-2.6093	0.0160744	0.995459	-3.57699	P36639	4	-2.49768	0.0201327	0.996857
LAMTOR2	Ragulator complex protein LAMTOR2 (Endosomal adaptor protein p14) (Late endosomal/lysosomal Mp1-interacting protein) (Late endosomal/lysosomal adaptor and MAPK and MTOR activator 2) (Mitogen-activated protein-binding protein-interacting protein) (MAPBP-interacting protein) (Roadblock domain-containing protein 3)	-0.614677	18.2874	-2.50073	0.0204046	0.995459	-3.66585	Q9Y2Q5	3	-2.4967	0.0201758	0.996857
HADHA	Trifunctional enzyme subunit alpha, mitochondrial (78 kDa gastrin-binding protein) (Monolysocardiolipin acyltransferase) (EC 2.3.1.-) (TP-alpha) [Includes: Long-chain enoyl-CoA hydratase (EC 4.2.1.17); Long chain 3-hydroxyacyl-CoA dehydrogenase (EC 1.1.1.211)]	-0.262536	24.6854	-2.38888	0.0259854	0.995459	-3.75624	P40939	60	-2.4892	0.0205118	0.996857
GPRIN1	G protein-regulated inducer of neurite outgrowth 1 (GRIN1)	0.227686	23.7346	2.36877	0.027128	0.995459	-3.77235	Q7Z2K8	64	2.48097	0.0208865	0.996857
MORF4L2	Mortality factor 4-like protein 2 (MORF-related gene X protein) (Protein MSL3-2) (Transcription factor-like protein MRGX)	0.864383	16.1759	2.71084	0.0191442	0.995459	-4.03406	Q15014	2	2.62388	0.0211408	0.996857
RSL24D1	Probable ribosome biogenesis protein RLP24 (Ribosomal L24 domain-containing protein 1) (Ribosomal protein L24-like)	-0.316239	17.6173	-2.62761	0.0154352	0.995459	-3.56192	Q9UHA3	4	-2.4741	0.021204	0.996857
CYP51A1	Lanosterol 14-alpha demethylase (LDM) (EC 1.14.14.154) (CYPLI) (Cytochrome P450 51A1) (Cytochrome P450-14DM) (Cytochrome P45014DM) (Cytochrome P450LI) (Sterol 14-alpha demethylase)	-0.227371	20.0488	-2.42264	0.0241675	0.995459	-3.7291	Q16850	15	-2.46935	0.0214259	0.996857
UPRT	Uracil phosphoribosyltransferase homolog	0.336041	19.3388	2.52676	0.0192769	0.995459	-3.64464	Q96BW1	6	2.4692	0.0214332	0.996857
PPP1R3F	Protein phosphatase 1 regulatory subunit 3F (R3F)	0.332344	17.7058	2.52872	0.0191944	0.995459	-3.64304	Q6ZSY5	6	2.46845	0.0214682	0.996857
UBXN4	UBX domain-containing protein 4 (Erasin) (UBX domain-containing protein 2)	-0.186433	21.9061	-2.43925	0.0233171	0.995459	-3.7157	Q92575	14	-2.46486	0.0216381	0.996857
AGPS	Alkyldihydroxyacetonephosphate synthase, peroxisomal (Alkyl-DHAP synthase) (EC 2.5.1.26) (Aging-associated gene 5 protein) (Alkylglycerone-phosphate synthase)	-0.207192	20.8706	-2.36304	0.0274615	0.995459	-3.77693	O00116	26	-2.46274	0.0217387	0.996857
ALDH3A2	Aldehyde dehydrogenase family 3 member A2 (EC 1.2.1.3) (EC 1.2.1.94) (Aldehyde dehydrogenase 10) (Fatty aldehyde dehydrogenase) (Microsomal aldehyde dehydrogenase)	-0.266004	21.8031	-2.39256	0.0257816	0.995459	-3.75329	P51648	18	-2.45662	0.0220319	0.996857
NUDT12	Peroxisomal NADH pyrophosphatase NUDT12 (EC 3.6.1.22) (Nucleoside diphosphate-linked moiety X motif 12) (Nudix motif 12)	-0.225893	20.0579	-2.44165	0.0231965	0.995459	-3.71376	Q9BQG2	12	-2.44977	0.0223643	0.996857
PLGRKT	Plasminogen receptor (KT) (Plg-R(KT))	-0.334986	20.1729	-2.52743	0.0192486	0.995459	-3.6441	Q9HBL7	5	-2.44152	0.0227715	0.996857
POLD3	DNA polymerase delta subunit 3 (DNA polymerase delta subunit C) (DNA polymerase delta subunit p66) (DNA polymerase delta subunit p68)	0.314963	17.3153	2.53872	0.0187786	0.995459	-3.63488	Q15054	5	2.43345	0.0231757	0.996857
SFXN5	Sideroflexin-5	-0.353594	21.4	-2.38022	0.0264721	0.995459	-3.76319	Q8TD22	14	-2.42938	0.0233822	0.996857
PLCXD3	PI-PLC X domain-containing protein 3	0.298106	19.0455	2.44653	0.022953	0.995459	-3.70982	Q63HM9	8	2.4198	0.0238752	0.996857
ETV4	ETS translocation variant 4 (Adenovirus E1A enhancer-binding protein) (E1A-F) (Polyomavirus enhancer activator 3 homolog) (Protein PEA3)	-0.475089	18.6378	-2.46112	0.0222391	0.995459	-3.69801	P43268	3	-2.41978	0.0238764	0.996857
RAB9A	Ras-related protein Rab-9A	-0.276373	20.9751	-2.41407	0.0246175	0.995459	-3.736	P51151	10	-2.41421	0.0241669	0.996857
PRDX2	Peroxiredoxin-2 (EC 1.11.1.15) (Natural killer cell-enhancing factor B) (NKEF-B) (PRP) (Thiol-specific antioxidant protein) (TSA) (Thioredoxin peroxidase 1) (Thioredoxin-dependent peroxide reductase 1)	-0.205799	25.6463	-2.32249	0.0299348	0.995459	-3.80924	P32119	23	-2.41061	0.0243569	0.996857
ITGA6	Integrin alpha-6 (CD49 antigen-like family member F) (VLA-6) (CD antigen CD49f) [Cleaved into: Integrin alpha-6 heavy chain; Integrin alpha-6 light chain; Processed integrin alpha-6 (Alpha6p)]	-0.22905	21.9362	-2.3062	0.0309841	0.995459	-3.82215	P23229	34	-2.40525	0.0246421	0.996857
MAIP1	m-AAA protease-interacting protein 1, mitochondrial (Matrix AAA peptidase-interacting protein 1)	-0.210139	19.597	-2.65499	0.0145238	0.995459	-3.53932	Q8WWC4	6	-2.40474	0.0246696	0.996857
TBRG4	FAST kinase domain-containing protein 4 (Cell cycle progression restoration protein 2) (Cell cycle progression protein 2) (Protein TBRG4) (Transforming growth factor beta regulator 4)	-0.16775	20.6254	-2.40571	0.0250637	0.995459	-3.74272	Q969Z0	13	-2.40263	0.0247828	0.996857
PAICS	Multifunctional protein ADE2 [Includes: Phosphoribosylaminoimidazole-succinocarboxamide synthase (EC 6.3.2.6) (SAICAR synthetase); Phosphoribosylaminoimidazole carboxylase (EC 4.1.1.21) (AIR carboxylase) (AIRC)]	-0.203149	23.545	-2.29092	0.0319998	0.995459	-3.83424	P22234	35	-2.40161	0.0248376	0.996857
EMC2	ER membrane protein complex subunit 2 (Tetratricopeptide repeat protein 35) (TPR repeat protein 35)	-0.201907	20.5213	-2.42158	0.0242228	0.995459	-3.72995	Q15006	11	-2.39762	0.0250534	0.996857
PHB2	Prohibitin-2 (B-cell receptor-associated protein BAP37) (D-prohibitin) (Repressor of estrogen receptor activity)	-0.184078	24.6676	-2.27861	0.03284	0.995459	-3.84396	Q99623	33	-2.39753	0.0250583	0.996857
SERPINE1	Plasminogen activator inhibitor 1 (PAI) (PAI-1) (Endothelial plasminogen activator inhibitor) (Serpin E1)	-0.551799	18.0742	-2.4929	0.0250126	0.995459	-3.9451	P05121	6	-2.47276	0.0250858	0.996857
ELAVL2	ELAV-like protein 2 (ELAV-like neuronal protein 1) (Hu-antigen B) (HuB) (Nervous system-specific RNA-binding protein Hel-N1)	0.30461	19.0726	2.54748	0.0184209	0.995459	-3.62771	Q12926	4	2.39622	0.0251294	0.996857
RALGAPB	Ral GTPase-activating protein subunit beta (p170)	0.151729	21.6307	2.24547	0.0352026	0.995459	-3.87001	Q86X10	35	2.3952	0.0251851	0.996857
CDC40	Pre-mRNA-processing factor 17 (Cell division cycle 40 homolog) (EH-binding protein 3) (Ehb3) (PRP17 homolog) (hPRP17)	0.2197	19.5405	2.40436	0.0251366	0.995459	-3.74381	O60508	11	2.39379	0.0252619	0.996857
LGALS3BP	Galectin-3-binding protein (Basement membrane autoantigen p105) (Lectin galactoside-binding soluble 3-binding protein) (Mac-2-binding protein) (MAC2BP) (Mac-2 BP) (Tumor-associated antigen 90K)	-0.269459	22.12	-2.33487	0.0291588	0.995459	-3.7994	Q08380	17	-2.39335	0.0252865	0.996857
GPRASP2	G-protein coupled receptor-associated sorting protein 2 (GASP-2)	0.417563	18.3351	2.51057	0.0233139	0.995459	-3.84031	Q96D09	6	2.4501	0.0254797	0.996857
PDAP1	28 kDa heat- and acid-stable phosphoprotein (PDGF-associated protein) (PAP) (PDGFA-associated protein 1) (PAP1)	0.186825	22.7374	2.31762	0.0302452	0.995459	-3.81311	Q13442	18	2.3847	0.0257641	0.996857
ERGIC1	Endoplasmic reticulum-Golgi intermediate compartment protein 1 (ER-Golgi intermediate compartment 32 kDa protein) (ERGIC-32)	-0.268084	19.8926	-2.42782	0.0238992	0.995459	-3.72492	Q969X5	8	-2.38378	0.0258155	0.996857
MCAM	Cell surface glycoprotein MUC18 (Cell surface glycoprotein P1H12) (Melanoma cell adhesion molecule) (Melanoma-associated antigen A32) (Melanoma-associated antigen MUC18) (S-endo 1 endothelial-associated antigen) (CD antigen CD146)	-0.373504	21.6997	-2.31605	0.0303458	0.995459	-3.81435	P43121	23	-2.38188	0.0259216	0.996857
NECAP2	Adaptin ear-binding coat-associated protein 2 (NECAP endocytosis-associated protein 2) (NECAP-2)	-0.242201	20.5333	-2.36485	0.027356	0.995459	-3.77549	Q9NVZ3	12	-2.38165	0.0259345	0.996857
SPATA2	Spermatogenesis-associated protein 2	0.25469	18.3895	2.47067	0.0232229	0.995459	-3.79844	Q9UM82	9	2.40546	0.0260013	0.996857
FHL2	Four and a half LIM domains protein 2 (FHL-2) (LIM domain protein DRAL) (Skeletal muscle LIM-protein 3) (SLIM-3)	-0.226039	21.3419	-2.30125	0.0313101	0.995459	-3.82608	Q14192	21	-2.37636	0.0262329	0.996857
SLC25A18	Mitochondrial glutamate carrier 2 (GC-2) (Glutamate/H(+) symporter 2) (Solute carrier family 25 member 18)	-0.316044	18.6801	-2.468	0.0219099	0.995459	-3.69243	Q9H1K4	5	-2.37476	0.0263237	0.996857
COMMD1	COMM domain-containing protein 1 (Protein Murr1)	-0.317242	17.5741	-2.71019	0.0162571	0.995459	-3.83295	Q8N668	6	-2.4407	0.0267467	0.996857
DNAJC19	Mitochondrial import inner membrane translocase subunit TIM14 (DnaJ homolog subfamily C member 19)	-0.247506	20.7442	-2.34403	0.0285966	0.995459	-3.7921	Q96DA6	12	-2.36303	0.0269983	0.996857
HSD17B12	Very-long-chain 3-oxoacyl-CoA reductase (EC 1.1.1.330) (17-beta-hydroxysteroid dehydrogenase 12) (17-beta-HSD 12) (3-ketoacyl-CoA reductase) (KAR) (Estradiol 17-beta-dehydrogenase 12) (EC 1.1.1.62) (Short chain dehydrogenase/reductase family 12C member 1)	-0.254379	22.5384	-2.29951	0.0314256	0.995459	-3.82746	Q53GQ0	18	-2.36113	0.0271087	0.996857
FAF1	FAS-associated factor 1 (hFAF1) (UBX domain-containing protein 12) (UBX domain-containing protein 3A)	0.166265	20.8344	2.28992	0.0320675	0.995459	-3.83504	Q9UNN5	18	2.35865	0.0272543	0.996857
PRRC1	Protein PRRC1 (Proline-rich and coiled-coil-containing protein 1)	-0.246359	21.1545	-2.3385	0.0289344	0.995459	-3.7965	Q96M27	11	-2.34437	0.0281041	0.996857
TNKS	Poly [ADP-ribose] polymerase tankyrase-1 (EC 2.4.2.30) (ADP-ribosyltransferase diphtheria toxin-like 5) (ARTD5) (Poly [ADP-ribose] polymerase 5A) (Protein poly-ADP-ribosyltransferase tankyrase-1) (EC 2.4.2.-) (TNKS-1) (TRF1-interacting ankyrin-related ADP-ribose polymerase) (Tankyrase I) (Tankyrase-1) (TANK1)	0.749201	17.2658	2.41596	0.0281641	0.995459	-3.96018	O95271	2	2.39863	0.0282794	0.996857
CMTR1	Cap-specific mRNA (nucleoside-2'-O-)-methyltransferase 1 (EC 2.1.1.57) (Cap methyltransferase 1) (Cap1 2'O-ribose methyltransferase 1) (MTr1) (hMTr1) (FtsJ methyltransferase domain-containing protein 2) (Interferon-stimulated gene 95 kDa protein) (ISG95)	0.181954	21.3763	2.23457	0.036013	0.995459	-3.87855	Q8N1G2	27	2.33817	0.0284806	0.996857
SLC25A1	Tricarboxylate transport protein, mitochondrial (Citrate transport protein) (CTP) (Solute carrier family 25 member 1) (Tricarboxylate carrier protein)	-0.357576	22.2107	-2.29401	0.0317924	0.995459	-3.83181	P53007	13	-2.3378	0.028503	0.996857
JTB	Protein JTB (Jumping translocation breakpoint protein) (Prostate androgen-regulated protein) (PAR protein)	-0.83914	15.4518	-2.58929	0.0254648	0.995459	-4.10986	O76095	2	-2.49082	0.0285365	0.996857
PPA1	Inorganic pyrophosphatase (EC 3.6.1.1) (Pyrophosphate phospho-hydrolase) (PPase)	-0.204801	22.7229	-2.23908	0.0356761	0.995459	-3.87502	Q15181	27	-2.33241	0.0288343	0.996857
AURKB	Aurora kinase B (EC 2.7.11.1) (Aurora 1) (Aurora- and IPL1-like midbody-associated protein 1) (AIM-1) (Aurora/IPL1-related kinase 2) (ARK-2) (Aurora-related kinase 2) (STK-1) (Serine/threonine-protein kinase 12) (Serine/threonine-protein kinase 5) (Serine/threonine-protein kinase aurora-B)	-0.623919	20.2157	-2.32196	0.0299681	0.995459	-3.80966	Q96GD4	3	-2.32776	0.0291231	0.996857
RANBP1	Ran-specific GTPase-activating protein (Ran-binding protein 1) (RanBP1)	-0.233766	21.3735	-2.2999	0.0313995	0.995459	-3.82715	P43487	13	-2.32764	0.0291307	0.996857
LPP	Lipoma-preferred partner (LIM domain-containing preferred translocation partner in lipoma)	-0.165083	20.8457	-2.23335	0.0361048	0.995459	-3.8795	Q93052	22	-2.3265	0.029202	0.996857
CKAP4	Cytoskeleton-associated protein 4 (63-kDa cytoskeleton-linking membrane protein) (Climp-63) (p63)	-0.212842	23.4408	-2.22014	0.0371123	0.995459	-3.88982	Q07065	56	-2.32631	0.0292141	0.996857
CSN2		1.01426	19.6485	2.30974	0.0330988	0.995459	-3.92946	P02666	5	2.35749	0.0293362	0.996857
SYNGR3	Synaptogyrin-3	0.258397	20.1307	2.3963	0.0255754	0.995459	-3.75029	O43761	7	2.32191	0.0294902	0.996857
DPP3	Dipeptidyl peptidase 3 (EC 3.4.14.4) (Dipeptidyl aminopeptidase III) (Dipeptidyl arylamidase III) (Dipeptidyl peptidase III) (DPP III) (Enkephalinase B)	-0.139764	22.8249	-2.16321	0.0417527	0.995459	-3.934	Q9NY33	37	-2.32028	0.0295934	0.996857
ADSL	Adenylosuccinate lyase (ADSL) (ASL) (EC 4.3.2.2) (Adenylosuccinase) (ASase)	-0.243006	20.9676	-2.24739	0.0350619	0.995459	-3.86851	P30566	18	-2.30787	0.0303882	0.996857
NENF	Neudesin (Cell immortalization-related protein 2) (Neuron-derived neurotrophic factor) (Protein GIG47) (Secreted protein of unknown function) (SPUF protein)	-0.219816	20.6369	-2.32868	0.0295443	0.995459	-3.80432	Q9UMX5	10	-2.3035	0.0306728	0.996857
HSPA5	Endoplasmic reticulum chaperone BiP (EC 3.6.4.10) (78 kDa glucose-regulated protein) (GRP-78) (Binding-immunoglobulin protein) (BiP) (Heat shock protein 70 family protein 5) (HSP70 family protein 5) (Heat shock protein family A member 5) (Immunoglobulin heavy chain-binding protein)	-0.211413	25.0349	-2.19547	0.0390622	0.995459	-3.90903	P11021	70	-2.29816	0.0310244	0.996857
RHOA	Transforming protein RhoA (EC 3.6.5.2) (Rho cDNA clone 12) (h12)	-0.229689	23.2958	-2.2602	0.0341341	0.995459	-3.85845	P61586	14	-2.29741	0.0310739	0.996857
HECW1	E3 ubiquitin-protein ligase HECW1 (EC 2.3.2.26) (HECT, C2 and WW domain-containing protein 1) (HECT-type E3 ubiquitin transferase HECW1) (NEDD4-like E3 ubiquitin-protein ligase 1) (hNEDL1)	0.255814	19.145	2.25595	0.034439	0.995459	-3.86179	Q76N89	14	2.29658	0.0311288	0.996857
PAFAH1B3	Platelet-activating factor acetylhydrolase IB subunit gamma (EC 3.1.1.47) (PAF acetylhydrolase 29 kDa subunit) (PAF-AH 29 kDa subunit) (PAF-AH subunit gamma) (PAFAH subunit gamma)	0.236597	21.4607	2.28773	0.0322158	0.995459	-3.83677	Q15102	11	2.29164	0.0314578	0.996857
BST1	ADP-ribosyl cyclase/cyclic ADP-ribose hydrolase 2 (EC 3.2.2.6) (ADP-ribosyl cyclase 2) (Bone marrow stromal antigen 1) (BST-1) (Cyclic ADP-ribose hydrolase 2) (cADPr hydrolase 2) (CD antigen CD157)	-0.300879	18.9828	-2.37819	0.0265873	0.995459	-3.76481	Q10588	5	-2.28504	0.0319023	0.996857
MERTK	Tyrosine-protein kinase Mer (EC 2.7.10.1) (Proto-oncogene c-Mer) (Receptor tyrosine kinase MerTK)	0.274547	17.6697	2.33613	0.0290807	0.995459	-3.79839	Q12866	7	2.28269	0.0320621	0.996857
ELOB	Elongin-B (EloB) (Elongin 18 kDa subunit) (RNA polymerase II transcription factor SIII subunit B) (SIII p18) (Transcription elongation factor B polypeptide 2)	-0.193806	21.6883	-2.23876	0.0357002	0.995459	-3.87528	Q15370	15	-2.27994	0.0322503	0.996857
PCDH17	Protocadherin-17 (Protocadherin-68)	0.192827	19.9539	2.23868	0.0357056	0.995459	-3.87533	O14917	15	2.27973	0.0322646	0.996857
RALYL	RNA-binding Raly-like protein (hRALYL) (Heterogeneous nuclear ribonucleoprotein C-like 3) (hnRNP core protein C-like 3)	0.309028	20.7897	2.27494	0.033094	0.995459	-3.84685	Q86SE5	9	2.27885	0.0323247	0.996857
TSPAN8	Tetraspanin-8 (Tspan-8) (Transmembrane 4 superfamily member 3) (Tumor-associated antigen CO-029)	0.638057	17.1223	2.32611	0.0320195	0.995459	-3.91881	P19075	2	2.30912	0.0324057	0.996857
PARVA	Alpha-parvin (Actopaxin) (CH-ILKBP) (Calponin-like integrin-linked kinase-binding protein) (Matrix-remodeling-associated protein 2)	-0.219409	21.4271	-2.25062	0.0348257	0.995459	-3.86598	Q9NVD7	13	-2.2754	0.0325621	0.996857
GSTO1	Glutathione S-transferase omega-1 (GSTO-1) (EC 2.5.1.18) (Glutathione S-transferase omega 1-1) (GSTO 1-1) (Glutathione-dependent dehydroascorbate reductase) (EC 1.8.5.1) (Monomethylarsonic acid reductase) (MMA(V) reductase) (EC 1.20.4.2) (S-(Phenacyl)glutathione reductase) (SPG-R)	-0.262097	22.6665	-2.20844	0.0380261	0.995459	-3.89895	P78417	20	-2.27235	0.0327736	0.996857
PPP1R13L	RelA-associated inhibitor (Inhibitor of ASPP protein) (Protein iASPP) (NFkB-interacting protein 1) (PPP1R13B-like protein)	0.28139	18.9206	2.24558	0.0351947	0.995459	-3.86993	Q8WUF5	11	2.26529	0.0332674	0.996857
SCG2	Secretogranin-2 (Chromogranin-C) (Secretogranin II) (SgII) [Cleaved into: Secretoneurin (SN); Manserin]	0.359114	20.9934	2.20699	0.0381403	0.995459	-3.90007	P13521	19	2.26479	0.033303	0.996857
DNMT3B	DNA (cytosine-5)-methyltransferase 3B (Dnmt3b) (EC 2.1.1.37) (DNA methyltransferase HsaIIIB) (DNA MTase HsaIIIB) (M.HsaIIIB)	-0.452669	19.984	-2.29895	0.0314627	0.995459	-3.8279	Q9UBC3	3	-2.26379	0.0333731	0.996857
NPM1	Nucleophosmin (NPM) (Nucleolar phosphoprotein B23) (Nucleolar protein NO38) (Numatrin)	-0.219157	24.8823	-2.17528	0.0407276	0.995459	-3.92468	P06748	30	-2.26346	0.0333968	0.996857
EFR3B	Protein EFR3 homolog B	0.142032	21.0799	2.15671	0.0423145	0.995459	-3.93901	Q9Y2G0	23	2.26312	0.033421	0.996857
LIMS1	LIM and senescent cell antigen-like-containing domain protein 1 (Particularly interesting new Cys-His protein 1) (PINCH-1) (Renal carcinoma antigen NY-REN-48)	-0.194711	21.9232	-2.21981	0.0371382	0.995459	-3.89009	P48059	15	-2.26098	0.0335723	0.996857
LMAN2	Vesicular integral-membrane protein VIP36 (Glycoprotein GP36b) (Lectin mannose-binding 2) (Vesicular integral-membrane protein 36) (VIP36)	-0.215881	21.2653	-2.19996	0.0387008	0.995459	-3.90554	Q12907	18	-2.26036	0.0336162	0.996857
MYL6	Myosin light polypeptide 6 (17 kDa myosin light chain) (LC17) (Myosin light chain 3) (MLC-3) (Myosin light chain alkali 3) (Myosin light chain A3) (Smooth muscle and nonmuscle myosin light chain alkali 6)	-0.235968	21.866	-2.24158	0.0354905	0.995459	-3.87307	P60660	12	-2.25953	0.0336759	0.996857
GPRC5A	Retinoic acid-induced protein 3 (G-protein coupled receptor family C group 5 member A) (Phorbol ester induced gene 1) (PEIG-1) (Retinoic acid-induced gene 1 protein) (RAIG-1)	-0.479838	20.5488	-2.28347	0.0325059	0.995459	-3.84013	Q8NFJ5	3	-2.25904	0.0337102	0.996857
FABP7	Fatty acid-binding protein, brain (Brain lipid-binding protein) (BLBP) (Brain-type fatty acid-binding protein) (B-FABP) (Fatty acid-binding protein 7) (Mammary-derived growth inhibitor related)	-0.365037	23.829	-2.20392	0.0383843	0.995459	-3.90246	O15540	17	-2.25837	0.0337581	0.996857
TP53I11	Tumor protein p53-inducible protein 11 (p53-induced gene 11 protein)	0.303765	18.0619	2.3758	0.0267232	0.995459	-3.76672	O14683	4	2.25704	0.0338532	0.996857
GORASP2	Golgi reassembly-stacking protein 2 (GRS2) (Golgi phosphoprotein 6) (GOLPH6) (Golgi reassembly-stacking protein of 55 kDa) (GRASP55) (p59)	-0.203495	22.0319	-2.26569	0.033743	0.995459	-3.85413	Q9H8Y8	11	-2.25355	0.034104	0.996857
SLC35F6	Solute carrier family 35 member F6 (ANT2-binding protein) (ANT2BP) (Transport and Golgi organization 9 homolog)	-0.575502	18.867	-2.44254	0.0286443	0.995459	-4.00127	Q8N357	2	-2.32886	0.0343591	0.996857
BYSL	Bystin	0.218342	20.1537	2.21739	0.037325	0.995459	-3.89197	Q13895	13	2.24239	0.0349172	0.996857
ARID2	AT-rich interactive domain-containing protein 2 (ARID domain-containing protein 2) (BRG1-associated factor 200) (BAF200) (Zinc finger protein with activation potential) (Zipzap/p200)	-0.205652	20.1054	-2.29967	0.0314146	0.995459	-3.82733	Q68CP9	9	-2.2404	0.0350634	0.996857
NDUFV3	NADH dehydrogenase [ubiquinone] flavoprotein 3, mitochondrial (Complex I-9kD) (CI-9kD) (NADH-ubiquinone oxidoreductase 9 kDa subunit) (Renal carcinoma antigen NY-REN-4)	0.553411	18.2704	2.29592	0.0340357	0.995459	-3.93842	P56181	3	2.26847	0.035212	0.996857
GSTP1	Glutathione S-transferase P (EC 2.5.1.18) (GST class-pi) (GSTP1-1)	-0.222112	23.6164	-2.19347	0.0392248	0.995459	-3.91058	P09211	15	-2.23733	0.0352911	0.996857
NAGK	N-acetyl-D-glucosamine kinase (N-acetylglucosamine kinase) (EC 2.7.1.59) (GlcNAc kinase)	-0.17812	22.5282	-2.17665	0.040612	0.995459	-3.92362	Q9UJ70	17	-2.23258	0.0356455	0.996857
CREBBP	CREB-binding protein (Histone lysine acetyltransferase CREBBP) (EC 2.3.1.48) (Protein-lysine acetyltransferase CREBBP) (EC 2.3.1.-)	0.212834	19.5754	2.19765	0.0388862	0.995459	-3.90733	Q92793	14	2.23209	0.0356825	0.996857
SRSF12	Serine/arginine-rich splicing factor 12 (35 kDa SR repressor protein) (SRrp35) (Splicing factor, arginine/serine-rich 13B) (Splicing factor, arginine/serine-rich 19)	0.340002	19.1	2.63615	0.0188429	0.995459	-3.80691	Q8WXF0	3	2.29436	0.0357305	0.996857
PURA	Transcriptional activator protein Pur-alpha (Purine-rich single-stranded DNA-binding protein alpha)	0.247338	23.7784	2.16625	0.0414923	0.995459	-3.93166	Q00577	20	2.22974	0.0358597	0.996857
VAPA	Vesicle-associated membrane protein-associated protein A (VAMP-A) (VAMP-associated protein A) (VAP-A) (33 kDa VAMP-associated protein) (VAP-33)	-0.177274	23.6308	-2.13113	0.0445935	0.995459	-3.95868	Q9P0L0	27	-2.22791	0.0359978	0.996857
RND2	Rho-related GTP-binding protein RhoN (Rho family GTPase 2) (Rho-related GTP-binding protein Rho7) (Rnd2)	-0.268244	19.284	-2.34994	0.0282392	0.995459	-3.78739	P52198	5	-2.22752	0.0360272	0.996857
AKAP7	A-kinase anchor protein 7 isoform gamma (AKAP-7 isoform gamma) (A-kinase anchor protein 18 kDa) (AKAP 18) (Protein kinase A-anchoring protein 7 isoform gamma) (PRKA7 isoform gamma)	0.348858	19.8439	2.27251	0.0332634	0.995459	-3.84876	Q9P0M2	5	2.22688	0.0360761	0.996857
PGD	6-phosphogluconate dehydrogenase, decarboxylating (EC 1.1.1.44)	-0.16735	24.1161	-2.10752	0.0467935	0.995459	-3.97673	P52209	38	-2.22559	0.0361741	0.996857
MRPS33	28S ribosomal protein S33, mitochondrial (MRP-S33) (S33mt) (Mitochondrial small ribosomal subunit protein mS33)	-0.273019	19.3196	-2.3819	0.0263767	0.995459	-3.76184	Q9Y291	4	-2.22513	0.0362092	0.996857
RAB1B	Ras-related protein Rab-1B	-0.177493	21.9441	-2.23287	0.0361416	0.995459	-3.87988	Q9H0U4	12	-2.22431	0.0362713	0.996857
ANKFY1	Rabankyrin-5 (Rank-5) (Ankyrin repeat and FYVE domain-containing protein 1) (Ankyrin repeats hooked to a zinc finger motif)	-0.193114	22.4618	-2.12121	0.0455063	0.995459	-3.96627	Q9P2R3	39	-2.22408	0.0362887	0.996857
DNAJC3	DnaJ homolog subfamily C member 3 (Endoplasmic reticulum DNA J domain-containing protein 6) (ER-resident protein ERdj6) (ERdj6) (Interferon-induced, double-stranded RNA-activated protein kinase inhibitor) (Protein kinase inhibitor of 58 kDa) (Protein kinase inhibitor p58)	-0.184499	21.3892	-2.14047	0.0437486	0.995459	-3.95151	Q13217	23	-2.22338	0.0363425	0.996857
TMED7	Transmembrane emp24 domain-containing protein 7 (p24 family protein gamma-3) (p24gamma3) (p27)	-0.261242	21.3177	-2.2466	0.0351199	0.995459	-3.86913	Q9Y3B3	8	-2.21471	0.0370095	0.996857
CLIC1	Chloride intracellular channel protein 1 (Chloride channel ABP) (Nuclear chloride ion channel 27) (NCC27) (Regulatory nuclear chloride ion channel protein) (hRNCC)	-0.260918	21.7841	-2.14845	0.0430385	0.995459	-3.94537	O00299	20	-2.21018	0.0373625	0.996857
SRPRB	Signal recognition particle receptor subunit beta (SR-beta) (Protein APMCF1)	-0.200259	20.6364	-2.16136	0.0419125	0.995459	-3.93544	Q9Y5M8	16	-2.21014	0.0373662	0.996857
KRT6B	Keratin, type II cytoskeletal 6B (Cytokeratin-6B) (CK-6B) (Keratin-6B) (K6B) (Type-II keratin Kb10)	1.18003	21.4455	2.16595	0.0415177	0.995459	-3.93189	P04259	4	2.2089	0.037463	0.996857
CDKAL1	Threonylcarbamoyladenosine tRNA methylthiotransferase (EC 2.8.4.5) (CDK5 regulatory subunit-associated protein 1-like 1) (tRNA-t(6)A37 methylthiotransferase)	0.295443	17.2685	2.32053	0.0300593	0.995459	-3.8108	Q5VV42	4	2.20322	0.0379114	0.996857
SPON1	Spondin-1 (F-spondin) (Vascular smooth muscle cell growth-promoting factor)	0.288962	21.6377	2.14149	0.0436571	0.995459	-3.95072	Q9HCB6	21	2.20303	0.0379264	0.996857
WARS1	Tryptophan--tRNA ligase, cytoplasmic (EC 6.1.1.2) (Interferon-induced protein 53) (IFP53) (Tryptophanyl-tRNA synthetase) (TrpRS) (hWRS) [Cleaved into: T1-TrpRS; T2-TrpRS]	-0.191284	22.8689	-2.10108	0.0474104	0.995459	-3.98163	P23381	34	-2.19898	0.0382492	0.996857
ALDH7A1	Alpha-aminoadipic semialdehyde dehydrogenase (Alpha-AASA dehydrogenase) (EC 1.2.1.31) (Aldehyde dehydrogenase family 7 member A1) (EC 1.2.1.3) (Antiquitin-1) (Betaine aldehyde dehydrogenase) (EC 1.2.1.8) (Delta1-piperideine-6-carboxylate dehydrogenase) (P6c dehydrogenase)	-0.547267	24.3165	-2.1408	0.0437189	0.995459	-3.95125	P49419	34	-2.19888	0.0382574	0.996857
DNAJB11	DnaJ homolog subfamily B member 11 (APOBEC1-binding protein 2) (ABBP-2) (DnaJ protein homolog 9) (ER-associated DNAJ) (ER-associated Hsp40 co-chaperone) (Endoplasmic reticulum DNA J domain-containing protein 3) (ER-resident protein ERdj3) (ERdj3) (ERj3p) (HEDJ) (Human DnaJ protein 9) (hDj-9) (PWP1-interacting protein 4)	-0.24794	22.2731	-2.13542	0.0442035	0.995459	-3.95539	Q9UBS4	20	-2.19766	0.038355	0.996857
EPHA2	Ephrin type-A receptor 2 (EC 2.7.10.1) (Epithelial cell kinase) (Tyrosine-protein kinase receptor ECK)	-0.510507	17.2263	-2.21902	0.0389813	0.995459	-3.96942	P29317	5	-2.2172	0.0384197	0.996857
TMED9	Transmembrane emp24 domain-containing protein 9 (GMP25) (Glycoprotein 25L2) (p24 family protein alpha-2) (p24alpha2) (p25)	-0.222008	21.5955	-2.18171	0.0401898	0.995459	-3.9197	Q9BVK6	12	-2.19674	0.0384285	0.996857
RPRD1A	Regulation of nuclear pre-mRNA domain-containing protein 1A (Cyclin-dependent kinase inhibitor 2B-related protein) (p15INK4B-related protein)	0.17781	20.4836	2.24773	0.0350368	0.995459	-3.86824	Q96P16	10	2.19227	0.0387892	0.996857
MBD2	Methyl-CpG-binding domain protein 2 (Demethylase) (DMTase) (Methyl-CpG-binding protein MBD2)	0.232805	19.3232	2.24482	0.0352509	0.995459	-3.87053	Q9UBB5	8	2.19222	0.0387934	0.996857
SEZ6L2	Seizure 6-like protein 2	0.191694	20.1082	2.16184	0.0418705	0.995459	-3.93506	Q6UXD5	14	2.19214	0.0387996	0.996857
SEMA4D	Semaphorin-4D (A8) (BB18) (GR3) (CD antigen CD100)	0.168439	21.0866	2.12939	0.0447518	0.995459	-3.96001	Q92854	18	2.19141	0.0388592	0.996857
SLC25A5	ADP/ATP translocase 2 (ADP,ATP carrier protein 2) (ADP,ATP carrier protein, fibroblast isoform) (Adenine nucleotide translocator 2) (ANT 2) (Solute carrier family 25 member 5) [Cleaved into: ADP/ATP translocase 2, N-terminally processed]	-0.228633	24.4661	-2.1111	0.0464537	0.995459	-3.97399	P05141	29	-2.19093	0.0388976	0.996857
TIAM1	T-lymphoma invasion and metastasis-inducing protein 1 (TIAM-1)	0.194982	20.0992	2.13003	0.0446932	0.995459	-3.95952	Q13009	18	2.1895	0.0390142	0.996857
PDIA6	Protein disulfide-isomerase A6 (EC 5.3.4.1) (Endoplasmic reticulum protein 5) (ER protein 5) (ERp5) (Protein disulfide isomerase P5) (Thioredoxin domain-containing protein 7)	-0.192342	23.5091	-2.09379	0.0481183	0.995459	-3.98718	Q15084	31	-2.18708	0.0392112	0.996857
CD274	Programmed cell death 1 ligand 1 (PD-L1) (PDCD1 ligand 1) (Programmed death ligand 1) (hPD-L1) (B7 homolog 1) (B7-H1) (CD antigen CD274)	-0.294228	19.7591	-2.238	0.0357568	0.995459	-3.87587	Q9NZQ7	6	-2.18472	0.0394049	0.996857
KRT5	Keratin, type II cytoskeletal 5 (58 kDa cytokeratin) (Cytokeratin-5) (CK-5) (Keratin-5) (K5) (Type-II keratin Kb5)	1.23719	24.4952	2.13146	0.044563	0.995459	-3.95842	P13647	24	2.18417	0.0394499	0.996857
HSD17B4	Peroxisomal multifunctional enzyme type 2 (MFE-2) (17-beta-hydroxysteroid dehydrogenase 4) (17-beta-HSD 4) (D-bifunctional protein) (DBP) (Multifunctional protein 2) (MPF-2) (Short chain dehydrogenase/reductase family 8C member 1) [Cleaved into: (3R)-hydroxyacyl-CoA dehydrogenase (EC 1.1.1.n12); Enoyl-CoA hydratase 2 (EC 4.2.1.107) (EC 4.2.1.119) (3-alpha,7-alpha,12-alpha-trihydroxy-5-beta-choles…	-0.228978	23.4993	-2.09378	0.0481196	0.995459	-3.98719	P51659	49	-2.18192	0.0396353	0.996857
TMEM132A	Transmembrane protein 132A (HSPA5-binding protein 1)	0.176199	20.2743	2.10956	0.0466002	0.995459	-3.97517	Q24JP5	20	2.18052	0.0397513	0.996857
VDAC1	Voltage-dependent anion-selective channel protein 1 (VDAC-1) (hVDAC1) (Outer mitochondrial membrane protein porin 1) (Plasmalemmal porin) (Porin 31HL) (Porin 31HM)	-0.199792	24.7686	-2.09931	0.0475814	0.995459	-3.98298	P21796	25	-2.18002	0.0397926	0.996857
PLEKHF1	Pleckstrin homology domain-containing family F member 1 (PH domain-containing family F member 1) (Lysosome-associated apoptosis-inducing protein containing PH and FYVE domains) (Apoptosis-inducing protein) (PH and FYVE domain-containing protein 1) (Phafin-1) (Zinc finger FYVE domain-containing protein 15)	-0.254034	18.0598	-2.46333	0.0221332	0.995459	-3.69622	Q96S99	2	-2.17752	0.0400009	0.996857
ABI3	ABI gene family member 3 (New molecule including SH3) (Nesh)	0.293638	18.0026	2.27621	0.0347122	0.995459	-3.89276	Q9P2A4	6	2.19656	0.0400704	0.996857
DDX1	ATP-dependent RNA helicase DDX1 (EC 3.6.4.13) (DEAD box protein 1) (DEAD box protein retinoblastoma) (DBP-RB)	0.173648	24.3516	2.06163	0.051353	0.995459	-4.01155	Q92499	57	2.17509	0.0402032	0.996857
ADAM11	Disintegrin and metalloproteinase domain-containing protein 11 (ADAM 11) (Metalloproteinase-like, disintegrin-like, and cysteine-rich protein) (MDC)	0.192579	19.3506	2.21123	0.037806	0.995459	-3.89677	O75078	10	2.17453	0.0402503	0.996857
MFAP4	Microfibril-associated glycoprotein 4	-0.415972	17.7002	-2.34522	0.0323978	0.995459	-3.94082	P55083	3	-2.22013	0.0403802	0.996857
MLEC	Malectin	-0.180678	21.2762	-2.13387	0.044344	0.995459	-3.95658	Q14165	15	-2.17255	0.0404168	0.996857
KRT14	Keratin, type I cytoskeletal 14 (Cytokeratin-14) (CK-14) (Keratin-14) (K14)	1.01297	24.655	2.11901	0.0457108	0.995459	-3.96795	P02533	36	2.17241	0.0404283	0.996857
ITGB1	Integrin beta-1 (Fibronectin receptor subunit beta) (Glycoprotein IIa) (GPIIA) (VLA-4 subunit beta) (CD antigen CD29)	-0.304138	22.9657	-2.10187	0.0473343	0.995459	-3.98103	P05556	34	-2.17125	0.0405256	0.996857
OSBPL3	Oxysterol-binding protein-related protein 3 (ORP-3) (OSBP-related protein 3)	0.193876	20.5371	2.09738	0.0477686	0.995459	-3.98445	Q9H4L5	21	2.1681	0.0407921	0.996857
CPEB4	Cytoplasmic polyadenylation element-binding protein 4 (CPE-BP4) (CPE-binding protein 4) (hCPEB-4)	0.369655	17.4143	2.31173	0.0322828	0.995459	-3.86712	Q17RY0	2	2.18596	0.0409428	0.996857
ARPC2	Actin-related protein 2/3 complex subunit 2 (Arp2/3 complex 34 kDa subunit) (p34-ARC)	-0.145083	24.4085	-2.0487	0.0527068	0.995459	-4.02129	O15144	29	-2.16474	0.0410777	0.996857
PPIC	Peptidyl-prolyl cis-trans isomerase C (PPIase C) (EC 5.2.1.8) (Cyclophilin C) (Rotamase C)	-0.200134	18.0973	-2.5176	0.0196668	0.995459	-3.65211	P45877	4	-2.16355	0.0411792	0.996857
SORBS1	Sorbin and SH3 domain-containing protein 1 (Ponsin) (SH3 domain protein 5) (SH3P12) (c-Cbl-associated protein) (CAP)	-0.265496	22.9237	-2.08401	0.0490822	0.995459	-3.99461	Q9BX66	51	-2.16198	0.041314	0.996857
PRRC2B	Protein PRRC2B (HLA-B-associated transcript 2-like 1) (Proline-rich coiled-coil protein 2B)	0.261075	19.1854	2.1564	0.0423417	0.995459	-3.93926	Q5JSZ5	10	2.16191	0.0413202	0.996857
HSDL2	Hydroxysteroid dehydrogenase-like protein 2 (EC 1.-.-.-) (Short chain dehydrogenase/reductase family 13C member 1)	-0.349875	22.8518	-2.09576	0.0479256	0.995459	-3.98568	Q6YN16	35	-2.16068	0.0414257	0.996857
TPT1	Translationally-controlled tumor protein (TCTP) (Fortilin) (Histamine-releasing factor) (HRF) (p23)	-0.153724	22.4776	-2.21293	0.0376732	0.995459	-3.89545	P13693	11	-2.15994	0.0414894	0.996857
PIGK	GPI-anchor transamidase (GPI transamidase) (EC 3.-.-.-) (GPI8 homolog) (hGPI8) (Phosphatidylinositol-glycan biosynthesis class K protein) (PIG-K)	-0.177794	18.9626	-2.42786	0.0238969	0.995459	-3.72489	Q92643	6	-2.15975	0.0415058	0.996857
PEX19	Peroxisomal biogenesis factor 19 (33 kDa housekeeping protein) (Peroxin-19) (Peroxisomal farnesylated protein)	-0.188217	19.8633	-2.19843	0.0388236	0.995459	-3.90673	P40855	10	-2.159	0.0415705	0.996857
PLEC	Plectin (PCN) (PLTN) (Hemidesmosomal protein 1) (HD1) (Plectin-1)	-0.229847	27.64	-2.20938	0.0379515	0.995459	-3.89821	Q15149	441	-2.15711	0.0417337	0.996857
PNMA8A	Paraneoplastic antigen-like protein 8A (PNMA-like protein 1)	0.39211	16.347	2.91211	0.01321	0.995459	-3.96491	Q86V59	3	2.26011	0.0417694	0.996857
ACADS	Short-chain specific acyl-CoA dehydrogenase, mitochondrial (SCAD) (EC 1.3.8.1) (Butyryl-CoA dehydrogenase)	-0.297936	20.9056	-2.10537	0.0469989	0.995459	-3.97837	P16219	16	-2.15508	0.0419098	0.996857
MT-CO2	Cytochrome c oxidase subunit 2 (EC 1.9.3.1) (Cytochrome c oxidase polypeptide II)	-0.349024	22.3874	-2.14188	0.0436225	0.995459	-3.95043	P00403	8	-2.15085	0.0422785	0.996857
TNR	Tenascin-R (TN-R) (Janusin) (Restrictin)	0.399027	25.7996	2.08692	0.0487936	0.995459	-3.9924	Q92752	64	2.14963	0.0423848	0.996857
ANXA4	Annexin A4 (35-beta calcimedin) (Annexin IV) (Annexin-4) (Carbohydrate-binding protein p33/p41) (Chromobindin-4) (Endonexin I) (Lipocortin IV) (P32.5) (PP4-X) (Placental anticoagulant protein II) (PAP-II) (Protein II)	-0.179456	22.0792	-2.05821	0.0517074	0.995459	-4.01412	P09525	27	-2.14769	0.0425559	0.996857
NDUFAF6	NADH dehydrogenase (ubiquinone) complex I, assembly factor 6 (Putative phytoene synthase)	-0.563834	17.4846	-2.13506	0.0442363	0.995459	-3.95567	Q330K2	4	-2.14658	0.042654	0.996857
PTPRZ1	Receptor-type tyrosine-protein phosphatase zeta (R-PTP-zeta) (EC 3.1.3.48) (Protein-tyrosine phosphatase receptor type Z polypeptide 1) (Protein-tyrosine phosphatase receptor type Z polypeptide 2) (R-PTP-zeta-2)	0.286702	25.1392	2.07342	0.0501451	0.995459	-4.00264	P23471	65	2.14654	0.042657	0.996857
STAT1	Signal transducer and activator of transcription 1-alpha/beta (Transcription factor ISGF-3 components p91/p84)	-0.132582	23.2403	-1.99573	0.0585939	0.995459	-4.06088	P42224	48	-2.14435	0.0428512	0.996857
POLR2A	DNA-directed RNA polymerase II subunit RPB1 (RNA polymerase II subunit B1) (EC 2.7.7.6) (DNA-directed RNA polymerase II subunit A) (DNA-directed RNA polymerase III largest subunit) (RNA-directed RNA polymerase II subunit RPB1) (EC 2.7.7.48)	0.156015	22.0448	2.02018	0.0558071	0.995459	-4.04267	P24928	58	2.14367	0.0429109	0.996857
PPP2R2B	Serine/threonine-protein phosphatase 2A 55 kDa regulatory subunit B beta isoform (PP2A subunit B isoform B55-beta) (PP2A subunit B isoform PR55-beta) (PP2A subunit B isoform R2-beta) (PP2A subunit B isoform beta)	-0.286742	19.1794	-2.22003	0.0371207	0.995459	-3.88991	Q00005	5	-2.1383	0.0433899	0.996857
CCN2	CCN family member 2 (Cellular communication network factor 2) (Connective tissue growth factor) (Hypertrophic chondrocyte-specific protein 24) (Insulin-like growth factor-binding protein 8) (IBP-8) (IGF-binding protein 8) (IGFBP-8)	-0.232757	19.5267	-2.1163	0.0459646	0.995459	-3.97003	P29279	12	-2.13609	0.0435886	0.996857
KRT6A	Keratin, type II cytoskeletal 6A (Cytokeratin-6A) (CK-6A) (Cytokeratin-6D) (CK-6D) (Keratin-6A) (K6A) (Type-II keratin Kb6) (allergen Hom s 5)	1.15337	24.4676	2.08328	0.0491549	0.995459	-3.99517	P02538	31	2.13521	0.0436679	0.996857
SMG9	Protein SMG9 (Protein SMG-9)	0.202166	19.6984	2.37575	0.0267263	0.995459	-3.76677	Q9H0W8	5	2.13277	0.0438879	0.996857
KRT16	Keratin, type I cytoskeletal 16 (Cytokeratin-16) (CK-16) (Keratin-16) (K16)	0.961973	22.8866	2.07688	0.0497957	0.995459	-4.00002	P08779	23	2.12854	0.0442728	0.996857
MRM1	rRNA methyltransferase 1, mitochondrial (EC 2.1.1.-) (16S rRNA (guanosine(1145)-2'-O)-methyltransferase) (16S rRNA [Gm1145] 2'-O-methyltransferase)	-0.324925	16.9647	-2.31573	0.032019	0.995459	-3.90428	Q6IN84	3	-2.14673	0.0443255	0.996857
SDHAF4	Succinate dehydrogenase assembly factor 4, mitochondrial (SDH assembly factor 4) (SDHAF4)	0.367147	17.1674	2.45227	0.0270878	0.995459	-3.96613	Q5VUM1	3	2.1836	0.0443293	0.996857
CPT2	Carnitine O-palmitoyltransferase 2, mitochondrial (EC 2.3.1.21) (Carnitine palmitoyltransferase II) (CPT II)	-0.226405	22.2966	-2.04583	0.0530119	0.995459	-4.02345	P23786	34	-2.12614	0.044492	0.996857
GEMIN4	Gem-associated protein 4 (Gemin-4) (Component of gems 4) (p97)	0.313557	19.3943	2.11232	0.0463384	0.995459	-3.97306	P57678	9	2.12352	0.044733	0.996857
COQ6	Ubiquinone biosynthesis monooxygenase COQ6, mitochondrial (EC 1.14.13.-) (Coenzyme Q10 monooxygenase 6)	0.220058	20.0985	2.11839	0.0457689	0.995459	-3.96843	Q9Y2Z9	11	2.12242	0.0448341	0.996857
YES1	Tyrosine-protein kinase Yes (EC 2.7.10.2) (Proto-oncogene c-Yes) (p61-Yes)	-0.399854	20.2969	-2.08028	0.0494534	0.995459	-3.99743	P07947	12	-2.12062	0.0450005	0.996857
TMOD1	Tropomodulin-1 (Erythrocyte tropomodulin) (E-Tmod)	-0.210886	21.645	-2.05935	0.0515886	0.995459	-4.01326	P28289	19	-2.11896	0.0451548	0.996857
ABLIM1	Actin-binding LIM protein 1 (abLIM-1) (Actin-binding LIM protein family member 1) (Actin-binding double zinc finger protein) (LIMAB1) (Limatin)	-0.278135	23.1062	-2.04392	0.0532156	0.995459	-4.02488	O14639	42	-2.11607	0.0454244	0.996857
LRRC59	Leucine-rich repeat-containing protein 59 (Ribosome-binding protein p34) (p34) [Cleaved into: Leucine-rich repeat-containing protein 59, N-terminally processed]	-0.235128	22.3299	-2.04516	0.0530837	0.995459	-4.02395	Q96AG4	26	-2.11598	0.0454325	0.996857
ANXA7	Annexin A7 (Annexin VII) (Annexin-7) (Synexin)	-0.207957	24.5863	-2.03561	0.0541107	0.995459	-4.03112	P20073	26	-2.11176	0.0458279	0.996857
NPL	N-acetylneuraminate lyase (NALase) (EC 4.1.3.3) (N-acetylneuraminate pyruvate-lyase) (N-acetylneuraminic acid aldolase) (Sialate lyase) (Sialate-pyruvate lyase) (Sialic acid aldolase) (Sialic acid lyase)	-0.464424	17.7004	-2.17092	0.042939	0.995459	-4.00149	Q9BXD5	3	-2.12922	0.0459149	0.996857
VPS9D1	VPS9 domain-containing protein 1 (Protein ATP-BL)	-0.294397	18.1335	-2.45718	0.0268288	0.995459	-3.96359	Q9Y2B5	5	-2.16472	0.0459732	0.996857
DENND2A	DENN domain-containing protein 2A	0.388364	17.8378	2.65351	0.0212719	0.995459	-4.05415	Q9ULE3	4	2.20646	0.0461004	0.996857
SIN3B	Paired amphipathic helix protein Sin3b (Histone deacetylase complex subunit Sin3b) (Transcriptional corepressor Sin3b)	0.232302	19.5852	2.09496	0.0480041	0.995459	-3.98629	O75182	11	2.10455	0.0465118	0.996857
MCM5	DNA replication licensing factor MCM5 (EC 3.6.4.12) (CDC46 homolog) (P1-CDC46)	0.18941	22.067	2.00718	0.0572745	0.995459	-4.05237	P33992	45	2.10347	0.0466143	0.996857
ERP29	Endoplasmic reticulum resident protein 29 (ERp29) (Endoplasmic reticulum resident protein 28) (ERp28) (Endoplasmic reticulum resident protein 31) (ERp31)	-0.249413	21.4228	-2.04463	0.0531396	0.995459	-4.02435	P30040	19	-2.10105	0.0468466	0.996857
ECHDC1	Ethylmalonyl-CoA decarboxylase (EC 4.1.1.94) (Enoyl-CoA hydratase domain-containing protein 1) (Methylmalonyl-CoA decarboxylase) (MMCD)	-0.259634	22.0333	-2.05285	0.052269	0.995459	-4.01816	Q9NTX5	16	-2.10091	0.0468602	0.996857
GATM	Glycine amidinotransferase, mitochondrial (EC 2.1.4.1) (L-arginine:glycine amidinotransferase) (Transamidinase)	0.271973	23.3243	2.03404	0.0542808	0.995459	-4.0323	P50440	25	2.09799	0.0471413	0.996857
CCDC47	Coiled-coil domain-containing protein 47 (Calumin)	-0.145878	21.4198	-1.99986	0.0581149	0.995459	-4.05781	Q96A33	25	-2.0972	0.0472179	0.996857
ECHS1	Enoyl-CoA hydratase, mitochondrial (EC 4.2.1.17) (Enoyl-CoA hydratase 1) (Short-chain enoyl-CoA hydratase) (SCEH)	-0.256452	23.4072	-2.03267	0.0544302	0.995459	-4.03332	P30084	24	-2.0971	0.0472268	0.996857
PFN1	Profilin-1 (Epididymis tissue protein Li 184a) (Profilin I)	-0.188529	23.8423	-2.03172	0.0545335	0.995459	-4.03403	P07737	20	-2.09646	0.0472887	0.996857
VAMP5	Vesicle-associated membrane protein 5 (VAMP-5) (Myobrevin)	-0.420377	18.8007	-2.11356	0.0462219	0.995459	-3.97212	O95183	4	-2.09579	0.0473537	0.996857
CACYBP	Calcyclin-binding protein (CacyBP) (hCacyBP) (S100A6-binding protein) (Siah-interacting protein)	-0.172689	22.3202	-2.00373	0.0576697	0.995459	-4.05494	Q9HB71	29	-2.09556	0.0473761	0.996857
SCP2	Non-specific lipid-transfer protein (NSL-TP) (EC 2.3.1.176) (Propanoyl-CoA C-acyltransferase) (SCP-chi) (SCPX) (Sterol carrier protein 2) (SCP-2) (Sterol carrier protein X) (SCP-X)	-0.220559	22.6184	-2.01087	0.056855	0.995459	-4.04962	P22307	38	-2.09252	0.0476721	0.996857
ARHGDIA	Rho GDP-dissociation inhibitor 1 (Rho GDI 1) (Rho-GDI alpha)	-0.175934	24.4485	-2.0126	0.0566583	0.995459	-4.04833	P52565	23	-2.08974	0.0479441	0.996857
CHORDC1	Cysteine and histidine-rich domain-containing protein 1 (CHORD domain-containing protein 1) (CHORD-containing protein 1) (CHP-1) (Protein morgana)	-0.143596	21.6022	-2.00524	0.0574963	0.995459	-4.05381	Q9UHD1	21	-2.0856	0.0483512	0.996857
PSMD5	26S proteasome non-ATPase regulatory subunit 5 (26S protease subunit S5 basic) (26S proteasome subunit S5B)	-0.137668	21.503	-2.00216	0.0578497	0.995459	-4.0561	Q16401	21	-2.08512	0.0483982	0.996857
ACSL1	Long-chain-fatty-acid--CoA ligase 1 (EC 6.2.1.3) (Acyl-CoA synthetase 1) (ACS1) (Arachidonate--CoA ligase) (EC 6.2.1.15) (Long-chain acyl-CoA synthetase 1) (LACS 1) (Long-chain acyl-CoA synthetase 2) (LACS 2) (Long-chain fatty acid-CoA ligase 2) (Palmitoyl-CoA ligase 1) (Palmitoyl-CoA ligase 2) (Phytanate--CoA ligase) (EC 6.2.1.24)	-0.143016	21.1504	-1.98023	0.0604242	0.995459	-4.07237	P33121	27	-2.08432	0.0484777	0.996857
MED25	Mediator of RNA polymerase II transcription subunit 25 (Activator interaction domain-containing protein 1) (Activator-recruited cofactor 92 kDa component) (ARC92) (Mediator complex subunit 25) (p78)	0.352663	18.2747	2.34837	0.0321969	0.995459	-3.93891	Q71SY5	2	2.12414	0.0487202	0.996857
CAPN2	Calpain-2 catalytic subunit (EC 3.4.22.53) (Calcium-activated neutral proteinase 2) (CANP 2) (Calpain M-type) (Calpain large polypeptide L2) (Calpain-2 large subunit) (Millimolar-calpain) (M-calpain)	-0.149958	23.6869	-1.96885	0.0617999	0.995459	-4.08077	P17655	35	-2.08154	0.0487542	0.996857
ECD	Protein ecdysoneless homolog (Human suppressor of GCR two) (hSGT1)	-0.600964	18.7415	-2.32976	0.0383826	0.995459	-4.17001	O95905	2	-2.1753	0.0488071	0.996857
NOVA1	RNA-binding protein Nova-1 (Neuro-oncological ventral antigen 1) (Onconeural ventral antigen 1) (Paraneoplastic Ri antigen) (Ventral neuron-specific protein 1)	0.275443	22.0584	2.02039	0.0557848	0.995459	-4.04252	P51513	22	2.07976	0.0489308	0.996857
LUC7L	Putative RNA-binding protein Luc7-like 1 (Putative SR protein LUC7B1) (SR+89)	0.338664	20.2423	2.06152	0.0513641	0.995459	-4.01163	Q9NQ29	9	2.0795	0.0489569	0.996857
SULT1A1	Sulfotransferase 1A1 (ST1A1) (EC 2.8.2.1) (Aryl sulfotransferase 1) (HAST1/HAST2) (Phenol sulfotransferase 1) (Phenol-sulfating phenol sulfotransferase 1) (P-PST 1) (ST1A3) (Thermostable phenol sulfotransferase) (Ts-PST)	-0.344798	20.5402	-2.03562	0.0541091	0.995459	-4.03111	P50225	13	-2.07613	0.049295	0.996857
UBA3	NEDD8-activating enzyme E1 catalytic subunit (EC 6.2.1.-) (NEDD8-activating enzyme E1C) (Ubiquitin-activating enzyme E1C) (Ubiquitin-like modifier-activating enzyme 3) (Ubiquitin-activating enzyme 3)	-0.148786	21.6925	-1.99284	0.0589314	0.995459	-4.06303	Q8TBC4	22	-2.07526	0.0493827	0.996857
SMARCD3	SWI/SNF-related matrix-associated actin-dependent regulator of chromatin subfamily D member 3 (60 kDa BRG-1/Brm-associated factor subunit C) (BRG1-associated factor 60C) (BAF60C)	0.278712	19.0857	2.08137	0.0512978	0.995459	-4.03111	Q6STE5	10	2.09113	0.0495543	0.996857
REPS2	RalBP1-associated Eps domain-containing protein 2 (Partner of RalBP1) (RalBP1-interacting protein 2)	0.163381	20.2541	2.04933	0.0526407	0.995459	-4.02082	Q8NFH8	14	2.0731	0.0496001	0.996857
PRPF38B	Pre-mRNA-splicing factor 38B (Sarcoma antigen NY-SAR-27)	0.219909	20.8923	2.05558	0.0519824	0.995459	-4.01611	Q5VTL8	12	2.07308	0.0496017	0.996857
CPT1A	Carnitine O-palmitoyltransferase 1, liver isoform (CPT1-L) (EC 2.3.1.21) (Carnitine O-palmitoyltransferase I, liver isoform) (CPT I) (CPTI-L) (Carnitine palmitoyltransferase 1A)	-0.264425	21.6167	-1.99907	0.0582061	0.995459	-4.0584	P50416	31	-2.06698	0.050222	0.996857
GRHPR	Glyoxylate reductase/hydroxypyruvate reductase (EC 1.1.1.79) (EC 1.1.1.81)	-0.216626	22.8162	-2.00625	0.0573809	0.995459	-4.05306	Q9UBQ7	19	-2.06339	0.0505901	0.996857
GGA3	ADP-ribosylation factor-binding protein GGA3 (Golgi-localized, gamma ear-containing, ARF-binding protein 3)	0.215237	18.2633	2.11492	0.0460941	0.995459	-3.97108	Q9NZ52	8	2.06175	0.050759	0.996857
NUDC	Nuclear migration protein nudC (Nuclear distribution protein C homolog)	-0.143816	23.1921	-1.94696	0.0645232	0.995459	-4.09686	Q9Y266	34	-2.06125	0.0508105	0.996857
PPP1R12A	Protein phosphatase 1 regulatory subunit 12A (Myosin phosphatase-targeting subunit 1) (Myosin phosphatase target subunit 1) (Protein phosphatase myosin-binding subunit)	-0.134817	23.0899	-1.92654	0.0671604	0.995459	-4.11179	O14974	49	-2.06013	0.0509264	0.996857
MCUR1	Mitochondrial calcium uniporter regulator 1 (MCU regulator 1) (Coiled-coil domain-containing protein 90A, mitochondrial)	0.373205	18.7564	2.08092	0.0513428	0.995459	-4.06082	Q96AQ8	7	2.07714	0.0509541	0.996857
PYGB	Glycogen phosphorylase, brain form (EC 2.4.1.1)	-0.233531	25.8214	-1.97418	0.061152	0.995459	-4.07684	P11216	70	-2.05129	0.051849	0.996857
PGAM1	Phosphoglycerate mutase 1 (EC 5.4.2.11) (EC 5.4.2.4) (BPG-dependent PGAM 1) (Phosphoglycerate mutase isozyme B) (PGAM-B)	-0.176396	25.7348	-1.9715	0.0614772	0.995459	-4.07882	P18669	25	-2.05102	0.0518768	0.996857
GSTT1	Glutathione S-transferase theta-1 (EC 2.5.1.18) (GST class-theta-1) (Glutathione transferase T1-1)	-0.506506	19.5776	-2.03538	0.0541353	0.995459	-4.03129	P30711	5	-2.04914	0.0520747	0.996857
RBM6	RNA-binding protein 6 (Lung cancer antigen NY-LU-12) (Protein G16) (RNA-binding motif protein 6) (RNA-binding protein DEF-3)	0.326989	19.7742	2.00351	0.0576944	0.995459	-4.0551	P78332	15	2.04897	0.0520927	0.996857
TWSG1	Twisted gastrulation protein homolog 1	-0.896598	17.7006	-2.12713	0.0551683	0.995459	-4.24374	Q9GZX9	3	-2.13529	0.0525	0.996857
ARPP19	cAMP-regulated phosphoprotein 19 (ARPP-19)	0.177337	20.2331	2.08333	0.0491496	0.995459	-3.99513	P56211	10	2.045	0.0525137	0.996857
IGSF21	Immunoglobulin superfamily member 21 (IgSF21)	0.182203	21.2997	2.0044	0.0575918	0.995459	-4.05443	Q96ID5	15	2.04238	0.0527925	0.996857
CCL20	C-C motif chemokine 20 (Beta-chemokine exodus-1) (CC chemokine LARC) (Liver and activation-regulated chemokine) (Macrophage inflammatory protein 3 alpha) (MIP-3-alpha) (Small-inducible cytokine A20) [Cleaved into: CCL20(1-67); CCL20(1-64); CCL20(2-70)]	-0.488962	18.0635	-2.14404	0.0479187	0.995459	-4.06172	P78556	2	-2.08221	0.0528359	0.996857
GSPT1	Eukaryotic peptide chain release factor GTP-binding subunit ERF3A (Eukaryotic peptide chain release factor subunit 3a) (eRF3a) (G1 to S phase transition protein 1 homolog)	-0.115409	23.0193	-1.89905	0.0708584	0.995459	-4.13175	P15170	33	-2.0417	0.052865	0.996857
GARS1	Glycine--tRNA ligase (EC 6.1.1.14) (Diadenosine tetraphosphate synthetase) (Ap4A synthetase) (EC 2.7.7.-) (Glycyl-tRNA synthetase) (GlyRS) (Glycyl-tRNA synthetase 1)	-0.129657	23.3621	-1.90415	0.0701588	0.995459	-4.12806	P41250	48	-2.04103	0.0529373	0.996857
SDE2	Replication stress response regulator SDE2	0.464348	19.534	2.0371	0.0567714	0.995459	-4.1034	Q6IQ49	8	2.06367	0.0530555	0.996857
EPHB1	Ephrin type-B receptor 1 (EC 2.7.10.1) (ELK) (EPH tyrosine kinase 2) (EPH-like kinase 6) (EK6) (hEK6) (Neuronally-expressed EPH-related tyrosine kinase) (NET) (Tyrosine-protein kinase receptor EPH-2)	0.623428	17.4015	2.09066	0.05421	0.995459	-4.15211	P54762	4	2.08883	0.0531651	0.996857
MANF	Mesencephalic astrocyte-derived neurotrophic factor (Arginine-rich protein) (Protein ARMET)	-0.222142	21.1892	-1.98851	0.0594403	0.995459	-4.06624	P55145	17	-2.0384	0.0532194	0.996857
DDX51	ATP-dependent RNA helicase DDX51 (EC 3.6.4.13) (DEAD box protein 51)	0.153862	18.8445	2.19802	0.0388566	0.995459	-3.90705	Q8N8A6	8	2.03834	0.0532264	0.996857
ZYG11B	Protein zyg-11 homolog B	0.158729	19.0773	2.02833	0.0549054	0.995459	-4.03657	Q9C0D3	13	2.03614	0.0534638	0.996857
MED17	Mediator of RNA polymerase II transcription subunit 17 (Activator-recruited cofactor 77 kDa component) (ARC77) (Cofactor required for Sp1 transcriptional activation subunit 6) (CRSP complex subunit 6) (Mediator complex subunit 17) (Thyroid hormone receptor-associated protein complex 80 kDa component) (Trap80) (Transcriptional coactivator CRSP77) (Vitamin D3 receptor-interacting protein complex 80…	0.309786	18.45	2.06316	0.0531684	0.995459	-4.07242	Q9NVC6	8	2.05174	0.0535891	0.996857
SNAPIN	SNARE-associated protein Snapin (Biogenesis of lysosome-related organelles complex 1 subunit 7) (BLOC-1 subunit 7) (Synaptosomal-associated protein 25-binding protein) (SNAP-associated protein)	0.16443	18.7075	2.40127	0.0253042	0.995459	-3.7463	O95295	5	2.03124	0.0539948	0.996857
RFC5	Replication factor C subunit 5 (Activator 1 36 kDa subunit) (A1 36 kDa subunit) (Activator 1 subunit 5) (Replication factor C 36 kDa subunit) (RF-C 36 kDa subunit) (RFC36)	0.170667	20.3625	1.96918	0.0617594	0.995459	-4.08053	P40937	19	2.02976	0.0541563	0.996857
SLC25A19	Mitochondrial thiamine pyrophosphate carrier (Mitochondrial uncoupling protein 1) (Solute carrier family 25 member 19)	0.411086	17.3958	2.16193	0.0463	0.995459	-4.05106	Q9HC21	3	2.06836	0.0542641	0.996857
TRAPPC10	Trafficking protein particle complex subunit 10 (Epilepsy holoprosencephaly candidate 1 protein) (EHOC-1) (Protein GT334) (Trafficking protein particle complex subunit TMEM1) (Transport protein particle subunit TMEM1) (TRAPP subunit TMEM1)	0.146936	20.6006	1.94103	0.0652793	0.995459	-4.10121	P48553	24	2.02856	0.0542883	0.996857
SEL1L	Protein sel-1 homolog 1 (Suppressor of lin-12-like protein 1) (Sel-1L)	-0.193899	20.3579	-1.98657	0.05967	0.995459	-4.06768	Q9UBV2	15	-2.02563	0.0546096	0.996857
NRAS	GTPase NRas (Transforming protein N-Ras)	-0.286882	20.5352	-2.11236	0.0463348	0.995459	-3.97303	P01111	4	-2.02293	0.0549081	0.996857
ATXN1L	Ataxin-1-like (Brother of ataxin-1) (Brother of ATXN1)	-0.24957	20.5822	-2.16227	0.041834	0.995459	-3.93473	P0C7T5	4	-2.02229	0.0549783	0.996857
GALC	Galactocerebrosidase (GALCERase) (EC 3.2.1.46) (Galactocerebroside beta-galactosidase) (Galactosylceramidase) (Galactosylceramide beta-galactosidase)	0.312429	20.2818	2.00785	0.0571976	0.995459	-4.05187	P54803	9	2.02185	0.0550269	0.996857
JCAD	Junctional protein associated with coronary artery disease (JCAD)	0.217191	19.3603	1.97592	0.0609424	0.995459	-4.07556	Q9P266	16	2.02155	0.0550606	0.996857
POFUT1	GDP-fucose protein O-fucosyltransferase 1 (EC 2.4.1.221) (Peptide-O-fucosyltransferase 1) (O-FucT-1)	-0.166936	20.751	-1.98442	0.0599241	0.995459	-4.06927	Q9H488	15	-2.02023	0.0552072	0.996857
RP2	Protein XRP2	-0.270243	21.8441	-1.99007	0.0592564	0.995459	-4.06508	O75695	12	-2.01883	0.0553632	0.996857
RDX	Radixin	-0.167543	23.8904	-1.92013	0.0680067	0.995459	-4.11646	P35241	40	-2.0181	0.0554444	0.996857
BMS1	Ribosome biogenesis protein BMS1 homolog (Ribosome assembly protein BMS1 homolog)	0.145266	20.4015	1.93283	0.0663374	0.995459	-4.1072	Q14692	23	2.01668	0.0556029	0.996857
NT5C2	Cytosolic purine 5'-nucleotidase (EC 3.1.3.5) (Cytosolic 5'-nucleotidase II)	-0.15632	20.9839	-1.94868	0.0643061	0.995459	-4.09561	P49902	20	-2.01577	0.0557051	0.996857
EEF1D	Elongation factor 1-delta (EF-1-delta) (Antigen NY-CO-4)	-0.129547	23.2537	-1.92285	0.0676456	0.995459	-4.11448	P29692	23	-2.01551	0.0557342	0.996857
CCDC9	Coiled-coil domain-containing protein 9	0.234772	21.0189	2.00165	0.057909	0.995459	-4.05649	Q9Y3X0	11	2.01491	0.0558016	0.996857
GSTZ1	Maleylacetoacetate isomerase (MAAI) (EC 5.2.1.2) (GSTZ1-1) (Glutathione S-transferase zeta 1) (EC 2.5.1.18)	-0.260862	19.9458	-2.02974	0.0547512	0.995459	-4.03552	O43708	8	-2.01447	0.0558506	0.996857
BCAP31	B-cell receptor-associated protein 31 (BCR-associated protein 31) (Bap31) (6C6-AG tumor-associated antigen) (Protein CDM) (p28)	-0.176719	23.3222	-1.93119	0.0665517	0.995459	-4.1084	P51572	27	-2.01166	0.0561674	0.996857
ATP5MK	ATP synthase membrane subunit DAPIT, mitochondrial (Diabetes-associated protein in insulin-sensitive tissues) (HCV F-transactivated protein 2) (Up-regulated during skeletal muscle growth protein 5)	-0.247235	18.6115	-2.1964	0.0389871	0.995459	-3.90831	Q96IX5	3	-2.01117	0.0562225	0.996857
NNT	NAD(P) transhydrogenase, mitochondrial (EC 7.1.1.1) (Nicotinamide nucleotide transhydrogenase) (Pyridine nucleotide transhydrogenase)	-0.199624	23.495	-1.9249	0.0673751	0.995459	-4.11298	Q13423	49	-2.00987	0.0563692	0.996857
MRPS35	28S ribosomal protein S35, mitochondrial (MRP-S35) (S35mt) (28S ribosomal protein S28, mitochondrial) (MRP-S28) (S28mt) (Mitochondrial small ribosomal subunit protein mS35)	-0.178072	20.5008	-1.95953	0.0629463	0.995459	-4.08763	P82673	17	-2.0094	0.0564228	0.996857
GSTK1	Glutathione S-transferase kappa 1 (EC 2.5.1.18) (GST 13-13) (GST class-kappa) (GSTK1-1) (hGSTK1) (Glutathione S-transferase subunit 13)	-0.151008	21.4363	-2.02219	0.0555837	0.995459	-4.04117	Q9Y2Q3	12	-2.00719	0.0566735	0.996857
SARDH	Sarcosine dehydrogenase, mitochondrial (SarDH) (EC 1.5.8.3) (BPR-2)	0.385258	17.4254	2.46324	0.0318214	0.995459	-4.15099	Q9UL12	5	2.10897	0.0568242	0.996857
ILDR2	Immunoglobulin-like domain-containing receptor 2	0.167706	19.0922	2.04969	0.0526025	0.995459	-4.02054	Q71H61	10	2.00523	0.056897	0.996857
FCGBP	IgGFc-binding protein (Fcgamma-binding protein antigen) (FcgammaBP)	0.228943	22.1654	1.9255	0.0672969	0.995459	-4.11255	Q9Y6R7	55	2.00144	0.0573316	0.996857
ECI2	Enoyl-CoA delta isomerase 2, mitochondrial (EC 5.3.3.8) (DRS-1) (Delta(3),delta(2)-enoyl-CoA isomerase) (D3,D2-enoyl-CoA isomerase) (Diazepam-binding inhibitor-related protein 1) (DBI-related protein 1) (Dodecenoyl-CoA isomerase) (Hepatocellular carcinoma-associated antigen 88) (Peroxisomal 3,2-trans-enoyl-CoA isomerase) (pECI) (Renal carcinoma antigen NY-REN-1)	-0.207758	21.9226	-1.94302	0.0650246	0.995459	-4.09975	O75521	20	-2.00132	0.0573453	0.996857
CA10	Carbonic anhydrase-related protein 10 (Carbonic anhydrase-related protein X) (CA-RP X) (CARP X) (Cerebral protein 15)	0.93058	17.854	2.0085	0.0631692	0.995459	-4.19364	Q9NS85	4	2.04882	0.0573588	0.996857
PNKD	Probable hydrolase PNKD (EC 3.-.-.-) (Myofibrillogenesis regulator 1) (MR-1) (Paroxysmal nonkinesiogenic dyskinesia protein) (Trans-activated by hepatitis C virus core protein 2)	-0.367651	16.0079	-2.37099	0.032837	0.995459	-4.03594	Q8N490	2	-2.05935	0.0573814	0.996857
SGPL1	Sphingosine-1-phosphate lyase 1 (S1PL) (SP-lyase 1) (SPL 1) (hSPL) (EC 4.1.2.27) (Sphingosine-1-phosphate aldolase)	-0.185675	20.7206	-1.93997	0.0654156	0.995459	-4.10198	O95470	20	-2.00091	0.057393	0.996857
POR	NADPH--cytochrome P450 reductase (CPR) (P450R) (EC 1.6.2.4)	-0.118457	23.0054	-1.86195	0.0761321	0.995459	-4.15843	P16435	36	-1.99861	0.0576576	0.996857
AIP	AH receptor-interacting protein (AIP) (Aryl-hydrocarbon receptor-interacting protein) (HBV X-associated protein 2) (XAP-2) (Immunophilin homolog ARA9)	-0.160491	21.9057	-1.94041	0.0653597	0.995459	-4.10167	O00170	18	-1.99613	0.0579456	0.996857
PLXNB3	Plexin-B3	0.196634	19.9385	1.94979	0.0641661	0.995459	-4.09479	Q9ULL4	16	1.99434	0.0581526	0.996857
HM13	Minor histocompatibility antigen H13 (EC 3.4.23.-) (Intramembrane protease 1) (IMP-1) (IMPAS-1) (hIMP1) (Presenilin-like protein 3) (Signal peptide peptidase)	0.244223	20.2976	1.98736	0.0595765	0.995459	-4.06709	Q8TCT9	10	1.99367	0.0582315	0.996857
DENND4B	DENN domain-containing protein 4B	0.176377	19.8029	1.99028	0.0592322	0.995459	-4.06493	O75064	12	1.99326	0.0582789	0.996857
MSI1	RNA-binding protein Musashi homolog 1 (Musashi-1)	0.31387	19.5401	1.97628	0.0608982	0.995459	-4.07529	O43347	9	1.99141	0.0584952	0.996857
DYNC1I2	Cytoplasmic dynein 1 intermediate chain 2 (Cytoplasmic dynein intermediate chain 2) (Dynein intermediate chain 2, cytosolic) (DH IC-2)	-0.134043	22.8303	-1.88297	0.073103	0.995459	-4.14335	Q13409	30	-1.9913	0.0585082	0.996857
MAGED4	Melanoma-associated antigen D4 (MAGE-D4 antigen) (MAGE-E1 antigen)	0.163262	20.4245	2.03616	0.0540507	0.995459	-4.03071	Q96JG8	10	1.98839	0.058849	0.996857
DCAKD	Dephospho-CoA kinase domain-containing protein	-0.18467	19.8506	-2.03758	0.0538971	0.995459	-4.02964	Q8WVC6	9	-1.98758	0.0589454	0.996857
CDC42	Cell division control protein 42 homolog (EC 3.6.5.2) (G25K GTP-binding protein)	-0.266681	22.8802	-1.95854	0.0630699	0.995459	-4.08837	P60953	12	-1.98694	0.05902	0.996857
IMPDH2	Inosine-5'-monophosphate dehydrogenase 2 (IMP dehydrogenase 2) (IMPD 2) (IMPDH 2) (EC 1.1.1.205) (IMPDH-II)	-0.152593	23.0607	-1.88151	0.0733104	0.995459	-4.1444	P12268	39	-1.98509	0.0592393	0.996857
IFI30	Gamma-interferon-inducible lysosomal thiol reductase (EC 1.8.-.-) (Gamma-interferon-inducible protein IP-30) (Legumaturain)	0.278581	17.8188	2.13426	0.0443088	0.995459	-3.95628	P13284	2	1.98423	0.0593407	0.996857
ASRGL1	Isoaspartyl peptidase/L-asparaginase (EC 3.4.19.5) (EC 3.5.1.1) (Asparaginase-like protein 1) (Beta-aspartyl-peptidase) (Isoaspartyl dipeptidase) (L-asparagine amidohydrolase) [Cleaved into: Isoaspartyl peptidase/L-asparaginase alpha chain; Isoaspartyl peptidase/L-asparaginase beta chain]	-0.242704	21.1593	-1.95935	0.0629694	0.995459	-4.08777	Q7L266	12	-1.9838	0.059392	0.996857
RTN4RL2	Reticulon-4 receptor-like 2 (Nogo receptor-like 3) (Nogo-66 receptor homolog 1) (Nogo-66 receptor-related protein 2) (NgR2)	0.19103	19.1132	2.05354	0.0521964	0.995459	-4.01764	Q86UN3	8	1.98358	0.0594185	0.996857
MARS1	Methionine--tRNA ligase, cytoplasmic (EC 6.1.1.10) (Methionyl-tRNA synthetase) (MetRS)	-0.14211	22.9123	-1.86773	0.0752882	0.995459	-4.1543	P56192	48	-1.98334	0.0594459	0.996857
CYB5B	Cytochrome b5 type B (Cytochrome b5 outer mitochondrial membrane isoform)	-0.189773	19.845	-2.05334	0.0522177	0.995459	-4.0178	O43169	8	-1.98194	0.0596127	0.996857
CTTN	Src substrate cortactin (Amplaxin) (Oncogene EMS1)	-0.144149	24.2721	-1.86628	0.0754994	0.995459	-4.15534	Q14247	47	-1.97934	0.0599226	0.996857
CALCRL	Calcitonin gene-related peptide type 1 receptor (CGRP type 1 receptor) (Calcitonin receptor-like receptor)	-0.385728	19.1457	-2.03464	0.0570419	0.995459	-4.10494	Q16602	5	-2.00123	0.0599367	0.996857
GTSF1	Gametocyte-specific factor 1 (Protein FAM112B)	-0.538561	19.0274	-1.98001	0.0625131	0.995459	-4.12616	Q8WW33	5	-1.99425	0.0600069	0.996857
WWOX	WW domain-containing oxidoreductase (EC 1.1.1.-) (Fragile site FRA16D oxidoreductase) (Short chain dehydrogenase/reductase family 41C member 1)	-0.222585	19.0115	-2.12625	0.047719	0.995459	-4.0473	Q9NZC7	7	-1.99958	0.0601292	0.996857
NSDHL	Sterol-4-alpha-carboxylate 3-dehydrogenase, decarboxylating (EC 1.1.1.170) (Protein H105e3)	-0.153741	21.2177	-1.92175	0.0677925	0.995459	-4.11528	Q15738	18	-1.97751	0.0601427	0.996857
SETD1A	Histone-lysine N-methyltransferase SETD1A (EC 2.1.1.354) (Lysine N-methyltransferase 2F) (SET domain-containing protein 1A) (hSET1A) (Set1/Ash2 histone methyltransferase complex subunit SET1)	0.380481	18.5169	1.97698	0.0628799	0.995459	-4.1281	O15047	8	1.99136	0.0603476	0.996857
CISD1	CDGSH iron-sulfur domain-containing protein 1 (MitoNEET)	-0.166813	22.2064	-2.13251	0.044468	0.995459	-3.95762	Q9NZ45	7	-1.97482	0.060465	0.996857
RAPGEF4	Rap guanine nucleotide exchange factor 4 (Exchange factor directly activated by cAMP 2) (Exchange protein directly activated by cAMP 2) (EPAC 2) (cAMP-regulated guanine nucleotide exchange factor II) (cAMP-GEFII)	0.160345	20.7455	1.91867	0.0682004	0.995459	-4.11752	Q8WZA2	18	1.9736	0.060613	0.996857
NF1	Neurofibromin (Neurofibromatosis-related protein NF-1) [Cleaved into: Neurofibromin truncated]	0.140084	22.398	1.85671	0.0769034	0.995459	-4.16218	P21359	61	1.9733	0.0606495	0.996857
WAS	Wiskott-Aldrich syndrome protein (WASp)	0.462596	18.0913	1.9815	0.0602729	0.995459	-4.07143	P42768	3	1.97295	0.0606915	0.996857
RAP1B	Ras-related protein Rap-1b (GTP-binding protein smg p21B)	-0.204997	23.589	-1.92376	0.0675263	0.995459	-4.11382	P61224	17	-1.97216	0.0607871	0.996857
CAP1	Adenylyl cyclase-associated protein 1 (CAP 1)	-0.169331	24.2324	-1.87727	0.0739143	0.995459	-4.14745	Q01518	36	-1.96721	0.0613889	0.996857
SYT3	Synaptotagmin-3 (Synaptotagmin III) (SytIII)	0.247924	19.574	1.9679	0.0619156	0.995459	-4.08147	Q9BQG1	9	1.9643	0.0617449	0.996857
EPRS1	Bifunctional glutamate/proline--tRNA ligase (Bifunctional aminoacyl-tRNA synthetase) (Cell proliferation-inducing gene 32 protein) (Glutamatyl-prolyl-tRNA synthetase) [Includes: Glutamate--tRNA ligase (EC 6.1.1.17) (Glutamyl-tRNA synthetase) (GluRS); Proline--tRNA ligase (EC 6.1.1.15) (Prolyl-tRNA synthetase)]	-0.132787	24.161	-1.86017	0.0763928	0.995459	-4.1597	P07814	107	-1.96307	0.0618968	0.996857
SRSF5	Serine/arginine-rich splicing factor 5 (Delayed-early protein HRS) (Pre-mRNA-splicing factor SRP40) (Splicing factor, arginine/serine-rich 5)	0.47313	22.5524	1.92099	0.0678927	0.995459	-4.11584	Q13243	12	1.96198	0.0620311	0.996857
PROS1	Vitamin K-dependent protein S	0.453147	21.5224	1.91053	0.0692932	0.995459	-4.12344	P07225	19	1.95873	0.0624318	0.996857
TRMT10C	tRNA methyltransferase 10 homolog C (HBV pre-S2 trans-regulated protein 2) (Mitochondrial ribonuclease P protein 1) (Mitochondrial RNase P protein 1) (RNA (guanine-9-)-methyltransferase domain-containing protein 1) (Renal carcinoma antigen NY-REN-49) (mRNA methyladenosine-N(1)-methyltransferase) (EC 2.1.1.-) (tRNA (adenine(9)-N(1))-methyltransferase) (EC 2.1.1.218) (tRNA (guanine(9)-N(1))-methylt…	-0.140159	21.3938	-1.8664	0.0754812	0.995459	-4.15525	Q7L0Y3	26	-1.95765	0.0625659	0.996857
WBP4	WW domain-binding protein 4 (WBP-4) (Formin-binding protein 21) (WW domain-containing-binding protein 4)	0.306202	18.9367	2.11556	0.0479456	0.995459	-4.03809	O75554	3	1.97232	0.0626319	0.996857
KPNA3	Importin subunit alpha-4 (Importin alpha Q2) (Qip2) (Karyopherin subunit alpha-3) (SRP1-gamma)	-0.215108	20.3973	-1.9604	0.0628391	0.995459	-4.087	O00505	10	-1.95645	0.062715	0.996857
RAN	GTP-binding nuclear protein Ran (Androgen receptor-associated protein 24) (GTPase Ran) (Ras-like protein TC4) (Ras-related nuclear protein)	-0.167498	23.5624	-1.89152	0.0719025	0.995459	-4.13719	P62826	20	-1.95319	0.0631222	0.996857
KRT80	Keratin, type II cytoskeletal 80 (Cytokeratin-80) (CK-80) (Keratin-80) (K80) (Type-II keratin Kb20)	0.362069	18.5317	1.96886	0.0638723	0.995459	-4.1333	Q6KB66	7	1.96805	0.0631537	0.996857
RAB4A	Ras-related protein Rab-4A	-0.203822	19.9552	-1.97924	0.0605425	0.995459	-4.0731	P20338	9	-1.95129	0.0633609	0.996857
CLPP	ATP-dependent Clp protease proteolytic subunit, mitochondrial (EC 3.4.21.92) (Endopeptidase Clp)	-0.204463	21.0946	-1.95745	0.063205	0.995459	-4.08916	Q16740	10	-1.94839	0.0637258	0.996857
MPST	3-mercaptopyruvate sulfurtransferase (MST) (EC 2.8.1.2)	-0.173422	21.8301	-1.89988	0.070744	0.995459	-4.13115	P25325	17	-1.94821	0.0637483	0.996857
HRNR	Hornerin	1.30814	20.2702	1.98694	0.0728304	0.995459	-4.31069	Q86YZ3	3	2.04291	0.0638584	0.996857
NF2	Merlin (Moesin-ezrin-radixin-like protein) (Neurofibromin-2) (Schwannomerlin) (Schwannomin)	-0.153132	20.0004	-1.90472	0.0700812	0.995459	-4.12765	P35240	16	-1.94658	0.0639552	0.996857
ATN1	Atrophin-1 (Dentatorubral-pallidoluysian atrophy protein)	0.629737	18.6925	2.06354	0.0617298	0.995459	-4.26691	P54259	4	2.02509	0.0640652	0.996857
KRT9	Keratin, type I cytoskeletal 9 (Cytokeratin-9) (CK-9) (Keratin-9) (K9)	0.900551	25.2848	1.89751	0.0710706	0.995459	-4.13286	P35527	36	1.94535	0.0641109	0.996857
FOCAD	Focadhesin	0.226183	18.7501	1.95753	0.0631953	0.995459	-4.08911	Q5VW36	9	1.94469	0.0641938	0.996857
CAPN7	Calpain-7 (EC 3.4.22.-) (PalB homolog) (PalBH)	0.224339	17.8048	2.17642	0.0450268	0.995459	-4.09019	Q9Y6W3	7	1.97939	0.0643004	0.996857
PSMD11	26S proteasome non-ATPase regulatory subunit 11 (26S proteasome regulatory subunit RPN6) (26S proteasome regulatory subunit S9) (26S proteasome regulatory subunit p44.5)	-0.152571	23.4432	-1.84926	0.0780132	0.995459	-4.16749	O00231	32	-1.94231	0.0644975	0.996857
ARL2	ADP-ribosylation factor-like protein 2	-0.232986	20.7699	-1.93677	0.0658276	0.995459	-4.10432	P36404	10	-1.94119	0.0646407	0.996857
ALDH1B1	Aldehyde dehydrogenase X, mitochondrial (EC 1.2.1.3) (Aldehyde dehydrogenase 5) (Aldehyde dehydrogenase family 1 member B1)	-0.185247	21.9454	-1.8781	0.0737949	0.995459	-4.14685	P30837	21	-1.93927	0.0648861	0.996857
FHIP2A	Protein FAM160B1	0.411021	18.8669	1.9743	0.064052	0.995459	-4.14239	Q5W0V3	5	1.95658	0.0653364	0.996857
MAGT1	Magnesium transporter protein 1 (MagT1) (Dolichyl-diphosphooligosaccharide--protein glycosyltransferase subunit MAGT1) (Oligosaccharyl transferase subunit MAGT1) (Implantation-associated protein) (IAP)	-0.202136	20.3335	-1.96233	0.0626002	0.995459	-4.08558	Q9H0U3	9	-1.93465	0.0654806	0.996857
YEATS2	YEATS domain-containing protein 2	0.392451	15.6353	2.19353	0.0473259	0.995459	-4.12993	Q9ULM3	3	1.99507	0.0660229	0.996857
ATP6V1B1	V-type proton ATPase subunit B, kidney isoform (V-ATPase subunit B 1) (Endomembrane proton pump 58 kDa subunit) (Vacuolar proton pump subunit B 1)	-0.322724	18.0592	-2.17949	0.0447608	0.995459	-4.04058	P15313	2	-1.96483	0.0660934	0.996857
ABI1	Abl interactor 1 (Abelson interactor 1) (Abi-1) (Abl-binding protein 4) (AblBP4) (Eps8 SH3 domain-binding protein) (Eps8-binding protein) (Nap1-binding protein) (Nap1BP) (Spectrin SH3 domain-binding protein 1) (e3B1)	-0.164596	21.6022	-1.87933	0.0736197	0.995459	-4.14597	Q8IZP0	17	-1.92731	0.0664359	0.996857
BLVRA	Biliverdin reductase A (BVR A) (EC 1.3.1.24) (Biliverdin-IX alpha-reductase)	-0.191802	22.2118	-1.86742	0.0753341	0.995459	-4.15452	P53004	20	-1.92433	0.0668272	0.996857
GFM1	Elongation factor G, mitochondrial (EF-Gmt) (Elongation factor G 1, mitochondrial) (mEF-G 1) (Elongation factor G1) (hEFG1)	-0.182552	22.5257	-1.84526	0.0786137	0.995459	-4.17034	Q96RP9	33	-1.92401	0.0668692	0.996857
SNX5	Sorting nexin-5	-0.126185	22.2586	-1.83226	0.0805951	0.995459	-4.17957	Q9Y5X3	24	-1.92307	0.0669927	0.996857
PPP1R10	Serine/threonine-protein phosphatase 1 regulatory subunit 10 (MHC class I region proline-rich protein CAT53) (PP1-binding protein of 114 kDa) (Phosphatase 1 nuclear targeting subunit) (Protein FB19) (p99)	0.193911	20.4781	1.87937	0.0736139	0.995459	-4.14594	Q96QC0	16	1.92245	0.067075	0.996857
ZFAND5	AN1-type zinc finger protein 5 (Zinc finger A20 domain-containing protein 2) (Zinc finger protein 216)	0.537357	18.6934	1.91926	0.0702416	0.995459	-4.16481	O76080	5	1.93527	0.0672965	0.996857
STAT3	Signal transducer and activator of transcription 3 (Acute-phase response factor)	-0.130884	22.5665	-1.80986	0.0841125	0.995459	-4.19539	P40763	34	-1.91893	0.0675412	0.996857
EFL1	Elongation factor-like GTPase 1 (Elongation factor Tu GTP-binding domain-containing protein 1) (Elongation factor-like 1) (Protein FAM42A)	-0.166012	21.3397	-1.83803	0.0797113	0.995459	-4.17548	Q7Z2Z2	29	-1.91864	0.0675798	0.996857
PDIA3	Protein disulfide-isomerase A3 (EC 5.3.4.1) (58 kDa glucose-regulated protein) (58 kDa microsomal protein) (p58) (Disulfide isomerase ER-60) (Endoplasmic reticulum resident protein 57) (ER protein 57) (ERp57) (Endoplasmic reticulum resident protein 60) (ER protein 60) (ERp60)	-0.168009	24.5031	-1.82575	0.0816048	0.995459	-4.18418	P30101	59	-1.91671	0.0678369	0.996857
CYHR1	Cysteine and histidine-rich protein 1	0.25742	17.4037	2.29668	0.0356405	0.995459	-3.97017	Q6ZMK1	3	1.9508	0.067863	0.996857
SNX6	Sorting nexin-6 (TRAF4-associated factor 2) [Cleaved into: Sorting nexin-6, N-terminally processed]	-0.129592	22.3485	-1.81805	0.0828115	0.995459	-4.18962	Q9UNH7	27	-1.91504	0.0680603	0.996857
TRAPPC5	Trafficking protein particle complex subunit 5	-0.191592	20.2056	-1.97105	0.0615313	0.995459	-4.07915	Q8IUR0	8	-1.91284	0.0683546	0.996857
CWC22	Pre-mRNA-splicing factor CWC22 homolog (Nucampholin homolog) (fSAPb)	0.167049	19.013	1.9419	0.0672681	0.995459	-4.15048	Q9HCG8	12	1.92691	0.0683909	0.996857
UGGT1	UDP-glucose:glycoprotein glucosyltransferase 1 (UGT1) (hUGT1) (EC 2.4.1.-) (UDP--Glc:glycoprotein glucosyltransferase) (UDP-glucose ceramide glucosyltransferase-like 1)	-0.12409	23.5284	-1.78618	0.087973	0.995459	-4.21198	Q9NYU2	60	-1.91165	0.0685149	0.996857
PLIN3	Perilipin-3 (47 kDa mannose 6-phosphate receptor-binding protein) (47 kDa MPR-binding protein) (Cargo selection protein TIP47) (Mannose-6-phosphate receptor-binding protein 1) (Placental protein 17) (PP17)	-0.161037	23.0391	-1.82696	0.0814158	0.995459	-4.18332	O60664	31	-1.91165	0.0685151	0.996857
PSMB8	Proteasome subunit beta type-8 (EC 3.4.25.1) (Low molecular mass protein 7) (Macropain subunit C13) (Multicatalytic endopeptidase complex subunit C13) (Proteasome component C13) (Proteasome subunit beta-5i) (Really interesting new gene 10 protein)	-0.147645	21.2978	-1.92267	0.0676696	0.995459	-4.11461	P28062	12	-1.91159	0.0685223	0.996857
RABAC1	Prenylated Rab acceptor protein 1 (PRA1 family protein 1)	0.20598	18.0725	2.05834	0.0516937	0.995459	-4.01402	Q9UI14	5	1.91021	0.0687088	0.996857
UBR1	E3 ubiquitin-protein ligase UBR1 (EC 2.3.2.27) (N-recognin-1) (RING-type E3 ubiquitin transferase UBR1) (Ubiquitin-protein ligase E3-alpha-1) (Ubiquitin-protein ligase E3-alpha-I)	0.119502	20.0164	1.81483	0.0833201	0.995459	-4.19188	Q8IWV7	24	1.90924	0.0688388	0.996857
MICOS13	MICOS complex subunit MIC13 (Protein P117)	-0.339141	21.4724	-1.91472	0.0687294	0.995459	-4.1204	Q5XKP0	6	-1.90893	0.0688811	0.996857
PTGR2	Prostaglandin reductase 2 (PRG-2) (EC 1.3.1.48) (15-oxoprostaglandin 13-reductase) (Zinc-binding alcohol dehydrogenase domain-containing protein 1)	-0.243954	21.9748	-1.86247	0.0760558	0.995459	-4.15806	Q8N8N7	17	-1.90884	0.0688933	0.996857
HLA-B	HLA class I histocompatibility antigen, B alpha chain (Human leukocyte antigen B) (HLA-B)	-0.278025	20.9194	-1.89079	0.0720043	0.995459	-4.13772	P01889	10	-1.90862	0.068923	0.996857
SERPINB1	Leukocyte elastase inhibitor (LEI) (Monocyte/neutrophil elastase inhibitor) (EI) (M/NEI) (Peptidase inhibitor 2) (PI-2) (Serpin B1)	-0.203061	22.2848	-1.84636	0.0784481	0.995459	-4.16956	P30740	23	-1.90753	0.0690712	0.996857
PLBD1	Phospholipase B-like 1 (EC 3.1.1.-) (LAMA-like protein 1) (Lamina ancestor homolog 1) (Phospholipase B domain-containing protein 1) [Cleaved into: Phospholipase B-like 1 chain A; Phospholipase B-like 1 chain B; Phospholipase B-like 1 chain C]	0.693288	16.5287	1.98887	0.0703638	0.995459	-4.29406	Q6P4A8	4	1.97912	0.0695526	0.996857
NUCKS1	Nuclear ubiquitous casein and cyclin-dependent kinase substrate 1 (P1)	0.301258	23.9474	1.86296	0.0759843	0.995459	-4.15771	Q9H1E3	14	1.90252	0.0697526	0.996857
GPT2	Alanine aminotransferase 2 (ALT2) (EC 2.6.1.2) (Glutamate pyruvate transaminase 2) (GPT 2) (Glutamic--alanine transaminase 2) (Glutamic--pyruvic transaminase 2)	-0.16127	20.9611	-1.84513	0.078634	0.995459	-4.17043	Q8TD30	19	-1.90169	0.0698653	0.996857
KHDRBS3	KH domain-containing, RNA-binding, signal transduction-associated protein 3 (RNA-binding protein T-Star) (Sam68-like mammalian protein 2) (SLM-2) (Sam68-like phosphotyrosine protein)	0.262905	22.5571	1.85705	0.0768531	0.995459	-4.16193	O75525	16	1.90089	0.069975	0.996857
COQ7	5-demethoxyubiquinone hydroxylase, mitochondrial (DMQ hydroxylase) (EC 1.14.13.-) (Timing protein clk-1 homolog) (Ubiquinone biosynthesis monooxygenase COQ7)	0.46094	18.9668	1.90615	0.0728882	0.995459	-4.18411	Q99807	6	1.91797	0.0703523	0.996857
LDLR	Low-density lipoprotein receptor (LDL receptor)	-0.193168	19.2372	-2.07276	0.0502122	0.995459	-4.00314	P01130	5	-1.89773	0.0704102	0.996857
FAH	Fumarylacetoacetase (FAA) (EC 3.7.1.2) (Beta-diketonase) (Fumarylacetoacetate hydrolase)	-0.231436	20.467	-1.86217	0.0760995	0.995459	-4.15828	P16930	14	-1.89768	0.0704167	0.996857
N4BP1	NEDD4-binding protein 1 (N4BP1)	0.301684	18.3507	1.89116	0.0719522	0.995459	-4.13745	O75113	8	1.89747	0.0704458	0.996857
AHNAK	Neuroblast differentiation-associated protein AHNAK (Desmoyokin)	-0.18948	25.9423	-1.95705	0.0632546	0.995459	-4.08946	Q09666	441	-1.89736	0.0704605	0.996857
FNTA	Protein farnesyltransferase/geranylgeranyltransferase type-1 subunit alpha (EC 2.5.1.58) (EC 2.5.1.59) (CAAX farnesyltransferase subunit alpha) (FTase-alpha) (Ras proteins prenyltransferase subunit alpha) (Type I protein geranyl-geranyltransferase subunit alpha) (GGTase-I-alpha)	-0.155929	19.6299	-1.97328	0.0612614	0.995459	-4.07751	P49354	9	-1.89715	0.07049	0.996857
SRSF1	Serine/arginine-rich splicing factor 1 (Alternative-splicing factor 1) (ASF-1) (Splicing factor, arginine/serine-rich 1) (pre-mRNA-splicing factor SF2, P33 subunit)	0.32432	23.7663	1.84373	0.0788445	0.995459	-4.17143	Q07955	25	1.89618	0.070624	0.996857
MRPL58	Peptidyl-tRNA hydrolase ICT1, mitochondrial (EC 3.1.1.29) (39S ribosomal protein L58, mitochondrial) (MRP-L58) (Digestion substraction 1) (DS-1) (Immature colon carcinoma transcript 1 protein) (Mitochondrial large ribosomal subunit protein mL62)	-0.198544	20.0957	-1.92074	0.067926	0.995459	-4.11602	Q14197	9	-1.89414	0.0709065	0.996857
WDFY3	WD repeat and FYVE domain-containing protein 3 (Autophagy-linked FYVE protein) (Alfy)	0.133775	21.1948	1.78245	0.0885958	0.995459	-4.21458	Q8IZQ1	44	1.89333	0.071018	0.996857
FGFR3	Fibroblast growth factor receptor 3 (FGFR-3) (EC 2.7.10.1) (CD antigen CD333)	-0.335418	20.1853	-1.87135	0.0747645	0.995459	-4.1517	P22607	9	-1.89227	0.0711653	0.996857
FAT1	Protocadherin Fat 1 (Cadherin family member 7) (Cadherin-related tumor suppressor homolog) (Protein fat homolog) [Cleaved into: Protocadherin Fat 1, nuclear form]	-0.425551	17.0102	-2.24026	0.0470564	0.995459	-4.2252	Q14517	4	-1.98074	0.0712121	0.996857
SELENOS	Selenoprotein S (SelS) (VCP-interacting membrane protein)	0.25089	17.7085	2.08095	0.0513396	0.995459	-4.0608	Q9BQE4	4	1.90572	0.0712369	0.996857
DHODH	Dihydroorotate dehydrogenase (quinone), mitochondrial (DHOdehase) (EC 1.3.5.2) (Dihydroorotate oxidase)	-0.175436	20.51	-1.84496	0.0786593	0.995459	-4.17055	Q02127	17	-1.89174	0.0712391	0.996857
RPLP1	60S acidic ribosomal protein P1 (Large ribosomal subunit protein P1)	-0.28434	19.9728	-1.93753	0.0657302	0.995459	-4.10377	P05386	5	-1.89106	0.0713335	0.996857
GLB1	Beta-galactosidase (EC 3.2.1.23) (Acid beta-galactosidase) (Lactase) (Elastin receptor 1)	-0.316761	20.3857	-1.85758	0.0767758	0.995459	-4.16156	P16278	11	-1.88705	0.0718942	0.996857
PURG	Purine-rich element-binding protein gamma (Purine-rich element-binding protein G)	0.29948	20.2807	1.8643	0.0757874	0.995459	-4.15675	Q9UJV8	10	1.88633	0.0719963	0.996857
TSFM	Elongation factor Ts, mitochondrial (EF-Ts) (EF-TsMt)	-0.209626	21.4852	-1.83435	0.0802741	0.995459	-4.17809	P43897	19	-1.88579	0.0720717	0.996857
DECR1	2,4-dienoyl-CoA reductase, mitochondrial (EC 1.3.1.34) (2,4-dienoyl-CoA reductase [NADPH]) (4-enoyl-CoA reductase [NADPH]) (Short chain dehydrogenase/reductase family 18C member 1)	-0.203929	23.4834	-1.82719	0.0813809	0.995459	-4.18316	Q16698	22	-1.88543	0.0721219	0.996857
MRPL12	39S ribosomal protein L12, mitochondrial (L12mt) (MRP-L12) (5c5-2) (Mitochondrial large ribosomal subunit protein bL12m)	-0.253084	20.0173	-1.9108	0.0692562	0.995459	-4.12324	P52815	7	-1.88525	0.0721474	0.996857
SLC27A1	Long-chain fatty acid transport protein 1 (FATP-1) (Fatty acid transport protein 1) (EC 6.2.1.-) (Solute carrier family 27 member 1)	-0.173784	20.395	-1.83313	0.0804613	0.995459	-4.17895	Q6PCB7	18	-1.88387	0.0723423	0.996857
APMAP	Adipocyte plasma membrane-associated protein (Protein BSCv)	-0.152615	22.6636	-1.81864	0.0827177	0.995459	-4.1892	Q9HDC9	21	-1.88365	0.0723737	0.996857
HDGFL2	Hepatoma-derived growth factor-related protein 2 (HDGF-related protein 2) (HRP-2) (Hepatoma-derived growth factor 2) (HDGF-2)	0.299544	22.9217	1.83139	0.0807299	0.995459	-4.18019	Q7Z4V5	23	1.88324	0.0724309	0.996857
RPL12	60S ribosomal protein L12 (Large ribosomal subunit protein uL11)	-0.1612	22.5978	-1.83603	0.0800158	0.995459	-4.17689	P30050	17	-1.8829	0.0724793	0.996857
ZEB2	Zinc finger E-box-binding homeobox 2 (Smad-interacting protein 1) (SMADIP1) (Zinc finger homeobox protein 1b)	0.175431	18.8748	1.90619	0.0698802	0.995459	-4.12658	O60315	10	1.88228	0.0725664	0.996857
KRT78	Keratin, type II cytoskeletal 78 (Cytokeratin-78) (CK-78) (Keratin-5b) (Keratin-78) (K78) (Type-II keratin Kb40)	0.641577	19.9478	1.83805	0.0797072	0.995459	-4.17546	Q8N1N4	11	1.87911	0.0730166	0.996857
TPM2	Tropomyosin beta chain (Beta-tropomyosin) (Tropomyosin-2)	-0.247693	20.8666	-1.83328	0.0804386	0.995459	-4.17885	P07951	17	-1.87887	0.0730505	0.996857
MYH11	Myosin-11 (Myosin heavy chain 11) (Myosin heavy chain, smooth muscle isoform) (SMMHC)	0.143661	21.2129	1.78072	0.0888851	0.995459	-4.21579	P35749	36	1.87697	0.0733209	0.996857
FAM171A1	Protein FAM171A1 (Astroprincin) (APCN)	-0.249503	19.6792	-1.83376	0.0803652	0.995459	-4.17851	Q5VUB5	16	-1.87693	0.0733267	0.996857
PHPT1	14 kDa phosphohistidine phosphatase (EC 3.9.1.3) (Phosphohistidine phosphatase 1) (PHPT1) (Protein histidine phosphatase) (PHP) (Protein janus-A homolog)	-0.289961	23.2697	-1.85554	0.0770767	0.995459	-4.16301	Q9NRX4	10	-1.87616	0.0734366	0.996857
ERP44	Endoplasmic reticulum resident protein 44 (ER protein 44) (ERp44) (Thioredoxin domain-containing protein 4)	-0.149295	21.8242	-1.8097	0.0841375	0.995459	-4.1955	Q9BS26	21	-1.87511	0.0735871	0.996857
LETM1	Mitochondrial proton/calcium exchanger protein (Leucine zipper-EF-hand-containing transmembrane protein 1)	-0.140943	23.1076	-1.7736	0.0900868	0.995459	-4.22075	O95202	40	-1.87427	0.0737074	0.996857
PDE4DIP	Myomegalin (Cardiomyopathy-associated protein 2) (Phosphodiesterase 4D-interacting protein)	-0.210534	18.5311	-1.85187	0.0776222	0.995459	-4.16563	Q5VU43	12	-1.87094	0.0741865	0.996857
UFC1	Ubiquitin-fold modifier-conjugating enzyme 1 (Ufm1-conjugating enzyme 1)	0.151369	20.8245	1.94612	0.0646302	0.995459	-4.09748	Q9Y3C8	9	1.86747	0.0746888	0.996857
RAB1A	Ras-related protein Rab-1A (YPT1-related protein)	-0.122093	24.0413	-1.78837	0.08761	0.995459	-4.21045	P62820	21	-1.86293	0.0753496	0.996857
SUZ12	Polycomb protein SUZ12 (Chromatin precipitated E2F target 9 protein) (ChET 9 protein) (Joined to JAZF1 protein) (Suppressor of zeste 12 protein homolog)	0.212363	17.1448	2.02483	0.055291	0.995459	-4.03919	Q15022	4	1.86134	0.0755825	0.996857
NUDT18	8-oxo-dGDP phosphatase NUDT18 (EC 3.6.1.58) (2-hydroxy-dADP phosphatase) (7,8-dihydro-8-oxoguanine phosphatase) (MutT homolog 3) (Nucleoside diphosphate-linked moiety X motif 18) (Nudix motif 18)	0.264513	16.9441	2.09312	0.0539609	0.995459	-4.11429	Q6ZVK8	5	1.90095	0.075592	0.996857
SF3B3	Splicing factor 3B subunit 3 (Pre-mRNA-splicing factor SF3b 130 kDa subunit) (SF3b130) (STAF130) (Spliceosome-associated protein 130) (SAP 130)	0.212054	22.5903	1.79123	0.0871375	0.995459	-4.20845	Q15393	42	1.86087	0.075651	0.996857
RTF1	RNA polymerase-associated protein RTF1 homolog	0.154317	21.3057	1.78072	0.0888849	0.995459	-4.21579	Q92541	28	1.86032	0.0757318	0.996857
MET	Hepatocyte growth factor receptor (HGF receptor) (EC 2.7.10.1) (HGF/SF receptor) (Proto-oncogene c-Met) (Scatter factor receptor) (SF receptor) (Tyrosine-protein kinase Met)	0.336769	18.4191	1.98221	0.0711865	0.995459	-4.24889	P08581	8	1.93101	0.0757557	0.996857
USP40	Ubiquitin carboxyl-terminal hydrolase 40 (EC 3.4.19.12) (Deubiquitinating enzyme 40) (Ubiquitin thioesterase 40) (Ubiquitin-specific-processing protease 40)	0.405517	16.8759	1.95275	0.0699971	0.995459	-4.1918	Q9NVE5	4	1.89878	0.0758951	0.996857
GSR	Glutathione reductase, mitochondrial (GR) (GRase) (EC 1.8.1.7)	-0.121531	23.826	-1.76099	0.0922482	0.995459	-4.22949	P00390	27	-1.8585	0.076	0.996857
BPHL	Valacyclovir hydrolase (VACVase) (Valacyclovirase) (EC 3.1.-.-) (Biphenyl hydrolase-like protein) (Biphenyl hydrolase-related protein) (Bph-rp) (Breast epithelial mucin-associated antigen) (MCNAA)	-0.172282	21.6617	-1.82734	0.081357	0.995459	-4.18305	Q86WA6	14	-1.85511	0.0765002	0.996857
GFOD1	Glucose-fructose oxidoreductase domain-containing protein 1 (EC 1.-.-.-)	0.208379	19.8178	1.84509	0.0786391	0.995459	-4.17046	Q9NXC2	11	1.85482	0.0765435	0.996857
SCO1	Protein SCO1 homolog, mitochondrial	-0.186923	20.8073	-1.93842	0.065615	0.995459	-4.10312	O75880	7	-1.85396	0.0766706	0.996857
GPD2	Glycerol-3-phosphate dehydrogenase, mitochondrial (GPD-M) (GPDH-M) (EC 1.1.5.3) (mtGPD)	-0.194175	23.9986	-1.777	0.0895117	0.995459	-4.21838	P43304	51	-1.85202	0.0769593	0.996857
SETDB1	Histone-lysine N-methyltransferase SETDB1 (EC 2.1.1.-) (ERG-associated protein with SET domain) (ESET) (Histone H3-K9 methyltransferase 4) (H3-K9-HMTase 4) (Lysine N-methyltransferase 1E) (SET domain bifurcated 1)	0.252343	18.346	2.17475	0.0506904	0.995459	-4.16586	Q15047	7	1.92201	0.0769705	0.996857
GPAA1	Glycosylphosphatidylinositol anchor attachment 1 protein (GPI anchor attachment protein 1) (GAA1 protein homolog) (hGAA1)	0.233532	19.6654	1.84292	0.0789672	0.995459	-4.172	O43292	10	1.85103	0.0771059	0.996857
PCP4	Calmodulin regulator protein PCP4 (Brain-specific polypeptide PEP-19) (Purkinje cell protein 4)	0.550624	18.6112	1.84841	0.0787954	0.995459	-4.17683	P48539	2	1.85445	0.0771902	0.996857
ABRAXAS2	BRISC complex subunit Abraxas 2 (Abraxas brother protein 1) (Protein FAM175B)	-0.157166	21.0026	-1.82584	0.0815898	0.995459	-4.18411	Q15018	14	-1.85029	0.0772163	0.996857
KRT2	Keratin, type II cytoskeletal 2 epidermal (Cytokeratin-2e) (CK-2e) (Epithelial keratin-2e) (Keratin-2 epidermis) (Keratin-2e) (K2e) (Type-II keratin Kb2)	0.791592	25.8893	1.80353	0.0851294	0.995459	-4.19983	P35908	44	1.84941	0.0773482	0.996857
PRPS1	Ribose-phosphate pyrophosphokinase 1 (EC 2.7.6.1) (PPRibP) (Phosphoribosyl pyrophosphate synthase I) (PRS-I)	-0.23689	23.1778	-1.79637	0.0862934	0.995459	-4.20486	P60891	20	-1.8468	0.07774	0.996857
SENP2	Sentrin-specific protease 2 (EC 3.4.22.-) (Axam2) (SMT3-specific isopeptidase 2) (Smt3ip2) (Sentrin/SUMO-specific protease SENP2)	0.461509	16.3723	2.05003	0.0653869	0.995459	-4.24846	Q9HC62	4	1.9295	0.0778533	0.996857
HLA-C	HLA class I histocompatibility antigen, C alpha chain (HLA-C) (HLA-Cw) (Human leukocyte antigen C)	-0.293114	19.7381	-1.83973	0.079451	0.995459	-4.17427	P10321	8	-1.84578	0.0778932	0.996857
GIMAP4	GTPase IMAP family member 4 (Immunity-associated nucleotide 1 protein) (IAN-1) (hIAN1) (Immunity-associated protein 4)	-0.267899	20.9437	-1.81099	0.0839317	0.995459	-4.19459	Q9NUV9	13	-1.84452	0.0780827	0.996857
NUP93	Nuclear pore complex protein Nup93 (93 kDa nucleoporin) (Nucleoporin Nup93)	-0.113614	22.656	-1.71598	0.10033	0.995459	-4.2604	Q8N1F7	45	-1.84313	0.0782925	0.996857
PON2	Serum paraoxonase/arylesterase 2 (PON 2) (EC 3.1.1.2) (EC 3.1.1.81) (Aromatic esterase 2) (A-esterase 2) (Serum aryldialkylphosphatase 2)	-0.226105	21.6207	-1.82005	0.0824961	0.995459	-4.1882	Q15165	12	-1.84289	0.0783289	0.996857
GIPC1	PDZ domain-containing protein GIPC1 (GAIP C-terminus-interacting protein) (RGS-GAIP-interacting protein) (RGS19-interacting protein 1) (Synectin) (Tax interaction protein 2) (TIP-2)	-0.146338	21.5507	-1.79628	0.0863077	0.995459	-4.20492	O14908	17	-1.84246	0.0783932	0.996857
RRM2B	Ribonucleoside-diphosphate reductase subunit M2 B (EC 1.17.4.1) (TP53-inducible ribonucleotide reductase M2 B) (p53-inducible ribonucleotide reductase small subunit 2-like protein) (p53R2)	-0.262643	21.3537	-1.82607	0.0815542	0.995459	-4.18395	Q7LG56	10	-1.84209	0.0784495	0.996857
IRF2BP2	Interferon regulatory factor 2-binding protein 2 (IRF-2-binding protein 2) (IRF-2BP2)	0.136675	20.0282	1.8781	0.0737955	0.995459	-4.14685	Q7Z5L9	11	1.84067	0.0786643	0.996857
BAX	Apoptosis regulator BAX (Bcl-2-like protein 4) (Bcl2-L-4)	-0.194403	20.4101	-1.88428	0.0729175	0.995459	-4.14241	Q07812	8	-1.83926	0.0788798	0.996857
TMEM9B	Transmembrane protein 9B	0.257044	20.1275	1.89924	0.0708327	0.995459	-4.13162	Q9NQ34	5	1.83885	0.0789416	0.996857
TSPYL1	Testis-specific Y-encoded-like protein 1 (TSPY-like protein 1)	0.21471	17.6438	1.91535	0.0686441	0.995459	-4.11993	Q9H0U9	6	1.83832	0.0790224	0.996857
CLPX	ATP-dependent Clp protease ATP-binding subunit clpX-like, mitochondrial	-0.130926	20.8829	-1.75628	0.093066	0.995459	-4.23275	O76031	24	-1.83665	0.0792776	0.996857
SETMAR	Histone-lysine N-methyltransferase SETMAR (SET domain and mariner transposase fusion protein) (Metnase) [Includes: Histone-lysine N-methyltransferase (EC 2.1.1.357); Transposon Hsmar1 transposase (EC 3.1.-.-)]	0.284735	17.3222	1.99366	0.0608843	0.995459	-4.09181	Q53H47	2	1.84938	0.0793132	0.996857
HDAC4	Histone deacetylase 4 (HD4) (EC 3.5.1.98)	0.262302	19.4884	1.79932	0.0858119	0.995459	-4.20279	P56524	14	1.83623	0.0793405	0.996857
LMCD1	LIM and cysteine-rich domains protein 1 (Dyxin)	-0.157797	21.6307	-1.77408	0.0900045	0.995459	-4.22041	Q9NZU5	21	-1.83525	0.0794916	0.996857
TCEAL4	Transcription elongation factor A protein-like 4 (TCEA-like protein 4) (Transcription elongation factor S-II protein-like 4)	0.252442	19.6152	1.84113	0.0792382	0.995459	-4.17327	Q96EI5	8	1.83413	0.0796627	0.996857
SEZ6L	Seizure 6-like protein	0.278422	21.8226	1.79557	0.0864253	0.995459	-4.20542	Q9BYH1	14	1.8332	0.079805	0.996857
PRPSAP1	Phosphoribosyl pyrophosphate synthase-associated protein 1 (PRPP synthase-associated protein 1) (39 kDa phosphoribosypyrophosphate synthase-associated protein) (PAP39)	-0.154511	21.1088	-1.79281	0.0868768	0.995459	-4.20735	Q14558	16	-1.83277	0.0798715	0.996857
SLIRP	SRA stem-loop-interacting RNA-binding protein, mitochondrial	-0.144645	21.1904	-1.80986	0.0841116	0.995459	-4.19538	Q9GZT3	14	-1.83097	0.0801483	0.996857
PGK1	Phosphoglycerate kinase 1 (EC 2.7.2.3) (Cell migration-inducing gene 10 protein) (Primer recognition protein 2) (PRP 2)	-0.149808	26.0828	-1.73715	0.0964568	0.995459	-4.24592	P00558	58	-1.83015	0.0802752	0.996857
SOX8	Transcription factor SOX-8	0.654472	19.5107	1.8136	0.0857166	0.995459	-4.23066	P57073	5	1.84283	0.0803032	0.996857
CFL1	Cofilin-1 (18 kDa phosphoprotein) (p18) (Cofilin, non-muscle isoform)	-0.187156	25.0176	-1.76222	0.0920362	0.995459	-4.22864	P23528	29	-1.82981	0.0803274	0.996857
RAB31	Ras-related protein Rab-31 (Ras-related protein Rab-22B)	-0.243941	21.7592	-1.79185	0.0870353	0.995459	-4.20802	Q13636	14	-1.8276	0.0806706	0.996857
CACNB3	Voltage-dependent L-type calcium channel subunit beta-3 (CAB3) (Calcium channel voltage-dependent subunit beta 3)	0.234886	18.3785	1.85718	0.0768344	0.995459	-4.16184	P54284	7	1.82597	0.0809233	0.996857
MTAP	S-methyl-5'-thioadenosine phosphorylase (EC 2.4.2.28) (5'-methylthioadenosine phosphorylase) (MTA phosphorylase) (MTAP) (MTAPase)	-0.138027	21.9062	-1.76284	0.0919289	0.995459	-4.22821	Q13126	20	-1.82442	0.0811643	0.996857
SLC1A5	Neutral amino acid transporter B(0) (ATB(0)) (Baboon M7 virus receptor) (RD114/simian type D retrovirus receptor) (Sodium-dependent neutral amino acid transporter type 2) (Solute carrier family 1 member 5)	-0.288769	18.2699	-1.87767	0.073857	0.995459	-4.14716	Q15758	4	-1.82365	0.0812847	0.996857
CCDC136	Coiled-coil domain-containing protein 136 (Nasopharyngeal carcinoma-associated gene 6 protein)	0.203057	18.4135	1.9134	0.0689053	0.995459	-4.12135	Q96JN2	6	1.8236	0.0812928	0.996857
BAG3	BAG family molecular chaperone regulator 3 (BAG-3) (Bcl-2-associated athanogene 3) (Bcl-2-binding protein Bis) (Docking protein CAIR-1)	-0.151555	22.7583	-1.74074	0.0958127	0.995459	-4.24346	O95817	32	-1.82357	0.0812973	0.996857
EHBP1L1	EH domain-binding protein 1-like protein 1	-0.330017	18.5767	-1.82145	0.0829382	0.995459	-4.19541	Q8N3D4	7	-1.82671	0.0814059	0.996857
EIF4ENIF1	Eukaryotic translation initiation factor 4E transporter (4E-T) (eIF4E transporter) (Eukaryotic translation initiation factor 4E nuclear import factor 1)	0.206068	19.1204	1.87662	0.0740075	0.995459	-4.14792	Q9NRA8	7	1.82178	0.0815764	0.996857
CAVIN1	Caveolae-associated protein 1 (Cavin-1) (Polymerase I and transcript release factor)	-0.185054	23.0075	-1.76589	0.0914025	0.995459	-4.2261	Q6NZI2	21	-1.82174	0.0815834	0.996857
DCTN5	Dynactin subunit 5 (Dynactin subunit p25)	-0.207797	21.7149	-1.87285	0.0745474	0.995459	-4.15062	Q9BTE1	7	-1.82004	0.0818505	0.996857
PSMB10	Proteasome subunit beta type-10 (EC 3.4.25.1) (Low molecular mass protein 10) (Macropain subunit MECl-1) (Multicatalytic endopeptidase complex subunit MECl-1) (Proteasome MECl-1) (Proteasome subunit beta-2i)	-0.315073	19.7979	-1.81584	0.0831612	0.995459	-4.19118	P40306	7	-1.81924	0.081976	0.996857
FPGT	Fucose-1-phosphate guanylyltransferase (EC 2.7.7.30) (GDP-L-fucose diphosphorylase) (GDP-L-fucose pyrophosphorylase)	0.179153	18.164	2.05369	0.0541648	0.995459	-4.07859	O14772	6	1.83188	0.0819808	0.996857
CWC27	Spliceosome-associated protein CWC27 homolog (Antigen NY-CO-10) (Probable inactive peptidyl-prolyl cis-trans isomerase CWC27 homolog) (PPIase CWC27) (Serologically defined colon cancer antigen 10)	0.170933	19.3147	1.84043	0.0793451	0.995459	-4.17377	Q6UX04	10	1.81851	0.0820906	0.996857
PPIP5K2	Inositol hexakisphosphate and diphosphoinositol-pentakisphosphate kinase 2 (EC 2.7.4.21) (EC 2.7.4.24) (Diphosphoinositol pentakisphosphate kinase 2) (Histidine acid phosphatase domain-containing protein 1) (InsP6 and PP-IP5 kinase 2) (VIP1 homolog 2) (hsVIP2)	0.194346	19.1311	1.81124	0.0838914	0.995459	-4.19441	O43314	11	1.81717	0.0823018	0.996857
JAM2	Junctional adhesion molecule B (JAM-B) (Junctional adhesion molecule 2) (JAM-2) (Vascular endothelial junction-associated molecule) (VE-JAM) (CD antigen CD322)	-0.175076	21.3097	-1.82003	0.0825001	0.995459	-4.18822	P57087	11	-1.81695	0.0823364	0.996857
HMGN2	Non-histone chromosomal protein HMG-17 (High mobility group nucleosome-binding domain-containing protein 2)	0.359656	25.0357	1.79213	0.0869891	0.995459	-4.20782	P05204	9	1.81688	0.0823468	0.996857
NFIA	Nuclear factor 1 A-type (NF1-A) (Nuclear factor 1/A) (CCAAT-box-binding transcription factor) (CTF) (Nuclear factor I/A) (NF-I/A) (NFI-A) (TGGCA-binding protein)	0.21659	19.6874	1.88765	0.0724434	0.995459	-4.13998	Q12857	6	1.81679	0.0823618	0.996857
VCL	Vinculin (Metavinculin) (MV)	-0.145013	24.825	-1.73344	0.0971256	0.995459	-4.24847	P18206	102	-1.81645	0.082416	0.996857
SHMT2	Serine hydroxymethyltransferase, mitochondrial (SHMT) (EC 2.1.2.1) (Glycine hydroxymethyltransferase) (Serine methylase)	-0.292406	23.7921	-1.7616	0.092143	0.995459	-4.22907	P34897	34	-1.81606	0.0824765	0.996857
CCT5	T-complex protein 1 subunit epsilon (TCP-1-epsilon) (CCT-epsilon)	-0.130133	24.5484	-1.70896	0.101645	0.995459	-4.26518	P48643	58	-1.81531	0.0825951	0.996857
BGN	Biglycan (Bone/cartilage proteoglycan I) (PG-S1)	-0.310591	21.9679	-1.77039	0.0906333	0.995459	-4.22298	P21810	18	-1.81526	0.0826041	0.996857
WDR1	WD repeat-containing protein 1 (Actin-interacting protein 1) (AIP1) (NORI-1)	-0.118906	24.4979	-1.70109	0.103134	0.995459	-4.27051	O75083	40	-1.81477	0.0826817	0.996857
ITIH6	Inter-alpha-trypsin inhibitor heavy chain H6 (Inter-alpha-trypsin inhibitor heavy chain H5-like protein) (Inter-alpha inhibitor H5-like protein)	0.514329	17.2934	1.91281	0.0767173	0.995459	-4.25573	Q6UXX5	2	1.85788	0.0830577	0.996857
FAM98C	Protein FAM98C	0.212341	17.6615	1.97929	0.0634434	0.995459	-4.1393	Q17RN3	6	1.82969	0.0831165	0.996857
APEH	Acylamino-acid-releasing enzyme (AARE) (EC 3.4.19.1) (Acyl-peptide hydrolase) (APH) (Acylaminoacyl-peptidase) (Oxidized protein hydrolase) (OPH)	-0.167769	23.2517	-1.74097	0.0957713	0.995459	-4.2433	P13798	27	-1.81049	0.0833616	0.996857
DDX49	Probable ATP-dependent RNA helicase DDX49 (EC 3.6.4.13) (DEAD box protein 49)	-0.362953	16.6311	-1.95336	0.0686936	0.995459	-4.20849	Q9Y6V7	3	-1.83986	0.0834217	0.996857
F10	Coagulation factor X (EC 3.4.21.6) (Stuart factor) (Stuart-Prower factor) [Cleaved into: Factor X light chain; Factor X heavy chain; Activated factor Xa heavy chain]	0.586629	19.2377	1.77939	0.0913284	0.995459	-4.23493	P00742	10	1.8225	0.083442	0.996857
GCFC2	GC-rich sequence DNA-binding factor 2 (GC-rich sequence DNA-binding factor) (Transcription factor 9) (TCF-9)	0.408166	16.9746	1.8116	0.0838339	0.995459	-4.19416	P16383	4	1.809	0.0836002	0.996857
TGM3	Protein-glutamine gamma-glutamyltransferase E (EC 2.3.2.13) (Transglutaminase E) (TG(E)) (TGE) (TGase E) (Transglutaminase-3) (TGase-3) [Cleaved into: Protein-glutamine gamma-glutamyltransferase E 50 kDa catalytic chain; Protein-glutamine gamma-glutamyltransferase E 27 kDa non-catalytic chain]	0.630424	18.9896	1.76831	0.0909876	0.995459	-4.22442	Q08188	12	1.80886	0.0836226	0.996857
CAMP	Cathelicidin antimicrobial peptide (18 kDa cationic antimicrobial protein) (CAP-18) (hCAP-18) [Cleaved into: Antibacterial peptide FALL-39 (FALL-39 peptide antibiotic); Antibacterial peptide LL-37]	0.403864	19.225	1.80208	0.0875712	0.995459	-4.22017	P49913	7	1.82116	0.0836534	0.996857
POGLUT1	Protein O-glucosyltransferase 1 (EC 2.4.1.-) (CAP10-like 46 kDa protein) (hCLP46) (KTEL motif-containing protein 1) (Myelodysplastic syndromes relative protein) (O-glucosyltransferase Rumi homolog) (hRumi) (Protein O-xylosyltransferase POGLUT1) (EC 2.4.2.-)	-0.157937	20.0926	-1.78152	0.0887506	0.995459	-4.21523	Q8NBL1	14	-1.80648	0.0840029	0.996857
CRPPA	D-ribitol-5-phosphate cytidylyltransferase (EC 2.7.7.40) (2-C-methyl-D-erythritol 4-phosphate cytidylyltransferase-like protein) (Isoprenoid synthase domain-containing protein) (hISPD)	0.312505	19.0838	1.79426	0.0866392	0.995459	-4.20633	A4D126	8	1.80617	0.0840528	0.996857
DDX56	Probable ATP-dependent RNA helicase DDX56 (EC 3.6.4.13) (ATP-dependent 61 kDa nucleolar RNA helicase) (DEAD box protein 21) (DEAD box protein 56)	0.224823	19.7051	1.78214	0.0886482	0.995459	-4.2148	Q9NY93	12	1.80512	0.0842217	0.996857
VCAN	Versican core protein (Chondroitin sulfate proteoglycan core protein 2) (Chondroitin sulfate proteoglycan 2) (Glial hyaluronate-binding protein) (GHAP) (Large fibroblast proteoglycan) (PG-M)	0.45113	25.7041	1.75393	0.0934781	0.995459	-4.23437	P13611	59	1.80223	0.0846883	0.996857
WDFY1	WD repeat and FYVE domain-containing protein 1 (FYVE domain-containing protein localized to endosomes 1) (FENS-1) (Phosphoinositide-binding protein 1) (WD40- and FYVE domain-containing protein 1) (Zinc finger FYVE domain-containing protein 17)	-0.124743	21.472	-1.74872	0.0943933	0.995459	-4.23796	Q8IWB7	18	-1.80157	0.084796	0.996857
TUBGCP4	Gamma-tubulin complex component 4 (GCP-4) (hGCP4) (Gamma-ring complex protein 76 kDa) (h76p) (hGrip76)	0.26609	17.384	1.91749	0.071346	0.995459	-4.17721	Q9UGJ1	5	1.81818	0.0849228	0.996857
AP3S2	AP-3 complex subunit sigma-2 (AP-3 complex subunit sigma-3B) (Adaptor-related protein complex 3 subunit sigma-2) (Sigma-3B-adaptin) (Sigma3B-adaptin) (Sigma-adaptin 3b)	0.24009	19.3069	1.8703	0.0749159	0.995459	-4.15245	P59780	5	1.80015	0.085025	0.996857
PALLD	Palladin (SIH002) (Sarcoma antigen NY-SAR-77)	-0.119485	21.6267	-1.70178	0.103003	0.995459	-4.27005	Q8WX93	29	-1.79916	0.0851861	0.996857
DCXR	L-xylulose reductase (XR) (EC 1.1.1.10) (Carbonyl reductase II) (Dicarbonyl/L-xylulose reductase) (Kidney dicarbonyl reductase) (kiDCR) (Short chain dehydrogenase/reductase family 20C member 1) (Sperm surface protein P34H)	-0.223027	22.0548	-1.76969	0.0907522	0.995459	-4.22346	Q7Z4W1	13	-1.79857	0.0852823	0.996857
NUTF2	Nuclear transport factor 2 (NTF-2) (Placental protein 15) (PP15)	-0.222728	20.3762	-1.88861	0.0723095	0.995459	-4.13929	P61970	5	-1.7984	0.0853101	0.996857
BIRC6	Baculoviral IAP repeat-containing protein 6 (EC 2.3.2.27) (BIR repeat-containing ubiquitin-conjugating enzyme) (BRUCE) (RING-type E3 ubiquitin transferase BIRC6) (Ubiquitin-conjugating BIR domain enzyme apollon) (APOLLON)	0.146922	20.0512	1.72258	0.0991088	0.995459	-4.2559	Q9NR09	26	1.79705	0.0855309	0.996857
MSMP	Prostate-associated microseminoprotein (PC3-secreted microprotein)	-0.346928	17.1143	-1.83017	0.0809179	0.995459	-4.18105	Q1L6U9	3	-1.79681	0.0855699	0.996857
SH3BP5L	SH3 domain-binding protein 5-like (SH3BP-5-like)	0.230605	18.6609	1.85007	0.0778916	0.995459	-4.16691	Q7L8J4	6	1.79677	0.0855761	0.996857
SMCR8	Guanine nucleotide exchange protein SMCR8 (Smith-Magenis syndrome chromosomal region candidate gene 8 protein)	0.15407	19.6004	1.76931	0.0908177	0.995459	-4.22373	Q8TEV9	14	1.79344	0.0861215	0.996857
ACAT2	Acetyl-CoA acetyltransferase, cytosolic (EC 2.3.1.9) (Acetyl-CoA transferase-like protein) (Cytosolic acetoacetyl-CoA thiolase)	-0.150975	22.7982	-1.7351	0.0968266	0.995459	-4.24733	Q9BWD1	20	-1.79219	0.0863266	0.996857
TJP1	Tight junction protein ZO-1 (Tight junction protein 1) (Zona occludens protein 1) (Zonula occludens protein 1)	-0.1303	23.8537	-1.69116	0.105039	0.995459	-4.27722	Q07157	75	-1.79113	0.0865	0.996857
CALML5	Calmodulin-like protein 5 (Calmodulin-like skin protein)	0.780933	19.1439	1.75978	0.0924571	0.995459	-4.23033	Q9NZT1	4	1.79065	0.0865797	0.996857
TRIM27	Zinc finger protein RFP (EC 2.3.2.27) (RING finger protein 76) (RING-type E3 ubiquitin transferase TRIM27) (Ret finger protein) (Tripartite motif-containing protein 27)	-0.233717	19.5373	-1.84014	0.079389	0.995459	-4.17398	P14373	6	-1.79047	0.0866093	0.996857
HEATR1	HEAT repeat-containing protein 1 (Protein BAP28) (U3 small nucleolar RNA-associated protein 10 homolog) [Cleaved into: HEAT repeat-containing protein 1, N-terminally processed]	0.276707	19.8541	1.75846	0.092687	0.995459	-4.23124	Q9H583	12	1.78828	0.0869706	0.996857
SERPINH1	Serpin H1 (47 kDa heat shock protein) (Arsenic-transactivated protein 3) (AsTP3) (Cell proliferation-inducing gene 14 protein) (Collagen-binding protein) (Colligin) (Rheumatoid arthritis-related antigen RA-A47)	-0.232558	22.8092	-1.72991	0.0977667	0.995459	-4.25088	P50454	29	-1.78707	0.0871718	0.996857
KRT1	Keratin, type II cytoskeletal 1 (67 kDa cytokeratin) (Cytokeratin-1) (CK-1) (Hair alpha protein) (Keratin-1) (K1) (Type-II keratin Kb1)	0.831485	26.8204	1.74204	0.0955801	0.995459	-4.24256	P04264	61	1.78611	0.0873309	0.996857
LUM	Lumican (Keratan sulfate proteoglycan lumican) (KSPG lumican)	-0.377366	20.7577	-1.74825	0.0944769	0.995459	-4.23829	P51884	13	-1.78604	0.0873422	0.996857
SCFD1	Sec1 family domain-containing protein 1 (SLY1 homolog) (Sly1p) (Syntaxin-binding protein 1-like 2)	-0.136008	21.5339	-1.70485	0.10242	0.995459	-4.26796	Q8WVM8	27	-1.7855	0.0874319	0.996857
NAP1L4	Nucleosome assembly protein 1-like 4 (Nucleosome assembly protein 2) (NAP-2)	-0.144157	22.9105	-1.76354	0.0918078	0.995459	-4.22773	Q99733	14	-1.78508	0.0875024	0.996857
IPO13	Importin-13 (Imp13) (Karyopherin-13) (Kap13) (Ran-binding protein 13) (RanBP13)	0.164633	19.573	1.79155	0.0870857	0.995459	-4.20823	O94829	11	1.78423	0.087644	0.996857
NAA10	N-alpha-acetyltransferase 10 (EC 2.3.1.255) (N-terminal acetyltransferase complex ARD1 subunit homolog A) (hARD1) (NatA catalytic subunit Naa10)	-0.133353	20.8641	-1.76575	0.0914269	0.995459	-4.22619	P41227	14	-1.78371	0.0877308	0.996857
NIPSNAP2	Protein NipSnap homolog 2 (NipSnap2) (Glioblastoma-amplified sequence)	-0.25911	22.5493	-1.74409	0.0952151	0.995459	-4.24115	O75323	15	-1.78305	0.0878398	0.996857
NOP9	Nucleolar protein 9	0.180071	19.2381	1.78059	0.0889078	0.995459	-4.21588	Q86U38	11	1.78185	0.0880414	0.996857
KRT17	Keratin, type I cytoskeletal 17 (39.1) (Cytokeratin-17) (CK-17) (Keratin-17) (K17)	0.683989	22.6323	1.74023	0.0959037	0.995459	-4.24381	Q04695	14	1.78174	0.0880593	0.996857
TRA2B	Transformer-2 protein homolog beta (TRA-2 beta) (TRA2-beta) (hTRA2-beta) (Splicing factor, arginine/serine-rich 10) (Transformer-2 protein homolog B)	0.421224	23.2686	1.74119	0.0957325	0.995459	-4.24315	P62995	14	1.78119	0.0881508	0.996857
GEMIN5	Gem-associated protein 5 (Gemin5)	0.187632	21.0519	1.71665	0.100206	0.995459	-4.25994	Q8TEQ6	29	1.78113	0.0881607	0.996857
AQR	RNA helicase aquarius (EC 3.6.4.13) (Intron-binding protein of 160 kDa) (IBP160)	0.131176	20.591	1.70021	0.103302	0.995459	-4.27111	O60306	26	1.78107	0.0881722	0.996857
CHD2	Chromodomain-helicase-DNA-binding protein 2 (CHD-2) (EC 3.6.4.12) (ATP-dependent helicase CHD2)	0.135139	20.6136	1.71228	0.101022	0.995459	-4.26292	O14647	22	1.77996	0.0883568	0.996857
EXOSC1	Exosome complex component CSL4 (Exosome component 1)	-0.235108	18.5527	-1.85111	0.0777357	0.995459	-4.16617	Q9Y3B2	5	-1.77944	0.0884447	0.996857
ERAP1	Endoplasmic reticulum aminopeptidase 1 (EC 3.4.11.-) (ARTS-1) (Adipocyte-derived leucine aminopeptidase) (A-LAP) (Aminopeptidase PILS) (Puromycin-insensitive leucyl-specific aminopeptidase) (PILS-AP) (Type 1 tumor necrosis factor receptor shedding aminopeptidase regulator)	-0.180716	21.4556	-1.71232	0.101013	0.995459	-4.26289	Q9NZ08	30	-1.77923	0.0884799	0.996857
PSME1	Proteasome activator complex subunit 1 (11S regulator complex subunit alpha) (REG-alpha) (Activator of multicatalytic protease subunit 1) (Interferon gamma up-regulated I-5111 protein) (IGUP I-5111) (Proteasome activator 28 subunit alpha) (PA28a) (PA28alpha)	-0.177679	22.784	-1.71674	0.100189	0.995459	-4.25988	Q06323	25	-1.77895	0.0885269	0.996857
TECR	Very-long-chain enoyl-CoA reductase (EC 1.3.1.93) (Synaptic glycoprotein SC2) (Trans-2,3-enoyl-CoA reductase) (TER)	0.180941	22.0213	1.749	0.094345	0.995459	-4.23777	Q9NZ01	14	1.77827	0.0886414	0.996857
CPD	Carboxypeptidase D (EC 3.4.17.22) (Metallocarboxypeptidase D) (gp180)	-0.12952	21.0591	-1.70493	0.102404	0.995459	-4.26791	O75976	23	-1.77819	0.0886551	0.996857
MON1B	Vacuolar fusion protein MON1 homolog B (HSV-1 stimulation-related gene 1 protein) (HSV-I stimulating-related protein)	0.195435	18.7534	1.97419	0.0640647	0.995459	-4.14245	Q7L1V2	6	1.79484	0.0886902	0.996857
KCNA2	Potassium voltage-gated channel subfamily A member 2 (NGK1) (Voltage-gated K(+) channel HuKIV) (Voltage-gated potassium channel HBK5) (Voltage-gated potassium channel subunit Kv1.2)	0.298346	20.0792	1.74608	0.0948606	0.995459	-4.23978	P16389	12	1.77765	0.0887461	0.996857
DSTN	Destrin (Actin-depolymerizing factor) (ADF)	-0.156496	22.8434	-1.73625	0.0966185	0.995459	-4.24654	P60981	16	-1.77526	0.0891493	0.996857
WWC3	Protein WWC3	0.574609	16.0544	1.98438	0.0758393	0.995459	-4.3316	Q9ULE0	3	1.86596	0.089164	0.996857
RBM45	RNA-binding protein 45 (Developmentally-regulated RNA-binding protein 1) (RB-1) (RNA-binding motif protein 45)	0.32343	17.911	2.21048	0.047559	0.995459	-4.21337	Q8IUH3	4	1.83788	0.089214	0.996857
IGLV9-49	Immunoglobulin lambda variable 9-49	0.372991	19.0496	1.88648	0.0789768	0.995459	-4.25444	A0A0B4J1Y8	4	1.80662	0.0897823	0.996857
PRPSAP2	Phosphoribosyl pyrophosphate synthase-associated protein 2 (PRPP synthase-associated protein 2) (41 kDa phosphoribosypyrophosphate synthetase-associated protein) (PAP41)	-0.133334	22.9414	-1.70032	0.10328	0.995459	-4.27103	O60256	23	-1.77139	0.0898058	0.996857
MPV17	Protein Mpv17	-0.288126	18.9138	-1.9198	0.0710352	0.995459	-4.1758	P39210	3	-1.78803	0.0898162	0.996857
MINDY3	Ubiquitin carboxyl-terminal hydrolase MINDY-3 (EC 3.4.19.12) (Dermal papilla-derived protein 5) (Deubiquitinating enzyme MINDY-3) (Protein CARP)	-0.178825	17.7407	-2.15006	0.0447668	0.995459	-4.01532	Q9H8M7	4	-1.77707	0.0908469	0.996857
TBL3	Transducin beta-like protein 3 (WD repeat-containing protein SAZD)	0.181891	19.2369	1.73588	0.0966846	0.995459	-4.24679	Q12788	14	1.76527	0.090852	0.996857
KLHL11	Kelch-like protein 11	0.310636	17.5193	2.00315	0.0637975	0.995459	-4.19633	Q9NVR0	3	1.79969	0.090913	0.996857
PITHD1	PITH domain-containing protein 1	0.133567	22.1429	1.77652	0.0895928	0.995459	-4.21872	Q9GZP4	12	1.76407	0.091058	0.996857
HACD2	Very-long-chain (3R)-3-hydroxyacyl-CoA dehydratase 2 (EC 4.2.1.134) (3-hydroxyacyl-CoA dehydratase 2) (HACD2) (Protein-tyrosine phosphatase-like member B)	-0.501198	19.7916	-1.75482	0.0933214	0.995459	-4.23376	Q6Y1H2	3	-1.7635	0.0911569	0.996857
MTUS2	Microtubule-associated tumor suppressor candidate 2 (Cardiac zipper protein) (Microtubule plus-end tracking protein TIP150) (Tracking protein of 150 kDa)	-0.347651	16.4012	-1.93595	0.0721821	0.995459	-4.22994	Q5JR59	3	-1.79678	0.0913917	0.996857
NECTIN2	Nectin-2 (Herpes virus entry mediator B) (Herpesvirus entry mediator B) (HveB) (Nectin cell adhesion molecule 2) (Poliovirus receptor-related protein 2) (CD antigen CD112)	-0.152891	20.6217	-1.77454	0.0899275	0.995459	-4.22009	Q92692	11	-1.76066	0.0916463	0.996857
CSK	Tyrosine-protein kinase CSK (EC 2.7.10.2) (C-Src kinase) (Protein-tyrosine kinase CYL)	-0.140656	21.5569	-1.71003	0.101443	0.995459	-4.26445	P41240	18	-1.75922	0.091897	0.996857
TIMM29	Mitochondrial import inner membrane translocase subunit Tim29 (TIM29)	0.214965	20.1826	1.7655	0.0914692	0.995459	-4.22636	Q9BSF4	9	1.75914	0.0919102	0.996857
ITPKC	Inositol-trisphosphate 3-kinase C (EC 2.7.1.127) (Inositol 1,4,5-trisphosphate 3-kinase C) (IP3 3-kinase C) (IP3K C) (InsP 3-kinase C)	-0.432635	16.8044	-1.96998	0.0727186	0.995459	-4.25413	Q96DU7	2	-1.8205	0.0919525	0.996857
KPRP	Keratinocyte proline-rich protein (hKPRP)	0.762734	18.4274	1.73104	0.0975616	0.995459	-4.25011	Q5T749	3	1.75888	0.0919561	0.996857
LDAH	Lipid droplet-associated hydrolase (EC 3.1.1.-) (Lipid droplet-associated serine hydrolase) (hLDAH)	-0.216958	18.3351	-1.91864	0.0682051	0.995459	-4.11754	Q9H6V9	3	-1.75844	0.0920314	0.996857
ACOT13	Acyl-coenzyme A thioesterase 13 (Acyl-CoA thioesterase 13) (EC 3.1.2.-) (Thioesterase superfamily member 2) [Cleaved into: Acyl-coenzyme A thioesterase 13, N-terminally processed]	-0.215211	20.3801	-1.79639	0.08629	0.995459	-4.20484	Q9NPJ3	7	-1.75829	0.0920578	0.996857
SLC30A3	Zinc transporter 3 (ZnT-3) (Solute carrier family 30 member 3)	0.166756	20.2619	1.77809	0.0893272	0.995459	-4.21762	Q99726	10	1.75809	0.0920923	0.996857
RANBP2	E3 SUMO-protein ligase RanBP2 (EC 2.3.2.-) (358 kDa nucleoporin) (Nuclear pore complex protein Nup358) (Nucleoporin Nup358) (Ran-binding protein 2) (RanBP2) (p270)	-0.11849	23.7158	-1.67376	0.108453	0.995459	-4.28893	P49792	123	-1.75711	0.0922634	0.996857
PLPBP	Pyridoxal phosphate homeostasis protein (PLP homeostasis protein) (Proline synthase co-transcribed bacterial homolog protein) (Pyridoxal phosphate-binding protein)	-0.13696	22.4236	-1.70729	0.101958	0.995459	-4.2663	O94903	18	-1.75679	0.092319	0.996857
SETD2	Histone-lysine N-methyltransferase SETD2 (EC 2.1.1.359) (HIF-1) (Huntingtin yeast partner B) (Huntingtin-interacting protein 1) (HIP-1) (Huntingtin-interacting protein B) (Lysine N-methyltransferase 3A) (Protein-lysine N-methyltransferase SETD2) (EC 2.1.1.-) (SET domain-containing protein 2) (hSET2) (p231HBP)	-0.362146	20.1131	-1.74942	0.09427	0.995459	-4.23748	Q9BYW2	6	-1.75661	0.092351	0.996857
GATAD2B	Transcriptional repressor p66-beta (GATA zinc finger domain-containing protein 2B) (p66/p68)	0.133847	20.61	1.71039	0.101375	0.995459	-4.2642	Q8WXI9	17	1.75455	0.0927096	0.996857
GPC1	Glypican-1 [Cleaved into: Secreted glypican-1]	0.168265	22.4352	1.69288	0.104708	0.995459	-4.27607	P35052	24	1.75423	0.0927647	0.996857
DNAJA2	DnaJ homolog subfamily A member 2 (Cell cycle progression restoration gene 3 protein) (Dnj3) (Dj3) (HIRA-interacting protein 4) (Renal carcinoma antigen NY-REN-14)	-0.129445	22.7921	-1.67963	0.107291	0.995459	-4.28499	O60884	24	-1.75411	0.0927871	0.996857
SLC38A3	Sodium-coupled neutral amino acid transporter 3 (N-system amino acid transporter 1) (Na(+)-coupled neutral amino acid transporter 3) (Solute carrier family 38 member 3) (System N amino acid transporter 1)	0.374777	18.3885	1.83285	0.0835843	0.995459	-4.22825	Q99624	2	1.7701	0.0928406	0.996857
GUK1	Guanylate kinase (EC 2.7.4.8) (GMP kinase) (Guanylate kinase 1)	-0.135008	21.5474	-1.76343	0.0918267	0.995459	-4.2278	Q16774	12	-1.75296	0.0929885	0.996857
TAPBP	Tapasin (TPN) (TPSN) (NGS-17) (TAP-associated protein) (TAP-binding protein)	-0.268786	20.7385	-1.77182	0.0903894	0.995459	-4.22198	O15533	6	-1.74977	0.0935493	0.996857
KIF5B	Kinesin-1 heavy chain (Conventional kinesin heavy chain) (Ubiquitous kinesin heavy chain) (UKHC)	-0.139633	24.1419	-1.66281	0.110647	0.995459	-4.29625	P33176	82	-1.74951	0.0935944	0.996857
OXNAD1	Oxidoreductase NAD-binding domain-containing protein 1 (EC 1.-.-.-)	-0.430593	16.8805	-1.89082	0.0834003	0.995459	-4.28798	Q96HP4	4	-1.8098	0.0936756	0.996857
TMCO1	Calcium load-activated calcium channel (CLAC channel) (Transmembrane and coiled-coil domain-containing protein 1) (Transmembrane and coiled-coil domains protein 4) (Xenogeneic cross-immune protein PCIA3)	-0.193901	20.0887	-1.83579	0.0800541	0.995459	-4.17707	Q9UM00	6	-1.74851	0.0937715	0.996857
CACNA1A	Voltage-dependent P/Q-type calcium channel subunit alpha-1A (Brain calcium channel I) (BI) (Calcium channel, L type, alpha-1 polypeptide isoform 4) (Voltage-gated calcium channel subunit alpha Cav2.1)	0.36079	17.5892	2.02783	0.0657277	0.995459	-4.22927	O00555	3	1.80852	0.0938834	0.996857
FLG	Filaggrin	0.950101	21.7505	1.70666	0.102078	0.995459	-4.26674	P20930	10	1.74646	0.0941329	0.996857
PEPD	Xaa-Pro dipeptidase (X-Pro dipeptidase) (EC 3.4.13.9) (Imidodipeptidase) (Peptidase D) (Proline dipeptidase) (Prolidase)	-0.128378	22.8315	-1.67014	0.109174	0.995459	-4.29135	P12955	24	-1.74438	0.0945027	0.996857
KLC1	Kinesin light chain 1 (KLC 1)	-0.202541	23.3165	-1.67943	0.107331	0.995459	-4.28512	Q07866	40	-1.74337	0.0946815	0.996857
TMA7	Translation machinery-associated protein 7 (Coiled-coil domain-containing protein 72)	-0.297403	20.3622	-1.74064	0.0958308	0.995459	-4.24353	Q9Y2S6	7	-1.74271	0.0947993	0.996857
CA11	Carbonic anhydrase-related protein 11 (CA-RP XI) (CA-XI) (CARP XI) (Carbonic anhydrase-related protein 2) (CA-RP II) (CARP-2)	0.290557	18.7761	1.80427	0.087216	0.995459	-4.23639	O75493	5	1.75271	0.095046	0.996857
CHML	Rab proteins geranylgeranyltransferase component A 2 (Choroideremia-like protein) (Rab escort protein 2) (REP-2)	0.336202	17.7644	1.79559	0.0929695	0.995459	-4.29888	P26374	7	1.77332	0.0953274	0.996857
GHITM	Growth hormone-inducible transmembrane protein (Dermal papilla-derived protein 2) (Mitochondrial morphology and cristae structure 1) (MICS1) (Transmembrane BAX inhibitor motif-containing protein 5)	-0.299434	18.903	-1.76109	0.092231	0.995459	-4.22942	Q9H3K2	5	-1.73943	0.0953855	0.996857
GUF1	Translation factor GUF1, mitochondrial (EC 3.6.5.-) (Elongation factor 4 homolog) (EF-4) (GTPase GUF1) (Ribosomal back-translocase)	0.26113	18.8363	1.72872	0.0979843	0.995459	-4.2517	Q8N442	9	1.73898	0.0954662	0.996857
SERPINB12	Serpin B12	0.547301	18.7539	1.72321	0.101238	0.995459	-4.28545	Q96P63	6	1.75027	0.0954747	0.996857
ARFGAP3	ADP-ribosylation factor GTPase-activating protein 3 (ARF GAP 3)	-0.112459	21.3564	-1.67345	0.108514	0.995459	-4.28914	Q9NP61	20	-1.73836	0.0955776	0.996857
MAP7	Ensconsin (Epithelial microtubule-associated protein of 115 kDa) (E-MAP-115) (Microtubule-associated protein 7) (MAP-7)	-0.211499	21.7759	-1.68542	0.106155	0.995459	-4.28109	Q14244	23	-1.73781	0.0956765	0.996857
NLRX1	NLR family member X1 (Caterpiller protein 11.3) (CLR11.3) (Nucleotide-binding oligomerization domain protein 26) (Nucleotide-binding oligomerization domain protein 5) (Nucleotide-binding oligomerization domain protein 9)	-0.126608	20.8344	-1.67341	0.108521	0.995459	-4.28916	Q86UT6	21	-1.73769	0.0956977	0.996857
SEPTIN10	Septin-10	-0.171062	19.9953	-1.71736	0.100074	0.995459	-4.25946	Q9P0V9	13	-1.73722	0.0957828	0.996857
CACNA2D3	Voltage-dependent calcium channel subunit alpha-2/delta-3 (Voltage-gated calcium channel subunit alpha-2/delta-3) [Cleaved into: Voltage-dependent calcium channel subunit alpha-2-3; Voltage-dependent calcium channel subunit delta-3]	0.187622	19.9846	1.70526	0.102342	0.995459	-4.26768	Q8IZS8	14	1.7353	0.0961278	0.996857
STIM1	Stromal interaction molecule 1	-0.123096	21.2081	-1.68356	0.106519	0.995459	-4.28234	Q13586	18	-1.73396	0.0963694	0.996857
MAST1	Microtubule-associated serine/threonine-protein kinase 1 (EC 2.7.11.1) (Syntrophin-associated serine/threonine-protein kinase)	0.123094	20.2774	1.67207	0.108789	0.995459	-4.29006	Q9Y2H9	20	1.73284	0.0965722	0.996857
PLPPR4	Phospholipid phosphatase-related protein type 4 (EC 3.1.3.4) (Brain-specific phosphatidic acid phosphatase-like protein 1) (Lipid phosphate phosphatase-related protein type 4) (Plasticity-related gene 1 protein) (PRG-1)	0.168042	19.2097	1.71335	0.10082	0.995459	-4.26219	Q7Z2D5	13	1.73249	0.0966359	0.996857
CPNE3	Copine-3 (Copine III)	-0.12918	23.6076	-1.64502	0.114295	0.995459	-4.30809	O75131	32	-1.73241	0.0966502	0.996857
SCAMP2	Secretory carrier-associated membrane protein 2 (Secretory carrier membrane protein 2)	0.186738	20.025	1.91229	0.0690548	0.995459	-4.12216	O15127	4	1.73218	0.096691	0.996857
SHPK	Sedoheptulokinase (SHK) (EC 2.7.1.14) (Carbohydrate kinase-like protein)	-0.130048	20.6628	-1.71356	0.100782	0.995459	-4.26205	Q9UHJ6	14	-1.73121	0.0968668	0.996857
HSPB1	Heat shock protein beta-1 (HspB1) (28 kDa heat shock protein) (Estrogen-regulated 24 kDa protein) (Heat shock 27 kDa protein) (HSP 27) (Stress-responsive protein 27) (SRP27)	-0.212119	24.0957	-1.67908	0.107399	0.995459	-4.28536	P04792	23	-1.73112	0.0968843	0.996857
WFS1	Wolframin	-0.232768	21.0874	-1.69294	0.104697	0.995459	-4.27603	O76024	15	-1.73018	0.0970545	0.996857
GOLT1B	Vesicle transport protein GOT1B (Germ cell tumor 2) (Golgi transport 1 homolog B) (Putative NF-kappa-B-activating protein 470) (hGOT1a)	0.350678	16.3626	1.75294	0.0936511	0.995459	-4.23505	Q9Y3E0	3	1.72819	0.0974175	0.996857
RAB18	Ras-related protein Rab-18	-0.130252	22.2642	-1.69104	0.105064	0.995459	-4.27731	Q9NP72	16	-1.72784	0.0974818	0.996857
SCAF8	SR-related and CTD-associated factor 8 (CDC5L complex-associated protein 7) (RNA-binding motif protein 16)	0.218204	18.6447	1.71146	0.101174	0.995459	-4.26347	Q9UPN6	11	1.72737	0.0975668	0.996857
RBM15B	Putative RNA-binding protein 15B (One-twenty two protein 3) (HsOTT3) (HuOTT3) (RNA-binding motif protein 15B)	0.162378	19.6134	1.69995	0.103351	0.995459	-4.27128	Q8NDT2	14	1.72618	0.097784	0.996857
CMAS	N-acylneuraminate cytidylyltransferase (EC 2.7.7.43) (CMP-N-acetylneuraminic acid synthase) (CMP-NeuNAc synthase)	0.174341	22.7861	1.66308	0.110593	0.995459	-4.29607	Q8NFW8	27	1.72541	0.0979254	0.996857
PPTC7	Protein phosphatase PTC7 homolog (EC 3.1.3.16) (T-cell activation protein phosphatase 2C) (TA-PP2C) (T-cell activation protein phosphatase 2C-like)	0.245469	16.853	2.3891	0.0317237	0.995459	-4.02716	Q8NI37	2	1.76419	0.0981844	0.996857
DDX19A	ATP-dependent RNA helicase DDX19A (EC 3.6.4.13) (DDX19-like protein) (DEAD box protein 19A)	-0.121588	22.6941	-1.63175	0.117081	0.995459	-4.31687	Q9NUU7	32	-1.72387	0.0982079	0.996857
PRR3	Proline-rich protein 3 (MHC class I region proline-rich protein CAT56)	0.577379	15.7669	1.88036	0.087224	0.995459	-4.34662	P79522	2	1.79275	0.0984493	0.996857
UHRF1	E3 ubiquitin-protein ligase UHRF1 (EC 2.3.2.27) (Inverted CCAAT box-binding protein of 90 kDa) (Nuclear protein 95) (Nuclear zinc finger protein Np95) (HuNp95) (hNp95) (RING finger protein 106) (RING-type E3 ubiquitin transferase UHRF1) (Transcription factor ICBP90) (Ubiquitin-like PHD and RING finger domain-containing protein 1) (hUHRF1) (Ubiquitin-like-containing PHD and RING finger domains pro…	0.139401	19.2992	1.69034	0.108377	0.995459	-4.31158	Q96T88	17	1.73743	0.0985803	0.996857
GLRX3	Glutaredoxin-3 (PKC-interacting cousin of thioredoxin) (PICOT) (PKC-theta-interacting protein) (PKCq-interacting protein) (Thioredoxin-like protein 2)	-0.150422	21.0421	-1.67458	0.108291	0.995459	-4.28838	O76003	18	-1.72155	0.098634	0.996857
TWF2	Twinfilin-2 (A6-related protein) (hA6RP) (Protein tyrosine kinase 9-like) (Twinfilin-1-like protein)	-0.105498	22.9295	-1.63869	0.115616	0.995459	-4.31228	Q6IBS0	22	-1.71637	0.0995926	0.996857
ZSCAN18	Zinc finger and SCAN domain-containing protein 18 (Zinc finger protein 447)	0.293667	19.1541	1.76923	0.0908303	0.995459	-4.22378	Q8TBC5	3	1.71584	0.0996918	0.996857
RHPN2	Rhophilin-2 (76 kDa RhoB effector protein) (GTP-Rho-binding protein 2) (p76RBE)	0.167427	19.5694	1.69579	0.104148	0.995459	-4.2741	Q8IUC4	13	1.71502	0.0998451	0.996857
ADCY9	Adenylate cyclase type 9 (EC 4.6.1.1) (ATP pyrophosphate-lyase 9) (Adenylate cyclase type IX) (ACIX) (Adenylyl cyclase 9) (AC9)	0.16609	18.3886	1.69332	0.104622	0.995459	-4.27576	O60503	13	1.71224	0.100364	0.996857
VSTM2B	V-set and transmembrane domain-containing protein 2B	0.298893	16.0757	2.33071	0.0383169	0.995459	-4.16966	A6NLU5	3	1.76876	0.100557	0.996857
CALR	Calreticulin (CRP55) (Calregulin) (Endoplasmic reticulum resident protein 60) (ERp60) (HACBP) (grp60)	-0.18993	24.7571	-1.6462	0.114049	0.995459	-4.30731	P27797	31	-1.70717	0.101315	0.996857
GPX1	Glutathione peroxidase 1 (GPx-1) (GSHPx-1) (EC 1.11.1.9) (Cellular glutathione peroxidase)	-0.122291	21.9231	-1.68026	0.107168	0.995459	-4.28457	P07203	15	-1.70704	0.101341	0.996857
ADIRF	Adipogenesis regulatory factor (Adipogenesis factor rich in obesity) (Adipose most abundant gene transcript 2 protein) (Adipose-specific protein 2) (apM-2)	-0.22733	19.9613	-1.73126	0.0975215	0.995459	-4.24996	Q15847	7	-1.70703	0.101341	0.996857
CHCHD4	Mitochondrial intermembrane space import and assembly protein 40 (Coiled-coil-helix-coiled-coil-helix domain-containing protein 4)	0.219466	18.1708	1.81065	0.0839858	0.995459	-4.19483	Q8N4Q1	4	1.70673	0.101398	0.996857
CLINT1	Clathrin interactor 1 (Clathrin-interacting protein localized in the trans-Golgi region) (Clint) (Enthoprotin) (Epsin-4) (Epsin-related protein) (EpsinR)	-0.11107	22.075	-1.62524	0.118469	0.995459	-4.32115	Q14677	24	-1.70644	0.101453	0.996857
NUDT5	ADP-sugar pyrophosphatase (EC 3.6.1.13) (8-oxo-dGDP phosphatase) (EC 3.6.1.58) (Nuclear ATP-synthesis protein NUDIX5) (EC 2.7.7.96) (Nucleoside diphosphate-linked moiety X motif 5) (Nudix motif 5) (hNUDT5) (YSA1H)	-0.14765	21.6015	-1.69331	0.104625	0.995459	-4.27577	Q9UKK9	13	-1.70643	0.101456	0.996857
XIAP	E3 ubiquitin-protein ligase XIAP (EC 2.3.2.27) (Baculoviral IAP repeat-containing protein 4) (IAP-like protein) (ILP) (hILP) (Inhibitor of apoptosis protein 3) (IAP-3) (hIAP-3) (hIAP3) (RING-type E3 ubiquitin transferase XIAP) (X-linked inhibitor of apoptosis protein) (X-linked IAP)	0.152414	18.9574	1.78472	0.0882163	0.995459	-4.213	P98170	8	1.70636	0.101469	0.996857
BCKDK	[3-methyl-2-oxobutanoate dehydrogenase [lipoamide]] kinase, mitochondrial (EC 2.7.11.4) (Branched-chain alpha-ketoacid dehydrogenase kinase) (BCKD-kinase) (BCKDHKIN)	-0.159941	19.3141	-1.72717	0.0982673	0.995459	-4.25276	O14874	10	-1.70624	0.101491	0.996857
CCT6A	T-complex protein 1 subunit zeta (TCP-1-zeta) (Acute morphine dependence-related protein 2) (CCT-zeta-1) (HTR3) (Tcp20)	-0.127193	24.2097	-1.61208	0.121315	0.995459	-4.32978	P40227	40	-1.70437	0.101845	0.996857
ALDH18A1	Delta-1-pyrroline-5-carboxylate synthase (P5CS) (Aldehyde dehydrogenase family 18 member A1) [Includes: Glutamate 5-kinase (GK) (EC 2.7.2.11) (Gamma-glutamyl kinase); Gamma-glutamyl phosphate reductase (GPR) (EC 1.2.1.41) (Glutamate-5-semialdehyde dehydrogenase) (Glutamyl-gamma-semialdehyde dehydrogenase)]	-0.108417	22.2077	-1.5928	0.125587	0.995459	-4.34234	P54886	40	-1.70318	0.102071	0.996857
MPC2	Mitochondrial pyruvate carrier 2 (Brain protein 44)	-0.288832	19.2412	-1.71299	0.100887	0.995459	-4.26243	O95563	6	-1.70317	0.102072	0.996857
CYTH2	Cytohesin-2 (ARF exchange factor) (ARF nucleotide-binding site opener) (Protein ARNO) (PH, SEC7 and coiled-coil domain-containing protein 2)	0.195438	19.7885	1.7021	0.102941	0.995459	-4.26982	Q99418	10	1.70244	0.102211	0.996857
GON7	EKC/KEOPS complex subunit GON7	0.218697	17.6737	1.83967	0.0794612	0.995459	-4.17432	Q9BXV9	3	1.70231	0.102236	0.996857
SPIN1	Spindlin-1 (Ovarian cancer-related protein) (Spindlin1)	0.208217	19.0588	1.76226	0.0920292	0.995459	-4.22862	Q9Y657	6	1.70179	0.102334	0.996857
SPEN	Msx2-interacting protein (SMART/HDAC1-associated repressor protein) (SPEN homolog)	0.15859	18.9359	1.67615	0.107978	0.995459	-4.28732	Q96T58	14	1.70173	0.102346	0.996857
NPC2	NPC intracellular cholesterol transporter 2 (Epididymal secretory protein E1) (Human epididymis-specific protein 1) (He1) (Niemann-Pick disease type C2 protein)	-0.205989	21.2047	-1.68082	0.107057	0.995459	-4.28419	P61916	12	-1.70137	0.102414	0.996857
RABEPK	Rab9 effector protein with kelch motifs (40 kDa Rab9 effector protein) (p40)	0.154854	18.1034	1.936	0.0680312	0.995459	-4.13109	Q7Z6M1	6	1.71203	0.102432	0.996857
CD86	T-lymphocyte activation antigen CD86 (Activation B7-2 antigen) (B70) (BU63) (CTLA-4 counter-receptor B7.2) (FUN-1) (CD antigen CD86)	-0.2569	19.7236	-1.78308	0.0884899	0.995459	-4.21414	P42081	3	-1.70066	0.10255	0.996857
ATP5ME	ATP synthase subunit e, mitochondrial (ATPase subunit e) (ATP synthase membrane subunit e) [Cleaved into: ATP synthase subunit e, mitochondrial, N-terminally processed]	-0.145251	21.8167	-1.9643	0.0623574	0.995459	-4.08413	P56385	5	-1.70059	0.102563	0.996857
WASF2	Wiskott-Aldrich syndrome protein family member 2 (WASP family protein member 2) (Protein WAVE-2) (Verprolin homology domain-containing protein 2)	-0.136341	21.7315	-1.69122	0.105028	0.995459	-4.27718	Q9Y6W5	13	-1.69968	0.102737	0.996857
S100A7	Protein S100-A7 (Psoriasin) (S100 calcium-binding protein A7)	0.880943	19.5668	1.66683	0.109837	0.995459	-4.29357	P31151	4	1.69941	0.102787	0.996857
CDCA8	Borealin (Cell division cycle-associated protein 8) (Dasra-B) (hDasra-B) (Pluripotent embryonic stem cell-related gene 3 protein)	-0.451837	16.6686	-1.8146	0.0950223	0.995459	-4.35688	Q53HL2	5	-1.75532	0.102906	0.996857
RANGAP1	Ran GTPase-activating protein 1 (RanGAP1)	-0.107455	21.8742	-1.58995	0.126229	0.995459	-4.34419	P46060	36	-1.69721	0.103208	0.996857
ADGRB2	Adhesion G protein-coupled receptor B2 (Brain-specific angiogenesis inhibitor 2)	0.329647	17.3219	1.70338	0.102699	0.995459	-4.26896	O60241	5	1.69609	0.103423	0.996857
TBCE	Tubulin-specific chaperone E (Tubulin-folding cofactor E)	-0.135044	20.5217	-1.63595	0.116192	0.995459	-4.31409	Q15813	21	-1.69506	0.103622	0.996857
GJA1	Gap junction alpha-1 protein (Connexin-43) (Cx43) (Gap junction 43 kDa heart protein)	-0.199819	21.5506	-1.66854	0.109495	0.995459	-4.29242	P17302	13	-1.69434	0.103759	0.996857
ADHFE1	Hydroxyacid-oxoacid transhydrogenase, mitochondrial (HOT) (EC 1.1.99.24) (Alcohol dehydrogenase iron-containing protein 1) (ADHFe1) (Fe-containing alcohol dehydrogenase)	-0.405562	19.5124	-1.65878	0.111465	0.995459	-4.29894	Q8IWW8	12	-1.6941	0.103806	0.996857
PAK3	Serine/threonine-protein kinase PAK 3 (EC 2.7.11.1) (Beta-PAK) (Oligophrenin-3) (p21-activated kinase 3) (PAK-3)	0.113496	20.3855	1.69707	0.103901	0.995459	-4.27323	O75914	13	1.69125	0.104355	0.996857
FLG2	Filaggrin-2 (FLG-2) (Intermediate filament-associated and psoriasis-susceptibility protein) (Ifapsoriasin)	0.660144	20.1716	1.66222	0.110767	0.995459	-4.29665	Q5D862	5	1.69108	0.104389	0.996857
TIMM50	Mitochondrial import inner membrane translocase subunit TIM50	-0.115338	21.897	-1.63527	0.116336	0.995459	-4.31454	Q3ZCQ8	19	-1.69098	0.104409	0.996857
ZHX3	Zinc fingers and homeoboxes protein 3 (Triple homeobox protein 1) (Zinc finger and homeodomain protein 3)	0.253878	18.9052	1.76342	0.0949649	0.995459	-4.26928	Q9H4I2	6	1.70543	0.104495	0.996857
LRP1B	Low-density lipoprotein receptor-related protein 1B (LRP-1B) (Low-density lipoprotein receptor-related protein-deleted in tumor) (LRP-DIT)	0.139079	20.5446	1.63596	0.11619	0.995459	-4.31408	Q9NZR2	20	1.69046	0.104508	0.996857
MRPL41	39S ribosomal protein L41, mitochondrial (L41mt) (MRP-L41) (39S ribosomal protein L27 homolog) (Bcl-2-interacting mitochondrial ribosomal protein L41) (Cell proliferation-inducing gene 3 protein) (MRP-L27 homolog) (Mitochondrial large ribosomal subunit protein mL41)	-0.292169	19.1955	-1.68611	0.106021	0.995459	-4.28063	Q8IXM3	7	-1.68917	0.104758	0.996857
USP54	Inactive ubiquitin carboxyl-terminal hydrolase 54 (Inactive ubiquitin-specific peptidase 54)	-0.18604	18.8937	-1.65884	0.111453	0.995459	-4.2989	Q70EL1	14	-1.68848	0.104892	0.996857
MDM1	Nuclear protein MDM1	0.633686	18.9894	1.75135	0.105759	0.995459	-4.34689	Q8TC05	2	1.74246	0.1052	0.996857
NAA16	N-alpha-acetyltransferase 16, NatA auxiliary subunit (NMDA receptor-regulated 1-like protein) (NARG1-like protein)	0.202812	17.7272	1.767	0.0934389	0.995459	-4.2591	Q6N069	7	1.69486	0.105695	0.996857
EEF2	Elongation factor 2 (EF-2)	-0.112769	25.3764	-1.58181	0.128079	0.995459	-4.34946	P13639	80	-1.68313	0.105935	0.996857
PGM3	Phosphoacetylglucosamine mutase (PAGM) (EC 5.4.2.3) (Acetylglucosamine phosphomutase) (N-acetylglucosamine-phosphate mutase) (Phosphoglucomutase-3) (PGM 3)	-0.138337	22.6636	-1.61283	0.121151	0.995459	-4.32929	O95394	26	-1.6822	0.106118	0.996857
SLC16A1	Monocarboxylate transporter 1 (MCT 1) (Solute carrier family 16 member 1)	-0.189184	20.7396	-1.67305	0.108594	0.995459	-4.28941	P53985	11	-1.68194	0.106168	0.996857
FABP4	Fatty acid-binding protein, adipocyte (Adipocyte lipid-binding protein) (ALBP) (Adipocyte-type fatty acid-binding protein) (A-FABP) (AFABP) (Fatty acid-binding protein 4)	-0.492075	21.2503	-1.68341	0.108807	0.995459	-4.29623	P15090	3	-1.69102	0.106436	0.996857
ACAN	Aggrecan core protein (Cartilage-specific proteoglycan core protein) (CSPCP) (Chondroitin sulfate proteoglycan core protein 1) (Chondroitin sulfate proteoglycan 1) [Cleaved into: Aggrecan core protein 2]	0.311513	21.4143	1.63916	0.115519	0.995459	-4.31197	P16112	18	1.68047	0.106458	0.996857
FLNB	Filamin-B (FLN-B) (ABP-278) (ABP-280 homolog) (Actin-binding-like protein) (Beta-filamin) (Filamin homolog 1) (Fh1) (Filamin-3) (Thyroid autoantigen) (Truncated actin-binding protein) (Truncated ABP)	-0.126346	24.5715	-1.62871	0.117726	0.995459	-4.31886	O75369	165	-1.67989	0.106571	0.996857
CD109	CD109 antigen (150 kDa TGF-beta-1-binding protein) (C3 and PZP-like alpha-2-macroglobulin domain-containing protein 7) (Platelet-specific Gov antigen) (p180) (r150) (CD antigen CD109)	0.285772	18.517	1.66284	0.110642	0.995459	-4.29624	Q6YHK3	9	1.67954	0.10664	0.996857
FAM89B	Leucine repeat adapter protein 25	-0.354289	18.1048	-1.74332	0.0975898	0.995459	-4.27339	Q8N5H3	2	-1.68966	0.106701	0.996857
ARHGEF18	Rho guanine nucleotide exchange factor 18 (114 kDa Rho-specific guanine nucleotide exchange factor) (p114-Rho-GEF) (p114RhoGEF) (Septin-associated RhoGEF) (SA-RhoGEF)	0.186112	19.153	1.67084	0.109034	0.995459	-4.29088	Q6ZSZ5	11	1.67878	0.106791	0.996857
NPTX1	Neuronal pentraxin-1 (NP1) (Neuronal pentraxin I) (NP-I)	0.200865	22.1216	1.63838	0.115681	0.995459	-4.31248	Q15818	16	1.67664	0.107214	0.996857
DHTKD1	Probable 2-oxoglutarate dehydrogenase E1 component DHKTD1, mitochondrial (EC 1.2.4.2) (Dehydrogenase E1 and transketolase domain-containing protein 1)	-0.254068	21.2134	-1.62809	0.117859	0.995459	-4.31928	Q96HY7	23	-1.67482	0.107574	0.996857
HMBS	Porphobilinogen deaminase (PBG-D) (EC 2.5.1.61) (Hydroxymethylbilane synthase) (HMBS) (Pre-uroporphyrinogen synthase)	-0.145316	20.9543	-1.65172	0.112909	0.995459	-4.30364	P08397	14	-1.6746	0.107617	0.996857
MRPS14	28S ribosomal protein S14, mitochondrial (MRP-S14) (S14mt) (Mitochondrial small ribosomal subunit protein uS14m)	-0.166843	18.2747	-1.89433	0.0715113	0.995459	-4.13516	O60783	4	-1.67455	0.107627	0.996857
KNDC1	Kinase non-catalytic C-lobe domain-containing protein 1 (KIND domain-containing protein 1) (Cerebral protein 9) (Protein very KIND) (v-KIND) (Ras-GEF domain-containing family member 2)	0.227301	18.9705	1.66183	0.110847	0.995459	-4.29691	Q76NI1	10	1.67373	0.10779	0.996857
ACIN1	Apoptotic chromatin condensation inducer in the nucleus (Acinus)	0.139889	23.1873	1.59015	0.126184	0.995459	-4.34406	Q9UKV3	54	1.67346	0.107843	0.996857
MVP	Major vault protein (MVP) (Lung resistance-related protein)	-0.184782	22.9223	-1.60562	0.122733	0.995459	-4.334	Q14764	49	-1.67039	0.108455	0.996857
RIPK2	Receptor-interacting serine/threonine-protein kinase 2 (EC 2.7.11.1) (CARD-containing interleukin-1 beta-converting enzyme-associated kinase) (CARD-containing IL-1 beta ICE-kinase) (RIP-like-interacting CLARP kinase) (Receptor-interacting protein 2) (RIP-2) (Tyrosine-protein kinase RIPK2) (EC 2.7.10.2)	0.344585	17.7763	1.75348	0.100167	0.995459	-4.31918	O43353	5	1.69941	0.108718	0.996857
DPYSL3	Dihydropyrimidinase-related protein 3 (DRP-3) (Collapsin response mediator protein 4) (CRMP-4) (Unc-33-like phosphoprotein 1) (ULIP-1)	-0.167314	25.0518	-1.59979	0.124025	0.995459	-4.3378	Q14195	38	-1.66741	0.109053	0.996857
ACAP3	Arf-GAP with coiled-coil, ANK repeat and PH domain-containing protein 3 (Centaurin-beta-5) (Cnt-b5)	0.316918	15.8663	2.42678	0.0339343	0.995459	-4.16301	Q96P50	2	1.73183	0.109118	0.996857
MACROH2A2	Core histone macro-H2A.2 (Histone macroH2A2) (mH2A2)	0.244469	22.8218	1.6265	0.118199	0.995459	-4.32032	Q9P0M6	17	1.6668	0.109176	0.996857
ZNF24	Zinc finger protein 24 (Retinoic acid suppression protein A) (RSG-A) (Zinc finger and SCAN domain-containing protein 3) (Zinc finger protein 191) (Zinc finger protein KOX17)	0.196324	19.1529	1.6758	0.108047	0.995459	-4.28756	P17028	9	1.66616	0.109302	0.996857
DSN1	Kinetochore-associated protein DSN1 homolog	0.254987	16.5052	2.30754	0.0399523	0.995459	-4.10851	Q9H410	3	1.72	0.109315	0.996857
PTGES2	Prostaglandin E synthase 2 (Membrane-associated prostaglandin E synthase-2) (mPGE synthase-2) (Microsomal prostaglandin E synthase 2) (mPGES-2) (Prostaglandin-H(2) E-isomerase) (EC 5.3.99.3) [Cleaved into: Prostaglandin E synthase 2 truncated form]	-0.134036	22.3899	-1.61482	0.120716	0.995459	-4.32799	Q9H7Z7	19	-1.66544	0.109447	0.996857
FBXO7	F-box only protein 7	-0.140725	20.1326	-1.72543	0.0985855	0.995459	-4.25395	Q9Y3I1	9	-1.66495	0.109547	0.996857
MACROD1	ADP-ribose glycohydrolase MACROD1 (MACRO domain-containing protein 1) (O-acetyl-ADP-ribose deacetylase MACROD1) (EC 3.1.1.106) (Protein LRP16) ([Protein ADP-ribosylaspartate] hydrolase MACROD1) (EC 3.2.2.-) ([Protein ADP-ribosylglutamate] hydrolase MACROD1) (EC 3.2.2.-)	-0.179793	20.379	-1.6581	0.111604	0.995459	-4.2994	Q9BQ69	11	-1.66423	0.109692	0.996857
COQ8B	Atypical kinase COQ8B, mitochondrial (EC 2.7.-.-) (AarF domain-containing protein kinase 4) (Coenzyme Q protein 8B)	0.2717	17.5793	1.76179	0.0974104	0.995459	-4.30651	Q96D53	6	1.68705	0.109963	0.996857
DSP	Desmoplakin (DP) (250/210 kDa paraneoplastic pemphigus antigen)	0.452614	23.6366	1.62086	0.119409	0.995459	-4.32403	P15924	136	1.66245	0.110052	0.996857
ZZZ3	ZZ-type zinc finger-containing protein 3	0.332799	17.0381	1.7345	0.10009	0.995459	-4.28613	Q8IYH5	3	1.67573	0.110256	0.996857
UBE2L6	Ubiquitin/ISG15-conjugating enzyme E2 L6 (EC 2.3.2.23) (E2 ubiquitin-conjugating enzyme L6) (Retinoic acid-induced gene B protein) (RIG-B) (UbcH8) (Ubiquitin carrier protein L6) (Ubiquitin-protein ligase L6)	-0.221541	19.5501	-1.75109	0.0939756	0.995459	-4.23633	O14933	4	-1.66108	0.110328	0.996857
PHF20L1	PHD finger protein 20-like protein 1	0.195063	20.3496	1.68431	0.106373	0.995459	-4.28184	A8MW92	8	1.6599	0.110568	0.996857
ELOVL5	Elongation of very long chain fatty acids protein 5 (EC 2.3.1.199) (3-keto acyl-CoA synthase ELOVL5) (ELOVL fatty acid elongase 5) (ELOVL FA elongase 5) (Fatty acid elongase 1) (hELO1) (Very long chain 3-ketoacyl-CoA synthase 5) (Very long chain 3-oxoacyl-CoA synthase 5)	-0.405253	18.7774	-1.67541	0.110386	0.995459	-4.31379	Q9NYP7	4	-1.6695	0.110676	0.996857
ENTPD3	Ectonucleoside triphosphate diphosphohydrolase 3 (NTPDase 3) (EC 3.6.1.5) (CD39 antigen-like 3) (Ecto-ATP diphosphohydrolase 3) (Ecto-ATPDase 3) (Ecto-ATPase 3) (Ecto-apyrase 3) (HB6)	0.387721	17.5776	1.67973	0.109532	0.995459	-4.31125	O75355	4	1.66883	0.110809	0.996857
ARL6IP4	ADP-ribosylation factor-like protein 6-interacting protein 4 (ARL-6-interacting protein 4) (Aip-4) (HSP-975) (HSVI-binding protein) (SR-15) (SRp25) (SR-25) (Splicing factor SRrp37)	0.214804	20.1063	1.70586	0.102228	0.995459	-4.26727	Q66PJ3	6	1.65841	0.110872	0.996857
XRCC1	DNA repair protein XRCC1 (X-ray repair cross-complementing protein 1)	0.127585	21.3039	1.60294	0.123326	0.995459	-4.33575	P18887	20	1.65838	0.110877	0.996857
SUCLG1	Succinate--CoA ligase [ADP/GDP-forming] subunit alpha, mitochondrial (EC 6.2.1.4) (EC 6.2.1.5) (Succinyl-CoA synthetase subunit alpha) (SCS-alpha)	-0.203703	22.6801	-1.61767	0.120098	0.995459	-4.32612	P53597	17	-1.65802	0.110951	0.996857
PCK2	Phosphoenolpyruvate carboxykinase [GTP], mitochondrial (PEPCK-M) (EC 4.1.1.32)	-0.118127	22.0872	-1.56291	0.132459	0.995459	-4.36161	Q16822	41	-1.65784	0.110987	0.996857
TXNDC5	Thioredoxin domain-containing protein 5 (Endoplasmic reticulum resident protein 46) (ER protein 46) (ERp46) (Thioredoxin-like protein p46)	-0.16503	22.2621	-1.59839	0.124335	0.995459	-4.33871	Q8NBS9	26	-1.65775	0.111006	0.996857
POLR3A	DNA-directed RNA polymerase III subunit RPC1 (RNA polymerase III subunit C1) (EC 2.7.7.6) (DNA-directed RNA polymerase III largest subunit) (DNA-directed RNA polymerase III subunit A) (RNA polymerase III 155 kDa subunit) (RPC155) (RNA polymerase III subunit C160)	0.169687	20.9484	1.62618	0.120537	0.995459	-4.34249	O14802	16	1.66625	0.111327	0.996857
CISD2	CDGSH iron-sulfur domain-containing protein 2 (Endoplasmic reticulum intermembrane small protein) (MitoNEET-related 1 protein) (Miner1) (Nutrient-deprivation autophagy factor-1) (NAF-1)	-0.148579	20.0922	-1.70392	0.102596	0.995459	-4.26859	Q8N5K1	9	-1.65592	0.11138	0.996857
NME3	Nucleoside diphosphate kinase 3 (NDK 3) (NDP kinase 3) (EC 2.7.4.6) (DR-nm23) (Nucleoside diphosphate kinase C) (NDPKC) (nm23-H3)	-0.243555	21.2466	-1.64709	0.113866	0.995459	-4.30672	Q13232	9	-1.65558	0.111448	0.996857
SUN2	SUN domain-containing protein 2 (Protein unc-84 homolog B) (Rab5-interacting protein) (Rab5IP) (Sad1/unc-84 protein-like 2)	-0.110906	21.9691	-1.57541	0.12955	0.995459	-4.35359	Q9UH99	25	-1.65501	0.111565	0.996857
PHB	Prohibitin	-0.0983485	23.8277	-1.56824	0.131212	0.995459	-4.35819	P35232	24	-1.65447	0.111676	0.996857
IST1	IST1 homolog (hIST1) (Putative MAPK-activating protein PM28)	-0.130039	21.3962	-1.64581	0.114132	0.995459	-4.30757	P53990	13	-1.65276	0.112025	0.996857
CTSC	Dipeptidyl peptidase 1 (EC 3.4.14.1) (Cathepsin C) (Cathepsin J) (Dipeptidyl peptidase I) (DPP-I) (DPPI) (Dipeptidyl transferase) [Cleaved into: Dipeptidyl peptidase 1 exclusion domain chain (Dipeptidyl peptidase I exclusion domain chain); Dipeptidyl peptidase 1 heavy chain (Dipeptidyl peptidase I heavy chain); Dipeptidyl peptidase 1 light chain (Dipeptidyl peptidase I light chain)]	-0.292456	19.6229	-1.62237	0.119083	0.995459	-4.32303	P53634	12	-1.65273	0.112032	0.996857
CIAO1	Probable cytosolic iron-sulfur protein assembly protein CIAO1 (WD repeat-containing protein 39)	-0.129341	20.5203	-1.63389	0.116627	0.995459	-4.31545	O76071	14	-1.65256	0.112068	0.996857
RTRAF	RNA transcription, translation and transport factor protein (CLE7 homolog) (CLE) (hCLE)	0.143813	22.4366	1.5971	0.124624	0.995459	-4.33955	Q9Y224	21	1.65176	0.11223	0.996857
PHF10	PHD finger protein 10 (BRG1-associated factor 45a) (BAF45a) (XAP135)	0.222373	18.4334	1.6918	0.104917	0.995459	-4.2768	Q8WUB8	6	1.65149	0.112287	0.996857
PREPL	Prolyl endopeptidase-like (EC 3.4.21.-) (Prolylendopeptidase-like)	0.143597	21.6698	1.59103	0.125986	0.995459	-4.34349	Q4J6C6	23	1.65061	0.112468	0.996857
SERPING1	Plasma protease C1 inhibitor (C1 Inh) (C1Inh) (C1 esterase inhibitor) (C1-inhibiting factor) (Serpin G1)	-0.204047	21.7112	-1.61555	0.120558	0.995459	-4.32751	P05155	15	-1.65038	0.112516	0.996857
EGFR	Epidermal growth factor receptor (EC 2.7.10.1) (Proto-oncogene c-ErbB-1) (Receptor tyrosine-protein kinase erbB-1)	0.170622	23.0456	1.58275	0.127864	0.995459	-4.34885	P00533	51	1.65037	0.112518	0.996857
AS3MT	Arsenite methyltransferase (EC 2.1.1.137) (Methylarsonite methyltransferase) (S-adenosyl-L-methionine:arsenic(III) methyltransferase)	-0.222002	19.3004	-1.63138	0.117158	0.995459	-4.3171	Q9HBK9	11	-1.6495	0.112697	0.996857
POLR2I	DNA-directed RNA polymerase II subunit RPB9 (RNA polymerase II subunit B9) (DNA-directed RNA polymerase II subunit I) (RNA polymerase II 14.5 kDa subunit) (RPB14.5)	0.230802	18.7486	1.7513	0.0939398	0.995459	-4.23619	P36954	3	1.64906	0.112788	0.996857
CLPB	Caseinolytic peptidase B protein homolog (EC 3.6.1.3) (Suppressor of potassium transport defect 3)	-0.0926105	21.4014	-1.55642	0.133994	0.995459	-4.36577	Q9H078	24	-1.64753	0.113104	0.996857
SUN1	SUN domain-containing protein 1 (Protein unc-84 homolog A) (Sad1/unc-84 protein-like 1)	-0.121701	20.5815	-1.59979	0.124025	0.995459	-4.3378	O94901	18	-1.64699	0.113215	0.996857
SQOR	Sulfide:quinone oxidoreductase, mitochondrial (SQOR) (EC 1.8.5.-) (Sulfide dehydrogenase-like) (Sulfide quinone oxidoreductase)	-0.13338	21.1946	-1.57785	0.128988	0.995459	-4.35202	Q9Y6N5	26	-1.64661	0.113295	0.996857
GART	Trifunctional purine biosynthetic protein adenosine-3 [Includes: Phosphoribosylamine--glycine ligase (EC 6.3.4.13) (Glycinamide ribonucleotide synthetase) (GARS) (Phosphoribosylglycinamide synthetase); Phosphoribosylformylglycinamidine cyclo-ligase (EC 6.3.3.1) (AIR synthase) (AIRS) (Phosphoribosyl-aminoimidazole synthetase); Phosphoribosylglycinamide formyltransferase (EC 2.1.2.2) (5'-phosphorib…	-0.122197	23.1558	-1.55395	0.13458	0.995459	-4.36734	P22102	49	-1.64641	0.113335	0.996857
WDR48	WD repeat-containing protein 48 (USP1-associated factor 1) (WD repeat endosomal protein) (p80)	0.112526	21.9554	1.55782	0.13366	0.995459	-4.36487	Q8TAF3	30	1.64589	0.113444	0.996857
SRR	Serine racemase (EC 5.1.1.18) (D-serine ammonia-lyase) (D-serine dehydratase) (EC 4.3.1.18) (L-serine ammonia-lyase) (L-serine dehydratase) (EC 4.3.1.17)	-0.207833	21.5332	-1.61095	0.121562	0.995459	-4.33052	Q9GZT4	15	-1.64587	0.113449	0.996857
FUCA1	Tissue alpha-L-fucosidase (EC 3.2.1.51) (Alpha-L-fucosidase I) (Alpha-L-fucoside fucohydrolase 1) (Alpha-L-fucosidase 1)	-0.301784	19.4701	-1.62497	0.118525	0.995459	-4.32133	P04066	9	-1.64459	0.113714	0.996857
LYPLA2	Acyl-protein thioesterase 2 (APT-2) (EC 3.1.2.-) (Lysophospholipase II) (LPL-II) (LysoPLA II)	-0.124385	21.667	-1.67459	0.108288	0.995459	-4.28837	O95372	11	-1.64401	0.113834	0.996857
MTHFD1	C-1-tetrahydrofolate synthase, cytoplasmic (C1-THF synthase) [Cleaved into: C-1-tetrahydrofolate synthase, cytoplasmic, N-terminally processed] [Includes: Methylenetetrahydrofolate dehydrogenase (EC 1.5.1.5); Methenyltetrahydrofolate cyclohydrolase (EC 3.5.4.9); Formyltetrahydrofolate synthetase (EC 6.3.4.3)]	-0.158545	24.5148	-1.57418	0.129832	0.995459	-4.35437	P11586	75	-1.6439	0.113857	0.996857
PFDN5	Prefoldin subunit 5 (Myc modulator 1) (c-Myc-binding protein Mm-1)	-0.164339	21.1581	-1.6732	0.108565	0.995459	-4.28931	Q99471	9	-1.64356	0.113929	0.996857
INTS11	Integrator complex subunit 11 (Int11) (EC 3.1.27.-) (Cleavage and polyadenylation-specific factor 3-like protein) (CPSF3-like protein) (Protein related to CPSF subunits of 68 kDa) (RC-68)	0.315072	17.3523	1.72628	0.101591	0.995459	-4.2909	Q5TA45	3	1.65737	0.11395	0.996857
IMPA1	Inositol monophosphatase 1 (IMP 1) (IMPase 1) (EC 3.1.3.25) (D-galactose 1-phosphate phosphatase) (EC 3.1.3.94) (Inositol-1(or 4)-monophosphatase 1) (Lithium-sensitive myo-inositol monophosphatase A1)	-0.110502	22.6076	-1.5888	0.12649	0.995459	-4.34494	P29218	19	-1.64336	0.113969	0.996857
SUB1	Activated RNA polymerase II transcriptional coactivator p15 (Positive cofactor 4) (PC4) (SUB1 homolog) (p14)	0.254308	23.6246	1.60449	0.122982	0.995459	-4.33474	P53999	16	1.64262	0.114123	0.996857
NIBAN2	Protein Niban 2 (Meg-3) (Melanoma invasion by ERK) (MINERVA) (Niban-like protein 1) (Protein FAM129B)	-0.13637	22.0538	-1.58129	0.128199	0.995459	-4.3498	Q96TA1	23	-1.64251	0.114147	0.996857
HEXA	Beta-hexosaminidase subunit alpha (EC 3.2.1.52) (Beta-N-acetylhexosaminidase subunit alpha) (Hexosaminidase subunit A) (N-acetyl-beta-glucosaminidase subunit alpha)	-0.249431	22.0776	-1.60609	0.122628	0.995459	-4.33369	P06865	15	-1.64225	0.114201	0.996857
NME4	Nucleoside diphosphate kinase, mitochondrial (NDK) (NDP kinase, mitochondrial) (EC 2.7.4.6) (Nucleoside diphosphate kinase D) (NDPKD) (nm23-H4)	0.277632	17.5016	1.76231	0.0951577	0.995459	-4.26993	O00746	3	1.65533	0.114368	0.996857
SMIM18	Small integral membrane protein 18	0.350474	19.2037	1.66658	0.109887	0.995459	-4.29373	P0DKX4	2	1.64091	0.114481	0.996857
ECI1	Enoyl-CoA delta isomerase 1, mitochondrial (EC 5.3.3.8) (3,2-trans-enoyl-CoA isomerase) (Delta(3),Delta(2)-enoyl-CoA isomerase) (D3,D2-enoyl-CoA isomerase) (Dodecenoyl-CoA isomerase)	-0.200052	21.5943	-1.62755	0.117974	0.995459	-4.31963	P42126	11	-1.64086	0.114491	0.996857
ACADSB	Short/branched chain specific acyl-CoA dehydrogenase, mitochondrial (SBCAD) (EC 1.3.8.5) (2-methyl branched chain acyl-CoA dehydrogenase) (2-MEBCAD) (2-methylbutyryl-coenzyme A dehydrogenase) (2-methylbutyryl-CoA dehydrogenase)	-0.201523	21.4549	-1.59424	0.125264	0.995459	-4.34141	P45954	20	-1.63951	0.114773	0.996857
ZFX	Zinc finger X-chromosomal protein	-0.316748	17.9436	-1.88046	0.0848994	0.995459	-4.29239	P17010	4	-1.69112	0.114815	0.996857
CBX6	Chromobox protein homolog 6	0.227226	17.7782	1.89869	0.0739177	0.995459	-4.18864	O95503	2	1.65255	0.114938	0.996857
NEK6	Serine/threonine-protein kinase Nek6 (EC 2.7.11.1) (Never in mitosis A-related kinase 6) (NimA-related protein kinase 6) (Protein kinase SID6-1512)	-0.300758	18.7326	-1.6886	0.108715	0.995459	-4.31257	Q9HC98	5	-1.65127	0.115201	0.996857
CDKN2A	Cyclin-dependent kinase inhibitor 2A (Cyclin-dependent kinase 4 inhibitor A) (CDK4I) (Multiple tumor suppressor 1) (MTS-1) (p16-INK4a) (p16-INK4) (p16INK4A)	-0.18805	19.3018	-1.82148	0.0822714	0.995459	-4.18719	P42771	3	-1.6371	0.11528	0.996857
CTNND1	Catenin delta-1 (Cadherin-associated Src substrate) (CAS) (p120 catenin) (p120(ctn)) (p120(cas))	-0.0819117	23.3236	-1.48644	0.151469	0.995459	-4.40976	O60716	55	-1.63613	0.115484	0.996857
TPMT	Thiopurine S-methyltransferase (EC 2.1.1.67) (Thiopurine methyltransferase)	-0.111064	21.4092	-1.61195	0.121343	0.995459	-4.32987	P51580	15	-1.63609	0.115493	0.996857
GABRB2	Gamma-aminobutyric acid receptor subunit beta-2 (GABA(A) receptor subunit beta-2)	0.205414	21.6461	1.61771	0.12009	0.995459	-4.3261	P47870	11	1.63255	0.116239	0.996857
KCNN3	Small conductance calcium-activated potassium channel protein 3 (SK3) (SKCa 3) (SKCa3) (KCa2.3)	-0.277149	19.8765	-1.62264	0.119026	0.995459	-4.32286	Q9UGI6	8	-1.6323	0.116293	0.996857
FAM126B	Protein FAM126B	0.136652	20.8934	1.59151	0.125878	0.995459	-4.34318	Q8IXS8	17	1.63221	0.116311	0.996857
ARL8B	ADP-ribosylation factor-like protein 8B (ADP-ribosylation factor-like protein 10C) (Novel small G protein indispensable for equal chromosome segregation 1)	-0.233009	20.7916	-1.66206	0.1108	0.995459	-4.29676	Q9NVJ2	6	-1.63156	0.11645	0.996857
AIMP2	Aminoacyl tRNA synthase complex-interacting multifunctional protein 2 (Multisynthase complex auxiliary component p38) (Protein JTV-1)	-0.146668	21.6433	-1.6398	0.115383	0.995459	-4.31154	Q13155	11	-1.63062	0.116648	0.996857
MORC2	ATPase MORC2 (EC 3.6.1.3) (MORC family CW-type zinc finger protein 2) (Zinc finger CW-type coiled-coil domain protein 1)	0.171326	19.6001	1.60148	0.123649	0.995459	-4.3367	Q9Y6X9	14	1.62907	0.11698	0.996857
CBR4	Carbonyl reductase family member 4 (EC 1.-.-.-) (3-ketoacyl-[acyl-carrier-protein] reductase beta subunit) (KAR beta subunit) (3-oxoacyl-[acyl-carrier-protein] reductase) (EC 1.1.1.-) (Quinone reductase CBR4) (Short chain dehydrogenase/reductase family 45C member 1)	-0.275161	21.091	-1.59918	0.12416	0.995459	-4.3382	Q8N4T8	12	-1.62823	0.117159	0.996857
AHSA1	Activator of 90 kDa heat shock protein ATPase homolog 1 (AHA1) (p38)	-0.117765	23.1242	-1.54701	0.136242	0.995459	-4.37177	O95433	29	-1.62764	0.117283	0.996857
SCRN3	Secernin-3	-0.137229	20.1601	-1.59775	0.124479	0.995459	-4.33913	Q0VDG4	15	-1.62699	0.117423	0.996857
TLE5	TLE family member 5 (Amino-terminal enhancer of split) (Amino enhancer of split) (Gp130-associated protein GAM) (Grg-5) (Groucho-related protein 5) (Protein ESP1) (Protein GRG) (TLE family member 5, transcriptional modulator)	0.349735	16.858	1.67139	0.111188	0.995459	-4.31615	Q08117	3	1.63596	0.117567	0.996857
KLHL22	Kelch-like protein 22	-0.151912	19.1618	-1.64622	0.114046	0.995459	-4.30729	Q53GT1	10	-1.62588	0.11766	0.996857
SPAG1	Sperm-associated antigen 1 (HSD-3.8) (Infertility-related sperm protein Spag-1)	0.388687	17.592	1.76041	0.104157	0.995459	-4.3431	Q07617	4	1.67642	0.117707	0.996857
CAPZB	F-actin-capping protein subunit beta (CapZ beta)	-0.10099	22.9111	-1.55162	0.135135	0.995459	-4.36883	P47756	22	-1.62438	0.11798	0.996857
BRAP	BRCA1-associated protein (EC 2.3.2.27) (BRAP2) (Impedes mitogenic signal propagation) (IMP) (RING finger protein 52) (RING-type E3 ubiquitin transferase BRAP2) (Renal carcinoma antigen NY-REN-63)	0.206828	20.1238	1.63677	0.116019	0.995459	-4.31355	Q7Z569	8	1.62275	0.11833	0.996857
GET3	ATPase ASNA1 (EC 3.6.-.-) (Arsenical pump-driving ATPase) (Arsenite-stimulated ATPase) (Transmembrane domain recognition complex 40 kDa ATPase subunit) (hARSA-I) (hASNA-I)	-0.138089	22.0516	-1.60079	0.123802	0.995459	-4.33715	O43681	14	-1.6223	0.118428	0.996857
PRPF4B	Serine/threonine-protein kinase PRP4 homolog (EC 2.7.11.1) (PRP4 kinase) (PRP4 pre-mRNA-processing factor 4 homolog)	0.267133	21.9464	1.57769	0.129023	0.995459	-4.35212	Q13523	23	1.62194	0.118504	0.996857
DERL1	Derlin-1 (Degradation in endoplasmic reticulum protein 1) (DERtrin-1) (Der1-like protein 1)	0.178343	19.0629	1.70445	0.102495	0.995459	-4.26823	Q9BUN8	6	1.62133	0.118636	0.996857
SYT12	Synaptotagmin-12 (Synaptotagmin XII) (SytXII)	0.26291	20.9725	1.58085	0.1283	0.995459	-4.35008	Q8IV01	18	1.62108	0.118689	0.996857
NUP98	Nuclear pore complex protein Nup98-Nup96 (EC 3.4.21.-) [Cleaved into: Nuclear pore complex protein Nup98 (98 kDa nucleoporin) (Nucleoporin Nup98) (Nup98); Nuclear pore complex protein Nup96 (96 kDa nucleoporin) (Nucleoporin Nup96) (Nup96)]	-0.11273	22.5905	-1.52682	0.141171	0.995459	-4.38455	P52948	39	-1.62107	0.118691	0.996857
ARFGAP2	ADP-ribosylation factor GTPase-activating protein 2 (ARF GAP 2) (GTPase-activating protein ZNF289) (Zinc finger protein 289)	-0.0954884	22.2796	-1.53176	0.139951	0.995459	-4.38143	Q8N6H7	25	-1.62073	0.118766	0.996857
MIOS	GATOR complex protein MIOS (Missing oocyte meiosis regulator homolog)	0.120658	19.7617	1.58623	0.127073	0.995459	-4.3466	Q9NXC5	16	1.62064	0.118785	0.996857
FRY	Protein furry homolog	0.147534	19.963	1.59506	0.12508	0.995459	-4.34088	Q5TBA9	14	1.61874	0.119196	0.996857
MDGA2	MAM domain-containing glycosylphosphatidylinositol anchor protein 2 (MAM domain-containing protein 1)	0.199369	18.2001	1.74425	0.0983367	0.995459	-4.28047	Q7Z553	6	1.63138	0.119362	0.996857
KIF23	Kinesin-like protein KIF23 (Kinesin-like protein 5) (Mitotic kinesin-like protein 1)	0.229976	16.7301	1.71384	0.10298	0.995459	-4.29104	Q02241	5	1.62683	0.119504	0.996857
ARHGEF11	Rho guanine nucleotide exchange factor 11 (PDZ-RhoGEF)	0.0970965	21.3453	1.5088	0.145694	0.995459	-4.39586	O15085	34	1.61492	0.120023	0.996857
EHD1	EH domain-containing protein 1 (PAST homolog 1) (hPAST1) (Testilin)	-0.158497	23.0674	-1.54747	0.13613	0.995459	-4.37147	Q9H4M9	38	-1.6141	0.120203	0.996857
ALDH9A1	4-trimethylaminobutyraldehyde dehydrogenase (TMABA-DH) (TMABALDH) (EC 1.2.1.47) (Aldehyde dehydrogenase E3 isozyme) (Aldehyde dehydrogenase family 9 member A1) (EC 1.2.1.3) (Gamma-aminobutyraldehyde dehydrogenase) (EC 1.2.1.19) (R-aminobutyraldehyde dehydrogenase) [Cleaved into: 4-trimethylaminobutyraldehyde dehydrogenase, N-terminally processed]	-0.18396	24.1554	-1.55711	0.13383	0.995459	-4.36533	P49189	31	-1.61385	0.120256	0.996857
HSPA9	Stress-70 protein, mitochondrial (75 kDa glucose-regulated protein) (GRP-75) (Heat shock 70 kDa protein 9) (Mortalin) (MOT) (Peptide-binding protein 74) (PBP74)	-0.1368	24.9232	-1.53478	0.139209	0.995459	-4.37952	P38646	66	-1.61318	0.120402	0.996857
MAGED2	Melanoma-associated antigen D2 (11B6) (Breast cancer-associated gene 1 protein) (BCG-1) (Hepatocellular carcinoma-associated protein JCL-1) (MAGE-D2 antigen)	-0.109919	22.572	-1.52756	0.140988	0.995459	-4.38408	Q9UNF1	29	-1.61246	0.12056	0.996857
ELAVL4	ELAV-like protein 4 (Hu-antigen D) (HuD) (Paraneoplastic encephalomyelitis antigen HuD)	0.23446	20.1964	1.62471	0.11858	0.995459	-4.3215	P26378	7	1.61221	0.120614	0.996857
SS18L1	Calcium-responsive transactivator (SS18-like protein 1) (SYT homolog 1)	0.466561	18.1867	1.60245	0.123432	0.995459	-4.33607	O75177	3	1.61152	0.120766	0.996857
FLYWCH2	FLYWCH family member 2	0.17146	19.0467	1.78484	0.0881975	0.995459	-4.21292	Q96CP2	4	1.61089	0.120902	0.996857
GRSF1	G-rich sequence factor 1 (GRSF-1)	-0.119605	20.6639	-1.56339	0.132348	0.995459	-4.36131	Q12849	18	-1.60943	0.121222	0.996857
MSR1	Macrophage scavenger receptor types I and II (Macrophage acetylated LDL receptor I and II) (Scavenger receptor class A member 1) (CD antigen CD204)	-0.465962	18.3713	-1.65302	0.124613	0.995459	-4.38763	P21757	6	-1.65832	0.121355	0.996857
TRA2A	Transformer-2 protein homolog alpha (TRA-2 alpha) (TRA2-alpha) (Transformer-2 protein homolog A)	0.297167	20.9863	1.58487	0.127382	0.995459	-4.34748	Q13595	10	1.60882	0.121356	0.996857
TRPV2	Transient receptor potential cation channel subfamily V member 2 (TrpV2) (Osm-9-like TRP channel 2) (OTRPC2) (Vanilloid receptor-like protein 1) (VRL-1)	0.177234	19.182	1.61146	0.12145	0.995459	-4.33019	Q9Y5S1	10	1.60841	0.121447	0.996857
KSR1	Kinase suppressor of Ras 1 (EC 2.7.11.1)	0.184365	19.7236	1.58366	0.127656	0.995459	-4.34826	Q8IVT5	13	1.60734	0.121681	0.996857
GABRA3	Gamma-aminobutyric acid receptor subunit alpha-3 (GABA(A) receptor subunit alpha-3)	0.254089	19.291	1.59435	0.127512	0.995459	-4.36078	P34903	11	1.61645	0.121741	0.996857
CNN2	Calponin-2 (Calponin H2, smooth muscle) (Neutral calponin)	-0.194522	21.1086	-1.56735	0.131421	0.995459	-4.35877	Q99439	17	-1.60646	0.121875	0.996857
TIMP2	Metalloproteinase inhibitor 2 (CSC-21K) (Tissue inhibitor of metalloproteinases 2) (TIMP-2)	-0.207244	19.0914	-1.71566	0.10264	0.995459	-4.27585	P16035	5	-1.61541	0.121965	0.996857
NPDC1	Neural proliferation differentiation and control protein 1 (NPDC-1)	0.322284	16.9262	2.05239	0.0629536	0.995459	-4.27097	Q9NQX5	2	1.65456	0.122126	0.996857
COL18A1	Collagen alpha-1(XVIII) chain [Cleaved into: Endostatin; Non-collagenous domain 1 (NC1)]	-0.277744	22.5162	-1.56555	0.131842	0.995459	-4.35992	P39060	18	-1.60519	0.122155	0.996857
CCT4	T-complex protein 1 subunit delta (TCP-1-delta) (CCT-delta) (Stimulator of TAR RNA-binding)	-0.134463	24.4837	-1.5263	0.141299	0.995459	-4.38488	P50991	44	-1.60479	0.122245	0.996857
KRT10	Keratin, type I cytoskeletal 10 (Cytokeratin-10) (CK-10) (Keratin-10) (K10)	0.667494	26.2916	1.56378	0.132256	0.995459	-4.36106	P13645	40	1.6036	0.122508	0.996857
IGSF11	Immunoglobulin superfamily member 11 (IgSF11) (Brain and testis-specific immunoglobulin superfamily protein) (Bt-IGSF) (V-set and immunoglobulin domain-containing protein 3)	-0.27474	17.7991	-1.71526	0.103631	0.995459	-4.29726	Q5DX21	3	-1.61557	0.122757	0.996857
PROZ	Vitamin K-dependent protein Z	0.806048	17.9998	1.61161	0.133405	0.995459	-4.40455	P22891	4	1.65107	0.122846	0.996857
URGCP	Up-regulator of cell proliferation (HBV X protein up-regulated gene 4 protein) (HBxAg up-regulated gene 4 protein)	0.566769	18.4612	1.677	0.119761	0.995459	-4.40555	Q8TCY9	3	1.64877	0.12332	0.996857
USP48	Ubiquitin carboxyl-terminal hydrolase 48 (EC 3.4.19.12) (Deubiquitinating enzyme 48) (Ubiquitin thioesterase 48) (Ubiquitin-specific peptidase 48) (Ubiquitin-specific protease 48) (Ubiquitin-specific-processing protease 48)	0.17637	18.6022	1.60237	0.12345	0.995459	-4.33612	Q86UV5	10	1.5994	0.123439	0.996857
GFAP	Glial fibrillary acidic protein (GFAP)	-0.251684	31.0123	-1.55061	0.135378	0.995459	-4.36948	P14136	101	-1.59796	0.123761	0.996857
POLG2	DNA polymerase subunit gamma-2, mitochondrial (DNA polymerase gamma accessory 55 kDa subunit) (p55) (Mitochondrial DNA polymerase accessory subunit) (MtPolB) (PolG-beta)	0.252667	18.0465	1.74626	0.100147	0.995459	-4.29097	Q9UHN1	4	1.61977	0.123791	0.996857
OLIG2	Oligodendrocyte transcription factor 2 (Oligo2) (Class B basic helix-loop-helix protein 1) (bHLHb1) (Class E basic helix-loop-helix protein 19) (bHLHe19) (Protein kinase C-binding protein 2) (Protein kinase C-binding protein RACK17)	-0.213234	21.6177	-1.61997	0.119602	0.995459	-4.32462	Q13516	7	-1.59758	0.123844	0.996857
FH	Fumarate hydratase, mitochondrial (Fumarase) (HsFH) (EC 4.2.1.2)	-0.166472	24.1387	-1.53635	0.138825	0.995459	-4.37853	P07954	33	-1.59714	0.123943	0.996857
SNX1	Sorting nexin-1	-0.150012	23.0712	-1.53627	0.138844	0.995459	-4.37858	Q13596	27	-1.59698	0.123978	0.996857
NT5E	5'-nucleotidase (5'-NT) (EC 3.1.3.5) (Ecto-5'-nucleotidase) (CD antigen CD73)	-0.146585	22.1047	-1.5346	0.139254	0.995459	-4.37964	P21589	26	-1.59495	0.124433	0.996857
TNRC6B	Trinucleotide repeat-containing gene 6B protein	-0.211093	17.3886	-1.60437	0.123008	0.995459	-4.33482	Q9UPQ9	8	-1.59455	0.124522	0.996857
B4GALT7	Beta-1,4-galactosyltransferase 7 (Beta-1,4-GalTase 7) (Beta4Gal-T7) (b4Gal-T7) (EC 2.4.1.-) (Proteoglycan UDP-galactose:beta-xylose beta1,4-galactosyltransferase I) (UDP-Gal:beta-GlcNAc beta-1,4-galactosyltransferase 7) (UDP-galactose:beta-N-acetylglucosamine beta-1,4-galactosyltransferase 7) (UDP-galactose:beta-xylose beta-1,4-galactosyltransferase) (XGPT) (XGalT-1) (Xylosylprotein 4-beta-galact…	0.340362	15.9159	1.86116	0.0877593	0.995459	-4.3006	Q9UBV7	2	1.64281	0.12456	0.996857
COX5A	Cytochrome c oxidase subunit 5A, mitochondrial (Cytochrome c oxidase polypeptide Va)	-0.14192	20.9699	-1.70272	0.102824	0.995459	-4.26941	P20674	7	-1.59428	0.124584	0.996857
HADH	Hydroxyacyl-coenzyme A dehydrogenase, mitochondrial (HCDH) (EC 1.1.1.35) (Medium and short-chain L-3-hydroxyacyl-coenzyme A dehydrogenase) (Short-chain 3-hydroxyacyl-CoA dehydrogenase)	-0.18507	23.0893	-1.54591	0.136507	0.995459	-4.37247	Q16836	22	-1.59366	0.124723	0.996857
CHGA	Chromogranin-A (CgA) (Pituitary secretory protein I) (SP-I) [Cleaved into: Vasostatin-1 (Vasostatin I); Vasostatin-2 (Vasostatin II); EA-92; ES-43; Pancreastatin; SS-18; WA-8; WE-14; LF-19; Catestatin (SL21); AL-11; GV-19; GR-44; ER-37; GE-25; Serpinin-RRG; Serpinin; p-Glu serpinin precursor]	0.804171	20.8414	1.55546	0.13422	0.995459	-4.36638	P10645	17	1.59345	0.12477	0.996857
ASMTL	Probable bifunctional dTTP/UTP pyrophosphatase/methyltransferase protein [Includes: dTTP/UTP pyrophosphatase (dTTPase/UTPase) (EC 3.6.1.9) (Nucleoside triphosphate pyrophosphatase) (Nucleotide pyrophosphatase) (Nucleotide PPase); N-acetylserotonin O-methyltransferase-like protein (ASMTL) (EC 2.1.1.-)]	-0.186403	22.5624	-1.53766	0.138505	0.995459	-4.3777	O95671	31	-1.59275	0.124927	0.996857
MPHOSPH10	U3 small nucleolar ribonucleoprotein protein MPP10 (M phase phosphoprotein 10)	-0.142972	20.2452	-1.55053	0.135397	0.995459	-4.36953	O00566	17	-1.58994	0.125561	0.996857
GLT8D1	Glycosyltransferase 8 domain-containing protein 1 (EC 2.4.1.-)	-0.315766	17.595	-1.84113	0.0888488	0.995459	-4.29318	Q68CQ7	2	-1.62897	0.125765	0.996857
CCT2	T-complex protein 1 subunit beta (TCP-1-beta) (CCT-beta)	-0.110773	24.1725	-1.49215	0.149977	0.995459	-4.40623	P78371	49	-1.5877	0.126067	0.996857
PRRT3	Proline-rich transmembrane protein 3	0.152371	21.6979	1.55199	0.135047	0.995459	-4.36859	Q5FWE3	16	1.58733	0.126151	0.996857
LGALS1	Galectin-1 (Gal-1) (14 kDa laminin-binding protein) (HLBP14) (14 kDa lectin) (Beta-galactoside-binding lectin L-14-I) (Galaptin) (HBL) (HPL) (Lactose-binding lectin 1) (Lectin galactoside-binding soluble 1) (Putative MAPK-activating protein PM12) (S-Lac lectin 1)	-0.163888	23.8098	-1.54556	0.13659	0.995459	-4.37269	P09382	18	-1.58731	0.126155	0.996857
FKBP8	Peptidyl-prolyl cis-trans isomerase FKBP8 (PPIase FKBP8) (EC 5.2.1.8) (38 kDa FK506-binding protein) (38 kDa FKBP) (FKBP-38) (hFKBP38) (FK506-binding protein 8) (FKBP-8) (FKBPR38) (Rotamase)	-0.106457	21.7107	-1.55445	0.134462	0.995459	-4.36703	Q14318	16	-1.58719	0.126182	0.996857
VBP1	Prefoldin subunit 3 (HIBBJ46) (von Hippel-Lindau-binding protein 1) (VBP-1) (VHL-binding protein 1)	-0.118333	21.1954	-1.5456	0.136581	0.995459	-4.37266	P61758	17	-1.5856	0.126543	0.996857
AK3	GTP:AMP phosphotransferase AK3, mitochondrial (EC 2.7.4.10) (Adenylate kinase 3) (AK 3) (Adenylate kinase 3 alpha-like 1)	-0.19462	22.9732	-1.53976	0.137996	0.995459	-4.37637	Q9UIJ7	21	-1.58494	0.126693	0.996857
HLTF	Helicase-like transcription factor (EC 2.3.2.27) (EC 3.6.4.-) (DNA-binding protein/plasminogen activator inhibitor 1 regulator) (HIP116) (RING finger protein 80) (RING-type E3 ubiquitin transferase HLTF) (SWI/SNF-related matrix-associated actin-dependent regulator of chromatin subfamily A member 3) (Sucrose nonfermenting protein 2-like 3)	0.15527	20.2205	1.55918	0.13334	0.995459	-4.364	Q14527	14	1.58434	0.12683	0.996857
TXNDC17	Thioredoxin domain-containing protein 17 (14 kDa thioredoxin-related protein) (TRP14) (Protein 42-9-9) (Thioredoxin-like protein 5)	-0.192179	21.0268	-1.64192	0.11494	0.995459	-4.31014	Q9BRA2	6	-1.58391	0.126928	0.996857
AFG3L2	AFG3-like protein 2 (EC 3.4.24.-) (Paraplegin-like protein)	-0.122827	23.1763	-1.49801	0.148456	0.995459	-4.40258	Q9Y4W6	53	-1.58311	0.127111	0.996857
EIF5A	Eukaryotic translation initiation factor 5A-1 (eIF-5A-1) (eIF-5A1) (Eukaryotic initiation factor 5A isoform 1) (eIF-5A) (Rev-binding factor) (eIF-4D)	-0.11976	22.8504	-1.54932	0.135688	0.995459	-4.3703	P63241	16	-1.58306	0.127123	0.996857
CRTC1	CREB-regulated transcription coactivator 1 (Mucoepidermoid carcinoma translocated protein 1) (Transducer of regulated cAMP response element-binding protein 1) (TORC-1) (Transducer of CREB protein 1)	0.141608	19.6133	1.62832	0.11781	0.995459	-4.31912	Q6UUV9	9	1.58202	0.127359	0.996857
VPS72	Vacuolar protein sorting-associated protein 72 homolog (Protein YL-1) (Transcription factor-like 1)	0.180807	19.0492	1.62555	0.118402	0.995459	-4.32095	Q15906	7	1.5801	0.127799	0.996857
CLSTN1	Calsyntenin-1 (Alcadein-alpha) (Alc-alpha) (Alzheimer-related cadherin-like protein) (Non-classical cadherin XB31alpha) [Cleaved into: Soluble Alc-alpha (SAlc-alpha); CTF1-alpha (C-terminal fragment 1-alpha)]	0.166621	22.4366	1.52253	0.142235	0.995459	-4.38725	O94985	29	1.57968	0.127896	0.996857
GADD45GIP1	Growth arrest and DNA damage-inducible proteins-interacting protein 1 (39S ribosomal protein L59, mitochondrial) (MRP-L59) (CKII beta-associating protein) (CR6-interacting factor 1) (CRIF1) (Mitochondrial large ribosomal subunit protein mL64) (Papillomavirus L2-interacting nuclear protein 1) (PLINP) (PLINP-1) (p53-responsive gene 6 protein)	-0.151201	19.7266	-1.59595	0.12488	0.995459	-4.3403	Q8TAE8	10	-1.57909	0.128031	0.996857
ARVCF	Armadillo repeat protein deleted in velo-cardio-facial syndrome	-0.108236	20.8739	-1.51377	0.144433	0.995459	-4.39275	O00192	22	-1.57876	0.128106	0.996857
WTAP	Pre-mRNA-splicing regulator WTAP (Female-lethal(2)D homolog) (hFL(2)D) (WT1-associated protein) (Wilms tumor 1-associating protein)	0.160828	19.3944	1.55831	0.133544	0.995459	-4.36456	Q15007	13	1.57768	0.128355	0.996857
AGO1	Protein argonaute-1 (Argonaute1) (hAgo1) (Argonaute RISC catalytic component 1) (Eukaryotic translation initiation factor 2C 1) (eIF-2C 1) (eIF2C 1) (Putative RNA-binding protein Q99)	0.173916	20.8454	1.53196	0.139901	0.995459	-4.3813	Q9UL18	20	1.57695	0.128522	0.996857
BAIAP2L1	Brain-specific angiogenesis inhibitor 1-associated protein 2-like protein 1 (BAI1-associated protein 2-like protein 1) (Insulin receptor tyrosine kinase substrate)	-0.187887	19.6741	-1.5551	0.136577	0.995459	-4.38302	Q9UHR4	14	-1.58486	0.128762	0.996857
USO1	General vesicular transport factor p115 (Protein USO1 homolog) (Transcytosis-associated protein) (TAP) (Vesicle-docking protein)	-0.109137	22.4977	-1.48146	0.152779	0.995459	-4.41284	O60763	43	-1.57545	0.128869	0.996857
NKIRAS1	NF-kappa-B inhibitor-interacting Ras-like protein 1 (I-kappa-B-interacting Ras-like protein 1) (Kappa B-Ras protein 1) (KappaB-Ras1)	0.158139	19.5477	1.60332	0.123241	0.995459	-4.3355	Q9NYS0	9	1.57545	0.128869	0.996857
PIK3R2	Phosphatidylinositol 3-kinase regulatory subunit beta (PI3-kinase regulatory subunit beta) (PI3K regulatory subunit beta) (PtdIns-3-kinase regulatory subunit beta) (Phosphatidylinositol 3-kinase 85 kDa regulatory subunit beta) (PI3-kinase subunit p85-beta) (PtdIns-3-kinase regulatory subunit p85-beta)	0.157642	18.914	1.72825	0.0980688	0.995459	-4.25202	O00459	5	1.57538	0.128885	0.996857
MRPL57	Ribosomal protein 63, mitochondrial (hMRP63) (Mitochondrial large ribosomal subunit protein mL63) (Mitochondrial ribosomal protein 63) (Mitochondrial ribosomal protein L57)	0.391553	20.6689	1.58257	0.127906	0.995459	-4.34897	Q9BQC6	2	1.57493	0.128989	0.996857
ATM	Serine-protein kinase ATM (EC 2.7.11.1) (Ataxia telangiectasia mutated) (A-T mutated)	0.227333	19.6481	1.53671	0.138739	0.995459	-4.3783	Q13315	17	1.5748	0.129018	0.996857
CAV1	Caveolin-1	-0.178259	22.0389	-1.56607	0.131718	0.995459	-4.35959	Q03135	11	-1.57478	0.129023	0.996857
RBBP9	Serine hydrolase RBBP9 (EC 3.-.-.-) (B5T-overexpressed gene protein) (Protein BOG) (Retinoblastoma-binding protein 10) (RBBP-10) (Retinoblastoma-binding protein 9) (RBBP-9)	-0.138302	20.4486	-1.60137	0.123672	0.995459	-4.33677	O75884	10	-1.57375	0.129261	0.996857
DPAGT1	UDP-N-acetylglucosamine--dolichyl-phosphate N-acetylglucosaminephosphotransferase (EC 2.7.8.15) (GlcNAc-1-P transferase) (G1PT) (GPT) (N-acetylglucosamine-1-phosphate transferase)	-0.308012	17.1721	-1.66374	0.113647	0.995459	-4.32673	Q9H3H5	2	-1.58591	0.129349	0.996857
KDM3A	Lysine-specific demethylase 3A (EC 1.14.11.-) (JmjC domain-containing histone demethylation protein 2A) (Jumonji domain-containing protein 1A)	0.423953	17.3866	1.64357	0.126574	0.995459	-4.39151	Q9Y4C1	5	1.6195	0.129517	0.996857
TUBB2B	Tubulin beta-2B chain	-0.153401	23.968	-1.79216	0.0869843	0.995459	-4.2078	Q9BVA1	4	-1.57248	0.129554	0.996857
GMFG	Glia maturation factor gamma (GMF-gamma)	-0.264279	19.8217	-1.58193	0.128051	0.995459	-4.34938	O60234	6	-1.57201	0.129664	0.996857
HECW2	E3 ubiquitin-protein ligase HECW2 (EC 2.3.2.26) (HECT, C2 and WW domain-containing protein 2) (HECT-type E3 ubiquitin transferase HECW2) (NEDD4-like E3 ubiquitin-protein ligase 2)	0.138653	20.8451	1.51523	0.144065	0.995459	-4.39183	Q9P2P5	23	1.57142	0.1298	0.996857
PCNP	PEST proteolytic signal-containing nuclear protein (PCNP) (PEST-containing nuclear protein)	0.195568	21.0501	1.54153	0.137564	0.995459	-4.37524	Q8WW12	14	1.57125	0.129839	0.996857
BAP1	Ubiquitin carboxyl-terminal hydrolase BAP1 (EC 3.4.19.12) (BRCA1-associated protein 1) (Cerebral protein 6)	-0.16065	19.2275	-1.76128	0.0921978	0.995459	-4.22929	Q92560	4	-1.57056	0.130001	0.996857
ADPRS	ADP-ribose glycohydrolase ARH3 (ADP-ribosylhydrolase 3) (O-acetyl-ADP-ribose deacetylase ARH3) (EC 3.5.1.-) (Poly(ADP-ribose) glycohydrolase ARH3) (EC 3.2.1.143) ([Protein ADP-ribosylarginine] hydrolase-like protein 2) ([Protein ADP-ribosylserine] hydrolase) (EC 3.2.2.-)	0.096666	21.0219	1.56455	0.132076	0.995459	-4.36057	Q9NX46	14	1.5698	0.130177	0.996857
NKRF	NF-kappa-B-repressing factor (NFkB-repressing factor) (Protein ITBA4) (Transcription factor NRF)	0.150631	20.9366	1.51091	0.145158	0.995459	-4.39454	O15226	27	1.56967	0.130208	0.996857
SH3BP1	SH3 domain-binding protein 1	0.115258	19.7923	1.55455	0.134437	0.995459	-4.36696	Q9Y3L3	14	1.56955	0.130236	0.996857
SNRPB2	U2 small nuclear ribonucleoprotein B'' (U2 snRNP B'')	0.190217	21.3316	1.5571	0.133831	0.995459	-4.36533	P08579	11	1.56953	0.13024	0.996857
SETD3	Actin-histidine N-methyltransferase (EC 2.1.1.85) (SET domain-containing protein 3) (hSETD3)	-0.10446	20.8263	-1.51204	0.144871	0.995459	-4.39383	Q86TU7	20	-1.56949	0.130249	0.996857
ARFGEF1	Brefeldin A-inhibited guanine nucleotide-exchange protein 1 (Brefeldin A-inhibited GEP 1) (ADP-ribosylation factor guanine nucleotide-exchange factor 1) (p200 ARF guanine nucleotide exchange factor) (p200 ARF-GEP1)	0.101791	22.3545	1.46603	0.156904	0.995459	-4.42233	Q9Y6D6	54	1.56938	0.130275	0.996857
P4HB	Protein disulfide-isomerase (PDI) (EC 5.3.4.1) (Cellular thyroid hormone-binding protein) (Prolyl 4-hydroxylase subunit beta) (p55)	-0.197283	24.6155	-1.5132	0.144578	0.995459	-4.39311	P07237	59	-1.56892	0.130381	0.996857
HTT	Huntingtin (Huntington disease protein) (HD protein) [Cleaved into: Huntingtin, myristoylated N-terminal fragment]	0.0928635	22.5187	1.45644	0.15951	0.995459	-4.42818	P42858	72	1.56885	0.130398	0.996857
TLN1	Talin-1	-0.103792	25.671	-1.52469	0.141699	0.995459	-4.38589	Q9Y490	176	-1.56838	0.130508	0.996857
MDC1	Mediator of DNA damage checkpoint protein 1 (Nuclear factor with BRCT domains 1)	0.103319	21.1793	1.47378	0.154819	0.995459	-4.41757	Q14676	35	1.56738	0.130742	0.996857
MRPS21	28S ribosomal protein S21, mitochondrial (MRP-S21) (S21mt) (Mitochondrial small ribosomal subunit protein bS21m)	-0.28676	18.698	-1.57967	0.12857	0.995459	-4.35084	P82921	5	-1.56702	0.130826	0.996857
KIN	DNA/RNA-binding protein KIN17 (Binding to curved DNA) (KIN, antigenic determinant of recA protein homolog)	0.305659	17.2701	1.64419	0.119856	0.995459	-4.34653	O60870	4	1.58714	0.131012	0.996857
TAF6	Transcription initiation factor TFIID subunit 6 (RNA polymerase II TBP-associated factor subunit E) (Transcription initiation factor TFIID 70 kDa subunit) (TAF(II)70) (TAFII-70) (TAFII70) (Transcription initiation factor TFIID 80 kDa subunit) (TAF(II)80) (TAFII-80) (TAFII80)	-0.292179	18.2565	-1.56179	0.134995	0.995459	-4.371	P49848	8	-1.57466	0.1311	0.996857
GIMAP2	GTPase IMAP family member 2 (Immunity-associated protein 2) (hIMAP2)	0.303878	16.9151	1.66876	0.114829	0.995459	-4.3333	Q9UG22	3	1.58631	0.131202	0.996857
GRIK2	Glutamate receptor ionotropic, kainate 2 (GluK2) (Excitatory amino acid receptor 4) (EAA4) (Glutamate receptor 6) (GluR-6) (GluR6)	0.241685	17.4679	1.74013	0.102549	0.995459	-4.32557	Q13002	5	1.5903	0.131452	0.996857
DHRS4	Dehydrogenase/reductase SDR family member 4 (EC 1.1.1.184) (NADPH-dependent carbonyl reductase/NADP-retinol dehydrogenase) (CR) (PHCR) (NADPH-dependent retinol dehydrogenase/reductase) (NRDR) (humNRDR) (Peroxisomal short-chain alcohol dehydrogenase) (PSCD) (SCAD-SRL) (Short chain dehydrogenase/reductase family 25C member 2) (Short-chain dehydrogenase/reductase family member 4)	-0.340065	21.7603	-1.52926	0.140566	0.995459	-4.38301	Q9BTZ2	14	-1.56401	0.131531	0.996857
UBE4A	Ubiquitin conjugation factor E4 A (EC 2.3.2.27) (RING-type E3 ubiquitin transferase E4 A)	-0.142928	21.8378	-1.4988	0.148252	0.995459	-4.40209	Q14139	31	-1.56335	0.131685	0.996857
ETFDH	Electron transfer flavoprotein-ubiquinone oxidoreductase, mitochondrial (ETF-QO) (ETF-ubiquinone oxidoreductase) (EC 1.5.5.1) (Electron-transferring-flavoprotein dehydrogenase) (ETF dehydrogenase)	-0.130121	21.6098	-1.4988	0.148254	0.995459	-4.4021	Q16134	26	-1.56258	0.131866	0.996857
ITPK1	Inositol-tetrakisphosphate 1-kinase (EC 2.7.1.134) (Inositol 1,3,4-trisphosphate 5/6-kinase) (Inositol-triphosphate 5/6-kinase) (Ins(1,3,4)P(3) 5/6-kinase) (EC 2.7.1.159)	0.141618	20.5708	1.5279	0.140902	0.995459	-4.38387	Q13572	16	1.56239	0.131911	0.996857
TBC1D15	TBC1 domain family member 15 (GTPase-activating protein RAB7) (GAP for RAB7) (Rab7-GAP)	-0.118242	21.2988	-1.49996	0.147953	0.995459	-4.40137	Q8TC07	23	-1.56238	0.131915	0.996857
XPO4	Exportin-4 (Exp4)	0.134069	19.6996	1.56778	0.133591	0.995459	-4.37587	Q9C0E2	13	1.57063	0.132033	0.996857
CTNNA1	Catenin alpha-1 (Alpha E-catenin) (Cadherin-associated protein) (Renal carcinoma antigen NY-REN-13)	-0.200683	22.5971	-1.50842	0.145789	0.995459	-4.3961	P35221	38	-1.56171	0.132071	0.996857
GTF2E2	Transcription initiation factor IIE subunit beta (TFIIE-beta) (General transcription factor IIE subunit 2)	-0.160662	17.8538	-1.66074	0.111068	0.995459	-4.29764	P29084	6	-1.56159	0.132099	0.996857
HEXIM1	Protein HEXIM1 (Cardiac lineage protein 1) (Estrogen down-regulated gene 1 protein) (Hexamethylene bis-acetamide-inducible protein 1) (Menage a quatre protein 1)	0.142562	20.5148	1.55694	0.133869	0.995459	-4.36543	O94992	12	1.56146	0.132129	0.996857
AJM1	Apical junction component 1 homolog	0.124114	20.4531	1.497	0.148718	0.995459	-4.40322	C9J069	25	1.56142	0.132139	0.996857
KMT2B	Histone-lysine N-methyltransferase 2B (Lysine N-methyltransferase 2B) (EC 2.1.1.354) (Myeloid/lymphoid or mixed-lineage leukemia protein 4) (Trithorax homolog 2) (WW domain-binding protein 7) (WBP-7)	-0.295173	20.2044	-1.57741	0.129088	0.995459	-4.3523	Q9UMN6	4	-1.5578	0.132995	0.996857
MSRA	Mitochondrial peptide methionine sulfoxide reductase (EC 1.8.4.11) (Peptide-methionine (S)-S-oxide reductase) (Peptide Met(O) reductase) (Protein-methionine-S-oxide reductase) (PMSR)	-0.157843	20.2775	-1.62702	0.118087	0.995459	-4.31998	Q9UJ68	7	-1.55732	0.133107	0.996857
POLE3	DNA polymerase epsilon subunit 3 (Arsenic-transactivated protein) (AsTP) (Chromatin accessibility complex 17 kDa protein) (CHRAC-17) (HuCHRAC17) (DNA polymerase II subunit 3) (DNA polymerase epsilon subunit p17)	-0.189432	18.4951	-1.59166	0.125844	0.995459	-4.34308	Q9NRF9	7	-1.557	0.133184	0.996857
PEX16	Peroxisomal membrane protein PEX16 (Peroxin-16) (Peroxisomal biogenesis factor 16)	0.247229	18.4614	1.66138	0.114125	0.995459	-4.32807	Q9Y5Y5	4	1.56883	0.133278	0.996857
PHACTR3	Phosphatase and actin regulator 3 (Scaffold-associated PP1-inhibiting protein) (Scapinin)	0.429832	18.6273	1.5575	0.13693	0.995459	-4.38586	Q96KR7	5	1.56869	0.13331	0.996857
PPP1R12C	Protein phosphatase 1 regulatory subunit 12C (Protein phosphatase 1 myosin-binding subunit of 85 kDa) (Protein phosphatase 1 myosin-binding subunit p85)	0.115737	20.8232	1.51161	0.144979	0.995459	-4.3941	Q9BZL4	18	1.55612	0.133393	0.996857
CARMIL2	Capping protein, Arp2/3 and myosin-I linker protein 2 (Capping protein regulator and myosin 1 linker 2) (F-actin-uncapping protein RLTPR) (Leucine-rich repeat-containing protein 16C) (RGD, leucine-rich repeat, tropomodulin and proline-rich-containing protein)	0.175708	19.8397	1.58409	0.127559	0.995459	-4.34798	Q6F5E8	8	1.55592	0.13344	0.996857
LRRTM2	Leucine-rich repeat transmembrane neuronal protein 2 (Leucine-rich repeat neuronal 2 protein)	0.329855	17.1655	1.85578	0.0885728	0.995459	-4.34213	O43300	3	1.6012	0.133527	0.996857
HEXB	Beta-hexosaminidase subunit beta (EC 3.2.1.52) (Beta-N-acetylhexosaminidase subunit beta) (Hexosaminidase subunit B) (Cervical cancer proto-oncogene 7 protein) (HCC-7) (N-acetyl-beta-glucosaminidase subunit beta) [Cleaved into: Beta-hexosaminidase subunit beta chain B; Beta-hexosaminidase subunit beta chain A]	-0.247135	21.7342	-1.51409	0.144353	0.995459	-4.39255	P07686	20	-1.55465	0.133743	0.996857
GHDC	GH3 domain-containing protein	-0.126095	20.6833	-1.54494	0.136739	0.995459	-4.37308	Q8N2G8	13	-1.55338	0.134045	0.996857
PAXBP1	PAX3- and PAX7-binding protein 1 (GC-rich sequence DNA-binding factor 1)	-0.254514	20.0229	-1.539	0.138179	0.995459	-4.37685	Q9Y5B6	9	-1.55274	0.134197	0.996857
HACL1	2-hydroxyacyl-CoA lyase 1 (EC 4.1.-.-) (2-hydroxyphytanoyl-CoA lyase) (2-HPCL) (Phytanoyl-CoA 2-hydroxylase 2)	-0.307498	17.7198	-1.63651	0.122782	0.995459	-4.37445	Q9UJ83	5	-1.57688	0.134509	0.996857
FAHD1	Acylpyruvase FAHD1, mitochondrial (EC 3.7.1.5) (Fumarylacetoacetate hydrolase domain-containing protein 1) (FAH domain-containing protein 1) (Oxaloacetate decarboxylase) (OAA decarboxylase) (EC 4.1.1.112) (YisK-like protein)	-0.194541	21.5531	-1.51835	0.14328	0.995459	-4.38987	Q6P587	15	-1.55121	0.134563	0.996857
PTTG1IP	Pituitary tumor-transforming gene 1 protein-interacting protein (Pituitary tumor-transforming gene protein-binding factor) (PBF) (PTTG-binding factor)	-0.250857	19.747	-1.57831	0.128882	0.995459	-4.35172	P53801	5	-1.55104	0.134603	0.996857
MICALL2	MICAL-like protein 2 (Junctional Rab13-binding protein) (Molecule interacting with CasL-like 2) (MICAL-L2)	0.185511	18.6924	1.55485	0.136636	0.995459	-4.38316	Q8IY33	11	1.55953	0.134633	0.996857
FAM98A	Protein FAM98A	0.162402	19.3747	1.57158	0.130436	0.995459	-4.35605	Q8NCA5	9	1.54978	0.134906	0.996857
ANKRD13D	Ankyrin repeat domain-containing protein 13D	0.441999	18.5712	1.52243	0.142261	0.995459	-4.38731	Q6ZTN6	8	1.54967	0.13493	0.996857
TMEM119	Transmembrane protein 119 (Osteoblast induction factor) (OBIF)	-0.473211	16.7027	-1.5749	0.136379	0.995459	-4.40283	Q4V9L6	4	-1.57434	0.135094	0.996857
MLH1	DNA mismatch repair protein Mlh1 (MutL protein homolog 1)	0.158865	20.0007	1.61487	0.120707	0.995459	-4.32796	P40692	7	1.5484	0.135237	0.996857
BTN3A2	Butyrophilin subfamily 3 member A2	0.239438	16.8905	1.74324	0.100687	0.995459	-4.29263	P78410	3	1.56816	0.135377	0.996857
EEF1G	Elongation factor 1-gamma (EF-1-gamma) (eEF-1B gamma)	-0.111089	24.1275	-1.46652	0.15677	0.995459	-4.42202	P26641	32	-1.54772	0.135399	0.996857
ATG3	Ubiquitin-like-conjugating enzyme ATG3 (EC 2.3.2.-) (Autophagy-related protein 3) (APG3-like) (hApg3) (Protein PC3-96)	-0.143542	21.7575	-1.5126	0.14473	0.995459	-4.39348	Q9NT62	16	-1.54686	0.135606	0.996857
EIF4G1	Eukaryotic translation initiation factor 4 gamma 1 (eIF-4-gamma 1) (eIF-4G 1) (eIF-4G1) (p220)	-0.0932712	24.5359	-1.44156	0.163623	0.995459	-4.43722	Q04637	81	-1.54654	0.135682	0.996857
CFAP36	Cilia- and flagella-associated protein 36 (Coiled-coil domain-containing protein 104)	0.227593	17.8085	1.59058	0.129286	0.995459	-4.3677	Q96G28	7	1.5571	0.136035	0.996857
CD38	ADP-ribosyl cyclase/cyclic ADP-ribose hydrolase 1 (EC 3.2.2.6) (2'-phospho-ADP-ribosyl cyclase) (2'-phospho-ADP-ribosyl cyclase/2'-phospho-cyclic-ADP-ribose transferase) (EC 2.4.99.20) (2'-phospho-cyclic-ADP-ribose transferase) (ADP-ribosyl cyclase 1) (ADPRC 1) (Cyclic ADP-ribose hydrolase 1) (cADPr hydrolase 1) (T10) (CD antigen CD38)	-0.28377	22.4753	-1.50681	0.1462	0.995459	-4.39711	P28907	18	-1.54481	0.136101	0.996857
CDK11B	Cyclin-dependent kinase 11B (EC 2.7.11.22) (Cell division cycle 2-like protein kinase 1) (CLK-1) (Cell division protein kinase 11B) (Galactosyltransferase-associated protein kinase p58/GTA) (PITSLRE serine/threonine-protein kinase CDC2L1) (p58 CLK-1)	0.149054	21.6445	1.48572	0.151657	0.995459	-4.41021	P21127	28	1.5443	0.136223	0.996857
RAB33A	Ras-related protein Rab-33A (Small GTP-binding protein S10)	0.155275	18.6595	1.63526	0.118607	0.995459	-4.33724	Q14088	8	1.55271	0.136251	0.996857
COMMD3	COMM domain-containing protein 3 (Protein Bup) (Protein PIL)	-0.124512	19.4303	-1.68485	0.106267	0.995459	-4.28148	Q9UBI1	7	-1.54338	0.136446	0.996857
DIABLO	Diablo homolog, mitochondrial (Direct IAP-binding protein with low pI) (Second mitochondria-derived activator of caspase) (Smac)	-0.189979	21.058	-1.5599	0.133168	0.995459	-4.36354	Q9NR28	8	-1.54281	0.136584	0.996857
SFSWAP	Splicing factor, suppressor of white-apricot homolog (Splicing factor, arginine/serine-rich 8) (Suppressor of white apricot protein homolog)	0.134528	19.9082	1.5215	0.142493	0.995459	-4.3879	Q12872	14	1.54273	0.136602	0.996857
ZYX	Zyxin (Zyxin-2)	-0.127541	21.8298	-1.48401	0.152107	0.995459	-4.41126	Q15942	23	-1.54162	0.136873	0.996857
EML2	Echinoderm microtubule-associated protein-like 2 (EMAP-2) (HuEMAP-2)	0.126918	20.8972	1.50724	0.14609	0.995459	-4.39684	O95834	16	1.54068	0.1371	0.996857
FBXO3	F-box only protein 3	0.12099	19.5522	1.5474	0.136148	0.995459	-4.37152	Q9UK99	12	1.54006	0.137251	0.996857
PPP2CA	Serine/threonine-protein phosphatase 2A catalytic subunit alpha isoform (PP2A-alpha) (EC 3.1.3.16) (Replication protein C) (RP-C)	-0.357443	20.7824	-1.55401	0.134567	0.995459	-4.36731	P67775	2	-1.53972	0.137333	0.996857
LRBA	Lipopolysaccharide-responsive and beige-like anchor protein (Beige-like protein) (CDC4-like protein)	0.128605	20.4458	1.48966	0.150625	0.995459	-4.40777	P50851	20	1.53888	0.137539	0.996857
HSP90AA1	Heat shock protein HSP 90-alpha (Heat shock 86 kDa) (HSP 86) (HSP86) (Lipopolysaccharide-associated protein 2) (LAP-2) (LPS-associated protein 2) (Renal carcinoma antigen NY-REN-38)	-0.0955868	26.1332	-1.43441	0.165631	0.995459	-4.44154	P07900	73	-1.53791	0.137775	0.996857
CRTAC1	Cartilage acidic protein 1 (68 kDa chondrocyte-expressed protein) (CEP-68) (ASPIC)	0.151766	22.3933	1.49007	0.150518	0.995459	-4.40751	Q9NQ79	21	1.53784	0.137792	0.996857
PBLD	Phenazine biosynthesis-like domain-containing protein (EC 5.1.-.-) (MAWD-binding protein) (MAWDBP) (Unknown protein 32 from 2D-page of liver tissue)	-0.201608	19.3677	-1.53764	0.138512	0.995459	-4.37771	P30039	9	-1.53781	0.137799	0.996857
LIG1	DNA ligase 1 (EC 6.5.1.1) (DNA ligase I) (Polydeoxyribonucleotide synthase [ATP] 1)	0.183794	18.77	1.53096	0.142413	0.995459	-4.39652	P18858	12	1.54519	0.138056	0.996857
LAMP2	Lysosome-associated membrane glycoprotein 2 (LAMP-2) (Lysosome-associated membrane protein 2) (CD107 antigen-like family member B) (LGP-96) (CD antigen CD107b)	-0.306812	20.6735	-1.54914	0.135729	0.995459	-4.37041	P13473	4	-1.53571	0.138312	0.996857
NRDC	Nardilysin (EC 3.4.24.61) (N-arginine dibasic convertase) (NRD convertase) (NRD-C) (Nardilysin convertase)	0.125327	20.4973	1.48285	0.152412	0.995459	-4.41198	O43847	21	1.53561	0.138336	0.996857
TPR	Nucleoprotein TPR (Megator) (NPC-associated intranuclear protein) (Translocated promoter region protein)	-0.118847	24.0838	-1.47968	0.15325	0.995459	-4.41393	P12270	144	-1.53525	0.138424	0.996857
NT5DC1	5'-nucleotidase domain-containing protein 1 (EC 3.1.3.-)	-0.167699	20.4563	-1.50014	0.147908	0.995459	-4.40126	Q5TFE4	16	-1.53485	0.138522	0.996857
CACTIN	Cactin (Renal carcinoma antigen NY-REN-24)	0.226743	17.6115	1.67735	0.114428	0.995459	-4.35535	Q8WUQ7	6	1.55888	0.138706	0.996857
RHOG	Rho-related GTP-binding protein RhoG	-0.219824	21.3903	-1.50274	0.14724	0.995459	-4.39964	P84095	14	-1.53361	0.138827	0.996857
ARHGEF4	Rho guanine nucleotide exchange factor 4 (APC-stimulated guanine nucleotide exchange factor 1) (Asef) (Asef1)	-0.143534	18.9491	-1.62274	0.119004	0.995459	-4.32279	Q9NR80	7	-1.5336	0.138829	0.996857
TOMM40	Mitochondrial import receptor subunit TOM40 homolog (Protein Haymaker) (Translocase of outer membrane 40 kDa subunit homolog) (p38.5)	-0.138677	21.392	-1.54141	0.137593	0.995459	-4.37532	O96008	11	-1.5333	0.138903	0.996857
TXNDC9	Thioredoxin domain-containing protein 9 (ATP-binding protein associated with cell differentiation) (Protein 1-4)	-0.146578	20.9529	-1.53559	0.139011	0.995459	-4.37901	O14530	11	-1.5324	0.139124	0.996857
PARVG	Gamma-parvin	-0.386035	16.1296	-1.66531	0.122106	0.995459	-4.38259	Q9HBI0	3	-1.57553	0.139332	0.996857
GID8	Glucose-induced degradation protein 8 homolog (Two hybrid-associated protein 1 with RanBPM) (Twa1)	0.11872	18.7756	1.60569	0.122717	0.995459	-4.33396	Q9NWU2	9	1.53082	0.139512	0.996857
CLEC16A	Protein CLEC16A (C-type lectin domain family 16 member A)	-0.175551	20.081	-1.55633	0.134014	0.995459	-4.36582	Q2KHT3	8	-1.5307	0.139543	0.996857
GPN1	GPN-loop GTPase 1 (EC 3.6.5.-) (MBD2-interacting protein) (MBDin) (RNAPII-associated protein 4) (XPA-binding protein 1)	-0.235307	19.3207	-1.6005	0.123867	0.995459	-4.33734	Q9HCN4	3	-1.53056	0.139577	0.996857
XPOT	Exportin-T (Exportin(tRNA)) (tRNA exportin)	-0.140055	22.2704	-1.4673	0.156561	0.995459	-4.42155	O43592	30	-1.52955	0.139825	0.996857
SDR39U1	Epimerase family protein SDR39U1 (EC 1.1.1.-) (Short-chain dehydrogenase/reductase family 39U member 1)	-0.141722	22.0159	-1.52343	0.142012	0.995459	-4.38668	Q9NRG7	12	-1.52884	0.14	0.996857
CCNK	Cyclin-K	0.22859	17.7758	1.65131	0.116184	0.995459	-4.33377	O75909	4	1.54037	0.140047	0.996857
DNAJB1	DnaJ homolog subfamily B member 1 (DnaJ protein homolog 1) (Heat shock 40 kDa protein 1) (HSP40) (Heat shock protein 40) (Human DnaJ protein 1) (hDj-1)	-0.109832	23.2735	-1.45129	0.160923	0.995459	-4.43132	P25685	29	-1.52743	0.140349	0.996857
SERPINB3	Serpin B3 (Protein T4-A) (Squamous cell carcinoma antigen 1) (SCCA-1)	0.693419	20.3322	1.49139	0.150175	0.995459	-4.4067	P29508	11	1.52603	0.140696	0.996857
RPS27A	Ubiquitin-40S ribosomal protein S27a (Ubiquitin carboxyl extension protein 80) [Cleaved into: Ubiquitin; 40S ribosomal protein S27a (Small ribosomal subunit protein eS31)]	0.175966	26.4877	1.48875	0.150862	0.995459	-4.40833	P62979	17	1.52599	0.140705	0.996857
SYNJ2BP	Synaptojanin-2-binding protein (Mitochondrial outer membrane protein 25)	-0.166382	19.5225	-1.57871	0.12879	0.995459	-4.35146	P57105	7	-1.52594	0.140719	0.996857
PPIA	Peptidyl-prolyl cis-trans isomerase A (PPIase A) (EC 5.2.1.8) (Cyclophilin A) (Cyclosporin A-binding protein) (Rotamase A) [Cleaved into: Peptidyl-prolyl cis-trans isomerase A, N-terminally processed]	-0.114209	25.5175	-1.4617	0.158074	0.995459	-4.42497	P62937	24	-1.5257	0.140778	0.996857
PDLIM7	PDZ and LIM domain protein 7 (LIM mineralization protein) (LMP) (Protein enigma)	-0.151298	20.7924	-1.47615	0.154189	0.995459	-4.41611	Q9NR12	22	-1.52528	0.140882	0.996857
PKM	Pyruvate kinase PKM (EC 2.7.1.40) (Cytosolic thyroid hormone-binding protein) (CTHBP) (Opa-interacting protein 3) (OIP-3) (Pyruvate kinase 2/3) (Pyruvate kinase muscle isozyme) (Thyroid hormone-binding protein 1) (THBP1) (Tumor M2-PK) (p58)	-0.130164	26.9772	-1.45145	0.160879	0.995459	-4.43122	P14618	67	-1.52497	0.140959	0.996857
SMS	Spermine synthase (SPMSY) (EC 2.5.1.22) (Spermidine aminopropyltransferase)	-0.101463	21.9341	-1.45676	0.159422	0.995459	-4.42799	P52788	23	-1.52465	0.141038	0.996857
NOTCH1	Neurogenic locus notch homolog protein 1 (Notch 1) (hN1) (Translocation-associated notch protein TAN-1) [Cleaved into: Notch 1 extracellular truncation (NEXT); Notch 1 intracellular domain (NICD)]	-0.178786	19.7756	-1.53254	0.13976	0.995459	-4.38094	P46531	9	-1.52335	0.141362	0.996857
RARS1	Arginine--tRNA ligase, cytoplasmic (EC 6.1.1.19) (Arginyl-tRNA synthetase) (ArgRS)	-0.0894854	22.772	-1.41208	0.172027	0.995459	-4.45492	P54136	44	-1.52316	0.14141	0.996857
INTS2	Integrator complex subunit 2 (Int2)	0.279162	16.7595	1.77128	0.100263	0.995459	-4.32475	Q9H0H0	3	1.55861	0.14156	0.996857
TMEM100	Transmembrane protein 100	0.402837	17.5477	1.55633	0.14072	0.995459	-4.39943	Q9NV29	4	1.54634	0.141694	0.996857
MYL4	Myosin light chain 4 (Myosin light chain 1, embryonic muscle/atrial isoform) (Myosin light chain alkali GT-1 isoform)	0.30835	17.5934	1.54539	0.138899	0.995459	-4.38846	P12829	5	1.53015	0.141721	0.996857
FHL1	Four and a half LIM domains protein 1 (FHL-1) (Skeletal muscle LIM-protein 1) (SLIM) (SLIM-1)	-0.226322	23.3751	-1.48501	0.151844	0.995459	-4.41065	Q13642	17	-1.52179	0.141752	0.996857
C19orf25	UPF0449 protein C19orf25	0.25327	18.4592	1.58602	0.130318	0.995459	-4.37022	Q9UFG5	5	1.53269	0.14192	0.996857
GABRA5	Gamma-aminobutyric acid receptor subunit alpha-5 (GABA(A) receptor subunit alpha-5)	0.278103	16.7079	1.62686	0.121317	0.995459	-4.34752	P31644	2	1.53191	0.142112	0.996857
CDH20	Cadherin-20	-0.134567	20.3294	-1.53035	0.140299	0.995459	-4.38232	Q9HBT6	11	-1.52026	0.142133	0.996857
LRRC8A	Volume-regulated anion channel subunit LRRC8A (Leucine-rich repeat-containing protein 8A) (Swelling protein 1)	-0.158581	20.7353	-1.47712	0.153931	0.995459	-4.41552	Q8IWT6	19	-1.51926	0.142384	0.996857
FKBP4	Peptidyl-prolyl cis-trans isomerase FKBP4 (PPIase FKBP4) (EC 5.2.1.8) (51 kDa FK506-binding protein) (FKBP51) (52 kDa FK506-binding protein) (52 kDa FKBP) (FKBP-52) (59 kDa immunophilin) (p59) (FK506-binding protein 4) (FKBP-4) (FKBP59) (HSP-binding immunophilin) (HBI) (Immunophilin FKBP52) (Rotamase) [Cleaved into: Peptidyl-prolyl cis-trans isomerase FKBP4, N-terminally processed]	-0.0818457	23.5024	-1.39478	0.177117	0.995459	-4.46518	Q02790	45	-1.51889	0.142477	0.996857
IMMT	MICOS complex subunit MIC60 (Cell proliferation-inducing gene 4/52 protein) (Mitochondrial inner membrane protein) (Mitofilin) (p87/89)	-0.124593	24.0271	-1.44235	0.163403	0.995459	-4.43674	Q16891	66	-1.51863	0.142542	0.996857
PRPF40A	Pre-mRNA-processing factor 40 homolog A (Fas ligand-associated factor 1) (Formin-binding protein 11) (Formin-binding protein 3) (Huntingtin yeast partner A) (Huntingtin-interacting protein 10) (HIP-10) (Huntingtin-interacting protein A) (Renal carcinoma antigen NY-REN-6)	0.1383	22.1628	1.45312	0.160421	0.995459	-4.43021	O75400	34	1.51799	0.142701	0.996857
GRIK3	Glutamate receptor ionotropic, kainate 3 (GluK3) (Excitatory amino acid receptor 5) (EAA5) (Glutamate receptor 7) (GluR-7) (GluR7)	0.118254	19.0303	1.67188	0.108827	0.995459	-4.29019	Q13003	7	1.51763	0.142793	0.996857
USP14	Ubiquitin carboxyl-terminal hydrolase 14 (EC 3.4.19.12) (Deubiquitinating enzyme 14) (Ubiquitin thioesterase 14) (Ubiquitin-specific-processing protease 14)	-0.113695	22.7008	-1.43745	0.164776	0.995459	-4.43971	P54578	36	-1.51694	0.142966	0.996857
GFRA1	GDNF family receptor alpha-1 (GDNF receptor alpha-1) (GDNFR-alpha-1) (GFR-alpha-1) (RET ligand 1) (TGF-beta-related neurotrophic factor receptor 1)	0.270904	18.3276	1.59747	0.131255	0.995459	-4.3925	P56159	6	1.54035	0.14314	0.996857
ARPC5	Actin-related protein 2/3 complex subunit 5 (Arp2/3 complex 16 kDa subunit) (p16-ARC)	-0.140809	20.9869	-1.50984	0.14543	0.995459	-4.39521	O15511	12	-1.51535	0.143366	0.996857
PHC3	Polyhomeotic-like protein 3 (Early development regulatory protein 3) (Homolog of polyhomeotic 3) (hPH3)	0.246928	17.7937	1.86569	0.0870804	0.995459	-4.29867	Q8NDX5	4	1.55758	0.143519	0.996857
TOMM70	Mitochondrial import receptor subunit TOM70 (Mitochondrial precursor proteins import receptor) (Translocase of outer membrane 70 kDa subunit) (Translocase of outer mitochondrial membrane protein 70)	-0.157901	23.1533	-1.45417	0.16013	0.995459	-4.42956	O94826	41	-1.51456	0.143566	0.996857
COL12A1	Collagen alpha-1(XII) chain	-0.203187	21.6528	-1.46222	0.157934	0.995459	-4.42466	Q99715	70	-1.51333	0.143876	0.996857
FBXO22	F-box only protein 22 (F-box protein FBX22p44)	0.140889	20.3346	1.51821	0.143317	0.995459	-4.38997	Q8NEZ5	11	1.51281	0.144007	0.996857
PLA2G6	85/88 kDa calcium-independent phospholipase A2 (CaI-PLA2) (EC 3.1.1.4) (Group VI phospholipase A2) (GVI PLA2) (Intracellular membrane-associated calcium-independent phospholipase A2 beta) (iPLA2-beta) (Patatin-like phospholipase domain-containing protein 9) (PNPLA9)	0.157148	18.3461	1.52051	0.14274	0.995459	-4.38852	O60733	10	1.51257	0.144068	0.996857
TSPYL5	Testis-specific Y-encoded-like protein 5 (TSPY-like protein 5)	0.237639	18.0778	1.54186	0.137484	0.995459	-4.37503	Q86VY4	5	1.51141	0.144362	0.996857
SPP1	Osteopontin (Bone sialoprotein 1) (Nephropontin) (Secreted phosphoprotein 1) (SPP-1) (Urinary stone protein) (Uropontin)	0.589277	20.711	1.48476	0.151911	0.995459	-4.4108	P10451	5	1.51051	0.144589	0.996857
CD9	CD9 antigen (5H9 antigen) (Cell growth-inhibiting gene 2 protein) (Leukocyte antigen MIC3) (Motility-related protein) (MRP-1) (Tetraspanin-29) (Tspan-29) (p24) (CD antigen CD9)	-0.242354	22.8976	-1.4881	0.151035	0.995459	-4.40874	P21926	11	-1.51051	0.144591	0.996857
STIP1	Stress-induced-phosphoprotein 1 (STI1) (Hsc70/Hsp90-organizing protein) (Hop) (Renal carcinoma antigen NY-REN-11) (Transformation-sensitive protein IEF SSP 3521)	-0.0992059	25.0503	-1.41509	0.171154	0.995459	-4.45312	P31948	74	-1.50993	0.144736	0.996857
ZMIZ1	Zinc finger MIZ domain-containing protein 1 (PIAS-like protein Zimp10) (Retinoic acid-induced protein 17)	0.479166	19.5488	1.50343	0.149322	0.995459	-4.41175	Q9ULJ6	4	1.51782	0.144787	0.996857
SPRY4	Protein sprouty homolog 4 (Spry-4)	-0.221911	18.2303	-1.60838	0.122125	0.995459	-4.3322	Q9C004	2	-1.50936	0.144883	0.996857
DCLK2	Serine/threonine-protein kinase DCLK2 (EC 2.7.11.1) (CaMK-like CREB regulatory kinase 2) (CL2) (CLICK-II) (CLICK2) (Doublecortin domain-containing protein 3B) (Doublecortin-like and CAM kinase-like 2) (Doublecortin-like kinase 2)	-0.174381	23.4921	-1.45247	0.160598	0.995459	-4.4306	Q8N568	38	-1.50748	0.14536	0.996857
DCAF6	DDB1- and CUL4-associated factor 6 (Androgen receptor complex-associated protein) (ARCAP) (IQ motif and WD repeat-containing protein 1) (Nuclear receptor interaction protein) (NRIP)	0.143272	17.9172	1.54169	0.137526	0.995459	-4.37514	Q58WW2	9	1.5073	0.145407	0.996857
PSMD4	26S proteasome non-ATPase regulatory subunit 4 (26S proteasome regulatory subunit RPN10) (26S proteasome regulatory subunit S5A) (Antisecretory factor 1) (AF) (ASF) (Multiubiquitin chain-binding protein)	-0.104901	21.7442	-1.46868	0.156188	0.995459	-4.4207	P55036	17	-1.50702	0.145477	0.996857
PPP1R1B	Protein phosphatase 1 regulatory subunit 1B (DARPP-32) (Dopamine- and cAMP-regulated neuronal phosphoprotein)	0.185045	19.3611	1.55938	0.133291	0.995459	-4.36387	Q9UD71	6	1.5066	0.145584	0.996857
ACSBG1	Long-chain-fatty-acid--CoA ligase ACSBG1 (EC 6.2.1.3) (Acyl-CoA synthetase bubblegum family member 1) (hBG1) (hsBG) (hsBGM) (Lipidosin)	-0.176194	22.0719	-1.4533	0.16037	0.995459	-4.43009	Q96GR2	32	-1.50585	0.145777	0.996857
JUND	Transcription factor jun-D	0.189179	17.5919	1.63541	0.116306	0.995459	-4.31445	P17535	3	1.50555	0.145853	0.996857
ETFA	Electron transfer flavoprotein subunit alpha, mitochondrial (Alpha-ETF)	-0.212338	23.9672	-1.46767	0.156459	0.995459	-4.42132	P13804	18	-1.50553	0.145857	0.996857
PMPCA	Mitochondrial-processing peptidase subunit alpha (Alpha-MPP) (Inactive zinc metalloprotease alpha) (P-55)	-0.108176	22.1661	-1.44581	0.162441	0.995459	-4.43465	Q10713	22	-1.50549	0.145868	0.996857
STX18	Syntaxin-18 (Cell growth-inhibiting gene 9 protein)	-0.277943	20.286	-1.48726	0.151255	0.995459	-4.40926	Q9P2W9	9	-1.50543	0.145883	0.996857
ARMT1	Damage-control phosphatase ARMT1 (EC 3.1.3.-) (Acidic residue methyltransferase 1) (Protein-glutamate O-methyltransferase) (EC 2.1.1.-) (Sugar phosphate phosphatase ARMT1)	-0.113284	20.3702	-1.48064	0.152997	0.995459	-4.41335	Q9H993	15	-1.50542	0.145887	0.996857
NPTX2	Neuronal pentraxin-2 (NP2) (Neuronal pentraxin II) (NP-II)	0.211073	20.4108	1.49976	0.148006	0.995459	-4.4015	P47972	9	1.50459	0.146099	0.996857
CLEC11A	C-type lectin domain family 11 member A (C-type lectin superfamily member 3) (Lymphocyte secreted C-type lectin) (Osteolectin) (Stem cell growth factor) (p47)	0.499591	15.9743	1.55721	0.14375	0.995459	-4.41866	Q9Y240	2	1.53891	0.146277	0.996857
POLR2D	DNA-directed RNA polymerase II subunit RPB4 (RNA polymerase II subunit B4) (DNA-directed RNA polymerase II subunit D) (RNA polymerase II 16 kDa subunit) (RPB16)	0.262001	18.7931	1.50908	0.145623	0.995459	-4.39569	O15514	6	1.5029	0.146531	0.996857
TSPO	Translocator protein (Mitochondrial benzodiazepine receptor) (PKBS) (Peripheral-type benzodiazepine receptor) (PBR)	-0.310107	18.4628	-1.53574	0.141242	0.995459	-4.39386	P30536	4	-1.51047	0.14664	0.996857
GORASP1	Golgi reassembly-stacking protein 1 (Golgi peripheral membrane protein p65) (Golgi phosphoprotein 5) (GOLPH5) (Golgi reassembly-stacking protein of 65 kDa) (GRASP65)	-0.237524	16.8045	-1.76363	0.0983897	0.995459	-4.29336	Q9BQQ3	2	-1.52463	0.146993	0.996857
HEBP2	Heme-binding protein 2 (Placental protein 23) (PP23) (Protein SOUL)	-0.132749	20.1601	-1.52596	0.141384	0.995459	-4.38509	Q9Y5Z4	10	-1.5005	0.147148	0.996857
PRKD3	Serine/threonine-protein kinase D3 (EC 2.7.11.13) (Protein kinase C nu type) (Protein kinase EPK2) (nPKC-nu)	0.329307	14.8943	1.80921	0.098248	0.995459	-4.34178	O94806	2	1.55045	0.14721	0.996857
KTN1	Kinectin (CG-1 antigen) (Kinesin receptor)	-0.138975	24.2932	-1.44353	0.163074	0.995459	-4.43603	Q86UP2	120	-1.49911	0.147505	0.996857
RASA3	Ras GTPase-activating protein 3 (GAP1(IP4BP)) (Ins P4-binding protein)	-0.114982	21.0176	-1.44546	0.162537	0.995459	-4.43486	Q14644	21	-1.49901	0.147531	0.996857
SPOCK3	Testican-3 (SPARC/osteonectin, CWCV, and Kazal-like domains proteoglycan 3)	0.661569	18.85	1.4721	0.155271	0.995459	-4.4186	Q9BQ16	4	1.49817	0.147749	0.996857
CTSB	Cathepsin B (EC 3.4.22.1) (APP secretase) (APPS) (Cathepsin B1) [Cleaved into: Cathepsin B light chain; Cathepsin B heavy chain]	-0.192193	21.944	-1.46115	0.158224	0.995459	-4.42531	P07858	17	-1.49753	0.147914	0.996857
RPF1	Ribosome production factor 1 (Brix domain-containing protein 5) (Ribosome biogenesis protein RPF1)	0.189002	16.716	1.75991	0.0946655	0.995459	-4.26339	Q9H9Y2	2	1.50314	0.148508	0.996857
PIK3C2B	Phosphatidylinositol 4-phosphate 3-kinase C2 domain-containing subunit beta (PI3K-C2-beta) (PtdIns-3-kinase C2 subunit beta) (EC 2.7.1.154) (C2-PI3K) (Phosphoinositide 3-kinase-C2-beta)	0.28284	16.6559	1.7319	0.109273	0.995459	-4.38626	O00750	5	1.53662	0.148544	0.996857
ANXA2	Annexin A2 (Annexin II) (Annexin-2) (Calpactin I heavy chain) (Calpactin-1 heavy chain) (Chromobindin-8) (Lipocortin II) (Placental anticoagulant protein IV) (PAP-IV) (Protein I) (p36)	-0.175827	24.7107	-1.43919	0.164288	0.995459	-4.43865	P07355	52	-1.49474	0.148636	0.996857
MRPL52	39S ribosomal protein L52, mitochondrial (L52mt) (MRP-L52) (Mitochondrial large ribosomal subunit protein mL52)	-0.27318	17.7927	-1.70636	0.110296	0.995459	-4.35091	Q86TS9	3	-1.52312	0.148668	0.996857
RHOC	Rho-related GTP-binding protein RhoC (Rho cDNA clone 9) (h9)	-0.327335	19.2682	-1.51476	0.144184	0.995459	-4.39213	P08134	2	-1.49444	0.148713	0.996857
NDUFA11	NADH dehydrogenase [ubiquinone] 1 alpha subcomplex subunit 11 (Complex I-B14.7) (CI-B14.7) (NADH-ubiquinone oxidoreductase subunit B14.7)	0.268419	18.0336	1.52564	0.143726	0.995459	-4.39254	Q86Y39	5	1.50202	0.148794	0.996857
GAPDH	Glyceraldehyde-3-phosphate dehydrogenase (GAPDH) (EC 1.2.1.12) (Peptidyl-cysteine S-nitrosylase GAPDH) (EC 2.6.99.-)	-0.0995473	28.0498	-1.40097	0.175284	0.995459	-4.46152	P04406	42	-1.49371	0.148904	0.996857
VPS29	Vacuolar protein sorting-associated protein 29 (hVPS29) (PEP11 homolog) (Vesicle protein sorting 29)	-0.133627	22.3585	-1.51653	0.143739	0.995459	-4.39102	Q9UBQ0	10	-1.49271	0.149164	0.996857
GTF3C5	General transcription factor 3C polypeptide 5 (TF3C-epsilon) (Transcription factor IIIC 63 kDa subunit) (TFIIIC 63 kDa subunit) (TFIIIC63) (Transcription factor IIIC subunit epsilon)	0.172341	19.7845	1.46949	0.155971	0.995459	-4.42021	Q9Y5Q8	13	1.49166	0.149437	0.996857
PREX1	Phosphatidylinositol 3,4,5-trisphosphate-dependent Rac exchanger 1 protein (P-Rex1) (PtdIns(3,4,5)-dependent Rac exchanger 1)	-0.164013	23.1224	-1.43374	0.165819	0.995459	-4.44194	Q8TCU6	69	-1.49133	0.149523	0.996857
BTAF1	TATA-binding protein-associated factor 172 (EC 3.6.4.-) (ATP-dependent helicase BTAF1) (B-TFIID transcription factor-associated 170 kDa subunit) (TAF(II)170) (TBP-associated factor 172) (TAF-172)	0.127036	19.3161	1.45847	0.158955	0.995459	-4.42695	O14981	16	1.49104	0.149599	0.996857
EGLN1	Egl nine homolog 1 (EC 1.14.11.29) (Hypoxia-inducible factor prolyl hydroxylase 2) (HIF-PH2) (HIF-prolyl hydroxylase 2) (HPH-2) (Prolyl hydroxylase domain-containing protein 2) (PHD2) (SM-20)	-0.182223	20.8723	-1.45683	0.159402	0.995459	-4.42794	Q9GZT9	16	-1.49091	0.149633	0.996857
TRMT1L	TRMT1-like protein (EC 2.1.1.-)	0.149347	18.0188	1.63445	0.116509	0.995459	-4.31508	Q7Z2T5	5	1.49041	0.149761	0.996857
CNN1	Calponin-1 (Basic calponin) (Calponin H1, smooth muscle)	-0.190252	19.5429	-1.47575	0.154296	0.995459	-4.41636	P51911	11	-1.48994	0.149885	0.996857
ITGB4	Integrin beta-4 (GP150) (CD antigen CD104)	-0.153767	21.8462	-1.43016	0.166834	0.995459	-4.4441	P16144	38	-1.4892	0.150078	0.996857
SELENOO	Protein adenylyltransferase SelO, mitochondrial (EC 2.7.7.-) (EC 2.7.7.n1) (Selenoprotein O) (SelO)	0.122766	18.5897	1.61662	0.120327	0.995459	-4.32681	Q9BVL4	7	1.4888	0.150184	0.996857
PTPN11	Tyrosine-protein phosphatase non-receptor type 11 (EC 3.1.3.48) (Protein-tyrosine phosphatase 1D) (PTP-1D) (Protein-tyrosine phosphatase 2C) (PTP-2C) (SH-PTP2) (SHP-2) (Shp2) (SH-PTP3)	-0.105417	24.0776	-1.40173	0.175059	0.995459	-4.46107	Q06124	43	-1.48832	0.150309	0.996857
ITM2B	Integral membrane protein 2B (Immature BRI2) (imBRI2) (Protein E25B) (Transmembrane protein BRI) (Bri) [Cleaved into: BRI2, membrane form (Mature BRI2) (mBRI2); BRI2 intracellular domain (BRI2 ICD); BRI2C, soluble form; Bri23 peptide (Bri2-23) (ABri23) (C-terminal peptide) (P23 peptide)]	-0.380124	16.6594	-1.58634	0.135267	0.995459	-4.40423	Q9Y287	2	-1.51645	0.150332	0.996857
NCKIPSD	NCK-interacting protein with SH3 domain (54 kDa VacA-interacting protein) (54 kDa vimentin-interacting protein) (VIP54) (90 kDa SH3 protein interacting with Nck) (AF3p21) (Dia-interacting protein 1) (DIP-1) (Diaphanous protein-interacting protein) (SH3 adapter protein SPIN90) (WASP-interacting SH3-domain protein) (WISH) (Wiskott-Aldrich syndrome protein-interacting protein)	0.166006	20.3552	1.46664	0.156737	0.995459	-4.42195	Q9NZQ3	13	1.48778	0.15045	0.996857
TPI1	Triosephosphate isomerase (TIM) (EC 5.3.1.1) (Methylglyoxal synthase) (EC 4.2.3.3) (Triose-phosphate isomerase)	-0.122321	25.5137	-1.42361	0.168701	0.995459	-4.44803	P60174	28	-1.48776	0.150457	0.996857
CCT7	T-complex protein 1 subunit eta (TCP-1-eta) (CCT-eta) (HIV-1 Nef-interacting protein) [Cleaved into: T-complex protein 1 subunit eta, N-terminally processed]	-0.131772	24.0332	-1.41802	0.170309	0.995459	-4.45138	Q99832	47	-1.48748	0.150529	0.996857
CISD3	CDGSH iron-sulfur domain-containing protein 3, mitochondrial (MitoNEET-related protein 2) (Miner2) (Mitochondrial inner NEET protein) (MiNT)	-0.291665	19.2017	-1.53651	0.141977	0.995459	-4.39727	P0C7P0	4	-1.49757	0.15076	0.996857
ACAD9	Complex I assembly factor ACAD9, mitochondrial (Acyl-CoA dehydrogenase family member 9) (ACAD-9) (EC 1.3.8.-)	-0.117943	22.4041	-1.4148	0.171239	0.995459	-4.4533	Q9H845	33	-1.48615	0.150879	0.996857
TNPO3	Transportin-3 (Importin-12) (Imp12) (Transportin-SR) (TRN-SR)	0.0902875	21.5079	1.4068	0.173569	0.995459	-4.45806	Q9Y5L0	25	1.4857	0.150995	0.996857
APEX1	DNA-(apurinic or apyrimidinic site) lyase (EC 3.1.-.-) (EC 4.2.99.18) (APEX nuclease) (APEN) (Apurinic-apyrimidinic endonuclease 1) (AP endonuclease 1) (APE-1) (REF-1) (Redox factor-1) [Cleaved into: DNA-(apurinic or apyrimidinic site) lyase, mitochondrial]	0.196908	23.6835	1.43803	0.164611	0.995459	-4.43935	P27695	30	1.48554	0.151037	0.996857
ZC3H18	Zinc finger CCCH domain-containing protein 18 (Nuclear protein NHN1)	0.205383	22.1029	1.44056	0.163902	0.995459	-4.43782	Q86VM9	26	1.48524	0.151117	0.996857
FAF2	FAS-associated factor 2 (Protein ETEA) (UBX domain-containing protein 3B) (UBX domain-containing protein 8)	-0.0941549	21.5166	-1.43969	0.164148	0.995459	-4.43835	Q96CS3	18	-1.4848	0.151234	0.996857
CD80	T-lymphocyte activation antigen CD80 (Activation B7-1 antigen) (BB1) (CTLA-4 counter-receptor B7.1) (B7) (CD antigen CD80)	-0.213664	19.5725	-1.52811	0.14085	0.995459	-4.38373	P33681	5	-1.48453	0.151304	0.996857
PECR	Peroxisomal trans-2-enoyl-CoA reductase (TERP) (EC 1.3.1.38) (2,4-dienoyl-CoA reductase-related protein) (DCR-RP) (HPDHase) (Short chain dehydrogenase/reductase family 29C member 1) (pVI-ARL)	-0.196161	21.0463	-1.50547	0.146541	0.995459	-4.39794	Q9BY49	7	-1.48356	0.15156	0.996857
HP1BP3	Heterochromatin protein 1-binding protein 3 (Protein HP1-BP74)	0.198336	25.4861	1.43267	0.166124	0.995459	-4.44259	Q5SSJ5	41	1.48256	0.151822	0.996857
DPM1	Dolichol-phosphate mannosyltransferase subunit 1 (EC 2.4.1.83) (Dolichol-phosphate mannose synthase subunit 1) (DPM synthase subunit 1) (Dolichyl-phosphate beta-D-mannosyltransferase subunit 1) (Mannose-P-dolichol synthase subunit 1) (MPD synthase subunit 1)	-0.139155	21.1294	-1.45968	0.158625	0.995459	-4.42621	O60762	14	-1.48215	0.151931	0.996857
C1orf21	Uncharacterized protein C1orf21 (Cell proliferation-inducing gene 13 protein)	0.230601	18.1755	1.62263	0.1213	0.995459	-4.34455	Q9H246	2	1.48838	0.152328	0.996857
CHMP3	Charged multivesicular body protein 3 (Chromatin-modifying protein 3) (Neuroendocrine differentiation factor) (Vacuolar protein sorting-associated protein 24) (hVps24)	-0.186722	20.3262	-1.48326	0.152304	0.995459	-4.41173	Q9Y3E7	9	-1.48049	0.15237	0.996857
RELL2	RELT-like protein 2	0.204178	17.1957	1.68215	0.109056	0.995459	-4.30982	Q8NC24	2	1.48768	0.152512	0.996857
NCK2	Cytoplasmic protein NCK2 (Growth factor receptor-bound protein 4) (NCK adaptor protein 2) (Nck-2) (SH2/SH3 adaptor protein NCK-beta)	-0.132648	21.0676	-1.43134	0.1665	0.995459	-4.44339	O43639	21	-1.47953	0.152625	0.996857
ZNF830	Zinc finger protein 830 (Coiled-coil domain-containing protein 16)	0.258251	16.4294	1.57656	0.132481	0.995459	-4.37543	Q96NB3	3	1.49028	0.15265	0.996857
NCS1	Neuronal calcium sensor 1 (NCS-1) (Frequenin homolog) (Frequenin-like protein) (Frequenin-like ubiquitous protein)	0.174695	21.0899	1.46239	0.157887	0.995459	-4.42455	P62166	12	1.47936	0.152671	0.996857
GDI2	Rab GDP dissociation inhibitor beta (Rab GDI beta) (Guanosine diphosphate dissociation inhibitor 2) (GDI-2)	-0.113688	23.5938	-1.40481	0.174151	0.995459	-4.45924	P50395	34	-1.4789	0.152793	0.996857
OVCA2	Esterase OVCA2 (EC 3.1.2.-) (Ovarian cancer-associated gene 2 protein)	0.191773	17.8227	1.56613	0.131704	0.995459	-4.35955	Q8WZ82	4	1.47854	0.152888	0.996857
RING1	E3 ubiquitin-protein ligase RING1 (EC 2.3.2.27) (Polycomb complex protein RING1) (RING finger protein 1) (RING-type E3 ubiquitin transferase RING1) (Really interesting new gene 1 protein)	0.123286	20.3187	1.53391	0.139423	0.995459	-4.38007	Q06587	9	1.47767	0.153118	0.996857
RBBP5	Retinoblastoma-binding protein 5 (RBBP-5) (Retinoblastoma-binding protein RBQ-3)	0.169391	20.2917	1.44402	0.162938	0.995459	-4.43573	Q15291	16	1.4776	0.153138	0.996857
UBA6	Ubiquitin-like modifier-activating enzyme 6 (Ubiquitin-activating enzyme 6) (EC 6.2.1.45) (Monocyte protein 4) (MOP-4) (Ubiquitin-activating enzyme E1-like protein 2) (E1-L2)	-0.0999003	23.0155	-1.38437	0.180239	0.995459	-4.47131	A0AVT1	50	-1.47659	0.153406	0.996857
ATCAY	Caytaxin (Ataxia cayman type protein) (BNIP-2-homology) (BNIP-H)	0.205558	21.2573	1.46353	0.157579	0.995459	-4.42385	Q86WG3	10	1.47528	0.153754	0.996857
LGI1	Leucine-rich glioma-inactivated protein 1 (Epitempin-1)	0.178154	21.6876	1.43721	0.164844	0.995459	-4.43985	O95970	18	1.47502	0.153825	0.996857
NUDT16	U8 snoRNA-decapping enzyme (EC 3.6.1.62) (IDP phosphatase) (IDPase) (EC 3.6.1.64) (Inosine diphosphate phosphatase) (Nucleoside diphosphate-linked moiety X motif 16) (Nudix motif 16) (Nudix hydrolase 16) (U8 snoRNA-binding protein H29K) (m7GpppN-mRNA hydrolase)	0.132819	19.5233	1.4832	0.152321	0.995459	-4.41177	Q96DE0	11	1.475	0.15383	0.996857
IQSEC3	IQ motif and SEC7 domain-containing protein 3	0.300507	15.5568	1.88536	0.0864942	0.995459	-4.34494	Q9UPP2	3	1.52315	0.153844	0.996857
FGF12	Fibroblast growth factor 12 (FGF-12) (Fibroblast growth factor homologous factor 1) (FHF-1) (Myocyte-activating factor)	0.206875	20.5224	1.50412	0.146886	0.995459	-4.39878	P61328	6	1.47417	0.15405	0.996857
HEMGN	Hemogen (Erythroid differentiation-associated gene protein) (EDAG-1) (Hemopoietic gene protein) (Negative differentiation regulator protein)	0.323669	15.9254	1.79964	0.0998241	0.995459	-4.37368	Q9BXL5	3	1.52178	0.154185	0.996857
NPTXR	Neuronal pentraxin receptor	0.133395	21.1935	1.44594	0.162405	0.995459	-4.43457	O95502	15	1.47356	0.154214	0.996857
PLSCR4	Phospholipid scramblase 4 (PL scramblase 4) (Ca(2+)-dependent phospholipid scramblase 4) (Cell growth-inhibiting gene 43 protein) (TRA1)	-0.216952	19.4639	-1.51224	0.144822	0.995459	-4.39371	Q9NRQ2	5	-1.47282	0.154411	0.996857
TP53BP2	Apoptosis-stimulating of p53 protein 2 (Bcl2-binding protein) (Bbp) (Renal carcinoma antigen NY-REN-51) (Tumor suppressor p53-binding protein 2) (53BP2) (p53-binding protein 2) (p53BP2)	0.255452	18.5028	1.46539	0.159319	0.995459	-4.42771	Q13625	9	1.48013	0.154498	0.996857
CYCS	Cytochrome c	-0.148592	21.6952	-1.45474	0.159976	0.995459	-4.42922	P99999	13	-1.47246	0.154509	0.996857
NOL9	Polynucleotide 5'-hydroxyl-kinase NOL9 (EC 2.7.1.-) (Nucleolar protein 9)	0.131253	19.9682	1.45966	0.15863	0.995459	-4.42622	Q5SY16	13	1.47238	0.154529	0.996857
CDK17	Cyclin-dependent kinase 17 (EC 2.7.11.22) (Cell division protein kinase 17) (PCTAIRE-motif protein kinase 2) (Serine/threonine-protein kinase PCTAIRE-2)	-0.168954	19.851	-1.48251	0.152502	0.995459	-4.41219	Q00537	9	-1.47157	0.154748	0.996857
EFNB3	Ephrin-B3 (EPH-related receptor transmembrane ligand ELK-L3) (EPH-related receptor tyrosine kinase ligand 8) (LERK-8)	0.221044	16.8667	1.59877	0.126522	0.995459	-4.35825	Q15768	3	1.47796	0.155072	0.996857
CSRP2	Cysteine and glycine-rich protein 2 (Cysteine-rich protein 2) (CRP2) (LIM domain only protein 5) (LMO-5) (Smooth muscle cell LIM protein) (SmLIM)	-0.219461	21.5648	-1.44013	0.164025	0.995459	-4.43809	Q16527	14	-1.47014	0.155131	0.996857
ETF1	Eukaryotic peptide chain release factor subunit 1 (Eukaryotic release factor 1) (eRF1) (Protein Cl1) (TB3-1)	-0.146694	21.8854	-1.4287	0.167249	0.995459	-4.44498	P62495	19	-1.47002	0.155164	0.996857
ZFAND6	AN1-type zinc finger protein 6 (Associated with PRK1 protein) (Zinc finger A20 domain-containing protein 3)	-0.195922	18.1072	-1.72771	0.101327	0.995459	-4.29007	Q6FIF0	2	-1.47989	0.155379	0.996857
SMCHD1	Structural maintenance of chromosomes flexible hinge domain-containing protein 1 (SMC hinge domain-containing protein 1) (EC 3.6.1.-)	0.102674	22.4985	1.38177	0.181026	0.995459	-4.47284	A6NHR9	69	1.46884	0.15548	0.996857
NAP1L1	Nucleosome assembly protein 1-like 1 (NAP-1-related protein) (hNRP)	-0.101954	21.5758	-1.4876	0.151164	0.995459	-4.40904	P55209	12	-1.46819	0.155654	0.996857
POLR3F	DNA-directed RNA polymerase III subunit RPC6 (RNA polymerase III subunit C6) (DNA-directed RNA polymerase III subunit F) (RNA polymerase III 39 kDa subunit) (RPC39)	0.438312	16.6715	1.50269	0.153924	0.995459	-4.43536	Q9H1D9	3	1.48867	0.156139	0.996857
TRAFD1	TRAF-type zinc finger domain-containing protein 1 (Protein FLN29)	-0.179235	18.3496	-1.47157	0.155412	0.995459	-4.41893	O14545	9	-1.46629	0.156167	0.996857
ACAA1	3-ketoacyl-CoA thiolase, peroxisomal (EC 2.3.1.16) (Acetyl-CoA acyltransferase) (Beta-ketothiolase) (Peroxisomal 3-oxoacyl-CoA thiolase)	-0.181473	22.1643	-1.42566	0.168116	0.995459	-4.4468	P09110	20	-1.46606	0.15623	0.996857
KCNH1	Potassium voltage-gated channel subfamily H member 1 (Ether-a-go-go potassium channel 1) (EAG channel 1) (h-eag) (hEAG1) (Voltage-gated potassium channel subunit Kv10.1)	0.216376	16.1552	1.67573	0.113435	0.995459	-4.32953	O95259	3	1.48396	0.15623	0.996857
NUDT4	Diphosphoinositol polyphosphate phosphohydrolase 2 (DIPP-2) (EC 3.6.1.52) (Diadenosine 5',5'''-P1,P6-hexaphosphate hydrolase 2) (Nucleoside diphosphate-linked moiety X motif 4) (Nudix motif 4)	-0.167151	19.9281	-1.50732	0.146068	0.995459	-4.39678	Q9NZJ9	7	-1.46474	0.156588	0.996857
BAP18	Chromatin complexes subunit BAP18 (BPTF-associated protein of 18 kDa)	-0.178979	19.059	-1.60178	0.123583	0.995459	-4.33651	Q8IXM2	3	-1.46451	0.156649	0.996857
GMPR2	GMP reductase 2 (GMPR 2) (EC 1.7.1.7) (Guanosine 5'-monophosphate oxidoreductase 2) (Guanosine monophosphate reductase 2)	-0.204549	21.5364	-1.42901	0.167161	0.995459	-4.44479	Q9P2T1	17	-1.46447	0.15666	0.996857
ENAH	Protein enabled homolog	-0.106291	22.527	-1.3919	0.177978	0.995459	-4.46688	Q8N8S7	29	-1.4642	0.156734	0.996857
PSME2	Proteasome activator complex subunit 2 (11S regulator complex subunit beta) (REG-beta) (Activator of multicatalytic protease subunit 2) (Proteasome activator 28 subunit beta) (PA28b) (PA28beta)	-0.136684	22.0275	-1.42477	0.168368	0.995459	-4.44733	Q9UL46	18	-1.4641	0.156761	0.996857
HIKESHI	Protein Hikeshi	-0.275943	18.1034	-1.48295	0.152386	0.995459	-4.41192	Q53FT3	4	-1.46393	0.156807	0.996857
CIC	Protein capicua homolog	-0.186479	19.2016	-1.50823	0.145838	0.995459	-4.39622	Q96RK0	6	-1.46357	0.156904	0.996857
CDH18	Cadherin-18 (Cadherin-14)	-0.390123	15.7391	-1.57001	0.142775	0.995459	-4.42138	Q13634	3	-1.50299	0.156923	0.996857
PDLIM1	PDZ and LIM domain protein 1 (C-terminal LIM domain protein 1) (Elfin) (LIM domain protein CLP-36)	-0.169574	21.5566	-1.42396	0.1686	0.995459	-4.44782	O00151	19	-1.46348	0.156928	0.996857
MTMR12	Myotubularin-related protein 12 (Inactive phosphatidylinositol 3-phosphatase 12) (Phosphatidylinositol 3 phosphate 3-phosphatase adapter subunit) (3-PAP) (3-phosphatase adapter protein)	0.171731	19.3	1.45192	0.160749	0.995459	-4.43093	Q9C0I1	11	1.46196	0.15734	0.996857
MYO6	Unconventional myosin-VI (Unconventional myosin-6)	-0.105912	23.3539	-1.37853	0.182009	0.995459	-4.47473	Q9UM54	69	-1.46177	0.157391	0.996857
AKR1C1	Aldo-keto reductase family 1 member C1 (EC 1.1.1.-) (20-alpha-hydroxysteroid dehydrogenase) (20-alpha-HSD) (EC 1.1.1.149) (Chlordecone reductase homolog HAKRC) (Dihydrodiol dehydrogenase 1/2) (DD1/DD2) (High-affinity hepatic bile acid-binding protein) (HBAB) (Indanol dehydrogenase) (EC 1.1.1.112) (Trans-1,2-dihydrobenzene-1,2-diol dehydrogenase) (EC 1.3.1.20)	-0.160892	20.4534	-1.47596	0.154239	0.995459	-4.41623	Q04828	9	-1.46092	0.157623	0.996857
AZGP1	Zinc-alpha-2-glycoprotein (Zn-alpha-2-GP) (Zn-alpha-2-glycoprotein)	0.256418	21.4802	1.42635	0.167917	0.995459	-4.44638	P25311	16	1.46045	0.157751	0.996857
EDF1	Endothelial differentiation-related factor 1 (EDF-1) (Multiprotein-bridging factor 1) (MBF1)	0.139051	22.0695	1.42784	0.167493	0.995459	-4.44549	O60869	16	1.46031	0.157789	0.996857
KHSRP	Far upstream element-binding protein 2 (FUSE-binding protein 2) (KH type-splicing regulatory protein) (KSRP) (p75)	0.11767	24.2279	1.38535	0.179942	0.995459	-4.47073	Q92945	44	1.45955	0.157996	0.996857
TRHDE	Thyrotropin-releasing hormone-degrading ectoenzyme (TRH-DE) (TRH-degrading ectoenzyme) (EC 3.4.19.6) (Pyroglutamyl-peptidase II) (PAP-II) (TRH-specific aminopeptidase) (Thyroliberinase)	-0.284575	17.1245	-1.81502	0.0973023	0.995459	-4.36854	Q9UKU6	4	-1.50615	0.158104	0.996857
GALM	Aldose 1-epimerase (EC 5.1.3.3) (Galactose mutarotase)	-0.155528	20.1938	-1.45414	0.160141	0.995459	-4.42959	Q96C23	11	-1.4587	0.158228	0.996857
ATPAF1	ATP synthase mitochondrial F1 complex assembly factor 1 (ATP11 homolog)	-0.144453	20.0026	-1.45894	0.158826	0.995459	-4.42666	Q5TC12	11	-1.45853	0.158274	0.996857
INPP5D	Phosphatidylinositol 3,4,5-trisphosphate 5-phosphatase 1 (EC 3.1.3.86) (Inositol polyphosphate-5-phosphatase D) (EC 3.1.3.56) (Inositol polyphosphate-5-phosphatase of 145 kDa) (SIP-145) (Phosphatidylinositol 4,5-bisphosphate 5-phosphatase) (EC 3.1.3.36) (SH2 domain-containing inositol 5'-phosphatase 1) (SH2 domain-containing inositol phosphatase 1) (SHIP-1) (p150Ship) (hp51CN)	0.20516	19.9103	1.41698	0.170609	0.995459	-4.452	Q92835	20	1.45586	0.159006	0.996857
PBXIP1	Pre-B-cell leukemia transcription factor-interacting protein 1 (Hematopoietic PBX-interacting protein)	-0.189318	23.2389	-1.40913	0.172887	0.995459	-4.45667	Q96AQ6	29	-1.45571	0.159047	0.996857
PHF23	PHD finger protein 23 (PDH-containing protein JUNE-1)	-0.589846	15.9187	-1.50679	0.158109	0.995459	-4.46393	Q9BUL5	2	-1.49444	0.159115	0.996857
ZFYVE21	Zinc finger FYVE domain-containing protein 21 (ZF21)	-0.230416	20.3597	-1.42697	0.16774	0.995459	-4.44601	Q9BQ24	13	-1.45473	0.159316	0.996857
TP53	Cellular tumor antigen p53 (Antigen NY-CO-13) (Phosphoprotein p53) (Tumor suppressor p53)	-0.206031	21.4048	-1.46843	0.156256	0.995459	-4.42086	P04637	7	-1.45453	0.159369	0.996857
NLN	Neurolysin, mitochondrial (EC 3.4.24.16) (Angiotensin-binding protein) (Microsomal endopeptidase) (MEP) (Mitochondrial oligopeptidase M) (Neurotensin endopeptidase)	-0.106777	21.9073	-1.39176	0.178019	0.995459	-4.46696	Q9BYT8	24	-1.45373	0.159589	0.996857
METTL1	tRNA (guanine-N(7)-)-methyltransferase (EC 2.1.1.33) (Methyltransferase-like protein 1) (mRNA (guanine-N(7)-)-methyltransferase) (EC 2.1.1.-) (miRNA (guanine-N(7)-)-methyltransferase) (EC 2.1.1.-) (tRNA (guanine(46)-N(7))-methyltransferase) (tRNA(m7G46)-methyltransferase)	0.203948	16.13	1.69386	0.109881	0.995459	-4.31969	Q9UBP6	3	1.47097	0.159675	0.996857
UNC13A	Protein unc-13 homolog A (Munc13-1)	0.100897	21.2646	1.36724	0.185469	0.995459	-4.48132	Q9UPW8	42	1.45335	0.159695	0.996857
POLG	DNA polymerase subunit gamma-1 (EC 2.7.7.7) (Mitochondrial DNA polymerase catalytic subunit) (PolG-alpha)	0.281938	18.9352	1.44071	0.167004	0.995459	-4.44807	P54098	10	1.46357	0.159745	0.996857
PSMD9	26S proteasome non-ATPase regulatory subunit 9 (26S proteasome regulatory subunit p27)	-0.143642	21.0003	-1.46544	0.157063	0.995459	-4.42269	O00233	10	-1.45316	0.159747	0.996857
USP19	Ubiquitin carboxyl-terminal hydrolase 19 (EC 3.4.19.12) (Deubiquitinating enzyme 19) (Ubiquitin thioesterase 19) (Ubiquitin-specific-processing protease 19) (Zinc finger MYND domain-containing protein 9)	0.112028	19.8009	1.42855	0.167292	0.995459	-4.44507	O94966	15	1.45297	0.159798	0.996857
HSBP1	Heat shock factor-binding protein 1 (Nasopharyngeal carcinoma-associated antigen 13) (NPC-A-13)	0.409282	17.618	1.46466	0.160432	0.995459	-4.43557	O75506	3	1.46209	0.160147	0.996857
CHGB	Secretogranin-1 (Chromogranin-B) (CgB) (Secretogranin I) (SgI) [Cleaved into: PE-11; GAWK peptide; CCB peptide]	0.728966	20.4343	1.4184	0.170198	0.995459	-4.45115	P05060	11	1.45165	0.160163	0.996857
MRPL53	39S ribosomal protein L53, mitochondrial (L53mt) (MRP-L53) (Mitochondrial large ribosomal subunit protein mL53)	-0.164505	18.2414	-1.58163	0.128119	0.995459	-4.34957	Q96EL3	4	-1.45155	0.160189	0.996857
MCTS1	Malignant T-cell-amplified sequence 1 (MCT-1) (Multiple copies T-cell malignancies)	-0.147846	21.1996	-1.43347	0.165896	0.995459	-4.4421	Q9ULC4	13	-1.45126	0.160268	0.996857
FAIM	Fas apoptotic inhibitory molecule 1	-0.189766	18.1571	-1.53502	0.139151	0.995459	-4.37937	Q9NVQ4	4	-1.45123	0.160277	0.996857
FXR2	Fragile X mental retardation syndrome-related protein 2	0.109098	22.036	1.38844	0.179013	0.995459	-4.46892	P51116	25	1.45122	0.160281	0.996857
HAL	Histidine ammonia-lyase (Histidase) (EC 4.3.1.3)	0.379373	16.2375	1.5535	0.14463	0.995459	-4.42025	P42357	2	1.48284	0.160433	0.996857
KIF14	Kinesin-like protein KIF14	0.272835	16.62	1.63653	0.124286	0.995459	-4.38214	Q15058	3	1.47585	0.160804	0.996857
NUDT11	Diphosphoinositol polyphosphate phosphohydrolase 3-beta (DIPP-3-beta) (DIPP3-beta) (hDIPP3beta) (EC 3.6.1.52) (Diadenosine 5',5'''-P1,P6-hexaphosphate hydrolase 3-beta) (Diadenosine hexaphosphate hydrolase (AMP-forming)) (EC 3.6.1.60) (Nucleoside diphosphate-linked moiety X motif 11) (Nudix motif 11) (hAps1)	0.157232	19.2124	1.52581	0.141422	0.995459	-4.38519	Q96G61	6	1.44831	0.161086	0.996857
ITGAV	Integrin alpha-V (Vitronectin receptor) (Vitronectin receptor subunit alpha) (CD antigen CD51) [Cleaved into: Integrin alpha-V heavy chain; Integrin alpha-V light chain]	-0.130108	23.2707	-1.38103	0.181249	0.995459	-4.47327	P06756	52	-1.4482	0.161117	0.996857
DNMBP	Dynamin-binding protein (Scaffold protein Tuba)	-0.167938	18.4646	-1.54089	0.14091	0.995459	-4.39489	Q6XZF7	7	-1.4585	0.161122	0.996857
PDLIM5	PDZ and LIM domain protein 5 (Enigma homolog) (Enigma-like PDZ and LIM domains protein)	-0.0995911	22.4759	-1.36963	0.184731	0.995459	-4.47993	Q96HC4	31	-1.44793	0.161191	0.996857
GSN	Gelsolin (AGEL) (Actin-depolymerizing factor) (ADF) (Brevin)	-0.212009	25.5638	-1.39981	0.175626	0.995459	-4.46221	P06396	53	-1.44681	0.1615	0.996857
MUCL1	Mucin-like protein 1 (Protein BS106) (Small breast epithelial mucin)	0.769357	19.2296	1.42109	0.169424	0.995459	-4.44954	Q96DR8	2	1.44677	0.161511	0.996857
DDX31	Probable ATP-dependent RNA helicase DDX31 (EC 3.6.4.13) (DEAD box protein 31) (Helicain)	0.289952	16.7364	1.7655	0.103266	0.995459	-4.37436	Q9H8H2	3	1.48347	0.161967	0.996857
LDHB	L-lactate dehydrogenase B chain (LDH-B) (EC 1.1.1.27) (LDH heart subunit) (LDH-H) (Renal carcinoma antigen NY-REN-46)	-0.142271	26.1189	-1.38945	0.178711	0.995459	-4.46832	P07195	30	-1.44505	0.161991	0.996857
LSS	Lanosterol synthase (EC 5.4.99.7) (2,3-epoxysqualene--lanosterol cyclase) (Oxidosqualene--lanosterol cyclase) (OSC) (hOSC)	-0.109776	21.093	-1.38654	0.179585	0.995459	-4.47004	P48449	23	-1.44402	0.162276	0.996857
ESS2	Splicing factor ESS-2 homolog (DiGeorge syndrome critical region 13) (DiGeorge syndrome critical region 14) (DiGeorge syndrome protein H) (DGS-H) (Protein ES2)	0.470005	17.4903	1.45383	0.165541	0.995459	-4.44523	Q96DF8	3	1.46093	0.162379	0.996857
TBC1D2B	TBC1 domain family member 2B	0.175152	17.6228	1.47906	0.155666	0.995459	-4.41982	Q9UPU7	8	1.45009	0.162612	0.996857
HK3	Hexokinase-3 (EC 2.7.1.1) (Hexokinase type III) (HK III) (Hexokinase-C)	0.318492	18.0383	1.44292	0.168549	0.995459	-4.45067	P52790	8	1.45988	0.162662	0.996857
RAF1	RAF proto-oncogene serine/threonine-protein kinase (EC 2.7.11.1) (Proto-oncogene c-RAF) (cRaf) (Raf-1)	0.172148	18.7333	1.47715	0.153923	0.995459	-4.4155	P04049	7	1.44226	0.162768	0.996857
PRDX5	Peroxiredoxin-5, mitochondrial (EC 1.11.1.15) (Alu corepressor 1) (Antioxidant enzyme B166) (AOEB166) (Liver tissue 2D-page spot 71B) (PLP) (Peroxiredoxin V) (Prx-V) (Peroxisomal antioxidant enzyme) (TPx type VI) (Thioredoxin peroxidase PMP20)	-0.135455	23.1693	-1.41469	0.171271	0.995459	-4.45337	P30044	15	-1.44225	0.162771	0.996857
C1orf131	Uncharacterized protein C1orf131	0.456847	18.9231	1.45181	0.167392	0.995459	-4.45777	Q8NDD1	5	1.46366	0.162777	0.996857
FBXL15	F-box/LRR-repeat protein 15 (F-box only protein 37)	0.256467	16.2066	1.90905	0.0808196	0.995459	-4.32295	Q9H469	3	1.48012	0.162846	0.996857
ATP6V1D	V-type proton ATPase subunit D (V-ATPase subunit D) (V-ATPase 28 kDa accessory protein) (Vacuolar proton pump subunit D)	0.120343	23.1775	1.40572	0.173885	0.995459	-4.4587	Q9Y5K8	17	1.44169	0.162928	0.996857
APPL2	DCC-interacting protein 13-beta (Dip13-beta) (Adapter protein containing PH domain, PTB domain and leucine zipper motif 2)	-0.116386	22.1251	-1.37466	0.183191	0.995459	-4.477	Q8NEU8	31	-1.441	0.163121	0.996857
GTPBP6	Putative GTP-binding protein 6 (Pseudoautosomal GTP-binding protein-like)	-0.361174	18.6854	-1.46221	0.164561	0.995459	-4.45323	O43824	6	-1.46236	0.163126	0.996857
CBLL1	E3 ubiquitin-protein ligase Hakai (EC 2.3.2.27) (Casitas B-lineage lymphoma-transforming sequence-like protein 1) (c-Cbl-like protein 1) (RING finger protein 188) (RING-type E3 ubiquitin transferase Hakai)	0.32206	18.7247	1.44331	0.163137	0.995459	-4.43616	Q75N03	4	1.44053	0.163251	0.996857
PAM	Peptidyl-glycine alpha-amidating monooxygenase (PAM) [Includes: Peptidylglycine alpha-hydroxylating monooxygenase (PHM) (EC 1.14.17.3); Peptidyl-alpha-hydroxyglycine alpha-amidating lyase (EC 4.3.2.5) (Peptidylamidoglycolate lyase) (PAL)]	0.126958	21.2065	1.40884	0.172972	0.995459	-4.45685	P19021	16	1.44049	0.163262	0.996857
ENSA	Alpha-endosulfine (ARPP-19e)	0.125302	21.57	1.42051	0.169591	0.995459	-4.44989	O43768	14	1.44026	0.163325	0.996857
SCRN2	Secernin-2	-0.160566	20.6902	-1.43186	0.166352	0.995459	-4.44307	Q96FV2	11	-1.43903	0.163673	0.996857
PACSIN2	Protein kinase C and casein kinase substrate in neurons protein 2 (Syndapin-2) (Syndapin-II) (SdpII)	-0.113733	21.8079	-1.39163	0.178059	0.995459	-4.46704	Q9UNF0	20	-1.43902	0.163673	0.996857
TP53I3	Quinone oxidoreductase PIG3 (EC 1.-.-.-) (Tumor protein p53-inducible protein 3) (p53-induced gene 3 protein)	-0.203913	21.1899	-1.40008	0.175548	0.995459	-4.46205	Q53FA7	20	-1.43844	0.163836	0.996857
PCID2	PCI domain-containing protein 2 (CSN12-like protein)	0.159788	18.7206	1.46638	0.156808	0.995459	-4.42211	Q5JVF3	8	1.43821	0.163901	0.996857
IL1RAP	Interleukin-1 receptor accessory protein (IL-1 receptor accessory protein) (IL-1RAcP) (EC 3.2.2.6) (Interleukin-1 receptor 3) (IL-1R-3) (IL-1R3)	0.200231	19.1104	1.46223	0.160174	0.995459	-4.4342	Q9NPH3	8	1.44473	0.164096	0.996857
FAM234B	Protein FAM234B	0.220318	18.0442	1.45407	0.160158	0.995459	-4.42962	A2RU67	6	1.43585	0.164564	0.996857
KCNB1	Potassium voltage-gated channel subfamily B member 1 (Delayed rectifier potassium channel 1) (DRK1) (h-DRK1) (Voltage-gated potassium channel subunit Kv2.1)	0.586106	17.5017	1.43053	0.173307	0.995459	-4.46035	Q14721	4	1.45665	0.164677	0.996857
CC2D1A	Coiled-coil and C2 domain-containing protein 1A (Akt kinase-interacting protein 1) (Five prime repressor element under dual repression-binding protein 1) (FRE under dual repression-binding protein 1) (Freud-1) (Putative NF-kappa-B-activating protein 023N)	-0.0843917	22.4931	-1.33219	0.196544	0.995459	-4.50151	Q6P1N0	41	-1.43522	0.164742	0.996857
DYNC1LI2	Cytoplasmic dynein 1 light intermediate chain 2 (Dynein light intermediate chain 2, cytosolic) (LIC-2) (LIC53/55)	-0.186069	23.6488	-1.38727	0.179366	0.995459	-4.46961	O43237	33	-1.43474	0.164879	0.996857
PABPC1	Polyadenylate-binding protein 1 (PABP-1) (Poly(A)-binding protein 1)	-0.09423	24.424	-1.3409	0.193744	0.995459	-4.49653	P11940	52	-1.43375	0.165156	0.996857
RB1CC1	RB1-inducible coiled-coil protein 1 (FAK family kinase-interacting protein of 200 kDa) (FIP200)	0.10325	20.1571	1.3738	0.183453	0.995459	-4.4775	Q8TDY2	23	1.4334	0.165258	0.996857
EPG5	Ectopic P granules protein 5 homolog	-0.346863	16.5215	-1.47625	0.159502	0.995459	-4.4435	Q9HCE0	4	-1.4502	0.16531	0.996857
GNG2	Guanine nucleotide-binding protein G(I)/G(S)/G(O) subunit gamma-2 (G gamma-I)	0.14894	21.0284	1.59755	0.124524	0.995459	-4.33926	P59768	4	1.432	0.165653	0.996857
TMED4	Transmembrane emp24 domain-containing protein 4 (Endoplasmic reticulum stress-response protein 25) (ERS25) (GMP25iso) (Putative NF-kappa-B-activating protein 156) (p24 family protein alpha-3) (p24alpha3)	-0.159378	21.0263	-1.42476	0.168372	0.995459	-4.44734	Q7Z7H5	11	-1.43176	0.165722	0.996857
SNRPE	Small nuclear ribonucleoprotein E (snRNP-E) (Sm protein E) (Sm-E) (SmE)	0.237083	20.4389	1.48188	0.15267	0.995459	-4.41258	P62304	3	1.4315	0.165795	0.996857
PROM1	Prominin-1 (Antigen AC133) (Prominin-like protein 1) (CD antigen CD133)	-0.242989	19.7621	-1.46295	0.157735	0.995459	-4.42421	O43490	4	-1.43122	0.165873	0.996857
ZNF462	Zinc finger protein 462 (Zinc finger PBX1-interacting protein) (ZFPIP)	0.268882	16.6825	1.64649	0.125966	0.995459	-4.39032	Q96JM2	4	1.46861	0.165898	0.996857
COX17	Cytochrome c oxidase copper chaperone	-0.20463	18.9274	-1.51345	0.144515	0.995459	-4.39295	Q14061	3	-1.43064	0.166038	0.996857
PSD	PH and SEC7 domain-containing protein 1 (Exchange factor for ADP-ribosylation factor guanine nucleotide factor 6) (Exchange factor for ARF6) (Exchange factor for ARF6 A) (Pleckstrin homology and SEC7 domain-containing protein 1)	0.143209	20.9443	1.3942	0.17729	0.995459	-4.46552	A5PKW4	17	1.42936	0.166401	0.996857
RAB5C	Ras-related protein Rab-5C (L1880) (RAB5L)	-0.121563	23.0138	-1.41897	0.170035	0.995459	-4.45081	P51148	13	-1.42913	0.166467	0.996857
NFIB	Nuclear factor 1 B-type (NF1-B) (Nuclear factor 1/B) (CCAAT-box-binding transcription factor) (CTF) (Nuclear factor I/B) (NF-I/B) (NFI-B) (TGGCA-binding protein)	0.241986	20.8582	1.42025	0.169666	0.995459	-4.45004	O00712	8	1.42858	0.166625	0.996857
ACSS3	Acyl-CoA synthetase short-chain family member 3, mitochondrial (EC 6.2.1.1) (Acetate--CoA ligase 3) (Acyl-CoA synthetase short-chain family member 3) (Propionate--CoA ligase) (EC 6.2.1.17)	-0.170559	21.5719	-1.38258	0.180781	0.995459	-4.47236	Q9H6R3	26	-1.42857	0.166626	0.996857
ATP1B3	Sodium/potassium-transporting ATPase subunit beta-3 (Sodium/potassium-dependent ATPase subunit beta-3) (ATPB-3) (CD antigen CD298)	-0.129774	22.1824	-1.39663	0.176569	0.995459	-4.46409	P54709	16	-1.42817	0.166741	0.996857
DICER1	Endoribonuclease Dicer (EC 3.1.26.3) (Helicase with RNase motif) (Helicase MOI)	0.231005	17.3226	1.45512	0.163023	0.995459	-4.44056	Q9UPY3	7	1.43754	0.166917	0.996857
MISP	Mitotic interactor and substrate of PLK1 (Mitotic spindle positioning protein)	0.130024	18.783	1.51728	0.14355	0.995459	-4.39055	Q8IVT2	7	1.42701	0.167072	0.996857
C5orf51	UPF0600 protein C5orf51	-0.175959	24.7352	-1.44223	0.163436	0.995459	-4.43681	A6NDU8	8	-1.4266	0.167188	0.996857
ZHX2	Zinc fingers and homeoboxes protein 2 (Alpha-fetoprotein regulator 1) (AFP regulator 1) (Regulator of AFP) (Zinc finger and homeodomain protein 2)	0.362343	19.5371	1.40315	0.176852	0.995459	-4.46303	Q9Y6X8	10	1.43365	0.167199	0.996857
MAN1B1	Endoplasmic reticulum mannosyl-oligosaccharide 1,2-alpha-mannosidase (EC 3.2.1.113) (ER alpha-1,2-mannosidase) (ER mannosidase 1) (ERMan1) (Man9GlcNAc2-specific-processing alpha-mannosidase) (Mannosidase alpha class 1B member 1)	-0.26491	17.6315	-1.51753	0.150169	0.995459	-4.42874	Q9UKM7	5	-1.44689	0.167356	0.996857
COL5A2	Collagen alpha-2(V) chain	-0.278824	18.707	-1.46925	0.161366	0.995459	-4.44669	P05997	6	-1.442	0.167579	0.996857
SCAI	Protein SCAI (Suppressor of cancer cell invasion protein)	0.152246	22.6538	1.37355	0.183529	0.995459	-4.47765	Q8N9R8	29	1.42464	0.167749	0.996857
PSMC5	26S proteasome regulatory subunit 8 (26S proteasome AAA-ATPase subunit RPT6) (Proteasome 26S subunit ATPase 5) (Proteasome subunit p45) (Thyroid hormone receptor-interacting protein 1) (TRIP1) (p45/SUG)	-0.116412	22.7126	-1.36277	0.186854	0.995459	-4.48392	P62195	28	-1.42451	0.167783	0.996857
USP39	U4/U6.U5 tri-snRNP-associated protein 2 (Inactive ubiquitin-specific peptidase 39) (SAD1 homolog) (U4/U6.U5 tri-snRNP-associated 65 kDa protein) (65K)	0.157333	21.5048	1.38347	0.180511	0.995459	-4.47184	Q53GS9	20	1.42407	0.167911	0.996857
LYPLAL1	Lysophospholipase-like protein 1 (EC 3.1.2.-)	-0.15032	21.5805	-1.41196	0.172063	0.995459	-4.45499	Q5VWZ2	12	-1.42377	0.167997	0.996857
ARMCX3	Armadillo repeat-containing X-linked protein 3 (ARM protein lost in epithelial cancers on chromosome X 3) (Protein ALEX3)	-0.128495	20.6571	-1.41984	0.169783	0.995459	-4.45029	Q9UH62	12	-1.42326	0.168143	0.996857
GPRIN3	G protein-regulated inducer of neurite outgrowth 3 (GRIN3)	0.277154	18.1002	1.4204	0.169622	0.995459	-4.44995	Q6ZVF9	6	1.42274	0.168293	0.996857
PIP5K1A	Phosphatidylinositol 4-phosphate 5-kinase type-1 alpha (PIP5K1-alpha) (PtdIns(4)P-5-kinase 1 alpha) (EC 2.7.1.68) (68 kDa type I phosphatidylinositol 4-phosphate 5-kinase alpha) (Phosphatidylinositol 4-phosphate 5-kinase type I alpha) (PIP5KIalpha)	-0.143401	19.6382	-1.46433	0.157361	0.995459	-4.42336	Q99755	8	-1.42216	0.168457	0.996857
LUC7L2	Putative RNA-binding protein Luc7-like 2	0.23781	23.0248	1.38445	0.180216	0.995459	-4.47127	Q9Y383	20	1.42121	0.168732	0.996857
SRSF3	Serine/arginine-rich splicing factor 3 (Pre-mRNA-splicing factor SRP20) (Splicing factor, arginine/serine-rich 3)	0.234624	23.657	1.39115	0.178203	0.995459	-4.46733	P84103	14	1.42104	0.168779	0.996857
HNRNPK	Heterogeneous nuclear ribonucleoprotein K (hnRNP K) (Transformation up-regulated nuclear protein) (TUNP)	0.128318	25.0676	1.35637	0.188851	0.995459	-4.48763	P61978	42	1.4206	0.168907	0.996857
TINAGL1	Tubulointerstitial nephritis antigen-like (Glucocorticoid-inducible protein 5) (Oxidized LDL-responsive gene 2 protein) (OLRG-2) (Tubulointerstitial nephritis antigen-related protein) (TIN Ag-related protein) (TIN-Ag-RP)	0.133165	22.2788	1.39891	0.175893	0.995459	-4.46274	Q9GZM7	14	1.42041	0.168961	0.996857
BRSK2	Serine/threonine-protein kinase BRSK2 (EC 2.7.11.1) (Brain-selective kinase 2) (EC 2.7.11.26) (Brain-specific serine/threonine-protein kinase 2) (BR serine/threonine-protein kinase 2) (Serine/threonine-protein kinase 29) (Serine/threonine-protein kinase SAD-A)	0.127656	20.2467	1.38498	0.180055	0.995459	-4.47095	Q8IWQ3	17	1.42018	0.169026	0.996857
SRM	Spermidine synthase (SPDSY) (EC 2.5.1.16) (Putrescine aminopropyltransferase)	-0.0951367	20.5014	-1.42474	0.168377	0.995459	-4.44735	P19623	13	-1.41974	0.169155	0.996857
RDH10	Retinol dehydrogenase 10 (EC 1.1.1.300) (Short chain dehydrogenase/reductase family 16C member 4)	-0.294597	16.0885	-1.45637	0.162681	0.995459	-4.43991	Q8IZV5	4	-1.42838	0.169501	0.996857
MAP2K2	Dual specificity mitogen-activated protein kinase kinase 2 (MAP kinase kinase 2) (MAPKK 2) (EC 2.7.12.2) (ERK activator kinase 2) (MAPK/ERK kinase 2) (MEK 2)	-0.0984	21.9555	-1.35704	0.188639	0.995459	-4.48724	P36507	23	-1.41789	0.169689	0.996857
NSRP1	Nuclear speckle splicing regulatory protein 1 (Coiled-coil domain-containing protein 55) (Nuclear speckle-related protein 70) (NSrp70)	0.219414	18.6039	1.44336	0.165355	0.995459	-4.44435	Q9H0G5	7	1.42476	0.169722	0.996857
TIMM9	Mitochondrial import inner membrane translocase subunit Tim9	-0.120552	20.53	-1.49435	0.149406	0.995459	-4.40486	Q9Y5J7	8	-1.41775	0.169728	0.996857
RILPL1	RILP-like protein 1 (Rab-interacting lysosomal-like protein 1)	-0.133839	20.6858	-1.41146	0.172207	0.995459	-4.45529	Q5EBL4	12	-1.41755	0.169786	0.996857
SPTLC2	Serine palmitoyltransferase 2 (EC 2.3.1.50) (Long chain base biosynthesis protein 2) (LCB 2) (Long chain base biosynthesis protein 2a) (LCB2a) (Serine-palmitoyl-CoA transferase 2) (SPT 2)	-0.267191	19.56	-1.3927	0.177738	0.995459	-4.46641	O15270	11	-1.41727	0.169867	0.996857
LRRTM4	Leucine-rich repeat transmembrane neuronal protein 4	0.189499	20.1249	1.41555	0.171021	0.995459	-4.45285	Q86VH4	9	1.41706	0.169927	0.996857
PTCD1	Pentatricopeptide repeat-containing protein 1, mitochondrial	0.415766	16.9871	1.47823	0.165488	0.995459	-4.47348	O75127	5	1.45248	0.170257	0.996857
HSPA4	Heat shock 70 kDa protein 4 (HSP70RY) (Heat shock 70-related protein APG-2)	-0.114325	24.8331	-1.34461	0.19256	0.995459	-4.4944	P34932	73	-1.41581	0.170289	0.996857
GNPTG	N-acetylglucosamine-1-phosphotransferase subunit gamma (GlcNAc-1-phosphotransferase subunit gamma) (UDP-N-acetylglucosamine-1-phosphotransferase subunit gamma)	-0.515807	19.4357	-1.39055	0.178382	0.995459	-4.46768	Q9UJJ9	6	-1.4155	0.17038	0.996857
AGO2	Protein argonaute-2 (Argonaute2) (hAgo2) (EC 3.1.26.n2) (Argonaute RISC catalytic component 2) (Eukaryotic translation initiation factor 2C 2) (eIF-2C 2) (eIF2C 2) (PAZ Piwi domain protein) (PPD) (Protein slicer)	0.126816	22.0503	1.35598	0.188971	0.995459	-4.48785	Q9UKV8	31	1.41541	0.170404	0.996857
ATP5F1C	ATP synthase subunit gamma, mitochondrial (ATP synthase F1 subunit gamma) (F-ATPase gamma subunit)	-0.171599	23.9828	-1.37681	0.182534	0.995459	-4.47574	P36542	19	-1.41461	0.170637	0.996857
GOLM1	Golgi membrane protein 1 (Golgi membrane protein GP73) (Golgi phosphoprotein 2)	0.177924	20.1065	1.39151	0.178094	0.995459	-4.46711	Q8NBJ4	13	1.41454	0.170658	0.996857
BOD1L1	Biorientation of chromosomes in cell division protein 1-like 1	0.200593	18.5871	1.38256	0.182986	0.995459	-4.47642	Q8NFC6	17	1.42127	0.170719	0.996857
RRAGC	Ras-related GTP-binding protein C (Rag C) (RagC) (GTPase-interacting protein 2) (TIB929)	0.118458	20.3903	1.41494	0.171199	0.995459	-4.45322	Q9HB90	12	1.4133	0.171017	0.996857
SLC25A13	Calcium-binding mitochondrial carrier protein Aralar2 (Citrin) (Mitochondrial aspartate glutamate carrier 2) (Solute carrier family 25 member 13)	-0.120783	21.459	-1.36108	0.187378	0.995459	-4.4849	Q9UJS0	23	-1.41268	0.171198	0.996857
ETFB	Electron transfer flavoprotein subunit beta (Beta-ETF)	-0.136212	23.1451	-1.36477	0.186234	0.995459	-4.48276	P38117	23	-1.41258	0.171228	0.996857
ADPGK	ADP-dependent glucokinase (ADP-GK) (ADPGK) (EC 2.7.1.147) (RbBP-35)	-0.18441	18.1593	-1.47622	0.156418	0.995459	-4.42146	Q9BRR6	6	-1.41896	0.171384	0.996857
ADARB1	Double-stranded RNA-specific editase 1 (EC 3.5.4.37) (RNA-editing deaminase 1) (RNA-editing enzyme 1) (dsRNA adenosine deaminase)	0.356956	18.6572	1.40099	0.175278	0.995459	-4.46151	P78563	5	1.41157	0.17152	0.996857
GNA12	Guanine nucleotide-binding protein subunit alpha-12 (G alpha-12) (G-protein subunit alpha-12)	-0.139438	20.8933	-1.39465	0.177158	0.995459	-4.46526	Q03113	13	-1.41091	0.171714	0.996857
NEDD4L	E3 ubiquitin-protein ligase NEDD4-like (EC 2.3.2.26) (HECT-type E3 ubiquitin transferase NED4L) (NEDD4.2) (Nedd4-2)	0.0890825	21.2704	1.32633	0.198444	0.995459	-4.50485	Q96PU5	31	1.41006	0.171961	0.996857
ASPSCR1	Tether containing UBX domain for GLUT4 (Alveolar soft part sarcoma chromosomal region candidate gene 1 protein) (Alveolar soft part sarcoma locus) (Renal papillary cell carcinoma protein 17) (UBX domain-containing protein 9)	0.114895	20.579	1.36517	0.186109	0.995459	-4.48253	Q9BZE9	19	1.4077	0.172649	0.996857
ARGLU1	Arginine and glutamate-rich protein 1	0.266596	22.6538	1.3825	0.180803	0.995459	-4.47241	Q9NWB6	11	1.40699	0.172859	0.996857
MAOA	Amine oxidase [flavin-containing] A (EC 1.4.3.4) (Monoamine oxidase type A) (MAO-A)	-0.222072	22.8589	-1.36974	0.184699	0.995459	-4.47987	P21397	20	-1.40648	0.173009	0.996857
MGMT	Methylated-DNA--protein-cysteine methyltransferase (EC 2.1.1.63) (6-O-methylguanine-DNA methyltransferase) (MGMT) (O-6-methylguanine-DNA-alkyltransferase)	-0.12805	19.8516	-1.44437	0.162842	0.995459	-4.43552	P16455	9	-1.40597	0.173158	0.996857
RBX1	E3 ubiquitin-protein ligase RBX1 (EC 2.3.2.27) (EC 2.3.2.32) (E3 ubiquitin-protein transferase RBX1) (Protein ZYP) (RING finger protein 75) (RING-box protein 1) (Rbx1) (Regulator of cullins 1) (ROC1) [Cleaved into: E3 ubiquitin-protein ligase RBX1, N-terminally processed (E3 ubiquitin-protein transferase RBX1, N-terminally processed)]	-0.151248	20.6672	-1.51527	0.144054	0.995459	-4.39181	P62877	5	-1.40558	0.173273	0.996857
PLEKHA6	Pleckstrin homology domain-containing family A member 6 (PH domain-containing family A member 6) (Phosphoinositol 3-phosphate-binding protein 3) (PEPP-3)	0.125276	20.8927	1.34707	0.191781	0.995459	-4.49299	Q9Y2H5	30	1.40556	0.173278	0.996857
WBP11	WW domain-binding protein 11 (WBP-11) (Npw38-binding protein) (NpwBP) (SH3 domain-binding protein SNP70) (Splicing factor that interacts with PQBP-1 and PP1)	0.133597	21.8612	1.35251	0.190061	0.995459	-4.48986	Q9Y2W2	27	1.40548	0.1733	0.996857
GNPNAT1	Glucosamine 6-phosphate N-acetyltransferase (EC 2.3.1.4) (Phosphoglucosamine acetylase) (Phosphoglucosamine transacetylase)	-0.172589	18.5606	-1.45426	0.160106	0.995459	-4.42951	Q96EK6	6	-1.40506	0.173425	0.996857
PRPF4	U4/U6 small nuclear ribonucleoprotein Prp4 (PRP4 homolog) (hPrp4) (U4/U6 snRNP 60 kDa protein) (WD splicing factor Prp4)	0.102309	21.2469	1.34052	0.193867	0.995459	-4.49675	O43172	26	1.40497	0.17345	0.996857
PIR	Pirin (EC 1.13.11.24) (Probable quercetin 2,3-dioxygenase PIR) (Probable quercetinase)	-0.216766	20.4735	-1.37592	0.182805	0.995459	-4.47626	O00625	14	-1.40491	0.17347	0.996857
DSG2	Desmoglein-2 (Cadherin family member 5) (HDGC)	0.117848	19.8747	1.37739	0.182356	0.995459	-4.4754	Q14126	15	1.40253	0.174168	0.996857
GRID2	Glutamate receptor ionotropic, delta-2 (GluD2) (GluR delta-2 subunit)	-0.330341	18.1366	-1.45034	0.166499	0.995459	-4.44697	O43424	3	-1.41865	0.174179	0.996857
TNS2	Tensin-2 (EC 3.1.3.48) (C1 domain-containing phosphatase and tensin homolog) (C1-TEN) (Tensin-like C1 domain-containing phosphatase)	0.241496	16.5932	1.68619	0.120336	0.995459	-4.3887	Q63HR2	5	1.44517	0.174226	0.996857
DLGAP3	Disks large-associated protein 3 (DAP-3) (PSD-95/SAP90-binding protein 3) (SAP90/PSD-95-associated protein 3) (SAPAP3)	0.152292	21.3754	1.35489	0.189315	0.995459	-4.48849	O95886	25	1.4015	0.174472	0.996857
MADD	MAP kinase-activating death domain protein (Differentially expressed in normal and neoplastic cells) (Insulinoma glucagonoma clone 20) (Rab3 GDP/GTP exchange factor)	0.12863	22.8465	1.33712	0.194957	0.995459	-4.4987	Q8WXG6	48	1.40047	0.174778	0.996857
TTI1	TELO2-interacting protein 1 homolog (Protein SMG10)	-0.582012	16.4734	-1.40673	0.180128	0.995459	-4.47725	O43156	2	-1.42001	0.174916	0.996857
SYNRG	Synergin gamma (AP1 subunit gamma-binding protein 1) (Gamma-synergin)	0.0975492	20.0965	1.34295	0.193091	0.995459	-4.49536	Q9UMZ2	22	1.39981	0.174973	0.996857
ZNF185	Zinc finger protein 185 (LIM domain protein ZNF185) (P1-A)	0.145384	19.7669	1.37181	0.184064	0.995459	-4.47866	O15231	15	1.39976	0.174987	0.996857
TLK2	Serine/threonine-protein kinase tousled-like 2 (EC 2.7.11.1) (HsHPK) (PKU-alpha) (Tousled-like kinase 2)	0.146516	19.5796	1.39593	0.176778	0.995459	-4.46451	Q86UE8	11	1.39921	0.175151	0.996857
TNNT2	Troponin T, cardiac muscle (TnTc) (Cardiac muscle troponin T) (cTnT)	-0.229284	18.8335	-1.46327	0.157649	0.995459	-4.42401	P45379	2	-1.39868	0.175308	0.996857
WLS	Protein wntless homolog (Integral membrane protein GPR177) (Protein evenness interrupted homolog) (EVI) (Putative NF-kappa-B-activating protein 373)	0.203577	18.1419	1.57704	0.135885	0.995459	-4.40185	Q5T9L3	5	1.41674	0.175853	0.996857
NADK	NAD kinase (EC 2.7.1.23) (Poly(P)/ATP NAD kinase)	0.416284	16.5967	1.5235	0.156306	0.995459	-4.46409	O95544	3	1.4387	0.176012	0.996857
ROBO1	Roundabout homolog 1 (Deleted in U twenty twenty) (H-Robo-1)	0.140335	21.435	1.34217	0.19334	0.995459	-4.49581	Q9Y6N7	31	1.39566	0.176205	0.996857
MIX23	Coiled-coil domain-containing protein 58	-0.145338	20.1091	-1.41547	0.171046	0.995459	-4.4529	Q4VC31	9	-1.39517	0.176349	0.996857
BIN3	Bridging integrator 3	-0.190193	17.6949	-1.4728	0.158247	0.995459	-4.43129	Q9NQY0	6	-1.40438	0.176427	0.996857
SPART	Spartin (Spastic paraplegia 20 protein) (Trans-activated by hepatitis C virus core protein 1)	-0.125057	21.9919	-1.34547	0.192287	0.995459	-4.49391	Q8N0X7	23	-1.39484	0.176449	0.996857
HAPLN1	Hyaluronan and proteoglycan link protein 1 (Cartilage-linking protein 1) (Cartilage-link protein) (Proteoglycan link protein)	0.532425	24.1032	1.3601	0.187683	0.995459	-4.48547	P10915	24	1.3943	0.176609	0.996857
PYGL	Glycogen phosphorylase, liver form (EC 2.4.1.1)	-0.147667	22.1826	-1.33899	0.194356	0.995459	-4.49763	P06737	43	-1.39426	0.176622	0.996857
AGO3	Protein argonaute-3 (Argonaute3) (hAgo3) (EC 3.1.26.n2) (Argonaute RISC catalytic component 3) (Eukaryotic translation initiation factor 2C 3) (eIF-2C 3) (eIF2C 3)	0.166964	20.2483	1.36798	0.18524	0.995459	-4.48089	Q9H9G7	14	1.3938	0.176757	0.996857
ALG9	Alpha-1,2-mannosyltransferase ALG9 (EC 2.4.1.259) (EC 2.4.1.261) (Asparagine-linked glycosylation protein 9 homolog) (Disrupted in bipolar disorder protein 1) (Dol-P-Man:Man(6)GlcNAc(2)-PP-Dol alpha-1,2-mannosyltransferase) (Dol-P-Man:Man(8)GlcNAc(2)-PP-Dol alpha-1,2-mannosyltransferase)	-0.280906	17.4091	-1.49234	0.15528	0.995459	-4.43614	Q9H6U8	3	-1.40868	0.177063	0.996857
HSP90B1	Endoplasmin (94 kDa glucose-regulated protein) (GRP-94) (Heat shock protein 90 kDa beta member 1) (Tumor rejection antigen 1) (gp96 homolog)	-0.137889	25.5831	-1.33524	0.19556	0.995459	-4.49977	P14625	77	-1.39275	0.17707	0.996857
OPA1	Dynamin-like 120 kDa protein, mitochondrial (EC 3.6.5.5) (Optic atrophy protein 1) [Cleaved into: Dynamin-like 120 kDa protein, form S1]	-0.118948	23.7626	-1.32427	0.199117	0.995459	-4.50602	O60313	62	-1.39177	0.177363	0.996857
SNIP1	Smad nuclear-interacting protein 1 (FHA domain-containing protein SNIP1)	0.277896	18.7982	1.38136	0.18115	0.995459	-4.47308	Q8TAD8	7	1.39171	0.177381	0.996857
MRPL51	39S ribosomal protein L51, mitochondrial (L51mt) (MRP-L51) (Mitochondrial large ribosomal subunit protein mL51) (bMRP-64) (bMRP64)	-0.193744	17.3623	-1.45629	0.159551	0.995459	-4.42828	Q4U2R6	4	-1.39095	0.177611	0.996857
NRN1	Neuritin	0.337233	18.3447	1.39426	0.177273	0.995459	-4.46549	Q9NPD7	3	1.39088	0.177632	0.996857
NCOA5	Nuclear receptor coactivator 5 (NCoA-5) (Coactivator independent of AF-2) (CIA)	0.208706	21.7941	1.35286	0.189953	0.995459	-4.48966	Q9HCD5	21	1.39034	0.177791	0.996857
LLGL1	Lethal(2) giant larvae protein homolog 1 (LLGL) (DLG4) (Hugl-1) (Human homolog to the D-lgl gene protein)	-0.166237	23.4231	-1.34058	0.193848	0.995459	-4.49672	Q15334	38	-1.39019	0.177836	0.996857
STX4	Syntaxin-4 (Renal carcinoma antigen NY-REN-31)	-0.113651	21.1107	-1.38147	0.181118	0.995459	-4.47302	Q12846	13	-1.38941	0.178071	0.996857
IFT140	Intraflagellar transport protein 140 homolog (WD and tetratricopeptide repeats protein 2)	0.283296	19.5728	1.36023	0.187643	0.995459	-4.48539	Q96RY7	13	1.38936	0.178086	0.996857
CA2	Carbonic anhydrase 2 (EC 4.2.1.1) (Carbonate dehydratase II) (Carbonic anhydrase C) (CAC) (Carbonic anhydrase II) (CA-II)	-0.235403	24.0229	-1.35379	0.189659	0.995459	-4.48912	P00918	19	-1.38894	0.178212	0.996857
ENO1	Alpha-enolase (EC 4.2.1.11) (2-phospho-D-glycerate hydro-lyase) (C-myc promoter-binding protein) (Enolase 1) (MBP-1) (MPB-1) (Non-neural enolase) (NNE) (Phosphopyruvate hydratase) (Plasminogen-binding protein)	-0.140986	27.697	-1.33105	0.196911	0.995459	-4.50216	P06733	57	-1.38889	0.178227	0.996857
U2AF2	Splicing factor U2AF 65 kDa subunit (U2 auxiliary factor 65 kDa subunit) (hU2AF(65)) (hU2AF65) (U2 snRNP auxiliary factor large subunit)	0.200766	23.3723	1.35177	0.190294	0.995459	-4.49028	P26368	19	1.38766	0.178597	0.996857
HRH1	Histamine H1 receptor (H1R) (HH1R)	0.359687	16.3142	1.53283	0.151631	0.995459	-4.45516	P35367	3	1.42237	0.178648	0.996857
HYOU1	Hypoxia up-regulated protein 1 (150 kDa oxygen-regulated protein) (ORP-150) (170 kDa glucose-regulated protein) (GRP-170)	-0.112712	24.6285	-1.31695	0.201518	0.995459	-4.51017	Q9Y4L1	68	-1.38704	0.178784	0.996857
NPLOC4	Nuclear protein localization protein 4 homolog (Protein NPL4)	-0.0905412	22.4319	-1.30748	0.204659	0.995459	-4.51551	Q8TAT6	31	-1.38685	0.178841	0.996857
CALU	Calumenin (Crocalbin) (IEF SSP 9302)	-0.125272	23.085	-1.32731	0.198125	0.995459	-4.50429	O43852	33	-1.38643	0.178967	0.996857
SAFB2	Scaffold attachment factor B2 (SAF-B2)	0.156656	21.7218	1.34378	0.192827	0.995459	-4.49488	Q14151	22	1.38576	0.179167	0.996857
MTRF1L	Peptide chain release factor 1-like, mitochondrial (Mitochondrial translational release factor 1-like) (mtRF1a)	0.256184	18.1179	1.43821	0.166794	0.995459	-4.44327	Q9UGC7	3	1.39201	0.179282	0.996857
TACC3	Transforming acidic coiled-coil-containing protein 3 (ERIC-1)	-0.260544	19.438	-1.39402	0.177345	0.995459	-4.46563	Q9Y6A5	5	-1.3853	0.179307	0.996857
EMD	Emerin	-0.116549	21.8007	-1.37569	0.182873	0.995459	-4.47639	P50402	13	-1.38503	0.179389	0.996857
PIK3CB	Phosphatidylinositol 4,5-bisphosphate 3-kinase catalytic subunit beta isoform (PI3-kinase subunit beta) (PI3K-beta) (PI3Kbeta) (PtdIns-3-kinase subunit beta) (EC 2.7.1.153) (Phosphatidylinositol 4,5-bisphosphate 3-kinase 110 kDa catalytic subunit beta) (PtdIns-3-kinase subunit p110-beta) (p110beta)	0.14783	19.6692	1.35683	0.188706	0.995459	-4.48736	P42338	15	1.38477	0.179468	0.996857
NAA80	N-alpha-acetyltransferase 80 (HsNAAA80) (EC 2.3.1.-) (N-acetyltransferase 6) (Protein fusion-2) (Protein fus-2)	0.183108	15.9304	1.53422	0.141613	0.995459	-4.38746	Q93015	3	1.39086	0.179627	0.996857
TMEM126A	Transmembrane protein 126A	0.122232	20.2306	1.42655	0.167862	0.995459	-4.44627	Q9H061	9	1.38389	0.179733	0.996857
TAOK1	Serine/threonine-protein kinase TAO1 (EC 2.7.11.1) (Kinase from chicken homolog B) (hKFC-B) (MARK Kinase) (MARKK) (Prostate-derived sterile 20-like kinase 2) (PSK-2) (PSK2) (Prostate-derived STE20-like kinase 2) (Thousand and one amino acid protein kinase 1) (TAOK1) (hTAOK1)	-0.0869128	22.4808	-1.29638	0.208386	0.995459	-4.52172	Q7L7X3	35	-1.38375	0.179776	0.996857
ACAT1	Acetyl-CoA acetyltransferase, mitochondrial (EC 2.3.1.9) (Acetoacetyl-CoA thiolase) (T2)	-0.163384	23.6857	-1.33343	0.196145	0.995459	-4.50081	P24752	37	-1.38295	0.180018	0.996857
NOS1	Nitric oxide synthase, brain (EC 1.14.13.39) (Constitutive NOS) (NC-NOS) (NOS type I) (Neuronal NOS) (N-NOS) (nNOS) (Peptidyl-cysteine S-nitrosylase NOS1) (bNOS)	0.127554	19.8581	1.33486	0.195683	0.995459	-4.49999	P29475	23	1.38293	0.180023	0.996857
MEN1	Menin	0.210386	20.0075	1.35402	0.189587	0.995459	-4.48899	O00255	14	1.38242	0.180178	0.996857
CIRBP	Cold-inducible RNA-binding protein (A18 hnRNP) (Glycine-rich RNA-binding protein CIRP)	0.268549	24.8261	1.35091	0.190566	0.995459	-4.49078	Q14011	15	1.38231	0.180211	0.996857
PCBP3	Poly(rC)-binding protein 3 (Alpha-CP3) (PCBP3-overlapping transcript) (PCBP3-overlapping transcript 1)	-0.147703	17.8076	-1.57438	0.129786	0.995459	-4.35425	P57721	3	-1.38185	0.18035	0.996857
TENM3	Teneurin-3 (Ten-3) (Protein Odd Oz/ten-m homolog 3) (Tenascin-M3) (Ten-m3) (Teneurin transmembrane protein 3)	0.34161	16.7809	1.45338	0.170151	0.995459	-4.46226	Q9P273	4	1.41038	0.180412	0.996857
UBFD1	Ubiquitin domain-containing protein UBFD1 (Ubiquitin-binding protein homolog)	0.110418	20.0302	1.40068	0.175371	0.995459	-4.4617	O14562	11	1.38143	0.180477	0.996857
IGLV1-51	Immunoglobulin lambda variable 1-51 (Ig lambda chain V-I region BL2) (Ig lambda chain V-I region EPS) (Ig lambda chain V-I region NEW) (Ig lambda chain V-I region NIG-64)	-0.333958	17.7939	-1.40209	0.177166	0.995459	-4.46623	P01701	3	-1.3873	0.180694	0.996857
VEZT	Vezatin	-0.187348	17.6981	-1.50514	0.148885	0.995459	-4.41081	Q9HBM0	4	-1.38728	0.180698	0.996857
PISD	Phosphatidylserine decarboxylase proenzyme, mitochondrial (EC 4.1.1.65) [Cleaved into: Phosphatidylserine decarboxylase beta chain; Phosphatidylserine decarboxylase alpha chain]	-0.183339	17.9238	-1.41608	0.170868	0.995459	-4.45253	Q9UG56	6	-1.3804	0.180791	0.996857
MEMO1	Protein MEMO1 (C21orf19-like protein) (Hepatitis C virus NS5A-transactivated protein 7) (HCV NS5A-transactivated protein 7) (Mediator of ErbB2-driven cell motility 1) (Mediator of cell motility 1) (Memo-1)	-0.122561	20.3276	-1.37766	0.182275	0.995459	-4.47525	Q9Y316	12	-1.37996	0.180925	0.996857
PCBP1	Poly(rC)-binding protein 1 (Alpha-CP1) (Heterogeneous nuclear ribonucleoprotein E1) (hnRNP E1) (Nucleic acid-binding protein SUB2.3)	-0.0846312	23.5088	-1.30969	0.203922	0.995459	-4.51426	Q15365	24	-1.37927	0.181134	0.996857
PAPOLA	Poly(A) polymerase alpha (PAP-alpha) (EC 2.7.7.19) (Polynucleotide adenylyltransferase alpha)	0.126234	18.8443	1.38509	0.180021	0.995459	-4.47089	P51003	11	1.3788	0.181275	0.996857
ZNF638	Zinc finger protein 638 (Cutaneous T-cell lymphoma-associated antigen se33-1) (CTCL-associated antigen se33-1) (Nuclear protein 220) (Zinc finger matrin-like protein)	0.119823	22.4105	1.31265	0.202939	0.995459	-4.51259	Q14966	56	1.37871	0.181305	0.996857
VAMP4	Vesicle-associated membrane protein 4 (VAMP-4)	-0.361748	18.7569	-1.37857	0.18266	0.995459	-4.4751	O75379	3	-1.38051	0.181359	0.996857
HNRNPUL2	Heterogeneous nuclear ribonucleoprotein U-like protein 2 (Scaffold-attachment factor A2) (SAF-A2)	0.186488	24.6439	1.33147	0.196777	0.995459	-4.50192	Q1KMD3	56	1.37829	0.181431	0.996857
RXRB	Retinoic acid receptor RXR-beta (Nuclear receptor subfamily 2 group B member 2) (Retinoid X receptor beta)	0.14966	18.7793	1.45442	0.162304	0.995459	-4.43402	P28702	7	1.38432	0.181589	0.996857
ANKZF1	Ankyrin repeat and zinc finger domain-containing protein 1 (Zinc finger protein 744)	0.320269	17.3006	1.38439	0.182432	0.995459	-4.47547	Q9H8Y5	5	1.38369	0.18178	0.996857
ATG101	Autophagy-related protein 101	0.193013	18.6644	1.39033	0.178448	0.995459	-4.46781	Q9BSB4	7	1.37621	0.182065	0.996857
CTU2	Cytoplasmic tRNA 2-thiolation protein 2 (Cytosolic thiouridylase subunit 2)	0.246554	18.7895	1.37705	0.184655	0.995459	-4.47928	Q2VPK5	8	1.38274	0.182066	0.996857
GCC1	GRIP and coiled-coil domain-containing protein 1 (Golgi coiled-coil protein 1)	0.163379	17.5691	1.51434	0.146551	0.995459	-4.40574	Q96CN9	5	1.38268	0.182083	0.996857
COX4I1	Cytochrome c oxidase subunit 4 isoform 1, mitochondrial (Cytochrome c oxidase polypeptide IV) (Cytochrome c oxidase subunit IV isoform 1) (COX IV-1)	-0.105426	22.7318	-1.37149	0.18416	0.995459	-4.47885	P13073	13	-1.37578	0.182199	0.996857
LUC7L3	Luc7-like protein 3 (Cisplatin resistance-associated-overexpressed protein) (Luc7A) (Okadaic acid-inducible phosphoprotein OA48-18) (cAMP regulatory element-associated protein 1) (CRE-associated protein 1) (CREAP-1)	0.31896	22.1046	1.34209	0.193364	0.995459	-4.49585	O95232	17	1.37503	0.182427	0.996857
MRPL46	39S ribosomal protein L46, mitochondrial (L46mt) (MRP-L46) (Mitochondrial large ribosomal subunit protein mL46) (P2ECSL)	-0.149889	20.1721	-1.38998	0.178553	0.995459	-4.46802	Q9H2W6	9	-1.37482	0.182492	0.996857
SMARCE1	SWI/SNF-related matrix-associated actin-dependent regulator of chromatin subfamily E member 1 (BRG1-associated factor 57) (BAF57)	0.0968502	20.3169	1.32983	0.197307	0.995459	-4.50286	Q969G3	19	1.37432	0.182643	0.996857
TPM4	Tropomyosin alpha-4 chain (TM30p1) (Tropomyosin-4)	-0.104183	23.5797	-1.31524	0.202082	0.995459	-4.51113	P67936	25	-1.37425	0.182665	0.996857
AK2	Adenylate kinase 2, mitochondrial (AK 2) (EC 2.7.4.3) (ATP-AMP transphosphorylase 2) (ATP:AMP phosphotransferase) (Adenylate monophosphate kinase) [Cleaved into: Adenylate kinase 2, mitochondrial, N-terminally processed]	-0.137223	22.0357	-1.33535	0.195524	0.995459	-4.49971	P54819	19	-1.37396	0.182755	0.996857
STRBP	Spermatid perinuclear RNA-binding protein	0.0969688	20.9431	1.33354	0.196107	0.995459	-4.50074	Q96SI9	18	1.37355	0.182881	0.996857
ADK	Adenosine kinase (AK) (EC 2.7.1.20) (Adenosine 5'-phosphotransferase)	-0.11463	22.2725	-1.3268	0.198291	0.995459	-4.50458	P55263	21	-1.37336	0.182938	0.996857
MYEF2	Myelin expression factor 2 (MEF-2) (MyEF-2) (MST156)	0.153481	23.7935	1.32342	0.199394	0.995459	-4.5065	Q9P2K5	33	1.37318	0.182993	0.996857
METTL7A	Methyltransferase-like protein 7A (EC 2.1.1.-) (Protein AAM-B)	-0.251392	22.3793	-1.34772	0.191575	0.995459	-4.49262	Q9H8H3	11	-1.37097	0.183671	0.996857
LEO1	RNA polymerase-associated protein LEO1 (Replicative senescence down-regulated leo1-like protein)	-0.111633	19.2913	-1.4904	0.150432	0.995459	-4.40731	Q8WVC0	7	-1.3689	0.184309	0.996857
GNPAT	Dihydroxyacetone phosphate acyltransferase (DAP-AT) (DHAP-AT) (EC 2.3.1.42) (Acyl-CoA:dihydroxyacetonephosphateacyltransferase) (Glycerone-phosphate O-acyltransferase)	-0.106397	20.02	-1.35368	0.189695	0.995459	-4.48918	O15228	14	-1.36889	0.184312	0.996857
GCLM	Glutamate--cysteine ligase regulatory subunit (GCS light chain) (Gamma-ECS regulatory subunit) (Gamma-glutamylcysteine synthetase regulatory subunit) (Glutamate--cysteine ligase modifier subunit)	-0.108023	20.7999	-1.40731	0.173421	0.995459	-4.45776	P48507	10	-1.36861	0.184398	0.996857
MVK	Mevalonate kinase (MK) (EC 2.7.1.36)	-0.13595	19.5077	-1.41091	0.172369	0.995459	-4.45562	Q03426	8	-1.368	0.184586	0.996857
NUDT2	Bis(5'-nucleosyl)-tetraphosphatase [asymmetrical] (EC 3.6.1.17) (Diadenosine 5',5'''-P1,P4-tetraphosphate asymmetrical hydrolase) (Ap4A hydrolase) (Ap4Aase) (Diadenosine tetraphosphatase) (Nucleoside diphosphate-linked moiety X motif 2) (Nudix motif 2)	-0.146308	20.0252	-1.41749	0.17046	0.995459	-4.45169	P50583	7	-1.36692	0.18492	0.996857
MTCH2	Mitochondrial carrier homolog 2 (Met-induced mitochondrial protein)	-0.122564	22.2661	-1.33159	0.196739	0.995459	-4.50186	Q9Y6C9	17	-1.36544	0.185379	0.996857
CAMK2D	Calcium/calmodulin-dependent protein kinase type II subunit delta (CaM kinase II subunit delta) (CaMK-II subunit delta) (EC 2.7.11.17)	-0.123045	23.5685	-1.32558	0.198688	0.995459	-4.50527	Q13557	19	-1.36527	0.18543	0.996857
ALDH2	Aldehyde dehydrogenase, mitochondrial (EC 1.2.1.3) (ALDH class 2) (ALDH-E2) (ALDHI)	-0.361508	24.5157	-1.32912	0.197538	0.995459	-4.50326	P05091	31	-1.36451	0.185666	0.996857
ACO1	Cytoplasmic aconitate hydratase (Aconitase) (EC 4.2.1.3) (Citrate hydro-lyase) (Ferritin repressor protein) (Iron regulatory protein 1) (IRP1) (Iron-responsive element-binding protein 1) (IRE-BP 1)	-0.126955	23.2846	-1.30269	0.20626	0.995459	-4.51819	P21399	51	-1.36386	0.185868	0.996857
RAB22A	Ras-related protein Rab-22A (Rab-22)	-0.131502	20.947	-1.36565	0.185961	0.995459	-4.48225	Q9UL26	11	-1.36341	0.186008	0.996857
BPTF	Nucleosome-remodeling factor subunit BPTF (Bromodomain and PHD finger-containing transcription factor) (Fetal Alz-50 clone 1 protein) (Fetal Alzheimer antigen)	0.131863	18.5266	1.35602	0.188959	0.995459	-4.48783	Q12830	12	1.36317	0.186084	0.996857
RNF34	E3 ubiquitin-protein ligase RNF34 (EC 2.3.2.27) (Caspase regulator CARP1) (Caspases-8 and -10-associated RING finger protein 1) (CARP-1) (FYVE-RING finger protein Momo) (Human RING finger homologous to inhibitor of apoptosis protein) (hRFI) (RING finger protein 34) (RING finger protein RIFF) (RING-type E3 ubiquitin transferase RNF34)	-0.23927	17.0229	-1.70716	0.113894	0.995459	-4.39497	Q969K3	4	-1.3966	0.186101	0.996857
DNAJC21	DnaJ homolog subfamily C member 21 (DnaJ homolog subfamily A member 5) (Protein GS3)	-0.338713	17.1146	-1.36427	0.188573	0.995459	-4.48588	Q5F1R6	5	-1.36855	0.186392	0.996857
KRT3	Keratin, type II cytoskeletal 3 (65 kDa cytokeratin) (Cytokeratin-3) (CK-3) (Keratin-3) (K3) (Type-II keratin Kb3)	0.963376	19.7967	1.33246	0.198618	0.995459	-4.50212	P12035	9	1.36846	0.186421	0.996857
APLP2	Amyloid-like protein 2 (APLP-2) (APPH) (Amyloid protein homolog) (CDEI box-binding protein) (CDEBP)	0.556157	22.1733	1.32818	0.197843	0.995459	-4.5038	Q06481	25	1.36152	0.186597	0.996857
ASPH	Aspartyl/asparaginyl beta-hydroxylase (EC 1.14.11.16) (Aspartate beta-hydroxylase) (ASP beta-hydroxylase) (Peptide-aspartate beta-dioxygenase)	-0.11544	21.9734	-1.2983	0.207737	0.995459	-4.52065	Q12797	36	-1.36143	0.186625	0.996857
EDIL3	EGF-like repeat and discoidin I-like domain-containing protein 3 (Developmentally-regulated endothelial cell locus 1 protein) (Integrin-binding protein DEL1)	-0.143445	20.5098	-1.33052	0.197085	0.995459	-4.50247	O43854	16	-1.36118	0.186703	0.996857
ACTG1	Actin, cytoplasmic 2 (Gamma-actin) [Cleaved into: Actin, cytoplasmic 2, N-terminally processed]	-0.245526	20.6207	-1.40569	0.173896	0.995459	-4.45872	P63261	2	-1.36092	0.186782	0.996857
MED23	Mediator of RNA polymerase II transcription subunit 23 (Activator-recruited cofactor 130 kDa component) (ARC130) (Cofactor required for Sp1 transcriptional activation subunit 3) (CRSP complex subunit 3) (Mediator complex subunit 23) (Protein sur-2 homolog) (hSur-2) (Transcriptional coactivator CRSP130) (Vitamin D3 receptor-interacting protein complex 130 kDa component) (DRIP130)	0.172192	17.3571	1.59303	0.130931	0.995459	-4.37372	Q9ULK4	4	1.37552	0.18693	0.996857
CCDC124	Coiled-coil domain-containing protein 124	0.168055	22.9782	1.31725	0.201418	0.995459	-4.51	Q96CT7	26	1.3603	0.186975	0.996857
CELF4	CUGBP Elav-like family member 4 (CELF-4) (Bruno-like protein 4) (CUG-BP- and ETR-3-like factor 4) (RNA-binding protein BRUNOL-4)	0.233179	19.4313	1.35838	0.18822	0.995459	-4.48646	Q9BZC1	7	1.36029	0.186981	0.996857
OSBPL5	Oxysterol-binding protein-related protein 5 (ORP-5) (OSBP-related protein 5) (Oxysterol-binding protein homolog 1)	0.335729	16.3578	1.50166	0.159413	0.995459	-4.44862	Q9H0X9	2	1.39304	0.187151	0.996857
SVOP	Synaptic vesicle 2-related protein (SV2-related protein)	0.18777	18.4005	1.42538	0.168194	0.995459	-4.44697	Q8N4V2	4	1.35966	0.187177	0.996857
UBE2F	NEDD8-conjugating enzyme UBE2F (EC 2.3.2.32) (NEDD8 carrier protein UBE2F) (NEDD8 protein ligase UBE2F) (NEDD8-conjugating enzyme 2) (RING-type E3 NEDD8 transferase UBE2F) (Ubiquitin-conjugating enzyme E2 F)	-0.240002	17.9139	-1.43158	0.168659	0.995459	-4.45064	Q969M7	3	-1.36595	0.187196	0.996857
PKN1	Serine/threonine-protein kinase N1 (EC 2.7.11.13) (Protease-activated kinase 1) (PAK-1) (Protein kinase C-like 1) (Protein kinase C-like PKN) (Protein kinase PKN-alpha) (Protein-kinase C-related kinase 1) (Serine-threonine protein kinase N)	0.126085	21.4819	1.30634	0.205038	0.995459	-4.51614	Q16512	28	1.35947	0.187235	0.996857
CHD9	Chromodomain-helicase-DNA-binding protein 9 (CHD-9) (EC 3.6.4.12) (ATP-dependent helicase CHD9) (Chromatin-related mesenchymal modulator) (CReMM) (Chromatin-remodeling factor CHROM1) (Kismet homolog 2) (PPAR-alpha-interacting complex protein 320 kDa) (Peroxisomal proliferator-activated receptor A-interacting complex 320 kDa protein)	-0.218453	17.6336	-1.63279	0.125076	0.995459	-4.3838	Q3L8U1	3	-1.3817	0.187431	0.996857
LDB1	LIM domain-binding protein 1 (LDB-1) (Carboxyl-terminal LIM domain-binding protein 2) (CLIM-2) (LIM domain-binding factor CLIM2) (hLdb1) (Nuclear LIM interactor)	-0.210885	18.1214	-1.41858	0.170147	0.995459	-4.45104	Q86U70	3	-1.3585	0.187537	0.996857
MYC	Myc proto-oncogene protein (Class E basic helix-loop-helix protein 39) (bHLHe39) (Proto-oncogene c-Myc) (Transcription factor p64)	-0.179333	20.4204	-1.39451	0.177198	0.995459	-4.46534	P01106	6	-1.3585	0.187537	0.996857
GFUS	GDP-L-fucose synthase (EC 1.1.1.271) (GDP-4-keto-6-deoxy-D-mannose-3,5-epimerase-4-reductase) (Protein FX) (Red cell NADP(H)-binding protein) (Short-chain dehydrogenase/reductase family 4E member 1)	-0.111445	21.0504	-1.36117	0.187351	0.995459	-4.48485	Q13630	12	-1.35807	0.187672	0.996857
DNPH1	2'-deoxynucleoside 5'-phosphate N-hydrolase 1 (EC 3.2.2.-) (c-Myc-responsive protein RCL)	-0.128186	19.5665	-1.46981	0.155883	0.995459	-4.42001	O43598	6	-1.35765	0.187802	0.996857
RTN4IP1	Reticulon-4-interacting protein 1, mitochondrial (NOGO-interacting mitochondrial protein)	-0.177438	19.5744	-1.36692	0.185567	0.995459	-4.48151	Q8WWV3	8	-1.35747	0.187861	0.996857
EPHB6	Ephrin type-B receptor 6 (HEP) (Tyrosine-protein kinase-defective receptor EPH-6)	0.147373	17.9922	1.40478	0.174162	0.995459	-4.45926	O15197	7	1.35714	0.187963	0.996857
METTL7B	Methyltransferase-like protein 7B (EC 2.1.1.-)	-0.172188	20.745	-1.33834	0.194564	0.995459	-4.498	Q6UX53	12	-1.35619	0.188262	0.996857
CZIB	CXXC motif containing zinc binding protein (UPF0587 protein C1orf123)	-0.147087	21.3869	-1.35007	0.190831	0.995459	-4.49126	Q9NWV4	11	-1.35532	0.188535	0.996857
CRYZL1	Quinone oxidoreductase-like protein 1 (EC 1.-.-.-) (Protein 4P11) (Quinone oxidoreductase homolog 1) (QOH-1) (Zeta-crystallin homolog)	-0.113715	20.7954	-1.33765	0.194787	0.995459	-4.4984	O95825	14	-1.35519	0.188574	0.996857
VSIR	V-type immunoglobulin domain-containing suppressor of T-cell activation (Platelet receptor Gi24) (Stress-induced secreted protein-1) (Sisp-1) (V-set domain-containing immunoregulatory receptor) (V-set immunoregulatory receptor)	0.299659	17.5056	1.38797	0.181357	0.995459	-4.47148	Q9H7M9	2	1.3607	0.188823	0.996857
CSTA	Cystatin-A (Cystatin-AS) (Stefin-A) [Cleaved into: Cystatin-A, N-terminally processed]	0.385363	19.4944	1.33934	0.194243	0.995459	-4.49743	P01040	5	1.35423	0.188876	0.996857
TMEM132E	Transmembrane protein 132E	0.197263	18.3936	1.34773	0.191571	0.995459	-4.49261	Q6IEE7	9	1.35416	0.188898	0.996857
MRPS28	28S ribosomal protein S28, mitochondrial (MRP-S28) (S28mt) (28S ribosomal protein S35, mitochondrial) (MRP-S35) (S35mt) (Mitochondrial small ribosomal subunit protein bS1m)	-0.124008	19.7791	-1.43735	0.164803	0.995459	-4.43976	Q9Y2Q9	7	-1.35326	0.189183	0.996857
APRT	Adenine phosphoribosyltransferase (APRT) (EC 2.4.2.7)	-0.131582	21.9411	-1.33804	0.19466	0.995459	-4.49817	P07741	13	-1.35308	0.18924	0.996857
STAM2	Signal transducing adapter molecule 2 (STAM-2) (Hrs-binding protein)	-0.128527	20.4621	-1.32683	0.198281	0.995459	-4.50456	O75886	15	-1.35283	0.189317	0.996857
COPS6	COP9 signalosome complex subunit 6 (SGN6) (Signalosome subunit 6) (JAB1-containing signalosome subunit 6) (MOV34 homolog) (Vpr-interacting protein) (hVIP)	-0.134487	21.2328	-1.32625	0.198471	0.995459	-4.5049	Q7L5N1	15	-1.35279	0.189331	0.996857
DUSP6	Dual specificity protein phosphatase 6 (EC 3.1.3.16) (EC 3.1.3.48) (Dual specificity protein phosphatase PYST1) (Mitogen-activated protein kinase phosphatase 3) (MAP kinase phosphatase 3) (MKP-3)	-0.166468	19.5861	-1.44722	0.162048	0.995459	-4.43379	Q16828	4	-1.35276	0.189337	0.996857
DCP1A	mRNA-decapping enzyme 1A (EC 3.-.-.-) (Smad4-interacting transcriptional co-activator) (Transcription factor SMIF)	0.132781	18.4849	1.43722	0.167073	0.995459	-4.44764	Q9NPI6	8	1.35904	0.189338	0.996857
TIMM8A	Mitochondrial import inner membrane translocase subunit Tim8 A (Deafness dystonia protein 1) (X-linked deafness dystonia protein)	-0.161128	19.3428	-1.38508	0.180026	0.995459	-4.4709	O60220	7	-1.35214	0.189535	0.996857
DSG1	Desmoglein-1 (Cadherin family member 4) (Desmosomal glycoprotein 1) (DG1) (DGI) (Pemphigus foliaceus antigen)	0.267183	19.1795	1.33344	0.19614	0.995459	-4.5008	Q02413	9	1.35181	0.189637	0.996857
PXN	Paxillin	-0.114552	20.3663	-1.30874	0.20424	0.995459	-4.5148	P49023	20	-1.35166	0.189684	0.996857
SERPINA5	Plasma serine protease inhibitor (Acrosomal serine protease inhibitor) (Plasminogen activator inhibitor 3) (PAI-3) (PAI3) (Protein C inhibitor) (PCI) (Serpin A5)	-0.187442	18.6312	-1.45577	0.166309	0.995459	-4.45604	P05154	7	-1.37009	0.189695	0.996857
ADCY2	Adenylate cyclase type 2 (EC 4.6.1.1) (ATP pyrophosphate-lyase 2) (Adenylate cyclase type II) (Adenylyl cyclase 2)	-0.127312	20.4081	-1.32128	0.200094	0.995459	-4.50772	Q08462	16	-1.35128	0.189805	0.996857
FAM210A	Protein FAM210A	-0.165012	18.6928	-1.38041	0.181438	0.995459	-4.47364	Q96ND0	7	-1.35087	0.189935	0.996857
RBM42	RNA-binding protein 42 (RNA-binding motif protein 42)	0.168518	19.3299	1.3451	0.192405	0.995459	-4.49412	Q9BTD8	10	1.35042	0.190077	0.996857
LAMTOR3	Ragulator complex protein LAMTOR3 (Late endosomal/lysosomal adaptor and MAPK and MTOR activator 3) (MEK-binding partner 1) (Mp1) (Mitogen-activated protein kinase kinase 1-interacting protein 1) (Mitogen-activated protein kinase scaffold protein 1)	-0.133636	19.0541	-1.44693	0.16213	0.995459	-4.43397	Q9UHA4	6	-1.35026	0.190128	0.996857
ANAPC1	Anaphase-promoting complex subunit 1 (APC1) (Cyclosome subunit 1) (Mitotic checkpoint regulator) (Testis-specific gene 24 protein)	0.116557	18.7175	1.37535	0.182977	0.995459	-4.47659	Q9H1A4	10	1.34956	0.190349	0.996857
DCUN1D1	DCN1-like protein 1 (DCUN1 domain-containing protein 1) (Defective in cullin neddylation protein 1-like protein 1) (Squamous cell carcinoma-related oncogene)	-0.103476	21.2198	-1.39207	0.177927	0.995459	-4.46678	Q96GG9	10	-1.34938	0.190405	0.996857
NPAS3	Neuronal PAS domain-containing protein 3 (Neuronal PAS3) (Basic-helix-loop-helix-PAS protein MOP6) (Class E basic helix-loop-helix protein 12) (bHLHe12) (Member of PAS protein 6) (PAS domain-containing protein 6)	0.454231	16.6771	1.40449	0.185898	0.995459	-4.48639	Q8IXF0	2	1.38132	0.19064	0.996857
YTHDC1	YTH domain-containing protein 1 (Splicing factor YT521) (YT521-B)	0.20687	22.0105	1.315	0.202161	0.995459	-4.51127	Q96MU7	18	1.34864	0.190641	0.996857
ZFYVE1	Zinc finger FYVE domain-containing protein 1 (Double FYVE-containing protein 1) (SR3) (Tandem FYVE fingers-1)	-0.137045	19.8364	-1.31042	0.203679	0.995459	-4.51385	Q9HBF4	19	-1.3481	0.19081	0.996857
TSTD1	Thiosulfate:glutathione sulfurtransferase (TST) (EC 2.8.1.-)	0.512734	19.932	1.3232	0.199467	0.995459	-4.50663	Q8NFU3	6	1.34764	0.190956	0.996857
MRPS6	28S ribosomal protein S6, mitochondrial (MRP-S6) (S6mt) (Mitochondrial small ribosomal subunit protein bS6m)	-0.146579	19.5382	-1.37513	0.183046	0.995459	-4.47672	P82932	8	-1.34619	0.191418	0.996857
RPTOR	Regulatory-associated protein of mTOR (Raptor) (p150 target of rapamycin (TOR)-scaffold protein)	0.0862649	21.4284	1.27042	0.217312	0.995459	-4.53611	Q8N122	29	1.34616	0.191426	0.996857
IRF9	Interferon regulatory factor 9 (IRF-9) (IFN-alpha-responsive transcription factor subunit) (ISGF3 p48 subunit) (Interferon-stimulated gene factor 3 gamma) (ISGF-3 gamma) (Transcriptional regulator ISGF3 subunit gamma)	-0.156892	18.8617	-1.38074	0.181337	0.995459	-4.47344	Q00978	7	-1.34494	0.191815	0.996857
DUSP4	Dual specificity protein phosphatase 4 (EC 3.1.3.16) (EC 3.1.3.48) (Dual specificity protein phosphatase hVH2) (Mitogen-activated protein kinase phosphatase 2) (MAP kinase phosphatase 2) (MKP-2)	-0.228177	19.0471	-1.38814	0.179103	0.995459	-4.46909	Q13115	3	-1.34488	0.191833	0.996857
BAHCC1	BAH and coiled-coil domain-containing protein 1 (Bromo adjacent homology domain-containing protein 2) (BAH domain-containing protein 2)	0.333254	18.1272	1.37677	0.185633	0.995459	-4.48076	Q9P281	2	1.35318	0.191963	0.996857
TOP3B	DNA topoisomerase 3-beta-1 (EC 5.6.2.1) (DNA topoisomerase III beta-1)	0.260874	18.4892	1.35721	0.190768	0.995459	-4.48951	O95985	6	1.35053	0.192005	0.996857
PARP9	Protein mono-ADP-ribosyltransferase PARP9 (EC 2.4.2.-) (ADP-ribosyltransferase diphtheria toxin-like 9) (ARTD9) (B aggressive lymphoma protein) (Poly [ADP-ribose] polymerase 9) (PARP-9)	-0.106242	19.8298	-1.32075	0.200269	0.995459	-4.50802	Q8IXQ6	15	-1.3438	0.192176	0.996857
DOCK2	Dedicator of cytokinesis protein 2	0.122484	20.0295	1.30619	0.208094	0.995459	-4.51566	Q92608	19	1.3522	0.192273	0.996857
HMGN4	High mobility group nucleosome-binding domain-containing protein 4 (Non-histone chromosomal protein HMG-17-like 3) (Non-histone chromosomal protein)	0.40555	23.6881	1.3177	0.201272	0.995459	-4.50974	O00479	8	1.34221	0.192685	0.996857
FLAD1	FAD synthase (EC 2.7.7.2) (FAD pyrophosphorylase) (FMN adenylyltransferase) (Flavin adenine dinucleotide synthase) [Includes: Molybdenum cofactor biosynthesis protein-like region; FAD synthase region]	-0.0981315	20.5559	-1.30322	0.206085	0.995459	-4.5179	Q8NFF5	18	-1.34181	0.192812	0.996857
SLFN5	Schlafen family member 5	-0.249409	18.216	-1.35789	0.190556	0.995459	-4.48916	Q08AF3	6	-1.34715	0.193073	0.996857
OCIAD1	OCIA domain-containing protein 1 (Ovarian cancer immunoreactive antigen domain containing 1) (Ovarian carcinoma immunoreactive antigen)	-0.129469	20.4732	-1.34287	0.193116	0.995459	-4.4954	Q9NX40	11	-1.34075	0.193151	0.996857
ADRA2A	Alpha-2A adrenergic receptor (Alpha-2 adrenergic receptor subtype C10) (Alpha-2A adrenoreceptor) (Alpha-2A adrenoceptor) (Alpha-2AAR)	0.381068	17.0129	1.38765	0.185753	0.995459	-4.48539	P08913	2	1.35822	0.193354	0.996857
IGF2BP3	Insulin-like growth factor 2 mRNA-binding protein 3 (IGF2 mRNA-binding protein 3) (IMP-3) (IGF-II mRNA-binding protein 3) (KH domain-containing protein overexpressed in cancer) (hKOC) (VICKZ family member 3)	-0.112823	22.062	-1.27867	0.214446	0.995459	-4.53156	O00425	33	-1.33945	0.193566	0.996857
NDUFA4	Cytochrome c oxidase subunit NDUFA4 (Complex I-MLRQ) (CI-MLRQ) (NADH-ubiquinone oxidoreductase MLRQ subunit)	-0.141858	20.91	-1.4484	0.161722	0.995459	-4.43307	O00483	5	-1.33889	0.193745	0.996857
ATG2B	Autophagy-related protein 2 homolog B	0.0832762	20.3907	1.27882	0.214394	0.995459	-4.53148	Q96BY7	22	1.33875	0.193791	0.996857
PSAT1	Phosphoserine aminotransferase (EC 2.6.1.52) (Phosphohydroxythreonine aminotransferase) (PSAT)	-0.226478	25.1622	-1.29824	0.207758	0.995459	-4.52068	Q9Y617	33	-1.3374	0.194224	0.996857
EIF4A3	Eukaryotic initiation factor 4A-III (eIF-4A-III) (eIF4A-III) (EC 3.6.4.13) (ATP-dependent RNA helicase DDX48) (ATP-dependent RNA helicase eIF4A-3) (DEAD box protein 48) (Eukaryotic initiation factor 4A-like NUK-34) (Eukaryotic translation initiation factor 4A isoform 3) (Nuclear matrix protein 265) (NMP 265) (hNMP 265) [Cleaved into: Eukaryotic initiation factor 4A-III, N-terminally processed]	0.198791	22.8185	1.29715	0.208125	0.995459	-4.52129	P38919	29	1.3374	0.194225	0.996857
DNM2	Dynamin-2 (EC 3.6.5.5)	-0.0873541	22.7323	-1.25843	0.221533	0.995459	-4.54267	P50570	33	-1.33721	0.194286	0.996857
PUS7	Pseudouridylate synthase 7 homolog (EC 5.4.99.-)	0.166093	19.6259	1.30894	0.204173	0.995459	-4.51469	Q96PZ0	15	1.33719	0.194293	0.996857
SNX18	Sorting nexin-18 (SH3 and PX domain-containing protein 3B) (Sorting nexin-associated Golgi protein 1)	-0.109879	21.5658	-1.32042	0.200377	0.995459	-4.5082	Q96RF0	14	-1.3371	0.194321	0.996857
TOX4	TOX high mobility group box family member 4 (Epidermal Langerhans cell protein LCP1)	0.219241	19.4168	1.33757	0.194811	0.995459	-4.49844	O94842	7	1.33658	0.19449	0.996857
RNMT	mRNA cap guanine-N7 methyltransferase (EC 2.1.1.56) (RG7MT1) (mRNA (guanine-N(7)-)-methyltransferase) (mRNA cap methyltransferase) (hCMT1) (hMet) (hcm1p)	0.120954	21.6126	1.28432	0.212497	0.995459	-4.52843	O43148	27	1.33657	0.194493	0.996857
KDM5A	Lysine-specific demethylase 5A (EC 1.14.11.-) (Histone demethylase JARID1A) (Jumonji/ARID domain-containing protein 1A) (Retinoblastoma-binding protein 2) (RBBP-2)	-0.16524	19.5509	-1.42848	0.167312	0.995459	-4.44511	P29375	4	-1.3365	0.194516	0.996857
WDR33	pre-mRNA 3' end processing protein WDR33 (WD repeat-containing protein 33) (WD repeat-containing protein of 146 kDa)	0.159165	19.8876	1.30355	0.205972	0.995459	-4.51771	Q9C0J8	17	1.33611	0.194641	0.996857
MCM6	DNA replication licensing factor MCM6 (EC 3.6.4.12) (p105MCM)	0.16254	22.5115	1.28733	0.211465	0.995459	-4.52676	Q14566	48	1.33567	0.194782	0.996857
PTPN2	Tyrosine-protein phosphatase non-receptor type 2 (EC 3.1.3.48) (T-cell protein-tyrosine phosphatase) (TCPTP)	0.165782	19.7148	1.32963	0.197372	0.995459	-4.50297	P17706	10	1.33463	0.195115	0.996857
ALDH1A2	Retinal dehydrogenase 2 (RALDH 2) (RalDH2) (EC 1.2.1.36) (Aldehyde dehydrogenase family 1 member A2) (Retinaldehyde-specific dehydrogenase type 2) (RALDH(II))	-0.364048	18.1713	-1.32192	0.202035	0.995459	-4.5075	O94788	6	-1.33949	0.195509	0.996857
MUC1	Mucin-1 (MUC-1) (Breast carcinoma-associated antigen DF3) (Cancer antigen 15-3) (CA 15-3) (Carcinoma-associated mucin) (Episialin) (H23AG) (Krebs von den Lungen-6) (KL-6) (PEMT) (Peanut-reactive urinary mucin) (PUM) (Polymorphic epithelial mucin) (PEM) (Tumor-associated epithelial membrane antigen) (EMA) (Tumor-associated mucin) (CD antigen CD227) [Cleaved into: Mucin-1 subunit alpha (MUC1-NT) (M…	-0.184928	19.1367	-1.41839	0.170201	0.995459	-4.45115	P15941	3	-1.33334	0.195533	0.996857
SCIN	Adseverin (Scinderin)	0.131259	23.0757	1.27667	0.215137	0.995459	-4.53267	Q9Y6U3	41	1.33228	0.195875	0.996857
E2F1	Transcription factor E2F1 (E2F-1) (PBR3) (Retinoblastoma-associated protein 1) (RBAP-1) (Retinoblastoma-binding protein 3) (RBBP-3) (pRB-binding protein E2F-1)	-0.19974	20.1616	-1.36498	0.186167	0.995459	-4.48263	Q01094	5	-1.3319	0.196	0.996857
SLC4A1AP	Kanadaptin (Human lung cancer oncogene 3 protein) (HLC-3) (Kidney anion exchanger adapter protein) (Solute carrier family 4 anion exchanger member 1 adapter protein)	0.166193	19.1434	1.31464	0.202281	0.995459	-4.51147	Q9BWU0	12	1.33166	0.196077	0.996857
HES6	Transcription cofactor HES-6 (C-HAIRY1) (Class B basic helix-loop-helix protein 41) (bHLHb41) (Hairy and enhancer of split 6)	-0.293146	19.774	-1.34258	0.193208	0.995459	-4.49557	Q96HZ4	3	-1.33153	0.196118	0.996857
SATB2	DNA-binding protein SATB2 (Special AT-rich sequence-binding protein 2)	0.269884	17.3972	1.48872	0.162745	0.995459	-4.45372	Q9UPW6	4	1.36314	0.196157	0.996857
NMT2	Glycylpeptide N-tetradecanoyltransferase 2 (EC 2.3.1.97) (Myristoyl-CoA:protein N-myristoyltransferase 2) (NMT 2) (Peptide N-myristoyltransferase 2) (Type II N-myristoyltransferase)	0.139076	19.8351	1.32075	0.200267	0.995459	-4.50801	O60551	12	1.33134	0.196179	0.996857
CTSA	Lysosomal protective protein (EC 3.4.16.5) (Carboxypeptidase C) (Carboxypeptidase L) (Cathepsin A) (Protective protein cathepsin A) (PPCA) (Protective protein for beta-galactosidase) [Cleaved into: Lysosomal protective protein 32 kDa chain; Lysosomal protective protein 20 kDa chain]	-0.285039	19.6204	-1.3109	0.203521	0.995459	-4.51358	P10619	9	-1.33103	0.19628	0.996857
ACTA1	Actin, alpha skeletal muscle (Alpha-actin-1) [Cleaved into: Actin, alpha skeletal muscle, intermediate form]	-0.218252	17.478	-1.42346	0.170969	0.995459	-4.45163	P68133	2	-1.33701	0.196304	0.996857
NEK9	Serine/threonine-protein kinase Nek9 (EC 2.7.11.1) (Nercc1 kinase) (Never in mitosis A-related kinase 9) (NimA-related protein kinase 9) (NimA-related kinase 8) (Nek8)	-0.120305	20.399	-1.28347	0.212791	0.995459	-4.52891	Q8TD19	23	-1.33028	0.196522	0.996857
MRPS16	28S ribosomal protein S16, mitochondrial (MRP-S16) (S16mt) (Mitochondrial small ribosomal subunit protein bS16m)	-0.202825	19.3905	-1.3478	0.19155	0.995459	-4.49257	Q9Y3D3	6	-1.33026	0.196529	0.996857
S100A16	Protein S100-A16 (Aging-associated gene 13 protein) (Protein S100-F) (S100 calcium-binding protein A16)	0.140993	20.1813	1.43893	0.164359	0.995459	-4.43881	Q96FQ6	5	1.33025	0.196532	0.996857
NDUFA2	NADH dehydrogenase [ubiquinone] 1 alpha subcomplex subunit 2 (Complex I-B8) (CI-B8) (NADH-ubiquinone oxidoreductase B8 subunit)	0.116554	21.4329	1.3723	0.183912	0.995459	-4.47838	O43678	9	1.33005	0.196598	0.996857
TCIRG1	V-type proton ATPase 116 kDa subunit a isoform 3 (V-ATPase 116 kDa isoform a3) (Osteoclastic proton pump 116 kDa subunit) (OC-116 kDa) (OC116) (T-cell immune regulator 1) (T-cell immune response cDNA7 protein) (TIRC7) (Vacuolar proton translocating ATPase 116 kDa subunit a isoform 3)	0.239017	16.8927	1.43165	0.171701	0.995459	-4.46366	Q13488	4	1.34422	0.196646	0.996857
YWHAQ	14-3-3 protein theta (14-3-3 protein T-cell) (14-3-3 protein tau) (Protein HS1)	-0.10631	23.5844	-1.28916	0.21084	0.995459	-4.52575	P27348	19	-1.32969	0.196714	0.996857
SOWAHC	Ankyrin repeat domain-containing protein SOWAHC (Ankyrin repeat domain-containing protein 57) (Protein sosondowah homolog C)	0.251564	18.2274	1.37948	0.186932	0.995459	-4.48178	Q53LP3	5	1.3438	0.196778	0.996857
EIF4A2	Eukaryotic initiation factor 4A-II (eIF-4A-II) (eIF4A-II) (EC 3.6.4.13) (ATP-dependent RNA helicase eIF4A-2)	0.0991964	22.5365	1.3268	0.198291	0.995459	-4.50458	Q14240	13	1.32939	0.196813	0.996857
PLK1	Serine/threonine-protein kinase PLK1 (EC 2.7.11.21) (Polo-like kinase 1) (PLK-1) (Serine/threonine-protein kinase 13) (STPK13)	-0.409769	17.4358	-1.4116	0.186166	0.995459	-4.48951	P53350	3	-1.36726	0.196814	0.996857
ARG1	Arginase-1 (EC 3.5.3.1) (Liver-type arginase) (Type I arginase)	0.303573	19.6802	1.31382	0.202551	0.995459	-4.51193	P05089	7	1.32894	0.196957	0.996857
HNRNPDL	Heterogeneous nuclear ribonucleoprotein D-like (hnRNP D-like) (hnRNP DL) (AU-rich element RNA-binding factor) (JKT41-binding protein) (Protein laAUF1)	0.137784	23.7516	1.28025	0.2139	0.995459	-4.53069	O14979	29	1.32888	0.196978	0.996857
AGPAT4	1-acyl-sn-glycerol-3-phosphate acyltransferase delta (EC 2.3.1.51) (1-acylglycerol-3-phosphate O-acyltransferase 4) (1-AGP acyltransferase 4) (1-AGPAT 4) (Lysophosphatidic acid acyltransferase delta) (LPAAT-delta)	0.158821	18.6882	1.38011	0.181527	0.995459	-4.47381	Q9NRZ5	6	1.32876	0.197016	0.996857
EEF1A1	Elongation factor 1-alpha 1 (EF-1-alpha-1) (Elongation factor Tu) (EF-Tu) (Eukaryotic elongation factor 1 A-1) (eEF1A-1) (Leukocyte receptor cluster member 7)	-0.0911439	26.9315	-1.24715	0.225561	0.995459	-4.54881	P68104	49	-1.32869	0.197038	0.996857
EIF4G3	Eukaryotic translation initiation factor 4 gamma 3 (eIF-4-gamma 3) (eIF-4G 3) (eIF4G 3) (eIF-4-gamma II) (eIF4GII)	0.0799735	22.6861	1.23188	0.231103	0.995459	-4.55704	O43432	55	1.32757	0.197404	0.996857
ENTPD2	Ectonucleoside triphosphate diphosphohydrolase 2 (NTPDase 2) (EC 3.6.1.-) (CD39 antigen-like 1) (Ecto-ATP diphosphohydrolase 2) (Ecto-ATPDase 2) (Ecto-ATPase 2)	0.276126	18.3426	1.36071	0.190566	0.995459	-4.48882	Q9Y5L3	4	1.33495	0.197752	0.996857
ATP5PB	ATP synthase F(0) complex subunit B1, mitochondrial (ATP synthase peripheral stalk-membrane subunit b) (ATP synthase proton-transporting mitochondrial F(0) complex subunit B1) (ATP synthase subunit b) (ATPase subunit b)	-0.101158	22.2007	-1.29283	0.20959	0.995459	-4.5237	P24539	17	-1.32621	0.197846	0.996857
KRT18	Keratin, type I cytoskeletal 18 (Cell proliferation-inducing gene 46 protein) (Cytokeratin-18) (CK-18) (Keratin-18) (K18)	-0.134031	23.4464	-1.27072	0.217207	0.995459	-4.53594	P05783	55	-1.32617	0.19786	0.996857
XPC	DNA repair protein complementing XP-C cells (Xeroderma pigmentosum group C-complementing protein) (p125)	0.157692	21.8693	1.2892	0.210826	0.995459	-4.52572	Q01831	20	1.32617	0.197861	0.996857
FMNL1	Formin-like protein 1 (CLL-associated antigen KW-13) (Leukocyte formin)	0.109895	19.5182	1.35676	0.188729	0.995459	-4.4874	O95466	10	1.32614	0.197868	0.996857
CCK	Cholecystokinin (CCK) [Cleaved into: Cholecystokinin-58 (CCK58); Cholecystokinin-58 desnonopeptide ((1-49)-CCK58); Cholecystokinin-39 (CCK39); Cholecystokinin-33 (CCK33); Cholecystokinin-25 (CCK25); Cholecystokinin-18 (CCK18); Cholecystokinin-12 (CCK12); Cholecystokinin-8 (CCK8); Cholecystokinin-7 (CCK7); Cholecystokinin-5 (CCK5)]	0.194029	19.1459	1.47702	0.156206	0.995459	-4.42619	P06307	2	1.33185	0.197964	0.996857
HERC1	Probable E3 ubiquitin-protein ligase HERC1 (EC 2.3.2.26) (HECT domain and RCC1-like domain-containing protein 1) (HECT-type E3 ubiquitin transferase HERC1) (p532) (p619)	0.089079	20.6138	1.25201	0.223819	0.995459	-4.54617	Q15751	31	1.3255	0.198078	0.996857
SPRED2	Sprouty-related, EVH1 domain-containing protein 2 (Spred-2)	-0.167499	19.3939	-1.38703	0.179437	0.995459	-4.46975	Q7Z698	5	-1.32496	0.198255	0.996857
C18orf25	Uncharacterized protein C18orf25 (ARKadia-like protein 1)	0.199292	16.9765	1.41155	0.174401	0.995459	-4.46125	Q96B23	4	1.33046	0.198414	0.996857
PCNT	Pericentrin (Kendrin) (Pericentrin-B)	0.190591	20.1123	1.33703	0.198028	0.995459	-4.50057	O95613	9	1.33277	0.198453	0.996857
CFP	Properdin (Complement factor P)	0.325339	16.2144	1.36049	0.192743	0.995459	-4.49093	P27918	3	1.33725	0.198863	0.996857
NCAN	Neurocan core protein (Chondroitin sulfate proteoglycan 3)	0.229249	25.2021	1.28338	0.21282	0.995459	-4.52896	O14594	40	1.3226	0.199026	0.996857
SRSF6	Serine/arginine-rich splicing factor 6 (Pre-mRNA-splicing factor SRP55) (Splicing factor, arginine/serine-rich 6)	0.301437	23.7503	1.28902	0.21089	0.995459	-4.52583	Q13247	20	1.32196	0.199236	0.996857
CFDP1	Craniofacial development protein 1 (Bucentaur)	0.176472	21.131	1.29108	0.210185	0.995459	-4.52468	Q9UEE9	16	1.32149	0.19939	0.996857
DMAP1	DNA methyltransferase 1-associated protein 1 (DNMAP1) (DNMT1-associated protein 1)	0.120424	19.5385	1.30202	0.206485	0.995459	-4.51857	Q9NPF5	14	1.32135	0.199437	0.996857
CNDP2	Cytosolic non-specific dipeptidase (EC 3.4.13.18) (CNDP dipeptidase 2) (Carnosine dipeptidase II) (Epididymis secretory protein Li 13) (Glutamate carboxypeptidase-like protein 1) (Peptidase A)	-0.201834	24.1167	-1.27991	0.214017	0.995459	-4.53088	Q96KP4	40	-1.32128	0.199457	0.996857
KRT73	Keratin, type II cytoskeletal 73 (Cytokeratin-73) (CK-73) (Keratin-73) (K73) (Type II inner root sheath-specific keratin-K6irs3) (Type-II keratin Kb36)	0.377367	17.1365	1.34787	0.19794	0.995459	-4.4987	Q86Y46	3	1.33817	0.199666	0.996857
FAM102A	Protein FAM102A (Early estrogen-induced gene 1 protein)	0.226895	16.4262	1.7821	0.102773	0.995459	-4.35218	Q5T9C2	3	1.35776	0.199727	0.996857
JPH3	Junctophilin-3 (JP-3) (Junctophilin type 3) (Trinucleotide repeat-containing gene 22 protein)	0.21078	17.1929	1.34511	0.192402	0.995459	-4.49412	Q8WXH2	5	1.32036	0.19976	0.996857
HSPA2	Heat shock-related 70 kDa protein 2 (Heat shock 70 kDa protein 2)	-0.226893	24.1421	-1.28114	0.213592	0.995459	-4.5302	P54652	39	-1.32034	0.199767	0.996857
PIK3R4	Phosphoinositide 3-kinase regulatory subunit 4 (PI3-kinase regulatory subunit 4) (EC 2.7.11.1) (PI3-kinase p150 subunit) (Phosphoinositide 3-kinase adaptor protein)	0.0990676	20.8632	1.25912	0.221289	0.995459	-4.5423	Q99570	27	1.31953	0.200034	0.996857
AKR1B10	Aldo-keto reductase family 1 member B10 (EC 1.1.1.300) (EC 1.1.1.54) (ARL-1) (Aldose reductase-like) (Aldose reductase-related protein) (ARP) (hARP) (Small intestine reductase) (SI reductase)	-0.137052	21.9469	-1.27488	0.21576	0.995459	-4.53366	O60218	24	-1.31886	0.200254	0.996857
DDX41	Probable ATP-dependent RNA helicase DDX41 (EC 3.6.4.13) (DEAD box protein 41) (DEAD box protein abstrakt homolog)	0.12081	19.922	1.28853	0.211057	0.995459	-4.5261	Q9UJV9	16	1.31766	0.200648	0.996857
CPSF7	Cleavage and polyadenylation specificity factor subunit 7 (Cleavage and polyadenylation specificity factor 59 kDa subunit) (CPSF 59 kDa subunit) (Cleavage factor Im complex 59 kDa subunit) (CFIm59) (Pre-mRNA cleavage factor Im 59 kDa subunit)	0.207268	22.1014	1.28363	0.212736	0.995459	-4.52882	Q8N684	19	1.31728	0.200776	0.996857
OAT	Ornithine aminotransferase, mitochondrial (EC 2.6.1.13) (Ornithine delta-aminotransferase) (Ornithine--oxo-acid aminotransferase) [Cleaved into: Ornithine aminotransferase, hepatic form; Ornithine aminotransferase, renal form]	-0.181876	22.0746	-1.27743	0.214874	0.995459	-4.53225	P04181	26	-1.31707	0.200842	0.996857
CASP9	Caspase-9 (CASP-9) (EC 3.4.22.62) (Apoptotic protease Mch-6) (Apoptotic protease-activating factor 3) (APAF-3) (ICE-like apoptotic protease 6) (ICE-LAP6) [Cleaved into: Caspase-9 subunit p35; Caspase-9 subunit p10]	-0.156584	19.5607	-1.36864	0.185037	0.995459	-4.48051	P55211	6	-1.31682	0.200927	0.996857
LIPE	Hormone-sensitive lipase (HSL) (EC 3.1.1.79)	-0.152119	20.2502	-1.27887	0.214375	0.995459	-4.53145	Q05469	20	-1.31586	0.201243	0.996857
MCU	Calcium uniporter protein, mitochondrial (HsMCU) (Coiled-coil domain-containing protein 109A)	-0.166651	18.7778	-1.3493	0.193248	0.995459	-4.49355	Q8NE86	8	-1.32159	0.201298	0.996857
MRM3	rRNA methyltransferase 3, mitochondrial (EC 2.1.1.-) (16S rRNA (guanosine(1370)-2'-O)-methyltransferase) (16S rRNA [Gm1370] 2'-O-methyltransferase) (RNA methyltransferase-like protein 1)	0.122163	19.4579	1.32038	0.20039	0.995459	-4.50823	Q9HC36	11	1.31547	0.20137	0.996857
WDR70	WD repeat-containing protein 70	0.104196	19.3691	1.30944	0.204004	0.995459	-4.5144	Q9NW82	13	1.31534	0.201415	0.996857
STX5	Syntaxin-5	-0.118451	21.2759	-1.29593	0.208538	0.995459	-4.52197	Q13190	14	-1.31488	0.201568	0.996857
LPGAT1	Acyl-CoA:lysophosphatidylglycerol acyltransferase 1 (EC 2.3.1.-)	-0.200932	18.2992	-1.35902	0.188021	0.995459	-4.48609	Q92604	4	-1.31449	0.201696	0.996857
AMDHD2	N-acetylglucosamine-6-phosphate deacetylase (GlcNAc 6-P deacetylase) (EC 3.5.1.25) (Amidohydrolase domain-containing protein 2)	-0.143683	19.0075	-1.31745	0.201353	0.995459	-4.50988	Q9Y303	10	-1.31439	0.201729	0.996857
KCNIP4	Kv channel-interacting protein 4 (KChIP4) (A-type potassium channel modulatory protein 4) (Calsenilin-like protein) (Potassium channel-interacting protein 4)	-0.247504	17.9409	-1.34672	0.194065	0.995459	-4.49413	Q6PIL6	4	-1.31972	0.201912	0.996857
CNOT2	CCR4-NOT transcription complex subunit 2 (CCR4-associated factor 2)	0.099126	19.0095	1.41637	0.170784	0.995459	-4.45236	Q9NZN8	8	1.31342	0.202049	0.996857
MAP4K5	Mitogen-activated protein kinase kinase kinase kinase 5 (EC 2.7.11.1) (Kinase homologous to SPS1/STE20) (KHS) (MAPK/ERK kinase kinase kinase 5) (MEK kinase kinase 5) (MEKKK 5)	0.190772	19.0255	1.29224	0.209793	0.995459	-4.52404	Q9Y4K4	12	1.31286	0.202235	0.996857
CHID1	Chitinase domain-containing protein 1 (Stabilin-1-interacting chitinase-like protein) (SI-CLP)	-0.159663	22.1356	-1.28269	0.213057	0.995459	-4.52934	Q9BWS9	16	-1.31268	0.202294	0.996857
TACC1	Transforming acidic coiled-coil-containing protein 1 (Gastric cancer antigen Ga55) (Taxin-1)	-0.108172	21.6579	-1.25253	0.223634	0.995459	-4.54589	O75410	32	-1.31262	0.202316	0.996857
TMEM231	Transmembrane protein 231	0.169769	19.2754	1.44823	0.164005	0.995459	-4.44174	Q9H6L2	4	1.31842	0.202336	0.996857
YARS1	Tyrosine--tRNA ligase, cytoplasmic (EC 6.1.1.1) (Tyrosyl-tRNA synthetase) (TyrRS) [Cleaved into: Tyrosine--tRNA ligase, cytoplasmic, N-terminally processed]	-0.0986147	23.6201	-1.23947	0.228336	0.995459	-4.55296	P54577	52	-1.31245	0.202372	0.996857
NOTCH2	Neurogenic locus notch homolog protein 2 (Notch 2) (hN2) [Cleaved into: Notch 2 extracellular truncation (N2ECD); Notch 2 intracellular domain (N2ICD)]	-0.173592	20.5817	-1.31931	0.200741	0.995459	-4.50883	Q04721	8	-1.31124	0.202773	0.996857
RPS17	40S ribosomal protein S17 (Small ribosomal subunit protein eS17)	-0.141807	22.5623	-1.2934	0.209397	0.995459	-4.52339	P08708	13	-1.31121	0.202783	0.996857
LGI4	Leucine-rich repeat LGI family member 4 (LGI1-like protein 3) (Leucine-rich glioma-inactivated protein 4)	0.167777	17.4604	1.39156	0.17808	0.995459	-4.46708	Q8N135	4	1.31062	0.202978	0.996857
MPZL1	Myelin protein zero-like protein 1 (Protein zero-related)	-0.157115	18.7241	-1.36064	0.187516	0.995459	-4.48516	O95297	6	-1.31053	0.203009	0.996857
KIF5C	Kinesin heavy chain isoform 5C (Kinesin heavy chain neuron-specific 2)	-0.15391	23.3243	-1.26133	0.220507	0.995459	-4.54109	O60282	52	-1.31006	0.203164	0.996857
NEK1	Serine/threonine-protein kinase Nek1 (EC 2.7.11.1) (Never in mitosis A-related kinase 1) (NimA-related protein kinase 1) (Renal carcinoma antigen NY-REN-55)	0.160995	18.0222	1.32339	0.199403	0.995459	-4.50652	Q96PY6	8	1.30879	0.203587	0.996857
MTARC1	Mitochondrial amidoxime-reducing component 1 (mARC1) (EC 1.7.-.-) (Molybdenum cofactor sulfurase C-terminal domain-containing protein 1) (MOSC domain-containing protein 1) (Moco sulfurase C-terminal domain-containing protein 1)	-0.201688	20.4039	-1.33752	0.194827	0.995459	-4.49847	Q5VT66	5	-1.30864	0.203639	0.996857
DCN	Decorin (Bone proteoglycan II) (PG-S2) (PG40)	-0.484839	21.3106	-1.27811	0.214639	0.995459	-4.53187	P07585	13	-1.30813	0.203809	0.996857
MDH2	Malate dehydrogenase, mitochondrial (EC 1.1.1.37)	-0.1839	25.4073	-1.26666	0.218632	0.995459	-4.53818	P40926	32	-1.30789	0.20389	0.996857
RPE	Ribulose-phosphate 3-epimerase (EC 5.1.3.1) (Ribulose-5-phosphate-3-epimerase)	-0.15439	19.0527	-1.3827	0.180744	0.995459	-4.47229	Q96AT9	5	-1.30644	0.204373	0.996857
PSEN1	Presenilin-1 (PS-1) (EC 3.4.23.-) (Protein S182) [Cleaved into: Presenilin-1 NTF subunit; Presenilin-1 CTF subunit; Presenilin-1 CTF12 (PS1-CTF12)]	0.145241	18.3402	1.46826	0.156301	0.995459	-4.42096	P49768	3	1.30628	0.204425	0.996857
LNPK	Endoplasmic reticulum junction formation protein lunapark (ER junction formation factor lunapark)	-0.11585	21.6946	-1.26556	0.219017	0.995459	-4.53878	Q9C0E8	20	-1.30615	0.204471	0.996857
GTPBP10	GTP-binding protein 10 (Protein obg homolog 2) (ObgH2)	0.151074	18.3386	1.32868	0.199837	0.995459	-4.50387	A4D1E9	9	1.31138	0.20466	0.996857
SGCD	Delta-sarcoglycan (Delta-SG) (35 kDa dystrophin-associated glycoprotein) (35DAG)	0.301486	19.3569	1.29011	0.210516	0.995459	-4.52522	Q92629	7	1.30532	0.204747	0.996857
AP3M1	AP-3 complex subunit mu-1 (AP-3 adaptor complex mu3A subunit) (Adaptor-related protein complex 3 subunit mu-1) (Mu-adaptin 3A) (Mu3A-adaptin)	0.0869399	19.9917	1.30968	0.203924	0.995459	-4.51427	Q9Y2T2	13	1.30467	0.204966	0.996857
GOPC	Golgi-associated PDZ and coiled-coil motif-containing protein (CFTR-associated ligand) (Fused in glioblastoma) (PDZ protein interacting specifically with TC10) (PIST)	-0.146642	20.9316	-1.26497	0.219225	0.995459	-4.5391	Q9HD26	22	-1.30459	0.204991	0.996857
SERPINE2	Glia-derived nexin (GDN) (Peptidase inhibitor 7) (PI-7) (Protease nexin 1) (PN-1) (Protease nexin I) (Serpin E2)	0.171926	21.8169	1.27132	0.216998	0.995459	-4.53561	P07093	18	1.30438	0.205064	0.996857
CRB1	Protein crumbs homolog 1	-0.174819	19.3123	-1.37393	0.183411	0.995459	-4.47742	P82279	4	-1.30437	0.205067	0.996857
PM20D2	Peptidase M20 domain-containing protein 2 (Aminoacylase-1-like protein 2)	0.236747	16.7144	1.46538	0.1689	0.995459	-4.46287	Q8IYS1	5	1.33453	0.205109	0.996857
YEATS4	YEATS domain-containing protein 4 (Glioma-amplified sequence 41) (Gas41) (NuMA-binding protein 1) (NuBI-1) (NuBI1)	0.173481	19.1531	1.33688	0.195031	0.995459	-4.49883	O95619	6	1.30348	0.205365	0.996857
SYNPR	Synaptoporin	0.186148	19.4891	1.32697	0.198238	0.995459	-4.50449	Q8TBG9	6	1.30268	0.205633	0.996857
NOC3L	Nucleolar complex protein 3 homolog (NOC3 protein homolog) (Factor for adipocyte differentiation 24) (NOC3-like protein) (Nucleolar complex-associated protein 3-like protein)	-0.327507	19.337	-1.27964	0.21411	0.995459	-4.53103	Q8WTT2	9	-1.30248	0.205701	0.996857
SYT2	Synaptotagmin-2 (Synaptotagmin II) (SytII)	0.288504	19.2915	1.3056	0.205284	0.995459	-4.51656	Q8N9I0	4	1.30244	0.205713	0.996857
TENM4	Teneurin-4 (Ten-4) (Protein Odd Oz/ten-m homolog 4) (Tenascin-M4) (Ten-m4) (Teneurin transmembrane protein 4)	0.102149	21.121	1.24211	0.227378	0.995459	-4.55153	Q6N022	29	1.30175	0.205944	0.996857
MAP1S	Microtubule-associated protein 1S (MAP-1S) (BPY2-interacting protein 1) (Microtubule-associated protein 8) (Variable charge Y chromosome 2-interacting protein 1) (VCY2-interacting protein 1) (VCY2IP-1) [Cleaved into: MAP1S heavy chain; MAP1S light chain]	0.0728108	22.4843	1.2108	0.238922	0.995459	-4.56827	Q66K74	32	1.30151	0.206027	0.996857
MROH1	Maestro heat-like repeat-containing protein family member 1 (HEAT repeat-containing protein 7A)	0.0905333	21.6494	1.23284	0.230753	0.995459	-4.55653	Q8NDA8	30	1.30118	0.206135	0.996857
ADAM9	Disintegrin and metalloproteinase domain-containing protein 9 (ADAM 9) (EC 3.4.24.-) (Cellular disintegrin-related protein) (Meltrin-gamma) (Metalloprotease/disintegrin/cysteine-rich protein 9) (Myeloma cell metalloproteinase)	0.115255	19.5579	1.2982	0.207773	0.995459	-4.52071	Q13443	12	1.30025	0.206451	0.996857
NRM	Nurim (Nuclear envelope membrane protein) (Nuclear rim protein)	0.172036	18.8122	1.37254	0.183838	0.995459	-4.47823	Q8IXM6	4	1.30025	0.206451	0.996857
JUP	Junction plakoglobin (Catenin gamma) (Desmoplakin III) (Desmoplakin-3)	0.269046	21.4273	1.26597	0.218871	0.995459	-4.53855	P14923	23	1.29978	0.206607	0.996857
POLR2H	DNA-directed RNA polymerases I, II, and III subunit RPABC3 (RNA polymerases I, II, and III subunit ABC3) (DNA-directed RNA polymerase II subunit H) (DNA-directed RNA polymerases I, II, and III 17.1 kDa polypeptide) (RPB17) (RPB8 homolog) (hRPB8)	0.294893	19.489	1.30053	0.206985	0.995459	-4.5194	P52434	4	1.29907	0.206847	0.996857
GABRB3	Gamma-aminobutyric acid receptor subunit beta-3 (GABA(A) receptor subunit beta-3)	0.153801	18.4574	1.3742	0.183331	0.995459	-4.47727	P28472	5	1.29886	0.206919	0.996857
GTF3C2	General transcription factor 3C polypeptide 2 (TF3C-beta) (Transcription factor IIIC 110 kDa subunit) (TFIIIC 110 kDa subunit) (TFIIIC110) (Transcription factor IIIC subunit beta)	0.134095	19.6422	1.30091	0.208992	0.995459	-4.51795	Q8WUA4	12	1.30454	0.206936	0.996857
IGHA2	Immunoglobulin heavy constant alpha 2 (Ig alpha-2 chain C region) (Ig alpha-2 chain C region BUT) (Ig alpha-2 chain C region LAN)	0.336383	18.2827	1.29217	0.209814	0.995459	-4.52407	P01877	4	1.29845	0.207057	0.996857
CNTNAP5	Contactin-associated protein-like 5 (Cell recognition molecule Caspr5)	0.161561	19.178	1.29251	0.209701	0.995459	-4.52389	Q8WYK1	10	1.2975	0.207378	0.996857
OTUD7B	OTU domain-containing protein 7B (EC 3.4.19.12) (Cellular zinc finger anti-NF-kappa-B protein) (Cezanne) (Zinc finger A20 domain-containing protein 1) (Zinc finger protein Cezanne)	0.12245	20.0911	1.27769	0.214783	0.995459	-4.5321	Q6GQQ9	14	1.29748	0.207384	0.996857
TPD52L2	Tumor protein D54 (hD54) (Tumor protein D52-like 2)	-0.126357	21.5197	-1.2622	0.220201	0.995459	-4.54062	O43399	18	-1.2967	0.207648	0.996857
MAGI1	Membrane-associated guanylate kinase, WW and PDZ domain-containing protein 1 (Atrophin-1-interacting protein 3) (AIP-3) (BAI1-associated protein 1) (BAP-1) (Membrane-associated guanylate kinase inverted 1) (MAGI-1) (Trinucleotide repeat-containing gene 19 protein) (WW domain-containing protein 3) (WWP3)	0.0915867	21.5471	1.23338	0.230556	0.995459	-4.55624	Q96QZ7	27	1.29626	0.207799	0.996857
TSEN34	tRNA-splicing endonuclease subunit Sen34 (EC 4.6.1.16) (Leukocyte receptor cluster member 5) (tRNA-intron endonuclease Sen34) (HsSen34)	0.154993	17.077	1.4228	0.171157	0.995459	-4.4553	Q9BSV6	5	1.30174	0.207875	0.996857
ERMP1	Endoplasmic reticulum metallopeptidase 1 (EC 3.4.-.-) (Felix-ina)	-0.166152	20.6931	-1.26776	0.218245	0.995459	-4.53757	Q7Z2K6	15	-1.29534	0.208108	0.996857
DBNL	Drebrin-like protein (Cervical SH3P7) (Cervical mucin-associated protein) (Drebrin-F) (HPK1-interacting protein of 55 kDa) (HIP-55) (SH3 domain-containing protein 7)	-0.0976595	23.2924	-1.23871	0.228614	0.995459	-4.55337	Q9UJU6	25	-1.29453	0.208384	0.996857
NCSTN	Nicastrin	-0.104335	21.237	-1.26192	0.220298	0.995459	-4.54077	Q92542	17	-1.29432	0.208457	0.996857
SLC25A20	Mitochondrial carnitine/acylcarnitine carrier protein (Carnitine/acylcarnitine translocase) (CAC) (Solute carrier family 25 member 20)	-0.166253	20.5232	-1.27622	0.215294	0.995459	-4.53291	O43772	12	-1.29358	0.208707	0.996857
TMED10	Transmembrane emp24 domain-containing protein 10 (21 kDa transmembrane-trafficking protein) (S31III125) (S31I125) (Tmp-21-I) (Transmembrane protein Tmp21) (p23) (p24 family protein delta-1) (p24delta1) (p24delta)	-0.126054	21.931	-1.27294	0.216434	0.995459	-4.53472	P49755	14	-1.29336	0.20878	0.996857
BBOX1	Gamma-butyrobetaine dioxygenase (EC 1.14.11.1) (Gamma-butyrobetaine hydroxylase) (Gamma-BBH) (Gamma-butyrobetaine,2-oxoglutarate dioxygenase)	-0.238392	22.1748	-1.26118	0.22056	0.995459	-4.54117	O75936	18	-1.29298	0.208911	0.996857
PGAM4	Probable phosphoglycerate mutase 4 (EC 5.4.2.11) (EC 5.4.2.4)	0.248499	18.9145	1.32612	0.198515	0.995459	-4.50497	Q8N0Y7	2	1.29297	0.208913	0.996857
ARHGAP45	Rho GTPase-activating protein 45 [Cleaved into: Minor histocompatibility antigen HA-1 (mHag HA-1)]	0.19103	18.9247	1.3025	0.209326	0.995459	-4.51745	Q92619	9	1.30061	0.209026	0.996857
SNRNP70	U1 small nuclear ribonucleoprotein 70 kDa (U1 snRNP 70 kDa) (U1-70K) (snRNP70)	0.21758	23.6612	1.25641	0.222253	0.995459	-4.54378	P08621	25	1.29231	0.20914	0.996857
KRR1	KRR1 small subunit processome component homolog (HIV-1 Rev-binding protein 2) (KRR-R motif-containing protein 1) (Rev-interacting protein 1) (Rip-1)	-0.122535	20.4469	-1.26748	0.218344	0.995459	-4.53773	Q13601	15	-1.29228	0.209147	0.996857
IGHM	Immunoglobulin heavy constant mu (Ig mu chain C region) (Ig mu chain C region BOT) (Ig mu chain C region GAL) (Ig mu chain C region OU)	0.193871	22.9649	1.25722	0.221962	0.995459	-4.54333	P01871	21	1.29206	0.209223	0.996857
SPG11	Spatacsin (Colorectal carcinoma-associated protein) (Spastic paraplegia 11 protein)	-0.373641	16.3779	-1.45739	0.176225	0.995459	-4.49101	Q96JI7	3	-1.33358	0.209538	0.996857
AP1B1	AP-1 complex subunit beta-1 (Adaptor protein complex AP-1 subunit beta-1) (Adaptor-related protein complex 1 subunit beta-1) (Beta-1-adaptin) (Beta-adaptin 1) (Clathrin assembly protein complex 1 beta large chain) (Golgi adaptor HA1/AP1 adaptin beta subunit)	-0.0873441	22.213	-1.22393	0.234027	0.995459	-4.56129	Q10567	28	-1.29097	0.209595	0.996857
API5	Apoptosis inhibitor 5 (API-5) (Antiapoptosis clone 11 protein) (AAC-11) (Cell migration-inducing gene 8 protein) (Fibroblast growth factor 2-interacting factor) (FIF) (Protein XAGL)	0.14598	22.9353	1.24734	0.225495	0.995459	-4.54871	Q9BZZ5	27	1.2908	0.209652	0.996857
NRXN1	Neurexin-1 (Neurexin I-alpha) (Neurexin-1-alpha)	0.127182	22.0535	1.24239	0.227277	0.995459	-4.55138	Q9ULB1	28	1.29063	0.209713	0.996857
NPC1	NPC intracellular cholesterol transporter 1 (Niemann-Pick C1 protein)	0.187178	20.0361	1.27005	0.217444	0.995459	-4.53631	O15118	12	1.29028	0.20983	0.996857
DHRS7B	Dehydrogenase/reductase SDR family member 7B (EC 1.1.-.-) (Short-chain dehydrogenase/reductase family 32C member 1)	-0.109181	20.1514	-1.3027	0.206256	0.995459	-4.51819	Q6IAN0	11	-1.29025	0.20984	0.996857
UQCRFS1	Cytochrome b-c1 complex subunit Rieske, mitochondrial (EC 7.1.1.8) (Complex III subunit 5) (Cytochrome b-c1 complex subunit 5) (Rieske iron-sulfur protein) (RISP) (Rieske protein UQCRFS1) (Ubiquinol-cytochrome c reductase iron-sulfur subunit) [Cleaved into: Cytochrome b-c1 complex subunit 9 (Su9) (Subunit 9) (8 kDa subunit 9) (Complex III subunit IX) (Cytochrome b-c1 complex subunit 11) (UQCRFS1 …	-0.0969433	22.0977	-1.26853	0.217974	0.995459	-4.53715	P47985	15	-1.28974	0.210016	0.996857
EIF3G	Eukaryotic translation initiation factor 3 subunit G (eIF3g) (Eukaryotic translation initiation factor 3 RNA-binding subunit) (eIF-3 RNA-binding subunit) (Eukaryotic translation initiation factor 3 subunit 4) (eIF-3-delta) (eIF3 p42) (eIF3 p44)	-0.114844	22.2424	-1.23747	0.229061	0.995459	-4.55403	O75821	28	-1.28949	0.210101	0.996857
CASP14	Caspase-14 (CASP-14) (EC 3.4.22.-) [Cleaved into: Caspase-14 subunit p17, mature form; Caspase-14 subunit p10, mature form; Caspase-14 subunit p20, intermediate form; Caspase-14 subunit p8, intermediate form]	0.416371	19.739	1.26431	0.219455	0.995459	-4.53946	P31944	8	1.28875	0.210352	0.996857
SPECC1	Cytospin-B (Nuclear structure protein 5) (NSP5) (Sperm antigen HCMOGT-1) (Sperm antigen with calponin homology and coiled-coil domains 1)	-0.0853345	22.1658	-1.20853	0.239777	0.995459	-4.56947	Q5M775	41	-1.28873	0.210359	0.996857
ROBO2	Roundabout homolog 2	0.0885413	19.6312	1.27888	0.214374	0.995459	-4.53145	Q9HCK4	14	1.28851	0.210434	0.996857
NECTIN3	Nectin-3 (CDw113) (Nectin cell adhesion molecule 3) (Poliovirus receptor-related protein 3) (CD antigen CD113)	0.197722	17.1497	1.3475	0.191643	0.995459	-4.49274	Q9NQS3	3	1.28829	0.210509	0.996857
CPSF1	Cleavage and polyadenylation specificity factor subunit 1 (Cleavage and polyadenylation specificity factor 160 kDa subunit) (CPSF 160 kDa subunit)	0.11899	21.2846	1.2396	0.228288	0.995459	-4.55289	Q10570	26	1.28817	0.210553	0.996857
SRRM2	Serine/arginine repetitive matrix protein 2 (300 kDa nuclear matrix antigen) (Serine/arginine-rich splicing factor-related nuclear matrix protein of 300 kDa) (SR-related nuclear matrix protein of 300 kDa) (Ser/Arg-related nuclear matrix protein of 300 kDa) (Splicing coactivator subunit SRm300) (Tax-responsive enhancer element-binding protein 803) (TaxREB803)	0.122509	23.0449	1.23127	0.231326	0.995459	-4.55737	Q9UQ35	58	1.28798	0.210617	0.996857
SMARCA1	Probable global transcription activator SNF2L1 (EC 3.6.4.-) (ATP-dependent helicase SMARCA1) (Nucleosome-remodeling factor subunit SNF2L) (SWI/SNF-related matrix-associated actin-dependent regulator of chromatin subfamily A member 1)	0.094518	21.034	1.22861	0.232303	0.995459	-4.55879	P28370	26	1.28721	0.21088	0.996857
ARMC10	Armadillo repeat-containing protein 10 (Splicing variant involved in hepatocarcinogenesis protein)	-0.119693	19.3043	-1.31907	0.200821	0.995459	-4.50897	Q8N2F6	9	-1.28684	0.211007	0.996857
PYCR2	Pyrroline-5-carboxylate reductase 2 (P5C reductase 2) (P5CR 2) (EC 1.5.1.2)	-0.115733	20.5151	-1.28379	0.21268	0.995459	-4.52873	Q96C36	12	-1.28667	0.211065	0.996857
UBE2H	Ubiquitin-conjugating enzyme E2 H (EC 2.3.2.23) ((E3-independent) E2 ubiquitin-conjugating enzyme H) (EC 2.3.2.24) (E2 ubiquitin-conjugating enzyme H) (UbcH2) (Ubiquitin carrier protein H) (Ubiquitin-conjugating enzyme E2-20K) (Ubiquitin-protein ligase H)	-0.112462	18.3686	-1.47289	0.15506	0.995459	-4.41812	P62256	5	-1.28662	0.211083	0.996857
AMOT	Angiomotin	0.272165	17.1858	1.27012	0.217418	0.995459	-4.53627	Q4VCS5	8	1.28607	0.21127	0.996857
ATP6V1G1	V-type proton ATPase subunit G 1 (V-ATPase subunit G 1) (V-ATPase 13 kDa subunit 1) (Vacuolar proton pump subunit G 1) (Vacuolar proton pump subunit M16)	-0.172716	21.6902	-1.3349	0.195668	0.995459	-4.49996	O75348	5	-1.28602	0.211289	0.996857
PDP1	[Pyruvate dehydrogenase [acetyl-transferring]]-phosphatase 1, mitochondrial (PDP 1) (EC 3.1.3.43) (Protein phosphatase 2C) (Pyruvate dehydrogenase phosphatase catalytic subunit 1) (PDPC 1)	0.104768	21.0061	1.25343	0.223314	0.995459	-4.5454	Q9P0J1	17	1.28557	0.211444	0.996857
CNOT9	CCR4-NOT transcription complex subunit 9 (Cell differentiation protein RQCD1 homolog) (Rcd-1)	0.1837	18.3622	1.28035	0.213865	0.995459	-4.53063	Q92600	9	1.28547	0.211478	0.996857
DDO	D-aspartate oxidase (DASOX) (DDO) (EC 1.4.3.1)	-0.212237	16.2627	-1.47803	0.160333	0.995459	-4.44628	Q99489	3	-1.30139	0.211666	0.996857
LRFN1	Leucine-rich repeat and fibronectin type III domain-containing protein 1 (Synaptic adhesion-like molecule 2)	0.270732	18.1772	1.42563	0.182175	0.995459	-4.48453	Q9P244	5	1.31997	0.211674	0.996857
EOGT	EGF domain-specific O-linked N-acetylglucosamine transferase (EC 2.4.1.255) (Extracellular O-linked N-acetylglucosamine transferase)	-0.301404	16.4888	-1.31994	0.206876	0.995459	-4.51368	Q5NDL2	5	-1.30039	0.212002	0.996857
NAV1	Neuron navigator 1 (Pore membrane and/or filament-interacting-like protein 3) (Steerin-1) (Unc-53 homolog 1) (unc53H1)	-0.105241	22.4635	-1.21858	0.236015	0.995459	-4.56415	Q8NEY1	60	-1.2836	0.212118	0.996857
OSTF1	Osteoclast-stimulating factor 1	-0.198109	19.8589	-1.27458	0.215863	0.995459	-4.53382	Q92882	9	-1.28342	0.212181	0.996857
MOCS2	Molybdopterin synthase catalytic subunit (EC 2.8.1.12) (MOCO1-B) (Molybdenum cofactor synthesis protein 2 large subunit) (Molybdenum cofactor synthesis protein 2B) (MOCS2B) (Molybdopterin-synthase large subunit) (MPT synthase large subunit)	-0.193959	19.1466	-1.30084	0.206881	0.995459	-4.51923	O96007	6	-1.28306	0.212305	0.996857
STAT6	Signal transducer and activator of transcription 6 (IL-4 Stat)	-0.122843	20.5968	-1.32909	0.197549	0.995459	-4.50328	P42226	8	-1.28288	0.212366	0.996857
LRRFIP1	Leucine-rich repeat flightless-interacting protein 1 (LRR FLII-interacting protein 1) (GC-binding factor 2) (TAR RNA-interacting protein)	-0.119287	21.145	-1.23348	0.230519	0.995459	-4.55618	Q32MZ4	25	-1.28034	0.213243	0.996857
TKT	Transketolase (TK) (EC 2.2.1.1)	-0.120318	25.9962	-1.22322	0.234292	0.995459	-4.56167	P29401	55	-1.28024	0.213279	0.996857
AFAP1L2	Actin filament-associated protein 1-like 2 (AFAP1-like protein 2)	0.277831	18.2147	1.28296	0.215079	0.995459	-4.52683	Q8N4X5	6	1.28533	0.213436	0.996857
TMPPE	Transmembrane protein with metallophosphoesterase domain (EC 3.1.-.-)	-0.198418	17.1391	-1.56265	0.139228	0.995459	-4.4084	Q6ZT21	2	-1.2959	0.213506	0.996857
WASHC3	WASH complex subunit 3 (Coiled-coil domain-containing protein 53)	-0.211617	17.1352	-1.55024	0.147428	0.995459	-4.42931	Q9Y3C0	4	-1.30846	0.21355	0.996857
KRT7	Keratin, type II cytoskeletal 7 (Cytokeratin-7) (CK-7) (Keratin-7) (K7) (Sarcolectin) (Type-II keratin Kb7)	-0.162121	22.5595	-1.23533	0.229841	0.995459	-4.55519	P08729	37	-1.27916	0.213651	0.996857
WASHC2C	WASH complex subunit 2C (Vaccinia virus penetration factor) (VPEF)	0.43731	17.8084	1.26497	0.219223	0.995459	-4.5391	Q9Y4E1	3	1.27888	0.213747	0.996857
HS6ST1	Heparan-sulfate 6-O-sulfotransferase 1 (HS6ST-1) (EC 2.8.2.-)	0.187661	16.9674	1.55208	0.14173	0.995459	-4.4132	O60243	3	1.2949	0.213844	0.996857
PNO1	RNA-binding protein PNO1	0.164841	19.6283	1.26065	0.220748	0.995459	-4.54146	Q9NRX1	12	1.2779	0.214088	0.996857
UBE2L3	Ubiquitin-conjugating enzyme E2 L3 (EC 2.3.2.23) (E2 ubiquitin-conjugating enzyme L3) (L-UBC) (UbcH7) (Ubiquitin carrier protein L3) (Ubiquitin-conjugating enzyme E2-F1) (Ubiquitin-protein ligase L3)	-0.0955707	21.8346	-1.25679	0.222115	0.995459	-4.54357	P68036	15	-1.27771	0.214154	0.996857
LETMD1	LETM1 domain-containing protein 1 (Cervical cancer 1 proto-oncogene protein p40) (Cervical cancer proto-oncogene 2 protein) (HCCR-1) (HCRR-2)	-0.17247	18.5056	-1.39925	0.182317	0.995459	-4.47503	Q6P1Q0	6	-1.29382	0.214206	0.996857
PRKCSH	Glucosidase 2 subunit beta (80K-H protein) (Glucosidase II subunit beta) (Protein kinase C substrate 60.1 kDa protein heavy chain) (PKCSH)	-0.113698	23.1918	-1.22291	0.234407	0.995459	-4.56184	P14314	32	-1.2775	0.214225	0.996857
MAP3K7	Mitogen-activated protein kinase kinase kinase 7 (EC 2.7.11.25) (Transforming growth factor-beta-activated kinase 1) (TGF-beta-activated kinase 1)	0.2539	20.0407	1.25247	0.223654	0.995459	-4.54592	O43318	12	1.27739	0.214265	0.996857
NIT2	Omega-amidase NIT2 (EC 3.5.1.3) (Nitrilase homolog 2)	-0.119115	22.7816	-1.23212	0.231017	0.995459	-4.55691	Q9NQR4	23	-1.27615	0.214693	0.996857
FGF2	Fibroblast growth factor 2 (FGF-2) (Basic fibroblast growth factor) (bFGF) (Heparin-binding growth factor 2) (HBGF-2)	-0.33305	20.6469	-1.26506	0.219192	0.995459	-4.53905	P09038	5	-1.27594	0.214768	0.996857
RNPEP	Aminopeptidase B (AP-B) (EC 3.4.11.6) (Arginine aminopeptidase) (Arginyl aminopeptidase)	-0.0734748	21.8731	-1.19267	0.245807	0.995459	-4.57781	Q9H4A4	30	-1.27541	0.21495	0.996857
S100A10	Protein S100-A10 (Calpactin I light chain) (Calpactin-1 light chain) (Cellular ligand of annexin II) (S100 calcium-binding protein A10) (p10 protein) (p11)	-0.191226	21.7117	-1.25464	0.222882	0.995459	-4.54474	P60903	12	-1.27531	0.214987	0.996857
ADCY1	Adenylate cyclase type 1 (EC 4.6.1.1) (ATP pyrophosphate-lyase 1) (Adenylate cyclase type I) (Adenylyl cyclase 1) (Ca(2+)/calmodulin-activated adenylyl cyclase)	0.134847	19.7445	1.28057	0.21379	0.995459	-4.53051	Q08828	10	1.27521	0.215022	0.996857
CA4	Carbonic anhydrase 4 (EC 4.2.1.1) (Carbonate dehydratase IV) (Carbonic anhydrase IV) (CA-IV)	0.185434	21.7103	1.25846	0.221522	0.995459	-4.54266	P22748	11	1.27486	0.215144	0.996857
NUCB2	Nucleobindin-2 (DNA-binding protein NEFA) (Epididymis secretory protein Li 109) (Gastric cancer antigen Zg4) (Prepronesfatin) [Cleaved into: Nesfatin-1]	-0.109868	20.855	-1.23455	0.230127	0.995459	-4.55561	P80303	20	-1.2747	0.215198	0.996857
SCAMP3	Secretory carrier-associated membrane protein 3 (Secretory carrier membrane protein 3)	-0.128697	21.3834	-1.28323	0.212871	0.995459	-4.52904	O14828	10	-1.27428	0.215344	0.996857
FBLL1	rRNA/tRNA 2'-O-methyltransferase fibrillarin-like protein 1 (EC 2.1.1.-) (Protein-glutamine methyltransferase)	0.276765	21.285	1.24711	0.225577	0.995459	-4.54883	A6NHQ2	13	1.27425	0.215354	0.996857
MRPL28	39S ribosomal protein L28, mitochondrial (L28mt) (MRP-L28) (Melanoma antigen p15) (Melanoma-associated antigen recognized by T-lymphocytes) (Mitochondrial large ribosomal subunit protein bL28m)	-0.197744	18.8976	-1.27075	0.217197	0.995459	-4.53593	Q13084	8	-1.27367	0.215556	0.996857
SEPTIN9	Septin-9 (MLL septin-like fusion protein MSF-A) (MLL septin-like fusion protein) (Ovarian/Breast septin) (Ov/Br septin) (Septin D1)	-0.101491	24.5165	-1.20582	0.240799	0.995459	-4.5709	Q9UHD8	55	-1.27227	0.216045	0.996857
ASL	Argininosuccinate lyase (ASAL) (EC 4.3.2.1) (Arginosuccinase)	-0.121584	21.5478	-1.23211	0.231019	0.995459	-4.55692	P04424	21	-1.27223	0.216059	0.996857
IMPACT	Protein IMPACT (Imprinted and ancient gene protein homolog)	0.139239	19.7083	1.27497	0.215726	0.995459	-4.5336	Q9P2X3	10	1.2721	0.216104	0.996857
CDK2	Cyclin-dependent kinase 2 (EC 2.7.11.22) (Cell division protein kinase 2) (p33 protein kinase)	-0.162171	20.0573	-1.2586	0.221473	0.995459	-4.54258	P24941	11	-1.27069	0.216596	0.996857
RAB3GAP1	Rab3 GTPase-activating protein catalytic subunit (RAB3 GTPase-activating protein 130 kDa subunit) (Rab3-GAP p130) (Rab3-GAP)	-0.0874081	22.2998	-1.19427	0.245192	0.995459	-4.57697	Q15042	43	-1.27068	0.2166	0.996857
ACTR2	Actin-related protein 2 (Actin-like protein 2)	-0.0830544	23.6127	-1.21312	0.238053	0.995459	-4.56704	P61160	23	-1.27063	0.216618	0.996857
FBXO38	F-box only protein 38	0.198984	17.7416	1.31386	0.205555	0.995459	-4.51193	Q6PIJ6	6	1.27794	0.216744	0.996857
CNOT1	CCR4-NOT transcription complex subunit 1 (CCR4-associated factor 1) (Negative regulator of transcription subunit 1 homolog) (NOT1H) (hNOT1)	0.0940366	22.0285	1.19873	0.24349	0.995459	-4.57463	A5YKK6	48	1.27013	0.216794	0.996857
DCD	Dermcidin (EC 3.4.-.-) (Preproteolysin) [Cleaved into: Survival-promoting peptide; DCD-1]	0.481278	20.8709	1.25067	0.224299	0.995459	-4.5469	P81605	4	1.26982	0.216902	0.996857
ARF5	ADP-ribosylation factor 5	-0.138291	21.6636	-1.33691	0.195023	0.995459	-4.49882	P84085	6	-1.26969	0.216948	0.996857
AKR1A1	Aldo-keto reductase family 1 member A1 (EC 1.1.1.2) (EC 1.1.1.372) (EC 1.1.1.54) (Alcohol dehydrogenase [NADP(+)]) (Aldehyde reductase) (Glucuronate reductase) (EC 1.1.1.19) (Glucuronolactone reductase) (EC 1.1.1.20)	-0.102679	23.2025	-1.21547	0.237175	0.995459	-4.5658	P14550	26	-1.26847	0.217375	0.996857
PSME3IP1	PSME3-interacting protein (NEFA-interacting nuclear protein NIP30) (PA28G-interacting protein)	0.171015	20.3993	1.25426	0.223016	0.995459	-4.54495	Q9GZU8	11	1.26825	0.21745	0.996857
NGLY1	Peptide-N(4)-(N-acetyl-beta-glucosaminyl)asparagine amidase (PNGase) (hPNGase) (EC 3.5.1.52) (N-glycanase 1) (Peptide:N-glycanase)	0.101658	19.9204	1.35083	0.190592	0.995459	-4.49083	Q96IV0	8	1.26821	0.217465	0.996857
MAN2B2	Epididymis-specific alpha-mannosidase (EC 3.2.1.24) (Mannosidase alpha class 2B member 2)	0.191535	17.7108	1.45842	0.165588	0.995459	-4.45489	Q9Y2E5	4	1.28376	0.217621	0.996857
PTPMT1	Phosphatidylglycerophosphatase and protein-tyrosine phosphatase 1 (EC 3.1.3.27) (PTEN-like phosphatase) (Phosphoinositide lipid phosphatase) (Protein-tyrosine phosphatase mitochondrial 1) (EC 3.1.3.16) (EC 3.1.3.48)	-0.183785	20.0027	-1.26174	0.220362	0.995459	-4.54087	Q8WUK0	9	-1.26753	0.217705	0.996857
FANCI	Fanconi anemia group I protein (Protein FACI)	0.586008	17.0976	1.26489	0.225437	0.995459	-4.53601	Q9NVI1	2	1.28335	0.217759	0.996857
TRIM24	Transcription intermediary factor 1-alpha (TIF1-alpha) (EC 2.3.2.27) (E3 ubiquitin-protein ligase TRIM24) (RING finger protein 82) (RING-type E3 ubiquitin transferase TIF1-alpha) (Tripartite motif-containing protein 24)	0.145267	18.1952	1.28813	0.211193	0.995459	-4.52632	O15164	8	1.26689	0.217929	0.996857
TIMM21	Mitochondrial import inner membrane translocase subunit Tim21 (TIM21-like protein, mitochondrial)	-0.166154	20.7971	-1.27526	0.215626	0.995459	-4.53344	Q9BVV7	8	-1.26672	0.217987	0.996857
MRPS22	28S ribosomal protein S22, mitochondrial (MRP-S22) (S22mt) (Mitochondrial small ribosomal subunit protein mS22)	-0.121565	21.4965	-1.22975	0.231884	0.995459	-4.55818	P82650	19	-1.26576	0.218327	0.996857
POTEJ	POTE ankyrin domain family member J	-0.268245	20.4401	-1.27943	0.214182	0.995459	-4.53114	P0CG39	3	-1.26555	0.218398	0.996857
SPATS2	Spermatogenesis-associated serine-rich protein 2 (Serine-rich spermatocytes and round spermatid 59 kDa protein) (p59scr)	0.144658	17.5342	1.28097	0.215762	0.995459	-4.5278	Q86XZ4	10	1.27091	0.218417	0.996857
DAAM2	Disheveled-associated activator of morphogenesis 2	-0.225013	21.8371	-1.22849	0.232348	0.995459	-4.55886	Q86T65	38	-1.26549	0.218422	0.996857
H1-6	Histone H1t (Testicular H1 histone)	0.33054	18.6967	1.25558	0.225482	0.995459	-4.53987	P22492	7	1.27309	0.218423	0.996857
SACS	Sacsin (DnaJ homolog subfamily C member 29) (DNAJC29)	0.0813943	21.4175	1.18131	0.250195	0.995459	-4.58372	Q9NZJ4	57	1.26547	0.218428	0.996857
LPA	Apolipoprotein(a) (Apo(a)) (Lp(a)) (EC 3.4.21.-)	0.345799	17.5512	1.34341	0.204357	0.995459	-4.50947	P08519	3	1.29313	0.218645	0.996857
PARK7	Protein/nucleic acid deglycase DJ-1 (EC 3.1.2.-) (EC 3.5.1.-) (EC 3.5.1.124) (Maillard deglycase) (Oncogene DJ1) (Parkinson disease protein 7) (Parkinsonism-associated deglycase) (Protein DJ-1) (DJ-1)	-0.0982287	24.4825	-1.20688	0.240399	0.995459	-4.57034	Q99497	28	-1.26421	0.218871	0.996857
HS1BP3	HCLS1-binding protein 3 (HS1-binding protein 3) (HSP1BP-3)	-0.124405	20.5584	-1.26455	0.219372	0.995459	-4.53933	Q53T59	11	-1.26381	0.219014	0.996857
POGZ	Pogo transposable element with ZNF domain (Suppressor of hairy wing homolog 5) (Zinc finger protein 280E) (Zinc finger protein 635)	0.0758169	21.0992	1.19319	0.245606	0.995459	-4.57753	Q7Z3K3	26	1.26372	0.219044	0.996857
PRDX6	Peroxiredoxin-6 (EC 1.11.1.15) (1-Cys peroxiredoxin) (1-Cys PRX) (24 kDa protein) (Acidic calcium-independent phospholipase A2) (aiPLA2) (EC 3.1.1.4) (Antioxidant protein 2) (Liver 2D page spot 40) (Non-selenium glutathione peroxidase) (NSGPx) (Red blood cells page spot 12)	-0.15903	24.3379	-1.22201	0.234738	0.995459	-4.56232	P30041	28	-1.26264	0.219424	0.996857
CHD8	Chromodomain-helicase-DNA-binding protein 8 (CHD-8) (EC 3.6.4.12) (ATP-dependent helicase CHD8) (Helicase with SNF2 domain 1)	-0.119329	19.1725	-1.26599	0.218864	0.995459	-4.53854	Q9HCK8	11	-1.26254	0.219461	0.996857
NAA35	N-alpha-acetyltransferase 35, NatC auxiliary subunit (Embryonic growth-associated protein homolog) (Protein MAK10 homolog)	0.121215	19.8614	1.2285	0.232345	0.995459	-4.55885	Q5VZE5	18	1.26218	0.219586	0.996857
JAGN1	Protein jagunal homolog 1	0.178526	19.4453	1.35508	0.189254	0.995459	-4.48837	Q8N5M9	2	1.26188	0.219695	0.996857
SNX14	Sorting nexin-14	0.250736	17.1836	1.32427	0.205471	0.995459	-4.5119	Q9Y5W7	5	1.27732	0.219828	0.996857
MTRFR	Probable peptide chain release factor C12orf65, mitochondrial	0.218786	17.3593	1.42535	0.174774	0.995459	-4.46925	Q9H3J6	3	1.27731	0.219829	0.996857
OLA1	Obg-like ATPase 1 (DNA damage-regulated overexpressed in cancer 45) (DOC45) (GTP-binding protein 9)	-0.112895	23.6301	-1.20581	0.240802	0.995459	-4.57091	Q9NTK5	36	-1.26148	0.219835	0.996857
IRS1	Insulin receptor substrate 1 (IRS-1)	0.243603	16.0623	1.62601	0.132684	0.995459	-4.41133	P35568	2	1.29485	0.219933	0.996857
STX12	Syntaxin-12	-0.113432	22.4661	-1.24299	0.227062	0.995459	-4.55106	Q86Y82	14	-1.26112	0.219963	0.996857
MMAA	Methylmalonic aciduria type A protein, mitochondrial (EC 3.6.-.-)	-0.155095	20.5342	-1.23449	0.230149	0.995459	-4.55564	Q8IVH4	15	-1.26107	0.219981	0.996857
FTH1	Ferritin heavy chain (Ferritin H subunit) (EC 1.16.3.1) (Cell proliferation-inducing gene 15 protein) [Cleaved into: Ferritin heavy chain, N-terminally processed]	-0.198933	25.0277	-1.23085	0.231483	0.995459	-4.55759	P02794	16	-1.26013	0.220314	0.996857
REPIN1	Replication initiator 1 (60 kDa origin-specific DNA-binding protein) (60 kDa replication initiation region protein) (ATT-binding protein) (DHFR oribeta-binding protein RIP60) (Zinc finger protein 464)	0.236453	17.6839	1.49277	0.161694	0.995459	-4.45213	Q9BWE0	3	1.28649	0.220881	0.996857
TK1	Thymidine kinase, cytosolic (EC 2.7.1.21)	0.274066	15.5993	1.36088	0.195329	0.995459	-4.499	P04183	3	1.27762	0.220933	0.996857
SEC61B	Protein transport protein Sec61 subunit beta	-0.195338	19.9508	-1.2846	0.212402	0.995459	-4.52828	P60468	5	-1.25778	0.221147	0.996857
PHF2	Lysine-specific demethylase PHF2 (EC 1.14.11.-) (GRC5) (PHD finger protein 2)	0.108343	20.4799	1.2477	0.225363	0.995459	-4.54851	O75151	13	1.2572	0.221353	0.996857
TPM1	Tropomyosin alpha-1 chain (Alpha-tropomyosin) (Tropomyosin-1)	-0.0785928	23.0079	-1.19405	0.245276	0.995459	-4.57708	P09493	24	-1.2562	0.221709	0.996857
TMSB10	Thymosin beta-10	-0.21564	21.0984	-1.24795	0.225274	0.995459	-4.54837	P63313	8	-1.25589	0.221818	0.996857
CDKN2C	Cyclin-dependent kinase 4 inhibitor C (Cyclin-dependent kinase 6 inhibitor) (p18-INK4c) (p18-INK6)	-0.187829	19.8092	-1.26315	0.219865	0.995459	-4.5401	P42773	7	-1.25568	0.221892	0.996857
TCEAL5	Transcription elongation factor A protein-like 5 (TCEA-like protein 5) (Transcription elongation factor S-II protein-like 5)	0.178115	21.3046	1.25769	0.221798	0.995459	-4.54308	Q5H9L2	8	1.25504	0.222122	0.996857
ZNF512B	Zinc finger protein 512B	0.108973	19.4322	1.2649	0.219247	0.995459	-4.53914	Q96KM6	11	1.25501	0.222133	0.996857
KNTC1	Kinetochore-associated protein 1 (Rough deal homolog) (HsROD) (Rod) (hRod)	0.329213	17.7552	1.32576	0.206413	0.995459	-4.51301	P50748	2	1.27404	0.222162	0.996857
ASPHD2	Aspartate beta-hydroxylase domain-containing protein 2 (EC 1.14.11.-)	0.214983	16.7084	1.4268	0.173074	0.995459	-4.46583	Q6ICH7	2	1.26722	0.222263	0.996857
KCNMA1	Calcium-activated potassium channel subunit alpha-1 (BK channel) (BKCA alpha) (Calcium-activated potassium channel, subfamily M subunit alpha-1) (K(VCA)alpha) (KCa1.1) (Maxi K channel) (MaxiK) (Slo-alpha) (Slo1) (Slowpoke homolog) (Slo homolog) (hSlo)	0.127343	18.6906	1.31006	0.2038	0.995459	-4.51406	Q12791	7	1.25425	0.222403	0.996857
EIF4B	Eukaryotic translation initiation factor 4B (eIF-4B)	0.0958197	23.8246	1.18733	0.247862	0.995459	-4.58059	P23588	42	1.25424	0.222406	0.996857
SRSF10	Serine/arginine-rich splicing factor 10 (40 kDa SR-repressor protein) (SRrp40) (FUS-interacting serine-arginine-rich protein 1) (Splicing factor SRp38) (Splicing factor, arginine/serine-rich 13A) (TLS-associated protein with Ser-Arg repeats) (TASR) (TLS-associated protein with SR repeats) (TLS-associated serine-arginine protein) (TLS-associated SR protein)	0.282695	22.261	1.22777	0.232612	0.995459	-4.55924	O75494	12	1.25343	0.222696	0.996857
SLC1A4	Neutral amino acid transporter A (Alanine/serine/cysteine/threonine transporter 1) (ASCT-1) (SATT) (Solute carrier family 1 member 4)	-0.244926	21.7029	-1.23065	0.231553	0.995459	-4.5577	P43007	11	-1.25295	0.222869	0.996857
APP	Amyloid-beta precursor protein (APP) (ABPP) (APPI) (Alzheimer disease amyloid protein) (Amyloid precursor protein) (Amyloid-beta A4 protein) (Cerebral vascular amyloid peptide) (CVAP) (PreA4) (Protease nexin-II) (PN-II) [Cleaved into: N-APP; Soluble APP-alpha (S-APP-alpha); Soluble APP-beta (S-APP-beta); C99 (Beta-secretase C-terminal fragment) (Beta-CTF); Amyloid-beta protein 42 (Abeta42) (Beta-…	0.612859	24.0656	1.22221	0.234667	0.995459	-4.56221	P05067	35	1.2529	0.222886	0.996857
VAT1	Synaptic vesicle membrane protein VAT-1 homolog (EC 1.-.-.-)	-0.0965511	22.8269	-1.1977	0.243881	0.995459	-4.57517	Q99536	26	-1.25226	0.223116	0.996857
VAC14	Protein VAC14 homolog (Tax1-binding protein 2)	-0.100073	21.8872	-1.19926	0.243288	0.995459	-4.57435	Q08AM6	26	-1.25214	0.223157	0.996857
APOA2	Apolipoprotein A-II (Apo-AII) (ApoA-II) (Apolipoprotein A2) [Cleaved into: Proapolipoprotein A-II (ProapoA-II); Truncated apolipoprotein A-II (Apolipoprotein A-II(1-76))]	-0.357107	19.7151	-1.24137	0.227648	0.995459	-4.55193	P02652	4	-1.25169	0.223319	0.996857
RAPGEF6	Rap guanine nucleotide exchange factor 6 (PDZ domain-containing guanine nucleotide exchange factor 2) (PDZ-GEF2) (RA-GEF-2)	0.243161	16.827	1.36158	0.195112	0.995459	-4.49872	Q8TEU7	4	1.27052	0.22338	0.996857
PSMA2	Proteasome subunit alpha type-2 (EC 3.4.25.1) (Macropain subunit C3) (Multicatalytic endopeptidase complex subunit C3) (Proteasome component C3)	-0.0853513	22.6361	-1.21401	0.237718	0.995459	-4.56657	P25787	18	-1.25091	0.223598	0.996857
XRN1	5'-3' exoribonuclease 1 (EC 3.1.13.-) (Strand-exchange protein 1 homolog)	0.18094	18.1959	1.23042	0.231639	0.995459	-4.55782	Q8IZH2	12	1.24998	0.223931	0.996857
PRKCA	Protein kinase C alpha type (PKC-A) (PKC-alpha) (EC 2.7.11.13)	-0.153711	24.4735	-1.20559	0.240887	0.995459	-4.57102	P17252	41	-1.24987	0.22397	0.996857
SULF2	Extracellular sulfatase Sulf-2 (hSulf-2) (EC 3.1.6.-)	-0.343427	17.5808	-1.35413	0.203294	0.995459	-4.51679	Q8IWU5	4	-1.28131	0.224489	0.996857
RDH14	Retinol dehydrogenase 14 (EC 1.1.1.300) (Alcohol dehydrogenase PAN2) (Short chain dehydrogenase/reductase family 7C member 4)	-0.11223	21.5044	-1.20788	0.240021	0.995459	-4.56981	Q9HBH5	20	-1.24634	0.225237	0.996857
DHX38	Pre-mRNA-splicing factor ATP-dependent RNA helicase PRP16 (EC 3.6.4.13) (ATP-dependent RNA helicase DHX38) (DEAH box protein 38)	0.0900923	20.9982	1.1944	0.245142	0.995459	-4.5769	Q92620	23	1.24605	0.225344	0.996857
PMM2	Phosphomannomutase 2 (PMM 2) (EC 5.4.2.8)	-0.123516	19.7152	-1.24605	0.225958	0.995459	-4.5494	O15305	11	-1.24577	0.225445	0.996857
SORT1	Sortilin (100 kDa NT receptor) (Glycoprotein 95) (Gp95) (Neurotensin receptor 3) (NT3) (NTR3)	-0.112141	21.504	-1.21319	0.238026	0.995459	-4.567	Q99523	17	-1.24402	0.226075	0.996857
RHBDD2	Rhomboid domain-containing protein 2	0.207146	17.9579	1.33573	0.198447	0.995459	-4.50121	Q6NTF9	3	1.25129	0.226097	0.996857
RABIF	Guanine nucleotide exchange factor MSS4 (Rab-interacting factor)	0.127595	18.9974	1.35586	0.18901	0.995459	-4.48792	P47224	5	1.24378	0.226161	0.996857
MALT1	Mucosa-associated lymphoid tissue lymphoma translocation protein 1 (EC 3.4.22.-) (MALT lymphoma-associated translocation) (Paracaspase)	0.31269	15.9596	1.34964	0.202409	0.995459	-4.51537	Q9UDY8	4	1.27082	0.226234	0.996857
NSL1	Kinetochore-associated protein NSL1 homolog	0.21939	18.5444	1.27731	0.219917	0.995459	-4.53035	Q96IY1	7	1.25585	0.226256	0.996857
AKAP17A	A-kinase anchor protein 17A (AKAP-17A) (721P) (B-lymphocyte antigen) (Protein XE7) (Protein kinase A-anchoring protein 17A) (PRKA17A) (Splicing factor, arginine/serine-rich 17A)	0.13643	19.4106	1.22619	0.233193	0.995459	-4.56008	Q02040	13	1.24345	0.226283	0.996857
MOCS3	Adenylyltransferase and sulfurtransferase MOCS3 (Molybdenum cofactor synthesis protein 3) (Molybdopterin synthase sulfurylase) (MPT synthase sulfurylase) [Includes: Molybdopterin-synthase adenylyltransferase (EC 2.7.7.80) (Adenylyltransferase MOCS3) (Sulfur carrier protein MOCS2A adenylyltransferase); Molybdopterin-synthase sulfurtransferase (EC 2.8.1.11) (Sulfur carrier protein MOCS2A sulfurtran…	-0.130521	20.3131	-1.21082	0.238915	0.995459	-4.56826	O95396	18	-1.24343	0.22629	0.996857
ADSS2	Adenylosuccinate synthetase isozyme 2 (AMPSase 2) (AdSS 2) (EC 6.3.4.4) (Adenylosuccinate synthetase, acidic isozyme) (Adenylosuccinate synthetase, liver isozyme) (L-type adenylosuccinate synthetase) (IMP--aspartate ligase 2)	-0.108728	22.1128	-1.19829	0.243657	0.995459	-4.57486	P30520	23	-1.24299	0.226447	0.996857
ZFAND1	AN1-type zinc finger protein 1 (Zinc finger AN1-type-containing protein 1)	0.173419	16.9867	1.39771	0.179355	0.995459	-4.47017	Q8TCF1	3	1.25015	0.226505	0.996857
THSD7A	Thrombospondin type-1 domain-containing protein 7A [Cleaved into: Thrombospondin type-1 domain-containing protein 7A, soluble form]	0.210011	19.0321	1.21787	0.236277	0.995459	-4.56452	Q9UPZ6	13	1.2423	0.226699	0.996857
TRIP13	Pachytene checkpoint protein 2 homolog (Human papillomavirus type 16 E1 protein-binding protein) (16E1-BP) (HPV16 E1 protein-binding protein) (Thyroid hormone receptor interactor 13) (Thyroid receptor-interacting protein 13) (TR-interacting protein 13) (TRIP-13)	0.170314	17.1105	1.59474	0.137138	0.995459	-4.4114	Q15645	5	1.26935	0.226739	0.996857
BAG2	BAG family molecular chaperone regulator 2 (BAG-2) (Bcl-2-associated athanogene 2)	-0.120178	20.3067	-1.23542	0.229809	0.995459	-4.55514	O95816	12	-1.24195	0.226825	0.996857
EVI5L	EVI5-like protein (Ecotropic viral integration site 5-like protein)	-0.0815414	20.4237	-1.18825	0.247507	0.995459	-4.58011	Q96CN4	22	-1.2412	0.227096	0.996857
PITPNA	Phosphatidylinositol transfer protein alpha isoform (PI-TP-alpha) (PtdIns transfer protein alpha) (PtdInsTP alpha)	-0.132619	23.088	-1.20249	0.24206	0.995459	-4.57266	Q00169	22	-1.24104	0.227154	0.996857
TAF7	Transcription initiation factor TFIID subunit 7 (RNA polymerase II TBP-associated factor subunit F) (Transcription initiation factor TFIID 55 kDa subunit) (TAF(II)55) (TAFII-55) (TAFII55)	0.135452	19.6356	1.26649	0.21869	0.995459	-4.53827	Q15545	8	1.24019	0.227462	0.996857
ICAM5	Intercellular adhesion molecule 5 (ICAM-5) (Telencephalin)	0.166937	23.1987	1.19899	0.243388	0.995459	-4.57449	Q9UMF0	34	1.23941	0.227746	0.996857
CLIC4	Chloride intracellular channel protein 4 (Intracellular chloride ion channel protein p64H1)	-0.0933326	22.6572	-1.19444	0.245129	0.995459	-4.57688	Q9Y696	21	-1.23925	0.227806	0.996857
PPIL3	Peptidyl-prolyl cis-trans isomerase-like 3 (PPIase) (EC 5.2.1.8) (Cyclophilin J) (CyPJ) (Cyclophilin-like protein PPIL3) (Rotamase PPIL3)	-0.157492	20.9371	-1.21489	0.23739	0.995459	-4.5661	Q9H2H8	14	-1.23858	0.228049	0.996857
HACD3	Very-long-chain (3R)-3-hydroxyacyl-CoA dehydratase 3 (EC 4.2.1.134) (3-hydroxyacyl-CoA dehydratase 3) (HACD3) (Butyrate-induced protein 1) (B-ind1) (hB-ind1) (Protein-tyrosine phosphatase-like A domain-containing protein 1)	-0.122975	20.5488	-1.23061	0.231569	0.995459	-4.55772	Q9P035	12	-1.23831	0.228145	0.996857
CDH10	Cadherin-10 (T2-cadherin)	0.114161	20.7287	1.21084	0.238909	0.995459	-4.56825	Q9Y6N8	16	1.23824	0.228172	0.996857
KCNQ2	Potassium voltage-gated channel subfamily KQT member 2 (KQT-like 2) (Neuroblastoma-specific potassium channel subunit alpha KvLQT2) (Voltage-gated potassium channel subunit Kv7.2)	0.148128	19.9457	1.21893	0.235883	0.995459	-4.56396	O43526	13	1.23809	0.228225	0.996857
LRG1	Leucine-rich alpha-2-glycoprotein (LRG)	0.294876	18.3202	1.23185	0.234011	0.995459	-4.55098	P02750	7	1.24506	0.228326	0.996857
CD99	CD99 antigen (12E7) (E2 antigen) (Protein MIC2) (T-cell surface glycoprotein E2) (CD antigen CD99)	-0.288917	19.7875	-1.23717	0.229173	0.995459	-4.5542	P14209	4	-1.23752	0.228433	0.996857
TEAD1	Transcriptional enhancer factor TEF-1 (NTEF-1) (Protein GT-IIC) (TEA domain family member 1) (TEAD-1) (Transcription factor 13) (TCF-13)	0.255818	19.2072	1.23863	0.228641	0.995459	-4.55341	P28347	5	1.2375	0.228439	0.996857
TBCA	Tubulin-specific chaperone A (TCP1-chaperonin cofactor A) (Tubulin-folding cofactor A) (CFA)	-0.101515	22.4462	-1.21533	0.237226	0.995459	-4.56587	O75347	15	-1.23715	0.228569	0.996857
CHD3	Chromodomain-helicase-DNA-binding protein 3 (CHD-3) (EC 3.6.4.12) (ATP-dependent helicase CHD3) (Mi-2 autoantigen 240 kDa protein) (Mi2-alpha) (Zinc finger helicase) (hZFH)	0.148232	18.9634	1.3067	0.207925	0.995459	-4.51541	Q12873	7	1.24428	0.228606	0.996857
DLST	Dihydrolipoyllysine-residue succinyltransferase component of 2-oxoglutarate dehydrogenase complex, mitochondrial (EC 2.3.1.61) (2-oxoglutarate dehydrogenase complex component E2) (OGDC-E2) (Dihydrolipoamide succinyltransferase component of 2-oxoglutarate dehydrogenase complex) (E2K)	-0.140607	24.0287	-1.19504	0.244897	0.995459	-4.57656	P36957	26	-1.23587	0.229036	0.996857
PLEKHO2	Pleckstrin homology domain-containing family O member 2 (PH domain-containing family O member 2) (Pleckstrin homology domain-containing family Q member 1) (PH domain-containing family Q member 1)	-0.111146	21.3025	-1.19964	0.243142	0.995459	-4.57415	Q8TD55	19	-1.23559	0.229139	0.996857
ACTB	Actin, cytoplasmic 1 (Beta-actin) [Cleaved into: Actin, cytoplasmic 1, N-terminally processed]	-0.078649	28.16	-1.15253	0.261573	0.995459	-4.5985	P60709	49	-1.23531	0.229238	0.996857
EPB41L2	Band 4.1-like protein 2 (Generally expressed protein 4.1) (4.1G)	-0.128835	25.0578	-1.18578	0.248462	0.995459	-4.5814	O43491	71	-1.2353	0.229242	0.996857
CCS	Copper chaperone for superoxide dismutase (Superoxide dismutase copper chaperone)	-0.09556	21.3131	-1.27288	0.216455	0.995459	-4.53476	O14618	10	-1.23512	0.22931	0.996857
H2AC21	Histone H2A type 2-B	0.185917	20.106	1.29394	0.209214	0.995459	-4.52309	Q8IUE6	3	1.23367	0.229837	0.996857
CSNK2B	Casein kinase II subunit beta (CK II beta) (Phosvitin) (Protein G5a)	-0.111514	20.4447	-1.26839	0.218025	0.995459	-4.53723	P67870	9	-1.23366	0.229843	0.996857
NCOA1	Nuclear receptor coactivator 1 (NCoA-1) (EC 2.3.1.48) (Class E basic helix-loop-helix protein 74) (bHLHe74) (Protein Hin-2) (RIP160) (Renal carcinoma antigen NY-REN-52) (Steroid receptor coactivator 1) (SRC-1)	0.188115	17.5375	1.47867	0.165372	0.995459	-4.45767	Q15788	5	1.25738	0.230902	0.996857
PYM1	Partner of Y14 and mago (PYM homolog 1 exon junction complex-associated factor) (Protein wibg homolog)	0.136684	20.3501	1.21859	0.236012	0.995459	-4.56414	Q9BRP8	12	1.23067	0.230937	0.996857
COMMD4	COMM domain-containing protein 4	-0.113466	19.9558	-1.28126	0.213552	0.995459	-4.53013	Q9H0A8	8	-1.23057	0.230975	0.996857
CBL	E3 ubiquitin-protein ligase CBL (EC 2.3.2.27) (Casitas B-lineage lymphoma proto-oncogene) (Proto-oncogene c-Cbl) (RING finger protein 55) (RING-type E3 ubiquitin transferase CBL) (Signal transduction protein CBL)	-0.0749114	20.7164	-1.15865	0.259121	0.995459	-4.59538	P22681	28	-1.23022	0.231102	0.996857
SUGP2	SURP and G-patch domain-containing protein 2 (Arginine/serine-rich-splicing factor 14) (Splicing factor, arginine/serine-rich 14)	0.121846	23.0966	1.17814	0.251427	0.995459	-4.58536	Q8IX01	45	1.22988	0.231228	0.996857
CLVS2	Clavesin-2 (Retinaldehyde-binding protein 1-like 2) (clathrin vesicle-associated Sec14 protein 2)	0.165641	19.6407	1.23583	0.229661	0.995459	-4.55492	Q5SYC1	8	1.22957	0.23134	0.996857
CDH13	Cadherin-13 (Heart cadherin) (H-cadherin) (P105) (Truncated cadherin) (T-cad) (T-cadherin)	0.163435	22.3828	1.196	0.244531	0.995459	-4.57606	P55290	20	1.22927	0.231453	0.996857
CCT8	T-complex protein 1 subunit theta (TCP-1-theta) (CCT-theta) (Chaperonin containing T-complex polypeptide 1 subunit 8) (Renal carcinoma antigen NY-REN-15)	-0.100854	24.6335	-1.16645	0.256024	0.995459	-4.59139	P50990	54	-1.22876	0.231641	0.996857
EDC4	Enhancer of mRNA-decapping protein 4 (Autoantigen Ge-1) (Autoantigen RCD-8) (Human enhancer of decapping large subunit) (Hedls)	0.0764472	21.5051	1.14935	0.262853	0.995459	-4.60011	Q6P2E9	36	1.2286	0.231699	0.996857
LONP2	Lon protease homolog 2, peroxisomal (EC 3.4.21.53) (Lon protease-like protein 2) (Lon protease 2) (Peroxisomal Lon protease) (pLon)	-0.144144	17.9656	-1.26969	0.219668	0.995459	-4.53333	Q86WA8	8	-1.23318	0.231878	0.996857
POLR2L	DNA-directed RNA polymerases I, II, and III subunit RPABC5 (RNA polymerases I, II, and III subunit ABC5) (DNA-directed RNA polymerase III subunit L) (RNA polymerase II 7.6 kDa subunit) (RPB7.6) (RPB10 homolog)	-0.161678	18.2902	-1.38436	0.182443	0.995459	-4.47549	P62875	3	-1.23318	0.231879	0.996857
UBA5	Ubiquitin-like modifier-activating enzyme 5 (Ubiquitin-activating enzyme 5) (ThiFP1) (UFM1-activating enzyme) (Ubiquitin-activating enzyme E1 domain-containing protein 1)	-0.174783	21.2924	-1.21739	0.236456	0.995459	-4.56477	Q9GZZ9	10	-1.22801	0.231917	0.996857
SYVN1	E3 ubiquitin-protein ligase synoviolin (EC 2.3.2.27) (RING-type E3 ubiquitin transferase synoviolin) (Synovial apoptosis inhibitor 1)	-0.148556	20.1561	-1.31825	0.201091	0.995459	-4.50943	Q86TM6	4	-1.22791	0.231952	0.996857
MOB3B	MOB kinase activator 3B (Mob1 homolog 2b) (Mps one binder kinase activator-like 2B) (MOB kinase activator-like 2B)	-0.299037	16.3024	-1.35571	0.200524	0.995459	-4.50487	Q86TA1	2	-1.25402	0.232083	0.996857
SORL1	Sortilin-related receptor (Low-density lipoprotein receptor relative with 11 ligand-binding repeats) (LDLR relative with 11 ligand-binding repeats) (LR11) (SorLA-1) (Sorting protein-related receptor containing LDLR class A repeats) (SorLA)	-0.111659	22.6818	-1.17024	0.254526	0.995459	-4.58944	Q92673	54	-1.22647	0.232485	0.996857
OPCML	Opioid-binding protein/cell adhesion molecule (OBCAM) (OPCML) (Opioid-binding cell adhesion molecule) (IgLON family member 1)	0.172865	24.0083	1.19197	0.246074	0.995459	-4.57817	Q14982	21	1.22552	0.232833	0.996857
ZNF358	Zinc finger protein 358	0.279812	17.1292	1.28035	0.218876	0.995459	-4.52855	Q9NW07	2	1.23701	0.232999	0.996857
MTPN	Myotrophin (Protein V-1)	-0.118631	21.2996	-1.23704	0.229219	0.995459	-4.55427	P58546	10	-1.22495	0.233044	0.996857
SLC9A7	Sodium/hydrogen exchanger 7 (Na(+)/H(+) exchanger 7) (NHE-7) (Solute carrier family 9 member 7)	0.171673	18.471	1.24921	0.224823	0.995459	-4.54769	Q96T83	6	1.22425	0.233305	0.996857
TMEM63B	CSC1-like protein 2 (Transmembrane protein 63B)	0.197943	18.6041	1.27002	0.219554	0.995459	-4.53317	Q5T3F8	5	1.22927	0.233308	0.996857
PRAF2	PRA1 family protein 2	-0.131014	19.8301	-1.3212	0.200122	0.995459	-4.50776	O60831	5	-1.2241	0.233361	0.996857
MYCBP2	E3 ubiquitin-protein ligase MYCBP2 (EC 2.3.2.-) (Myc-binding protein 2) (Protein associated with Myc)	0.0610521	22.025	1.1117	0.278365	0.995459	-4.61895	O75592	62	1.2235	0.233583	0.996857
MKNK1	MAP kinase-interacting serine/threonine-protein kinase 1 (EC 2.7.11.1) (MAP kinase signal-integrating kinase 1) (MAPK signal-integrating kinase 1) (Mnk1)	0.339153	16.1713	1.28034	0.221494	0.995459	-4.53079	Q9BUB5	2	1.24122	0.23371	0.996857
MIPEP	Mitochondrial intermediate peptidase (MIP) (EC 3.4.24.59)	-0.113336	19.7958	-1.22786	0.232581	0.995459	-4.5592	Q99797	11	-1.22314	0.233716	0.996857
CERS1	Ceramide synthase 1 (CerS1) (EC 2.3.1.-) (LAG1 longevity assurance homolog 1) (Longevity assurance gene 1 protein homolog 1) (Protein UOG-1)	-0.215312	18.8656	-1.23629	0.229494	0.995459	-4.55467	P27544	5	-1.2231	0.23373	0.996857
VKORC1	Vitamin K epoxide reductase complex subunit 1 (EC 1.17.4.4) (Vitamin K1 2,3-epoxide reductase subunit 1)	0.271296	19.6166	1.23842	0.228717	0.995459	-4.55352	Q9BQB6	2	1.223	0.233766	0.996857
ANGEL2	Protein angel homolog 2	0.156093	17.1942	1.4202	0.172807	0.995459	-4.45866	Q5VTE6	3	1.22951	0.233969	0.996857
UQCRB	Cytochrome b-c1 complex subunit 7 (Complex III subunit 7) (Complex III subunit VII) (QP-C) (Ubiquinol-cytochrome c reductase complex 14 kDa protein)	-0.0873601	21.2535	-1.20259	0.242021	0.995459	-4.5726	P14927	15	-1.22172	0.234242	0.996857
ATG7	Ubiquitin-like modifier-activating enzyme ATG7 (ATG12-activating enzyme E1 ATG7) (Autophagy-related protein 7) (APG7-like) (hAGP7) (Ubiquitin-activating enzyme E1-like protein)	-0.0962475	22.1544	-1.16305	0.25737	0.995459	-4.59313	O95352	32	-1.22138	0.234366	0.996857
CDH4	Cadherin-4 (Retinal cadherin) (R-CAD) (R-cadherin)	0.179691	18.5589	1.58946	0.138326	0.995459	-4.41353	P55283	4	1.24617	0.234858	0.996857
SRSF7	Serine/arginine-rich splicing factor 7 (Splicing factor 9G8) (Splicing factor, arginine/serine-rich 7)	0.300853	23.0374	1.19172	0.246169	0.995459	-4.5783	Q16629	14	1.21924	0.235162	0.996857
FDX1	Adrenodoxin, mitochondrial (Adrenal ferredoxin) (Ferredoxin-1) (Hepatoredoxin)	0.159606	19.8667	1.23817	0.228809	0.995459	-4.55366	P10109	7	1.21916	0.235194	0.996857
TUSC3	Tumor suppressor candidate 3 (Dolichyl-diphosphooligosaccharide--protein glycosyltransferase subunit TUSC3) (Oligosaccharyl transferase subunit TUSC3) (Magnesium uptake/transporter TUSC3) (Protein N33)	0.177585	18.6279	1.27221	0.219649	0.995459	-4.53199	Q13454	6	1.22577	0.235342	0.996857
SLC4A4	Electrogenic sodium bicarbonate cotransporter 1 (Sodium bicarbonate cotransporter) (Na(+)/HCO3(-) cotransporter) (Solute carrier family 4 member 4) (kNBC1)	-0.245567	23.3751	-1.18549	0.248571	0.995459	-4.58155	Q9Y6R1	29	-1.2187	0.235366	0.996857
YTHDC2	3'-5' RNA helicase YTHDC2 (EC 3.6.4.13) (YTH domain-containing protein 2) (hYTHDC2)	0.0994058	18.7356	1.23292	0.230723	0.995459	-4.55648	Q9H6S0	11	1.21794	0.235647	0.996857
REEP2	Receptor expression-enhancing protein 2	0.0822611	20.4076	1.25468	0.222866	0.995459	-4.54472	Q9BRK0	11	1.21778	0.235708	0.996857
PHF6	PHD finger protein 6 (PHD-like zinc finger protein)	0.120611	21.0816	1.21801	0.236227	0.995459	-4.56445	Q8IWS0	11	1.21767	0.235747	0.996857
COLGALT1	Procollagen galactosyltransferase 1 (EC 2.4.1.50) (Collagen beta(1-O)galactosyltransferase 1) (ColGalT 1) (Glycosyltransferase 25 family member 1) (Hydroxylysine galactosyltransferase 1)	-0.16988	21.1716	-1.18299	0.249542	0.995459	-4.58285	Q8NBJ5	22	-1.21717	0.235936	0.996857
SYTL4	Synaptotagmin-like protein 4 (Exophilin-2) (Granuphilin)	-0.149447	19.8069	-1.20183	0.242308	0.995459	-4.573	Q96C24	12	-1.21694	0.236021	0.996857
KIAA1107	AP2-interacting clathrin-endocytosis protein (APache)	0.162794	21.9498	1.17676	0.251968	0.995459	-4.58608	Q9UPP5	35	1.21679	0.236075	0.996857
AK1	Adenylate kinase isoenzyme 1 (AK 1) (EC 2.7.4.3) (EC 2.7.4.6) (ATP-AMP transphosphorylase 1) (ATP:AMP phosphotransferase) (Adenylate monophosphate kinase) (Myokinase)	-0.147742	23.5584	-1.18423	0.24906	0.995459	-4.5822	P00568	19	-1.21674	0.236095	0.996857
ILKAP	Integrin-linked kinase-associated serine/threonine phosphatase 2C (ILKAP) (EC 3.1.3.16)	0.0855333	21.2965	1.19105	0.246429	0.995459	-4.57865	Q9H0C8	16	1.21649	0.236187	0.996857
MIS12	Protein MIS12 homolog	0.2103	16.3034	1.50613	0.158277	0.995459	-4.44686	Q9H081	3	1.24234	0.236222	0.996857
RAB13	Ras-related protein Rab-13 (Cell growth-inhibiting gene 4 protein)	-0.156607	20.1736	-1.21709	0.236569	0.995459	-4.56494	P51153	9	-1.21613	0.236321	0.996857
EIF1AD	Probable RNA-binding protein EIF1AD (Eukaryotic translation initiation factor 1A domain-containing protein) (Haponin)	0.158208	19.5042	1.25028	0.224437	0.995459	-4.54711	Q8N9N8	6	1.21609	0.236338	0.996857
HNRNPA3	Heterogeneous nuclear ribonucleoprotein A3 (hnRNP A3)	0.0973066	24.6926	1.15749	0.259583	0.995459	-4.59597	P51991	34	1.21604	0.236358	0.996857
ANKRD44	Serine/threonine-protein phosphatase 6 regulatory ankyrin repeat subunit B (PP6-ARS-B) (Serine/threonine-protein phosphatase 6 regulatory subunit ARS-B) (Ankyrin repeat domain-containing protein 44)	-0.149183	18.9793	-1.21977	0.237616	0.995459	-4.56062	Q8N8A2	10	-1.22001	0.236721	0.996857
CWC15	Spliceosome-associated protein CWC15 homolog	0.121262	19.4961	1.25232	0.223709	0.995459	-4.546	Q9P013	8	1.21485	0.2368	0.996857
VPS33A	Vacuolar protein sorting-associated protein 33A (hVPS33A)	-0.074842	21.5587	-1.15582	0.260255	0.995459	-4.59683	Q96AX1	23	-1.21387	0.23717	0.996857
SPOCK2	Testican-2 (SPARC/osteonectin, CWCV, and Kazal-like domains proteoglycan 2)	0.416406	20.5879	1.18891	0.24725	0.995459	-4.57977	Q92563	9	1.21374	0.237218	0.996857
VAMP8	Vesicle-associated membrane protein 8 (VAMP-8) (Endobrevin) (EDB)	-0.228178	18.7521	-1.22079	0.235194	0.995459	-4.56297	Q9BV40	5	-1.21315	0.237437	0.996857
KIAA1217	Sickle tail protein homolog	0.104448	21.836	1.15502	0.260573	0.995459	-4.59723	Q5T5P2	42	1.21232	0.237751	0.996857
AIMP1	Aminoacyl tRNA synthase complex-interacting multifunctional protein 1 (Multisynthase complex auxiliary component p43) [Cleaved into: Endothelial monocyte-activating polypeptide 2 (EMAP-2) (Endothelial monocyte-activating polypeptide II) (EMAP-II) (Small inducible cytokine subfamily E member 1)]	-0.0788829	22.3837	-1.152	0.261786	0.995459	-4.59877	Q12904	25	-1.21199	0.237872	0.996857
POLDIP2	Polymerase delta-interacting protein 2 (38 kDa DNA polymerase delta interaction protein) (p38)	-0.20475	20.0962	-1.18813	0.247553	0.995459	-4.58018	Q9Y2S7	13	-1.21195	0.237888	0.996857
RNF213	E3 ubiquitin-protein ligase RNF213 (EC 2.3.2.27) (EC 3.6.4.-) (ALK lymphoma oligomerization partner on chromosome 17) (Mysterin) (RING finger protein 213) (RING-type E3 ubiquitin transferase RNF213)	0.0974297	21.4429	1.14842	0.26323	0.995459	-4.60059	Q63HN8	57	1.2111	0.238209	0.996857
NUP153	Nuclear pore complex protein Nup153 (153 kDa nucleoporin) (Nucleoporin Nup153)	-0.0662999	21.8752	-1.11408	0.277366	0.995459	-4.61777	P49790	45	-1.21102	0.238237	0.996857
PRKN	E3 ubiquitin-protein ligase parkin (Parkin) (EC 2.3.2.31) (Parkin RBR E3 ubiquitin-protein ligase) (Parkinson juvenile disease protein 2) (Parkinson disease protein 2)	0.190189	18.7722	1.2141	0.237687	0.995459	-4.56652	O60260	7	1.21042	0.238465	0.996857
DDX46	Probable ATP-dependent RNA helicase DDX46 (EC 3.6.4.13) (DEAD box protein 46) (PRP5 homolog)	0.102085	23.2891	1.15052	0.262383	0.995459	-4.59952	Q7L014	57	1.21021	0.238542	0.996857
CACNA1B	Voltage-dependent N-type calcium channel subunit alpha-1B (Brain calcium channel III) (BIII) (Calcium channel, L type, alpha-1 polypeptide isoform 5) (Voltage-gated calcium channel subunit alpha Cav2.2)	0.165471	19.3738	1.19247	0.245884	0.995459	-4.57791	Q00975	12	1.21019	0.238549	0.996857
RNH1	Ribonuclease inhibitor (Placental ribonuclease inhibitor) (Placental RNase inhibitor) (Ribonuclease/angiogenin inhibitor 1) (RAI)	-0.130542	23.5719	-1.16583	0.256267	0.995459	-4.5917	P13489	31	-1.20994	0.238644	0.996857
WDR43	WD repeat-containing protein 43 (U3 small nucleolar RNA-associated protein 5 homolog)	-0.150843	19.7576	-1.1899	0.246871	0.995459	-4.57925	Q15061	13	-1.20943	0.238837	0.996857
SNX7	Sorting nexin-7	0.178433	19.0201	1.19213	0.246015	0.995459	-4.57809	Q9UNH6	11	1.20807	0.23935	0.996857
PSIP1	PC4 and SFRS1-interacting protein (CLL-associated antigen KW-7) (Dense fine speckles 70 kDa protein) (DFS 70) (Lens epithelium-derived growth factor) (Transcriptional coactivator p75/p52)	0.17834	24.0392	1.16926	0.254913	0.995459	-4.58994	O75475	43	1.20798	0.239384	0.996857
MYL9	Myosin regulatory light polypeptide 9 (20 kDa myosin light chain) (LC20) (MLC-2C) (Myosin RLC) (Myosin regulatory light chain 2, smooth muscle isoform) (Myosin regulatory light chain 9) (Myosin regulatory light chain MRLC1)	-0.163869	18.5965	-1.25099	0.224183	0.995459	-4.54672	P24844	5	-1.20688	0.239797	0.996857
PAFAH2	Platelet-activating factor acetylhydrolase 2, cytoplasmic (EC 3.1.1.47) (Serine-dependent phospholipase A2) (SD-PLA2) (hSD-PLA2)	0.257348	15.8057	1.45956	0.17282	0.995459	-4.47241	Q99487	2	1.23738	0.239806	0.996857
BBS9	Protein PTHB1 (Bardet-Biedl syndrome 9 protein) (Parathyroid hormone-responsive B1 gene protein)	0.211039	18.6326	1.22732	0.234832	0.995459	-4.55377	Q3SYG4	6	1.21173	0.239807	0.996857
TGFBRAP1	Transforming growth factor-beta receptor-associated protein 1 (TGF-beta receptor-associated protein 1) (TRAP-1) (TRAP1)	0.112531	20.54	1.17399	0.253051	0.995459	-4.58751	Q8WUH2	18	1.2064	0.239979	0.996857
GABRG2	Gamma-aminobutyric acid receptor subunit gamma-2 (GABA(A) receptor subunit gamma-2)	0.16965	19.5885	1.21839	0.236084	0.995459	-4.56424	P18507	7	1.20626	0.240031	0.996857
MT-ND4	NADH-ubiquinone oxidoreductase chain 4 (EC 7.1.1.2) (NADH dehydrogenase subunit 4)	0.348147	16.64	1.34005	0.207684	0.995459	-4.52104	P03905	2	1.23582	0.240367	0.996857
ERH	Enhancer of rudimentary homolog	0.142925	22.4324	1.20327	0.241762	0.995459	-4.57224	P84090	10	1.20536	0.240374	0.996857
PIEZO2	Piezo-type mechanosensitive ion channel component 2 (Protein FAM38B)	0.241412	17.6818	1.51925	0.154981	0.995459	-4.45974	Q9H5I5	2	1.23061	0.240436	0.996857
CS	Citrate synthase, mitochondrial (EC 2.3.3.1) (Citrate (Si)-synthase)	-0.137206	23.7434	-1.16569	0.256323	0.995459	-4.59178	O75390	25	-1.20476	0.240601	0.996857
PSPC1	Paraspeckle component 1 (Paraspeckle protein 1)	0.109832	22.6578	1.16073	0.258291	0.995459	-4.59432	Q8WXF1	24	1.20425	0.240791	0.996857
MARK1	Serine/threonine-protein kinase MARK1 (EC 2.7.11.1) (EC 2.7.11.26) (MAP/microtubule affinity-regulating kinase 1) (PAR1 homolog c) (Par-1c) (Par1c)	0.12029	22.2163	1.16151	0.257983	0.995459	-4.59392	Q9P0L2	25	1.20358	0.241048	0.996857
ACP6	Lysophosphatidic acid phosphatase type 6 (EC 3.1.3.2) (Acid phosphatase 6, lysophosphatidic) (Acid phosphatase-like protein 1) (PACPL1)	0.264454	16.3832	1.33511	0.205061	0.995459	-4.50996	Q9NPH0	2	1.22461	0.241073	0.996857
RBPJ	Recombining binding protein suppressor of hairless (CBF-1) (J kappa-recombination signal-binding protein) (RBP-J kappa) (RBP-J) (RBP-JK) (Renal carcinoma antigen NY-REN-30)	0.178586	19.2722	1.20227	0.242142	0.995459	-4.57277	Q06330	8	1.20254	0.241443	0.996857
IARS2	Isoleucine--tRNA ligase, mitochondrial (EC 6.1.1.5) (Isoleucyl-tRNA synthetase) (IleRS)	-0.114112	23.0731	-1.14901	0.26299	0.995459	-4.60028	Q9NSE4	49	-1.20185	0.241704	0.996857
GAR1	H/ACA ribonucleoprotein complex subunit 1 (Nucleolar protein family A member 1) (snoRNP protein GAR1)	-0.187816	19.3324	-1.21493	0.237374	0.995459	-4.56608	Q9NY12	6	-1.20139	0.24188	0.996857
FUCA2	Plasma alpha-L-fucosidase (EC 3.2.1.51) (Alpha-L-fucoside fucohydrolase 2) (Alpha-L-fucosidase 2)	-0.194945	19.2995	-1.21676	0.238733	0.995459	-4.55878	Q9BTY2	7	-1.2058	0.242038	0.996857
ABCD3	ATP-binding cassette sub-family D member 3 (70 kDa peroxisomal membrane protein) (PMP70)	-0.122239	22.1539	-1.15935	0.258844	0.995459	-4.59502	P28288	25	-1.20085	0.242084	0.996857
DTYMK	Thymidylate kinase (EC 2.7.4.9) (dTMP kinase)	-0.0974071	21.9694	-1.17035	0.254483	0.995459	-4.58938	P23919	17	-1.20037	0.242266	0.996857
RAB8A	Ras-related protein Rab-8A (Oncogene c-mel)	-0.123716	21.7879	-1.19789	0.243809	0.995459	-4.57507	P61006	11	-1.19987	0.242458	0.996857
KAT6A	Histone acetyltransferase KAT6A (EC 2.3.1.48) (MOZ, YBF2/SAS3, SAS2 and TIP60 protein 3) (MYST-3) (Monocytic leukemia zinc finger protein) (Runt-related transcription factor-binding protein 2) (Zinc finger protein 220)	-0.135298	18.5906	-1.23635	0.229471	0.995459	-4.55464	Q92794	7	-1.19981	0.242481	0.996857
MAPRE2	Microtubule-associated protein RP/EB family member 2 (APC-binding protein EB2) (End-binding protein 2) (EB2)	-0.14605	22.9673	-1.16354	0.257174	0.995459	-4.59288	Q15555	23	-1.1997	0.24252	0.996857
TJP2	Tight junction protein ZO-2 (Tight junction protein 2) (Zona occludens protein 2) (Zonula occludens protein 2)	-0.194836	23.7863	-1.16198	0.257794	0.995459	-4.59368	Q9UDY2	59	-1.19899	0.24279	0.996857
PES1	Pescadillo homolog	0.108678	21.3104	1.16406	0.256967	0.995459	-4.59261	O00541	19	1.19884	0.242848	0.996857
MATR3	Matrin-3	0.076563	24.6318	1.11891	0.275342	0.995459	-4.61538	P43243	64	1.19868	0.242912	0.996857
IGFBP2	Insulin-like growth factor-binding protein 2 (IBP-2) (IGF-binding protein 2) (IGFBP-2)	0.421922	18.265	1.1794	0.252934	0.995459	-4.57624	P18065	7	1.20348	0.242914	0.996857
ARL1	ADP-ribosylation factor-like protein 1	0.229322	19.8283	1.18321	0.249456	0.995459	-4.58273	P40616	9	1.19866	0.242917	0.996857
ALDH4A1	Delta-1-pyrroline-5-carboxylate dehydrogenase, mitochondrial (P5C dehydrogenase) (EC 1.2.1.88) (Aldehyde dehydrogenase family 4 member A1) (L-glutamate gamma-semialdehyde dehydrogenase)	-0.234884	23.923	-1.16386	0.257049	0.995459	-4.59272	P30038	41	-1.19792	0.243202	0.996857
PYCR3	Pyrroline-5-carboxylate reductase 3 (P5C reductase 3) (P5CR 3) (EC 1.5.1.2) (Pyrroline-5-carboxylate reductase-like protein)	0.0827964	20.7289	1.23088	0.231471	0.995459	-4.55758	Q53H96	11	1.19774	0.243269	0.996857
LY6H	Lymphocyte antigen 6H (Ly-6H)	0.284045	21.3739	1.18276	0.24963	0.995459	-4.58297	O94772	7	1.19748	0.243366	0.996857
ABL2	Tyrosine-protein kinase ABL2 (EC 2.7.10.2) (Abelson murine leukemia viral oncogene homolog 2) (Abelson tyrosine-protein kinase 2) (Abelson-related gene protein) (Tyrosine-protein kinase ARG)	0.134087	19.1115	1.19866	0.243514	0.995459	-4.57467	P42684	10	1.19741	0.243397	0.996857
TAOK3	Serine/threonine-protein kinase TAO3 (EC 2.7.11.1) (Cutaneous T-cell lymphoma-associated antigen HD-CL-09) (CTCL-associated antigen HD-CL-09) (Dendritic cell-derived protein kinase) (JNK/SAPK-inhibitory kinase) (Jun kinase-inhibitory kinase) (Kinase from chicken homolog A) (hKFC-A) (Thousand and one amino acid protein 3)	-0.0920846	20.6062	-1.16283	0.257459	0.995459	-4.59325	Q9H2K8	18	-1.19668	0.243675	0.996857
AP3B2	AP-3 complex subunit beta-2 (Adaptor protein complex AP-3 subunit beta-2) (Adaptor-related protein complex 3 subunit beta-2) (Beta-3B-adaptin) (Clathrin assembly protein complex 3 beta-2 large chain) (Neuron-specific vesicle coat protein beta-NAP)	0.131787	23.3798	1.14956	0.262769	0.995459	-4.60001	Q13367	55	1.19624	0.243842	0.996857
ERLIN2	Erlin-2 (Endoplasmic reticulum lipid raft-associated protein 2) (Stomatin-prohibitin-flotillin-HflC/K domain-containing protein 2) (SPFH domain-containing protein 2)	-0.116384	21.7579	-1.15469	0.260705	0.995459	-4.5974	O94905	24	-1.19616	0.243873	0.996857
NUDCD1	NudC domain-containing protein 1 (Chronic myelogenous leukemia tumor antigen 66) (Tumor antigen CML66)	0.0967003	20.612	1.18169	0.250044	0.995459	-4.58352	Q96RS6	14	1.19616	0.243873	0.996857
LSM4	U6 snRNA-associated Sm-like protein LSm4 (Glycine-rich protein) (GRP)	-0.112057	20.5128	-1.26546	0.219051	0.995459	-4.53883	Q9Y4Z0	7	-1.19614	0.243879	0.996857
C2orf69	UPF0565 protein C2orf69	0.144654	18.2067	1.32635	0.201469	0.995459	-4.50582	Q8N8R5	5	1.20231	0.24409	0.996857
HPGD	15-hydroxyprostaglandin dehydrogenase [NAD(+)] (15-PGDH) (EC 1.1.1.141) (Prostaglandin dehydrogenase 1) (Short chain dehydrogenase/reductase family 36C member 1)	-0.141683	18.6993	-1.22514	0.233584	0.995459	-4.56065	P15428	7	-1.19535	0.244183	0.996857
KPNA6	Importin subunit alpha-7 (Karyopherin subunit alpha-6)	-0.0623163	21.9665	-1.12298	0.273649	0.995459	-4.61336	O60684	24	-1.1948	0.244393	0.996857
LAMP1	Lysosome-associated membrane glycoprotein 1 (LAMP-1) (Lysosome-associated membrane protein 1) (CD107 antigen-like family member A) (CD antigen CD107a)	-0.163762	21.8048	-1.19177	0.246152	0.995459	-4.57828	P11279	9	-1.19441	0.244543	0.996857
SUMF2	Inactive C-alpha-formylglycine-generating enzyme 2 (Paralog of formylglycine-generating enzyme) (pFGE) (Sulfatase-modifying factor 2)	-0.0993345	21.0064	-1.17917	0.251027	0.995459	-4.58483	Q8NBJ7	14	-1.1944	0.244547	0.996857
PPIL4	Peptidyl-prolyl cis-trans isomerase-like 4 (PPIase) (EC 5.2.1.8) (Cyclophilin-like protein PPIL4) (Rotamase PPIL4)	0.0933759	20.3225	1.16869	0.255136	0.995459	-4.59024	Q8WUA2	16	1.19434	0.24457	0.996857
HDAC6	Histone deacetylase 6 (HD6) (EC 3.5.1.98) (Tubulin-lysine deacetylase HDAC6) (EC 3.5.1.-)	-0.0974626	20.6936	-1.17955	0.250879	0.995459	-4.58463	Q9UBN7	14	-1.19426	0.244601	0.996857
MSH3	DNA mismatch repair protein Msh3 (hMSH3) (Divergent upstream protein) (DUP) (Mismatch repair protein 1) (MRP1)	0.163702	19.7241	1.17639	0.252112	0.995459	-4.58627	P20585	12	1.19394	0.244722	0.996857
TMEM132B	Transmembrane protein 132B	0.23051	17.8615	1.19508	0.246898	0.995459	-4.56896	Q14DG7	7	1.19758	0.24515	0.996857
RNF170	E3 ubiquitin-protein ligase RNF170 (EC 2.3.2.27) (Putative LAG1-interacting protein) (RING finger protein 170) (RING-type E3 ubiquitin transferase RNF170)	-0.231996	17.0668	-1.21356	0.237888	0.995459	-4.56681	Q96K19	3	-1.19225	0.245373	0.996857
UNK	RING finger protein unkempt homolog (Zinc finger CCCH domain-containing protein 5)	0.160686	19.9454	1.17165	0.253971	0.995459	-4.58871	Q9C0B0	13	1.19223	0.24538	0.996857
A1BG	Alpha-1B-glycoprotein (Alpha-1-B glycoprotein)	-0.184106	21.9249	-1.16739	0.255652	0.995459	-4.59091	P04217	14	-1.19199	0.245472	0.996857
MIEN1	Migration and invasion enhancer 1 (HBV X-transactivated gene 4 protein) (HBV XAg-transactivated protein 4) (Protein C35)	-0.114999	19.1143	-1.31999	0.200517	0.995459	-4.50845	Q9BRT3	5	-1.19136	0.245714	0.996857
DENND4A	C-myc promoter-binding protein (DENN domain-containing protein 4A)	0.131599	18.0043	1.2306	0.231573	0.995459	-4.55773	Q7Z401	7	1.19135	0.245719	0.996857
DNAJC8	DnaJ homolog subfamily C member 8 (Splicing protein spf31)	-0.119405	22.2928	-1.16166	0.257922	0.995459	-4.59384	O75937	17	-1.19095	0.245871	0.996857
LRPAP1	Alpha-2-macroglobulin receptor-associated protein (Alpha-2-MRAP) (Low density lipoprotein receptor-related protein-associated protein 1) (RAP)	-0.101095	21.9975	-1.14553	0.264398	0.995459	-4.60205	P30533	24	-1.19077	0.245939	0.996857
PHKA1	Phosphorylase b kinase regulatory subunit alpha, skeletal muscle isoform (Phosphorylase kinase alpha M subunit)	-0.15033	21.7177	-1.1528	0.261464	0.995459	-4.59836	P46020	27	-1.1906	0.246006	0.996857
ABCA2	ATP-binding cassette sub-family A member 2 (ATP-binding cassette transporter 2) (ATP-binding cassette 2)	-0.126233	20.0094	-1.15215	0.261727	0.995459	-4.59869	Q9BZC7	23	-1.19039	0.246087	0.996857
SAFB	Scaffold attachment factor B1 (SAF-B) (SAF-B1) (HSP27 estrogen response element-TATA box-binding protein) (HSP27 ERE-TATA-binding protein)	0.170249	23.8233	1.15171	0.261903	0.995459	-4.59891	Q15424	41	1.19032	0.246113	0.996857
ESD	S-formylglutathione hydrolase (FGH) (EC 3.1.2.12) (Esterase D) (Methylumbelliferyl-acetate deacetylase) (EC 3.1.1.56)	-0.156099	23.2271	-1.15854	0.259165	0.995459	-4.59544	P10768	19	-1.18984	0.2463	0.996857
ACACA	Acetyl-CoA carboxylase 1 (ACC1) (EC 6.4.1.2) (Acetyl-Coenzyme A carboxylase alpha) (ACC-alpha)	0.108382	22.6699	1.13543	0.268512	0.995459	-4.60714	Q13085	63	1.18966	0.246367	0.996857
TUBG1	Tubulin gamma-1 chain (Gamma-1-tubulin) (Gamma-tubulin complex component 1) (GCP-1)	0.087071	21.0322	1.17041	0.25446	0.995459	-4.58935	P23258	15	1.18948	0.246437	0.996857
WDR81	WD repeat-containing protein 81	0.0801984	21.2709	1.12893	0.271184	0.995459	-4.61039	Q562E7	27	1.18939	0.246473	0.996857
UBR5	E3 ubiquitin-protein ligase UBR5 (EC 2.3.2.26) (E3 ubiquitin-protein ligase, HECT domain-containing 1) (HECT-type E3 ubiquitin transferase UBR5) (Hyperplastic discs protein homolog) (hHYD) (Progestin-induced protein)	0.0904138	20.606	1.12888	0.271208	0.995459	-4.61042	O95071	34	1.18911	0.246583	0.996857
FCHO2	F-BAR domain only protein 2	-0.103939	19.5131	-1.18768	0.247725	0.995459	-4.58041	Q0JRZ9	12	-1.1888	0.246702	0.996857
SHOC2	Leucine-rich repeat protein SHOC-2 (Protein soc-2 homolog) (Protein sur-8 homolog)	-0.0908808	19.8311	-1.22667	0.233018	0.995459	-4.55983	Q9UQ13	10	-1.18864	0.246761	0.996857
IFT74	Intraflagellar transport protein 74 homolog (Capillary morphogenesis gene 1 protein) (CMG-1) (Coiled-coil domain-containing protein 2)	0.223015	17.7421	1.25021	0.231975	0.995459	-4.54236	Q96LB3	6	1.20539	0.246847	0.996857
SRSF4	Serine/arginine-rich splicing factor 4 (Pre-mRNA-splicing factor SRP75) (SRP001LB) (Splicing factor, arginine/serine-rich 4)	0.204171	22.9505	1.15967	0.258714	0.995459	-4.59486	Q08170	17	1.18828	0.246901	0.996857
PNPO	Pyridoxine-5'-phosphate oxidase (EC 1.4.3.5) (Pyridoxamine-phosphate oxidase)	-0.0742382	21.7348	-1.19733	0.244023	0.995459	-4.57537	Q9NVS9	13	-1.18803	0.246996	0.996857
OGFRL1	Opioid growth factor receptor-like protein 1	-0.177926	19.5548	-1.19494	0.244936	0.995459	-4.57662	Q5TC84	7	-1.18797	0.247021	0.996857
GAB1	GRB2-associated-binding protein 1 (GRB2-associated binder 1) (Growth factor receptor bound protein 2-associated protein 1)	-0.10207	20.1967	-1.16628	0.256088	0.995459	-4.59147	Q13480	15	-1.18789	0.247053	0.996857
PRDX4	Peroxiredoxin-4 (EC 1.11.1.15) (Antioxidant enzyme AOE372) (AOE37-2) (Peroxiredoxin IV) (Prx-IV) (Thioredoxin peroxidase AO372) (Thioredoxin-dependent peroxide reductase A0372)	-0.122716	22.0314	-1.15852	0.259174	0.995459	-4.59545	Q13162	17	-1.18768	0.247134	0.996857
WWP2	NEDD4-like E3 ubiquitin-protein ligase WWP2 (EC 2.3.2.26) (Atrophin-1-interacting protein 2) (AIP2) (HECT-type E3 ubiquitin transferase WWP2) (WW domain-containing protein 2)	0.313229	16.5083	1.33047	0.210716	0.995459	-4.52392	O00308	3	1.21715	0.247135	0.996857
BRSK1	Serine/threonine-protein kinase BRSK1 (EC 2.7.11.1) (Brain-selective kinase 1) (EC 2.7.11.26) (Brain-specific serine/threonine-protein kinase 1) (BR serine/threonine-protein kinase 1) (Serine/threonine-protein kinase SAD-B) (Synapses of Amphids Defective homolog 1) (SAD1 homolog) (hSAD1)	0.0964345	22.1513	1.13236	0.269772	0.995459	-4.60868	Q8TDC3	31	1.18668	0.247518	0.996857
HIBADH	3-hydroxyisobutyrate dehydrogenase, mitochondrial (HIBADH) (EC 1.1.1.31)	-0.17158	21.4065	-1.15894	0.259004	0.995459	-4.59523	P31937	16	-1.18638	0.247634	0.996857
REEP3	Receptor expression-enhancing protein 3	-0.222371	17.4421	-1.21907	0.235831	0.995459	-4.56388	Q6NUK4	2	-1.18552	0.247968	0.996857
TMEM214	Transmembrane protein 214	-0.11422	20.2453	-1.17943	0.250926	0.995459	-4.5847	Q6NUQ4	12	-1.18546	0.24799	0.996857
GTF2H1	General transcription factor IIH subunit 1 (Basic transcription factor 2 62 kDa subunit) (BTF2 p62) (General transcription factor IIH polypeptide 1) (TFIIH basal transcription factor complex p62 subunit)	0.16345	16.046	1.49876	0.153622	0.995459	-4.43319	P32780	2	1.19652	0.248009	0.996857
RABL6	Rab-like protein 6 (GTP-binding protein Parf) (Partner of ARF) (Rab-like protein 1) (RBEL1)	0.0857598	22.2394	1.12725	0.271881	0.995459	-4.61123	Q3YEC7	28	1.18471	0.248282	0.996857
KIAA0930	Uncharacterized protein KIAA0930	0.115686	17.6444	1.27297	0.216423	0.995459	-4.53471	Q6ICG6	6	1.18462	0.248317	0.996857
AHSG	Alpha-2-HS-glycoprotein (Alpha-2-Z-globulin) (Ba-alpha-2-glycoprotein) (Fetuin-A) [Cleaved into: Alpha-2-HS-glycoprotein chain A; Alpha-2-HS-glycoprotein chain B]	0.403622	22.9608	1.15788	0.259428	0.995459	-4.59577	P02765	12	1.18435	0.24842	0.996857
CTTNBP2	Cortactin-binding protein 2 (CortBP2)	0.0956886	20.4377	1.15769	0.259503	0.995459	-4.59587	Q8WZ74	16	1.18328	0.248836	0.996857
IFIT2	Interferon-induced protein with tetratricopeptide repeats 2 (IFIT-2) (ISG-54 K) (Interferon-induced 54 kDa protein) (IFI-54K) (P54)	-0.096527	19.6995	-1.17616	0.252203	0.995459	-4.58639	P09913	13	-1.18282	0.249016	0.996857
OSBPL6	Oxysterol-binding protein-related protein 6 (ORP-6) (OSBP-related protein 6)	0.127301	20.0025	1.15018	0.262519	0.995459	-4.59969	Q9BZF3	19	1.18271	0.249058	0.996857
FBXL18	F-box/LRR-repeat protein 18 (F-box and leucine-rich repeat protein 18)	0.114256	19.581	1.16954	0.2548	0.995459	-4.5898	Q96ME1	13	1.18249	0.249146	0.996857
ZZEF1	Zinc finger ZZ-type and EF-hand domain-containing protein 1	0.0699496	21.7011	1.09648	0.284821	0.995459	-4.62641	O43149	44	1.18188	0.24938	0.996857
RIT2	GTP-binding protein Rit2 (Ras-like protein expressed in neurons) (Ras-like without CAAX protein 2)	-0.202822	17.5842	-1.37214	0.191878	0.995459	-4.49446	Q99578	3	-1.19805	0.249609	0.996857
DCUN1D5	DCN1-like protein 5 (DCUN1 domain-containing protein 5) (Defective in cullin neddylation protein 1-like protein 5)	0.109028	19.7903	1.28559	0.212063	0.995459	-4.52773	Q9BTE7	6	1.18116	0.249663	0.996857
DSTYK	Dual serine/threonine and tyrosine protein kinase (EC 2.7.12.1) (Dusty protein kinase) (Dusty PK) (RIP-homologous kinase) (Receptor-interacting serine/threonine-protein kinase 5) (Sugen kinase 496) (SgK496)	-0.187326	17.0703	-1.31348	0.207751	0.995459	-4.51319	Q6XUX3	3	-1.19207	0.249703	0.996857
SOS1	Son of sevenless homolog 1 (SOS-1)	0.0759408	20.267	1.12669	0.27211	0.995459	-4.61151	Q07889	23	1.18096	0.249739	0.996857
MAPRE1	Microtubule-associated protein RP/EB family member 1 (APC-binding protein EB1) (End-binding protein 1) (EB1)	-0.0791533	22.9507	-1.12811	0.271525	0.995459	-4.6108	Q15691	23	-1.1803	0.249995	0.996857
PPM1L	Protein phosphatase 1L (EC 3.1.3.16) (Protein phosphatase 1-like) (Protein phosphatase 2C isoform epsilon) (PP2C-epsilon)	0.174156	20.2556	1.16818	0.255337	0.995459	-4.5905	Q5SGD2	10	1.17967	0.250243	0.996857
VDAC3	Voltage-dependent anion-selective channel protein 3 (VDAC-3) (hVDAC3) (Outer mitochondrial membrane protein porin 3)	-0.102114	23.2835	-1.14449	0.264818	0.995459	-4.60257	Q9Y277	19	-1.17929	0.250391	0.996857
ARHGAP25	Rho GTPase-activating protein 25 (Rho-type GTPase-activating protein 25)	0.1412	19.1789	1.17034	0.254488	0.995459	-4.58939	P42331	11	1.17921	0.250423	0.996857
CDC34	Ubiquitin-conjugating enzyme E2 R1 (EC 2.3.2.23) ((E3-independent) E2 ubiquitin-conjugating enzyme R1) (EC 2.3.2.24) (E2 ubiquitin-conjugating enzyme R1) (Ubiquitin-conjugating enzyme E2-32 kDa complementing) (Ubiquitin-conjugating enzyme E2-CDC34) (Ubiquitin-protein ligase R1)	0.117507	18.6234	1.21552	0.237156	0.995459	-4.56577	P49427	8	1.17895	0.250522	0.996857
LLPH	Protein LLP homolog (Protein LAPS18-like)	0.153863	19.7774	1.19729	0.244038	0.995459	-4.57539	Q9BRT6	7	1.17863	0.250648	0.996857
RRBP1	Ribosome-binding protein 1 (180 kDa ribosome receptor homolog) (RRp) (ES/130-related protein) (Ribosome receptor protein)	-0.145893	24.666	-1.14039	0.266486	0.995459	-4.60464	Q9P2E9	109	-1.17861	0.250657	0.996857
PPFIBP2	Liprin-beta-2 (Protein tyrosine phosphatase receptor type f polypeptide-interacting protein-binding protein 2) (PTPRF-interacting protein-binding protein 2)	0.426701	16.3828	1.24356	0.239926	0.995459	-4.54956	Q8ND30	2	1.20663	0.251016	0.996857
TMEM230	Transmembrane protein 230	0.184272	18.3035	1.24001	0.228138	0.995459	-4.55266	Q96A57	2	1.1768	0.251364	0.996857
UPK1A	Uroplakin-1a (UP1a) (Tetraspanin-21) (Tspan-21) (Uroplakin Ia) (UPIa) (UPKa)	-0.151197	20.2768	-1.27168	0.216873	0.995459	-4.53542	O00322	3	-1.17676	0.251379	0.996857
PSMB9	Proteasome subunit beta type-9 (EC 3.4.25.1) (Low molecular mass protein 2) (Macropain chain 7) (Multicatalytic endopeptidase complex chain 7) (Proteasome chain 7) (Proteasome subunit beta-1i) (Really interesting new gene 12 protein)	-0.155309	20.6992	-1.18421	0.24907	0.995459	-4.58222	P28065	8	-1.17674	0.251388	0.996857
EIF4EBP1	Eukaryotic translation initiation factor 4E-binding protein 1 (4E-BP1) (eIF4E-binding protein 1) (Phosphorylated heat- and acid-stable protein regulated by insulin 1) (PHAS-I)	-0.164623	17.7053	-1.21524	0.237259	0.995459	-4.56592	Q13541	5	-1.17672	0.251395	0.996857
BRMS1L	Breast cancer metastasis-suppressor 1-like protein (BRMS1-homolog protein p40) (BRMS1-like protein p40)	0.139392	18.8997	1.24466	0.226457	0.995459	-4.55015	Q5PSV4	5	1.17654	0.251465	0.996857
DDR1	Epithelial discoidin domain-containing receptor 1 (Epithelial discoidin domain receptor 1) (EC 2.7.10.1) (CD167 antigen-like family member A) (Cell adhesion kinase) (Discoidin receptor tyrosine kinase) (HGK2) (Mammary carcinoma kinase 10) (MCK-10) (Protein-tyrosine kinase 3A) (Protein-tyrosine kinase RTK-6) (TRK E) (Tyrosine kinase DDR) (Tyrosine-protein kinase CAK) (CD antigen CD167a)	0.110771	22.1157	1.13607	0.268252	0.995459	-4.60682	Q08345	23	1.17645	0.251501	0.996857
BORCS6	BLOC-1-related complex subunit 6 (Lysosome-dispersing protein) (Lyspersin)	0.154489	17.8601	1.32163	0.206328	0.995459	-4.51299	Q96GS4	6	1.18981	0.251586	0.996857
FDPS	Farnesyl pyrophosphate synthase (FPP synthase) (FPS) (EC 2.5.1.10) ((2E,6E)-farnesyl diphosphate synthase) (Dimethylallyltranstransferase) (EC 2.5.1.1) (Farnesyl diphosphate synthase) (Geranyltranstransferase)	-0.135631	22.1468	-1.15169	0.261911	0.995459	-4.59892	P14324	15	-1.17603	0.251664	0.996857
PRPF38A	Pre-mRNA-splicing factor 38A	0.15151	20.1218	1.18501	0.248759	0.995459	-4.5818	Q8NAV1	8	1.17572	0.251785	0.996857
ELMOD1	ELMO domain-containing protein 1	0.203291	18.3354	1.18107	0.250286	0.995459	-4.58384	Q8N336	6	1.17568	0.251802	0.996857
LASP1	LIM and SH3 domain protein 1 (LASP-1) (Metastatic lymph node gene 50 protein) (MLN 50)	-0.0900652	23.3972	-1.12882	0.271231	0.995459	-4.61045	Q14847	23	-1.17531	0.251945	0.996857
SSR1	Translocon-associated protein subunit alpha (TRAP-alpha) (Signal sequence receptor subunit alpha) (SSR-alpha)	-0.188588	19.2634	-1.19524	0.24482	0.995459	-4.57646	P43307	5	-1.1739	0.252498	0.996857
HPCA	Neuron-specific calcium-binding protein hippocalcin (Calcium-binding protein BDR-2)	0.180602	20.242	1.18852	0.247404	0.995459	-4.57997	P84074	6	1.17386	0.252514	0.996857
SGCE	Epsilon-sarcoglycan (Epsilon-SG)	-0.420822	16.5837	-1.20824	0.250568	0.995459	-4.55845	O43556	2	-1.19771	0.252574	0.996857
RRP15	RRP15-like protein (Ribosomal RNA-processing protein 15)	-0.168978	19.6916	-1.15853	0.259168	0.995459	-4.59544	Q9Y3B9	11	-1.17336	0.252712	0.996857
SMARCA5	SWI/SNF-related matrix-associated actin-dependent regulator of chromatin subfamily A member 5 (SWI/SNF-related matrix-associated actin-dependent regulator of chromatin A5) (EC 3.6.4.-) (Sucrose nonfermenting protein 2 homolog) (hSNF2H)	0.112072	23.3255	1.12157	0.274236	0.995459	-4.61406	O60264	61	1.17289	0.252896	0.996857
TOMM40L	Mitochondrial import receptor subunit TOM40B (Protein TOMM40-like)	0.210627	18.1169	1.19229	0.245952	0.995459	-4.578	Q969M1	4	1.17243	0.253079	0.996857
TCEA1	Transcription elongation factor A protein 1 (Transcription elongation factor S-II protein 1) (Transcription elongation factor TFIIS.o)	-0.0720029	22.2911	-1.11311	0.277771	0.995459	-4.61825	P23193	24	-1.17218	0.253176	0.996857
HCN2	Potassium/sodium hyperpolarization-activated cyclic nucleotide-gated channel 2 (Brain cyclic nucleotide-gated channel 2) (BCNG-2)	0.334828	16.65	1.28962	0.22672	0.995459	-4.53862	Q9UL51	4	1.20633	0.253219	0.996857
PPP1R3G	Protein phosphatase 1 regulatory subunit 3G	0.192771	16.2771	1.49659	0.160713	0.995459	-4.45063	B7ZBB8	3	1.19569	0.253334	0.996857
CEP104	Centrosomal protein of 104 kDa (Cep104)	-0.434818	16.6342	-1.16221	0.259677	0.995459	-4.58413	O60308	3	-1.17611	0.253428	0.996857
POLR2M	DNA-directed RNA polymerase II subunit GRINL1A, isoforms 4/5 (DNA-directed RNA polymerase II subunit M, isoforms 4/5)	0.17392	16.202	1.31836	0.204077	0.995459	-4.50974	Q6EEV4	2	1.17761	0.253567	0.996857
CCT3	T-complex protein 1 subunit gamma (TCP-1-gamma) (CCT-gamma) (hTRiC5)	-0.105828	24.4711	-1.11712	0.276094	0.995459	-4.61627	P49368	50	-1.17103	0.253627	0.996857
GCSH	Glycine cleavage system H protein, mitochondrial (Lipoic acid-containing protein)	-0.210549	19.5859	-1.1814	0.250159	0.995459	-4.58367	P23434	5	-1.17057	0.253808	0.996857
ATAD3B	ATPase family AAA domain-containing protein 3B (AAA-TOB3)	-0.211844	18.6334	-1.18947	0.247038	0.995459	-4.57948	Q5T9A4	4	-1.17039	0.25388	0.996857
HEATR5A	HEAT repeat-containing protein 5A	0.0757873	19.8083	1.11976	0.274989	0.995459	-4.61496	Q86XA9	22	1.17031	0.25391	0.996857
RBMXL1	RNA binding motif protein, X-linked-like-1 (Heterogeneous nuclear ribonucleoprotein G-like 1)	0.132917	20.5796	1.22344	0.23421	0.995459	-4.56155	Q96E39	6	1.16963	0.254182	0.996857
MTSS2	Protein MTSS 2 (Actin-bundling with BAIAP2 homology protein 1) (ABBA-1) (MTSS1-like protein)	0.133427	21.9356	1.13431	0.268969	0.995459	-4.6077	Q765P7	22	1.16962	0.254185	0.996857
MAT2A	S-adenosylmethionine synthase isoform type-2 (AdoMet synthase 2) (EC 2.5.1.6) (Methionine adenosyltransferase 2) (MAT 2) (Methionine adenosyltransferase II) (MAT-II)	-0.0799467	23.4328	-1.11255	0.27801	0.995459	-4.61853	P31153	26	-1.16955	0.254212	0.996857
TMX1	Thioredoxin-related transmembrane protein 1 (Thioredoxin domain-containing protein 1) (Transmembrane Trx-related protein)	-0.153918	21.5857	-1.15326	0.26128	0.995459	-4.59813	Q9H3N1	12	-1.16952	0.254222	0.996857
BTN2A1	Butyrophilin subfamily 2 member A1	0.183131	19.6537	1.16085	0.258246	0.995459	-4.59426	Q7KYR7	9	1.16948	0.254241	0.996857
KIAA1143	Uncharacterized protein KIAA1143	0.112132	19.5126	1.29547	0.208694	0.995459	-4.52223	Q96AT1	5	1.16752	0.255012	0.996857
MBD3	Methyl-CpG-binding domain protein 3 (Methyl-CpG-binding protein MBD3)	0.114265	19.7824	1.16809	0.255374	0.995459	-4.59055	O95983	11	1.16708	0.255186	0.996857
RLBP1	Retinaldehyde-binding protein 1 (Cellular retinaldehyde-binding protein)	0.0951953	19.7016	1.19587	0.244579	0.995459	-4.57613	P12271	10	1.16704	0.255202	0.996857
CTPS2	CTP synthase 2 (EC 6.3.4.2) (CTP synthetase 2) (UTP--ammonia ligase 2)	-0.148332	20.8649	-1.13475	0.268793	0.995459	-4.60748	Q9NRF8	20	-1.16667	0.255349	0.996857
AKR7A2	Aflatoxin B1 aldehyde reductase member 2 (EC 1.1.1.n11) (AFB1 aldehyde reductase 1) (AFB1-AR 1) (Aldoketoreductase 7) (Succinic semialdehyde reductase) (SSA reductase)	-0.134289	23.4562	-1.13635	0.268137	0.995459	-4.60668	O43488	18	-1.16646	0.255433	0.996857
SETX	Probable helicase senataxin (EC 3.6.4.-) (Amyotrophic lateral sclerosis 4 protein) (SEN1 homolog) (Senataxin)	0.16523	18.4228	1.1768	0.254755	0.995459	-4.57613	Q7Z333	9	1.17191	0.255795	0.996857
GSS	Glutathione synthetase (GSH synthetase) (GSH-S) (EC 6.3.2.3) (Glutathione synthase)	-0.0712012	23.2368	-1.09129	0.287048	0.995459	-4.62894	P48637	33	-1.16546	0.255828	0.996857
OSBPL2	Oxysterol-binding protein-related protein 2 (ORP-2) (OSBP-related protein 2)	-0.119537	20.4923	-1.14608	0.264174	0.995459	-4.60177	Q9H1P3	14	-1.1654	0.255851	0.996857
GTF3C4	General transcription factor 3C polypeptide 4 (EC 2.3.1.48) (TF3C-delta) (Transcription factor IIIC 90 kDa subunit) (TFIIIC 90 kDa subunit) (TFIIIC90) (Transcription factor IIIC subunit delta)	0.113749	20.1031	1.13197	0.269933	0.995459	-4.60887	Q9UKN8	19	1.16493	0.256038	0.996857
PYCR1	Pyrroline-5-carboxylate reductase 1, mitochondrial (P5C reductase 1) (P5CR 1) (EC 1.5.1.2)	-0.091009	21.2739	-1.14507	0.264582	0.995459	-4.60228	P32322	15	-1.16487	0.256063	0.996857
SERBP1	Plasminogen activator inhibitor 1 RNA-binding protein (PAI1 RNA-binding protein 1) (PAI-RBP1) (SERPINE1 mRNA-binding protein 1)	0.138167	23.6266	1.12409	0.273189	0.995459	-4.61281	Q8NC51	33	1.1647	0.256133	0.996857
LMTK3	Serine/threonine-protein kinase LMTK3 (EC 2.7.11.1) (Lemur tyrosine kinase 3)	0.12105	18.9806	1.14112	0.266188	0.995459	-4.60427	Q96Q04	15	1.16438	0.256257	0.996857
SLC4A3	Anion exchange protein 3 (AE 3) (Anion exchanger 3) (CAE3/BAE3) (Cardiac/brain band 3-like protein) (Neuronal band 3-like protein) (Solute carrier family 4 member 3)	0.172793	18.073	1.23244	0.233797	0.995459	-4.5507	P48751	5	1.17042	0.256379	0.996857
ANAPC2	Anaphase-promoting complex subunit 2 (APC2) (Cyclosome subunit 2)	0.14811	18.0477	1.19971	0.243115	0.995459	-4.57412	Q9UJX6	6	1.16401	0.256406	0.996857
BCCIP	BRCA2 and CDKN1A-interacting protein (P21- and CDK-associated protein 1) (Protein TOK-1)	-0.110482	19.3503	-1.17682	0.251944	0.995459	-4.58604	Q9P287	10	-1.16367	0.256541	0.996857
MATN2	Matrilin-2	-0.12835	21.0922	-1.13112	0.270285	0.995459	-4.6093	O00339	19	-1.16289	0.256848	0.996857
PSMC2	26S proteasome regulatory subunit 7 (26S proteasome AAA-ATPase subunit RPT1) (Proteasome 26S subunit ATPase 2) (Protein MSS1)	-0.0953355	23.3143	-1.10473	0.28131	0.995459	-4.62238	P35998	41	-1.16209	0.257168	0.996857
UBXN2B	UBX domain-containing protein 2B (NSFL1 cofactor p37) (p97 cofactor p37)	0.196201	19.6492	1.19092	0.249305	0.995459	-4.56976	Q14CS0	6	1.16816	0.257267	0.996857
TRMT1	tRNA (guanine(26)-N(2))-dimethyltransferase (EC 2.1.1.216) (tRNA 2,2-dimethylguanosine-26 methyltransferase) (tRNA(guanine-26,N(2)-N(2)) methyltransferase) (tRNA(m(2,2)G26)dimethyltransferase)	0.122342	19.5154	1.14597	0.264217	0.995459	-4.60182	Q9NXH9	13	1.1611	0.257563	0.996857
RSBN1L	Lysine-specific demethylase RSBN1L (EC 1.14.11.-) (Round spermatid basic protein 1-like protein)	0.201689	17.5986	1.22145	0.240989	0.995459	-4.55318	Q6PCB5	6	1.17349	0.257877	0.996857
GM2A	Ganglioside GM2 activator (Cerebroside sulfate activator protein) (GM2-AP) (Sphingolipid activator protein 3) (SAP-3) [Cleaved into: Ganglioside GM2 activator isoform short]	-0.132948	21.06	-1.21059	0.239003	0.995459	-4.56838	P17900	6	-1.15893	0.258426	0.996857
CYC1	Cytochrome c1, heme protein, mitochondrial (EC 7.1.1.8) (Complex III subunit 4) (Complex III subunit IV) (Cytochrome b-c1 complex subunit 4) (Ubiquinol-cytochrome-c reductase complex cytochrome c1 subunit) (Cytochrome c-1)	-0.0859037	21.6383	-1.15676	0.259875	0.995459	-4.59634	P08574	13	-1.15868	0.258529	0.996857
SURF1	Surfeit locus protein 1	-0.131588	20.1144	-1.16804	0.255393	0.995459	-4.59057	Q15526	9	-1.15859	0.258562	0.996857
TSC1	Hamartin (Tuberous sclerosis 1 protein)	0.0711412	20.9326	1.0931	0.28627	0.995459	-4.62806	Q92574	27	1.15806	0.258776	0.996857
RELCH	RAB11-binding protein RELCH (LisH domain and HEAT repeat-containing protein KIAA1468) (RAB11 binding and LisH domain, coiled-coil and HEAT repeat-containing) (RAB11-binding protein containing LisH, coiled-coil, and HEAT repeats)	0.0831267	21.1601	1.10132	0.282757	0.995459	-4.62405	Q9P260	28	1.15795	0.25882	0.996857
HSPB8	Heat shock protein beta-8 (HspB8) (Alpha-crystallin C chain) (E2-induced gene 1 protein) (Protein kinase H11) (Small stress protein-like protein HSP22)	-0.159563	21.4348	-1.15502	0.260574	0.995459	-4.59723	Q9UJY1	9	-1.15784	0.258862	0.996857
SERINC5	Serine incorporator 5	0.256026	18.3114	1.17266	0.253576	0.995459	-4.5882	Q86VE9	2	1.15778	0.258886	0.996857
PDZD4	PDZ domain-containing protein 4 (PDZ domain-containing RING finger protein 4-like protein)	0.154608	16.5456	1.22537	0.235549	0.995459	-4.55779	Q76G19	5	1.16162	0.259133	0.996857
CALCOCO1	Calcium-binding and coiled-coil domain-containing protein 1 (Calphoglin) (Coiled-coil coactivator protein) (Sarcoma antigen NY-SAR-3)	-0.125523	20.6376	-1.12532	0.272679	0.995459	-4.61219	Q9P1Z2	19	-1.15708	0.259167	0.996857
GPAT4	Glycerol-3-phosphate acyltransferase 4 (EC 2.3.1.15) (1-acylglycerol-3-phosphate O-acyltransferase 6) (1-AGP acyltransferase 6) (1-AGPAT 6) (Acyl-CoA:glycerol-3-phosphate acyltransferase 4) (Lysophosphatidic acid acyltransferase zeta) (LPAAT-zeta) (Testis spermatogenesis apoptosis-related protein 7) (TSARG7)	0.374915	16.3373	1.16172	0.262576	0.995459	-4.58128	Q86UL3	3	1.16727	0.259306	0.996857
CLNS1A	Methylosome subunit pICln (Chloride channel, nucleotide sensitive 1A) (Chloride conductance regulatory protein ICln) (I(Cln)) (Chloride ion current inducer protein) (ClCI) (Reticulocyte pICln)	-0.118734	20.5093	-1.23053	0.231597	0.995459	-4.55776	P54105	6	-1.1566	0.259361	0.996857
ARCN1	Coatomer subunit delta (Archain) (Delta-coat protein) (Delta-COP)	-0.0815237	23.1476	-1.09011	0.287556	0.995459	-4.62951	P48444	39	-1.15632	0.25947	0.996857
SSH1	Protein phosphatase Slingshot homolog 1 (EC 3.1.3.16) (EC 3.1.3.48) (SSH-like protein 1) (SSH-1L) (hSSH-1L)	-0.228037	16.6591	-1.19719	0.246093	0.995459	-4.56798	Q8WYL5	3	-1.16061	0.259537	0.996857
TXNDC12	Thioredoxin domain-containing protein 12 (EC 1.8.4.2) (Endoplasmic reticulum resident protein 18) (ER protein 18) (ERp18) (Endoplasmic reticulum resident protein 19) (ER protein 19) (ERp19) (Thioredoxin-like protein p19) (hTLP19)	-0.12667	20.6711	-1.16816	0.255345	0.995459	-4.59051	O95881	9	-1.15585	0.259658	0.996857
PCDHA9	Protocadherin alpha-9 (PCDH-alpha-9)	0.234673	16.0225	1.24816	0.231331	0.995459	-4.54298	Q9Y5H5	2	1.16876	0.259726	0.996857
ENOPH1	Enolase-phosphatase E1 (EC 3.1.3.77) (2,3-diketo-5-methylthio-1-phosphopentane phosphatase) (MASA homolog)	-0.115697	22.6957	-1.14198	0.265837	0.995459	-4.60384	Q9UHY7	13	-1.15567	0.259732	0.996857
TCP1	T-complex protein 1 subunit alpha (TCP-1-alpha) (CCT-alpha)	-0.0844993	24.2317	-1.09138	0.287008	0.995459	-4.62889	P17987	40	-1.15532	0.259874	0.996857
IDUA	Alpha-L-iduronidase (EC 3.2.1.76)	0.205013	18.9438	1.13871	0.267171	0.995459	-4.60549	P35475	10	1.15504	0.259985	0.996857
AK6	Adenylate kinase isoenzyme 6 (AK6) (EC 2.7.4.3) (Adrenal gland protein AD-004) (Coilin-interacting nuclear ATPase protein) (hCINAP) (Dual activity adenylate kinase/ATPase) (AK/ATPase)	0.208715	18.1163	1.18391	0.249185	0.995459	-4.58237	Q9Y3D8	3	1.155	0.260001	0.996857
RAP2B	Ras-related protein Rap-2b	-0.118483	21.9996	-1.20391	0.241521	0.995459	-4.57191	P61225	7	-1.15441	0.260236	0.996857
DENND6A	Protein DENND6A (DENN domain-containing protein 6A)	0.123605	17.3971	1.28719	0.213633	0.995459	-4.52592	Q8IWF6	5	1.15873	0.260283	0.996857
MB21D2	Protein MB21D2 (Mab-21 domain-containing protein 2)	0.130888	17.6382	1.40936	0.178079	0.995459	-4.47359	Q8IYB1	5	1.16436	0.260452	0.996857
ZMYM4	Zinc finger MYM-type protein 4 (Zinc finger protein 262)	0.0871209	19.7218	1.12475	0.272915	0.995459	-4.61248	Q5VZL5	17	1.15382	0.260474	0.996857
APOE	Apolipoprotein E (Apo-E)	-0.13495	24.4884	-1.115	0.276978	0.995459	-4.61732	P02649	28	-1.15364	0.260547	0.996857
NTRK1	High affinity nerve growth factor receptor (EC 2.7.10.1) (Neurotrophic tyrosine kinase receptor type 1) (TRK1-transforming tyrosine kinase protein) (Tropomyosin-related kinase A) (Tyrosine kinase receptor) (Tyrosine kinase receptor A) (Trk-A) (gp140trk) (p140-TrkA)	-0.137587	20.033	-1.2188	0.235934	0.995459	-4.56403	P04629	5	-1.15344	0.260626	0.996857
ARMCX1	Armadillo repeat-containing X-linked protein 1 (ARM protein lost in epithelial cancers on chromosome X 1) (Protein ALEX1)	0.141153	18.7945	1.19537	0.246787	0.995459	-4.57283	Q9P291	7	1.15787	0.260627	0.996857
IDH2	Isocitrate dehydrogenase [NADP], mitochondrial (IDH) (EC 1.1.1.42) (ICD-M) (IDP) (NADP(+)-specific ICDH) (Oxalosuccinate decarboxylase)	-0.252839	25.3289	-1.12167	0.274195	0.995459	-4.61401	P48735	40	-1.15335	0.260661	0.996857
YIPF3	Protein YIPF3 (Killer lineage protein 1) (Natural killer cell-specific antigen KLIP1) (YIP1 family member 3) [Cleaved into: Protein YIPF3, 36 kDa form III]	0.250887	16.0732	1.34144	0.204976	0.995459	-4.51797	Q9GZM5	3	1.17564	0.26098	0.996857
GGT5	Glutathione hydrolase 5 proenzyme (EC 3.4.19.13) (Gamma-glutamyl transpeptidase-related enzyme) (GGT-rel) (Gamma-glutamyltransferase 5) (GGT 5) (EC 2.3.2.2) (Gamma-glutamyltransferase-like activity 1) (Gamma-glutamyltranspeptidase 5) (Leukotriene-C4 hydrolase) (EC 3.4.19.14) [Cleaved into: Glutathione hydrolase 5 heavy chain; Glutathione hydrolase 5 light chain]	-0.214958	20.8252	-1.13262	0.269664	0.995459	-4.60854	P36269	11	-1.15244	0.26103	0.996857
[truncated: 5,670 more rows]

## Sheet: WT vs Missense
name	description	log2FC	AveExpr	t.limma	pval.limma	adj.pval.limma	B	uniprot	num.pep	t.deqms	pval.deqms	adj.pval.deqms
[truncated: 7,518 more rows]

## Sheet: LOF vs Missense
name	description	log2FC	AveExpr	t.limma	pval.limma	adj.pval.limma	B	uniprot	num.pep	t.deqms	pval.deqms	adj.pval.deqms
[truncated: 7,518 more rows]
