# Supplementary material for: Integrated proteomic analysis of low-grade gliomas reveals contributions of 1p-19q co-deletion to oligodendroglioma
Source: Acta Neuropathol Commun. 2022 May 7;10:70. doi: 10.1186/s40478-022-01372-1 (PMC9080204; doi:10.1186/s40478-022-01372-1)
Supplement: Supplementary file 8 — Additional file 8: Sequencing metrics. [file 40478_2022_1372_MOESM8_ESM.xlsx]

## Sheet: Type II vs Type I
Table describing differentially expressed proteins between Type II and Type I LGG
name	description	log2FC	AveExpr	t.limma	pval.limma	adj.pval.limma	B	uniprot	num.pep	t.deqms	pval.deqms	adj.pval.deqms
MDM1	Nuclear protein MDM1	-1.12509	18.1603	-4.0766	0.000324275	0.0224072	0.237717	Q8TC05	2	-4.10613	0.000266787	0.0199125
MUCL1	Mucin-like protein 1 (Protein BS106) (Small breast epithelial mucin)	-1.02525	18.4322	-3.79616	0.000348945	0.0231971	0.0965739	Q96DR8	2	-3.83947	0.000294185	0.0203223
DSCAML1	Down syndrome cell adhesion molecule-like protein 1 (Down syndrome cell adhesion molecule 2)	-0.922704	18.1577	-5.24932	3.26741e-06	0.00289941	4.33468	Q8TD84	2	-5.22707	3.17686e-06	0.00170191
HAPLN1	Hyaluronan and proteoglycan link protein 1 (Cartilage-linking protein 1) (Cartilage-link protein) (Proteoglycan link protein)	-0.912957	23.4862	-5.24965	2.17782e-06	0.00272663	4.71731	P10915	24	-5.35302	1.36306e-06	0.00170191
SPOCK3	Testican-3 (SPARC/osteonectin, CWCV, and Kazal-like domains proteoglycan 3)	-0.785557	18.3255	-3.76739	0.000382916	0.0239705	0.0128846	Q9BQ16	4	-3.79941	0.000335363	0.0220987
H2BU1	Histone H2B type 3-B (H2B type 12)	-0.774992	21.0258	-4.04718	0.000152874	0.014459	0.842111	Q8N257	3	-4.06489	0.000138955	0.0128868
DCX	Neuronal migration protein doublecortin (Doublin) (Lissencephalin-X) (Lis-X)	-0.721396	22.0875	-4.52915	2.93221e-05	0.00595317	2.34227	O43602	16	-4.60983	2.09114e-05	0.00448819
SEZ6L	Seizure 6-like protein	-0.654001	21.4324	-7.98776	5.71792e-11	4.2953e-07	14.3412	Q9BYH1	14	-8.05817	3.3453e-11	2.51299e-07
GNPTG	N-acetylglucosamine-1-phosphotransferase subunit gamma (GlcNAc-1-phosphotransferase subunit gamma) (UDP-N-acetylglucosamine-1-phosphotransferase subunit gamma)	-0.653325	18.9864	-3.64966	0.000557932	0.0303709	-0.325663	Q9UJJ9	6	-3.68289	0.000488955	0.0276168
FBLL1	rRNA/tRNA 2'-O-methyltransferase fibrillarin-like protein 1 (EC 2.1.1.-) (Protein-glutamine methyltransferase)	-0.651733	20.8373	-5.50374	8.45664e-07	0.00147937	5.58323	A6NHQ2	13	-5.57737	5.82524e-07	0.00107789
VAT1L	Synaptic vesicle membrane protein VAT-1 homolog-like (EC 1.-.-.-)	-0.57839	22.4922	-5.46309	9.84669e-07	0.00147937	5.4439	Q9HCJ6	20	-5.56013	6.22081e-07	0.00107789
ACAN	Aggrecan core protein (Cartilage-specific proteoglycan core protein) (CSPCP) (Chondroitin sulfate proteoglycan core protein 1) (Chondroitin sulfate proteoglycan 1) [Cleaved into: Aggrecan core protein 2]	-0.562517	21.1213	-4.12807	0.000116547	0.0119931	1.08792	P16112	18	-4.20208	8.71463e-05	0.00937801
SRSF6	Serine/arginine-rich splicing factor 6 (Pre-mRNA-splicing factor SRP55) (Splicing factor, arginine/serine-rich 6)	-0.535983	23.4635	-4.86163	8.98504e-06	0.00312386	3.4214	Q13247	20	-4.94877	6.13002e-06	0.00209312
PURG	Purine-rich element-binding protein gamma (Purine-rich element-binding protein G)	-0.510842	19.9266	-5.51378	8.14425e-07	0.00147937	5.6177	Q9UJV8	10	-5.52264	7.17446e-07	0.00107789
CMBL	Carboxymethylenebutenolidase homolog (EC 3.1.-.-)	-0.510459	22.6715	-5.20439	2.5739e-06	0.00276216	4.56441	Q96DG6	14	-5.26749	1.87959e-06	0.00170191
REPIN1	Replication initiator 1 (60 kDa origin-specific DNA-binding protein) (60 kDa replication initiation region protein) (ATT-binding protein) (DHFR oribeta-binding protein RIP60) (Zinc finger protein 464)	-0.504123	17.4536	-4.79246	4.50372e-05	0.00719828	1.90876	Q9BWE0	3	-4.17745	0.000218288	0.0179325
HDGFL3	Hepatoma-derived growth factor-related protein 3 (HRP-3) (Hepatoma-derived growth factor 2) (HDGF-2)	-0.494742	21.6461	-4.07267	0.000140382	0.0138289	0.919308	Q9Y3E1	8	-4.08994	0.000127676	0.0124559
SUSD5	Sushi domain-containing protein 5	-0.475589	20.316	-3.42198	0.00126276	0.0509992	-1.00098	O60279	6	-3.41434	0.00125549	0.0496382
HTRA1	Serine protease HTRA1 (EC 3.4.21.-) (High-temperature requirement A serine peptidase 1) (L56) (Serine protease 11)	-0.468362	20.6551	-3.86472	0.00027924	0.0209359	0.297528	Q92743	17	-3.93012	0.000218143	0.0179325
NCAN	Neurocan core protein (Chondroitin sulfate proteoglycan 3)	-0.465486	24.8649	-4.9771	5.91589e-06	0.00289941	3.80329	O14594	40	-5.09125	3.62494e-06	0.00170191
HIP1R	Huntingtin-interacting protein 1-related protein (HIP1-related protein) (Huntingtin-interacting protein 12) (HIP-12)	-0.463407	23.2309	-5.05539	4.44761e-06	0.00289941	4.06411	O75146	55	-5.1774	2.6319e-06	0.00170191
RPL35A	60S ribosomal protein L35a (Cell growth-inhibiting gene 33 protein) (Large ribosomal subunit protein eL33)	-0.437919	23.4495	-3.71306	0.000455922	0.0274718	-0.144177	P18077	13	-3.76254	0.000378114	0.0238689
MACROH2A2	Core histone macro-H2A.2 (Histone macroH2A2) (mH2A2)	-0.435312	22.4607	-4.57448	2.50033e-05	0.00521735	2.48747	Q9P0M6	17	-4.6436	1.85334e-05	0.00409478
GNG4	Guanine nucleotide-binding protein G(I)/G(S)/G(O) subunit gamma-4	-0.433524	18.4403	-3.98509	0.000187939	0.0168071	0.655245	P50150	3	-3.88175	0.000255997	0.019623
PURA	Transcriptional activator protein Pur-alpha (Purine-rich single-stranded DNA-binding protein alpha)	-0.429739	23.4689	-6.2993	4.09113e-08	0.000153663	8.35587	Q00577	20	-6.3928	2.47334e-08	9.28988e-05
SRSF5	Serine/arginine-rich splicing factor 5 (Delayed-early protein HRS) (Pre-mRNA-splicing factor SRP40) (Splicing factor, arginine/serine-rich 5)	-0.428866	22.3051	-3.54275	0.000781068	0.0388568	-0.627416	Q13243	12	-3.58644	0.000664894	0.0332568
SETD7	Histone-lysine N-methyltransferase SETD7 (EC 2.1.1.-) (Histone H3-K4 methyltransferase SETD7) (H3-K4-HMTase SETD7) (Lysine N-methyltransferase 7) (SET domain-containing protein 7) (SET7/9)	-0.427804	20.7806	-4.33902	5.67924e-05	0.00775681	1.74061	Q8WTS6	12	-4.37626	4.77027e-05	0.0068912
ALDH2	Aldehyde dehydrogenase, mitochondrial (EC 1.2.1.3) (ALDH class 2) (ALDH-E2) (ALDHI)	-0.426744	24.13	-3.37006	0.00132952	0.0531244	-1.10269	P05091	31	-3.43997	0.0010514	0.0445138
ALDH7A1	Alpha-aminoadipic semialdehyde dehydrogenase (Alpha-AASA dehydrogenase) (EC 1.2.1.31) (Aldehyde dehydrogenase family 7 member A1) (EC 1.2.1.3) (Antiquitin-1) (Betaine aldehyde dehydrogenase) (EC 1.2.1.8) (Delta1-piperideine-6-carboxylate dehydrogenase) (P6c dehydrogenase)	-0.424913	24.0322	-3.40675	0.0011889	0.0493426	-1.003	P49419	34	-3.47865	0.000932523	0.0421995
BTBD17	BTB/POZ domain-containing protein 17 (Galectin-3-binding protein-like)	-0.420103	21.6642	-4.2238	8.42713e-05	0.0097215	1.38208	A6NE02	12	-4.26086	7.11974e-05	0.00822823
AKTIP	AKT-interacting protein (Ft1) (Fused toes protein homolog)	-0.40662	18.237	-3.86367	0.000328113	0.0224072	0.193932	Q9H8T0	5	-3.75145	0.000447866	0.0260804
ELAVL3	ELAV-like protein 3 (Hu-antigen C) (HuC) (Paraneoplastic cerebellar degeneration-associated antigen) (Paraneoplastic limbic encephalitis antigen 21)	-0.399071	22.2956	-5.07069	4.20571e-06	0.00289941	4.11525	Q14576	19	-5.1475	2.94176e-06	0.00170191
ELAVL4	ELAV-like protein 4 (Hu-antigen D) (HuD) (Paraneoplastic encephalomyelitis antigen HuD)	-0.387902	19.9679	-4.36045	5.27463e-05	0.00774886	1.80781	P26378	7	-4.29767	6.26921e-05	0.00786458
SERPINE2	Glia-derived nexin (GDN) (Peptidase inhibitor 7) (PI-7) (Protease nexin 1) (PN-1) (Protease nexin I) (Serpin E2)	-0.383909	21.6028	-4.94339	6.68589e-06	0.00293525	3.69146	P07093	18	-5.0124	4.85117e-06	0.00195084
SRSF1	Serine/arginine-rich splicing factor 1 (Alternative-splicing factor 1) (ASF-1) (Splicing factor, arginine/serine-rich 1) (pre-mRNA-splicing factor SF2, P33 subunit)	-0.380369	23.5595	-4.47015	3.60437e-05	0.00694258	2.15429	Q07955	25	-4.55809	2.51415e-05	0.00497007
IDI1	Isopentenyl-diphosphate Delta-isomerase 1 (EC 5.3.3.2) (Isopentenyl pyrophosphate isomerase 1) (IPP isomerase 1) (IPPI1)	-0.369948	19.706	-4.35783	5.32262e-05	0.00774886	1.79957	Q13907	7	-4.28124	6.63592e-05	0.00804017
NT5C1A	Cytosolic 5'-nucleotidase 1A (cN1A) (EC 3.1.3.5) (Cytosolic 5'-nucleotidase IA) (cN-I) (cN-IA)	-0.369027	19.7502	-3.82635	0.00036874	0.0239705	0.0881099	Q9BXI3	8	-3.78373	0.000404789	0.0245224
PURB	Transcriptional activator protein Pur-beta (Purine-rich element-binding protein B)	-0.36713	22.5122	-4.41631	4.34719e-05	0.00719828	1.98373	Q96QR8	15	-4.46476	3.4976e-05	0.00571174
NUDT21	Cleavage and polyadenylation specificity factor subunit 5 (Cleavage and polyadenylation specificity factor 25 kDa subunit) (CPSF 25 kDa subunit) (Cleavage factor Im complex 25 kDa subunit) (CFIm25) (Nucleoside diphosphate-linked moiety X motif 21) (Nudix motif 21) (Nudix hydrolase 21) (Pre-mRNA cleavage factor Im 68 kDa subunit)	-0.35796	22.0865	-4.16939	0.000101367	0.0107249	1.21447	O43809	17	-4.22791	7.9751e-05	0.0090515
ELAVL2	ELAV-like protein 2 (ELAV-like neuronal protein 1) (Hu-antigen B) (HuB) (Nervous system-specific RNA-binding protein Hel-N1)	-0.348511	18.848	-3.76904	0.000380892	0.0239705	0.0176578	Q12926	4	-3.64003	0.000560818	0.0294606
MECP2	Methyl-CpG-binding protein 2 (MeCp-2 protein) (MeCp2)	-0.345078	23.0431	-3.85146	0.000291588	0.0210616	0.258486	P51608	27	-3.93027	0.000218028	0.0179325
ARSB	Arylsulfatase B (ASB) (EC 3.1.6.12) (N-acetylgalactosamine-4-sulfatase) (G4S)	-0.34425	19.6397	-3.76413	0.00038697	0.0240241	0.00340038	P15848	10	-3.76842	0.000370966	0.0236161
RPL37	60S ribosomal protein L37 (G1.16) (Large ribosomal subunit protein eL37)	-0.343495	24.2278	-3.71223	0.000457132	0.0274718	-0.146562	P61927	8	-3.68765	0.000481532	0.0276127
S100B	Protein S100-B (S-100 protein beta chain) (S-100 protein subunit beta) (S100 calcium-binding protein B)	-0.343489	21.9225	-3.55259	0.000757408	0.0384436	-0.599861	P04271	5	-3.47193	0.000952209	0.0428323
NCOA5	Nuclear receptor coactivator 5 (NCoA-5) (Coactivator independent of AF-2) (CIA)	-0.343189	21.608	-4.45335	3.82183e-05	0.00717739	2.10096	Q9HCD5	21	-4.52822	2.79526e-05	0.0052495
DTD1	D-aminoacyl-tRNA deacylase 1 (DTD) (EC 3.1.1.96) (DNA-unwinding element-binding protein B) (DUE-B) (Gly-tRNA(Ala) deacylase) (Histidyl-tRNA synthase-related)	-0.337765	22.952	-3.82693	0.000315817	0.0221721	0.186494	Q8TEA8	11	-3.83875	0.000294878	0.0203223
SRSF3	Serine/arginine-rich splicing factor 3 (Pre-mRNA-splicing factor SRP20) (Splicing factor, arginine/serine-rich 3)	-0.33399	23.5375	-3.63116	0.000591607	0.0319723	-0.378287	P84103	14	-3.67138	0.000507335	0.0281526
SUB1	Activated RNA polymerase II transcriptional coactivator p15 (Positive cofactor 4) (PC4) (SUB1 homolog) (p14)	-0.331039	23.4598	-3.79838	0.000346453	0.0231971	0.103033	P53999	16	-3.8481	0.000285968	0.0200766
HMGCS1	Hydroxymethylglutaryl-CoA synthase, cytoplasmic (HMG-CoA synthase) (EC 2.3.3.10) (3-hydroxy-3-methylglutaryl coenzyme A synthase)	-0.324232	21.4852	-4.62508	2.09134e-05	0.00475758	2.6503	Q01581	18	-4.68353	1.60607e-05	0.00389187
MRPL21	39S ribosomal protein L21, mitochondrial (L21mt) (MRP-L21) (Mitochondrial large ribosomal subunit protein bL21m)	-0.322956	19.5575	-3.69831	0.000477919	0.028112	-0.186553	Q7Z2W9	8	-3.66233	0.000522252	0.0282241
CNRIP1	CB1 cannabinoid receptor-interacting protein 1 (CRIP-1)	-0.321459	21.8822	-4.38782	4.79837e-05	0.00750946	1.89388	Q96F85	12	-4.38655	4.60184e-05	0.00681102
NTM	Neurotrimin (hNT) (IgLON family member 2)	-0.317774	21.7686	-3.90828	0.000242134	0.0202101	0.426246	Q9P121	12	-3.9216	0.000224395	0.0179325
RPL7	60S ribosomal protein L7 (Large ribosomal subunit protein uL30)	-0.317326	23.84	-3.85626	0.00028706	0.0209359	0.272605	P18124	21	-3.92253	0.000223705	0.0179325
ABAT	4-aminobutyrate aminotransferase, mitochondrial (EC 2.6.1.19) ((S)-3-amino-2-methylpropionate transaminase) (EC 2.6.1.22) (GABA aminotransferase) (GABA-AT) (Gamma-amino-N-butyrate transaminase) (GABA transaminase) (GABA-T) (L-AIBAT)	-0.312455	24.1036	-3.34632	0.00142876	0.0555335	-1.16682	P80404	36	-3.42134	0.00111365	0.0464765
CRTAC1	Cartilage acidic protein 1 (68 kDa chondrocyte-expressed protein) (CEP-68) (ASPIC)	-0.308107	22.1446	-4.92941	7.03334e-06	0.00293525	3.64516	Q9NQ79	21	-5.00454	4.99381e-06	0.00195084
SGSH	N-sulphoglucosamine sulphohydrolase (EC 3.10.1.1) (Sulfoglucosamine sulfamidase) (Sulphamidase)	-0.307821	20.2537	-3.45798	0.00101594	0.0456989	-0.862622	P51688	9	-3.44436	0.00103724	0.0442711
MACROH2A1	Core histone macro-H2A.1 (Histone macroH2A1) (mH2A1) (Histone H2A.y) (H2A/y) (Medulloblastoma antigen MU-MB-50.205)	-0.304175	23.9176	-3.31849	0.00155403	0.0577913	-1.24163	O75367	24	-3.38244	0.00125512	0.0496382
CTSD	Cathepsin D (EC 3.4.23.5) [Cleaved into: Cathepsin D light chain; Cathepsin D heavy chain]	-0.303898	23.7771	-3.83054	0.000312127	0.0221198	0.197091	P07339	21	-3.8956	0.000244555	0.0189392
PCSK1	Neuroendocrine convertase 1 (NEC 1) (EC 3.4.21.93) (Prohormone convertase 1) (Proprotein convertase 1) (PC1)	-0.303724	19.9634	-3.42644	0.00111934	0.0477201	-0.949195	P29120	12	-3.44688	0.00102917	0.044192
RAB31	Ras-related protein Rab-31 (Ras-related protein Rab-22B)	-0.300734	21.5027	-3.50986	0.000865283	0.0408805	-0.719089	Q13636	14	-3.54412	0.000759848	0.0365896
RPS15A	40S ribosomal protein S15a (Small ribosomal subunit protein uS8)	-0.299425	22.7818	-3.54779	0.000768866	0.038618	-0.613311	P62244	11	-3.55333	0.000738147	0.035774
LRP1	Prolow-density lipoprotein receptor-related protein 1 (LRP-1) (Alpha-2-macroglobulin receptor) (A2MR) (Apolipoprotein E receptor) (APOER) (CD antigen CD91) [Cleaved into: Low-density lipoprotein receptor-related protein 1 85 kDa subunit (LRP-85); Low-density lipoprotein receptor-related protein 1 515 kDa subunit (LRP-515); Low-density lipoprotein receptor-related protein 1 intracellular domain (L…	-0.294177	25.3159	-5.04085	4.69007e-06	0.00289941	4.01557	Q07954	146	-5.17448	2.66074e-06	0.00170191
LGALS3BP	Galectin-3-binding protein (Basement membrane autoantigen p105) (Lectin galactoside-binding soluble 3-binding protein) (Mac-2-binding protein) (MAC2BP) (Mac-2 BP) (Tumor-associated antigen 90K)	-0.292355	22.0425	-3.44886	0.00104487	0.0460546	-0.887713	Q08380	17	-3.49675	0.000881366	0.0406186
KHDRBS3	KH domain-containing, RNA-binding, signal transduction-associated protein 3 (RNA-binding protein T-Star) (Sam68-like mammalian protein 2) (SLM-2) (Sam68-like phosphotyrosine protein)	-0.290979	22.4058	-3.39527	0.00123133	0.0502702	-1.03428	O75525	16	-3.43894	0.00105477	0.0445138
PMVK	Phosphomevalonate kinase (PMKase) (hPMK) (EC 2.7.4.2)	-0.287907	21.7106	-3.68418	0.000499957	0.0284521	-0.227083	Q15126	13	-3.70323	0.000458017	0.0264663
PHYHIPL	Phytanoyl-CoA hydroxylase-interacting protein-like	-0.2847	24.2993	-3.79162	0.000354109	0.0233339	0.0833367	Q96FC7	23	-3.86095	0.000274143	0.0199125
RAB11B	Ras-related protein Rab-11B (GTP-binding protein YPT3)	-0.283729	23.6617	-4.58137	2.44037e-05	0.00521735	2.50959	Q15907	15	-4.59976	2.16757e-05	0.00452299
EPDR1	Mammalian ependymin-related protein 1 (MERP-1) (Upregulated in colorectal cancer gene 1 protein)	-0.282143	20.7437	-3.68585	0.000497306	0.0284521	-0.222303	Q9UM22	5	-3.51761	0.000825749	0.0386706
FDXR	NADPH:adrenodoxin oxidoreductase, mitochondrial (AR) (Adrenodoxin reductase) (EC 1.18.1.6) (Ferredoxin--NADP(+) reductase) (Ferredoxin reductase)	-0.27929	22.5999	-3.5324	0.000806685	0.0390956	-0.656317	P22570	35	-3.61441	0.000608464	0.0315171
HNRNPH2	Heterogeneous nuclear ribonucleoprotein H2 (hnRNP H2) (FTP-3) (Heterogeneous nuclear ribonucleoprotein H') (hnRNP H') [Cleaved into: Heterogeneous nuclear ribonucleoprotein H2, N-terminally processed]	-0.267365	22.2933	-4.83962	9.72604e-06	0.00312386	3.34901	P55795	11	-4.7362	1.32863e-05	0.0035529
AK3	GTP:AMP phosphotransferase AK3, mitochondrial (EC 2.7.4.10) (Adenylate kinase 3) (AK 3) (Adenylate kinase 3 alpha-like 1)	-0.265599	22.6713	-3.42972	0.00110815	0.04763	-0.940226	Q9UIJ7	21	-3.48748	0.000907224	0.0415553
TALDO1	Transaldolase (EC 2.2.1.2)	-0.263154	23.9167	-3.51186	0.000859926	0.0408805	-0.713532	P37837	24	-3.57853	0.000681743	0.0334722
SMPD3	Sphingomyelin phosphodiesterase 3 (EC 3.1.4.12) (Neutral sphingomyelinase 2) (nSMase-2) (nSMase2) (Neutral sphingomyelinase II)	-0.261874	21.3656	-3.8906	0.000256585	0.0205551	0.3739	Q9NY59	9	-3.81003	0.000323942	0.021535
FN3K	Fructosamine-3-kinase (EC 2.7.1.171) (Protein-psicosamine 3-kinase FN3K) (Protein-ribulosamine 3-kinase FN3K) (EC 2.7.1.172)	-0.260816	22.9648	-4.08822	0.000133254	0.0133467	0.966516	Q9H479	13	-4.08028	0.000131918	0.0126038
TPP1	Tripeptidyl-peptidase 1 (TPP-1) (EC 3.4.14.9) (Cell growth-inhibiting gene 1 protein) (Lysosomal pepstatin-insensitive protease) (LPIC) (Tripeptidyl aminopeptidase) (Tripeptidyl-peptidase I) (TPP-I)	-0.258921	23.0185	-3.777	0.000371234	0.0239705	0.0407903	O14773	11	-3.74869	0.000395474	0.0242342
DRG2	Developmentally-regulated GTP-binding protein 2 (DRG-2) (Translation factor GTPase DRG2) (TRAFAC GTPase DRG2) (EC 3.6.5.-)	-0.258542	21.3287	-3.68795	0.000493981	0.0284521	-0.216272	P55039	16	-3.72284	0.000429962	0.0254321
RUNDC3A	RUN domain-containing protein 3A (Rap2-interacting protein 8) (RPIP-8)	-0.256778	19.0461	-3.61764	0.000617421	0.0325793	-0.416622	Q59EK9	11	-3.59693	0.000643171	0.0328674
FARSB	Phenylalanine--tRNA ligase beta subunit (EC 6.1.1.20) (Phenylalanyl-tRNA synthetase beta subunit) (PheRS)	-0.255837	23.6215	-4.51279	3.10521e-05	0.00613851	2.29005	Q9NSD9	45	-4.64649	1.83423e-05	0.00409478
NUDT16L1	Tudor-interacting repair regulator protein (NUDT16-like protein 1) (Protein syndesmos)	-0.251423	19.9652	-3.46095	0.00100668	0.0456989	-0.854442	Q9BRJ7	9	-3.40813	0.00115991	0.0476134
MYEF2	Myelin expression factor 2 (MEF-2) (MyEF-2) (MST156)	-0.249025	23.6438	-3.40134	0.00120872	0.0496168	-1.01775	Q9P2K5	33	-3.48026	0.000927865	0.0421995
RAB39B	Ras-related protein Rab-39B	-0.246576	21.6582	-4.78886	1.16713e-05	0.00337211	3.18251	Q96DA2	14	-4.7535	1.24819e-05	0.00351926
ALDH1B1	Aldehyde dehydrogenase X, mitochondrial (EC 1.2.1.3) (Aldehyde dehydrogenase 5) (Aldehyde dehydrogenase family 1 member B1)	-0.2445	21.9287	-4.25536	7.56724e-05	0.00902303	1.4798	P30837	21	-4.31665	5.87006e-05	0.00773613
SPR	Sepiapterin reductase (SPR) (EC 1.1.1.153)	-0.243416	20.612	-3.4293	0.00110959	0.04763	-0.941385	P35270	14	-3.44728	0.00102788	0.044192
RAB2A	Ras-related protein Rab-2A	-0.235863	22.6468	-4.31749	6.11614e-05	0.00792146	1.67323	P61019	16	-4.33003	5.60372e-05	0.00751698
EIPR1	EARP and GARP complex-interacting protein 1 (Endosome-associated recycling protein-interacting protein) (Golgi-associated retrograde protein-interacting protein) (Tumor-suppressing STF cDNA 1 protein) (Tumor-suppressing subchromosomal transferable fragment candidate gene 1 protein)	-0.234014	20.7908	-4.1048	0.000126043	0.012795	1.01693	Q53HC9	8	-3.91692	0.0002279	0.0180209
STX6	Syntaxin-6	-0.233554	21.3444	-3.48987	0.000920632	0.0424186	-0.77456	O43752	11	-3.45921	0.000990582	0.0438325
GUCY1B1	Guanylate cyclase soluble subunit beta-1 (GCS-beta-1) (EC 4.6.1.2) (Guanylate cyclase soluble subunit beta-3) (GCS-beta-3) (Soluble guanylate cyclase small subunit)	-0.233418	21.8332	-3.66586	0.000529978	0.0294904	-0.279489	Q02153	31	-3.75162	0.000391743	0.0242342
AGAP1	Arf-GAP with GTPase, ANK repeat and PH domain-containing protein 1 (AGAP-1) (Centaurin-gamma-2) (Cnt-g2) (GTP-binding and GTPase-activating protein 1) (GGAP1)	-0.227667	21.0602	-3.73903	0.000419505	0.0256205	-0.0692757	Q9UPQ3	15	-3.75205	0.000391201	0.0242342
RAB6A	Ras-related protein Rab-6A (Rab-6)	-0.227492	23.323	-4.31806	6.10407e-05	0.00792146	1.67503	P20340	19	-4.35885	5.06892e-05	0.00718448
DHX30	ATP-dependent RNA helicase DHX30 (EC 3.6.4.13) (DEAH box protein 30)	-0.225325	23.2605	-4.80513	1.10095e-05	0.00330812	3.23582	Q7L2E3	55	-4.9806	5.45363e-06	0.00195084
PITPNC1	Cytoplasmic phosphatidylinositol transfer protein 1 (Mammalian rdgB homolog beta) (M-rdgB beta) (MrdgBbeta) (Retinal degeneration B homolog beta) (RdgBbeta)	-0.211197	19.9847	-3.86216	0.000281585	0.0209359	0.289982	Q9UKF7	11	-3.77654	0.0003613	0.0231973
RAB5C	Ras-related protein Rab-5C (L1880) (RAB5L)	-0.210648	22.8431	-3.69161	0.000488249	0.028432	-0.205781	P51148	13	-3.66511	0.000517622	0.0281766
PDXK	Pyridoxal kinase (EC 2.7.1.35) (Pyridoxine kinase)	-0.210186	23.2716	-3.60827	0.000635947	0.0331752	-0.44315	O00764	19	-3.6491	0.000544811	0.0290777
PGP	Glycerol-3-phosphate phosphatase (G3PP) (EC 3.1.3.21) (Aspartate-based ubiquitous Mg(2+)-dependent phosphatase) (AUM) (EC 3.1.3.48) (Phosphoglycolate phosphatase) (PGP)	-0.207229	21.0005	-3.4585	0.0010143	0.0456989	-0.861178	A6NDG6	14	-3.45687	0.000997784	0.0438325
FASN	Fatty acid synthase (EC 2.3.1.85) [Includes: [Acyl-carrier-protein] S-acetyltransferase (EC 2.3.1.38); [Acyl-carrier-protein] S-malonyltransferase (EC 2.3.1.39); 3-oxoacyl-[acyl-carrier-protein] synthase (EC 2.3.1.41); 3-oxoacyl-[acyl-carrier-protein] reductase (EC 1.1.1.100); 3-hydroxyacyl-[acyl-carrier-protein] dehydratase (EC 4.2.1.59); Enoyl-[acyl-carrier-protein] reductase (EC 1.3.1.39); Ole…	-0.204565	25.4018	-3.99945	0.000179198	0.0164163	0.698324	P49327	121	-4.12535	0.000113232	0.0113486
GUCY1A2	Guanylate cyclase soluble subunit alpha-2 (GCS-alpha-2) (EC 4.6.1.2)	-0.203838	21.4549	-3.50576	0.000876362	0.0411452	-0.730474	P33402	27	-3.58046	0.000677582	0.0334722
EPN2	Epsin-2 (EPS-15-interacting protein 2)	-0.202499	20.3964	-3.87503	0.000269994	0.0209092	0.327917	O95208	15	-3.86657	0.000269123	0.0199125
RPS6KA5	Ribosomal protein S6 kinase alpha-5 (S6K-alpha-5) (EC 2.7.11.1) (90 kDa ribosomal protein S6 kinase 5) (Nuclear mitogen- and stress-activated protein kinase 1) (RSK-like protein kinase) (RSKL)	-0.201356	20.4475	-3.40366	0.00120016	0.0495361	-1.01141	O75582	22	-3.45842	0.000993007	0.0438325
NFS1	Cysteine desulfurase, mitochondrial (EC 2.8.1.7)	-0.197245	22.1602	-3.6976	0.000479011	0.028112	-0.188606	Q9Y697	21	-3.74766	0.000396806	0.0242342
CSNK1E	Casein kinase I isoform epsilon (CKI-epsilon) (CKIe) (EC 2.7.11.1)	-0.196939	21.0446	-4.17047	0.000100998	0.0107249	1.21777	P49674	13	-4.09159	0.000126965	0.0124559
SEC13	Protein SEC13 homolog (GATOR complex protein SEC13) (SEC13-like protein 1) (SEC13-related protein)	-0.190177	21.7353	-3.88071	0.000265026	0.0207383	0.34468	P55735	15	-3.86094	0.000274155	0.0199125
SNX3	Sorting nexin-3 (Protein SDP3)	-0.184048	22.6594	-3.42497	0.00112439	0.0477201	-0.953218	O60493	15	-3.42147	0.00111322	0.0464765
RAB14	Ras-related protein Rab-14	-0.156144	23.1116	-3.40819	0.00118367	0.0493426	-0.999066	P61106	21	-3.44678	0.0010295	0.044192
GTPBP1	GTP-binding protein 1 (G-protein 1) (GP-1) (GP1)	-0.150601	21.9073	-3.34337	0.00144156	0.0555335	-1.17476	O00178	23	-3.39525	0.00120673	0.0484758
USP24	Ubiquitin carboxyl-terminal hydrolase 24 (EC 3.4.19.12) (Deubiquitinating enzyme 24) (Ubiquitin thioesterase 24) (Ubiquitin-specific-processing protease 24)	0.162393	21.2792	3.85942	0.000284117	0.0209359	0.281902	Q9UPU5	43	4.00197	0.000171682	0.0148238
ACTN4	Alpha-actinin-4 (Non-muscle alpha-actinin 4)	0.166728	25.8329	3.65624	0.000546407	0.0299606	-0.306914	O43707	95	3.79357	0.000341818	0.0223281
CLIP1	CAP-Gly domain-containing linker protein 1 (Cytoplasmic linker protein 1) (Cytoplasmic linker protein 170 alpha-2) (CLIP-170) (Reed-Sternberg intermediate filament-associated protein) (Restin)	0.182941	22.786	4.21985	8.54125e-05	0.0097215	1.36987	P30622	67	4.39144	4.52393e-05	0.00681102
RNPEP	Aminopeptidase B (AP-B) (EC 3.4.11.6) (Arginine aminopeptidase) (Arginyl aminopeptidase)	0.18387	21.9433	3.49109	0.000917169	0.0424186	-0.771189	Q9H4A4	30	3.57593	0.000687366	0.0335292
ATAD3A	ATPase family AAA domain-containing protein 3A	0.184182	23.1423	3.67036	0.000522438	0.0292877	-0.266612	Q9NVI7	38	3.77983	0.000357457	0.0231484
PGD	6-phosphogluconate dehydrogenase, decarboxylating (EC 1.1.1.44)	0.188459	24.1879	3.53577	0.000798251	0.038938	-0.646905	P52209	38	3.63716	0.000565963	0.0295244
MACF1	Microtubule-actin cross-linking factor 1, isoforms 1/2/3/5 (620 kDa actin-binding protein) (ABP620) (Actin cross-linking family protein 7) (Macrophin-1) (Trabeculin-alpha)	0.189132	25.4587	4.34873	5.49241e-05	0.00775681	1.77102	Q9UPN3	311	4.34452	5.3282e-05	0.00732216
UTRN	Utrophin (Dystrophin-related protein 1) (DRP-1)	0.190503	23.2033	3.55576	0.000749943	0.0383236	-0.590987	P46939	114	3.66632	0.000515626	0.0281766
TRIP11	Thyroid receptor-interacting protein 11 (TR-interacting protein 11) (TRIP-11) (Clonal evolution-related gene on chromosome 14 protein) (Golgi-associated microtubule-binding protein 210) (GMAP-210) (Trip230)	0.196227	19.4886	3.6175	0.000617698	0.0325793	-0.417024	Q15643	24	3.68333	0.000488269	0.0276168
CCDC91	Coiled-coil domain-containing protein 91 (GGA-binding partner) (p56 accessory protein)	0.196308	20.8172	4.17267	0.000100248	0.0107249	1.22454	Q7Z6B0	19	4.20127	8.73883e-05	0.00937801
CTNND1	Catenin delta-1 (Cadherin-associated Src substrate) (CAS) (p120 catenin) (p120(ctn)) (p120(cas))	0.201418	23.4648	4.85277	9.27646e-06	0.00312386	3.39224	O60716	55	5.05304	4.17551e-06	0.00184509
MYH10	Myosin-10 (Cellular myosin heavy chain, type B) (Myosin heavy chain 10) (Myosin heavy chain, non-muscle IIb) (Non-muscle myosin heavy chain B) (NMMHC-B) (Non-muscle myosin heavy chain IIb) (NMMHC II-b) (NMMHC-IIB)	0.203809	25.3968	3.51705	0.000846177	0.0404871	-0.699106	P35580	141	3.6123	0.000612553	0.0315171
ARHGEF17	Rho guanine nucleotide exchange factor 17 (164 kDa Rho-specific guanine-nucleotide exchange factor) (p164-RhoGEF) (p164RhoGEF) (Tumor endothelial marker 4)	0.207218	18.7457	3.48797	0.000926071	0.0424186	-0.779828	Q96PE2	12	3.45199	0.00101302	0.044192
RANBP2	E3 SUMO-protein ligase RanBP2 (EC 2.3.2.-) (358 kDa nucleoporin) (Nuclear pore complex protein Nup358) (Nucleoporin Nup358) (Ran-binding protein 2) (RanBP2) (p270)	0.208211	23.9639	3.88985	0.000257213	0.0205551	0.371693	P49792	123	4.00754	0.000168506	0.0148238
SEC22B	Vesicle-trafficking protein SEC22b (ER-Golgi SNARE of 24 kDa) (ERS-24) (ERS24) (SEC22 vesicle-trafficking protein homolog B) (SEC22 vesicle-trafficking protein-like 1)	0.210353	21.5188	4.75119	1.33562e-05	0.00358327	3.05941	O75396	14	4.6729	1.66856e-05	0.00391695
ANXA6	Annexin A6 (67 kDa calelectrin) (Annexin VI) (Annexin-6) (Calphobindin-II) (CPB-II) (Chromobindin-20) (Lipocortin VI) (Protein III) (p68) (p70)	0.213759	25.3551	3.35992	0.00137111	0.0542092	-1.13013	P08133	69	3.45866	0.000992284	0.0438325
YARS1	Tyrosine--tRNA ligase, cytoplasmic (EC 6.1.1.1) (Tyrosyl-tRNA synthetase) (TyrRS) [Cleaved into: Tyrosine--tRNA ligase, cytoplasmic, N-terminally processed]	0.218771	23.8833	3.41921	0.00114444	0.0482981	-0.968993	P54577	52	3.51643	0.000828802	0.0386706
DIAPH1	Protein diaphanous homolog 1 (Diaphanous-related formin-1) (DRF1)	0.22301	22.1223	4.35559	5.36396e-05	0.00774886	1.79254	O60610	44	4.4932	3.16379e-05	0.00545702
ZYX	Zyxin (Zyxin-2)	0.225396	22.1427	3.52239	0.000832216	0.0400744	-0.684214	Q15942	23	3.58473	0.000668501	0.0332568
NECAP2	Adaptin ear-binding coat-associated protein 2 (NECAP endocytosis-associated protein 2) (NECAP-2)	0.229116	20.6655	3.41502	0.0011592	0.0486477	-0.980431	Q9NVZ3	12	3.40126	0.00118469	0.0480976
TAX1BP1	Tax1-binding protein 1 (TRAF6-binding protein)	0.231189	20.4934	3.67869	0.000508781	0.0287366	-0.242808	Q86VP1	18	3.71878	0.000435632	0.0255662
SEC62	Translocation protein SEC62 (Translocation protein 1) (TP-1) (hTP-1)	0.232346	22.2933	3.44777	0.00104837	0.0460546	-0.890697	Q99442	11	3.41879	0.00112246	0.046585
PLEKHA5	Pleckstrin homology domain-containing family A member 5 (PH domain-containing family A member 5) (Phosphoinositol 3-phosphate-binding protein 2) (PEPP-2)	0.236397	21.7656	3.43584	0.00108754	0.0474979	-0.923466	Q9HAU0	26	3.50547	0.00085771	0.0397723
SORD	Sorbitol dehydrogenase (SDH) (EC 1.1.1.-) ((R,R)-butanediol dehydrogenase) (EC 1.1.1.4) (L-iditol 2-dehydrogenase) (EC 1.1.1.14) (Polyol dehydrogenase) (Ribitol dehydrogenase) (RDH) (EC 1.1.1.56) (Xylitol dehydrogenase) (XDH) (EC 1.1.1.9)	0.238363	23.0528	3.79658	0.000348472	0.0231971	0.0977955	Q00796	22	3.85925	0.000275679	0.0199125
STXBP3	Syntaxin-binding protein 3 (Platelet Sec1 protein) (PSP) (Protein unc-18 homolog 3) (Unc18-3) (Protein unc-18 homolog C) (Unc-18C)	0.248487	22.6703	3.91867	0.000234006	0.0197511	0.457088	O00186	31	4.01047	0.000166862	0.0148238
EZR	Ezrin (Cytovillin) (Villin-2) (p81)	0.249652	24.8892	4.35881	5.30463e-05	0.00774886	1.80265	P15311	49	4.4903	3.19634e-05	0.00545702
IMMT	MICOS complex subunit MIC60 (Cell proliferation-inducing gene 4/52 protein) (Mitochondrial inner membrane protein) (Mitofilin) (p87/89)	0.254385	24.2857	4.06592	0.000143591	0.0138289	0.89884	Q16891	66	4.18654	9.19099e-05	0.00972432
MYH9	Myosin-9 (Cellular myosin heavy chain, type A) (Myosin heavy chain 9) (Myosin heavy chain, non-muscle IIa) (Non-muscle myosin heavy chain A) (NMMHC-A) (Non-muscle myosin heavy chain IIa) (NMMHC II-a) (NMMHC-IIA)	0.255692	26.1506	4.13053	0.000115586	0.0119931	1.09543	P35579	212	4.21148	8.43802e-05	0.00932153
MSN	Moesin (Membrane-organizing extension spike protein)	0.256585	25.8601	3.6261	0.000601136	0.0322552	-0.39263	P26038	76	3.72597	0.000425633	0.0253758
ROCK1	Rho-associated protein kinase 1 (EC 2.7.11.1) (Renal carcinoma antigen NY-REN-35) (Rho-associated, coiled-coil-containing protein kinase 1) (Rho-associated, coiled-coil-containing protein kinase I) (ROCK-I) (p160 ROCK-1) (p160ROCK)	0.26604	21.9124	4.73671	1.4065e-05	0.00364331	3.01221	Q13464	43	4.87566	8.01003e-06	0.00240685
KTN1	Kinectin (CG-1 antigen) (Kinesin receptor)	0.267439	24.6085	3.7544	0.000399275	0.0245849	-0.0247862	Q86UP2	120	3.85146	0.00028283	0.0200766
PLEC	Plectin (PCN) (PLTN) (Hemidesmosomal protein 1) (HD1) (Plectin-1)	0.271605	27.7161	4.30808	6.31706e-05	0.00804301	1.64386	Q15149	441	4.29233	6.38631e-05	0.00786458
TPR	Nucleoprotein TPR (Megator) (NPC-associated intranuclear protein) (Translocated promoter region protein)	0.275014	24.3999	3.97938	0.000191532	0.0169269	0.638119	P12270	144	4.07775	0.000133051	0.0126038
SLC25A3	Phosphate carrier protein, mitochondrial (Phosphate transport protein) (PTP) (Solute carrier family 25 member 3)	0.27599	22.917	3.61623	0.000620187	0.0325793	-0.420633	Q00325	19	3.66994	0.000509685	0.0281526
CLCC1	Chloride channel CLIC-like protein 1 (Mid-1-related chloride channel protein 1)	0.278487	20.2182	3.76812	0.000382027	0.0239705	0.0149779	Q96S66	17	3.81343	0.000320358	0.0214869
LARP4	La-related protein 4 (La ribonucleoprotein domain family member 4)	0.279267	19.3662	3.86805	0.000276227	0.0209359	0.307316	Q71RC2	11	3.8491	0.000285036	0.0200766
FLNB	Filamin-B (FLN-B) (ABP-278) (ABP-280 homolog) (Actin-binding-like protein) (Beta-filamin) (Filamin homolog 1) (Fh1) (Filamin-3) (Thyroid autoantigen) (Truncated actin-binding protein) (Truncated ABP)	0.279493	24.8652	4.03153	0.000161062	0.0149371	0.794876	O75369	165	4.12516	0.000113304	0.0113486
PRDX1	Peroxiredoxin-1 (EC 1.11.1.15) (Natural killer cell-enhancing factor A) (NKEF-A) (Proliferation-associated gene protein) (PAG) (Thioredoxin peroxidase 2) (Thioredoxin-dependent peroxide reductase 2)	0.28402	25.3772	4.32117	6.03912e-05	0.00792146	1.68475	Q06830	29	4.41703	4.13618e-05	0.00657347
SEPTIN10	Septin-10	0.285314	20.1551	3.81695	0.000326213	0.0224072	0.157292	Q9P0V9	13	3.8316	0.000301874	0.0206152
BCAP31	B-cell receptor-associated protein 31 (BCR-associated protein 31) (Bap31) (6C6-AG tumor-associated antigen) (Protein CDM) (p28)	0.289915	23.6642	3.94519	0.00021444	0.0185158	0.535981	P51572	27	4.0271	0.000157803	0.0142822
EPS15	Epidermal growth factor receptor substrate 15 (Protein Eps15) (Protein AF-1p)	0.291356	20.8225	4.41004	4.44285e-05	0.00719828	1.96392	P42566	25	4.49628	3.12964e-05	0.00545702
TLN1	Talin-1	0.294359	25.9214	4.99231	5.59742e-06	0.00289941	3.85388	Q9Y490	176	5.10915	3.39215e-06	0.00170191
CTTNBP2NL	CTTNBP2 N-terminal-like protein	0.296433	19.9012	4.26346	7.36061e-05	0.00891821	1.50495	Q9P2B4	13	4.26947	6.9114e-05	0.00811226
TMOD3	Tropomodulin-3 (Ubiquitous tropomodulin) (U-Tmod)	0.296558	21.2571	4.61682	2.15333e-05	0.00475758	2.62367	Q9NYL9	22	4.69372	1.54831e-05	0.00387696
AK2	Adenylate kinase 2, mitochondrial (AK 2) (EC 2.7.4.3) (ATP-AMP transphosphorylase 2) (ATP:AMP phosphotransferase) (Adenylate monophosphate kinase) [Cleaved into: Adenylate kinase 2, mitochondrial, N-terminally processed]	0.297581	22.3024	3.3608	0.00136744	0.0542092	-1.12774	P54819	19	3.41501	0.00113559	0.0468713
ASPH	Aspartyl/asparaginyl beta-hydroxylase (EC 1.14.11.16) (Aspartate beta-hydroxylase) (ASP beta-hydroxylase) (Peptide-aspartate beta-dioxygenase)	0.298822	22.3204	4.20827	8.88433e-05	0.00996105	1.33412	Q12797	36	4.31055	5.99561e-05	0.00776535
AHNAK	Neuroblast differentiation-associated protein AHNAK (Desmoyokin)	0.299212	26.261	4.3425	5.6116e-05	0.00775681	1.7515	Q09666	441	4.34276	5.36101e-05	0.00732216
GNG12	Guanine nucleotide-binding protein G(I)/G(S)/G(O) subunit gamma-12	0.300051	22.1561	3.88507	0.000261272	0.0206597	0.357557	Q9UBI6	8	3.81701	0.000316637	0.0214286
CAP1	Adenylyl cyclase-associated protein 1 (CAP 1)	0.30385	24.4671	4.40981	4.44639e-05	0.00719828	1.9632	Q01518	36	4.51821	2.89609e-05	0.0053062
GNAI3	Guanine nucleotide-binding protein G(i) subunit alpha (G(i) alpha-3)	0.306076	21.2477	4.65792	1.86167e-05	0.00457617	2.7564	P08754	6	4.41264	4.2003e-05	0.00657347
MYL6	Myosin light polypeptide 6 (17 kDa myosin light chain) (LC17) (Myosin light chain 3) (MLC-3) (Myosin light chain alkali 3) (Myosin light chain A3) (Smooth muscle and nonmuscle myosin light chain alkali 6)	0.309742	22.24	3.89002	0.000257068	0.0205551	0.3722	P60660	12	3.90062	0.000240533	0.0188217
IQGAP1	Ras GTPase-activating-like protein IQGAP1 (p195)	0.313257	24.2338	4.04501	0.000153983	0.014459	0.835566	P46940	97	4.14948	0.000104307	0.0108331
PIGK	GPI-anchor transamidase (GPI transamidase) (EC 3.-.-.-) (GPI8 homolog) (hGPI8) (Phosphatidylinositol-glycan biosynthesis class K protein) (PIG-K)	0.316147	19.1887	4.41004	4.44277e-05	0.00719828	1.96393	Q92643	6	4.22436	8.07309e-05	0.0090515
RDX	Radixin	0.32771	24.0359	3.96362	0.000201781	0.0176253	0.590985	P35241	40	4.05797	0.000142236	0.0130302
ATL3	Atlastin-3 (EC 3.6.5.-)	0.332896	22.9718	4.65058	1.91075e-05	0.00457617	2.73266	Q6DD88	28	4.74982	1.26491e-05	0.00351926
WASF2	Wiskott-Aldrich syndrome protein family member 2 (WASP family protein member 2) (Protein WAVE-2) (Verprolin homology domain-containing protein 2)	0.33942	21.933	4.24597	7.81382e-05	0.00917147	1.45068	Q9Y6W5	13	4.27063	6.8838e-05	0.00811226
ASAP3	Arf-GAP with SH3 domain, ANK repeat and PH domain-containing protein 3 (Development and differentiation-enhancing factor-like 1) (Protein up-regulated in liver cancer 1)	0.363943	20.061	4.9063	7.64674e-06	0.00302328	3.56875	Q8TDY4	13	4.92394	6.71409e-06	0.00219288
FLNA	Filamin-A (FLN-A) (Actin-binding protein 280) (ABP-280) (Alpha-filamin) (Endothelial actin-binding protein) (Filamin-1) (Non-muscle filamin)	0.367842	26.4673	4.8887	8.149e-06	0.00306076	3.51062	P21333	190	4.99201	5.22955e-06	0.00195084
TNC	Tenascin (TN) (Cytotactin) (GMEM) (GP 150-225) (Glioma-associated-extracellular matrix antigen) (Hexabrachion) (JI) (Myotendinous antigen) (Neuronectin) (Tenascin-C) (TN-C)	0.378527	24.9748	3.55925	0.000741807	0.0381675	-0.581212	P24821	92	3.64141	0.000558354	0.0294606
MLC1	Membrane protein MLC1	0.381313	20.6629	3.50284	0.000884342	0.041262	-0.738584	Q15049	11	3.53346	0.000785726	0.0373568
ANO6	Anoctamin-6 (Small-conductance calcium-activated nonselective cation channel) (SCAN channel) (Transmembrane protein 16F)	0.385179	20.8858	3.89887	0.000249724	0.0205551	0.398371	Q4KMQ2	18	3.96203	0.000196181	0.0167467
VCL	Vinculin (Metavinculin) (MV)	0.386974	25.1043	4.96527	6.17552e-06	0.00289941	3.76403	P18206	102	5.0923	3.61083e-06	0.00170191
GGA2	ADP-ribosylation factor-binding protein GGA2 (Gamma-adaptin-related protein 2) (Golgi-localized, gamma ear-containing, ARF-binding protein 2) (VHS domain and ear domain of gamma-adaptin) (Vear)	0.390965	17.4683	3.69976	0.000475709	0.028112	-0.182386	Q9UJY4	3	3.5944	0.000648358	0.0329085
CTNNA1	Catenin alpha-1 (Alpha E-catenin) (Cadherin-associated protein) (Renal carcinoma antigen NY-REN-13)	0.406041	22.7881	4.42763	4.17963e-05	0.00719828	2.0195	P35221	38	4.52861	2.7914e-05	0.0052495
SLC16A1	Monocarboxylate transporter 1 (MCT 1) (Solute carrier family 16 member 1)	0.420425	21.0192	4.26716	7.2681e-05	0.00891821	1.51644	P53985	11	4.29419	6.34522e-05	0.00786458
CSRP2	Cysteine and glycine-rich protein 2 (Cysteine-rich protein 2) (CRP2) (LIM domain only protein 5) (LMO-5) (Smooth muscle cell LIM protein) (SmLIM)	0.428379	21.7565	3.53738	0.000794266	0.038938	-0.642423	Q16527	14	3.58959	0.000658294	0.0331886
CNN3	Calponin-3 (Calponin, acidic isoform)	0.435551	23.2494	5.10171	3.75421e-06	0.00289941	4.21911	Q15417	23	5.19681	2.44819e-06	0.00170191
ANXA2	Annexin A2 (Annexin II) (Annexin-2) (Calpactin I heavy chain) (Calpactin-1 heavy chain) (Chromobindin-8) (Lipocortin II) (Placental anticoagulant protein IV) (PAP-IV) (Protein I) (p36)	0.43999	25.0871	5.00461	5.3525e-06	0.00289941	3.89478	P07355	52	5.12657	3.17975e-06	0.00170191
SYNM	Synemin (Desmuslin)	0.452124	24.0294	3.32827	0.00150885	0.05713	-1.21537	O15061	83	3.40114	0.00118511	0.0480976
MGST1	Microsomal glutathione S-transferase 1 (Microsomal GST-1) (EC 2.5.1.18) (Microsomal GST-I)	0.453812	18.5234	3.53895	0.00079037	0.038938	-0.638019	P10620	6	3.53617	0.000779064	0.037276
VCAM1	Vascular cell adhesion protein 1 (V-CAM 1) (VCAM-1) (INCAM-100) (CD antigen CD106)	0.454087	20.1512	4.83245	9.9804e-06	0.00312386	3.32543	P19320	16	4.90024	7.3224e-06	0.00229191
VIM	Vimentin	0.456997	28.7557	4.28598	6.81467e-05	0.00853197	1.57496	P08670	86	4.38517	4.62409e-05	0.00681102
VPS9D1	VPS9 domain-containing protein 1 (Protein ATP-BL)	0.464695	18.3961	3.98603	0.00028525	0.0209359	0.345313	Q9Y2B5	5	3.83776	0.000417285	0.0250771
SLC4A1	Band 3 anion transport protein (Anion exchange protein 1) (AE 1) (Anion exchanger 1) (Solute carrier family 4 member 1) (CD antigen CD233)	0.493558	23.3342	3.45409	0.00102818	0.045847	-0.873328	P02730	34	3.52596	0.000804426	0.0380053
NES	Nestin	0.518757	25.2806	3.57158	0.000713697	0.0369744	-0.546591	P48681	96	3.64854	0.000545788	0.0290777
DEF6	Differentially expressed in FDCP 6 homolog (DEF-6) (IRF4-binding protein)	0.563472	16.7285	3.89078	0.000378713	0.0239705	0.0974045	Q9H4E7	3	3.7733	0.000505881	0.0281526
SLC15A2	Solute carrier family 15 member 2 (Kidney H(+)/peptide cotransporter) (Oligopeptide transporter, kidney isoform) (Peptide transporter 2)	0.583031	20.2358	3.98906	0.000185482	0.0167872	0.667146	Q16348	6	4.00444	0.000170268	0.0148238
MT-ND1	NADH-ubiquinone oxidoreductase chain 1 (EC 7.1.1.2) (NADH dehydrogenase subunit 1)	0.588652	17.1145	4.18122	9.73871e-05	0.0107249	1.2508	P03886	3	4.14677	0.000105273	0.0108331
MFSD10	Major facilitator superfamily domain-containing protein 10 (Tetracycline transporter-like protein)	0.598899	18.3331	4.75536	1.31584e-05	0.00358327	3.07303	Q14728	5	4.72738	1.37159e-05	0.0035529
SCAMP4	Secretory carrier-associated membrane protein 4 (Secretory carrier membrane protein 4)	0.60841	20.1717	4.72819	1.94938e-05	0.00457617	2.72855	Q969E2	4	4.64965	2.35752e-05	0.00478641
STARD3NL	STARD3 N-terminal-like protein (MLN64 N-terminal domain homolog)	0.6088	18.6727	3.94145	0.000217104	0.0185328	0.524824	O95772	3	3.92707	0.00022036	0.0179325
PLEK	Pleckstrin (Platelet 47 kDa protein) (p47)	0.614468	20.3026	3.35629	0.00138626	0.0545214	-1.13992	P08567	8	3.39955	0.00119091	0.0480976
KCNN3	Small conductance calcium-activated potassium channel protein 3 (SK3) (SKCa 3) (SKCa3) (KCa2.3)	0.622854	19.9163	4.43239	4.11096e-05	0.00719828	2.03457	Q9UGI6	8	4.46837	3.45342e-05	0.00571174
SLC14A1	Urea transporter 1 (Solute carrier family 14 member 1) (Urea transporter, erythrocyte)	0.677272	19.8856	3.84436	0.000298413	0.0213493	0.237614	Q13336	6	3.87803	0.000259152	0.0196641
TMEM119	Transmembrane protein 119 (Osteoblast induction factor) (OBIF)	0.783987	16.9898	3.44029	0.00139774	0.0546865	-1.04057	Q4V9L6	4	3.46658	0.00124194	0.0496246
TTC13	Tetratricopeptide repeat protein 13 (TPR repeat protein 13)	0.990434	17.0857	4.37529	0.000142952	0.0138289	0.94425	Q8NBP0	2	4.34935	0.000134226	0.0126038
FRMD5	FERM domain-containing protein 5	0.346832	19.6082	3.3343	0.00148163	0.0564977	-1.19917	Q7Z6J6	14	3.37755	0.00127403	0.0501075
VIL1	Villin-1	0.508601	16.5978	3.52479	0.00109932	0.04763	-0.833146	P09327	4	3.44804	0.00130985	0.051248
AQP4	Aquaporin-4 (AQP-4) (Mercurial-insensitive water channel) (MIWC) (WCH4)	0.441705	22.9675	3.31051	0.00159181	0.058616	-1.263	P55087	15	3.36472	0.00132502	0.0515727
MRPL10	39S ribosomal protein L10, mitochondrial (L10mt) (MRP-L10) (39S ribosomal protein L8, mitochondrial) (L8mt) (MRP-L8) (Mitochondrial large ribosomal subunit protein uL10m)	-0.238412	18.9429	-3.65768	0.00054392	0.0299606	-0.302816	Q7Z7H8	4	-3.36117	0.00133944	0.0518653
MBLAC2	Metallo-beta-lactamase domain-containing protein 2 (EC 3.-.-.-)	-0.207104	21.6617	-3.32659	0.00151651	0.05713	-1.21988	Q68D91	17	-3.35612	0.00136027	0.051984
C4BPA	C4b-binding protein alpha chain (C4bp) (Proline-rich protein) (PRP)	0.390701	22.107	3.29312	0.00167716	0.0601216	-1.30944	P04003	22	3.3554	0.00136327	0.051984
SLC1A4	Neutral amino acid transporter A (Alanine/serine/cysteine/threonine transporter 1) (ASCT-1) (SATT) (Solute carrier family 1 member 4)	0.441399	21.7454	3.31641	0.00156378	0.0578675	-1.24719	P43007	11	3.35746	0.00135472	0.051984
MRPL19	39S ribosomal protein L19, mitochondrial (L19mt) (MRP-L19) (39S ribosomal protein L15, mitochondrial) (L15mt) (MRP-L15) (Mitochondrial large ribosomal subunit protein bL19m)	-0.268309	20.7256	-3.29774	0.00165405	0.0601216	-1.2971	P49406	16	-3.33766	0.00143891	0.0545915
SRSF10	Serine/arginine-rich splicing factor 10 (40 kDa SR-repressor protein) (SRrp40) (FUS-interacting serine-arginine-rich protein 1) (Splicing factor SRp38) (Splicing factor, arginine/serine-rich 13A) (TLS-associated protein with Ser-Arg repeats) (TASR) (TLS-associated protein with SR repeats) (TLS-associated serine-arginine protein) (TLS-associated SR protein)	-0.366943	22.0853	-3.29467	0.00166935	0.0601216	-1.30529	O75494	12	-3.33088	0.0014689	0.0547685
MRPL22	39S ribosomal protein L22, mitochondrial (L22mt) (MRP-L22) (39S ribosomal protein L25, mitochondrial) (L25mt) (MRP-L25) (Mitochondrial large ribosomal subunit protein uL22m)	-0.308023	20.53	-3.32561	0.00152103	0.05713	-1.22253	Q9NWU5	10	-3.33091	0.00146873	0.0547685
PSIP1	PC4 and SFRS1-interacting protein (CLL-associated antigen KW-7) (Dense fine speckles 70 kDa protein) (DFS 70) (Lens epithelium-derived growth factor) (Transcriptional coactivator p75/p52)	-0.301627	23.8654	-3.2589	0.00185786	0.0640196	-1.40035	O75475	43	-3.33488	0.00145115	0.0547685
TMBIM1	Protein lifeguard 3 (Protein RECS1 homolog) (Transmembrane BAX inhibitor motif-containing protein 1)	0.482839	17.0288	3.42529	0.00125046	0.0507756	-0.996631	Q969X1	2	3.36068	0.00147274	0.0547685
PYGM	Glycogen phosphorylase, muscle form (EC 2.4.1.1) (Myophosphorylase)	-0.308076	23.3242	-3.25141	0.00189982	0.0645765	-1.42017	P11217	44	-3.32697	0.00148643	0.0548418
GM2A	Ganglioside GM2 activator (Cerebroside sulfate activator protein) (GM2-AP) (Sphingolipid activator protein 3) (SAP-3) [Cleaved into: Ganglioside GM2 activator isoform short]	-0.25904	20.8354	-3.45306	0.00103144	0.045847	-0.876151	P17900	6	-3.32472	0.00149661	0.0548418
SPTA1	Spectrin alpha chain, erythrocytic 1 (Erythroid alpha-spectrin)	0.408534	24.216	3.25525	0.00187821	0.0641325	-1.41002	P02549	118	3.32623	0.00148975	0.0548418
DNER	Delta and Notch-like epidermal growth factor-related receptor	-0.486235	18.2616	-3.40795	0.0013163	0.0528774	-1.0376	Q8NFT8	3	-3.35238	0.00150936	0.0550404
FARP1	FERM, ARHGEF and pleckstrin domain-containing protein 1 (Chondrocyte-derived ezrin-like protein) (FERM, RhoGEF and pleckstrin domain-containing protein 1) (Pleckstrin homology domain-containing family C member 2) (PH domain-containing family C member 2)	0.209326	22.8273	3.22717	0.00204171	0.0668531	-1.48409	Q9Y4F1	44	3.31469	0.00154279	0.0559876
BUB3	Mitotic checkpoint protein BUB3	-0.26434	22.1029	-3.26663	0.0018155	0.062848	-1.37987	O43684	17	-3.31012	0.00156432	0.0564959
TACC1	Transforming acidic coiled-coil-containing protein 1 (Gastric cancer antigen Ga55) (Taxin-1)	0.155772	21.7946	3.22022	0.00208415	0.0671239	-1.50233	O75410	32	3.30661	0.00158099	0.056825
GPM6B	Neuronal membrane glycoprotein M6-b (M6b)	0.438143	22.3286	3.29145	0.00168556	0.0601216	-1.31388	Q13491	7	3.30502	0.00158864	0.056828
FAM120C	Constitutive coactivator of PPAR-gamma-like protein 2 (Protein FAM120C) (Tumor antigen BJ-HCC-21)	-0.215806	22.0289	-3.22493	0.00205531	0.0668531	-1.48997	Q9NX05	29	-3.2962	0.00163151	0.0568429
TRNT1	CCA tRNA nucleotidyltransferase 1, mitochondrial (EC 2.7.7.72) (Mitochondrial tRNA nucleotidyl transferase, CCA-adding) (mt CCA-adding enzyme) (mt tRNA CCA-diphosphorylase) (mt tRNA CCA-pyrophosphorylase) (mt tRNA adenylyltransferase)	-0.188113	22.022	-3.23525	0.00199335	0.0663596	-1.46282	Q96Q11	23	-3.29103	0.00165716	0.0568429
ASAP1	Arf-GAP with SH3 domain, ANK repeat and PH domain-containing protein 1 (130 kDa phosphatidylinositol 4,5-bisphosphate-dependent ARF1 GTPase-activating protein) (ADP-ribosylation factor-directed GTPase-activating protein 1) (ARF GTPase-activating protein 1) (Development and differentiation-enhancing factor 1) (DEF-1) (Differentiation-enhancing factor 1) (PIP2-dependent ARF1 GAP)	0.148752	22.4258	3.19647	0.00223575	0.0686068	-1.56457	Q9ULH1	35	3.29127	0.00165597	0.0568429
PDIA3	Protein disulfide-isomerase A3 (EC 5.3.4.1) (58 kDa glucose-regulated protein) (58 kDa microsomal protein) (p58) (Disulfide isomerase ER-60) (Endoplasmic reticulum resident protein 57) (ER protein 57) (ERp57) (Endoplasmic reticulum resident protein 60) (ER protein 60) (ERp60)	0.197289	24.7746	3.19633	0.00223666	0.0686068	-1.56493	P30101	59	3.29112	0.00165673	0.0568429
FLOT2	Flotillin-2 (Epidermal surface antigen) (ESA) (Membrane component chromosome 17 surface marker 1)	0.200879	23.1208	3.20838	0.00215845	0.0678767	-1.53339	Q14254	37	3.29154	0.00165463	0.0568429
CHCHD3	MICOS complex subunit MIC19 (Coiled-coil-helix-coiled-coil-helix domain-containing protein 3)	0.203003	23.3985	3.22946	0.00202787	0.0668131	-1.47806	Q9NX63	26	3.29517	0.0016366	0.0568429
FNBP1L	Formin-binding protein 1-like (Transducer of Cdc42-dependent actin assembly protein 1) (Toca-1)	0.215144	20.664	3.27411	0.00177538	0.062031	-1.36002	Q5T0N5	16	3.30046	0.00161067	0.0568429
CLPTM1	Cleft lip and palate transmembrane protein 1	0.242221	19.9797	3.32148	0.00154006	0.057557	-1.2336	O96005	10	3.29118	0.00165645	0.0568429
CCDC90B	Coiled-coil domain-containing protein 90B, mitochondrial	0.307648	18.6537	3.33529	0.00147722	0.0564977	-1.19652	Q9GZT6	7	3.29488	0.00163804	0.0568429
ZC3HAV1	Zinc finger CCCH-type antiviral protein 1 (ADP-ribosyltransferase diphtheria toxin-like 13) (ARTD13) (Inactive Poly [ADP-ribose] polymerase 13) (PARP13) (Zinc finger CCCH domain-containing protein 2) (Zinc finger antiviral protein) (ZAP)	0.147528	22.0777	3.18104	0.0023397	0.0704052	-1.60482	Q7Z2W4	40	3.28465	0.00168935	0.0574226
RPN2	Dolichyl-diphosphooligosaccharide--protein glycosyltransferase subunit 2 (Dolichyl-diphosphooligosaccharide--protein glycosyltransferase 63 kDa subunit) (RIBIIR) (Ribophorin II) (RPN-II) (Ribophorin-2)	0.2244	21.8619	3.23324	0.00200528	0.0663596	-1.46812	P04844	21	3.28532	0.00168597	0.0574226
MAN2B2	Epididymis-specific alpha-mannosidase (EC 3.2.1.24) (Mannosidase alpha class 2B member 2)	-0.336677	17.5455	-3.64809	0.000771127	0.038618	-0.524787	Q9Y2E5	4	-3.35309	0.00171723	0.0580353
MOB3C	MOB kinase activator 3C (Mob1 homolog 2C) (Mps one binder kinase activator-like 2C)	0.73369	17.3405	3.46299	0.00167821	0.0601216	-1.15615	Q70IA8	3	3.42698	0.00172283	0.0580353
HACD3	Very-long-chain (3R)-3-hydroxyacyl-CoA dehydratase 3 (EC 4.2.1.134) (3-hydroxyacyl-CoA dehydratase 3) (HACD3) (Butyrate-induced protein 1) (B-ind1) (hB-ind1) (Protein-tyrosine phosphatase-like A domain-containing protein 1)	0.218276	20.6366	3.29083	0.00168872	0.0601216	-1.31555	Q9P035	12	3.27581	0.00173493	0.058182
FAHD2A	Fumarylacetoacetate hydrolase domain-containing protein 2A (EC 3.-.-.-)	-0.216348	21.682	-3.26909	0.00180221	0.062677	-1.37334	Q96GK7	13	-3.26763	0.00177815	0.0593666
MEPCE	7SK snRNA methylphosphate capping enzyme (MePCE) (EC 2.1.1.-) (Bicoid-interacting protein 3 homolog) (Bin3 homolog)	-0.233915	21.0836	-3.23752	0.00197992	0.0663596	-1.45683	Q7L2J0	15	-3.26389	0.00179822	0.0597708
PRXL2A	Peroxiredoxin-like 2A (Peroxiredoxin-like 2 activated in M-CSF stimulated monocytes) (Protein PAMM) (Redox-regulatory protein FAM213A)	0.337577	21.7971	3.22485	0.00205579	0.0668531	-1.49018	Q9BRX8	13	3.26223	0.00180721	0.0598051
RAD50	DNA repair protein RAD50 (hRAD50) (EC 3.6.-.-)	0.185492	23.4087	3.15823	0.00250169	0.0725748	-1.66406	Q92878	77	3.25631	0.00183955	0.0606084
NEXN	Nexilin (F-actin-binding protein) (Nelin)	0.2512	20.4644	3.21513	0.00211583	0.0676344	-1.51571	Q0ZGT2	16	3.25197	0.00186364	0.0611339
RPL15	60S ribosomal protein L15 (Large ribosomal subunit protein eL15)	-0.291458	23.5942	-3.19551	0.00224205	0.0686068	-1.56706	P61313	19	-3.24774	0.00188741	0.0613776
AGPAT3	1-acyl-sn-glycerol-3-phosphate acyltransferase gamma (EC 2.3.1.51) (1-acylglycerol-3-phosphate O-acyltransferase 3) (1-AGP acyltransferase 3) (1-AGPAT 3) (Lysophosphatidic acid acyltransferase gamma) (LPAAT-gamma)	0.249385	21.0866	3.23331	0.00200486	0.0663596	-1.46793	Q9NRZ7	13	3.24879	0.0018815	0.0613776
RFTN1	Raftlin (Cell migration-inducing gene 2 protein) (Raft-linking protein)	0.222561	22.4583	3.18755	0.00229526	0.0695243	-1.58784	Q14699	23	3.24506	0.00190262	0.0616056
PLSCR1	Phospholipid scramblase 1 (PL scramblase 1) (Ca(2+)-dependent phospholipid scramblase 1) (Erythrocyte phospholipid scramblase) (MmTRA1b)	0.47373	17.6387	3.31895	0.0017096	0.0605779	-1.27267	O15162	3	3.26863	0.00193061	0.0622434
BRINP1	BMP/retinoic acid-inducible neural-specific protein 1 (Deleted in bladder cancer protein 1)	-0.26723	19.694	-3.22056	0.00208206	0.0671239	-1.50144	O60477	12	-3.2336	0.00196893	0.0632078
ACY1	Aminoacylase-1 (ACY-1) (EC 3.5.1.14) (N-acyl-L-amino-acid amidohydrolase)	-0.203633	21.7642	-3.19423	0.00225054	0.0686068	-1.57041	Q03154	18	-3.22984	0.00199117	0.0636498
ERLIN2	Erlin-2 (Endoplasmic reticulum lipid raft-associated protein 2) (Stomatin-prohibitin-flotillin-HflC/K domain-containing protein 2) (SPFH domain-containing protein 2)	0.275724	21.9779	3.16668	0.00244044	0.0725635	-1.64213	O94905	24	3.22751	0.00200503	0.0638211
HACD2	Very-long-chain (3R)-3-hydroxyacyl-CoA dehydratase 2 (EC 4.2.1.134) (3-hydroxyacyl-CoA dehydratase 2) (HACD2) (Protein-tyrosine phosphatase-like member B)	0.607726	20.1889	3.20972	0.00214998	0.0678767	-1.5299	Q6Y1H2	3	3.22265	0.00203429	0.0644791
DCTN5	Dynactin subunit 5 (Dynactin subunit p25)	-0.227196	21.5612	-3.34407	0.00143854	0.0555335	-1.17289	Q9BTE1	7	-3.22082	0.00204544	0.0645604
RABL6	Rab-like protein 6 (GTP-binding protein Parf) (Partner of ARF) (Rab-like protein 1) (RBEL1)	-0.143286	22.1357	-3.14505	0.00260005	0.0739832	-1.69817	Q3YEC7	28	-3.21905	0.00205622	0.064629
ANXA1	Annexin A1 (Annexin I) (Annexin-1) (Calpactin II) (Calpactin-2) (Chromobindin-9) (Lipocortin I) (Phospholipase A2 inhibitory protein) (p35)	0.374943	24.344	3.14909	0.00256949	0.0736326	-1.68771	P04083	34	3.21594	0.00207538	0.0649594
LUC7L3	Luc7-like protein 3 (Cisplatin resistance-associated-overexpressed protein) (Luc7A) (Okadaic acid-inducible phosphoprotein OA48-18) (cAMP regulatory element-associated protein 1) (CRE-associated protein 1) (CREAP-1)	-0.358983	21.9952	-3.1618	0.00247563	0.0725748	-1.6548	O95232	17	-3.21402	0.00208729	0.0650611
NEK9	Serine/threonine-protein kinase Nek9 (EC 2.7.11.1) (Nercc1 kinase) (Never in mitosis A-related kinase 9) (NimA-related protein kinase 9) (NimA-related kinase 8) (Nek8)	0.234271	20.5572	3.13703	0.00266162	0.0751658	-1.71886	Q8TD19	23	3.19434	0.00221292	0.0686921
LIPA	Lysosomal acid lipase/cholesteryl ester hydrolase (Acid cholesteryl ester hydrolase) (LAL) (EC 3.1.1.13) (Cholesteryl esterase) (Lipase A) (Sterol esterase)	-0.501742	19.1542	-3.16753	0.00243442	0.0725635	-1.63995	P38571	6	-3.18711	0.00226081	0.0696649
HAPLN4	Hyaluronan and proteoglycan link protein 4 (Brain link protein 2)	-0.264096	19.855	-3.16344	0.00246377	0.0725748	-1.65055	Q86UW8	13	-3.18543	0.00227209	0.0696649
SCIN	Adseverin (Scinderin)	0.413655	23.3096	3.11964	0.00279994	0.0778456	-1.76363	Q9Y6U3	41	3.18651	0.00226484	0.0696649
FARSA	Phenylalanine--tRNA ligase alpha subunit (EC 6.1.1.20) (CML33) (Phenylalanyl-tRNA synthetase alpha subunit) (PheRS)	-0.146188	22.8379	-3.12828	0.0027304	0.0765326	-1.74141	Q9Y285	24	-3.18341	0.00228574	0.0697986
DCXR	L-xylulose reductase (XR) (EC 1.1.1.10) (Carbonyl reductase II) (Dicarbonyl/L-xylulose reductase) (Kidney dicarbonyl reductase) (kiDCR) (Short chain dehydrogenase/reductase family 20C member 1) (Sperm surface protein P34H)	-0.255075	21.8024	-3.16038	0.00248595	0.0725748	-1.65848	Q7Z4W1	13	-3.17956	0.0023119	0.0702008
ANO8	Anoctamin-8 (Transmembrane protein 16H)	0.474691	16.3022	3.24957	0.00209092	0.0671239	-1.44992	Q9HCE9	3	3.20573	0.0023176	0.0702008
GYG2	Glycogenin-2 (GN-2) (GN2) (EC 2.4.1.186)	-0.385606	19.1638	-3.18054	0.00234309	0.0704052	-1.6061	O15488	6	-3.17051	0.00237457	0.0706871
NUCKS1	Nuclear ubiquitous casein and cyclin-dependent kinase substrate 1 (P1)	-0.327087	23.8161	-3.12947	0.00272096	0.0765326	-1.73835	Q9H1E3	14	-3.17026	0.0023763	0.0706871
POGLUT1	Protein O-glucosyltransferase 1 (EC 2.4.1.-) (CAP10-like 46 kDa protein) (hCLP46) (KTEL motif-containing protein 1) (Myelodysplastic syndromes relative protein) (O-glucosyltransferase Rumi homolog) (hRumi) (Protein O-xylosyltransferase POGLUT1) (EC 2.4.2.-)	-0.197657	20.0776	-3.1662	0.0024439	0.0725635	-1.64338	Q8NBL1	14	-3.16964	0.0023807	0.0706871
C3	Complement C3 (C3 and PZP-like alpha-2-macroglobulin domain-containing protein 1) [Cleaved into: Complement C3 beta chain; C3-beta-c (C3bc); Complement C3 alpha chain; C3a anaphylatoxin; Acylation stimulating protein (ASP) (C3adesArg); Complement C3b alpha' chain; Complement C3c alpha' chain fragment 1; Complement C3dg fragment; Complement C3g fragment; Complement C3d fragment; Complement C3f fra…	0.315929	25.3189	3.10021	0.00296238	0.0794535	-1.81342	P01024	108	3.17172	0.00236614	0.0706871
SPPL2A	Signal peptide peptidase-like 2A (SPP-like 2A) (SPPL2a) (EC 3.4.23.-) (Intramembrane protease 3) (IMP-3) (Presenilin-like protein 2)	0.457559	18.1369	3.20168	0.00220161	0.068341	-1.55093	Q8TCT8	2	3.17166	0.00236652	0.0706871
DCPS	m7GpppX diphosphatase (EC 3.6.1.59) (DCS-1) (Decapping scavenger enzyme) (Hint-related 7meGMP-directed hydrolase) (Histidine triad nucleotide-binding protein 5) (Histidine triad protein member 5) (HINT-5) (Scavenger mRNA-decapping enzyme DcpS)	-0.325213	20.1643	-3.11861	0.00280833	0.0778456	-1.76627	Q96C86	14	-3.15917	0.00245534	0.0707594
PAM	Peptidyl-glycine alpha-amidating monooxygenase (PAM) [Includes: Peptidylglycine alpha-hydroxylating monooxygenase (PHM) (EC 1.14.17.3); Peptidyl-alpha-hydroxyglycine alpha-amidating lyase (EC 4.3.2.5) (Peptidylamidoglycolate lyase) (PAL)]	-0.181599	21.0621	-3.14797	0.00257792	0.0736326	-1.69061	P19021	16	-3.1625	0.00243139	0.0707594
ADD3	Gamma-adducin (Adducin-like protein 70)	0.228276	23.435	3.08394	0.00310521	0.0821351	-1.85497	Q9UEY8	38	3.15918	0.00245524	0.0707594
CAPS	Calcyphosin (Calcyphosine)	0.242989	21.2927	3.14036	0.00263585	0.0747189	-1.71026	Q13938	14	3.16397	0.00242083	0.0707594
BMP2K	BMP-2-inducible protein kinase (BIKe) (EC 2.7.11.1)	0.259658	17.3258	3.31578	0.00172549	0.060854	-1.28083	Q9NSY1	7	3.19065	0.00242069	0.0707594
ARHGAP25	Rho GTPase-activating protein 25 (Rho-type GTPase-activating protein 25)	0.273871	19.25	3.15815	0.00250225	0.0725748	-1.66426	P42331	11	3.16606	0.00240599	0.0707594
CASP6	Caspase-6 (CASP-6) (EC 3.4.22.59) (Apoptotic protease Mch-2) [Cleaved into: Caspase-6 subunit p18; Caspase-6 subunit p11]	0.303635	18.151	3.24122	0.00195825	0.0659658	-1.44706	P55212	5	3.15922	0.00245495	0.0707594
CAPN7	Calpain-7 (EC 3.4.22.-) (PalB homolog) (PalBH)	0.369588	17.9736	3.28737	0.00214513	0.0678767	-1.41425	Q9Y6W3	7	3.22537	0.00245849	0.0707594
PRCP	Lysosomal Pro-X carboxypeptidase (EC 3.4.16.2) (Angiotensinase C) (Lysosomal carboxypeptidase C) (Proline carboxypeptidase) (Prolylcarboxypeptidase) (PRCP)	-0.457653	22.0394	-3.09933	0.00296997	0.0794535	-1.81568	P42785	16	-3.15351	0.0024966	0.0713099
RPL18	60S ribosomal protein L18 (Large ribosomal subunit protein eL18)	-0.282062	23.1158	-3.11141	0.00286774	0.0783361	-1.78476	Q07020	16	-3.15372	0.00249509	0.0713099
SRSF2	Serine/arginine-rich splicing factor 2 (Protein PR264) (Splicing component, 35 kDa) (Splicing factor SC35) (SC-35) (Splicing factor, arginine/serine-rich 2)	-0.415315	23.1393	-3.11651	0.00282555	0.0780351	-1.77167	Q01130	10	-3.15051	0.00251877	0.0716705
PDLIM7	PDZ and LIM domain protein 7 (LIM mineralization protein) (LMP) (Protein enigma)	0.216418	21.0707	3.09094	0.00304303	0.0807746	-1.83713	Q9NR12	22	3.14398	0.00256757	0.0727834
LRP4	Low-density lipoprotein receptor-related protein 4 (LRP-4) (Multiple epidermal growth factor-like domains 7)	-0.239814	19.6672	-3.10036	0.00296116	0.0794535	-1.81306	O75096	17	-3.13973	0.00259978	0.0729624
PCYT2	Ethanolamine-phosphate cytidylyltransferase (EC 2.7.7.14) (CTP:phosphoethanolamine cytidylyltransferase) (Phosphorylethanolamine transferase)	-0.219915	22.3441	-3.07862	0.00315331	0.082824	-1.86853	Q99447	26	-3.14091	0.00259078	0.0729624
WDR13	WD repeat-containing protein 13	-0.193624	22.3377	-3.11173	0.00286508	0.0783361	-1.78394	Q9H1Z4	17	-3.13931	0.00260302	0.0729624
SERPINI1	Neuroserpin (Peptidase inhibitor 12) (PI-12) (Serpin I1)	-0.415649	19.2947	-3.12516	0.00275528	0.0769431	-1.74943	Q99574	7	-3.13796	0.00261334	0.0729794
ITIH6	Inter-alpha-trypsin inhibitor heavy chain H6 (Inter-alpha-trypsin inhibitor heavy chain H5-like protein) (Inter-alpha inhibitor H5-like protein)	-0.464792	16.886	-3.3222	0.00194719	0.0658888	-1.33077	Q6UXX5	2	-3.20108	0.0026302	0.073178
SCG2	Secretogranin-2 (Chromogranin-C) (Secretogranin II) (SgII) [Cleaved into: Secretoneurin (SN); Manserin]	-0.276116	20.7329	-3.07956	0.0031447	0.082824	-1.86612	P13521	19	-3.12952	0.00267881	0.0737163
DCAF6	DDB1- and CUL4-associated factor 6 (Androgen receptor complex-associated protein) (ARCAP) (IQ motif and WD repeat-containing protein 1) (Nuclear receptor interaction protein) (NRIP)	0.258225	18.0671	3.15511	0.00252466	0.0726638	-1.67215	Q58WW2	9	3.1295	0.00267899	0.0737163
STT3A	Dolichyl-diphosphooligosaccharide--protein glycosyltransferase subunit STT3A (Oligosaccharyl transferase subunit STT3A) (STT3-A) (EC 2.4.99.18) (B5) (Integral membrane protein 1) (Transmembrane protein TMC)	0.294128	21.4876	3.09908	0.0029721	0.0794535	-1.81632	P46977	13	3.12954	0.00267866	0.0737163
PCBD2	Pterin-4-alpha-carbinolamine dehydratase 2 (PHS 2) (EC 4.2.1.96) (4-alpha-hydroxy-tetrahydropterin dehydratase 2) (DcoH-like protein DCoHm) (Dimerization cofactor of hepatocyte nuclear factor 1 from muscle) (HNF-1-alpha dimerization cofactor)	-0.261927	19.4502	-3.29585	0.00166346	0.0601216	-1.30215	Q9H0N5	4	-3.12645	0.00270302	0.0737929
PACS1	Phosphofurin acidic cluster sorting protein 1 (PACS-1)	-0.14577	22.9017	-3.03596	0.00356465	0.0895573	-1.97656	Q6VY07	35	-3.12418	0.00272107	0.0737929
COPA	Coatomer subunit alpha (Alpha-coat protein) (Alpha-COP) (HEP-COP) (HEPCOP) [Cleaved into: Xenin (Xenopsin-related peptide); Proxenin]	0.137644	23.3786	3.00868	0.00385342	0.0921794	-2.04509	P53621	70	3.12469	0.00271701	0.0737929
NUDC	Nuclear migration protein nudC (Nuclear distribution protein C homolog)	0.195398	23.4605	3.05069	0.00341732	0.0870199	-1.93939	Q9Y266	34	3.12582	0.002708	0.0737929
WDR37	WD repeat-containing protein 37	-0.162165	22.8439	-3.06571	0.00327283	0.0847777	-1.90133	Q9Y2I8	24	-3.12124	0.0027446	0.0741635
CPSF7	Cleavage and polyadenylation specificity factor subunit 7 (Cleavage and polyadenylation specificity factor 59 kDa subunit) (CPSF 59 kDa subunit) (Cleavage factor Im complex 59 kDa subunit) (CFIm59) (Pre-mRNA cleavage factor Im 59 kDa subunit)	-0.249593	22.0072	-3.07147	0.00321899	0.0837044	-1.8867	Q8N684	19	-3.11889	0.0027635	0.0744064
USP11	Ubiquitin carboxyl-terminal hydrolase 11 (EC 3.4.19.12) (Deubiquitinating enzyme 11) (Ubiquitin thioesterase 11) (Ubiquitin-specific-processing protease 11)	-0.220504	20.4015	-3.07276	0.00320702	0.0837044	-1.88342	P51784	18	-3.11259	0.0028148	0.0747166
PPP1R7	Protein phosphatase 1 regulatory subunit 7 (Protein phosphatase 1 regulatory subunit 22)	-0.15206	22.3351	-3.06382	0.00329068	0.084947	-1.90612	Q15435	23	-3.11369	0.00280578	0.0747166
ROCK2	Rho-associated protein kinase 2 (EC 2.7.11.1) (Rho kinase 2) (Rho-associated, coiled-coil-containing protein kinase 2) (Rho-associated, coiled-coil-containing protein kinase II) (ROCK-II) (p164 ROCK-2)	0.154766	23.9851	3.0111	0.00382691	0.0921333	-2.03902	O75116	91	3.1134	0.00280816	0.0747166
SLC2A1	Solute carrier family 2, facilitated glucose transporter member 1 (Glucose transporter type 1, erythrocyte/brain) (GLUT-1) (HepG2 glucose transporter)	0.390236	21.0285	3.10898	0.00288804	0.078605	-1.79099	P11166	7	3.11585	0.00278818	0.0747166
SREK1	Splicing regulatory glutamine/lysine-rich protein 1 (Serine/arginine-rich-splicing regulatory protein 86) (SRrp86) (Splicing factor, arginine/serine-rich 12) (Splicing regulatory protein 508) (SRrp508)	-0.280452	20.2338	-3.10403	0.00292979	0.0794534	-1.80366	Q8WXA9	10	-3.10618	0.00286801	0.075529
CPS1	Carbamoyl-phosphate synthase [ammonia], mitochondrial (EC 6.3.4.16) (Carbamoyl-phosphate synthetase I) (CPSase I)	0.237373	22.5577	3.02896	0.00363677	0.0907622	-1.99419	P31327	61	3.10761	0.00285607	0.075529
FMNL1	Formin-like protein 1 (CLL-associated antigen KW-13) (Leukocyte formin)	0.260632	19.6218	3.1126	0.00285782	0.0783361	-1.7817	O95466	10	3.10528	0.00287557	0.075529
CTNNB1	Catenin beta-1 (Beta-catenin)	0.155763	23.6709	3.00648	0.00387762	0.0921794	-2.05059	P35222	40	3.0967	0.00294835	0.0769027
CALD1	Caldesmon (CDM)	0.24953	23.974	3.02261	0.0037034	0.0908725	-2.01016	Q05682	47	3.09701	0.0029457	0.0769027
CD2AP	CD2-associated protein (Adapter protein CMS) (Cas ligand with multiple SH3 domains)	0.174819	21.2832	3.02591	0.00366859	0.0908725	-2.00185	Q9Y5K6	27	3.09044	0.00300251	0.0776815
IGF2BP3	Insulin-like growth factor 2 mRNA-binding protein 3 (IGF2 mRNA-binding protein 3) (IMP-3) (IGF-II mRNA-binding protein 3) (KH domain-containing protein overexpressed in cancer) (hKOC) (VICKZ family member 3)	0.235211	22.4096	3.02163	0.00371377	0.0908725	-2.01262	O00425	33	3.09056	0.00300148	0.0776815
SLC39A14	Zinc transporter ZIP14 (LIV-1 subfamily of ZIP zinc transporter 4) (LZT-Hs4) (Solute carrier family 39 member 14) (Zrt- and Irt-like protein 14) (ZIP-14)	0.276297	18.6703	3.19343	0.00225584	0.0686068	-1.57249	Q15043	5	3.08968	0.00300923	0.0776815
MBOAT7	Lysophospholipid acyltransferase 7 (LPLAT 7) (EC 2.3.1.-) (1-acylglycerophosphatidylinositol O-acyltransferase) (EC 2.3.1.n4) (Bladder and breast carcinoma-overexpressed gene 1 protein) (Leukocyte receptor cluster member 4) (Lysophosphatidylinositol acyltransferase) (LPIAT) (Lyso-PI acyltransferase) (Membrane-bound O-acyltransferase domain-containing protein 7) (O-acyltransferase domain-containin…	0.30631	20.4805	3.07133	0.00322026	0.0837044	-1.88705	Q96N66	10	3.08377	0.00306138	0.0787571
HNRNPDL	Heterogeneous nuclear ribonucleoprotein D-like (hnRNP D-like) (hnRNP DL) (AU-rich element RNA-binding factor) (JKT41-binding protein) (Protein laAUF1)	-0.206137	23.7766	-3.00745	0.00386691	0.0921794	-2.04816	O14979	29	-3.0736	0.00315299	0.080837
SYPL1	Synaptophysin-like protein 1 (Pantophysin)	0.296351	18.6702	3.20436	0.00218425	0.0680833	-1.54392	Q16563	3	3.07001	0.00318605	0.0814069
N6AMT1	Methyltransferase N6AMT1 (HemK methyltransferase family member 2) (M.HsaHemK2P) (Methylarsonite methyltransferase N6AMT1) (EC 2.1.1.-) (N(6)-adenine-specific DNA methyltransferase 1) (EC 2.1.1.72) (Protein N(5)-glutamine methyltransferase) (EC 2.1.1.-)	-0.343295	16.3889	-3.23579	0.00217567	0.0680833	-1.47953	Q9Y5N5	3	-3.08845	0.00324165	0.0825038
CAST	Calpastatin (Calpain inhibitor) (Sperm BS-17 component)	0.154013	23.005	2.97378	0.00425464	0.0948054	-2.1321	P20810	40	3.06304	0.00325095	0.0825038
THUMPD1	THUMP domain-containing protein 1	-0.225107	21.5656	-3.02381	0.00369073	0.0908725	-2.00715	Q9NXG2	17	-3.06051	0.00327483	0.0825813
C9orf72	Guanine nucleotide exchange C9orf72	0.24469	17.8425	3.20821	0.00215955	0.0678767	-1.53384	Q96LT7	5	3.06039	0.00327599	0.0825813
C5	Complement C5 (C3 and PZP-like alpha-2-macroglobulin domain-containing protein 4) [Cleaved into: Complement C5 beta chain; Complement C5 alpha chain; C5a anaphylatoxin; Complement C5 alpha' chain]	0.293779	22.1013	2.99276	0.00403189	0.0936145	-2.08488	P01031	36	3.05912	0.00328801	0.0826073
SPRYD4	SPRY domain-containing protein 4	-0.261828	19.6907	-3.09198	0.00303381	0.0807746	-1.83445	Q8WW59	8	-3.05636	0.00331433	0.0829908
EEF1A1	Elongation factor 1-alpha 1 (EF-1-alpha-1) (Elongation factor Tu) (EF-Tu) (Eukaryotic elongation factor 1 A-1) (eEF1A-1) (Leukocyte receptor cluster member 7)	0.165317	27.1133	2.96295	0.00438681	0.0957958	-2.15895	P68104	49	3.05401	0.00333694	0.0830035
ANK1	Ankyrin-1 (ANK-1) (Ankyrin-R) (Erythrocyte ankyrin)	0.30884	23.1822	2.98448	0.00412769	0.0940183	-2.10551	P16157	69	3.05439	0.00333327	0.0830035
ACTN1	Alpha-actinin-1 (Alpha-actinin cytoskeletal isoform) (F-actin cross-linking protein) (Non-muscle alpha-actinin-1)	0.230288	24.4606	2.97634	0.00422394	0.0948054	-2.12575	P12814	51	3.05261	0.00335042	0.0830639
SIPA1L2	Signal-induced proliferation-associated 1-like protein 2 (SIPA1-like protein 2)	0.21047	18.3736	3.18879	0.00248981	0.0725748	-1.60329	Q9P2F8	9	3.07474	0.00336989	0.0831939
AGPAT5	1-acyl-sn-glycerol-3-phosphate acyltransferase epsilon (EC 2.3.1.51) (1-acylglycerol-3-phosphate O-acyltransferase 5) (1-AGP acyltransferase 5) (1-AGPAT 5) (Lysophosphatidic acid acyltransferase epsilon) (LPAAT-epsilon)	0.362042	20.9736	3.0492	0.00343196	0.0870977	-1.94316	Q9NUQ2	7	3.04979	0.00337781	0.0831939
H3-3A	Histone H3.3	-0.567604	22.5035	-3.03107	0.00361488	0.0905167	-1.98888	P84243	3	-3.04224	0.00345213	0.0843371
ARHGEF10L	Rho guanine nucleotide exchange factor 10-like protein (GrinchGEF)	0.173933	19.7378	3.06213	0.00330677	0.0850701	-1.91042	Q9HCE6	13	3.03942	0.00348036	0.0843371
CRYZ	Quinone oxidoreductase (EC 1.6.5.5) (NADPH:quinone reductase) (Zeta-crystallin)	0.205646	23.4023	3.00266	0.00391997	0.0926001	-2.06014	Q08257	18	3.03959	0.00347866	0.0843371
MATN2	Matrilin-2	0.301771	21.1268	2.98892	0.00407608	0.0936378	-2.09446	O00339	19	3.03969	0.00347765	0.0843371
FERMT3	Fermitin family homolog 3 (Kindlin-3) (MIG2-like protein) (Unc-112-related protein 2)	0.36021	21.5258	2.98257	0.00415013	0.0941867	-2.11027	Q86UX7	28	3.04333	0.00344136	0.0843371
ITPRID2	Protein ITPRID2 (Cleavage signal-1 protein) (CS-1) (ITPR-interacting domain-containing protein 2) (Ki-ras-induced actin-interacting protein) (Sperm-specific antigen 2)	0.175044	19.7106	3.02266	0.00370287	0.0908725	-2.01004	P28290	16	3.03695	0.00350518	0.0846653
MAP4K4	Mitogen-activated protein kinase kinase kinase kinase 4 (EC 2.7.11.1) (HPK/GCK-like kinase HGK) (MAPK/ERK kinase kinase kinase 4) (MEK kinase kinase 4) (MEKKK 4) (Nck-interacting kinase)	0.187919	20.696	2.99008	0.00406261	0.0936145	-2.09155	O95819	21	3.03581	0.00351673	0.0846721
PALS2	MAGUK p55 subfamily member 6 (Veli-associated MAGUK 1) (VAM-1)	-0.179426	22.5583	-2.964	0.00437389	0.095792	-2.15636	Q9NZW5	30	-3.03281	0.00354721	0.0848377
PLCG2	1-phosphatidylinositol 4,5-bisphosphate phosphodiesterase gamma-2 (EC 3.1.4.11) (Phosphoinositide phospholipase C-gamma-2) (Phospholipase C-IV) (PLC-IV) (Phospholipase C-gamma-2) (PLC-gamma-2)	0.245499	19.6092	2.99333	0.00402531	0.0936145	-2.08344	P16885	17	3.0337	0.00353816	0.0848377
WASHC2C	WASH complex subunit 2C (Vaccinia virus penetration factor) (VPEF)	0.706972	17.8521	3.00317	0.00391431	0.0926001	-2.05887	Q9Y4E1	3	3.0318	0.00355749	0.0848377
BTF3	Transcription factor BTF3 (Nascent polypeptide-associated complex subunit beta) (NAC-beta) (RNA polymerase B transcription factor 3)	-0.239445	21.9307	-2.98567	0.00411381	0.0940183	-2.10255	P20290	18	-3.02844	0.00359204	0.0851212
NBAS	Neuroblastoma-amplified sequence (Neuroblastoma-amplified gene protein)	0.156711	21.5415	2.9378	0.00470874	0.0998711	-2.22105	A2RRP1	45	3.02861	0.00359024	0.0851212
FERMT2	Fermitin family homolog 2 (Kindlin-2) (Mitogen-inducible gene 2 protein) (MIG-2) (Pleckstrin homology domain-containing family C member 1) (PH domain-containing family C member 1)	0.235613	22.7484	2.95819	0.00444617	0.096338	-2.17074	Q96AC1	33	3.02528	0.00362477	0.0853581
ABCD3	ATP-binding cassette sub-family D member 3 (70 kDa peroxisomal membrane protein) (PMP70)	0.256106	22.2403	2.96729	0.00433341	0.095462	-2.1482	P28288	25	3.02568	0.00362061	0.0853581
DLL3	Delta-like protein 3 (Drosophila Delta homolog 3) (Delta3)	-0.469218	19.7733	-3.01798	0.00402893	0.0936145	-2.02948	Q9NYJ7	7	-3.04058	0.00371017	0.0870771
GBA	Lysosomal acid glucosylceramidase (Lysosomal acid GCase) (EC 3.2.1.45) (Acid beta-glucosidase) (Alglucerase) (Beta-glucocerebrosidase) (Beta-GC) (Cholesterol glucosyltransferase) (SGTase) (EC 2.4.1.-) (Cholesteryl-beta-glucosidase) (EC 3.2.1.104) (D-glucosyl-N-acylsphingosine glucohydrolase) (Imiglucerase)	-0.231055	22.7625	-2.97354	0.00425758	0.0948054	-2.13271	P04062	18	-3.01507	0.00373254	0.0870771
ERLIN1	Erlin-1 (Endoplasmic reticulum lipid raft-associated protein 1) (Protein KE04) (Stomatin-prohibitin-flotillin-HflC/K domain-containing protein 1) (SPFH domain-containing protein 1)	0.243928	21.1931	2.98427	0.0041302	0.0940183	-2.10604	O75477	15	3.01611	0.00372146	0.0870771
HNRNPUL2	Heterogeneous nuclear ribonucleoprotein U-like protein 2 (Scaffold-attachment factor A2) (SAF-A2)	-0.243248	24.4935	-2.93697	0.00471968	0.0998711	-2.22309	Q1KMD3	56	-3.01084	0.00377809	0.0878669
RHPN2	Rhophilin-2 (76 kDa RhoB effector protein) (GTP-Rho-binding protein 2) (p76RBE)	0.224579	19.6146	2.99741	0.00397894	0.0936145	-2.07326	Q8IUC4	13	3.00913	0.00379658	0.0880243
ERC1	ELKS/Rab6-interacting/CAST family member 1 (ERC-1) (Rab6-interacting protein 2)	0.138817	22.0337	2.90886	0.00510612	0.105088	-2.29201	Q8IUD2	46	3.00785	0.00381055	0.0880766
STIM1	Stromal interaction molecule 1	0.168516	21.3743	2.97051	0.00429412	0.0951546	-2.14021	Q13586	18	2.99694	0.00393128	0.0905883
TNR	Tenascin-R (TN-R) (Janusin) (Restrictin)	-0.341637	25.4902	-2.922	0.00492189	0.10299	-2.25984	Q92752	64	-2.98809	0.00403177	0.0923375
SCRIB	Protein scribble homolog (Scribble) (hScrib) (Protein LAP4)	0.136448	23.0417	2.88326	0.00548333	0.107894	-2.35434	Q14160	59	2.98908	0.00402042	0.0923375
WBP2	WW domain-binding protein 2 (WBP-2)	-0.241789	21.1973	-3.01459	0.00378905	0.0919219	-2.03027	Q969T9	9	-2.9868	0.00404671	0.0923978
FLII	Protein flightless-1 homolog	0.126228	22.2126	2.88847	0.00540461	0.107894	-2.3417	Q13045	38	2.98397	0.00407946	0.0928634
RPL21	60S ribosomal protein L21 (Large ribosomal subunit protein eL21)	-0.255213	23.4963	-2.93989	0.00468112	0.0998711	-2.2159	P46778	17	-2.98153	0.00410792	0.0932287
PGK2	Phosphoglycerate kinase 2 (EC 2.7.2.3) (Phosphoglycerate kinase, testis specific)	0.26625	21.1347	2.99216	0.00403878	0.0936145	-2.08638	P07205	9	2.98031	0.00412212	0.0932398
HERC2	E3 ubiquitin-protein ligase HERC2 (EC 2.3.2.26) (HECT domain and RCC1-like domain-containing protein 2) (HECT-type E3 ubiquitin transferase HERC2)	0.466456	19.2409	2.96477	0.00466696	0.0998711	-2.15233	O95714	9	3.002	0.00413323	0.0932398
LRIF1	Ligand-dependent nuclear receptor-interacting factor 1 (HP1-binding protein enriched in inactive X chromosome protein 1) (HBiX1) (Receptor-interacting factor 1)	0.756798	16.4511	3.0096	0.00456649	0.0985732	-2.06632	Q5T3J3	2	3.03306	0.0041677	0.0937358
RAB6B	Ras-related protein Rab-6B	-0.246432	22.4669	-3.01419	0.00379337	0.0919219	-2.03127	Q9NRW1	8	-2.97292	0.00420971	0.0938645
PPP2R2D	Serine/threonine-protein phosphatase 2A 55 kDa regulatory subunit B delta isoform (PP2A subunit B isoform B55-delta) (PP2A subunit B isoform PR55-delta) (PP2A subunit B isoform R2-delta) (PP2A subunit B isoform delta)	-0.184738	21.2833	-3.0165	0.00376851	0.0919125	-2.02549	Q66LE6	11	-2.97406	0.00419616	0.0938645
MYADM	Myeloid-associated differentiation marker (Protein SB135)	0.282595	20.6744	3.0532	0.00339269	0.0866868	-1.93302	Q96S97	5	2.97282	0.00421091	0.0938645
TTLL12	Tubulin--tyrosine ligase-like protein 12 (Inactive tubulin--tyrosine ligase-like protein 12)	-0.139001	21.3558	-2.91235	0.00505665	0.104877	-2.28349	Q14166	25	-2.96851	0.00426283	0.0944613
OCRL	Inositol polyphosphate 5-phosphatase OCRL (EC 3.1.3.36) (EC 3.1.3.56) (Inositol polyphosphate 5-phosphatase OCRL-1) (OCRL-1) (Lowe oculocerebrorenal syndrome protein) (Phosphatidylinositol 3,4,5-triphosphate 5-phosphatase) (EC 3.1.3.86)	0.155158	21.3718	2.89685	0.00527996	0.107462	-2.3213	Q01968	31	2.9689	0.00425809	0.0944613
OSBPL11	Oxysterol-binding protein-related protein 11 (ORP-11) (OSBP-related protein 11)	0.280377	20.4314	2.92372	0.00489828	0.102782	-2.25563	Q9BXB4	16	2.96541	0.0043005	0.0950158
AARSD1	Alanyl-tRNA editing protein Aarsd1 (Alanyl-tRNA synthetase domain-containing protein 1)	-0.127228	21.4448	-2.94202	0.00465319	0.0998708	-2.21065	Q9BTE6	20	-2.96415	0.00431595	0.0950775
RBMX	RNA-binding motif protein, X chromosome (Glycoprotein p43) (Heterogeneous nuclear ribonucleoprotein G) (hnRNP G) [Cleaved into: RNA-binding motif protein, X chromosome, N-terminally processed]	-0.274034	26.1054	-2.89507	0.00530627	0.107462	-2.32565	P38159	42	-2.96185	0.00434414	0.0954186
GLUL	Glutamine synthetase (GS) (EC 6.3.1.2) (Glutamate--ammonia ligase) (Palmitoyltransferase GLUL) (EC 2.3.1.225)	-0.255832	24.8011	-2.89892	0.0052497	0.107162	-2.31627	P15104	27	-2.95829	0.00438817	0.0955476
MTMR2	Myotubularin-related protein 2 (Phosphatidylinositol-3,5-bisphosphate 3-phosphatase) (EC 3.1.3.95) (Phosphatidylinositol-3-phosphate phosphatase) (EC 3.1.3.64)	-0.142324	21.3108	-2.91186	0.00506355	0.104877	-2.28468	Q13614	23	-2.95893	0.0043802	0.0955476
DPYSL4	Dihydropyrimidinase-related protein 4 (DRP-4) (Collapsin response mediator protein 3) (CRMP-3) (UNC33-like phosphoprotein 4) (ULIP-4)	-0.129002	24.3244	-2.86753	0.0057277	0.110042	-2.39244	O14531	38	-2.96017	0.0043649	0.0955476
SEZ6L2	Seizure 6-like protein 2	-0.198998	19.98	-2.94499	0.00461447	0.0993235	-2.20333	Q6UXD5	14	-2.95609	0.00441561	0.0955909
UPP1	Uridine phosphorylase 1 (UPase 1) (UrdPase 1) (EC 2.4.2.3)	0.346053	18.6638	2.95787	0.00445012	0.096338	-2.17152	Q16831	7	2.95676	0.00440726	0.0955909
CD151	CD151 antigen (GP27) (Membrane glycoprotein SFA-1) (Platelet-endothelial tetraspan antigen 3) (PETA-3) (Tetraspanin-24) (Tspan-24) (CD antigen CD151)	0.306489	20.249	3.01001	0.00383889	0.0921333	-2.04176	P48509	5	2.95356	0.0044474	0.0960026
SHFL	Shiftless antiviral inhibitor of ribosomal frameshifting protein (SFL) (SHFL) (Interferon-regulated antiviral protein) (IRAV) (Repressor of yield of DENV protein) (RyDEN)	-0.20502	20.3985	-3.01021	0.00383664	0.0921333	-2.04125	Q9NUL5	9	-2.95056	0.00448534	0.096544
NNT	NAD(P) transhydrogenase, mitochondrial (EC 7.1.1.1) (Nicotinamide nucleotide transhydrogenase) (Pyridine nucleotide transhydrogenase)	0.204392	23.6529	2.872	0.00565729	0.109329	-2.38164	Q13423	49	2.9481	0.00451661	0.0969393
TRIM2	Tripartite motif-containing protein 2 (EC 2.3.2.27) (E3 ubiquitin-protein ligase TRIM2) (RING finger protein 86) (RING-type E3 ubiquitin transferase TRIM2)	-0.16203	23.1794	-2.86382	0.00578692	0.110896	-2.40142	Q9C040	40	-2.945	0.00455643	0.0975154
ZNF512	Zinc finger protein 512	-0.254316	22.3113	-2.88418	0.00546931	0.107894	-2.35211	Q96ME7	23	-2.93816	0.00464527	0.0979096
GFOD1	Glucose-fructose oxidoreductase domain-containing protein 1 (EC 1.-.-.-)	-0.24747	19.6386	-2.9342	0.00475648	0.100367	-2.22989	Q9NXC2	11	-2.93871	0.00463803	0.0979096
HAGH	Hydroxyacylglutathione hydrolase, mitochondrial (EC 3.1.2.6) (Glyoxalase II) (Glx II)	-0.183331	23.2119	-2.9057	0.00515133	0.105729	-2.29972	Q16775	18	-2.93757	0.00465305	0.0979096
ETFDH	Electron transfer flavoprotein-ubiquinone oxidoreductase, mitochondrial (ETF-QO) (ETF-ubiquinone oxidoreductase) (EC 1.5.5.1) (Electron-transferring-flavoprotein dehydrogenase) (ETF dehydrogenase)	-0.158762	21.521	-2.88023	0.00552973	0.107894	-2.36171	Q16134	26	-2.93926	0.00463086	0.0979096
CCDC88A	Girdin (Akt phosphorylation enhancer) (APE) (Coiled-coil domain-containing protein 88A) (G alpha-interacting vesicle-associated protein) (GIV) (Girders of actin filament) (Hook-related protein 1) (HkRP1)	0.145896	22.5735	2.84041	0.00617298	0.115065	-2.45778	Q3V6T2	67	2.93853	0.0046404	0.0979096
ELMO2	Engulfment and cell motility protein 2 (Protein ced-12 homolog A) (hCed-12A)	0.161223	20.8918	2.89306	0.00533592	0.107462	-2.33052	Q96JJ3	22	2.93823	0.00464433	0.0979096
CIRBP	Cold-inducible RNA-binding protein (A18 hnRNP) (Glycine-rich RNA-binding protein CIRP)	-0.327811	24.5853	-2.88374	0.00547605	0.107894	-2.35318	Q14011	15	-2.92721	0.00479096	0.100074
NLGN3	Neuroligin-3 (Gliotactin homolog)	-0.190023	20.1483	-2.91064	0.00508086	0.104877	-2.28767	Q9NZ94	15	-2.92684	0.00479588	0.100074
RALB	Ras-related protein Ral-B	-0.180676	20.92	-3.15631	0.00251575	0.0726638	-1.66902	P11234	6	-2.92701	0.00479361	0.100074
H4C1	Histone H4	-0.25088	28.0352	-2.879	0.0055485	0.10798	-2.36467	P62805	19	-2.9251	0.00481947	0.100288
SIAE	Sialate O-acetylesterase (EC 3.1.1.53) (H-Lse) (Sialic acid-specific 9-O-acetylesterase)	-0.390966	20.4263	-2.88673	0.00543075	0.107894	-2.34592	Q9HAT2	11	-2.92319	0.00484542	0.100549
AQP1	Aquaporin-1 (AQP-1) (Aquaporin-CHIP) (Urine water channel) (Water channel protein for red blood cells and kidney proximal tubule)	0.352661	21.9751	2.96056	0.00441655	0.0961656	-2.16488	P29972	4	2.91975	0.00489254	0.101247
MGA	MAX gene-associated protein (MAX dimerization protein 5)	-0.272778	16.881	-3.33519	0.0018779	0.0641325	-1.29932	Q8IWI9	4	-2.97199	0.00491181	0.101367
RPS4X	40S ribosomal protein S4, X isoform (SCR10) (Single copy abundant mRNA protein) (Small ribosomal subunit protein eS4)	-0.197518	24.3155	-2.85121	0.00599201	0.113096	-2.43183	P62701	31	-2.91634	0.00493969	0.101385
DPCD	Protein DPCD	0.22087	18.9751	3.04022	0.00352142	0.0888449	-1.96582	Q9BVM2	6	2.91674	0.00493417	0.101385
ADGRG1	Adhesion G-protein coupled receptor G1 (G-protein coupled receptor 56) (Protein TM7XN1) [Cleaved into: ADGRG1 N-terminal fragment (ADGRG1 NT) (GPR56 N-terminal fragment) (GPR56 NT) (GPR56(N)) (GPR56 extracellular subunit) (GPR56 subunit alpha); ADGRG1 C-terminal fragment (ADGRG1 CT) (GPR56 C-terminal fragment) (GPR56 CT) (GPR56(C)) (GPR56 seven-transmembrane subunit) (GPR56 7TM) (GPR56 subunit be…	-0.178554	20.4715	-2.93871	0.00469668	0.0998711	-2.21881	Q9Y653	12	-2.91212	0.00499849	0.102312
OSCP1	Protein OSCP1 (hOSCP1) (Organic solute transport protein 1) (Oxidored-nitro domain-containing protein 1)	0.520393	17.8331	3.10428	0.00422901	0.0948054	-1.93528	Q8WVF1	4	3.01602	0.00504055	0.102893
PGAM4	Probable phosphoglycerate mutase 4 (EC 5.4.2.11) (EC 5.4.2.4)	-0.349404	18.6399	-2.97286	0.00426574	0.0948054	-2.13439	Q8N0Y7	2	-2.90597	0.00508562	0.102973
RPL35	60S ribosomal protein L35 (Large ribosomal subunit protein uL29)	-0.306301	23.1265	-2.88286	0.0054894	0.107894	-2.35531	P42766	11	-2.90649	0.00507814	0.102973
KANK2	KN motif and ankyrin repeat domain-containing protein 2 (Ankyrin repeat domain-containing protein 25) (Matrix-remodeling-associated protein 3) (SRC-1-interacting protein) (SIP) (SRC-interacting protein) (SRC1-interacting protein)	0.189606	20.2635	2.8734	0.00563533	0.109329	-2.37824	Q63ZY3	18	2.90708	0.00506974	0.102973
ATP6V1D	V-type proton ATPase subunit D (V-ATPase subunit D) (V-ATPase 28 kDa accessory protein) (Vacuolar proton pump subunit D)	-0.17274	23.0295	-2.88028	0.00552893	0.107894	-2.36158	Q9Y5K8	17	-2.90343	0.00512187	0.103022
ABCC1	Multidrug resistance-associated protein 1 (EC 7.6.2.2) (ATP-binding cassette sub-family C member 1) (Glutathione-S-conjugate-translocating ATPase ABCC1) (EC 7.6.2.3) (Leukotriene C(4) transporter) (LTC4 transporter)	0.232424	17.8165	2.97394	0.00425271	0.0948054	-2.13171	P33527	7	2.90292	0.00512914	0.103022
WARS2	Tryptophan--tRNA ligase, mitochondrial (EC 6.1.1.2) ((Mt)TrpRS) (Tryptophanyl-tRNA synthetase) (TrpRS)	0.239493	18.5419	2.99594	0.00399568	0.0936145	-2.07695	Q9UGM6	6	2.90347	0.00512125	0.103022
PNMA8B	Paraneoplastic antigen-like protein 8B (PNMA-like protein 2)	-0.24543	20.0091	-2.90402	0.00517548	0.105935	-2.30381	Q9ULN7	10	-2.89834	0.00519547	0.104076
FAM114A1	Protein NOXP20 (Nervous system overexpressed protein 20) (Protein FAM114A1)	0.287369	19.5847	2.86054	0.00583963	0.111033	-2.40934	Q8IWE2	14	2.89624	0.00522608	0.10441
PSD2	PH and SEC7 domain-containing protein 2 (Exchange factor for ADP-ribosylation factor guanine nucleotide factor 6 C) (Exchange factor for ARF6 C) (Pleckstrin homology and SEC7 domain-containing protein 2)	-0.176839	21.0481	-2.84603	0.00607818	0.113864	-2.44428	Q9BQI7	22	-2.89281	0.00527642	0.105136
RNASEH2A	Ribonuclease H2 subunit A (RNase H2 subunit A) (EC 3.1.26.4) (Aicardi-Goutieres syndrome 4 protein) (AGS4) (RNase H(35)) (Ribonuclease HI large subunit) (RNase HI large subunit) (Ribonuclease HI subunit A)	-0.242757	19.2482	-2.92604	0.00486665	0.102404	-2.24995	O75792	8	-2.88867	0.0053378	0.105243
PRPF4B	Serine/threonine-protein kinase PRP4 homolog (EC 2.7.11.1) (PRP4 kinase) (PRP4 pre-mRNA-processing factor 4 homolog)	-0.237151	21.8437	-2.83723	0.0062272	0.115789	-2.46541	Q13523	23	-2.88997	0.00531853	0.105243
FHIT	Bis(5'-adenosyl)-triphosphatase (EC 3.6.1.29) (AP3A hydrolase) (AP3Aase) (Diadenosine 5',5'''-P1,P3-triphosphate hydrolase) (Dinucleosidetriphosphatase) (Fragile histidine triad protein)	-0.223795	20.3392	-2.96865	0.00431684	0.0953767	-2.14484	P49789	7	-2.88871	0.00533725	0.105243
SPTB	Spectrin beta chain, erythrocytic (Beta-I spectrin)	0.303681	24.0145	2.82727	0.0064	0.117141	-2.48927	P11277	115	2.89114	0.0053011	0.105243
ARF4	ADP-ribosylation factor 4	-0.312234	20.9173	-2.91056	0.0050819	0.104877	-2.28785	P18085	6	-2.8836	0.00541387	0.106463
MPP2	MAGUK p55 subfamily member 2 (Discs large homolog 2) (Protein MPP2)	-0.190662	22.3784	-2.81951	0.00653764	0.117546	-2.50781	Q14168	29	-2.88169	0.00544285	0.106476
NCOA2	Nuclear receptor coactivator 2 (NCoA-2) (Class E basic helix-loop-helix protein 75) (bHLHe75) (Transcriptional intermediary factor 2) (hTIF2)	0.558126	18.4195	2.86835	0.00571473	0.110042	-2.39046	Q15596	3	2.88227	0.00543401	0.106476
MRPS5	28S ribosomal protein S5, mitochondrial (MRP-S5) (S5mt) (Mitochondrial small ribosomal subunit protein uS5m)	-0.17461	21.7873	-2.84493	0.00609668	0.113926	-2.44693	P82675	19	-2.8795	0.00547618	0.106573
EPHB1	Ephrin type-B receptor 1 (EC 2.7.10.1) (ELK) (EPH tyrosine kinase 2) (EPH-like kinase 6) (EK6) (hEK6) (Neuronally-expressed EPH-related tyrosine kinase) (NET) (Tyrosine-protein kinase receptor EPH-2)	0.636205	17.5034	2.91472	0.0058683	0.111039	-2.27672	P54762	4	2.93136	0.00547402	0.106573
HIF1AN	Hypoxia-inducible factor 1-alpha inhibitor (EC 1.14.11.30) (EC 1.14.11.n4) (Factor inhibiting HIF-1) (FIH-1) (Hypoxia-inducible factor asparagine hydroxylase)	-0.156961	18.8721	-3.05923	0.00333444	0.0854891	-1.91776	Q9NWT6	8	-2.87747	0.00550736	0.106836
ATP5F1A	ATP synthase subunit alpha, mitochondrial (ATP synthase F1 subunit alpha)	-0.143628	26.5617	-2.78354	0.00721208	0.124771	-2.59327	P25705	54	-2.87659	0.00552084	0.106836
CTH	Cystathionine gamma-lyase (EC 4.4.1.1) (Cysteine-protein sulfhydrase) (Gamma-cystathionase)	0.19378	19.3157	2.88743	0.00542011	0.107894	-2.34421	P32929	12	2.87584	0.00553238	0.106836
COPG2	Coatomer subunit gamma-2 (Gamma-2-coat protein) (Gamma-2-COP)	0.157068	21.4937	2.80205	0.00685739	0.121492	-2.5494	Q9UBF2	29	2.86667	0.00567539	0.109317
DOCK7	Dedicator of cytokinesis protein 7	0.1474	21.9681	2.78004	0.007281	0.125156	-2.60154	Q96N67	44	2.86564	0.00569171	0.109351
PDIA5	Protein disulfide-isomerase A5 (EC 5.3.4.1) (Protein disulfide isomerase-related protein)	0.253766	20.9456	2.81255	0.00666341	0.119464	-2.52441	Q14554	21	2.86214	0.00574732	0.110137
YAF2	YY1-associated factor 2	-0.338946	18.3361	-3.0007	0.00422651	0.0948054	-2.06603	Q8IY57	2	-2.87928	0.00579685	0.110784
MAN2B1	Lysosomal alpha-mannosidase (Laman) (EC 3.2.1.24) (Lysosomal acid alpha-mannosidase) (Mannosidase alpha class 2B member 1) (Mannosidase alpha-B) [Cleaved into: Lysosomal alpha-mannosidase A peptide; Lysosomal alpha-mannosidase B peptide; Lysosomal alpha-mannosidase C peptide; Lysosomal alpha-mannosidase D peptide; Lysosomal alpha-mannosidase E peptide]	-0.311865	19.4133	-2.83275	0.00630435	0.116431	-2.47615	O00754	11	-2.8582	0.00581056	0.110784
ATAT1	Alpha-tubulin N-acetyltransferase 1 (Alpha-TAT) (Alpha-TAT1) (TAT) (EC 2.3.1.108) (Acetyltransferase mec-17 homolog)	-0.190171	21.8084	-2.82234	0.00648706	0.117141	-2.50105	Q5SQI0	18	-2.85635	0.00584044	0.111072
HEPACAM	Hepatocyte cell adhesion molecule (Protein hepaCAM)	0.298307	22.1842	2.82353	0.00646602	0.117141	-2.49822	Q14CZ8	12	2.85181	0.00591447	0.112196
CYFIP1	Cytoplasmic FMR1-interacting protein 1 (Specifically Rac1-associated protein 1) (Sra-1) (p140sra-1)	0.167831	22.7686	2.78304	0.0072219	0.124771	-2.59445	Q7L576	32	2.85073	0.00593216	0.112228
KIAA0319L	Dyslexia-associated protein KIAA0319-like protein (Adeno-associated virus receptor) (AAVR)	0.228597	18.0748	3.0258	0.00366976	0.0908725	-2.00213	Q8IZA0	4	2.84988	0.00594607	0.112228
CD55	Complement decay-accelerating factor (CD antigen CD55)	-0.230352	21.0282	-2.84871	0.00603334	0.113306	-2.43782	P08174	11	-2.84864	0.00596657	0.112333
UNC45A	Protein unc-45 homolog A (Unc-45A) (GCUNC-45) (Smooth muscle cell-associated protein 1) (SMAP-1)	0.181888	21.8463	2.77704	0.00734053	0.125323	-2.60862	Q9H3U1	36	2.84672	0.00599843	0.112651
TRA2B	Transformer-2 protein homolog beta (TRA-2 beta) (TRA2-beta) (hTRA2-beta) (Splicing factor, arginine/serine-rich 10) (Transformer-2 protein homolog B)	-0.311726	23.0737	-2.80602	0.00678336	0.121123	-2.53995	P62995	14	-2.84478	0.00603072	0.112971
MRPL27	39S ribosomal protein L27, mitochondrial (L27mt) (MRP-L27) (Mitochondrial large ribosomal subunit protein bL27m)	-0.293376	20.0391	-2.86181	0.00581913	0.110948	-2.40627	Q9P0M9	7	-2.84389	0.00604555	0.112971
SGTB	Small glutamine-rich tetratricopeptide repeat-containing protein beta (Beta-SGT) (Small glutamine-rich protein with tetratricopeptide repeats 2)	-0.257064	19.4194	-2.88068	0.00552269	0.107894	-2.3606	Q96EQ0	7	-2.83979	0.00611447	0.113371
STX7	Syntaxin-7	-0.192445	21.5998	-2.84896	0.00602921	0.113306	-2.43723	O15400	12	-2.83837	0.0061386	0.113371
CPE	Carboxypeptidase E (CPE) (EC 3.4.17.10) (Carboxypeptidase H) (CPH) (Enkephalin convertase) (Prohormone-processing carboxypeptidase)	-0.186178	21.8779	-2.79442	0.00700158	0.122888	-2.56751	P16870	22	-2.84159	0.00608418	0.113371
USP15	Ubiquitin carboxyl-terminal hydrolase 15 (EC 3.4.19.12) (Deubiquitinating enzyme 15) (Ubiquitin thioesterase 15) (Ubiquitin-specific-processing protease 15) (Unph-2) (Unph4)	0.133351	21.8494	2.76198	0.00764646	0.129079	-2.6441	Q9Y4E8	34	2.84016	0.00610835	0.113371
DST	Dystonin (230 kDa bullous pemphigoid antigen) (230/240 kDa bullous pemphigoid antigen) (Bullous pemphigoid antigen 1) (BPA) (Bullous pemphigoid antigen) (Dystonia musculorum protein) (Hemidesmosomal plaque protein)	0.135923	24.847	2.80487	0.00680484	0.121133	-2.5427	Q03001	260	2.83725	0.00615756	0.113371
TNIK	TRAF2 and NCK-interacting protein kinase (EC 2.7.11.1)	0.14506	22.1251	2.77233	0.00743494	0.126075	-2.61972	Q9UKE5	29	2.83759	0.00615188	0.113371
PTK2	Focal adhesion kinase 1 (FADK 1) (EC 2.7.10.2) (Focal adhesion kinase-related nonkinase) (FRNK) (Protein phosphatase 1 regulatory subunit 71) (PPP1R71) (Protein-tyrosine kinase 2) (p125FAK) (pp125FAK)	0.112282	21.9891	2.74545	0.00799551	0.132296	-2.68284	Q05397	35	2.83497	0.00619656	0.113811
S100A10	Protein S100-A10 (Calpactin I light chain) (Calpactin-1 light chain) (Cellular ligand of annexin II) (S100 calcium-binding protein A10) (p10 protein) (p11)	0.345223	22.0462	2.79877	0.00691894	0.122068	-2.55717	P60903	12	2.83406	0.00621211	0.113818
TOLLIP	Toll-interacting protein	-0.162604	22.2718	-2.82531	0.00643451	0.117141	-2.49396	Q9H0E2	15	-2.82978	0.00628602	0.114747
HMGCL	Hydroxymethylglutaryl-CoA lyase, mitochondrial (HL) (HMG-CoA lyase) (EC 4.1.3.4) (3-hydroxy-3-methylglutarate-CoA lyase)	0.21768	21.4473	2.82394	0.00645874	0.117141	-2.49723	P35914	12	2.82847	0.00630866	0.114747
TMCO1	Calcium load-activated calcium channel (CLAC channel) (Transmembrane and coiled-coil domain-containing protein 1) (Transmembrane and coiled-coil domains protein 4) (Xenogeneic cross-immune protein PCIA3)	0.280713	20.2885	2.87173	0.00566147	0.109329	-2.38228	Q9UM00	6	2.82891	0.00630102	0.114747
PRKAR2A	cAMP-dependent protein kinase type II-alpha regulatory subunit	-0.132841	23.3731	-2.77307	0.0074201	0.126075	-2.61799	P13861	25	-2.82656	0.0063421	0.115077
SPOCK2	Testican-2 (SPARC/osteonectin, CWCV, and Kazal-like domains proteoglycan 2)	-0.475783	20.2537	-2.78486	0.00718626	0.124771	-2.59015	Q92563	9	-2.82169	0.00642779	0.115376
RPS9	40S ribosomal protein S9 (Small ribosomal subunit protein uS4)	-0.264247	24.3965	-2.76779	0.00752701	0.127349	-2.63042	P46781	24	-2.82126	0.0064354	0.115376
PEX5	Peroxisomal targeting signal 1 receptor (PTS1 receptor) (PTS1R) (PTS1-BP) (Peroxin-5) (Peroxisomal C-terminal targeting signal import receptor) (Peroxisome receptor 1)	0.174994	18.789	2.91173	0.00506542	0.104877	-2.285	P50542	9	2.82357	0.00639444	0.115376
ALG2	Alpha-1,3/1,6-mannosyltransferase ALG2 (EC 2.4.1.132) (EC 2.4.1.257) (Asparagine-linked glycosylation protein 2 homolog) (GDP-Man:Man(1)GlcNAc(2)-PP-Dol alpha-1,3-mannosyltransferase) (GDP-Man:Man(1)GlcNAc(2)-PP-dolichol mannosyltransferase) (GDP-Man:Man(2)GlcNAc(2)-PP-Dol alpha-1,6-mannosyltransferase)	0.211317	20.1214	2.83253	0.00630826	0.116431	-2.47669	Q9H553	11	2.82295	0.00640552	0.115376
HBG1	Hemoglobin subunit gamma-1 (Gamma-1-globin) (Hb F Agamma) (Hemoglobin gamma-1 chain) (Hemoglobin gamma-A chain)	0.405662	21.3661	2.78203	0.00724174	0.124771	-2.59684	P69891	12	2.82279	0.00640823	0.115376
ARL3	ADP-ribosylation factor-like protein 3	-0.170793	21.457	-2.83075	0.0063391	0.116714	-2.48094	P36405	13	-2.81822	0.00648937	0.116067
P4HA1	Prolyl 4-hydroxylase subunit alpha-1 (4-PH alpha-1) (EC 1.14.11.2) (Procollagen-proline,2-oxoglutarate-4-dioxygenase subunit alpha-1)	0.192902	23.0449	2.74873	0.00792509	0.131893	-2.67517	P13674	38	2.81721	0.00650738	0.116113
NDUFAF1	Complex I intermediate-associated protein 30, mitochondrial (NADH dehydrogenase [ubiquinone] 1 alpha subcomplex assembly factor 1)	-0.19052	19.9218	-2.82407	0.00645641	0.117141	-2.49692	Q9Y375	12	-2.8134	0.00657595	0.116781
CD99	CD99 antigen (12E7) (E2 antigen) (Protein MIC2) (T-cell surface glycoprotein E2) (CD antigen CD99)	0.477187	19.8017	2.80576	0.00678819	0.121123	-2.54057	P14209	4	2.81398	0.00656555	0.116781
TMEFF2	Tomoregulin-2 (TR-2) (Hyperplastic polyposis protein 1) (Transmembrane protein with EGF-like and two follistatin-like domains)	-0.436201	15.7511	-3.12026	0.00406141	0.0936145	-1.90379	Q9UIK5	2	-2.90506	0.00667273	0.118221
AIF1	Allograft inflammatory factor 1 (AIF-1) (Ionized calcium-binding adapter molecule 1) (Protein G1)	0.360813	20.5521	2.79847	0.00692469	0.122068	-2.5579	P55008	7	2.80717	0.00668954	0.11824
VPS41	Vacuolar protein sorting-associated protein 41 homolog (S53)	0.194723	19.4479	2.79773	0.00693863	0.122068	-2.55965	P49754	13	2.80178	0.00678928	0.119721
REXO2	Oligoribonuclease, mitochondrial (EC 3.1.-.-) (RNA exonuclease 2 homolog) (Small fragment nuclease)	0.169772	20.7756	2.89356	0.00532859	0.107462	-2.32932	Q9Y3B8	9	2.79936	0.00683447	0.120236
ACSS1	Acetyl-coenzyme A synthetase 2-like, mitochondrial (EC 6.2.1.1) (Acetate--CoA ligase 2) (Acetyl-CoA synthetase 2) (AceCS2) (Acyl-CoA synthetase short-chain family member 1) (Propionate--CoA ligase) (EC 6.2.1.17)	-0.184302	21.7368	-2.74804	0.00794	0.131893	-2.6768	Q9NUB1	23	-2.7972	0.00687503	0.120666
PDCD6	Programmed cell death protein 6 (Apoptosis-linked gene 2 protein homolog) (ALG-2)	-0.152708	21.2372	-2.82282	0.00647856	0.117141	-2.4999	O75340	13	-2.79434	0.00692898	0.12133
EIF2D	Eukaryotic translation initiation factor 2D (eIF2d) (Hepatocellular carcinoma-associated antigen 56) (Ligatin)	0.175895	19.0707	2.78829	0.00711949	0.124376	-2.58203	P41214	14	2.79237	0.00696656	0.121422
CD44	CD44 antigen (CDw44) (Epican) (Extracellular matrix receptor III) (ECMR-III) (GP90 lymphocyte homing/adhesion receptor) (HUTCH-I) (Heparan sulfate proteoglycan) (Hermes antigen) (Hyaluronate receptor) (Phagocytic glycoprotein 1) (PGP-1) (Phagocytic glycoprotein I) (PGP-I) (CD antigen CD44)	0.286808	23.5918	2.7611	0.0076647	0.129097	-2.64616	P16070	13	2.79275	0.00695929	0.121422
SACM1L	Phosphatidylinositide phosphatase SAC1 (EC 3.1.3.-) (Suppressor of actin mutations 1-like protein)	0.195917	22.1753	2.74253	0.00805875	0.133014	-2.68968	Q9NTJ5	22	2.78988	0.0070141	0.121967
SRI	Sorcin (22 kDa protein) (CP-22) (CP22) (V19)	-0.249173	22.88	-2.7474	0.0079536	0.131893	-2.67828	P30626	17	-2.78761	0.0070578	0.122337
NDUFS7	NADH dehydrogenase [ubiquinone] iron-sulfur protein 7, mitochondrial (EC 1.6.99.3) (EC 7.1.1.2) (Complex I-20kD) (CI-20kD) (NADH-ubiquinone oxidoreductase 20 kDa subunit) (PSST subunit)	-0.217599	21.9181	-2.81933	0.00654078	0.117546	-2.50823	O75251	9	-2.78708	0.00706795	0.122337
HBA1	Hemoglobin subunit alpha (Alpha-globin) (Hemoglobin alpha chain)	0.384737	27.8545	2.73366	0.00825351	0.134783	-2.71039	P69905	15	2.77938	0.00721816	0.12465
SBF1	Myotubularin-related protein 5 (Inactive phosphatidylinositol 3-phosphatase 5) (SET-binding factor 1) (Sbf1)	-0.128379	23.3564	-2.67719	0.00959803	0.145657	-2.84104	O95248	72	-2.77585	0.00728815	0.12557
HSPA13	Heat shock 70 kDa protein 13 (Microsomal stress-70 protein ATPase core) (Stress-70 protein chaperone microsome-associated 60 kDa protein)	-0.177055	20.9406	-2.74958	0.00790691	0.131893	-2.67317	P48723	16	-2.77039	0.00739727	0.126868
ENOSF1	Mitochondrial enolase superfamily member 1 (EC 4.2.1.68) (Antisense RNA to thymidylate synthase) (rTS) (L-fuconate dehydratase)	0.227242	17.7032	2.89489	0.00530891	0.107462	-2.32608	Q7L5Y1	5	2.77122	0.0073807	0.126868
RALGAPB	Ral GTPase-activating protein subunit beta (p170)	-0.12324	21.5294	-2.68878	0.00930666	0.145637	-2.81439	Q86X10	35	-2.76935	0.00741823	0.126938
PDIA4	Protein disulfide-isomerase A4 (EC 5.3.4.1) (Endoplasmic reticulum resident protein 70) (ER protein 70) (ERp70) (Endoplasmic reticulum resident protein 72) (ER protein 72) (ERp-72) (ERp72)	0.210555	24.3188	2.6959	0.0091318	0.143858	-2.79798	P13667	57	2.76562	0.00749399	0.127759
TOMM22	Mitochondrial import receptor subunit TOM22 homolog (hTom22) (1C9-2) (Translocase of outer membrane 22 kDa subunit homolog)	0.267069	21.2432	2.83579	0.00625183	0.11596	-2.46885	Q9NS69	5	2.76532	0.00750021	0.127759
HNRNPA2B1	Heterogeneous nuclear ribonucleoproteins A2/B1 (hnRNP A2/B1)	-0.176627	26.189	-2.69439	0.00916856	0.144088	-2.80146	P22626	39	-2.76423	0.00752244	0.127847
EIF2B3	Translation initiation factor eIF-2B subunit gamma (eIF-2B GDP-GTP exchange factor subunit gamma)	0.146256	21.6125	2.72075	0.00854464	0.137741	-2.74044	Q9NR50	22	2.76237	0.00756049	0.128204
DTX3L	E3 ubiquitin-protein ligase DTX3L (EC 2.3.2.27) (B-lymphoma- and BAL-associated protein) (Protein deltex-3-like) (RING-type E3 ubiquitin transferase DTX3L) (Rhysin-2) (Rhysin2)	0.175886	20.6252	2.70696	0.00886597	0.141404	-2.77241	Q8TDB6	22	2.75225	0.00777128	0.131482
SHMT1	Serine hydroxymethyltransferase, cytosolic (SHMT) (EC 2.1.2.1) (Glycine hydroxymethyltransferase) (Serine methylase)	0.153517	20.83	2.72347	0.00848256	0.137034	-2.73412	P34896	18	2.74732	0.0078758	0.132951
NRF1	Nuclear respiratory factor 1 (NRF-1) (Alpha palindromic-binding protein) (Alpha-pal)	-0.310725	18.2114	-2.78279	0.0072268	0.124771	-2.59504	Q16656	4	-2.73222	0.00820413	0.133977
RNPS1	RNA-binding protein with serine-rich domain 1 (SR-related protein LDC2)	-0.269689	21.127	-2.74181	0.00807435	0.133014	-2.69136	Q15287	9	-2.74248	0.00797975	0.133977
LARP6	La-related protein 6 (Acheron) (Achn) (La ribonucleoprotein domain family member 6)	-0.262636	18.8015	-2.71281	0.0087284	0.139803	-2.75887	Q9BRS8	12	-2.73497	0.00814331	0.133977
JAM3	Junctional adhesion molecule C (JAM-C) (JAM-2) (Junctional adhesion molecule 3) (JAM-3) [Cleaved into: Soluble form of JAM-C (sJAM-C)]	-0.230845	20.6183	-2.73789	0.00816002	0.134131	-2.70051	Q9BX67	10	-2.73226	0.00820326	0.133977
PTPRZ1	Receptor-type tyrosine-protein phosphatase zeta (R-PTP-zeta) (EC 3.1.3.48) (Protein-tyrosine phosphatase receptor type Z polypeptide 1) (Protein-tyrosine phosphatase receptor type Z polypeptide 2) (R-PTP-zeta-2)	-0.22713	24.9068	-2.66768	0.00984316	0.147964	-2.86283	P23471	65	-2.73464	0.00815058	0.133977
RPL24	60S ribosomal protein L24 (60S ribosomal protein L30) (Large ribosomal subunit protein eL24)	-0.22201	23.7166	-2.70111	0.00900576	0.142724	-2.78596	P83731	16	-2.73422	0.00815988	0.133977
MINDY1	Ubiquitin carboxyl-terminal hydrolase MINDY-1 (EC 3.4.19.12) (Deubiquitinating enzyme MINDY-1) (Protein FAM63A)	-0.194397	19.1322	-2.88337	0.00548165	0.107894	-2.35408	Q8N5J2	6	-2.74096	0.00801253	0.133977
NIF3L1	NIF3-like protein 1 (Amyotrophic lateral sclerosis 2 chromosomal region candidate gene 1 protein)	-0.176637	21.4705	-2.7135	0.00871231	0.139803	-2.75727	Q9GZT8	17	-2.74009	0.00803154	0.133977
PSMB6	Proteasome subunit beta type-6 (EC 3.4.25.1) (Macropain delta chain) (Multicatalytic endopeptidase complex delta chain) (Proteasome delta chain) (Proteasome subunit Y)	-0.16214	22.284	-2.80389	0.00682309	0.12117	-2.54503	P28072	10	-2.73347	0.00817643	0.133977
MRPL9	39S ribosomal protein L9, mitochondrial (L9mt) (MRP-L9) (Mitochondrial large ribosomal subunit protein bL9m)	-0.160814	21.3101	-2.71416	0.00869682	0.139803	-2.75573	Q9BYD2	17	-2.73521	0.00813818	0.133977
NUP214	Nuclear pore complex protein Nup214 (214 kDa nucleoporin) (Nucleoporin Nup214) (Protein CAN)	0.119875	22.1158	2.64502	0.0104507	0.153072	-2.91453	P35658	42	2.73524	0.00813748	0.133977
KIF5B	Kinesin-1 heavy chain (Conventional kinesin heavy chain) (Ubiquitous kinesin heavy chain) (UKHC)	0.133644	24.2764	2.64341	0.0104951	0.153086	-2.91818	P33176	82	2.73571	0.00812713	0.133977
LDHA	L-lactate dehydrogenase A chain (LDH-A) (EC 1.1.1.27) (Cell proliferation-inducing gene 19 protein) (LDH muscle subunit) (LDH-M) (Renal carcinoma antigen NY-REN-59)	0.214843	24.5233	2.68197	0.00947691	0.145657	-2.83006	P00338	33	2.74271	0.00797473	0.133977
S100A6	Protein S100-A6 (Calcyclin) (Growth factor-inducible protein 2A9) (MLN 4) (Prolactin receptor-associated protein) (PRA) (S100 calcium-binding protein A6)	0.236767	22.7017	2.73646	0.00819154	0.134355	-2.70386	P06703	10	2.73376	0.0081701	0.133977
CLC	Galectin-10 (Gal-10) (Charcot-Leyden crystal protein) (CLC) (Eosinophil lysophospholipase) (Lysolecithin acylhydrolase)	0.564195	18.9598	2.77633	0.00839993	0.136286	-2.59496	Q05315	4	2.7868	0.00799962	0.133977
UBR1	E3 ubiquitin-protein ligase UBR1 (EC 2.3.2.27) (N-recognin-1) (RING-type E3 ubiquitin transferase UBR1) (Ubiquitin-protein ligase E3-alpha-1) (Ubiquitin-protein ligase E3-alpha-I)	0.134473	20.08	2.67838	0.00956768	0.145657	-2.8383	Q8IWV7	24	2.72638	0.00833452	0.135517
PABPC4	Polyadenylate-binding protein 4 (PABP-4) (Poly(A)-binding protein 4) (Activated-platelet protein 1) (APP-1) (Inducible poly(A)-binding protein) (iPABP)	0.163908	22.4538	2.67256	0.00971669	0.146865	-2.85166	Q13310	26	2.72701	0.00832041	0.135517
CHAF1A	Chromatin assembly factor 1 subunit A (CAF-1 subunit A) (Chromatin assembly factor I p150 subunit) (CAF-I 150 kDa subunit) (CAF-I p150) (hp150)	0.436725	15.6357	2.83449	0.00723224	0.124771	-2.45483	Q13111	3	2.76722	0.00841492	0.136529
APLP2	Amyloid-like protein 2 (APLP-2) (APPH) (Amyloid protein homolog) (CDEI box-binding protein) (CDEBP)	-0.49061	21.8783	-2.6626	0.00997638	0.149417	-2.87444	Q06481	25	-2.71536	0.00858558	0.136582
SRSF7	Serine/arginine-rich splicing factor 7 (Splicing factor 9G8) (Splicing factor, arginine/serine-rich 7)	-0.304889	22.8041	-2.68286	0.00945449	0.145657	-2.82802	Q16629	14	-2.72063	0.0084647	0.136582
GALT	Galactose-1-phosphate uridylyltransferase (Gal-1-P uridylyltransferase) (EC 2.7.7.12) (UDP-glucose--hexose-1-phosphate uridylyltransferase)	-0.269779	17.5014	-3.449	0.00174082	0.0611078	-1.18587	P07902	4	-2.8026	0.00861135	0.136582
TARDBP	TAR DNA-binding protein 43 (TDP-43)	-0.209188	22.5472	-2.67772	0.00958437	0.145657	-2.83981	Q13148	19	-2.7181	0.00852243	0.136582
FIP1L1	Pre-mRNA 3'-end-processing factor FIP1 (hFip1) (FIP1-like 1 protein) (Factor interacting with PAP) (Rearranged in hypereosinophilia)	-0.205792	21.4122	-2.70846	0.00883057	0.141139	-2.76895	Q6UN15	13	-2.72021	0.00847409	0.136582
PLXNB3	Plexin-B3	-0.178259	19.7462	-2.69578	0.00913475	0.143858	-2.79826	Q9ULL4	16	-2.71786	0.0085279	0.136582
NUP93	Nuclear pore complex protein Nup93 (93 kDa nucleoporin) (Nucleoporin Nup93)	0.133002	22.8256	2.63444	0.0107457	0.154372	-2.93853	Q8N1F7	45	2.71934	0.00849412	0.136582
PARP9	Protein mono-ADP-ribosyltransferase PARP9 (EC 2.4.2.-) (ADP-ribosyltransferase diphtheria toxin-like 9) (ARTD9) (B aggressive lymphoma protein) (Poly [ADP-ribose] polymerase 9) (PARP-9)	0.240364	19.9588	2.68436	0.00941691	0.145657	-2.82457	Q8IXQ6	15	2.71706	0.00854636	0.136582
AATF	Protein AATF (Apoptosis-antagonizing transcription factor) (Rb-binding protein Che-1)	0.266757	19.0426	2.69943	0.00904616	0.143063	-2.78983	Q9NY61	11	2.71674	0.00855365	0.136582
SYVN1	E3 ubiquitin-protein ligase synoviolin (EC 2.3.2.27) (RING-type E3 ubiquitin transferase synoviolin) (Synovial apoptosis inhibitor 1)	0.277349	20.3152	2.79057	0.00707538	0.123893	-2.57663	Q86TM6	4	2.71395	0.00861816	0.136582
SHISA6	Protein shisa-6	0.756578	16.8672	2.78014	0.00943702	0.145657	-2.60697	Q6ZSJ9	3	2.80392	0.00858325	0.136582
MRPL2	39S ribosomal protein L2, mitochondrial (L2mt) (MRP-L2) (Mitochondrial large ribosomal subunit protein uL2m)	-0.251685	21.4832	-2.68097	0.00950202	0.145657	-2.83235	Q5T653	14	-2.7116	0.00867283	0.136736
NCAM2	Neural cell adhesion molecule 2 (N-CAM-2) (NCAM-2)	-0.161964	24.2516	-2.63437	0.0107477	0.154372	-2.93869	O15394	52	-2.71118	0.00868252	0.136736
EPB42	Erythrocyte membrane protein band 4.2 (Erythrocyte protein 4.2) (P4.2)	0.335479	21.4497	2.65993	0.0100473	0.15005	-2.88055	P16452	25	2.71251	0.0086515	0.136736
CPSF6	Cleavage and polyadenylation specificity factor subunit 6 (Cleavage and polyadenylation specificity factor 68 kDa subunit) (CPSF 68 kDa subunit) (Cleavage factor Im complex 68 kDa subunit) (CFIm68) (Pre-mRNA cleavage factor Im 68 kDa subunit) (Protein HPBRII-4/7)	-0.196436	22.1006	-2.6776	0.00958753	0.145657	-2.8401	Q16630	17	-2.70949	0.00872203	0.136982
TMEM165	Transmembrane protein 165 (Transmembrane protein PT27) (Transmembrane protein TPARL)	0.357896	17.4281	2.79749	0.00733896	0.125323	-2.53708	Q9HC07	3	2.72644	0.0087346	0.136982
UBR2	E3 ubiquitin-protein ligase UBR2 (EC 2.3.2.27) (N-recognin-2) (RING-type E3 ubiquitin transferase UBR2) (Ubiquitin-protein ligase E3-alpha-2) (Ubiquitin-protein ligase E3-alpha-II)	-0.490801	18.4796	-2.70235	0.00943157	0.145657	-2.75257	Q8IWV8	6	-2.72487	0.00877093	0.137265
EIF3G	Eukaryotic translation initiation factor 3 subunit G (eIF3g) (Eukaryotic translation initiation factor 3 RNA-binding subunit) (eIF-3 RNA-binding subunit) (Eukaryotic translation initiation factor 3 subunit 4) (eIF-3-delta) (eIF3 p42) (eIF3 p44)	-0.165983	22.2083	-2.64492	0.0104534	0.153072	-2.91475	O75821	28	-2.70254	0.00888634	0.138782
SCP2	Non-specific lipid-transfer protein (NSL-TP) (EC 2.3.1.176) (Propanoyl-CoA C-acyltransferase) (SCP-chi) (SCPX) (Sterol carrier protein 2) (SCP-2) (Sterol carrier protein X) (SCP-X)	0.260504	22.9383	2.64157	0.0105459	0.153529	-2.92235	P22307	38	2.70076	0.00892884	0.139157
ARFGAP2	ADP-ribosylation factor GTPase-activating protein 2 (ARF GAP 2) (GTPase-activating protein ZNF289) (Zinc finger protein 289)	-0.11093	22.301	-2.64824	0.0103623	0.15293	-2.9072	Q8N6H7	25	-2.69886	0.00897446	0.139431
ALDH3A2	Aldehyde dehydrogenase family 3 member A2 (EC 1.2.1.3) (EC 1.2.1.94) (Aldehyde dehydrogenase 10) (Fatty aldehyde dehydrogenase) (Microsomal aldehyde dehydrogenase)	0.270074	21.873	2.65493	0.010181	0.151445	-2.89197	P51648	18	2.69848	0.00898355	0.139431
IST1	IST1 homolog (hIST1) (Putative MAPK-activating protein PM28)	0.144966	21.4658	2.72725	0.008397	0.136286	-2.72533	P53990	13	2.69694	0.00902071	0.139719
HSD17B8	Estradiol 17-beta-dehydrogenase 8 (EC 1.1.1.62) (17-beta-hydroxysteroid dehydrogenase 8) (17-beta-HSD 8) (3-ketoacyl-[acyl-carrier-protein] reductase alpha subunit) (KAR alpha subunit) (3-oxoacyl-[acyl-carrier-protein] reductase) (EC 1.1.1.-) (Protein Ke6) (Ke-6) (Really interesting new gene 2 protein) (Short chain dehydrogenase/reductase family 30C member 1) (Testosterone 17-beta-dehydrogenase 8…	-0.233127	21.293	-2.68803	0.00932526	0.145637	-2.81612	Q92506	11	-2.69477	0.00907339	0.139745
DGKG	Diacylglycerol kinase gamma (DAG kinase gamma) (EC 2.7.1.107) (Diglyceride kinase gamma) (DGK-gamma)	-0.206824	20.5255	-2.65233	0.010251	0.152185	-2.89788	P49619	19	-2.69228	0.00913402	0.139745
PEG10	Retrotransposon-derived protein PEG10 (Embryonal carcinoma differentiation-regulated protein) (Mammalian retrotransposon-derived protein 2) (Myelin expression factor 3-like protein 1) (MEF3-like protein 1) (Paternally expressed gene 10 protein) (Retrotransposon gag domain-containing protein 3) (Retrotransposon-derived gag-like polyprotein) (Ty3/Gypsy-like protein)	-0.204183	19.4444	-2.74982	0.00790194	0.131893	-2.67263	Q86TG7	8	-2.69372	0.00909878	0.139745
MTX3	Metaxin-3	-0.153082	19.9575	-2.77398	0.00740181	0.126075	-2.61584	Q5HYI7	10	-2.69295	0.00911754	0.139745
CHUK	Inhibitor of nuclear factor kappa-B kinase subunit alpha (I-kappa-B kinase alpha) (IKK-A) (IKK-alpha) (IkBKA) (IkappaB kinase) (EC 2.7.11.10) (Conserved helix-loop-helix ubiquitous kinase) (I-kappa-B kinase 1) (IKK1) (Nuclear factor NF-kappa-B inhibitor kinase alpha) (NFKBIKA) (Transcription factor 16) (TCF-16)	0.198118	18.1896	2.73517	0.00822009	0.13453	-2.70687	O15111	9	2.69289	0.00911911	0.139745
POMT1	Protein O-mannosyl-transferase 1 (EC 2.4.1.109) (Dolichyl-phosphate-mannose--protein mannosyltransferase 1)	0.454993	16.8064	2.93902	0.00639512	0.117141	-2.28249	Q9Y6A1	2	2.77879	0.00913188	0.139745
GDAP1L1	Ganglioside-induced differentiation-associated protein 1-like 1 (GDAP1-L1)	-0.121777	21.3302	-2.67828	0.00957021	0.145657	-2.83853	Q96MZ0	18	-2.68617	0.0092844	0.141757
RPL13	60S ribosomal protein L13 (Breast basic conserved protein 1) (Large ribosomal subunit protein eL13)	-0.215728	23.4694	-2.63628	0.010694	0.15419	-2.93437	P26373	22	-2.68341	0.00935313	0.142228
COQ6	Ubiquinone biosynthesis monooxygenase COQ6, mitochondrial (EC 1.14.13.-) (Coenzyme Q10 monooxygenase 6)	-0.165577	19.9274	-2.72381	0.0084748	0.137034	-2.73333	Q9Y2Z9	11	-2.68417	0.00933423	0.142228
LSM6	U6 snRNA-associated Sm-like protein LSm6	-0.229244	21.163	-2.74956	0.00790736	0.131893	-2.67322	P62312	6	-2.6752	0.00956047	0.143003
LPCAT1	Lysophosphatidylcholine acyltransferase 1 (LPC acyltransferase 1) (LPCAT-1) (LysoPC acyltransferase 1) (EC 2.3.1.23) (1-acylglycerophosphocholine O-acyltransferase) (1-alkylglycerophosphocholine O-acetyltransferase) (EC 2.3.1.67) (Acetyl-CoA:lyso-platelet-activating factor acetyltransferase) (Acetyl-CoA:lyso-PAF acetyltransferase) (Lyso-PAF acetyltransferase) (LysoPAFAT) (Acyltransferase-like 2) …	-0.227466	21.4506	-2.63897	0.0106185	0.15396	-2.92827	Q8NF37	16	-2.67312	0.00961349	0.143003
CRMP1	Dihydropyrimidinase-related protein 1 (DRP-1) (Collapsin response mediator protein 1) (CRMP-1) (Inactive dihydropyrimidinase) (Unc-33-like phosphoprotein 3) (ULIP-3)	-0.157109	24.6263	-2.61107	0.011425	0.159091	-2.99132	Q14194	34	-2.67705	0.00951323	0.143003
EIF3D	Eukaryotic translation initiation factor 3 subunit D (eIF3d) (Eukaryotic translation initiation factor 3 subunit 7) (eIF-3-zeta) (eIF3 p66)	-0.109591	22.3328	-2.60707	0.0115451	0.159191	-3.00032	O15371	29	-2.67376	0.00959711	0.143003
UQCRC2	Cytochrome b-c1 complex subunit 2, mitochondrial (Complex III subunit 2) (Core protein II) (Ubiquinol-cytochrome-c reductase complex core protein 2)	-0.108354	24.3383	-2.61624	0.0112713	0.158391	-2.97966	P22695	27	-2.67571	0.00954749	0.143003
MPRIP	Myosin phosphatase Rho-interacting protein (M-RIP) (Rho-interacting protein 3) (RIP3) (p116Rip)	0.13077	22.0764	2.59132	0.0120291	0.163701	-3.03564	Q6WCQ1	43	2.6733	0.00960882	0.143003
OSBPL9	Oxysterol-binding protein-related protein 9 (ORP-9) (OSBP-related protein 9)	0.194485	20.1721	2.6813	0.00949377	0.145657	-2.8316	Q96SU4	12	2.67946	0.00945225	0.143003
TMEM205	Transmembrane protein 205	0.221446	19.8009	2.8597	0.00585319	0.111033	-2.41137	Q6UW68	3	2.67364	0.00960012	0.143003
PHACTR4	Phosphatase and actin regulator 4	0.259358	18.0628	2.80265	0.00785145	0.131893	-2.53084	Q8IZ21	8	2.72278	0.00943302	0.143003
PBK	Lymphokine-activated killer T-cell-originated protein kinase (EC 2.7.12.2) (Cancer/testis antigen 84) (CT84) (MAPKK-like protein kinase) (Nori-3) (PDZ-binding kinase) (Spermatogenesis-related protein kinase) (SPK) (T-LAK cell-originated protein kinase)	0.293032	18.7618	2.66228	0.00998502	0.149417	-2.87519	Q96KB5	9	2.67319	0.00961162	0.143003
CERS2	Ceramide synthase 2 (CerS2) (EC 2.3.1.-) (LAG1 longevity assurance homolog 2) (SP260) (Sphingosine N-acyltransferase CERS2) (EC 2.3.1.24) (Tumor metastasis-suppressor gene 1 protein)	0.351847	19.123	2.70137	0.00899951	0.142724	-2.78536	Q96G23	4	2.67838	0.00947958	0.143003
SAFB	Scaffold attachment factor B1 (SAF-B) (SAF-B1) (HSP27 estrogen response element-TATA box-binding protein) (HSP27 ERE-TATA-binding protein)	-0.20799	23.789	-2.60806	0.0115153	0.159191	-2.9981	Q15424	41	-2.67131	0.00966002	0.143128
GJA1	Gap junction alpha-1 protein (Connexin-43) (Cx43) (Gap junction 43 kDa heart protein)	0.182486	21.6526	2.66925	0.00980227	0.147861	-2.85923	P17302	13	2.67137	0.00965844	0.143128
CNTFR	Ciliary neurotrophic factor receptor subunit alpha (CNTF receptor subunit alpha) (CNTFR-alpha)	-0.33762	20.9293	-2.64851	0.0103549	0.15293	-2.90658	P26992	9	-2.6698	0.00969886	0.143128
ELAVL1	ELAV-like protein 1 (Hu-antigen R) (HuR)	-0.140874	22.9026	-2.63819	0.0106403	0.15396	-2.93003	Q15717	20	-2.66909	0.00971719	0.143128
S100A4	Protein S100-A4 (Calvasculin) (Metastasin) (Placental calcium-binding protein) (Protein Mts1) (S100 calcium-binding protein A4)	0.350728	22.6997	2.6461	0.010421	0.153072	-2.91207	P26447	9	2.66968	0.00970204	0.143128
H1-0	Histone H1.0 (Histone H1') (Histone H1(0)) [Cleaved into: Histone H1.0, N-terminally processed]	-0.322698	24.8405	-2.62228	0.0110945	0.157845	-2.96605	P07305	16	-2.6654	0.00981314	0.143193
G3BP2	Ras GTPase-activating protein-binding protein 2 (G3BP-2) (GAP SH3 domain-binding protein 2)	-0.151254	22.2781	-2.63164	0.0108253	0.154618	-2.94489	Q9UN86	20	-2.66536	0.00981409	0.143193
PPP2R2A	Serine/threonine-protein phosphatase 2A 55 kDa regulatory subunit B alpha isoform (PP2A subunit B isoform B55-alpha) (PP2A subunit B isoform PR55-alpha) (PP2A subunit B isoform R2-alpha) (PP2A subunit B isoform alpha)	-0.136062	22.8622	-2.60622	0.0115706	0.159191	-3.00222	P63151	28	-2.66525	0.0098169	0.143193
GUK1	Guanylate kinase (EC 2.7.4.8) (GMP kinase) (Guanylate kinase 1)	-0.134526	21.4378	-2.72897	0.0083583	0.136199	-2.72133	Q16774	12	-2.66589	0.00980028	0.143193
EPB41	Protein 4.1 (P4.1) (4.1R) (Band 4.1) (EPB4.1)	0.264382	22.1154	2.61136	0.0114162	0.159091	-2.99066	P11171	34	2.66818	0.00974087	0.143193
LPP	Lipoma-preferred partner (LIM domain-containing preferred translocation partner in lipoma)	0.224609	21.0841	2.61703	0.011248	0.158391	-2.97788	Q93052	22	2.66429	0.00984203	0.143282
NUP155	Nuclear pore complex protein Nup155 (155 kDa nucleoporin) (Nucleoporin Nup155)	0.144698	21.0685	2.60151	0.0117138	0.160574	-3.01281	O75694	30	2.66353	0.00986203	0.143295
LSM8	U6 snRNA-associated Sm-like protein LSm8	-0.182705	21.2222	-2.86189	0.00581776	0.110948	-2.40606	O95777	5	-2.65985	0.0099588	0.144287
HSPB6	Heat shock protein beta-6 (HspB6) (Heat shock 20 kDa-like protein p20)	0.33622	17.69	2.70189	0.00898695	0.142724	-2.78415	O14558	3	2.65948	0.0099687	0.144287
CENPV	Centromere protein V (CENP-V) (Nuclear protein p30) (Proline-rich protein 6)	-0.436612	22.2423	-2.61884	0.0111948	0.158391	-2.97381	Q7Z7K6	11	-2.65831	0.00999982	0.144459
RPL18A	60S ribosomal protein L18a (Large ribosomal subunit protein eL20)	-0.208866	23.101	-2.61541	0.0112958	0.158391	-2.98154	Q02543	19	-2.65539	0.0100776	0.145025
EIF3F	Eukaryotic translation initiation factor 3 subunit F (eIF3f) (Deubiquitinating enzyme eIF3f) (EC 3.4.19.12) (Eukaryotic translation initiation factor 3 subunit 5) (eIF-3-epsilon) (eIF3 p47)	-0.172995	20.795	-2.65894	0.0100736	0.150145	-2.88282	O00303	13	-2.65593	0.0100631	0.145025
PCYOX1	Prenylcysteine oxidase 1 (EC 1.8.3.5) (Prenylcysteine lyase)	0.13992	22.8228	2.60326	0.0116604	0.160133	-3.00887	Q9UHG3	23	2.647	0.0103041	0.148001
NUP205	Nuclear pore complex protein Nup205 (205 kDa nucleoporin) (Nucleoporin Nup205)	0.15547	21.8496	2.57295	0.0126171	0.16885	-3.07664	Q92621	41	2.64384	0.0103907	0.14896
NAXD	ATP-dependent (S)-NAD(P)H-hydrate dehydratase (EC 4.2.1.93) (ATP-dependent NAD(P)HX dehydratase) (Carbohydrate kinase domain-containing protein) (NAD(P)HX dehydratase)	-0.156094	21.7698	-2.62021	0.0111549	0.158391	-2.97073	Q8IW45	17	-2.64086	0.010473	0.149663
LRP1B	Low-density lipoprotein receptor-related protein 1B (LRP-1B) (Low-density lipoprotein receptor-related protein-deleted in tumor) (LRP-DIT)	-0.146661	20.4202	-2.60801	0.0115168	0.159191	-2.99821	Q9NZR2	20	-2.64062	0.0104796	0.149663
PSMC1	26S proteasome regulatory subunit 4 (P26s4) (26S proteasome AAA-ATPase subunit RPT2) (Proteasome 26S subunit ATPase 1)	0.107822	23.4754	2.55147	0.0133372	0.172048	-3.12426	P62191	39	2.63985	0.0105009	0.149683
PTGDS	Prostaglandin-H2 D-isomerase (EC 5.3.99.2) (Beta-trace protein) (Cerebrin-28) (Glutathione-independent PGD synthase) (Lipocalin-type prostaglandin-D synthase) (Prostaglandin-D2 synthase) (PGD2 synthase) (PGDS) (PGDS2)	-0.237399	21.7743	-2.67537	0.00964441	0.146066	-2.84521	P41222	7	-2.63641	0.0105968	0.150763
VASN	Vasorin (Protein slit-like 2)	-0.319179	16.6135	-3.17607	0.00352446	0.0888449	-1.78156	Q6EMK4	3	-2.71326	0.0107205	0.151948
MAPK12	Mitogen-activated protein kinase 12 (MAP kinase 12) (MAPK 12) (EC 2.7.11.24) (Extracellular signal-regulated kinase 6) (ERK-6) (Mitogen-activated protein kinase p38 gamma) (MAP kinase p38 gamma) (Stress-activated protein kinase 3)	-0.231814	17.8709	-2.79962	0.00729745	0.125156	-2.54566	P53778	5	-2.64833	0.0107167	0.151948
ASRGL1	Isoaspartyl peptidase/L-asparaginase (EC 3.4.19.5) (EC 3.5.1.1) (Asparaginase-like protein 1) (Beta-aspartyl-peptidase) (Isoaspartyl dipeptidase) (L-asparagine amidohydrolase) [Cleaved into: Isoaspartyl peptidase/L-asparaginase alpha chain; Isoaspartyl peptidase/L-asparaginase beta chain]	-0.190397	21.0116	-2.63203	0.010814	0.154618	-2.94399	Q7L266	12	-2.62995	0.0107791	0.152491
PYGL	Glycogen phosphorylase, liver form (EC 2.4.1.1)	0.270358	22.368	2.57019	0.0127074	0.169251	-3.08276	P06737	43	2.6281	0.0108319	0.15295
SCARB2	Lysosome membrane protein 2 (85 kDa lysosomal membrane sialoglycoprotein) (LGP85) (CD36 antigen-like 2) (Lysosome membrane protein II) (LIMP II) (Scavenger receptor class B member 2) (CD antigen CD36)	-0.190525	21.9914	-2.61163	0.0114083	0.159091	-2.99007	Q14108	14	-2.62732	0.0108542	0.152977
GPD1L	Glycerol-3-phosphate dehydrogenase 1-like protein (GPD1-L) (EC 1.1.1.8)	-0.195616	22.3236	-2.5846	0.0122413	0.165987	-3.05067	Q8N335	20	-2.62537	0.01091	0.153476
NEU1	Sialidase-1 (EC 3.2.1.18) (Acetylneuraminyl hydrolase) (G9 sialidase) (Lysosomal sialidase) (N-acetyl-alpha-neuraminidase 1)	-0.303494	18.1583	-2.68496	0.00940165	0.145657	-2.82317	Q99519	3	-2.62384	0.0109541	0.153808
SYNCRIP	Heterogeneous nuclear ribonucleoprotein Q (hnRNP Q) (Glycine- and tyrosine-rich RNA-binding protein) (GRY-RBP) (NS1-associated protein 1) (Synaptotagmin-binding, cytoplasmic RNA-interacting protein)	-0.130523	23.6607	-2.5574	0.0131349	0.171599	-3.11115	O60506	31	-2.62232	0.0109982	0.153852
TPM4	Tropomyosin alpha-4 chain (TM30p1) (Tropomyosin-4)	0.124375	23.7936	2.57314	0.0126108	0.16885	-3.07621	P67936	25	2.6228	0.0109843	0.153852
SNRNP70	U1 small nuclear ribonucleoprotein 70 kDa (U1 snRNP 70 kDa) (U1-70K) (snRNP70)	-0.217235	23.5731	-2.56608	0.0128434	0.169794	-3.0919	P08621	25	-2.61656	0.011166	0.155252
PYGB	Glycogen phosphorylase, brain form (EC 2.4.1.1)	-0.184836	25.6018	-2.54687	0.0134964	0.172423	-3.13443	P11216	70	-2.61605	0.0111809	0.155252
DDR1	Epithelial discoidin domain-containing receptor 1 (Epithelial discoidin domain receptor 1) (EC 2.7.10.1) (CD167 antigen-like family member A) (Cell adhesion kinase) (Discoidin receptor tyrosine kinase) (HGK2) (Mammary carcinoma kinase 10) (MCK-10) (Protein-tyrosine kinase 3A) (Protein-tyrosine kinase RTK-6) (TRK E) (Tyrosine kinase DDR) (Tyrosine-protein kinase CAK) (CD antigen CD167a)	-0.155794	21.9421	-2.57248	0.0126323	0.16885	-3.07767	Q08345	23	-2.61737	0.0111424	0.155252
SEC61A1	Protein transport protein Sec61 subunit alpha isoform 1 (Sec61 alpha-1)	0.259619	20.7891	2.61524	0.0113009	0.158391	-2.98192	P61619	9	2.61679	0.0111594	0.155252
PALS1	MAGUK p55 subfamily member 5	0.131102	20.6084	2.59954	0.0117742	0.161107	-3.01722	Q8N3R9	18	2.61526	0.0112041	0.155287
GPNMB	Transmembrane glycoprotein NMB (Hematopoietic growth factor inducible neurokinin-1 type)	-0.594628	18.03	-2.59182	0.0120133	0.163701	-3.03451	Q14956	2	-2.61309	0.0112682	0.155628
DNAJC12	DnaJ homolog subfamily C member 12 (J domain-containing protein 1)	-0.398727	18.1448	-2.663	0.0104475	0.153072	-2.84012	Q9UKB3	3	-2.62889	0.0112702	0.155628
MRPS34	28S ribosomal protein S34, mitochondrial (MRP-S34) (S34mt) (Mitochondrial small ribosomal subunit protein mS34)	-0.181772	21.889	-2.60626	0.0115695	0.159191	-3.00214	P82930	13	-2.61022	0.0113536	0.156492
MRPS22	28S ribosomal protein S22, mitochondrial (MRP-S22) (S22mt) (Mitochondrial small ribosomal subunit protein mS22)	-0.163479	21.454	-2.57454	0.0125651	0.16885	-3.07309	P82650	19	-2.60712	0.0114464	0.157194
RIPK1	Receptor-interacting serine/threonine-protein kinase 1 (EC 2.7.11.1) (Cell death protein RIP) (Receptor-interacting protein 1) (RIP-1)	0.2867	18.2789	2.61522	0.0113016	0.158391	-2.98198	Q13546	7	2.60713	0.0114459	0.157194
AIDA	Axin interactor, dorsalization-associated protein (Axin interaction partner and dorsalization antagonist)	0.125218	20.2813	2.68023	0.00952076	0.145657	-2.83406	Q96BJ3	12	2.60613	0.0114761	0.157315
RND2	Rho-related GTP-binding protein RhoN (Rho family GTPase 2) (Rho-related GTP-binding protein Rho7) (Rnd2)	-0.282411	18.9954	-2.64342	0.0104947	0.153086	-2.91815	P52198	5	-2.60272	0.0115791	0.157863
PDXP	Pyridoxal phosphate phosphatase (PLP phosphatase) (EC 3.1.3.3) (EC 3.1.3.74) (Chronophin)	-0.170569	21.9757	-2.5628	0.0129528	0.170174	-3.09917	Q96GD0	21	-2.60325	0.011563	0.157863
MT-ND2	NADH-ubiquinone oxidoreductase chain 2 (EC 7.1.1.2) (NADH dehydrogenase subunit 2)	0.412827	17.4039	2.64921	0.0108266	0.154618	-2.87875	P03891	2	2.61876	0.0115691	0.157863
RPS2	40S ribosomal protein S2 (40S ribosomal protein S4) (Protein LLRep3) (Small ribosomal subunit protein uS5)	-0.179018	24.1044	-2.54693	0.0134943	0.172423	-3.1343	P15880	27	-2.60003	0.0116612	0.158693
FAHD1	Acylpyruvase FAHD1, mitochondrial (EC 3.7.1.5) (Fumarylacetoacetate hydrolase domain-containing protein 1) (FAH domain-containing protein 1) (Oxaloacetate decarboxylase) (OAA decarboxylase) (EC 4.1.1.112) (YisK-like protein)	-0.198525	21.4038	-2.57093	0.0126833	0.169231	-3.08113	Q6P587	15	-2.59556	0.0117984	0.16027
COPB2	Coatomer subunit beta' (Beta'-coat protein) (Beta'-COP) (p102)	0.113448	22.7726	2.51383	0.0146901	0.1824	-3.20697	P35606	38	2.59484	0.0118205	0.160281
APEX1	DNA-(apurinic or apyrimidinic site) lyase (EC 3.1.-.-) (EC 4.2.99.18) (APEX nuclease) (APEN) (Apurinic-apyrimidinic endonuclease 1) (AP endonuclease 1) (APE-1) (REF-1) (Redox factor-1) [Cleaved into: DNA-(apurinic or apyrimidinic site) lyase, mitochondrial]	-0.196864	23.5445	-2.5371	0.0138398	0.175616	-3.15595	P27695	30	-2.59265	0.0118883	0.16091
WFS1	Wolframin	0.204402	21.2197	2.56265	0.0129579	0.170174	-3.09951	O76024	15	2.58883	0.0120077	0.162233
NME3	Nucleoside diphosphate kinase 3 (NDK 3) (NDP kinase 3) (EC 2.7.4.6) (DR-nm23) (Nucleoside diphosphate kinase C) (NDPKC) (nm23-H3)	-0.270007	20.9802	-2.58079	0.0123629	0.167033	-3.05916	Q13232	9	-2.58714	0.0120607	0.162365
GCLM	Glutamate--cysteine ligase regulatory subunit (GCS light chain) (Gamma-ECS regulatory subunit) (Gamma-glutamylcysteine synthetase regulatory subunit) (Glutamate--cysteine ligase modifier subunit)	0.145953	20.8781	2.66747	0.00984851	0.147964	-2.8633	P48507	10	2.58747	0.0120503	0.162365
FDPS	Farnesyl pyrophosphate synthase (FPP synthase) (FPS) (EC 2.5.1.10) ((2E,6E)-farnesyl diphosphate synthase) (Dimethylallyltranstransferase) (EC 2.5.1.1) (Farnesyl diphosphate synthase) (Geranyltranstransferase)	-0.174849	21.9918	-2.56391	0.0129156	0.170174	-3.09671	P14324	15	-2.58119	0.0122494	0.163465
EEF1D	Elongation factor 1-delta (EF-1-delta) (Antigen NY-CO-4)	0.152327	23.4545	2.53743	0.0138282	0.175616	-3.15523	P29692	23	2.58159	0.0122366	0.163465
CANX	Calnexin (IP90) (Major histocompatibility complex class I antigen-binding protein p88) (p90)	0.183342	24.7571	2.51718	0.014565	0.181414	-3.19966	P27824	51	2.58357	0.0121737	0.163465
RBM19	Probable RNA-binding protein 19 (RNA-binding motif protein 19)	0.405811	17.9097	2.56563	0.0134071	0.172067	-3.06123	Q9Y4C8	9	2.59815	0.012199	0.163465
PAN2	PAN2-PAN3 deadenylation complex catalytic subunit PAN2 (EC 3.1.13.4) (Inactive ubiquitin carboxyl-terminal hydrolase 52) (PAB1P-dependent poly(A)-specific ribonuclease) (Poly(A)-nuclease deadenylation complex subunit 2) (PAN deadenylation complex subunit 2)	0.701652	16.1016	2.59306	0.0133218	0.172048	-2.9714	Q504Q3	2	2.61957	0.0122512	0.163465
CTIF	CBP80/20-dependent translation initiation factor	-0.174587	19.0153	-2.63786	0.0106495	0.15396	-2.93077	O43310	9	-2.57979	0.0122941	0.163748
FAM169A	Soluble lamin-associated protein of 75 kDa (SLAP75) (Protein FAM169A)	-0.119302	21.5336	-2.5554	0.0132028	0.171888	-3.11557	Q9Y6X4	20	-2.57902	0.0123189	0.163786
NFKB1	Nuclear factor NF-kappa-B p105 subunit (DNA-binding factor KBF1) (EBP-1) (Nuclear factor of kappa light polypeptide gene enhancer in B-cells 1) [Cleaved into: Nuclear factor NF-kappa-B p50 subunit]	0.203705	19.7332	2.5521	0.0133156	0.172048	-3.12286	P19838	15	2.57821	0.012345	0.163843
CADM2	Cell adhesion molecule 2 (Immunoglobulin superfamily member 4D) (IgSF4D) (Nectin-like protein 3) (NECL-3) (Synaptic cell adhesion molecule 2) (SynCAM 2)	-0.20056	22.2622	-2.53451	0.0139322	0.176039	-3.16165	Q8N3J6	19	-2.57304	0.0125124	0.16572
IFT74	Intraflagellar transport protein 74 homolog (Capillary morphogenesis gene 1 protein) (CMG-1) (Coiled-coil domain-containing protein 2)	0.38445	17.8935	2.62596	0.0122782	0.166187	-2.90998	Q96LB3	6	2.61057	0.0125304	0.16572
AIF1L	Allograft inflammatory factor 1-like (Ionized calcium-binding adapter molecule 2)	-0.249468	19.9926	-2.61069	0.0114362	0.159091	-2.99217	Q9BQI0	6	-2.56777	0.0126849	0.16572
SCG3	Secretogranin-3 (Secretogranin III) (SgIII)	-0.235401	20.6859	-2.55037	0.0133754	0.172048	-3.12671	Q8WXD2	12	-2.56828	0.0126683	0.16572
SAP18	Histone deacetylase complex subunit SAP18 (18 kDa Sin3-associated polypeptide) (2HOR0202) (Cell growth-inhibiting gene 38 protein) (Sin3-associated polypeptide p18)	-0.215553	23.0312	-2.53373	0.0139603	0.176039	-3.16337	O00422	17	-2.56902	0.0126437	0.16572
PHIP	PH-interacting protein (PHIP) (DDB1- and CUL4-associated factor 14) (IRS-1 PH domain-binding protein) (WD repeat-containing protein 11)	-0.164046	20.5788	-2.5166	0.0145866	0.181414	-3.20093	Q8WWQ0	27	-2.56947	0.012629	0.16572
PDCD11	Protein RRP5 homolog (NF-kappa-B-binding protein) (NFBP) (Programmed cell death protein 11)	0.209348	21.0818	2.51135	0.0147834	0.182795	-3.21239	Q14690	34	2.56827	0.0126685	0.16572
CLIC1	Chloride intracellular channel protein 1 (Chloride channel ABP) (Nuclear chloride ion channel 27) (NCC27) (Regulatory nuclear chloride ion channel protein) (hRNCC)	0.270088	22.1929	2.52671	0.014214	0.178256	-3.17879	O00299	20	2.57169	0.0125564	0.16572
RABAC1	Prenylated Rab acceptor protein 1 (PRA1 family protein 1)	0.282048	18.3153	2.60738	0.0115357	0.159191	-2.99962	Q9UI14	5	2.56938	0.012632	0.16572
KCTD16	BTB/POZ domain-containing protein KCTD16 (Potassium channel tetramerization domain-containing protein 16)	-0.168047	22.0364	-2.52446	0.0142959	0.178984	-3.18371	Q68DU8	21	-2.56431	0.0127995	0.166926
ZNF22	Zinc finger protein 22 (Zinc finger protein KOX15) (Zinc finger protein Krox-26)	-0.272384	20.7781	-2.53531	0.0139035	0.176039	-3.15989	P17026	12	-2.56152	0.0128925	0.167269
CBX6	Chromobox protein homolog 6	-0.2106	17.6461	-2.91162	0.00539728	0.107894	-2.27864	O95503	2	-2.57727	0.0128691	0.167269
GCAT	2-amino-3-ketobutyrate coenzyme A ligase, mitochondrial (AKB ligase) (EC 2.3.1.29) (Aminoacetone synthase) (Glycine acetyltransferase)	-0.208398	19.4419	-2.56021	0.0130399	0.170654	-3.10492	O75600	11	-2.56079	0.0129168	0.167269
IGSF21	Immunoglobulin superfamily member 21 (IgSF21)	-0.181065	21.15	-2.5403	0.0137264	0.174767	-3.1489	Q96ID5	15	-2.56019	0.012937	0.167269
CD46	Membrane cofactor protein (TLX) (Trophoblast leukocyte common antigen) (CD antigen CD46)	0.654377	19.1084	2.52709	0.0141999	0.178256	-3.17794	P15529	5	2.56142	0.0128958	0.167269
RPS15	40S ribosomal protein S15 (RIG protein) (Small ribosomal subunit protein uS19)	-0.239305	22.3074	-2.56674	0.0128215	0.169794	-3.09043	P62841	8	-2.55073	0.013258	0.169378
TK2	Thymidine kinase 2, mitochondrial (EC 2.7.1.21) (Mt-TK)	-0.182077	19.8662	-2.61821	0.0112134	0.158391	-2.97523	O00142	8	-2.55102	0.0132482	0.169378
MPST	3-mercaptopyruvate sulfurtransferase (MST) (EC 2.8.1.2)	-0.15198	21.7498	-2.53086	0.0140633	0.176958	-3.16967	P25325	17	-2.55128	0.0132391	0.169378
AHSA1	Activator of 90 kDa heat shock protein ATPase homolog 1 (AHA1) (p38)	-0.119139	23.1087	-2.49078	0.0155784	0.187688	-3.25713	O95433	29	-2.55123	0.0132409	0.169378
AASS	Alpha-aminoadipic semialdehyde synthase, mitochondrial (LKR/SDH) [Includes: Lysine ketoglutarate reductase (LKR) (LOR) (EC 1.5.1.8); Saccharopine dehydrogenase (SDH) (EC 1.5.1.9)]	0.221743	22.6359	2.49399	0.015452	0.187521	-3.25018	Q9UDR5	38	2.55134	0.013237	0.169378
CRELD1	Protein disulfide isomerase CRELD1 (EC 5.3.4.1) (Cysteine-rich with EGF-like domain protein 1)	0.261732	20.2129	2.549	0.0134227	0.172067	-3.12973	Q96HD1	9	2.55362	0.0131592	0.169378
F13A1	Coagulation factor XIII A chain (Coagulation factor XIIIa) (EC 2.3.2.13) (Protein-glutamine gamma-glutamyltransferase A chain) (Transglutaminase A chain)	0.439326	22.7765	2.50165	0.0151536	0.184795	-3.23352	P00488	29	2.55213	0.0132101	0.169378
SCARB1	Scavenger receptor class B member 1 (SRB1) (CD36 and LIMPII analogous 1) (CLA-1) (CD36 antigen-like 1) (Collagen type I receptor, thrombospondin receptor-like 1) (SR-BI) (CD antigen CD36)	-0.916992	17.8397	-2.52011	0.0151093	0.184767	-3.15255	Q8WTV0	3	-2.56474	0.013349	0.170251
PTPRF	Receptor-type tyrosine-protein phosphatase F (EC 3.1.3.48) (Leukocyte common antigen related) (LAR)	0.132142	21.5468	2.47346	0.0162777	0.191818	-3.29459	P10586	40	2.54617	0.0134154	0.170808
LRRC40	Leucine-rich repeat-containing protein 40	0.117039	21.7727	2.47878	0.0160599	0.19089	-3.28311	Q9H9A6	31	2.54404	0.0134896	0.171461
ANP32E	Acidic leucine-rich nuclear phosphoprotein 32 family member E (LANP-like protein) (LANP-L)	0.24501	20.1123	2.58744	0.0121511	0.165062	-3.04432	Q9BTT0	6	2.54327	0.0135162	0.17151
FDX2	Ferredoxin-2, mitochondrial (Adrenodoxin-like protein) (Ferredoxin-1-like protein)	-0.397552	17.8017	-2.58263	0.0128408	0.169794	-3.02447	Q6P4F2	3	-2.55691	0.0135547	0.171708
LIMCH1	LIM and calponin homology domains-containing protein 1	0.146751	22.6329	2.46715	0.0165395	0.193829	-3.30819	Q9UPQ0	54	2.54121	0.0135884	0.171846
SPOCK1	Testican-1 (Protein SPOCK)	-0.301062	15.7244	-3.09256	0.00435603	0.0956798	-1.95887	Q08629	3	-2.61416	0.0136178	0.171928
IFI16	Gamma-interferon-inducible protein 16 (Ifi-16) (Interferon-inducible myeloid differentiation transcriptional activator)	0.200923	22.3606	2.4821	0.0159255	0.189893	-3.27594	Q16666	34	2.53878	0.0136739	0.172347
RNF170	E3 ubiquitin-protein ligase RNF170 (EC 2.3.2.27) (Putative LAG1-interacting protein) (RING finger protein 170) (RING-type E3 ubiquitin transferase RNF170)	0.334448	17.0879	2.56932	0.0127361	0.169333	-3.08469	Q96K19	3	2.53649	0.013755	0.173078
PRMT1	Protein arginine N-methyltransferase 1 (EC 2.1.1.319) (Histone-arginine N-methyltransferase PRMT1) (Interferon receptor 1-bound protein 4)	0.209615	22.1464	2.50379	0.0150714	0.184692	-3.22888	Q99873	16	2.53516	0.0138021	0.17338
SSBP1	Single-stranded DNA-binding protein, mitochondrial (Mt-SSB) (MtSSB) (PWP1-interacting protein 17)	-0.131428	22.9779	-2.55168	0.0133303	0.172048	-3.12381	Q04837	14	-2.53288	0.0138836	0.173822
FCGR1A	High affinity immunoglobulin gamma Fc receptor I (IgG Fc receptor I) (Fc-gamma RI) (FcRI) (Fc-gamma RIA) (FcgammaRIa) (CD antigen CD64)	0.235091	19.8663	2.55083	0.0133592	0.172048	-3.12567	P12314	8	2.53343	0.0138639	0.173822
ALPL	Alkaline phosphatase, tissue-nonspecific isozyme (AP-TNAP) (TNSALP) (EC 3.1.3.1) (Alkaline phosphatase liver/bone/kidney isozyme)	-0.282996	19.4523	-2.51715	0.0145659	0.181414	-3.19972	P05186	9	-2.52908	0.0140199	0.174995
MRPL35	39S ribosomal protein L35, mitochondrial (L35mt) (MRP-L35) (Mitochondrial large ribosomal subunit protein bL35m)	-0.243701	19.2913	-2.63758	0.0106575	0.15396	-2.93143	Q9NZE8	3	-2.5267	0.0141061	0.174995
TINAGL1	Tubulointerstitial nephritis antigen-like (Glucocorticoid-inducible protein 5) (Oxidized LDL-responsive gene 2 protein) (OLRG-2) (Tubulointerstitial nephritis antigen-related protein) (TIN Ag-related protein) (TIN-Ag-RP)	-0.184072	22.1274	-2.5104	0.0148193	0.182795	-3.21446	Q9GZM7	14	-2.52583	0.0141378	0.174995
TIAL1	Nucleolysin TIAR (TIA-1-related protein)	-0.161763	22.4681	-2.50235	0.0151267	0.184767	-3.232	Q01085	17	-2.52652	0.0141126	0.174995
UBA2	SUMO-activating enzyme subunit 2 (EC 2.3.2.-) (Anthracycline-associated resistance ARX) (Ubiquitin-like 1-activating enzyme E1B) (Ubiquitin-like modifier-activating enzyme 2)	0.152468	22.7244	2.46243	0.0167378	0.194937	-3.31834	Q9UBT2	36	2.52576	0.0141403	0.174995
PSMD9	26S proteasome non-ATPase regulatory subunit 9 (26S proteasome regulatory subunit p27)	0.160348	21.1404	2.57627	0.0125089	0.168399	-3.06924	O00233	10	2.52652	0.0141128	0.174995
TPM2	Tropomyosin beta chain (Beta-tropomyosin) (Tropomyosin-2)	0.248523	21.2606	2.48789	0.0156934	0.188321	-3.26341	P07951	17	2.52656	0.0141111	0.174995
HNMT	Histamine N-methyltransferase (HMT) (EC 2.1.1.8)	-0.302658	21.4676	-2.49047	0.0155907	0.187688	-3.2578	P50135	13	-2.5246	0.0141825	0.175229
RACK1	Receptor of activated protein C kinase 1 (Cell proliferation-inducing gene 21 protein) (Guanine nucleotide-binding protein subunit beta-2-like 1) (Guanine nucleotide-binding protein subunit beta-like protein 12.3) (Human lung cancer oncogene 7 protein) (HLC-7) (Receptor for activated C kinase) (Small ribosomal subunit protein RACK1) [Cleaved into: Receptor of activated protein C kinase 1, N-termi…	-0.156425	23.8779	-2.47352	0.0162751	0.191818	-3.29446	P63244	26	-2.52384	0.0142103	0.175284
ALDH1L2	Mitochondrial 10-formyltetrahydrofolate dehydrogenase (Mitochondrial 10-FTHFDH) (mtFDH) (EC 1.5.1.6) (Aldehyde dehydrogenase family 1 member L2)	-0.261484	20.7792	-2.47322	0.0162875	0.191818	-3.29511	Q3SY69	26	-2.52275	0.0142501	0.175486
FLOT1	Flotillin-1	0.14869	23.2573	2.46103	0.0167967	0.195018	-3.32134	O75955	33	2.52203	0.0142767	0.175526
SQOR	Sulfide:quinone oxidoreductase, mitochondrial (SQOR) (EC 1.8.5.-) (Sulfide dehydrogenase-like) (Sulfide quinone oxidoreductase)	0.179007	21.4445	2.47023	0.0164111	0.192926	-3.30155	Q9Y6N5	26	2.52019	0.0143441	0.176066
EIF4B	Eukaryotic translation initiation factor 4B (eIF-4B)	-0.13996	23.7469	-2.4474	0.0173832	0.199032	-3.35055	P23588	42	-2.51773	0.0144351	0.176895
S1PR1	Sphingosine 1-phosphate receptor 1 (S1P receptor 1) (S1P1) (Endothelial differentiation G-protein coupled receptor 1) (Sphingosine 1-phosphate receptor Edg-1) (S1P receptor Edg-1) (CD antigen CD363)	0.280205	17.1631	2.64664	0.0108986	0.155352	-2.88443	P21453	3	2.53033	0.0144996	0.177395
PNN	Pinin (140 kDa nuclear and cell adhesion-related phosphoprotein) (Desmosome-associated protein) (Domain-rich serine protein) (DRS protein) (DRSP) (Melanoma metastasis clone A protein) (Nuclear protein SDK3) (SR-like protein)	-0.186347	23.2273	-2.45353	0.0171172	0.197518	-3.33743	Q9H307	37	-2.51232	0.0146368	0.178783
RAD23B	UV excision repair protein RAD23 homolog B (HR23B) (hHR23B) (XP-C repair-complementing complex 58 kDa protein) (p58)	-0.158483	22.4764	-2.48803	0.0156877	0.188321	-3.2631	P54727	17	-2.51132	0.0146745	0.178953
CA14	Carbonic anhydrase 14 (EC 4.2.1.1) (Carbonate dehydratase XIV) (Carbonic anhydrase XIV) (CA-XIV)	-0.270431	18.9326	-2.53354	0.0139668	0.176039	-3.16378	Q9ULX7	6	-2.50937	0.014748	0.179294
STX3	Syntaxin-3	0.373104	17.712	2.63852	0.0118998	0.16253	-2.88245	Q13277	2	2.54493	0.0147503	0.179294
COL11A1	Collagen alpha-1(XI) chain	-0.470933	18.2103	-2.52359	0.0157977	0.18927	-3.12081	P12107	6	-2.54209	0.014854	0.180264
FTO	Alpha-ketoglutarate-dependent dioxygenase FTO (Fat mass and obesity-associated protein) (U6 small nuclear RNA (2'-O-methyladenosine-N(6)-)-demethylase FTO) (EC 1.14.11.-) (U6 small nuclear RNA N(6)-methyladenosine-demethylase FTO) (EC 1.14.11.-) (mRNA (2'-O-methyladenosine-N(6)-)-demethylase FTO) (m6A(m)-demethylase FTO) (EC 1.14.11.-) (mRNA N(6)-methyladenosine demethylase FTO) (EC 1.14.11.53) (…	-0.156983	22.0575	-2.45249	0.0171619	0.197698	-3.33965	Q9C0B1	26	-2.50235	0.0150152	0.181633
TMEM65	Transmembrane protein 65	0.224063	20.1557	2.56191	0.0129828	0.170204	-3.10116	Q6PI78	6	2.50289	0.0149944	0.181633
ARHGEF26	Rho guanine nucleotide exchange factor 26 (SH3 domain-containing guanine exchange factor)	-0.198182	19.0286	-2.54125	0.013693	0.174638	-3.14682	Q96DR7	8	-2.49846	0.0151653	0.183154
ARL15	ADP-ribosylation factor-like protein 15 (ADP-ribosylation factor-related protein 2) (ARF-related protein 2)	-0.204337	19.2521	-2.57911	0.012417	0.167462	-3.06291	Q9NXU5	6	-2.49733	0.0152092	0.183389
SNRNP27	U4/U6.U5 small nuclear ribonucleoprotein 27 kDa protein (U4/U6.U5 snRNP 27 kDa protein) (U4/U6.U5-27K) (Nucleic acid-binding protein RY-1) (U4/U6.U5 tri-snRNP-associated 27 kDa protein) (27K) (U4/U6.U5 tri-snRNP-associated protein 3)	-0.333672	19.2536	-2.4923	0.0155185	0.187688	-3.25384	Q8WVK2	6	-2.49447	0.0153207	0.184437
DHX38	Pre-mRNA-splicing factor ATP-dependent RNA helicase PRP16 (EC 3.6.4.13) (ATP-dependent RNA helicase DHX38) (DEAH box protein 38)	-0.122737	20.9306	-2.45195	0.0171854	0.197698	-3.34081	Q92620	23	-2.49201	0.0154171	0.185302
APBB1IP	Amyloid beta A4 precursor protein-binding family B member 1-interacting protein (APBB1-interacting protein 1) (Proline-rich EVH1 ligand 1) (PREL-1) (Proline-rich protein 73) (Rap1-GTP-interacting adapter molecule) (RIAM) (Retinoic acid-responsive proline-rich protein 1) (RARP-1)	0.287221	19.2469	2.4707	0.0170091	0.196876	-3.25424	Q7Z5R6	13	2.50476	0.0154648	0.185577
CA4	Carbonic anhydrase 4 (EC 4.2.1.1) (Carbonate dehydratase IV) (Carbonic anhydrase IV) (CA-IV)	-0.215672	21.5316	-2.48102	0.0159691	0.190111	-3.27827	P22748	11	-2.48743	0.015598	0.186518
RPL13A	60S ribosomal protein L13a (23 kDa highly basic protein) (Large ribosomal subunit protein uL13)	-0.188922	22.9334	-2.44383	0.0175398	0.199032	-3.35818	P40429	22	-2.48694	0.0156176	0.186518
PC	Pyruvate carboxylase, mitochondrial (EC 6.4.1.1) (Pyruvic carboxylase) (PCB)	-0.155113	23.8676	-2.41715	0.0187504	0.205625	-3.4149	P11498	60	-2.48716	0.0156088	0.186518
RPL31	60S ribosomal protein L31 (Large ribosomal subunit protein eL31)	-0.246377	22.2873	-2.47332	0.0162835	0.191818	-3.29489	P62899	10	-2.48324	0.0157654	0.187686
UBR4	E3 ubiquitin-protein ligase UBR4 (EC 2.3.2.27) (600 kDa retinoblastoma protein-associated factor) (N-recognin-4) (RING-type E3 ubiquitin transferase UBR4) (Retinoblastoma-associated factor of 600 kDa) (RBAF600) (p600) (Zinc finger UBR1-type protein 1)	0.0825345	23.845	2.38251	0.020434	0.212604	-3.48779	Q5T4S7	134	2.48351	0.0157545	0.187686
THOP1	Thimet oligopeptidase (EC 3.4.24.15) (Endopeptidase 24.15) (MP78)	-0.167641	22.7358	-2.42607	0.0183377	0.204004	-3.396	P52888	32	-2.48248	0.0157961	0.187754
ARID1A	AT-rich interactive domain-containing protein 1A (ARID domain-containing protein 1A) (B120) (BRG1-associated factor 250) (BAF250) (BRG1-associated factor 250a) (BAF250A) (Osa homolog 1) (hOSA1) (SWI-like protein) (SWI/SNF complex protein p270) (SWI/SNF-related, matrix-associated, actin-dependent regulator of chromatin subfamily F member 1) (hELD)	0.137809	21.8867	2.42617	0.0183332	0.204004	-3.39579	O14497	28	2.48006	0.0158935	0.188613
PICALM	Phosphatidylinositol-binding clathrin assembly protein (Clathrin assembly lymphoid myeloid leukemia protein)	0.154156	21.7724	2.43983	0.0177165	0.20013	-3.36671	Q13492	21	2.47726	0.0160072	0.189662
RPL32	60S ribosomal protein L32 (Large ribosomal subunit protein eL32)	-0.19008	23.3018	-2.45754	0.016945	0.196437	-3.32882	P62910	14	-2.476	0.0160586	0.189972
RPL34	60S ribosomal protein L34 (Large ribosomal subunit protein eL34)	-0.249744	22.8915	-2.46135	0.0167833	0.195018	-3.32066	P49207	10	-2.4726	0.0161976	0.191315
GOLGA7	Golgin subfamily A member 7 (Golgi complex-associated protein of 16 kDa)	-0.19464	19.5688	-2.55439	0.0132372	0.172037	-3.1178	Q7Z5G4	6	-2.46357	0.0165728	0.193913
PRDX5	Peroxiredoxin-5, mitochondrial (EC 1.11.1.15) (Alu corepressor 1) (Antioxidant enzyme B166) (AOEB166) (Liver tissue 2D-page spot 71B) (PLP) (Peroxiredoxin V) (Prx-V) (Peroxisomal antioxidant enzyme) (TPx type VI) (Thioredoxin peroxidase PMP20)	-0.174498	23.0951	-2.44591	0.0174484	0.199032	-3.35374	P30044	15	-2.46511	0.0165084	0.193913
PSMD7	26S proteasome non-ATPase regulatory subunit 7 (26S proteasome regulatory subunit RPN8) (26S proteasome regulatory subunit S12) (Mov34 protein homolog) (Proteasome subunit p40)	0.111251	21.8875	2.50401	0.0150629	0.184692	-3.2284	P51665	14	2.46335	0.016582	0.193913
PAIP2	Polyadenylate-binding protein-interacting protein 2 (PABP-interacting protein 2) (PAIP-2) (Poly(A)-binding protein-interacting protein 2)	0.287311	17.2582	2.58201	0.0128611	0.169794	-3.03253	Q9BPZ3	2	2.47651	0.0165983	0.193913
ELOVL5	Elongation of very long chain fatty acids protein 5 (EC 2.3.1.199) (3-keto acyl-CoA synthase ELOVL5) (ELOVL fatty acid elongase 5) (ELOVL FA elongase 5) (Fatty acid elongase 1) (hELO1) (Very long chain 3-ketoacyl-CoA synthase 5) (Very long chain 3-oxoacyl-CoA synthase 5)	0.335554	18.9861	2.5195	0.0150606	0.184692	-3.15136	Q9NYP7	4	2.47914	0.0164894	0.193913
S100A11	Protein S100-A11 (Calgizzarin) (Metastatic lymph node gene 70 protein) (MLN 70) (Protein S100-C) (S100 calcium-binding protein A11) [Cleaved into: Protein S100-A11, N-terminally processed]	0.42261	21.7697	2.44096	0.0176664	0.199864	-3.3643	P31949	7	2.4665	0.0164501	0.193913
C2orf88	Small membrane A-kinase anchor protein (Small membrane AKAP) (smAKAP)	0.461442	17.403	2.47818	0.0166964	0.194767	-3.23857	Q9BSF0	3	2.47742	0.0165606	0.193913
TRIM3	Tripartite motif-containing protein 3 (Brain-expressed RING finger protein) (RING finger protein 22) (RING finger protein 97)	-0.124217	21.6365	-2.42235	0.018509	0.204612	-3.40389	O75382	23	-2.46232	0.0166253	0.193927
PLEKHF1	Pleckstrin homology domain-containing family F member 1 (PH domain-containing family F member 1) (Lysosome-associated apoptosis-inducing protein containing PH and FYVE domains) (Apoptosis-inducing protein) (PH and FYVE domain-containing protein 1) (Phafin-1) (Zinc finger FYVE domain-containing protein 15)	0.191109	18.2578	2.68924	0.00929539	0.145637	-2.81334	Q96S99	2	2.4608	0.0166895	0.194374
WASF3	Wiskott-Aldrich syndrome protein family member 3 (WASP family protein member 3) (Protein WAVE-3) (Verprolin homology domain-containing protein 3)	-0.169953	20.9728	-2.49065	0.0155836	0.187688	-3.25742	Q9UPY6	10	-2.45816	0.0168013	0.194858
SUN1	SUN domain-containing protein 1 (Protein unc-84 homolog A) (Sad1/unc-84 protein-like 1)	0.148858	20.8027	2.43265	0.0180384	0.202245	-3.38202	O94901	18	2.45798	0.0168089	0.194858
NDUFB8	NADH dehydrogenase [ubiquinone] 1 beta subcomplex subunit 8, mitochondrial (Complex I-ASHI) (CI-ASHI) (NADH-ubiquinone oxidoreductase ASHI subunit)	0.231364	19.6819	2.47313	0.0162913	0.191818	-3.2953	O95169	8	2.45813	0.0168026	0.194858
ACO2	Aconitate hydratase, mitochondrial (Aconitase) (EC 4.2.1.3) (Citrate hydro-lyase)	-0.18275	25.4062	-2.3903	0.0200444	0.211849	-3.47149	Q99798	60	-2.45303	0.0170204	0.1961
NRXN2	Neurexin-2 (Neurexin II-alpha) (Neurexin-2-alpha)	-0.142484	20.9419	-2.4073	0.0192159	0.208297	-3.43571	Q9P2S2	25	-2.45421	0.01697	0.1961
SDF4	45 kDa calcium-binding protein (Cab45) (Stromal cell-derived factor 4) (SDF-4)	0.198728	21.4566	2.42085	0.0185784	0.204935	-3.40707	Q9BRK5	17	2.45352	0.0169996	0.1961
IGFALS	Insulin-like growth factor-binding protein complex acid labile subunit (ALS)	0.289135	18.9476	2.44528	0.0190882	0.207512	-3.279	P35858	14	2.4877	0.0169731	0.1961
LSM3	U6 snRNA-associated Sm-like protein LSm3	-0.272873	20.4302	-2.50061	0.015194	0.184988	-3.2358	P62310	4	-2.45095	0.01711	0.19623
LMAN1	Protein ERGIC-53 (ER-Golgi intermediate compartment 53 kDa protein) (Gp58) (Intracellular mannose-specific lectin MR60) (Lectin mannose-binding 1)	0.132917	22.8153	2.40207	0.0194678	0.209766	-3.44675	P49257	26	2.45129	0.0170955	0.19623
ANXA11	Annexin A11 (56 kDa autoantigen) (Annexin XI) (Annexin-11) (Calcyclin-associated annexin 50) (CAP-50)	0.163824	22.9506	2.403	0.0194225	0.209629	-3.44477	P50995	26	2.45172	0.0170769	0.19623
RWDD1	RWD domain-containing protein 1 (DRG family-regulatory protein 2)	-0.276419	18.4884	-2.51051	0.0148152	0.182795	-3.21422	Q9H446	3	-2.44796	0.0172395	0.19684
CCDC136	Coiled-coil domain-containing protein 136 (Nasopharyngeal carcinoma-associated gene 6 protein)	0.18296	18.4594	2.55576	0.0131907	0.171888	-3.11479	Q96JN2	6	2.44774	0.0172492	0.19684
ERP29	Endoplasmic reticulum resident protein 29 (ERp29) (Endoplasmic reticulum resident protein 28) (ERp28) (Endoplasmic reticulum resident protein 31) (ERp31)	0.249381	21.8244	2.40609	0.0192742	0.208328	-3.43828	P30040	19	2.44731	0.0172681	0.19684
EDNRB	Endothelin receptor type B (ET-B) (ET-BR) (Endothelin receptor non-selective type)	0.362739	18.1528	2.54412	0.0150254	0.184692	-3.07234	P24530	4	2.48247	0.0171906	0.19684
TMX2	Thioredoxin-related transmembrane protein 2 (Cell proliferation-inducing gene 26 protein) (Thioredoxin domain-containing protein 14)	0.181404	20.8153	2.48236	0.0159149	0.189893	-3.27537	Q9Y320	9	2.44545	0.0173491	0.196867
CFH	Complement factor H (H factor 1)	0.232308	23.0767	2.38903	0.0201076	0.211849	-3.47415	P08603	56	2.44562	0.0173419	0.196867
GABRD	Gamma-aminobutyric acid receptor subunit delta (GABA(A) receptor subunit delta)	0.587531	16.5713	2.53058	0.0170649	0.197218	-3.08987	O14764	2	2.51275	0.0173196	0.196867
LAMTOR4	Ragulator complex protein LAMTOR4 (Late endosomal/lysosomal adaptor and MAPK and MTOR activator 4) [Cleaved into: Ragulator complex protein LAMTOR4, N-terminally processed]	-0.309971	19.7053	-2.48221	0.0159209	0.189893	-3.27569	Q0VGL1	3	-2.44384	0.0174198	0.197372
ANKMY2	Ankyrin repeat and MYND domain-containing protein 2	-0.182923	21.2239	-2.41318	0.018937	0.206766	-3.4233	Q8IV38	17	-2.44312	0.0174512	0.197424
SDCBP	Syntenin-1 (Melanoma differentiation-associated protein 9) (MDA-9) (Pro-TGF-alpha cytoplasmic domain-interacting protein 18) (TACIP18) (Scaffold protein Pbp1) (Syndecan-binding protein 1)	-0.132821	21.1675	-2.44393	0.0175352	0.199032	-3.35796	O00560	15	-2.44254	0.017477	0.197424
SCYL2	SCY1-like protein 2 (Coated vesicle-associated kinase of 104 kDa)	0.118908	20.7338	2.42926	0.0181919	0.203597	-3.38921	Q6P3W7	18	2.44193	0.0175036	0.197428
SLC25A13	Calcium-binding mitochondrial carrier protein Aralar2 (Citrin) (Mitochondrial aspartate glutamate carrier 2) (Solute carrier family 25 member 13)	0.151675	21.5741	2.39871	0.0196308	0.210898	-3.45382	Q9UJS0	23	2.44103	0.0175433	0.197579
ATP6V1G2	V-type proton ATPase subunit G 2 (V-ATPase subunit G 2) (V-ATPase 13 kDa subunit 2) (Vacuolar proton pump subunit G 2)	-0.171265	21.7854	-2.46874	0.0164731	0.193353	-3.30476	O95670	10	-2.43905	0.017631	0.197678
PUM3	Pumilio homolog 3 (HBV X-transactivated gene 5 protein) (HBV XAg-transactivated protein 5) (Minor histocompatibility antigen HA-8) (HLA-HA8)	0.158738	19.7428	2.42	0.0186179	0.20507	-3.40888	Q15397	16	2.43937	0.0176168	0.197678
SP100	Nuclear autoantigen Sp-100 (Nuclear dot-associated Sp100 protein) (Speckled 100 kDa)	0.174404	19.2224	2.4664	0.0165707	0.193893	-3.3098	P23497	10	2.43956	0.0176086	0.197678
EIF4A3	Eukaryotic initiation factor 4A-III (eIF-4A-III) (eIF4A-III) (EC 3.6.4.13) (ATP-dependent RNA helicase DDX48) (ATP-dependent RNA helicase eIF4A-3) (DEAD box protein 48) (Eukaryotic initiation factor 4A-like NUK-34) (Eukaryotic translation initiation factor 4A isoform 3) (Nuclear matrix protein 265) (NMP 265) (hNMP 265) [Cleaved into: Eukaryotic initiation factor 4A-III, N-terminally processed]	-0.193781	22.7207	-2.38524	0.020297	0.212211	-3.48209	P38919	29	-2.43622	0.0177569	0.197763
ENOPH1	Enolase-phosphatase E1 (EC 3.1.3.77) (2,3-diketo-5-methylthio-1-phosphopentane phosphatase) (MASA homolog)	-0.189042	22.4474	-2.42263	0.0184959	0.204612	-3.40329	Q9UHY7	13	-2.43505	0.0178093	0.197763
NOVA2	RNA-binding protein Nova-2 (Astrocytic NOVA1-like RNA-binding protein) (Neuro-oncological ventral antigen 2)	-0.183391	21.6028	-2.43303	0.0180212	0.202245	-3.38121	Q9UNW9	12	-2.43496	0.0178136	0.197763
ECHDC1	Ethylmalonyl-CoA decarboxylase (EC 4.1.1.94) (Enoyl-CoA hydratase domain-containing protein 1) (Methylmalonyl-CoA decarboxylase) (MMCD)	-0.172737	21.8712	-2.4143	0.0188843	0.20649	-3.42094	Q9NTX5	16	-2.43812	0.0176723	0.197763
CDH2	Cadherin-2 (CDw325) (Neural cadherin) (N-cadherin) (CD antigen CD325)	0.139334	22.2937	2.38824	0.0201465	0.211961	-3.47579	P19022	25	2.43475	0.0178229	0.197763
SPTBN1	Spectrin beta chain, non-erythrocytic 1 (Beta-II spectrin) (Fodrin beta chain) (Spectrin, non-erythroid beta chain 1)	0.147469	27.2533	2.39289	0.0199161	0.211849	-3.46604	Q01082	225	2.43665	0.0177378	0.197763
ZMPSTE24	CAAX prenyl protease 1 homolog (EC 3.4.24.84) (Farnesylated proteins-converting enzyme 1) (FACE-1) (Prenyl protein-specific endoprotease 1) (Zinc metalloproteinase Ste24 homolog)	0.224385	20.5106	2.42373	0.0184451	0.204612	-3.40096	O75844	11	2.43484	0.0178189	0.197763
PPIG	Peptidyl-prolyl cis-trans isomerase G (PPIase G) (Peptidyl-prolyl isomerase G) (EC 5.2.1.8) (CASP10) (Clk-associating RS-cyclophilin) (CARS-Cyp) (CARS-cyclophilin) (SR-cyclophilin) (SR-cyp) (SRcyp) (Cyclophilin G) (Rotamase G)	-0.178761	21.7025	-2.41773	0.0187234	0.205625	-3.41367	Q13427	14	-2.43312	0.0178958	0.198279
MAGOHB	Protein mago nashi homolog 2	-0.26728	21.9609	-2.39663	0.0197321	0.210898	-3.45818	Q96A72	14	-2.42985	0.0180438	0.19905
SPAG9	C-Jun-amino-terminal kinase-interacting protein 4 (JIP-4) (JNK-interacting protein 4) (Cancer/testis antigen 89) (CT89) (Human lung cancer oncogene 6 protein) (HLC-6) (JNK-associated leucine-zipper protein) (JLP) (Mitogen-activated protein kinase 8-interacting protein 4) (Proliferation-inducing protein 6) (Protein highly expressed in testis) (PHET) (Sperm surface protein) (Sperm-associated antige…	0.0997833	22.8982	2.338	0.0227955	0.225019	-3.5802	O60271	53	2.43076	0.0180023	0.19905
CNN2	Calponin-2 (Calponin H2, smooth muscle) (Neutral calponin)	0.242936	21.4407	2.3923	0.0199452	0.211849	-3.46728	Q99439	17	2.42982	0.0180448	0.19905
SNX12	Sorting nexin-12	-0.154006	21.2878	-2.49624	0.0153639	0.186754	-3.2453	Q9UMY4	9	-2.42661	0.0181908	0.200365
TAGLN2	Transgelin-2 (Epididymis tissue protein Li 7e) (SM22-alpha homolog)	0.234625	22.8713	2.38533	0.0202924	0.212211	-3.4819	P37802	19	2.42548	0.0182425	0.200641
MYOF	Myoferlin (Fer-1-like protein 3)	0.137447	23.2888	2.34975	0.0221497	0.222616	-3.55594	Q9NZM1	82	2.42269	0.0183704	0.201752
RAB30	Ras-related protein Rab-30	-0.228252	19.1655	-2.44869	0.017327	0.199022	-3.3478	Q15771	7	-2.42057	0.0184682	0.201941
STK32C	Serine/threonine-protein kinase 32C (EC 2.7.11.1) (PKE) (Yet another novel kinase 3)	-0.157371	21.2132	-2.40159	0.019491	0.209766	-3.44776	Q86UX6	16	-2.42076	0.0184597	0.201941
UAP1L1	UDP-N-acetylhexosamine pyrophosphorylase-like protein 1 (EC 2.7.7.-)	-0.154367	20.1905	-2.42562	0.0183581	0.204004	-3.39694	Q3KQV9	13	-2.42065	0.0184645	0.201941
MRPL38	39S ribosomal protein L38, mitochondrial (L38mt) (MRP-L38) (Mitochondrial large ribosomal subunit protein mL38)	-0.158641	20.4133	-2.42207	0.0185219	0.204612	-3.40449	Q96DV4	13	-2.41998	0.0184955	0.201945
FAM110B	Protein FAM110B	-0.409888	17.2652	-2.59133	0.0148069	0.182795	-2.9647	Q8TC76	4	-2.48233	0.0185988	0.202594
OTULIN	Ubiquitin thioesterase otulin (EC 3.4.19.12) (Deubiquitinating enzyme otulin) (OTU domain-containing deubiquitinase with linear linkage specificity) (Ubiquitin thioesterase Gumby)	0.187282	18.7797	2.46339	0.0166973	0.194767	-3.31628	Q96BN8	8	2.41745	0.0186131	0.202594
ADCY2	Adenylate cyclase type 2 (EC 4.6.1.1) (ATP pyrophosphate-lyase 2) (Adenylate cyclase type II) (Adenylyl cyclase 2)	0.220074	20.4556	2.38382	0.020368	0.212211	-3.48505	Q08462	16	2.41677	0.018645	0.202594
AP1AR	AP-1 complex-associated regulatory protein (2c18) (Adaptor-related protein complex 1-associated regulatory protein) (Gamma-1-adaptin brefeldin A resistance protein) (GBAR) (Gamma-BAR) (Gamma-A1-adaptin and kinesin interactor) (Gadkin)	0.313496	16.5901	2.74351	0.0103098	0.152756	-2.67547	Q63HQ0	4	2.48086	0.0186628	0.202594
HBB	Hemoglobin subunit beta (Beta-globin) (Hemoglobin beta chain) [Cleaved into: LVV-hemorphin-7; Spinorphin]	0.330957	27.517	2.36898	0.0211278	0.217413	-3.51603	P68871	23	2.41494	0.0187307	0.203038
RPS7	40S ribosomal protein S7 (Small ribosomal subunit protein eS7)	-0.215108	23.9681	-2.37252	0.0209443	0.215821	-3.50866	P62081	19	-2.4112	0.0189065	0.204353
LMCD1	LIM and cysteine-rich domains protein 1 (Dyxin)	0.163283	21.7117	2.37344	0.0208969	0.215764	-3.50674	Q9NZU5	21	2.41151	0.0188916	0.204353
GFRA1	GDNF family receptor alpha-1 (GDNF receptor alpha-1) (GDNFR-alpha-1) (GFR-alpha-1) (RET ligand 1) (TGF-beta-related neurotrophic factor receptor 1)	-0.410488	17.9912	-2.43284	0.0196644	0.210898	-3.31354	P56159	6	-2.44121	0.0189985	0.204498
BRD4	Bromodomain-containing protein 4 (Protein HUNK1)	0.15655	19.9384	2.37792	0.0206673	0.214292	-3.49739	O60885	19	2.40919	0.0190015	0.204498
HBE1	Hemoglobin subunit epsilon (Epsilon-globin) (Hemoglobin epsilon chain)	0.502241	23.1964	2.3755	0.0207911	0.215128	-3.50245	P02100	8	2.41022	0.0189527	0.204498
H2AX	Histone H2AX (H2a/x) (Histone H2A.X)	-0.254133	24.3642	-2.38457	0.0203303	0.212211	-3.48348	P16104	11	-2.40428	0.0192357	0.204637
IDH3A	Isocitrate dehydrogenase [NAD] subunit alpha, mitochondrial (EC 1.1.1.41) (Isocitric dehydrogenase subunit alpha) (NAD(+)-specific ICDH subunit alpha)	-0.165593	23.6669	-2.35577	0.0218251	0.221365	-3.54348	P50213	27	-2.40488	0.019207	0.204637
PELO	Protein pelota homolog (EC 3.1.-.-)	-0.145817	20.4701	-2.39546	0.0197894	0.211161	-3.46064	Q9BRX2	15	-2.40378	0.0192596	0.204637
ARL8A	ADP-ribosylation factor-like protein 8A (ADP-ribosylation factor-like protein 10B) (Novel small G protein indispensable for equal chromosome segregation 2)	-0.144133	22.3307	-2.3792	0.0206022	0.214058	-3.49472	Q96BM9	19	-2.40763	0.0190756	0.204637
VPS16	Vacuolar protein sorting-associated protein 16 homolog (hVPS16)	0.128877	22.0416	2.36481	0.0213455	0.218457	-3.5247	Q9H269	23	2.40474	0.0192136	0.204637
IMPDH2	Inosine-5'-monophosphate dehydrogenase 2 (IMP dehydrogenase 2) (IMPD 2) (IMPDH 2) (EC 1.1.1.205) (IMPDH-II)	0.135974	23.2514	2.34094	0.0226322	0.224063	-3.57413	P12268	39	2.40555	0.019175	0.204637
BSG	Basigin (5F7) (Collagenase stimulatory factor) (Extracellular matrix metalloproteinase inducer) (EMMPRIN) (Leukocyte activation antigen M6) (OK blood group antigen) (Tumor cell-derived collagenase stimulatory factor) (TCSF) (CD antigen CD147)	0.141675	22.7906	2.43297	0.0180236	0.202245	-3.38132	P35613	12	2.40501	0.0192007	0.204637
SLC25A5	ADP/ATP translocase 2 (ADP,ATP carrier protein 2) (ADP,ATP carrier protein, fibroblast isoform) (Adenine nucleotide translocator 2) (ANT 2) (Solute carrier family 25 member 5) [Cleaved into: ADP/ATP translocase 2, N-terminally processed]	0.166021	24.5972	2.35296	0.0219764	0.22189	-3.54931	P05141	29	2.40442	0.0192289	0.204637
IKBIP	Inhibitor of nuclear factor kappa-B kinase-interacting protein (I kappa-B kinase-interacting protein) (IKBKB-interacting protein) (IKK-interacting protein)	0.192299	20.344	2.38583	0.020267	0.212211	-3.48084	Q70UQ0	14	2.40604	0.0191516	0.204637
STAB1	Stabilin-1 (Fasciclin, EGF-like, laminin-type EGF-like and link domain-containing scavenger receptor 1) (FEEL-1) (MS-1 antigen)	0.228922	20.275	2.35502	0.0218654	0.221365	-3.54504	Q9NY15	26	2.40226	0.0193331	0.205127
POLR2H	DNA-directed RNA polymerases I, II, and III subunit RPABC3 (RNA polymerases I, II, and III subunit ABC3) (DNA-directed RNA polymerase II subunit H) (DNA-directed RNA polymerases I, II, and III 17.1 kDa polypeptide) (RPB17) (RPB8 homolog) (hRPB8)	-0.27158	19.2158	-2.44398	0.0175332	0.199032	-3.35786	P52434	4	-2.39871	0.0195045	0.206654
RPS27A	Ubiquitin-40S ribosomal protein S27a (Ubiquitin carboxyl extension protein 80) [Cleaved into: Ubiquitin; 40S ribosomal protein S27a (Small ribosomal subunit protein eS31)]	-0.159288	26.2952	-2.37318	0.02091	0.215764	-3.50727	P62979	17	-2.39784	0.0195473	0.206816
YEATS4	YEATS domain-containing protein 4 (Glioma-amplified sequence 41) (Gas41) (NuMA-binding protein 1) (NuBI-1) (NuBI1)	-0.221593	19.0933	-2.44405	0.0175301	0.199032	-3.35771	O95619	6	-2.39461	0.0197047	0.207314
DNAJC3	DnaJ homolog subfamily C member 3 (Endoplasmic reticulum DNA J domain-containing protein 6) (ER-resident protein ERdj6) (ERdj6) (Interferon-induced, double-stranded RNA-activated protein kinase inhibitor) (Protein kinase inhibitor of 58 kDa) (Protein kinase inhibitor p58)	0.169562	21.5993	2.35206	0.0220248	0.222081	-3.55117	Q13217	23	2.39475	0.0196978	0.207314
CIC	Protein capicua homolog	0.322728	19.6121	2.39186	0.019967	0.211849	-3.46821	Q96RK0	6	2.39462	0.0197042	0.207314
RCBTB2	RCC1 and BTB domain-containing protein 2 (Chromosome condensation 1-like) (CHC1-L) (RCC1-like G exchanging factor) (Regulator of chromosome condensation and BTB domain-containing protein 2)	0.39714	18.3886	2.4237	0.0200983	0.211849	-3.32325	O95199	6	2.42624	0.0196958	0.207314
RNF113A	E3 ubiquitin-protein ligase RNF113A (EC 2.3.2.27) (Cwc24 homolog) (RING finger protein 113A) (Zinc finger protein 183)	-0.270676	18.0537	-2.43782	0.0178061	0.20084	-3.371	O15541	4	-2.39253	0.019807	0.208098
MAP7D3	MAP7 domain-containing protein 3	-0.611033	17.2314	-2.45673	0.0202366	0.212211	-3.22897	Q8IWC1	2	-2.45341	0.0198946	0.208579
MYO9B	Unconventional myosin-IXb (Unconventional myosin-9b)	0.119336	21.7531	2.31587	0.0240577	0.232888	-3.6256	Q13459	47	2.39048	0.0199083	0.208579
PACSIN2	Protein kinase C and casein kinase substrate in neurons protein 2 (Syndapin-2) (Syndapin-II) (SdpII)	0.141552	21.9744	2.35695	0.021762	0.221365	-3.54103	Q9UNF0	20	2.38854	0.0200046	0.209005
VAT1	Synaptic vesicle membrane protein VAT-1 homolog (EC 1.-.-.-)	0.154612	22.8894	2.34124	0.0226156	0.224063	-3.57351	Q99536	26	2.38877	0.0199928	0.209005
ARFGEF3	Brefeldin A-inhibited guanine nucleotide-exchange protein 3 (ARFGEF family member 3)	-0.120198	22.3402	-2.30797	0.0245233	0.234453	-3.64173	Q5TH69	58	-2.38556	0.0201531	0.210264
MRPL57	Ribosomal protein 63, mitochondrial (hMRP63) (Mitochondrial large ribosomal subunit protein mL63) (Mitochondrial ribosomal protein 63) (Mitochondrial ribosomal protein L57)	-0.339136	20.4585	-2.40828	0.0191695	0.208095	-3.43366	Q9BQC6	2	-2.38368	0.0202471	0.21066
CHADL	Chondroadherin-like protein	-0.32366	17.3736	-2.44621	0.0190454	0.207346	-3.27712	Q6NUI6	6	-2.41301	0.0203313	0.21066
PLBD2	Putative phospholipase B-like 2 (EC 3.1.1.-) (76 kDa protein) (p76) (LAMA-like protein 2) (Lamina ancestor homolog 2) (Phospholipase B domain-containing protein 2) [Cleaved into: Putative phospholipase B-like 2 32 kDa form; Putative phospholipase B-like 2 45 kDa form]	-0.195471	20.1119	-2.39087	0.0200159	0.211849	-3.47028	Q8NHP8	10	-2.38274	0.0202947	0.21066
GPRIN1	G protein-regulated inducer of neurite outgrowth 1 (GRIN1)	-0.180901	23.6218	-2.32149	0.0237315	0.23122	-3.61411	Q7Z2K8	64	-2.3821	0.0203264	0.21066
TMX3	Protein disulfide-isomerase TMX3 (EC 5.3.4.1) (Thioredoxin domain-containing protein 10) (Thioredoxin-related transmembrane protein 3)	0.154703	21.3622	2.37763	0.0206818	0.214292	-3.49799	Q96JJ7	14	2.38367	0.0202477	0.21066
PHF3	PHD finger protein 3	0.137144	19.8905	2.34023	0.0226717	0.224092	-3.5756	Q92576	22	2.37771	0.0205489	0.212329
C4A	Complement C4-A (Acidic complement C4) (C3 and PZP-like alpha-2-macroglobulin domain-containing protein 2) [Cleaved into: Complement C4 beta chain; Complement C4-A alpha chain; C4a anaphylatoxin; C4b-A; C4d-A; Complement C4 gamma chain]	0.197671	24.7489	2.32007	0.0238133	0.231717	-3.61701	P0C0L4	89	2.378	0.0205345	0.212329
PKN2	Serine/threonine-protein kinase N2 (EC 2.7.11.13) (PKN gamma) (Protein kinase C-like 2) (Protein-kinase C-related kinase 2)	0.124453	20.3283	2.34102	0.022628	0.224063	-3.57397	Q16513	22	2.3766	0.0206058	0.212625
UFD1	Ubiquitin recognition factor in ER-associated degradation protein 1 (Ubiquitin fusion degradation protein 1) (UB fusion protein 1)	-0.10871	21.8929	-2.36031	0.021583	0.220587	-3.53405	Q92890	19	-2.37518	0.020678	0.212908
RPN1	Dolichyl-diphosphooligosaccharide--protein glycosyltransferase subunit 1 (Dolichyl-diphosphooligosaccharide--protein glycosyltransferase 67 kDa subunit) (Ribophorin I) (RPN-I) (Ribophorin-1)	0.136997	23.8627	2.30855	0.0244886	0.234453	-3.64054	P04843	45	2.37495	0.0206899	0.212908
LRRN1	Leucine-rich repeat neuronal protein 1 (Neuronal leucine-rich repeat protein 1) (NLRR-1)	-0.307752	17.0493	-2.53015	0.0155473	0.187688	-3.10742	Q6UXK5	3	-2.40252	0.0208483	0.213526
HRAS	GTPase HRas (H-Ras-1) (Ha-Ras) (Transforming protein p21) (c-H-ras) (p21ras) [Cleaved into: GTPase HRas, N-terminally processed]	-0.151792	21.9544	-2.36559	0.0213049	0.218457	-3.52309	P01112	14	-2.37047	0.0209205	0.213526
SRPRA	Signal recognition particle receptor subunit alpha (SR-alpha) (Docking protein alpha) (DP-alpha)	0.134949	21.0969	2.33406	0.0230157	0.226301	-3.5883	P08240	22	2.3712	0.0208826	0.213526
NBN	Nibrin (Cell cycle regulatory protein p95) (Nijmegen breakage syndrome protein 1)	0.1366	20.1611	2.34418	0.0224539	0.223409	-3.56746	O60934	19	2.37072	0.0209076	0.213526
PALLD	Palladin (SIH002) (Sarcoma antigen NY-SAR-77)	0.171794	21.7923	2.3219	0.0237079	0.23122	-3.61327	Q8WX93	29	2.37226	0.020828	0.213526
KDM5B	Lysine-specific demethylase 5B (EC 1.14.11.-) (Cancer/testis antigen 31) (CT31) (Histone demethylase JARID1B) (Jumonji/ARID domain-containing protein 1B) (PLU-1) (Retinoblastoma-binding protein 2 homolog 1) (RBP2-H1)	0.657807	20.6644	2.34082	0.0226389	0.224063	-3.57438	Q9UGL1	4	2.37255	0.0208132	0.213526
LAP3	Cytosol aminopeptidase (EC 3.4.11.1) (Leucine aminopeptidase 3) (LAP-3) (Leucyl aminopeptidase) (Peptidase S) (Proline aminopeptidase) (EC 3.4.11.5) (Prolyl aminopeptidase)	0.214412	23.9752	2.31608	0.0240457	0.232888	-3.62518	P28838	39	2.36907	0.020993	0.213975
FKBP15	FK506-binding protein 15 (FKBP-15) (133 kDa FK506-binding protein) (133 kDa FKBP) (FKBP-133) (WASP- and FKBP-like protein) (WAFL)	0.128528	21.1366	2.32846	0.0233324	0.228633	-3.59982	Q5T1M5	23	2.36795	0.0210513	0.214279
PCDHGC3	Protocadherin gamma-C3 (PCDH-gamma-C3) (Protocadherin-2) (Protocadherin-43) (PC-43)	-0.160615	22.0342	-2.32738	0.023394	0.228633	-3.60204	Q9UN70	22	-2.36713	0.0210938	0.21442
OGDHL	2-oxoglutarate dehydrogenase-like, mitochondrial (EC 1.2.4.-) (2-oxoglutarate dehydrogenase complex component E1-like) (OGDC-E1-like) (Alpha-ketoglutarate dehydrogenase-like)	-0.181835	22.3546	-2.31118	0.0243329	0.234345	-3.63518	Q9ULD0	38	-2.36636	0.021134	0.214539
RAB24	Ras-related protein Rab-24	-0.173854	20.4997	-2.36519	0.0213256	0.218457	-3.52392	Q969Q5	12	-2.36481	0.0212149	0.214549
MDM4	Protein Mdm4 (Double minute 4 protein) (Mdm2-like p53-binding protein) (Protein Mdmx) (p53-binding protein Mdm4)	0.285942	19.615	2.41793	0.0187141	0.205625	-3.41325	O15151	2	2.3647	0.0212207	0.214549
PLPP3	Phospholipid phosphatase 3 (EC 3.1.3.-) (EC 3.1.3.4) (Lipid phosphate phosphohydrolase 3) (PAP2-beta) (Phosphatidate phosphohydrolase type 2b) (Phosphatidic acid phosphatase 2b) (PAP-2b) (PAP2b) (Vascular endothelial growth factor and type I collagen-inducible protein) (VCIP)	0.360252	20.691	2.33431	0.0230018	0.226301	-3.58779	O14495	10	2.36504	0.0212032	0.214549
AMER2	APC membrane recruitment protein 2 (Amer2) (Protein FAM123A)	-0.160734	23.0337	-2.31521	0.0240965	0.232964	-3.62696	Q8N7J2	27	-2.36353	0.0212821	0.214785
IGHV1-69	Immunoglobulin heavy variable 1-69 (Ig heavy chain V-I region EU) (Ig heavy chain V-I region SIE) (Ig heavy chain V-I region WOL)	0.533967	21.2704	2.34432	0.0224461	0.223409	-3.56717	P01742	2	2.36317	0.0213012	0.214785
PCDH1	Protocadherin-1 (Cadherin-like protein 1) (Protocadherin-42) (PC42)	-0.170245	22.366	-2.30939	0.024439	0.234453	-3.63884	Q08174	31	-2.36133	0.0213979	0.21547
IKBKB	Inhibitor of nuclear factor kappa-B kinase subunit beta (I-kappa-B-kinase beta) (IKK-B) (IKK-beta) (IkBKB) (EC 2.7.11.10) (I-kappa-B kinase 2) (IKK2) (Nuclear factor NF-kappa-B inhibitor kinase beta) (NFKBIKB)	0.142722	20.3334	2.3463	0.0223377	0.223374	-3.56308	O14920	16	2.36065	0.0214339	0.215544
IGLL5	Immunoglobulin lambda-like polypeptide 5 (G lambda-1) (Germline immunoglobulin lambda 1)	0.387979	20.9534	2.35575	0.0218263	0.221365	-3.54352	B9A064	4	2.36007	0.0214645	0.215564
ARL6IP5	PRA1 family protein 3 (ADP-ribosylation factor-like protein 6-interacting protein 5) (ARL-6-interacting protein 5) (Aip-5) (Cytoskeleton-related vitamin A-responsive protein) (Dermal papilla-derived protein 11) (GTRAP3-18) (Glutamate transporter EAAC1-interacting protein) (JM5) (Prenylated Rab acceptor protein 2) (Protein JWa) (Putative MAPK-activating protein PM27)	0.180035	20.9126	2.40633	0.0192623	0.208328	-3.43775	O75915	8	2.35862	0.0215414	0.216047
BNIP1	Vesicle transport protein SEC20 (BCL2/adenovirus E1B 19 kDa protein-interacting protein 1) (Transformation-related gene 8 protein) (TRG-8)	0.127211	20.3651	2.39733	0.0196981	0.210898	-3.45672	Q12981	12	2.35526	0.0217203	0.217261
KDM5A	Lysine-specific demethylase 5A (EC 1.14.11.-) (Histone demethylase JARID1A) (Jumonji/ARID domain-containing protein 1A) (Retinoblastoma-binding protein 2) (RBBP-2)	0.235341	19.8845	2.42736	0.0182786	0.204004	-3.39326	P29375	4	2.35529	0.0217188	0.217261
PARN	Poly(A)-specific ribonuclease PARN (EC 3.1.13.4) (Deadenylating nuclease) (Deadenylation nuclease) (Polyadenylate-specific ribonuclease)	0.129206	20.3927	2.34587	0.0223612	0.223374	-3.56397	O95453	16	2.35331	0.0218249	0.217438
IMPACT	Protein IMPACT (Imprinted and ancient gene protein homolog)	0.157608	19.7737	2.39065	0.0200267	0.211849	-3.47074	Q9P2X3	10	2.35414	0.0217801	0.217438
ITPR2	Inositol 1,4,5-trisphosphate receptor type 2 (IP3 receptor isoform 2) (IP3R 2) (InsP3R2) (Type 2 inositol 1,4,5-trisphosphate receptor) (Type 2 InsP3 receptor)	0.186366	21.9878	2.29653	0.0252112	0.238822	-3.66499	Q14571	49	2.35383	0.0217967	0.217438
PGAM1	Phosphoglycerate mutase 1 (EC 5.4.2.11) (EC 5.4.2.4) (BPG-dependent PGAM 1) (Phosphoglycerate mutase isozyme B) (PGAM-B)	-0.144542	25.6375	-2.30557	0.0246661	0.234867	-3.64662	P18669	25	-2.35058	0.0219719	0.218613
BID	BH3-interacting domain death agonist (p22 BID) (BID) [Cleaved into: BH3-interacting domain death agonist p15 (p15 BID); BH3-interacting domain death agonist p13 (p13 BID); BH3-interacting domain death agonist p11 (p11 BID)]	-0.223096	19.1753	-2.41127	0.0190274	0.207346	-3.42734	P55957	5	-2.34771	0.0221277	0.219872
P4HA2	Prolyl 4-hydroxylase subunit alpha-2 (4-PH alpha-2) (EC 1.14.11.2) (Procollagen-proline,2-oxoglutarate-4-dioxygenase subunit alpha-2)	0.183586	20.2122	2.32821	0.0233466	0.228633	-3.60033	O15460	14	2.34676	0.0221793	0.220094
LRATD2	Protein LRATD2 (Breast cancer membrane protein 101) (LRAT domain-containing 2) (Protein FAM84B) (Protein NSE2)	-0.187685	20.4006	-2.34497	0.0224107	0.223409	-3.56583	Q96KN1	11	-2.34397	0.0223317	0.221022
LYVE1	Lymphatic vessel endothelial hyaluronic acid receptor 1 (LYVE-1) (Cell surface retention sequence-binding protein 1) (CRSBP-1) (Extracellular link domain-containing protein 1) (Hyaluronic acid receptor)	0.466446	16.7614	2.38826	0.0218627	0.221365	-3.39192	Q9Y5Y7	2	2.37399	0.0223148	0.221022
OAT	Ornithine aminotransferase, mitochondrial (EC 2.6.1.13) (Ornithine delta-aminotransferase) (Ornithine--oxo-acid aminotransferase) [Cleaved into: Ornithine aminotransferase, hepatic form; Ornithine aminotransferase, renal form]	-0.178341	21.9372	-2.29624	0.0252289	0.238822	-3.66558	P04181	26	-2.34257	0.0224084	0.22149
RBM28	RNA-binding protein 28 (RNA-binding motif protein 28)	0.194335	21.3437	2.29021	0.0255986	0.239772	-3.67781	Q9NW13	34	2.34189	0.0224458	0.221567
AHCYL1	S-adenosylhomocysteine hydrolase-like protein 1 (DC-expressed AHCY-like molecule) (IP(3)Rs binding protein released with IP(3)) (IRBIT) (Putative adenosylhomocysteinase 2) (S-adenosyl-L-homocysteine hydrolase 2) (AdoHcyase 2)	0.17996	24.5714	2.28255	0.0260754	0.240106	-3.6933	O43865	41	2.33814	0.0226532	0.223321
WDR36	WD repeat-containing protein 36 (T-cell activation WD repeat-containing protein) (TA-WDRP)	0.165291	21.3991	2.30581	0.0246521	0.234867	-3.64614	Q8NI36	18	2.33566	0.0227912	0.223814
ANXA5	Annexin A5 (Anchorin CII) (Annexin V) (Annexin-5) (Calphobindin I) (CBP-I) (Endonexin II) (Lipocortin V) (Placental anticoagulant protein 4) (PP4) (Placental anticoagulant protein I) (PAP-I) (Thromboplastin inhibitor) (Vascular anticoagulant-alpha) (VAC-alpha)	0.197295	25.1534	2.28239	0.0260852	0.240106	-3.69362	P08758	39	2.33564	0.0227926	0.223814
MIB2	E3 ubiquitin-protein ligase MIB2 (EC 2.3.2.27) (Mind bomb homolog 2) (Novel zinc finger protein) (Novelzin) (Putative NF-kappa-B-activating protein 002N) (RING-type E3 ubiquitin transferase MIB2) (Skeletrophin) (Zinc finger ZZ type with ankyrin repeat domain protein 1)	0.741886	17.7512	2.3594	0.0252429	0.238822	-3.40838	Q96AX9	3	2.39545	0.0227432	0.223814
PPP2R5B	Serine/threonine-protein phosphatase 2A 56 kDa regulatory subunit beta isoform (PP2A B subunit isoform B'-beta) (PP2A B subunit isoform B56-beta) (PP2A B subunit isoform PR61-beta) (PP2A B subunit isoform R5-beta)	-0.151267	20.3049	-2.34707	0.0222958	0.223315	-3.56149	Q15173	12	-2.33309	0.022935	0.224484
PSMB5	Proteasome subunit beta type-5 (EC 3.4.25.1) (Macropain epsilon chain) (Multicatalytic endopeptidase complex epsilon chain) (Proteasome chain 6) (Proteasome epsilon chain) (Proteasome subunit MB1) (Proteasome subunit X)	-0.134907	22.789	-2.34889	0.0221964	0.222616	-3.55772	P28074	13	-2.33282	0.0229505	0.224484
ECPAS	Proteasome adapter and scaffold protein ECM29 (Ecm29 proteasome adapter and scaffold) (Proteasome-associated protein ECM29 homolog)	0.0807995	22.4357	2.22583	0.0298566	0.256323	-3.80666	Q5VYK3	56	2.33351	0.0229116	0.224484
RPS24	40S ribosomal protein S24 (Small ribosomal subunit protein eS24)	-0.283653	22.5563	-2.31062	0.0243663	0.234366	-3.63633	P62847	10	-2.3322	0.0229855	0.224534
TUBB1	Tubulin beta-1 chain	0.16838	20.0751	2.30783	0.0245315	0.234453	-3.64202	Q9H4B7	16	2.33148	0.023026	0.224638
HNRNPD	Heterogeneous nuclear ribonucleoprotein D0 (hnRNP D0) (AU-rich element RNA-binding protein 1)	-0.184285	24.4212	-2.28194	0.0261138	0.240106	-3.69453	Q14103	29	-2.33076	0.0230663	0.224739
DENND2B	DENN domain-containing protein 2B (HeLa tumor suppression 1) (Suppression of tumorigenicity 5 protein)	0.684343	18.4159	2.32753	0.0253577	0.239302	-3.50414	P78524	3	2.36141	0.023113	0.224903
USP40	Ubiquitin carboxyl-terminal hydrolase 40 (EC 3.4.19.12) (Deubiquitinating enzyme 40) (Ubiquitin thioesterase 40) (Ubiquitin-specific-processing protease 40)	-0.366402	16.7645	-2.40046	0.0212401	0.21827	-3.36085	Q9NVE5	4	-2.35772	0.0231923	0.225091
SH3GLB1	Endophilin-B1 (Bax-interacting factor 1) (Bif-1) (SH3 domain-containing GRB2-like protein B1)	0.137831	20.8271	2.31603	0.0240486	0.232888	-3.62529	Q9Y371	16	2.3288	0.0231772	0.225091
TMPO	Lamina-associated polypeptide 2, isoform alpha (Thymopoietin isoform alpha) (TP alpha) (Thymopoietin-related peptide isoform alpha) (TPRP isoform alpha) [Cleaved into: Thymopoietin (TP) (Splenin); Thymopentin (TP5)]	0.133523	20.936	2.2852	0.0259099	0.240106	-3.68796	P42166	24	2.3273	0.0232623	0.225479
CHGA	Chromogranin-A (CgA) (Pituitary secretory protein I) (SP-I) [Cleaved into: Vasostatin-1 (Vasostatin I); Vasostatin-2 (Vasostatin II); EA-92; ES-43; Pancreastatin; SS-18; WA-8; WE-14; LF-19; Catestatin (SL21); AL-11; GV-19; GR-44; ER-37; GE-25; Serpinin-RRG; Serpinin; p-Glu serpinin precursor]	-0.542762	20.34	-2.28206	0.0261061	0.240106	-3.69429	P10645	17	-2.32562	0.0233578	0.225651
MLF2	Myeloid leukemia factor 2 (Myelodysplasia-myeloid leukemia factor 2)	-0.166884	20.6776	-2.35043	0.022113	0.222616	-3.55454	Q15773	10	-2.32541	0.0233701	0.225651
SON	Protein SON (Bax antagonist selected in saccharomyces 1) (BASS1) (Negative regulatory element-binding protein) (NRE-binding protein) (Protein DBP-5) (SON3)	-0.120341	23.1794	-2.25358	0.0279504	0.24746	-3.7515	P18583	51	-2.32589	0.0233424	0.225651
ADH5	Alcohol dehydrogenase class-3 (EC 1.1.1.1) (Alcohol dehydrogenase 5) (Alcohol dehydrogenase class chi chain) (Alcohol dehydrogenase class-III) (Glutathione-dependent formaldehyde dehydrogenase) (FALDH) (FDH) (GSH-FDH) (EC 1.1.1.-) (S-(hydroxymethyl)glutathione dehydrogenase) (EC 1.1.1.284)	0.129791	24.0463	2.27499	0.0265539	0.242079	-3.70856	P11766	27	2.32359	0.0234741	0.226364
KRT9	Keratin, type I cytoskeletal 9 (Cytokeratin-9) (CK-9) (Keratin-9) (K9)	-0.65432	24.6965	-2.27671	0.0264443	0.241372	-3.70509	P35527	36	-2.32252	0.0235354	0.226374
CLUH	Clustered mitochondria protein homolog	-0.0905281	22.2084	-2.24669	0.0284133	0.248476	-3.76525	O75153	36	-2.32279	0.0235198	0.226374
HEATR5A	HEAT repeat-containing protein 5A	0.185657	19.9018	2.28108	0.0261676	0.24012	-3.69626	Q86XA9	22	2.32182	0.0235757	0.226471
HBD	Hemoglobin subunit delta (Delta-globin) (Hemoglobin delta chain)	0.30926	23.4544	2.28871	0.0256913	0.240041	-3.68084	P02042	12	2.32031	0.0236627	0.227017
ITGB4	Integrin beta-4 (GP150) (CD antigen CD104)	0.156198	21.9418	2.26059	0.0274859	0.245219	-3.73747	P16144	38	2.31728	0.0238383	0.228119
F13B	Coagulation factor XIII B chain (Fibrin-stabilizing factor B subunit) (Protein-glutamine gamma-glutamyltransferase B chain) (Transglutaminase B chain)	0.349597	17.0495	2.39166	0.0216875	0.221285	-3.39524	P05160	4	2.34652	0.0238137	0.228119
P2RY12	P2Y purinoceptor 12 (P2Y12) (ADP-glucose receptor) (ADPG-R) (P2T(AC)) (P2Y(AC)) (P2Y(cyc)) (P2Y12 platelet ADP receptor) (P2Y(ADP)) (SP1999)	0.278698	19.8278	2.34911	0.0221842	0.222616	-3.55726	Q9H244	4	2.31613	0.0239053	0.228469
NCSTN	Nicastrin	0.146363	21.3313	2.29356	0.0253926	0.239302	-3.67102	Q92542	17	2.31511	0.0239642	0.228741
ZFYVE26	Zinc finger FYVE domain-containing protein 26 (FYVE domain-containing centrosomal protein) (FYVE-CENT) (Spastizin)	-0.286208	17.6283	-2.45113	0.0188222	0.206111	-3.26856	Q68DK2	4	-2.33906	0.0242362	0.230311
RPS23	40S ribosomal protein S23 (Small ribosomal subunit protein uS12)	-0.250274	23.3356	-2.2914	0.0255254	0.239418	-3.6754	P62266	11	-2.31159	0.0241705	0.230311
MRPL15	39S ribosomal protein L15, mitochondrial (L15mt) (MRP-L15) (Mitochondrial large ribosomal subunit protein uL15m)	-0.160991	21.2484	-2.27791	0.0263678	0.240967	-3.70266	Q9P015	19	-2.30987	0.0242718	0.230311
NOSIP	Nitric oxide synthase-interacting protein (E3 ubiquitin-protein ligase NOSIP) (EC 2.3.2.27) (RING-type E3 ubiquitin transferase NOSIP) (eNOS-interacting protein)	0.180306	20.3206	2.2809	0.0261792	0.24012	-3.69664	Q9Y314	17	2.31056	0.0242316	0.230311
MX1	Interferon-induced GTP-binding protein Mx1 (Interferon-induced protein p78) (IFI-78K) (Interferon-regulated resistance GTP-binding protein MxA) (Myxoma resistance protein 1) (Myxovirus resistance protein 1) [Cleaved into: Interferon-induced GTP-binding protein Mx1, N-terminally processed]	0.189273	21.0183	2.26515	0.0271874	0.243133	-3.72832	P20591	25	2.3097	0.0242819	0.230311
NFYA	Nuclear transcription factor Y subunit alpha (CAAT box DNA-binding protein subunit A) (Nuclear transcription factor Y subunit A) (NF-YA)	0.189067	18.3316	2.44186	0.0176266	0.199715	-3.36238	P23511	4	2.30804	0.0243801	0.23095
USP39	U4/U6.U5 tri-snRNP-associated protein 2 (Inactive ubiquitin-specific peptidase 39) (SAD1 homolog) (U4/U6.U5 tri-snRNP-associated 65 kDa protein) (65K)	-0.169972	21.4345	-2.26972	0.0268918	0.24251	-3.71916	Q53GS9	20	-2.30533	0.0245416	0.231996
TIMM13	Mitochondrial import inner membrane translocase subunit Tim13	0.247223	19.9313	2.32804	0.0233563	0.228633	-3.60068	Q9Y5L4	6	2.30515	0.0245523	0.231996
ASTN1	Astrotactin-1	-0.153956	20.2178	-2.28448	0.0259549	0.240106	-3.68941	O14525	16	-2.30417	0.0246108	0.232256
LETM1	Mitochondrial proton/calcium exchanger protein (Leucine zipper-EF-hand-containing transmembrane protein 1)	0.142755	23.1956	2.24062	0.0288271	0.251131	-3.77734	O95202	40	2.30007	0.0248569	0.233698
PLIN3	Perilipin-3 (47 kDa mannose 6-phosphate receptor-binding protein) (47 kDa MPR-binding protein) (Cargo selection protein TIP47) (Mannose-6-phosphate receptor-binding protein 1) (Placental protein 17) (PP17)	0.162576	23.2415	2.2496	0.0282168	0.247725	-3.75944	O60664	31	2.30044	0.0248343	0.233698
RCC1L	RCC1-like G exchanging factor-like protein (RCC1-like) (Williams-Beuren syndrome chromosomal region 16 protein)	0.315149	18.5025	2.27864	0.0263217	0.240839	-3.70119	Q96I51	9	2.30095	0.0248036	0.233698
CLEC11A	C-type lectin domain family 11 member A (C-type lectin superfamily member 3) (Lymphocyte secreted C-type lectin) (Osteolectin) (Stem cell growth factor) (p47)	-0.542824	15.8384	-2.37657	0.0242851	0.234185	-3.37122	Q9Y240	2	-2.35322	0.0250469	0.234312
SPATA5	ATPase family protein 2 homolog (EC 3.6.4.10) (Spermatogenesis-associated factor protein) (Spermatogenesis-associated protein 5)	0.125838	19.9721	2.2837	0.0260034	0.240106	-3.69098	Q8NB90	17	2.29718	0.0250315	0.234312
JAK1	Tyrosine-protein kinase JAK1 (EC 2.7.10.2) (Janus kinase 1) (JAK-1)	0.1559	19.8773	2.26976	0.0268888	0.24251	-3.71907	P23458	18	2.29777	0.0249957	0.234312
PALMD	Palmdelphin (Paralemmin-like protein)	0.204856	18.5831	2.37107	0.0217102	0.221285	-3.47618	Q9NP74	7	2.30833	0.0250382	0.234312
DDX17	Probable ATP-dependent RNA helicase DDX17 (EC 3.6.4.13) (DEAD box protein 17) (DEAD box protein p72) (DEAD box protein p82) (RNA-dependent helicase p72)	-0.120279	24.0812	-2.22598	0.0298465	0.256323	-3.80638	Q92841	50	-2.2964	0.0250788	0.234318
CTBP1	C-terminal-binding protein 1 (CtBP1) (EC 1.1.1.-)	-0.110695	22.6454	-2.26697	0.0270692	0.243133	-3.72467	Q13363	21	-2.29493	0.0251686	0.234866
MEGF8	Multiple epidermal growth factor-like domains protein 8 (Multiple EGF-like domains protein 8) (Epidermal growth factor-like protein 4) (EGF-like protein 4)	0.26723	18.0762	2.2868	0.0258098	0.240106	-3.6847	Q7Z7M0	8	2.29369	0.0252439	0.235276
TNRC6C	Trinucleotide repeat-containing gene 6C protein	-0.451714	18.2188	-2.32954	0.0250963	0.238335	-3.49883	Q9HCJ0	3	-2.31799	0.0254665	0.235596
ENPEP	Glutamyl aminopeptidase (EAP) (EC 3.4.11.7) (Aminopeptidase A) (AP-A) (Differentiation antigen gp160) (CD antigen CD249)	-0.291383	18.3436	-2.31344	0.0260547	0.240106	-3.53715	Q07075	9	-2.31882	0.0254168	0.235596
ADHFE1	Hydroxyacid-oxoacid transhydrogenase, mitochondrial (HOT) (EC 1.1.99.24) (Alcohol dehydrogenase iron-containing protein 1) (ADHFe1) (Fe-containing alcohol dehydrogenase)	-0.267054	19.2167	-2.26344	0.0272989	0.24384	-3.73175	Q8IWW8	12	-2.29048	0.0254412	0.235596
GAA	Lysosomal alpha-glucosidase (EC 3.2.1.20) (Acid maltase) (Aglucosidase alfa) [Cleaved into: 76 kDa lysosomal alpha-glucosidase; 70 kDa lysosomal alpha-glucosidase]	-0.189494	22.3831	-2.24275	0.0286811	0.250235	-3.7731	P10253	30	-2.29114	0.0254006	0.235596
ESYT1	Extended synaptotagmin-1 (E-Syt1) (Membrane-bound C2 domain-containing protein)	0.114033	22.6888	2.22202	0.0301276	0.25718	-3.8142	Q9BSJ8	44	2.2921	0.0253414	0.235596
DPY19L3	Probable C-mannosyltransferase DPY19L3 (EC 2.4.1.-) (Dpy-19-like protein 3) (Protein dpy-19 homolog 3)	0.206155	18.655	2.38987	0.0200657	0.211849	-3.47239	Q6ZPD9	4	2.29051	0.0254392	0.235596
STAT6	Signal transducer and activator of transcription 6 (IL-4 Stat)	0.252615	20.9071	2.28606	0.0258558	0.240106	-3.6862	P42226	8	2.28852	0.0255619	0.236188
APP	Amyloid-beta precursor protein (APP) (ABPP) (APPI) (Alzheimer disease amyloid protein) (Amyloid precursor protein) (Amyloid-beta A4 protein) (Cerebral vascular amyloid peptide) (CVAP) (PreA4) (Protease nexin-II) (PN-II) [Cleaved into: N-APP; Soluble APP-alpha (S-APP-alpha); Soluble APP-beta (S-APP-beta); C99 (Beta-secretase C-terminal fragment) (Beta-CTF); Amyloid-beta protein 42 (Abeta42) (Beta-…	-0.483905	23.7292	-2.23979	0.0288841	0.251131	-3.77899	P05067	35	-2.28526	0.0257643	0.236612
POLR1B	DNA-directed RNA polymerase I subunit RPA2 (RNA polymerase I subunit 2) (EC 2.7.7.6) (DNA-directed RNA polymerase I 135 kDa polypeptide) (RPA135)	-0.479123	18.2704	-2.37801	0.0242065	0.233726	-3.38243	Q9H9Y6	3	-2.34161	0.0257166	0.236612
SIRT3	NAD-dependent protein deacetylase sirtuin-3, mitochondrial (hSIRT3) (EC 2.3.1.286) (Regulatory protein SIR2 homolog 3) (SIR2-like protein 3)	-0.229358	19.9842	-2.31796	0.0239359	0.232609	-3.62133	Q9NTG7	6	-2.28524	0.0257653	0.236612
OPCML	Opioid-binding protein/cell adhesion molecule (OBCAM) (OPCML) (Opioid-binding cell adhesion molecule) (IgLON family member 1)	-0.207578	23.8901	-2.24604	0.0284572	0.248571	-3.76654	Q14982	21	-2.28588	0.0257257	0.236612
INPP1	Inositol polyphosphate 1-phosphatase (IPP) (IPPase) (EC 3.1.3.57)	-0.172832	21.4863	-2.2653	0.0271779	0.243133	-3.72803	P49441	15	-2.28644	0.0256904	0.236612
NUDT18	8-oxo-dGDP phosphatase NUDT18 (EC 3.6.1.58) (2-hydroxy-dADP phosphatase) (7,8-dihydro-8-oxoguanine phosphatase) (MutT homolog 3) (Nucleoside diphosphate-linked moiety X motif 18) (Nudix motif 18)	-0.237619	16.8275	-2.46482	0.0182132	0.203597	-3.23306	Q6ZVK8	5	-2.30688	0.026137	0.23944
ATG9A	Autophagy-related protein 9A (APG9-like 1) (mATG9)	0.2514	19.0393	2.26996	0.0268761	0.24251	-3.71867	Q7Z3C6	9	2.2797	0.0261123	0.23944
MFGE8	Lactadherin (Breast epithelial antigen BA46) (HMFG) (MFGM) (Milk fat globule-EGF factor 8) (MFG-E8) (SED1) [Cleaved into: Lactadherin short form; Medin]	-0.163551	19.3395	-2.27995	0.0262389	0.240374	-3.69855	Q08431	12	-2.27738	0.0262589	0.239972
DNAJC7	DnaJ homolog subfamily C member 7 (Tetratricopeptide repeat protein 2) (TPR repeat protein 2)	0.102478	22.0808	2.21024	0.0309775	0.260004	-3.83741	Q99615	36	2.2774	0.0262571	0.239972
H1-10	Histone H1x	-0.205388	24.3512	-2.23687	0.0290848	0.252584	-3.78478	Q92522	21	-2.27648	0.0263155	0.240197
EML4	Echinoderm microtubule-associated protein-like 4 (EMAP-4) (Restrictedly overexpressed proliferation-associated protein) (Ropp 120)	0.129726	21.8918	2.22206	0.0301248	0.25718	-3.81412	Q9HC35	31	2.27554	0.0263751	0.240448
PAFAH1B2	Platelet-activating factor acetylhydrolase IB subunit beta (EC 3.1.1.47) (PAF acetylhydrolase 30 kDa subunit) (PAF-AH 30 kDa subunit) (PAF-AH subunit beta) (PAFAH subunit beta)	-0.151913	21.2399	-2.32718	0.0234051	0.228633	-3.60244	P68402	9	-2.27339	0.0265121	0.241405
FAM210A	Protein FAM210A	0.23704	19.0027	2.28346	0.0260182	0.240106	-3.69146	Q96ND0	7	2.27059	0.0266915	0.242744
ARL2	ADP-ribosylation factor-like protein 2	-0.199007	20.596	-2.26859	0.0269648	0.242586	-3.72143	P36404	10	-2.26759	0.0268847	0.243647
SGPL1	Sphingosine-1-phosphate lyase 1 (S1PL) (SP-lyase 1) (SPL 1) (hSPL) (EC 4.1.2.27) (Sphingosine-1-phosphate aldolase)	0.167128	20.8232	2.23342	0.0293244	0.253492	-3.79164	O95470	20	2.26845	0.0268296	0.243647
PPP2R5A	Serine/threonine-protein phosphatase 2A 56 kDa regulatory subunit alpha isoform (PP2A B subunit isoform B'-alpha) (PP2A B subunit isoform B56-alpha) (PP2A B subunit isoform PR61-alpha) (PR61alpha) (PP2A B subunit isoform R5-alpha)	0.186956	21.1556	2.25202	0.0280545	0.24746	-3.75462	Q15172	13	2.26736	0.0268999	0.243647
CDK1	Cyclin-dependent kinase 1 (CDK1) (EC 2.7.11.22) (EC 2.7.11.23) (Cell division control protein 2 homolog) (Cell division protein kinase 1) (p34 protein kinase)	0.269068	20.2025	2.23222	0.029408	0.253923	-3.79402	P06493	15	2.26704	0.0269205	0.243647
KRT2	Keratin, type II cytoskeletal 2 epidermal (Cytokeratin-2e) (CK-2e) (Epithelial keratin-2e) (Keratin-2 epidermis) (Keratin-2e) (K2e) (Type-II keratin Kb2)	-0.609181	25.3569	-2.21861	0.0303715	0.257797	-3.82093	P35908	44	-2.26354	0.0271476	0.243895
ENTPD3	Ectonucleoside triphosphate diphosphohydrolase 3 (NTPDase 3) (EC 3.6.1.5) (CD39 antigen-like 3) (Ecto-ATP diphosphohydrolase 3) (Ecto-ATPDase 3) (Ecto-ATPase 3) (Ecto-apyrase 3) (HB6)	-0.421745	17.3623	-2.26375	0.0280489	0.24746	-3.69057	O75355	4	-2.27267	0.0272575	0.243895
LRRTM4	Leucine-rich repeat transmembrane neuronal protein 4	-0.264502	19.9305	-2.24868	0.0282787	0.247725	-3.76128	Q86VH4	9	-2.26222	0.0272339	0.243895
MDGA2	MAM domain-containing glycosylphosphatidylinositol anchor protein 2 (MAM domain-containing protein 1)	-0.203515	18.0513	-2.36738	0.0219048	0.221466	-3.4763	Q7Z553	6	-2.27576	0.0270585	0.243895
RAB22A	Ras-related protein Rab-22A (Rab-22)	-0.144937	20.7925	-2.29134	0.025529	0.239418	-3.67552	Q9UL26	11	-2.26374	0.0271345	0.243895
ZNF622	Zinc finger protein 622 (Zinc finger-like protein 9)	0.139577	20.1753	2.25184	0.0280666	0.24746	-3.75498	Q969S3	15	2.26094	0.0273176	0.243895
RTF2	Replication termination factor 2 (RTF2) (Replication termination factor 2 domain-containing protein 1)	0.17026	20.2936	2.27248	0.0267142	0.242424	-3.7136	Q9BY42	11	2.26523	0.0270379	0.243895
MLH1	DNA mismatch repair protein Mlh1 (MutL protein homolog 1)	0.240576	20.0156	2.27337	0.0266572	0.242424	-3.71181	P40692	7	2.26266	0.0272051	0.243895
POLE3	DNA polymerase epsilon subunit 3 (Arsenic-transactivated protein) (AsTP) (Chromatin accessibility complex 17 kDa protein) (CHRAC-17) (HuCHRAC17) (DNA polymerase II subunit 3) (DNA polymerase epsilon subunit p17)	0.255786	18.8112	2.26528	0.0271789	0.243133	-3.72806	Q9NRF9	7	2.26117	0.0273026	0.243895
TMED5	Transmembrane emp24 domain-containing protein 5 (p24 family protein gamma-2) (p24gamma2) (p28)	0.279075	19.3827	2.28884	0.0256833	0.240041	-3.68058	Q9Y3A6	4	2.26064	0.0273376	0.243895
ASB1	Ankyrin repeat and SOCS box protein 1 (ASB-1)	0.35168	16.6019	2.50996	0.0179009	0.201606	-3.12896	Q9Y576	2	2.31977	0.0270202	0.243895
ALG9	Alpha-1,2-mannosyltransferase ALG9 (EC 2.4.1.259) (EC 2.4.1.261) (Asparagine-linked glycosylation protein 9 homolog) (Disrupted in bipolar disorder protein 1) (Dol-P-Man:Man(6)GlcNAc(2)-PP-Dol alpha-1,2-mannosyltransferase) (Dol-P-Man:Man(8)GlcNAc(2)-PP-Dol alpha-1,2-mannosyltransferase)	0.449568	17.536	2.29877	0.026957	0.242586	-3.56524	Q9H6U8	3	2.29062	0.0271477	0.243895
RPS3	40S ribosomal protein S3 (EC 4.2.99.18) (Small ribosomal subunit protein uS3)	-0.210195	24.218	-2.21398	0.0307056	0.258651	-3.83006	P23396	28	-2.25979	0.0273928	0.244098
MAPK10	Mitogen-activated protein kinase 10 (MAP kinase 10) (MAPK 10) (EC 2.7.11.24) (MAP kinase p49 3F12) (Stress-activated protein kinase 1b) (SAPK1b) (Stress-activated protein kinase JNK3) (c-Jun N-terminal kinase 3)	-0.165847	22.3272	-2.23094	0.0294975	0.254403	-3.79656	P53779	17	-2.25797	0.0275131	0.244879
RRS1	Ribosome biogenesis regulatory protein homolog	-0.141911	23.0166	-2.22265	0.0300824	0.25718	-3.81295	Q15050	21	-2.25695	0.0275803	0.245187
FAM107B	Protein FAM107B	-0.222105	19.3427	-2.30921	0.0244497	0.234453	-3.63921	Q9H098	5	-2.25581	0.0276557	0.245277
FES	Tyrosine-protein kinase Fes/Fps (EC 2.7.10.2) (Feline sarcoma/Fujinami avian sarcoma oncogene homolog) (Proto-oncogene c-Fes) (Proto-oncogene c-Fps) (p93c-fes)	0.567403	15.9739	2.31537	0.0278587	0.247077	-3.48801	P07332	2	2.30954	0.0276512	0.245277
MAP1S	Microtubule-associated protein 1S (MAP-1S) (BPY2-interacting protein 1) (Microtubule-associated protein 8) (Variable charge Y chromosome 2-interacting protein 1) (VCY2-interacting protein 1) (VCY2IP-1) [Cleaved into: MAP1S heavy chain; MAP1S light chain]	-0.084745	22.3999	-2.18636	0.0327661	0.268125	-3.88415	Q66K74	32	-2.25365	0.0277994	0.246261
DHRS4	Dehydrogenase/reductase SDR family member 4 (EC 1.1.1.184) (NADPH-dependent carbonyl reductase/NADP-retinol dehydrogenase) (CR) (PHCR) (NADPH-dependent retinol dehydrogenase/reductase) (NRDR) (humNRDR) (Peroxisomal short-chain alcohol dehydrogenase) (PSCD) (SCAD-SRL) (Short chain dehydrogenase/reductase family 25C member 2) (Short-chain dehydrogenase/reductase family member 4)	-0.229019	21.5599	-2.22336	0.0300318	0.25718	-3.81155	Q9BTZ2	14	-2.2519	0.0279158	0.247001
ACAT2	Acetyl-CoA acetyltransferase, cytosolic (EC 2.3.1.9) (Acetyl-CoA transferase-like protein) (Cytosolic acetoacetyl-CoA thiolase)	-0.124748	22.775	-2.22251	0.0300926	0.25718	-3.81323	Q9BWD1	20	-2.25024	0.0280272	0.247694
VPS13C	Vacuolar protein sorting-associated protein 13C	0.0955815	22.2401	2.16245	0.0346465	0.275372	-3.9305	Q709C8	69	2.24876	0.0281267	0.248282
ATP5F1E	ATP synthase subunit epsilon, mitochondrial (ATPase subunit epsilon) (ATP synthase F1 subunit epsilon)	-0.23907	22.9057	-2.28521	0.0259088	0.240106	-3.68792	P56381	5	-2.24676	0.0282614	0.248886
TRIP6	Thyroid receptor-interacting protein 6 (TR-interacting protein 6) (TRIP-6) (Opa-interacting protein 1) (OIP-1) (Zyxin-related protein 1) (ZRP-1)	0.16125	20.4229	2.23442	0.029255	0.253492	-3.78966	Q15654	14	2.24718	0.0282331	0.248886
PLCL1	Inactive phospholipase C-like protein 1 (PLC-L1) (Phospholipase C-deleted in lung carcinoma) (Phospholipase C-related but catalytically inactive protein) (PRIP)	-0.14272	21.7073	-2.18965	0.0325141	0.266958	-3.87773	Q15111	38	-2.24599	0.0283136	0.249053
PDLIM5	PDZ and LIM domain protein 5 (Enigma homolog) (Enigma-like PDZ and LIM domains protein)	0.128795	22.5484	2.1922	0.0323199	0.266407	-3.87274	Q96HC4	31	2.24486	0.02839	0.249142
UBXN4	UBX domain-containing protein 4 (Erasin) (UBX domain-containing protein 2)	0.156848	22.0425	2.2339	0.0292909	0.253492	-3.79068	Q92575	14	2.24491	0.0283862	0.249142
GRID2	Glutamate receptor ionotropic, delta-2 (GluD2) (GluR delta-2 subunit)	-0.395476	17.8702	-2.29661	0.0270922	0.243133	-3.56936	O43424	3	-2.26758	0.0286391	0.25045
RPL27A	60S ribosomal protein L27a (Large ribosomal subunit protein uL15)	-0.199661	22.0422	-2.23359	0.0293128	0.253492	-3.79131	P46776	11	-2.2414	0.0286252	0.25045
CLASP2	CLIP-associating protein 2 (Cytoplasmic linker-associated protein 2) (Protein Orbit homolog 2) (hOrbit2)	-0.11178	24.193	-2.1673	0.034258	0.273772	-3.92115	O75122	68	-2.24196	0.0285874	0.25045
GLDC	Glycine dehydrogenase (decarboxylating), mitochondrial (EC 1.4.4.2) (Glycine cleavage system P protein) (Glycine decarboxylase) (Glycine dehydrogenase (aminomethyl-transferring))	-0.213937	21.7187	-2.19439	0.0321548	0.266314	-3.86848	P23378	28	-2.23971	0.0287413	0.250542
PI4K2A	Phosphatidylinositol 4-kinase type 2-alpha (EC 2.7.1.67) (Phosphatidylinositol 4-kinase type II-alpha)	-0.14675	19.736	-2.28351	0.0267711	0.24251	-3.63439	Q9BTU6	12	-2.25048	0.028725	0.250542
LRBA	Lipopolysaccharide-responsive and beige-like anchor protein (Beige-like protein) (CDC4-like protein)	0.166117	20.5842	2.20488	0.0313711	0.261935	-3.84793	P50851	20	2.23958	0.0287497	0.250542
INF2	Inverted formin-2 (HBEBP2-binding protein C)	-0.109538	22.2545	-2.17157	0.0339184	0.272508	-3.91287	Q27J81	41	-2.2388	0.0288036	0.250722
ARF5	ADP-ribosylation factor 5	-0.166821	21.5542	-2.33726	0.0228368	0.225132	-3.58172	P84085	6	-2.23769	0.0288797	0.250802
GOT1	Aspartate aminotransferase, cytoplasmic (cAspAT) (EC 2.6.1.1) (EC 2.6.1.3) (Cysteine aminotransferase, cytoplasmic) (Cysteine transaminase, cytoplasmic) (cCAT) (Glutamate oxaloacetate transaminase 1) (Transaminase A)	-0.163925	24.16	-2.18769	0.0326643	0.267583	-3.88156	P17174	33	-2.23811	0.0288508	0.250802
LCLAT1	Lysocardiolipin acyltransferase 1 (EC 2.3.1.-) (1-acylglycerol-3-phosphate O-acyltransferase 8) (1-AGP acyltransferase 8) (1-AGPAT 8) (EC 2.3.1.51) (Acyl-CoA:lysocardiolipin acyltransferase 1)	0.170388	19.0284	2.28278	0.0260613	0.240106	-3.69285	Q6UWP7	8	2.23711	0.0289199	0.250862
RPL23A	60S ribosomal protein L23a (Large ribosomal subunit protein uL23)	-0.199205	23.2347	-2.20426	0.0314169	0.261935	-3.84915	P62750	16	-2.23415	0.0291244	0.25193
SMC2	Structural maintenance of chromosomes protein 2 (SMC protein 2) (SMC-2) (Chromosome-associated protein E) (hCAP-E) (XCAP-E homolog)	0.13275	21.9778	2.17016	0.03403	0.273113	-3.9156	O95347	53	2.23387	0.0291436	0.25193
GBP2	Guanylate-binding protein 2 (EC 3.6.5.-) (GTP-binding protein 2) (GBP-2) (HuGBP-2) (Guanine nucleotide-binding protein 2) (Interferon-induced guanylate-binding protein 2)	0.34121	20.9548	2.19295	0.0322634	0.266407	-3.87129	P32456	20	2.23436	0.0291099	0.25193
SLC44A2	Choline transporter-like protein 2 (Solute carrier family 44 member 2)	0.184122	22.0489	2.20234	0.0315595	0.262343	-3.85292	Q8IWA5	17	2.23256	0.0292352	0.252431
LIG1	DNA ligase 1 (EC 6.5.1.1) (DNA ligase I) (Polydeoxyribonucleotide synthase [ATP] 1)	0.218236	18.9044	2.22645	0.0306101	0.258651	-3.74554	P18858	12	2.24169	0.0293257	0.252921
MAP2	Microtubule-associated protein 2 (MAP-2)	-0.128134	26.1184	-2.17188	0.0338936	0.272508	-3.91227	P11137	152	-2.22791	0.0295604	0.254654
BCAP29	B-cell receptor-associated protein 29 (BCR-associated protein 29) (Bap29)	0.192541	21.8619	2.20453	0.0313971	0.261935	-3.84862	Q9UHQ4	14	2.22687	0.0296333	0.254989
ASPHD2	Aspartate beta-hydroxylase domain-containing protein 2 (EC 1.14.11.-)	-0.271004	16.5631	-2.41852	0.0203476	0.212211	-3.33222	Q6ICH7	2	-2.25219	0.0296752	0.255057
TMEM63A	CSC1-like protein 1 (Transmembrane protein 63A)	0.322782	18.2352	2.27087	0.0275824	0.245787	-3.66892	O94886	3	2.23574	0.0297381	0.255306
PRTFDC1	Phosphoribosyltransferase domain-containing protein 1	-0.299909	19.1821	-2.21682	0.0304997	0.258302	-3.82445	Q9NRG1	6	-2.2196	0.0301492	0.25649
SHMT2	Serine hydroxymethyltransferase, mitochondrial (SHMT) (EC 2.1.2.1) (Glycine hydroxymethyltransferase) (Serine methylase)	-0.220164	23.6327	-2.17351	0.0337656	0.272508	-3.90912	P34897	34	-2.22079	0.0300644	0.25649
DCTN6	Dynactin subunit 6 (Dynactin subunit p27) (Protein WS-3)	-0.185939	21.8302	-2.2494	0.0282305	0.247725	-3.75985	O00399	8	-2.22016	0.0301091	0.25649
TUB	Tubby protein homolog	-0.16616	19.4131	-2.22749	0.0297397	0.255905	-3.80339	P50607	11	-2.21994	0.0301247	0.25649
TARS2	Threonine--tRNA ligase, mitochondrial (EC 6.1.1.3) (Threonyl-tRNA synthetase) (ThrRS) (Threonyl-tRNA synthetase-like 1)	-0.113388	21.2764	-2.20203	0.0315821	0.262343	-3.85352	Q9BW92	19	-2.22178	0.0299938	0.25649
DMXL1	DmX-like protein 1 (X-like 1 protein)	-0.0924234	20.5987	-2.16303	0.0346003	0.275372	-3.9294	Q9Y485	30	-2.22064	0.0300748	0.25649
PIK3C2A	Phosphatidylinositol 4-phosphate 3-kinase C2 domain-containing subunit alpha (PI3K-C2-alpha) (PtdIns-3-kinase C2 subunit alpha) (EC 2.7.1.154) (Phosphoinositide 3-kinase-C2-alpha)	0.145269	19.4783	2.18222	0.0330847	0.269558	-3.8922	O00443	23	2.2212	0.0300351	0.25649
SNX4	Sorting nexin-4	0.148435	21.0692	2.19166	0.0323609	0.266407	-3.8738	O95219	19	2.22129	0.0300286	0.25649
U2AF2	Splicing factor U2AF 65 kDa subunit (U2 auxiliary factor 65 kDa subunit) (hU2AF(65)) (hU2AF65) (U2 snRNP auxiliary factor large subunit)	-0.17763	23.2922	-2.18424	0.0329288	0.269054	-3.88827	P26368	19	-2.21798	0.0302654	0.257187
TUBB6	Tubulin beta-6 chain (Tubulin beta class V)	-0.19638	21.7704	-2.19787	0.0318929	0.264436	-3.86167	Q9BUF5	13	-2.21669	0.0303579	0.257682
GRB10	Growth factor receptor-bound protein 10 (GRB10 adapter protein) (Insulin receptor-binding protein Grb-IR)	0.51029	17.2952	2.21639	0.0325619	0.267036	-3.7126	Q13322	5	2.24155	0.0304116	0.257847
ARF1	ADP-ribosylation factor 1	-0.143071	23.9514	-2.19222	0.0323189	0.266407	-3.87272	P84077	17	-2.21381	0.0305658	0.25857
SUPT6H	Transcription elongation factor SPT6 (hSPT6) (Histone chaperone suppressor of Ty6) (Tat-cotransactivator 2 protein) (Tat-CT2 protein)	0.0842938	21.567	2.13066	0.0372932	0.286156	-3.99148	Q7KZ85	43	2.21427	0.0305325	0.25857
PPP2R2B	Serine/threonine-protein phosphatase 2A 55 kDa regulatory subunit B beta isoform (PP2A subunit B isoform B55-beta) (PP2A subunit B isoform PR55-beta) (PP2A subunit B isoform R2-beta) (PP2A subunit B isoform beta)	-0.22398	18.9411	-2.25733	0.0277012	0.246143	-3.74401	Q00005	5	-2.21064	0.0307959	0.260224
DNAJB6	DnaJ homolog subfamily B member 6 (HHDJ1) (Heat shock protein J2) (HSJ-2) (MRJ) (MSJ-1)	-0.163972	21.7904	-2.20172	0.0316055	0.262343	-3.85413	O75190	13	-2.20991	0.0308491	0.26038
EEA1	Early endosome antigen 1 (Endosome-associated protein p162) (Zinc finger FYVE domain-containing protein 2)	0.169592	24.2938	2.1547	0.0352765	0.277943	-3.94545	Q15075	104	2.20943	0.0308843	0.260385
PLD3	5'-3' exonuclease PLD3 (EC 3.1.16.1) (Choline phosphatase 3) (HindIII K4L homolog) (Hu-K4) (Phosphatidylcholine-hydrolyzing phospholipase D3) (Phospholipase D3) (PLD 3)	-0.1541	21.3438	-2.20488	0.0313709	0.261935	-3.84793	Q8IV08	13	-2.2084	0.0309597	0.260728
SLC44A1	Choline transporter-like protein 1 (CDw92) (Solute carrier family 44 member 1) (CD antigen CD92)	0.201654	21.5816	2.17166	0.033911	0.272508	-3.91269	Q8WWI5	17	2.20396	0.0312858	0.263179
ATP1B3	Sodium/potassium-transporting ATPase subunit beta-3 (Sodium/potassium-dependent ATPase subunit beta-3) (ATPB-3) (CD antigen CD298)	0.167397	22.2356	2.17904	0.0333319	0.270577	-3.89838	P54709	16	2.20339	0.0313281	0.26324
GOLGA7B	Golgin subfamily A member 7B	-0.286931	17.7656	-2.3369	0.0246685	0.234867	-3.50229	Q2TAP0	3	-2.228	0.0313724	0.263317
SLC1A3	Excitatory amino acid transporter 1 (Sodium-dependent glutamate/aspartate transporter 1) (GLAST-1) (Solute carrier family 1 member 3)	0.206579	23.854	2.17661	0.0335214	0.271643	-3.90309	P43003	14	2.20187	0.0314408	0.263597
FSCN1	Fascin (55 kDa actin-bundling protein) (Singed-like protein) (p55)	0.123253	24.9695	2.13703	0.0367492	0.283595	-3.97932	Q16658	48	2.20084	0.031517	0.263942
CTBP2	C-terminal-binding protein 2 (CtBP2)	-0.197391	20.7025	-2.21909	0.0303368	0.257794	-3.81998	P56545	8	-2.19978	0.0315963	0.264311
CCDC86	Coiled-coil domain-containing protein 86 (Cytokine-induced protein with coiled-coil domain)	-0.189098	20.6013	-2.16731	0.0342571	0.273772	-3.92112	Q9H6F5	17	-2.19812	0.0317198	0.265049
COTL1	Coactosin-like protein	-0.210675	23.0413	-2.16275	0.0346222	0.275372	-3.92992	Q14019	17	-2.1959	0.0318866	0.265265
ACACA	Acetyl-CoA carboxylase 1 (ACC1) (EC 6.4.1.2) (Acetyl-Coenzyme A carboxylase alpha) (ACC-alpha)	-0.11709	22.6133	-2.12762	0.0375557	0.286997	-3.99728	Q13085	63	-2.19671	0.0318259	0.265265
SPTAN1	Spectrin alpha chain, non-erythrocytic 1 (Alpha-II spectrin) (Fodrin alpha chain) (Spectrin, non-erythroid alpha subunit)	0.143519	27.5882	2.16884	0.0341351	0.273372	-3.91816	Q13813	290	2.19625	0.0318604	0.265265
ANO10	Anoctamin-10 (Transmembrane protein 16K)	0.169752	19.2876	2.17916	0.0333226	0.270577	-3.89815	Q9NW15	14	2.19589	0.0318869	0.265265
PPP1R3F	Protein phosphatase 1 regulatory subunit 3F (R3F)	-0.255847	17.591	-2.20192	0.0315904	0.262343	-3.85373	Q6ZSY5	6	-2.19064	0.0322835	0.268267
H1-6	Histone H1t (Testicular H1 histone)	-0.404053	18.5279	-2.17285	0.034653	0.275372	-3.858	P22492	7	-2.19906	0.0323978	0.26892
NEBL	Nebulette (Actin-binding Z-disk protein)	-0.174165	21.9092	-2.2104	0.0309661	0.260004	-3.8371	O76041	9	-2.18779	0.0325008	0.269395
SUGP2	SURP and G-patch domain-containing protein 2 (Arginine/serine-rich-splicing factor 14) (Splicing factor, arginine/serine-rich 14)	-0.123316	23.0634	-2.12536	0.0377511	0.287767	-4.00157	Q8IX01	45	-2.18738	0.0325324	0.269395
PTPRC	Receptor-type tyrosine-protein phosphatase C (EC 3.1.3.48) (Leukocyte common antigen) (L-CA) (T200) (CD antigen CD45)	0.213009	21.0784	2.14399	0.0361625	0.28209	-3.966	P08575	26	2.18698	0.0325627	0.269395
CCS	Copper chaperone for superoxide dismutase (Superoxide dismutase copper chaperone)	-0.122888	21.2914	-2.25313	0.0279802	0.24746	-3.7524	O14618	10	-2.18489	0.0327233	0.270426
PSAT1	Phosphoserine aminotransferase (EC 2.6.1.52) (Phosphohydroxythreonine aminotransferase) (PSAT)	0.197816	25.1148	2.1375	0.0367097	0.283595	-3.97843	Q9Y617	33	2.1844	0.0327604	0.270435
CHTOP	Chromatin target of PRMT1 protein (Friend of PRMT1 protein) (Small arginine- and glycine-rich protein) (SRAG)	-0.231051	21.7699	-2.16474	0.0344627	0.275115	-3.92609	Q9Y3Y2	11	-2.18271	0.0328913	0.271218
KPRP	Keratinocyte proline-rich protein (hKPRP)	-0.583068	17.9807	-2.15308	0.0354089	0.277943	-3.94855	Q5T749	3	-2.17897	0.0331805	0.271585
GPATCH2	G patch domain-containing protein 2	-0.286344	16.5471	-2.52335	0.0173539	0.199027	-3.11044	Q9NW75	2	-2.22537	0.0333691	0.271585
SLC25A51	Solute carrier family 25 member 51 (Mitochondrial carrier triple repeat protein 1)	-0.262369	16.981	-2.60248	0.0144237	0.180285	-2.96487	Q9H1U9	2	-2.22752	0.0332102	0.271585
HDHD3	Haloacid dehalogenase-like hydrolase domain-containing protein 3	-0.197342	18.9656	-2.24845	0.0282944	0.247725	-3.76174	Q9BSH5	5	-2.17847	0.0332195	0.271585
TAF7	Transcription initiation factor TFIID subunit 7 (RNA polymerase II TBP-associated factor subunit F) (Transcription initiation factor TFIID 55 kDa subunit) (TAF(II)55) (TAFII-55) (TAFII55)	-0.173268	19.4986	-2.21387	0.0307131	0.258651	-3.83026	Q15545	8	-2.17714	0.0333232	0.271585
COG8	Conserved oligomeric Golgi complex subunit 8 (COG complex subunit 8) (Component of oligomeric Golgi complex 8)	-0.125533	20.1814	-2.22034	0.0302472	0.257616	-3.81751	Q96MW5	11	-2.17679	0.0333505	0.271585
SFPQ	Splicing factor, proline- and glutamine-rich (100 kDa DNA-pairing protein) (hPOMp100) (DNA-binding p52/p100 complex, 100 kDa subunit) (Polypyrimidine tract-binding protein-associated-splicing factor) (PSF) (PTB-associated-splicing factor)	-0.119756	25.2097	-2.11256	0.038878	0.292373	-4.02586	P23246	53	-2.17794	0.0332612	0.271585
PPM1B	Protein phosphatase 1B (EC 3.1.3.16) (Protein phosphatase 2C isoform beta) (PP2C-beta)	-0.113708	21.4762	-2.15614	0.0351588	0.277721	-3.94268	O75688	19	-2.17655	0.0333696	0.271585
FSD1	Fibronectin type III and SPRY domain-containing protein 1 (MID1-related protein 1) (Microtubule-associated protein GLFND)	-0.106555	22.1457	-2.14565	0.0360241	0.281889	-3.96283	Q9BTV5	23	-2.18059	0.0330553	0.271585
ALOX5	Arachidonate 5-lipoxygenase (5-LO) (5-lipoxygenase) (EC 1.13.11.34)	0.215574	18.9367	2.18944	0.0333539	0.270577	-3.81644	P09917	10	2.18903	0.0331612	0.271585
PARVB	Beta-parvin (Affixin)	0.286748	18.6175	2.25741	0.0296525	0.255446	-3.65442	Q9HBI1	5	2.20264	0.0332435	0.271585
PPBP	Platelet basic protein (PBP) (C-X-C motif chemokine 7) (Leukocyte-derived growth factor) (LDGF) (Macrophage-derived growth factor) (MDGF) (Small-inducible cytokine B7) [Cleaved into: Connective tissue-activating peptide III (CTAP-III) (LA-PF4) (Low-affinity platelet factor IV); TC-2; Connective tissue-activating peptide III(1-81) (CTAP-III(1-81)); Beta-thromboglobulin (Beta-TG); Neutrophil-activa…	0.374742	19.8452	2.17192	0.0338904	0.272508	-3.91219	P02775	4	2.1793	0.033155	0.271585
KRT6B	Keratin, type II cytoskeletal 6B (Cytokeratin-6B) (CK-6B) (Keratin-6B) (K6B) (Type-II keratin Kb10)	-0.736412	21.0805	-2.1389	0.0365909	0.283384	-3.97575	P04259	4	-2.17236	0.0336985	0.273964
PRKCI	Protein kinase C iota type (EC 2.7.11.13) (Atypical protein kinase C-lambda/iota) (PRKC-lambda/iota) (aPKC-lambda/iota) (nPKC-iota)	0.188644	18.5693	2.20887	0.0310775	0.260552	-3.8401	P41743	7	2.17098	0.0338071	0.274437
C3orf33	Protein C3orf33 (Protein AC3-33)	0.311287	16.0778	2.28669	0.0277205	0.246143	-3.58825	Q6P1S2	2	2.19495	0.0338297	0.274437
FBXO45	F-box/SPRY domain-containing protein 1 (F-box only protein 45) (hFbxo45)	-0.365607	17.5721	-2.24098	0.0307889	0.258999	-3.66682	P0C2W1	2	-2.19251	0.0340181	0.274778
HDGFL2	Hepatoma-derived growth factor-related protein 2 (HDGF-related protein 2) (HRP-2) (Hepatoma-derived growth factor 2) (HDGF-2)	-0.204685	22.8358	-2.12837	0.0374904	0.286997	-3.99584	Q7Z4V5	23	-2.16859	0.0339968	0.274778
SQSTM1	Sequestosome-1 (EBI3-associated protein of 60 kDa) (EBIAP) (p60) (Phosphotyrosine-independent ligand for the Lck SH2 domain of 62 kDa) (Ubiquitin-binding protein p62)	0.172835	19.0368	2.1565	0.0351291	0.277721	-3.94198	Q13501	13	2.16918	0.0339503	0.274778
TIA1	Nucleolysin TIA-1 isoform p40 (RNA-binding protein TIA-1) (T-cell-restricted intracellular antigen-1) (TIA-1) (p40-TIA-1)	0.192475	20.1081	2.18961	0.0325169	0.266958	-3.8778	P31483	8	2.16912	0.0339545	0.274778
TBCC	Tubulin-specific chaperone C (Tubulin-folding cofactor C) (CFC)	-0.113309	21.0456	-2.18289	0.0330333	0.269432	-3.8909	Q15814	14	-2.16769	0.0340688	0.274893
VANGL2	Vang-like protein 2 (Loop-tail protein 1 homolog) (Strabismus 1) (Van Gogh-like protein 2)	0.180969	19.3874	2.25728	0.0277044	0.246143	-3.7441	Q9ULK5	5	2.16618	0.0341892	0.275568
TERF2IP	Telomeric repeat-binding factor 2-interacting protein 1 (TERF2-interacting telomeric protein 1) (TRF2-interacting telomeric protein 1) (Dopamine receptor-interacting protein 5) (Repressor/activator protein 1 homolog) (RAP1 homolog) (hRap1)	-0.152224	20.3477	-2.13582	0.0368519	0.283639	-3.98163	Q9NYB0	18	-2.16331	0.0344188	0.276528
NUP58	Nucleoporin p58/p45 (58 kDa nucleoporin) (Nucleoporin-like protein 1)	0.201503	20.06	2.15337	0.0353857	0.277943	-3.94801	Q9BVL2	11	2.16391	0.0343702	0.276528
IGHG1	Immunoglobulin heavy constant gamma 1 (Ig gamma-1 chain C region) (Ig gamma-1 chain C region EU) (Ig gamma-1 chain C region KOL) (Ig gamma-1 chain C region NIE)	0.246912	24.5609	2.12437	0.0378377	0.287767	-4.00346	P01857	21	2.16369	0.0343879	0.276528
ACVR2A	Activin receptor type-2A (EC 2.7.11.30) (Activin receptor type IIA) (ACTR-IIA) (ACTRIIA)	-0.289167	16.5141	-2.30257	0.0267208	0.242424	-3.55936	P27037	2	-2.18602	0.0345225	0.276875
THSD7A	Thrombospondin type-1 domain-containing protein 7A [Cleaved into: Thrombospondin type-1 domain-containing protein 7A, soluble form]	-0.228671	18.8977	-2.13633	0.0368084	0.283595	-3.98066	Q9UPZ6	13	-2.16186	0.0345357	0.276875
SAR1A	GTP-binding protein SAR1a (COPII-associated small GTPase)	-0.14711	21.7018	-2.15114	0.0355692	0.27891	-3.9523	Q9NR31	14	-2.16005	0.0346819	0.27716
LMNB2	Lamin-B2	0.13662	24.3026	2.10163	0.0398632	0.29561	-4.04651	Q03252	52	2.16081	0.0346199	0.27716
FKBP5	Peptidyl-prolyl cis-trans isomerase FKBP5 (PPIase FKBP5) (EC 5.2.1.8) (51 kDa FK506-binding protein) (51 kDa FKBP) (FKBP-51) (54 kDa progesterone receptor-associated immunophilin) (Androgen-regulated protein 6) (FF1 antigen) (FK506-binding protein 5) (FKBP-5) (FKBP54) (p54) (HSP90-binding immunophilin) (Rotamase)	0.232237	21.6239	2.11856	0.0383464	0.289506	-4.0145	Q13451	25	2.16039	0.0346542	0.27716
EIF1AX	Eukaryotic translation initiation factor 1A, X-chromosomal (eIF-1A X isoform) (Eukaryotic translation initiation factor 4C) (eIF-4C)	-0.156185	22.7766	-2.16965	0.0340708	0.273149	-3.9166	P47813	11	-2.15871	0.0347899	0.277727
KRT8	Keratin, type II cytoskeletal 8 (Cytokeratin-8) (CK-8) (Keratin-8) (K8) (Type-II keratin Kb8)	0.259788	24.3861	2.11116	0.0390033	0.292373	-4.02852	P05787	60	2.15825	0.0348276	0.277733
TAPBP	Tapasin (TPN) (TPSN) (NGS-17) (TAP-associated protein) (TAP-binding protein)	0.230347	20.761	2.17912	0.0333254	0.270577	-3.89822	O15533	6	2.15713	0.0349187	0.277915
TMSB10	Thymosin beta-10	0.299201	21.5546	2.13994	0.0365035	0.283384	-3.97377	P63313	8	2.15706	0.0349244	0.277915
PSME3IP1	PSME3-interacting protein (NEFA-interacting nuclear protein NIP30) (PA28G-interacting protein)	-0.164254	20.3708	-2.16071	0.0347872	0.275947	-3.93387	Q9GZU8	11	-2.15519	0.0350762	0.278828
DTYMK	Thymidylate kinase (EC 2.7.4.9) (dTMP kinase)	0.122928	22.0734	2.13953	0.0365379	0.283384	-3.97455	P23919	17	2.15451	0.0351324	0.278979
KRT18	Keratin, type I cytoskeletal 18 (Cell proliferation-inducing gene 46 protein) (Cytokeratin-18) (CK-18) (Keratin-18) (K18)	0.224967	23.7796	2.10523	0.0395359	0.294578	-4.03971	P05783	55	2.15365	0.0352025	0.279241
VSIR	V-type immunoglobulin domain-containing suppressor of T-cell activation (Platelet receptor Gi24) (Stress-induced secreted protein-1) (Sisp-1) (V-set domain-containing immunoregulatory receptor) (V-set immunoregulatory receptor)	0.293566	17.6339	2.21659	0.031321	0.261935	-3.76453	Q9H7M9	2	2.16008	0.0354525	0.280927
KIAA1549	UPF0606 protein KIAA1549	-0.156419	19.4919	-2.18395	0.0329512	0.269054	-3.88883	Q9HCM3	9	-2.14853	0.0356242	0.28199
MMAB	Corrinoid adenosyltransferase (EC 2.5.1.17) (Cob(II)alamin adenosyltransferase) (Cob(II)yrinic acid a,c-diamide adenosyltransferase) (Cobinamide/cobalamin adenosyltransferase) (Methylmalonic aciduria type B protein)	-0.163597	19.7962	-2.19143	0.0323789	0.266407	-3.87426	Q96EY8	8	-2.14761	0.0356999	0.281995
MOV10	Helicase MOV-10 (EC 3.6.4.13) (Armitage homolog) (Moloney leukemia virus 10 protein)	0.20179	18.895	2.12294	0.0379621	0.287767	-4.00617	Q9HCE1	14	2.14763	0.0356988	0.281995
RAB5A	Ras-related protein Rab-5A (EC 3.6.5.2)	-0.162804	21.6516	-2.19167	0.0323603	0.266407	-3.87378	P20339	8	-2.14703	0.0357482	0.28208
PSMB3	Proteasome subunit beta type-3 (EC 3.4.25.1) (Proteasome chain 13) (Proteasome component C10-II) (Proteasome theta chain)	-0.170485	22.4054	-2.13888	0.0365924	0.283384	-3.97579	P49720	12	-2.14478	0.0359356	0.283261
ASAH1	Acid ceramidase (AC) (ACDase) (Acid CDase) (EC 3.5.1.23) (Acylsphingosine deacylase) (N-acylethanolamine hydrolase ASAH1) (EC 3.5.1.-) (N-acylsphingosine amidohydrolase) (Putative 32 kDa heart protein) (PHP32) [Cleaved into: Acid ceramidase subunit alpha; Acid ceramidase subunit beta]	-0.192516	22.2637	-2.10489	0.0395672	0.294578	-4.04036	Q13510	22	-2.14335	0.0360555	0.283909
PAXX	Protein PAXX (Paralog of XRCC4 and XLF) (XRCC4-like small protein)	-0.155684	20.6338	-2.15315	0.0354037	0.277943	-3.94843	Q9BUH6	11	-2.14275	0.0361054	0.284004
IGLC7	Immunoglobulin lambda constant 7 (Ig lambda-7 chain C region)	-0.563783	20.9583	-2.14386	0.0383308	0.289506	-3.85348	A0M8Q6	2	-2.16451	0.0362429	0.28449
CHMP6	Charged multivesicular body protein 6 (Chromatin-modifying protein 6) (Vacuolar protein sorting-associated protein 20) (Vps20) (hVps20)	-0.118498	20.4187	-2.27106	0.0268056	0.24251	-3.71647	Q96FZ7	8	-2.14142	0.036217	0.28449
PCSK1N	ProSAAS (Proprotein convertase subtilisin/kexin type 1 inhibitor) (Proprotein convertase 1 inhibitor) (pro-SAAS) [Cleaved into: KEP; Big SAAS (b-SAAS); Little SAAS (l-SAAS) (N-proSAAS); Big PEN-LEN (b-PEN-LEN) (SAAS CT(1-49)); PEN; Little LEN (l-LEN); Big LEN (b-LEN) (SAAS CT(25-40))]	-0.222653	19.563	-2.12783	0.0375374	0.286997	-3.99688	Q9UHG2	10	-2.13946	0.0363821	0.285005
PRKCSH	Glucosidase 2 subunit beta (80K-H protein) (Glucosidase II subunit beta) (Protein kinase C substrate 60.1 kDa protein heavy chain) (PKCSH)	0.136232	23.4375	2.08995	0.0409394	0.300036	-4.06845	P14314	32	2.13943	0.0363845	0.285005
PEX10	Peroxisome biogenesis factor 10 (Peroxin-10) (Peroxisomal biogenesis factor 10) (Peroxisome assembly protein 10) (RING finger protein 69)	-0.257367	17.9876	-2.18653	0.0335784	0.271811	-3.832	O60683	5	-2.14738	0.0365007	0.285618
KPNA2	Importin subunit alpha-1 (Karyopherin subunit alpha-2) (RAG cohort protein 1) (SRP1-alpha)	0.15446	21.715	2.13081	0.0372808	0.286156	-3.99121	P52292	13	2.13687	0.0366005	0.285686
P4HB	Protein disulfide-isomerase (PDI) (EC 5.3.4.1) (Cellular thyroid hormone-binding protein) (Prolyl 4-hydroxylase subunit beta) (p55)	0.172102	24.9332	2.08389	0.0415074	0.301063	-4.07979	P07237	59	2.1366	0.0366235	0.285686
SALL2	Sal-like protein 2 (Zinc finger protein 795) (Zinc finger protein SALL2) (Zinc finger protein Spalt-2) (Sal-2) (hSal2)	0.186186	17.902	2.23984	0.0288803	0.251131	-3.77888	Q9Y467	4	2.13714	0.0365778	0.285686
RUFY3	Protein RUFY3 (RUN and FYVE domain-containing protein 3) (Rap2-interacting protein x) (RIPx) (Single axon-regulated protein) (Singar)	-0.130476	23.5022	-2.08131	0.0417516	0.301898	-4.08462	Q7L099	37	-2.13522	0.0367406	0.286248
NEDD4L	E3 ubiquitin-protein ligase NEDD4-like (EC 2.3.2.26) (HECT-type E3 ubiquitin transferase NED4L) (NEDD4.2) (Nedd4-2)	0.10844	21.3686	2.08223	0.0416649	0.30182	-4.08291	Q96PU5	31	2.13462	0.0367918	0.286248
DFFA	DNA fragmentation factor subunit alpha (DNA fragmentation factor 45 kDa subunit) (DFF-45) (Inhibitor of CAD) (ICAD)	0.109145	20.761	2.14142	0.0363784	0.282893	-3.97093	O00273	15	2.13441	0.0368098	0.286248
KRT5	Keratin, type II cytoskeletal 5 (58 kDa cytokeratin) (Cytokeratin-5) (CK-5) (Keratin-5) (K5) (Type-II keratin Kb5)	-0.751134	23.9414	-2.09226	0.0407247	0.298998	-4.06412	P13647	24	-2.13371	0.0368693	0.286414
FAM171A2	Protein FAM171A2	-0.15888	20.3584	-2.12339	0.0379227	0.287767	-4.00532	A8MVW0	13	-2.13161	0.0370494	0.287515
POP4	Ribonuclease P protein subunit p29 (hPOP4) (EC 3.1.26.5)	-0.250477	17.1911	-2.55224	0.0162256	0.191818	-3.05521	O95707	3	-2.17704	0.037112	0.287594
AKAP2	A-kinase anchor protein 2 (AKAP-2) (AKAP-KL) (Protein kinase A-anchoring protein 2) (PRKA2)	0.105471	21.7872	2.09627	0.0403536	0.297776	-4.05658	Q9Y2D5	23	2.13059	0.0371361	0.287594
SAMD4B	Protein Smaug homolog 2 (Smaug 2) (hSmaug2) (Sterile alpha motif domain-containing protein 4B) (SAM domain-containing protein 4B)	0.17696	18.2411	2.22129	0.0301793	0.257329	-3.81563	Q5PRF9	5	2.13009	0.0371797	0.287636
NIBAN1	Protein Niban 1 (Cell growth-inhibiting gene 39 protein) (Protein FAM129A)	0.251549	20.1155	2.09323	0.0406348	0.298998	-4.0623	Q9BZQ8	16	2.1273	0.0374197	0.289194
TARS3	Threonine--tRNA ligase 2, cytoplasmic (EC 6.1.1.3) (Threonyl-tRNA synthetase) (ThrRS) (Threonyl-tRNA synthetase protein 3)	-0.121583	21.0848	-2.0926	0.0406932	0.298998	-4.06349	A2RTX5	22	-2.12597	0.0375346	0.289759
AMPD2	AMP deaminase 2 (EC 3.5.4.6) (AMP deaminase isoform L)	0.0890823	22.4919	2.06073	0.0437431	0.30773	-4.1229	Q01433	35	2.12512	0.0376085	0.289759
CASK	Peripheral plasma membrane protein CASK (hCASK) (EC 2.7.11.1) (Calcium/calmodulin-dependent serine protein kinase) (Protein lin-2 homolog)	0.118968	23.3165	2.0687	0.042963	0.305953	-4.10813	O14936	38	2.12542	0.0375829	0.289759
TIMM10B	Mitochondrial import inner membrane translocase subunit Tim10 B (Fracture callus protein 1) (FxC1) (Mitochondrial import inner membrane translocase subunit Tim9 B) (TIMM10B) (Tim10b)	0.356353	17.0548	2.18855	0.0346781	0.275372	-3.78301	Q9Y5J6	2	2.1472	0.0376812	0.290022
POLR2C	DNA-directed RNA polymerase II subunit RPB3 (RNA polymerase II subunit 3) (RNA polymerase II subunit B3) (DNA-directed RNA polymerase II 33 kDa polypeptide) (RPB33) (DNA-directed RNA polymerase II subunit C) (RPB31)	-0.166009	19.6824	-2.14798	0.0358301	0.280663	-3.95835	P19387	9	-2.12359	0.0377419	0.290117
NT5DC1	5'-nucleotidase domain-containing protein 1 (EC 3.1.3.-)	-0.157043	20.4382	-2.10005	0.0400074	0.296179	-4.04948	Q5TFE4	16	-2.12252	0.0378349	0.290117
HSPA4L	Heat shock 70 kDa protein 4L (Heat shock 70-related protein APG-1) (Osmotic stress protein 94)	-0.132087	23.3047	-2.06454	0.0433692	0.306769	-4.11585	O95757	48	-2.12227	0.0378571	0.290117
MED15	Mediator of RNA polymerase II transcription subunit 15 (Activator-recruited cofactor 105 kDa component) (ARC105) (CTG repeat protein 7a) (Mediator complex subunit 15) (Positive cofactor 2 glutamine/Q-rich-associated protein) (PC2 glutamine/Q-rich-associated protein) (TPA-inducible gene 1 protein) (TIG-1) (Trinucleotide repeat-containing gene 7 protein)	0.176299	17.0014	2.43131	0.0197366	0.210898	-3.30684	Q96RN5	5	2.14478	0.0378867	0.290117
IGLV3-21	Immunoglobulin lambda variable 3-21 (Ig lambda chain V-III region LOI) (Ig lambda chain V-V region DEL) (Ig lambda chain V-VII region MOT)	0.417622	18.2903	2.10694	0.0393817	0.294071	-4.03648	P80748	4	2.12234	0.0378504	0.290117
FAM133B	Protein FAM133B	-0.202879	18.8737	-2.21692	0.030493	0.258302	-3.82426	Q5BKY9	3	-2.12131	0.0379405	0.290233
ZC3HAV1L	Zinc finger CCCH-type antiviral protein 1-like	-0.368363	18.0721	-2.14523	0.0382138	0.289085	-3.86233	Q96H79	5	-2.14344	0.0380005	0.290396
CSNK2A1	Casein kinase II subunit alpha (CK II alpha) (EC 2.7.11.1)	-0.107877	21.8819	-2.12689	0.0376191	0.28719	-3.99867	P68400	15	-2.11946	0.038103	0.290884
STT3B	Dolichyl-diphosphooligosaccharide--protein glycosyltransferase subunit STT3B (Oligosaccharyl transferase subunit STT3B) (STT3-B) (EC 2.4.99.18) (Source of immunodominant MHC-associated peptides homolog)	0.152118	21.2112	2.09776	0.0402165	0.297056	-4.05378	Q8TCJ2	16	2.11901	0.0381422	0.290887
FMR1	Synaptic functional regulator FMR1 (Fragile X mental retardation protein 1) (FMRP) (Protein FMR-1)	-0.117023	21.2508	-2.11125	0.038995	0.292373	-4.02834	Q06787	16	-2.11838	0.0381977	0.291015
STXBP6	Syntaxin-binding protein 6 (Amisyn)	-0.155439	21.1774	-2.13659	0.0367864	0.283595	-3.98016	Q8NFX7	10	-2.11681	0.0383356	0.291559
MIA3	Transport and Golgi organization protein 1 homolog (TANGO1) (C219-reactive peptide) (D320) (Melanoma inhibitory activity protein 3)	0.128054	22.1134	2.05949	0.0438657	0.307962	-4.1252	Q5JRA6	44	2.11669	0.0383466	0.291559
KRT7	Keratin, type II cytoskeletal 7 (Cytokeratin-7) (CK-7) (Keratin-7) (K7) (Sarcolectin) (Type-II keratin Kb7)	0.26289	22.9252	2.07206	0.0426374	0.304702	-4.10188	P08729	37	2.11623	0.038387	0.291571
USP13	Ubiquitin carboxyl-terminal hydrolase 13 (EC 3.4.19.12) (Deubiquitinating enzyme 13) (Isopeptidase T-3) (ISOT-3) (Ubiquitin thioesterase 13) (Ubiquitin-specific-processing protease 13)	-0.181807	17.9495	-2.17396	0.0337299	0.272508	-3.90825	Q92995	6	-2.11574	0.0384306	0.291607
PPP1R12C	Protein phosphatase 1 regulatory subunit 12C (Protein phosphatase 1 myosin-binding subunit of 85 kDa) (Protein phosphatase 1 myosin-binding subunit p85)	0.112523	20.9081	2.09915	0.0400892	0.296408	-4.05117	Q9BZL4	18	2.11511	0.0384859	0.291732
WDR35	WD repeat-containing protein 35 (Intraflagellar transport protein 121 homolog)	0.261348	16.7901	2.52011	0.0174846	0.199032	-3.11477	Q9P2L0	2	2.15991	0.0385255	0.291737
LSAMP	Limbic system-associated membrane protein (LSAMP) (IgLON family member 3)	-0.142155	23.1444	-2.07791	0.0420753	0.302459	-4.09097	Q13449	22	-2.1133	0.0386465	0.292359
KRR1	KRR1 small subunit processome component homolog (HIV-1 Rev-binding protein 2) (KRR-R motif-containing protein 1) (Rev-interacting protein 1) (Rip-1)	0.196202	20.725	2.08532	0.041373	0.301063	-4.07712	Q13601	15	2.11222	0.0387431	0.2925
FLNC	Filamin-C (FLN-C) (FLNc) (ABP-280-like protein) (ABP-L) (Actin-binding-like protein) (Filamin-2) (Gamma-filamin)	0.29903	24.8382	2.06864	0.0429687	0.305953	-4.10824	Q14315	131	2.11239	0.0387278	0.2925
LGALS9	Galectin-9 (Gal-9) (Ecalectin) (Tumor antigen HOM-HD-21)	0.178053	19.8331	2.15341	0.0353823	0.277943	-3.94793	O00182	7	2.11145	0.0388116	0.292724
SLC25A25	Calcium-binding mitochondrial carrier protein SCaMC-2 (Mitochondrial ATP-Mg/Pi carrier protein 3) (Mitochondrial Ca(2+)-dependent solute carrier protein 3) (Small calcium-binding mitochondrial carrier protein 2) (Solute carrier family 25 member 25)	-0.120782	21.6255	-2.08743	0.0411749	0.300733	-4.07317	Q6KCM7	19	-2.11081	0.0388683	0.292857
CCDC124	Coiled-coil domain-containing protein 124	-0.145311	22.9497	-2.06791	0.0430399	0.30617	-4.1096	Q96CT7	26	-2.10978	0.0389609	0.293261
PHC3	Polyhomeotic-like protein 3 (Early development regulatory protein 3) (Homolog of polyhomeotic 3) (hPH3)	-0.276446	17.5215	-2.35628	0.025421	0.239302	-3.42222	Q8NDX5	4	-2.15365	0.0390545	0.293391
GK	Glycerol kinase (GK) (Glycerokinase) (EC 2.7.1.30) (ATP:glycerol 3-phosphotransferase)	-0.147761	21.5013	-2.07898	0.0419736	0.302307	-4.08898	P32189	19	-2.10828	0.0390954	0.293391
NEO1	Neogenin (Immunoglobulin superfamily DCC subclass member 2)	-0.126308	21.7082	-2.05857	0.0439574	0.30803	-4.12691	Q92859	32	-2.10833	0.0390911	0.293391
ANKFY1	Rabankyrin-5 (Rank-5) (Ankyrin repeat and FYVE domain-containing protein 1) (Ankyrin repeats hooked to a zinc finger motif)	0.128005	22.4743	2.05115	0.0446989	0.309922	-4.14063	Q9P2R3	39	2.10561	0.0393356	0.294019
DHRS7B	Dehydrogenase/reductase SDR family member 7B (EC 1.1.-.-) (Short-chain dehydrogenase/reductase family 32C member 1)	0.142865	20.2519	2.12398	0.0378718	0.287767	-4.00421	Q6IAN0	11	2.1059	0.039309	0.294019
ARFIP1	Arfaptin-1 (ADP-ribosylation factor-interacting protein 1)	0.151679	21.4424	2.07854	0.0420154	0.302318	-4.0898	P53367	18	2.10595	0.0393049	0.294019
ALB	Serum albumin	0.300876	28.2627	2.0619	0.0436286	0.30773	-4.12075	P02768	93	2.10634	0.0392693	0.294019
GOSR1	Golgi SNAP receptor complex member 1 (28 kDa Golgi SNARE protein) (28 kDa cis-Golgi SNARE p28) (GOS-28)	0.155638	19.3188	2.17306	0.033801	0.272508	-3.90999	O95249	7	2.10439	0.0394457	0.294549
NOS1	Nitric oxide synthase, brain (EC 1.14.13.39) (Constitutive NOS) (NC-NOS) (NOS type I) (Neuronal NOS) (N-NOS) (nNOS) (Peptidyl-cysteine S-nitrosylase NOS1) (bNOS)	0.185171	19.946	2.06506	0.0433178	0.306695	-4.11488	P29475	23	2.10379	0.0395005	0.29457
HMGXB4	HMG domain-containing protein 4 (HMG box-containing protein 4) (High mobility group protein 2-like 1) (Protein HMGBCG)	0.334013	17.0353	2.16204	0.0368056	0.283595	-3.81241	Q9UGU5	4	2.12583	0.0395269	0.29457
FAM114A2	Protein FAM114A2	0.101238	20.7204	2.08126	0.0417561	0.301898	-4.08471	Q9NRY5	20	2.10222	0.0396427	0.29514
ADIRF	Adipogenesis regulatory factor (Adipogenesis factor rich in obesity) (Adipose most abundant gene transcript 2 protein) (Adipose-specific protein 2) (apM-2)	0.266694	20.311	2.0943	0.0405351	0.298822	-4.06028	Q15847	7	2.09996	0.0398486	0.296379
FAU	40S ribosomal protein S30 (Small ribosomal subunit protein eS30)	-0.235911	20.1117	-2.12293	0.0379629	0.287767	-4.00619	P62861	5	-2.09564	0.0402443	0.297488
MCEE	Methylmalonyl-CoA epimerase, mitochondrial (EC 5.1.99.1) (DL-methylmalonyl-CoA racemase)	-0.204733	19.3422	-2.11634	0.0385426	0.290695	-4.01871	Q96PE7	7	-2.09658	0.0401578	0.297488
PRKAR2B	cAMP-dependent protein kinase type II-beta regulatory subunit	-0.160652	22.5027	-2.06668	0.0431595	0.306448	-4.11187	P31323	18	-2.09556	0.0402521	0.297488
RBM39	RNA-binding protein 39 (CAPER alpha) (Hepatocellular carcinoma protein 1) (RNA-binding motif protein 39) (RNA-binding region-containing protein 2) (Splicing factor HCC1)	-0.13754	23.0625	-2.05232	0.0445811	0.309686	-4.13847	Q14498	27	-2.09531	0.0402749	0.297488
RTKN	Rhotekin	-0.121857	21.2575	-2.07295	0.0425513	0.304702	-4.10022	Q9BST9	19	-2.09672	0.0401448	0.297488
PALD1	Paladin	0.114141	20.5478	2.06327	0.0434931	0.307357	-4.1182	Q9ULE6	22	2.09536	0.0402703	0.297488
TM9SF4	Transmembrane 9 superfamily member 4 (Tumor cannibalism associated protein 1)	0.151285	19.7552	2.08376	0.0415204	0.301063	-4.08005	Q92544	14	2.096	0.0402111	0.297488
MPDU1	Mannose-P-dolichol utilization defect 1 protein (Suppressor of Lec15 and Lec35 glycosylation mutation homolog) (SL15)	0.324353	18.5959	2.10249	0.0397849	0.29532	-4.04488	O75352	3	2.0947	0.040331	0.297609
SLC25A6	ADP/ATP translocase 3 (ADP,ATP carrier protein 3) (ADP,ATP carrier protein, isoform T2) (ANT 2) (Adenine nucleotide translocator 3) (ANT 3) (Solute carrier family 25 member 6) [Cleaved into: ADP/ATP translocase 3, N-terminally processed]	0.192037	21.6812	2.07374	0.042475	0.304458	-4.09874	P12236	13	2.09309	0.0404796	0.298413
CEND1	Cell cycle exit and neuronal differentiation protein 1 (BM88 antigen)	-0.180038	21.8072	-2.10362	0.0396818	0.294847	-4.04275	Q8N111	9	-2.09139	0.0406372	0.298624
YTHDC1	YTH domain-containing protein 1 (Splicing factor YT521) (YT521-B)	-0.175553	21.9094	-2.06101	0.0437155	0.30773	-4.12238	Q96MU7	18	-2.09182	0.0405971	0.298624
MAPK8	Mitogen-activated protein kinase 8 (MAP kinase 8) (MAPK 8) (EC 2.7.11.24) (JNK-46) (Stress-activated protein kinase 1c) (SAPK1c) (Stress-activated protein kinase JNK1) (c-Jun N-terminal kinase 1)	-0.130516	19.5002	-2.24972	0.0282089	0.247725	-3.75921	P45983	6	-2.09107	0.0406672	0.298624
LCMT1	Leucine carboxyl methyltransferase 1 (EC 2.1.1.233) (Protein-leucine O-methyltransferase) ([Phosphatase 2A protein]-leucine-carboxy methyltransferase 1)	-0.129539	22.2592	-2.07252	0.0425927	0.304702	-4.10102	Q9UIC8	17	-2.09109	0.0406651	0.298624
FBXO38	F-box only protein 38	-0.211494	17.5332	-2.15313	0.0362538	0.282216	-3.8952	Q6PIJ6	6	-2.09911	0.0407376	0.298849
UPRT	Uracil phosphoribosyltransferase homolog	-0.18095	19.1975	-2.14458	0.0361136	0.282001	-3.96488	Q96BW1	6	-2.08879	0.0408794	0.299329
GBP1	Guanylate-binding protein 1 (EC 3.6.5.-) (GTP-binding protein 1) (GBP-1) (HuGBP-1) (Guanine nucleotide-binding protein 1) (Interferon-induced guanylate-binding protein 1)	0.250045	22.057	2.04701	0.0451163	0.311215	-4.14824	P32455	27	2.08832	0.0409227	0.299329
APOC2	Apolipoprotein C-II (Apo-CII) (ApoC-II) (Apolipoprotein C2) [Cleaved into: Proapolipoprotein C-II (ProapoC-II)]	0.371577	18.0079	2.08437	0.0414622	0.301063	-4.0789	P02655	3	2.08866	0.0408914	0.299329
RAB5B	Ras-related protein Rab-5B	-0.180288	21.3225	-2.12488	0.0377933	0.287767	-4.00249	P61020	7	-2.08745	0.0410042	0.299634
AAMP	Angio-associated migratory cell protein	-0.0957674	20.1951	-2.15669	0.0351135	0.277721	-3.94161	Q13685	12	-2.08694	0.0410525	0.299695
IGHV3-38	Probable non-functional immunoglobulin heavy variable 3-38	-0.33386	16.5266	-2.27224	0.0306573	0.258651	-3.57386	A0A0C4DH36	2	-2.12813	0.0412767	0.300249
RASSF2	Ras association domain-containing protein 2	-0.161996	19.5923	-2.08798	0.0411236	0.300733	-4.07215	P50749	11	-2.08446	0.0412854	0.300249
ARPIN	Arpin (Arp2/3 inhibition protein)	-0.159517	20.3846	-2.08937	0.0409931	0.300136	-4.06953	Q7Z6K5	11	-2.08443	0.0412882	0.300249
KRAS	GTPase KRas (K-Ras 2) (Ki-Ras) (c-K-ras) (c-Ki-ras) [Cleaved into: GTPase KRas, N-terminally processed]	-0.117129	21.3019	-2.29876	0.0250758	0.238335	-3.66047	P01116	6	-2.08496	0.0412379	0.300249
CKM	Creatine kinase M-type (EC 2.7.3.2) (Creatine kinase M chain) (Creatine phosphokinase M-type) (CPK-M) (M-CK)	-0.438415	17.7028	-2.10909	0.0414041	0.301063	-3.89292	P06732	3	-2.10468	0.0414321	0.300713
THOC2	THO complex subunit 2 (Tho2) (hTREX120)	0.115228	21.0572	2.03241	0.0466185	0.31706	-4.17506	Q8NI27	32	2.08305	0.0414181	0.300713
SLC20A2	Sodium-dependent phosphate transporter 2 (Gibbon ape leukemia virus receptor 2) (GLVR-2) (Phosphate transporter 2) (PiT-2) (Pit2) (hPit2) (Solute carrier family 20 member 2)	0.210774	18.6751	2.11077	0.0390376	0.292373	-4.02924	Q08357	6	2.08221	0.0414973	0.300896
CNTN2	Contactin-2 (Axonal glycoprotein TAG-1) (Axonin-1) (Transient axonal glycoprotein 1) (TAX-1)	-0.135589	22.4242	-2.03506	0.0463432	0.315621	-4.17021	Q02246	30	-2.0811	0.0416022	0.301365
CARM1	Histone-arginine methyltransferase CARM1 (EC 2.1.1.319) (Coactivator-associated arginine methyltransferase 1) (Protein arginine N-methyltransferase 4)	0.136827	20.6967	2.0529	0.0445228	0.309681	-4.13739	Q86X55	19	2.08023	0.041685	0.30157
UTP4	U3 small nucleolar RNA-associated protein 4 homolog (Cirhin) (UTP4 small subunit processome component)	0.165105	16.6972	2.30584	0.0253892	0.239302	-3.59986	Q969X6	4	2.08864	0.0417107	0.30157
EDIL3	EGF-like repeat and discoidin I-like domain-containing protein 3 (Developmentally-regulated endothelial cell locus 1 protein) (Integrin-binding protein DEL1)	-0.148585	20.4372	-2.05804	0.0440098	0.30811	-4.12789	O43854	16	-2.07871	0.0418292	0.30169
AKT3	RAC-gamma serine/threonine-protein kinase (EC 2.7.11.1) (Protein kinase Akt-3) (Protein kinase B gamma) (PKB gamma) (RAC-PK-gamma) (STK-2)	-0.122681	21.8349	-2.03679	0.0461632	0.315047	-4.16703	Q9Y243	26	-2.07833	0.0418658	0.30169
NSDHL	Sterol-4-alpha-carboxylate 3-dehydrogenase, decarboxylating (EC 1.1.1.170) (Protein H105e3)	-0.0977897	21.2016	-2.06956	0.0428789	0.305894	-4.10652	Q15738	18	-2.07819	0.0418787	0.30169
SERINC1	Serine incorporator 1 (Tumor differentially expressed protein 1-like) (Tumor differentially expressed protein 2)	0.244624	17.8236	2.11101	0.0390162	0.292373	-4.02879	Q9NRX5	4	2.07809	0.041888	0.30169
KRT15	Keratin, type I cytoskeletal 15 (Cytokeratin-15) (CK-15) (Keratin-15) (K15)	-0.722992	19.2611	-2.04029	0.045803	0.313935	-4.16062	P19012	7	-2.07617	0.0420719	0.301791
CSPG4	Chondroitin sulfate proteoglycan 4 (Chondroitin sulfate proteoglycan NG2) (Melanoma chondroitin sulfate proteoglycan) (Melanoma-associated chondroitin sulfate proteoglycan)	-0.154317	22.7206	-2.02161	0.0477576	0.320584	-4.19479	Q6UVK1	59	-2.07464	0.0422189	0.301791
TP53BP1	TP53-binding protein 1 (53BP1) (p53-binding protein 1) (p53BP1)	-0.124031	22.7312	-2.01424	0.0485481	0.321599	-4.2082	Q12888	65	-2.07459	0.0422234	0.301791
ELP1	Elongator complex protein 1 (ELP1) (IkappaB kinase complex-associated protein) (IKK complex-associated protein) (p150)	0.0859416	20.7314	2.02703	0.0471829	0.318739	-4.1849	O95163	28	2.07589	0.0420986	0.301791
GNAS	Guanine nucleotide-binding protein G(s) subunit alpha isoforms short (Adenylate cyclase-stimulating G alpha protein)	0.109377	23.0904	2.0436	0.0454632	0.31189	-4.15452	P63092	22	2.07479	0.0422043	0.301791
IPO9	Importin-9 (Imp9) (Ran-binding protein 9) (RanBP9)	0.125487	22.0778	2.03181	0.0466811	0.31706	-4.17616	Q96P70	27	2.07477	0.0422061	0.301791
TOMM6	Mitochondrial import receptor subunit TOM6 homolog (Overexpressed breast tumor protein) (Translocase of outer membrane 6 kDa subunit homolog)	0.283478	17.4776	2.13202	0.0380399	0.28806	-3.9428	Q96B49	2	2.08347	0.0421989	0.301791
SLC35F6	Solute carrier family 35 member F6 (ANT2-binding protein) (ANT2BP) (Transport and Golgi organization 9 homolog)	0.36788	19.1074	2.12894	0.0396235	0.294705	-3.88193	Q8N357	2	2.09685	0.0421571	0.301791
NUP210	Nuclear pore membrane glycoprotein 210 (Nuclear pore protein gp210) (Nuclear envelope pore membrane protein POM 210) (POM210) (Nucleoporin Nup210) (Pore membrane protein of 210 kDa)	0.171163	20.6561	2.03187	0.0466747	0.31706	-4.17604	Q8TEM1	27	2.07362	0.0423167	0.302107
TAP1	Antigen peptide transporter 1 (APT1) (ATP-binding cassette sub-family B member 2) (Peptide supply factor 1) (Peptide transporter PSF1) (PSF-1) (Peptide transporter TAP1) (Peptide transporter involved in antigen processing 1) (Really interesting new gene 4 protein)	0.171941	20.6578	2.05896	0.0439185	0.30803	-4.12618	Q03518	13	2.07329	0.042348	0.302107
CASP14	Caspase-14 (CASP-14) (EC 3.4.22.-) [Cleaved into: Caspase-14 subunit p17, mature form; Caspase-14 subunit p10, mature form; Caspase-14 subunit p20, intermediate form; Caspase-14 subunit p8, intermediate form]	-0.357261	19.3686	-2.04704	0.0451138	0.311215	-4.1482	P31944	8	-2.07201	0.0424717	0.302373
LAMTOR3	Ragulator complex protein LAMTOR3 (Late endosomal/lysosomal adaptor and MAPK and MTOR activator 3) (MEK-binding partner 1) (Mp1) (Mitogen-activated protein kinase kinase 1-interacting protein 1) (Mitogen-activated protein kinase scaffold protein 1)	-0.221439	19.0545	-2.09232	0.0407184	0.298998	-4.06399	Q9UHA4	6	-2.07135	0.0425355	0.302373
LGALSL	Galectin-related protein (Galectin-like protein) (Lectin galactoside-binding-like protein)	-0.149494	19.7919	-2.14467	0.0361056	0.282001	-3.9647	Q3ZCW2	7	-2.07123	0.0425464	0.302373
CLIP2	CAP-Gly domain-containing linker protein 2 (Cytoplasmic linker protein 115) (CLIP-115) (Cytoplasmic linker protein 2) (Williams-Beuren syndrome chromosomal region 3 protein) (Williams-Beuren syndrome chromosomal region 4 protein)	0.129587	24.2613	2.01278	0.0487059	0.322022	-4.21084	Q9UDT6	73	2.07151	0.0425196	0.302373
ACADSB	Short/branched chain specific acyl-CoA dehydrogenase, mitochondrial (SBCAD) (EC 1.3.8.5) (2-methyl branched chain acyl-CoA dehydrogenase) (2-MEBCAD) (2-methylbutyryl-coenzyme A dehydrogenase) (2-methylbutyryl-CoA dehydrogenase)	-0.137428	21.4468	-2.03902	0.045933	0.314392	-4.16294	P45954	20	-2.06904	0.042759	0.303597
NNMT	Nicotinamide N-methyltransferase (EC 2.1.1.1)	0.244855	21.499	2.06066	0.0437508	0.30773	-4.12304	P40261	8	2.06798	0.0428623	0.304043
CALML5	Calmodulin-like protein 5 (Calmodulin-like skin protein)	-0.538041	18.6951	-2.0359	0.0462557	0.315311	-4.16867	Q9NZT1	4	-2.06184	0.0434627	0.304904
FUCA1	Tissue alpha-L-fucosidase (EC 3.2.1.51) (Alpha-L-fucosidase I) (Alpha-L-fucoside fucohydrolase 1) (Alpha-L-fucosidase 1)	-0.239843	19.3697	-2.05091	0.0447226	0.309922	-4.14106	P04066	9	-2.06293	0.043355	0.304904
DPYS	Dihydropyrimidinase (DHP) (DHPase) (EC 3.5.2.2) (Dihydropyrimidine amidohydrolase) (Hydantoinase)	-0.237398	20.401	-2.08722	0.0411947	0.300733	-4.07357	Q14117	5	-2.06335	0.0433145	0.304904
SELENOH	Selenoprotein H (SelH)	-0.213421	21.2158	-2.04933	0.0448816	0.31037	-4.14397	Q8IZQ5	10	-2.06026	0.0436186	0.304904
FDFT1	Squalene synthase (SQS) (SS) (EC 2.5.1.21) (FPP:FPP farnesyltransferase) (Farnesyl-diphosphate farnesyltransferase)	-0.186356	18.7985	-2.05597	0.0442159	0.308803	-4.13172	P37268	11	-2.06406	0.043244	0.304904
UBLCP1	Ubiquitin-like domain-containing CTD phosphatase 1 (EC 3.1.3.16) (Nuclear proteasome inhibitor UBLCP1)	-0.146613	21.1795	-2.04904	0.0449111	0.31037	-4.14451	Q8WVY7	14	-2.06025	0.0436188	0.304904
PRPF31	U4/U6 small nuclear ribonucleoprotein Prp31 (Pre-mRNA-processing factor 31) (Serologically defined breast cancer antigen NY-BR-99) (U4/U6 snRNP 61 kDa protein) (Protein 61K) (hPrp31)	-0.132206	22.0704	-2.02377	0.0475282	0.3201	-4.19086	Q8WWY3	25	-2.06333	0.0433163	0.304904
CTTNBP2	Cortactin-binding protein 2 (CortBP2)	-0.114573	20.3541	-2.05436	0.0443767	0.309525	-4.1347	Q8WZ74	16	-2.0617	0.0434762	0.304904
VPS13D	Vacuolar protein sorting-associated protein 13D	0.152083	20.2126	2.02491	0.0474069	0.319678	-4.18877	Q5THJ4	24	2.06336	0.0433133	0.304904
GPAA1	Glycosylphosphatidylinositol anchor attachment 1 protein (GPI anchor attachment protein 1) (GAA1 protein homolog) (hGAA1)	0.171728	19.7935	2.07171	0.0426712	0.304702	-4.10253	O43292	10	2.06592	0.0430622	0.304904
SLC30A1	Zinc transporter 1 (ZnT-1) (Solute carrier family 30 member 1)	0.193611	19.6196	2.05628	0.0441854	0.308803	-4.13115	Q9Y6M5	10	2.06074	0.043571	0.304904
F5	Coagulation factor V (Activated protein C cofactor) (Proaccelerin, labile factor) [Cleaved into: Coagulation factor V heavy chain; Coagulation factor V light chain]	0.204236	18.4248	2.0919	0.040758	0.298998	-4.0648	P12259	6	2.06054	0.0435909	0.304904
HLA-B	HLA class I histocompatibility antigen, B alpha chain (Human leukocyte antigen B) (HLA-B)	0.206129	20.9755	2.05207	0.044606	0.309686	-4.13892	P01889	10	2.06083	0.0435622	0.304904
NAB2	NGFI-A-binding protein 2 (EGR-1-binding protein 2) (Melanoma-associated delayed early response protein) (Protein MADER)	0.212698	18.3009	2.11509	0.0395275	0.294578	-3.97432	Q15742	6	2.06858	0.043633	0.304904
TACC3	Transforming acidic coiled-coil-containing protein 3 (ERIC-1)	0.353758	19.7142	2.04958	0.0448566	0.31037	-4.14351	Q9Y6A5	5	2.06168	0.043478	0.304904
CLTCL1	Clathrin heavy chain 2 (Clathrin heavy chain on chromosome 22) (CLH-22)	0.385675	16.3064	2.1962	0.0362152	0.282208	-3.68476	P53675	2	2.10284	0.043589	0.304904
NASP	Nuclear autoantigenic sperm protein (NASP)	0.181956	23.1445	2.01088	0.0489121	0.322022	-4.21429	P49321	51	2.05927	0.0437158	0.305198
FBLN1	Fibulin-1 (FIBL-1)	0.173242	21.3696	2.02123	0.0477974	0.320584	-4.19547	P23142	22	2.05772	0.0438692	0.305527
PARP10	Protein mono-ADP-ribosyltransferase PARP10 (EC 2.4.2.-) (ADP-ribosyltransferase diphtheria toxin-like 10) (ARTD10) (Poly [ADP-ribose] polymerase 10) (PARP-10)	0.246741	18.0811	2.04386	0.0454375	0.31189	-4.15406	Q53GL7	9	2.05757	0.0438849	0.305527
TERT	Telomerase reverse transcriptase (EC 2.7.7.49) (HEST2) (Telomerase catalytic subunit) (Telomerase-associated protein 2) (TP2)	0.258831	20.0063	2.06131	0.0436863	0.30773	-4.12183	O14746	6	2.05792	0.0438498	0.305527
GAK	Cyclin-G-associated kinase (EC 2.7.11.1)	0.093125	21.4305	2.00751	0.0492796	0.323576	-4.2204	O14976	29	2.0568	0.0439612	0.305775
SMC4	Structural maintenance of chromosomes protein 4 (SMC protein 4) (SMC-4) (Chromosome-associated polypeptide C) (hCAP-C) (XCAP-C homolog)	0.168856	20.561	2.01194	0.0487967	0.322022	-4.21236	Q9NTJ3	31	2.05598	0.0440425	0.306057
AFG3L2	AFG3-like protein 2 (EC 3.4.24.-) (Paraplegin-like protein)	0.10533	23.3091	1.98989	0.0512407	0.32763	-4.25219	Q9Y4W6	53	2.05478	0.0441619	0.306603
SMOC1	SPARC-related modular calcium-binding protein 1 (Secreted modular calcium-binding protein 1) (SMOC-1)	-0.299412	21.9238	-2.0177	0.0481754	0.321599	-4.2019	Q9H4F8	17	-2.0538	0.0442595	0.30664
RAB32	Ras-related protein Rab-32	0.238056	18.0231	2.10962	0.0400189	0.296179	-3.96603	Q13637	5	2.0619	0.0442898	0.30664
SEPTIN11	Septin-11	0.119391	24.8023	1.9999	0.0501188	0.32572	-4.23416	Q9NVA2	39	2.05426	0.044214	0.30664
DNAJC8	DnaJ homolog subfamily C member 8 (Splicing protein spf31)	0.153595	22.5746	2.02758	0.0471248	0.318739	-4.18389	O75937	17	2.05272	0.0443678	0.306898
CA1	Carbonic anhydrase 1 (EC 4.2.1.1) (Carbonate dehydratase I) (Carbonic anhydrase B) (CAB) (Carbonic anhydrase I) (CA-I)	0.262304	24.512	2.01426	0.0485458	0.321599	-4.20816	P00915	19	2.05077	0.0445635	0.307685
PLG	Plasminogen (EC 3.4.21.7) [Cleaved into: Plasmin heavy chain A; Activation peptide; Angiostatin; Plasmin heavy chain A, short form; Plasmin light chain B]	0.265294	23.181	2.00771	0.0492584	0.323576	-4.22005	P00747	45	2.05113	0.0445272	0.307685
MOB3B	MOB kinase activator 3B (Mob1 homolog 2b) (Mps one binder kinase activator-like 2B) (MOB kinase activator-like 2B)	-0.280286	16.0435	-2.33571	0.0266211	0.242397	-3.45966	Q86TA1	2	-2.09118	0.0446933	0.308297
VRK1	Serine/threonine-protein kinase VRK1 (EC 2.7.11.1) (Vaccinia-related kinase 1)	0.183122	20.1647	2.02724	0.0471609	0.318739	-4.18452	Q99986	14	2.04905	0.0447372	0.308317
RB1CC1	RB1-inducible coiled-coil protein 1 (FAK family kinase-interacting protein of 200 kDa) (FIP200)	0.0986753	20.222	2.01561	0.0484005	0.321599	-4.20571	Q8TDY2	23	2.04822	0.0448211	0.308612
GSTM5	Glutathione S-transferase Mu 5 (EC 2.5.1.18) (GST class-mu 5) (GSTM5-5)	-0.33169	19.8669	-2.0149	0.0484764	0.321599	-4.20699	P46439	12	-2.04667	0.0449777	0.308707
ZC3H18	Zinc finger CCCH domain-containing protein 18 (Nuclear protein NHN1)	-0.15947	22.0531	-2.00714	0.0493203	0.323576	-4.22107	Q86VM9	26	-2.04761	0.0448826	0.308707
QDPR	Dihydropteridine reductase (EC 1.5.1.34) (HDHPR) (Quinoid dihydropteridine reductase) (Short chain dehydrogenase/reductase family 33C member 1)	-0.145146	23.343	-2.01551	0.0484105	0.321599	-4.20588	P09417	20	-2.04646	0.0449992	0.308707
STAT1	Signal transducer and activator of transcription 1-alpha/beta (Transcription factor ISGF-3 components p91/p84)	0.118597	23.3561	1.98864	0.0513832	0.328168	-4.25445	P42224	48	2.04671	0.0449735	0.308707
CAMK4	Calcium/calmodulin-dependent protein kinase type IV (CaMK IV) (EC 2.7.11.17) (CaM kinase-GR)	-0.161868	22.7487	-2.00269	0.0498103	0.325369	-4.22913	Q16566	27	-2.04395	0.0452541	0.310172
SPARCL1	SPARC-like protein 1 (High endothelial venule protein) (Hevin) (MAST 9)	-0.292012	22.1262	-2.00496	0.0495594	0.324012	-4.22501	Q14515	20	-2.04255	0.0453972	0.310586
TXNRD2	Thioredoxin reductase 2, mitochondrial (EC 1.8.1.9) (Selenoprotein Z) (SelZ) (TR-beta) (Thioredoxin reductase TR3)	-0.142432	21.291	-2.02351	0.0475548	0.3201	-4.19131	Q9NNW7	16	-2.04282	0.0453693	0.310586
MTSS1	Protein MTSS 1 (Metastasis suppressor YGL-1) (Metastasis suppressor protein 1) (Missing in metastasis protein)	-0.303747	16.7363	-2.27721	0.0303225	0.257794	-3.55625	O43312	2	-2.08214	0.0455662	0.310893
DPP8	Dipeptidyl peptidase 8 (DP8) (EC 3.4.14.5) (Dipeptidyl peptidase IV-related protein 1) (DPRP-1) (Dipeptidyl peptidase VIII) (DPP VIII) (Prolyl dipeptidase DPP8)	-0.254138	19.0445	-2.0313	0.0467347	0.317137	-4.17709	Q6V1X1	8	-2.04169	0.0454853	0.310893
NOMO1	Nodal modulator 1 (pM5 protein)	0.159079	21.0633	1.99745	0.0503913	0.326443	-4.23858	Q15155	30	2.04098	0.0455578	0.310893
ATCAY	Caytaxin (Ataxia cayman type protein) (BNIP-2-homology) (BNIP-H)	-0.173117	21.1012	-2.04366	0.0454573	0.31189	-4.15441	Q86WG3	10	-2.03986	0.0456728	0.311055
RINT1	RAD50-interacting protein 1 (RAD50 interactor 1) (HsRINT-1) (RINT-1)	0.167861	19.3786	2.03882	0.0459535	0.314392	-4.1633	Q6NUQ1	11	2.04017	0.0456411	0.311055
HSP90AB2P	Putative heat shock protein HSP 90-beta 2 (Heat shock protein 90-beta b) (Heat shock protein 90Bb)	-0.569539	16.7468	-2.02182	0.048905	0.322022	-4.127	Q58FF8	3	-2.04933	0.0457592	0.311361
RPL8	60S ribosomal protein L8 (Large ribosomal subunit protein uL2)	-0.13407	24.6351	-1.9935	0.0508343	0.326667	-4.2457	P62917	29	-2.03751	0.0459146	0.312136
IRF8	Interferon regulatory factor 8 (IRF-8) (Interferon consensus sequence-binding protein) (H-ICSBP) (ICSBP)	-0.327406	18.5892	-2.069	0.0438385	0.307962	-4.04041	Q02556	2	-2.04528	0.0459626	0.312171
NCBP2	Nuclear cap-binding protein subunit 2 (20 kDa nuclear cap-binding protein) (Cell proliferation-inducing gene 55 protein) (NCBP 20 kDa subunit) (CBP20) (NCBP-interacting protein 1) (NIP1)	-0.203011	20.9707	-2.05295	0.044518	0.309681	-4.1373	P52298	7	-2.03625	0.0460444	0.312171
ALDH3A1	Aldehyde dehydrogenase, dimeric NADP-preferring (EC 1.2.1.5) (ALDHIII) (Aldehyde dehydrogenase 3) (Aldehyde dehydrogenase family 3 member A1)	0.168204	21.7444	1.99907	0.0502108	0.32572	-4.23565	P30838	23	2.03626	0.0460434	0.312171
RASSF8	Ras association domain-containing protein 8 (Carcinoma-associated protein HOJ-1)	-0.514474	18.0917	-2.06668	0.047785	0.320584	-3.93942	Q8NHQ8	3	-2.0751	0.0462561	0.313041
DECR1	2,4-dienoyl-CoA reductase, mitochondrial (EC 1.3.1.34) (2,4-dienoyl-CoA reductase [NADPH]) (4-enoyl-CoA reductase [NADPH]) (Short chain dehydrogenase/reductase family 18C member 1)	-0.140248	23.3533	-2	0.0501083	0.32572	-4.23399	Q16698	22	-2.03433	0.0462435	0.313041
IDS	Iduronate 2-sulfatase (EC 3.1.6.13) (Alpha-L-iduronate sulfate sulfatase) (Idursulfase) [Cleaved into: Iduronate 2-sulfatase 42 kDa chain; Iduronate 2-sulfatase 14 kDa chain]	-0.265843	17.0904	-2.096	0.0412662	0.300963	-3.99111	P22304	3	-2.0411	0.0463917	0.313676
FIBP	Acidic fibroblast growth factor intracellular-binding protein (aFGF intracellular-binding protein) (FGF-1 intracellular-binding protein)	-0.10299	20.7496	-2.01935	0.0479982	0.321071	-4.1989	O43427	18	-2.03217	0.0464683	0.313779
SOGA3	Protein SOGA3	-0.112472	22.5491	-1.97614	0.0528176	0.333697	-4.27683	Q5TF21	40	-2.03196	0.0464905	0.313779
HARS2	Histidine--tRNA ligase, mitochondrial (EC 6.1.1.21) (Histidine--tRNA ligase-like) (Histidyl-tRNA synthetase) (HisRS)	-0.116034	20.5055	-2.03668	0.046175	0.315047	-4.16724	P49590	14	-2.03147	0.0465415	0.313842
LYSMD1	LysM and putative peptidoglycan-binding domain-containing protein 1	-0.165021	18.4777	-2.11836	0.0392366	0.293279	-3.96016	Q96S90	7	-2.03717	0.0467979	0.31388
TIPRL	TIP41-like protein (Putative MAPK-activating protein PM10) (Type 2A-interacting protein) (TIP)	-0.106132	21.5804	-2.04394	0.0454294	0.31189	-4.15391	O75663	14	-2.02974	0.0467228	0.31388
CACHD1	VWFA and cache domain-containing protein 1 (Cache domain-containing protein 1)	0.13927	19.7696	2.00592	0.0494543	0.323889	-4.22328	Q5VU97	18	2.03099	0.0465918	0.31388
SYTL4	Synaptotagmin-like protein 4 (Exophilin-2) (Granuphilin)	0.199769	19.7992	2.01228	0.0487604	0.322022	-4.21176	Q96C24	12	2.02985	0.0467108	0.31388
KANK1	KN motif and ankyrin repeat domain-containing protein 1 (Ankyrin repeat domain-containing protein 15) (Kidney ankyrin repeat-containing protein)	0.248726	19.0906	2.01508	0.0484568	0.321599	-4.20666	Q14678	9	2.02973	0.0467237	0.31388
FXR2	Fragile X mental retardation syndrome-related protein 2	-0.0995197	22.0025	-1.99057	0.0511644	0.32763	-4.25097	P51116	25	-2.02906	0.0467942	0.31388
TM9SF3	Transmembrane 9 superfamily member 3 (EP70-P-iso) (SM-11044-binding protein)	0.253695	19.3365	2.01116	0.0488817	0.322022	-4.21378	Q9HD45	9	2.02683	0.0470278	0.314753
MKNK1	MAP kinase-interacting serine/threonine-protein kinase 1 (EC 2.7.11.1) (MAP kinase signal-integrating kinase 1) (MAPK signal-integrating kinase 1) (Mnk1)	0.429592	16.2514	2.05012	0.0471122	0.318739	-4.02191	Q9BUB5	2	2.04738	0.0470019	0.314753
UGDH	UDP-glucose 6-dehydrogenase (UDP-Glc dehydrogenase) (UDP-GlcDH) (UDPGDH) (EC 1.1.1.22)	0.177766	22.2618	1.98242	0.0520929	0.331348	-4.2656	O60701	34	2.02659	0.0470537	0.314753
CSTB	Cystatin-B (CPI-B) (Liver thiol proteinase inhibitor) (Stefin-B)	0.136795	22.1329	2.11435	0.0387188	0.291731	-4.02248	P04080	7	2.02521	0.0471995	0.314887
SF3B5	Splicing factor 3B subunit 5 (SF3b5) (Pre-mRNA-splicing factor SF3b 10 kDa subunit)	0.193329	20.1278	2.07927	0.0419451	0.302307	-4.08842	Q9BWJ5	5	2.02535	0.0471848	0.314887
DRG1	Developmentally-regulated GTP-binding protein 1 (DRG-1) (Neural precursor cell expressed developmentally down-regulated protein 3) (NEDD-3) (Translation factor GTPase DRG1) (TRAFAC GTPase DRG1) (EC 3.6.5.-)	-0.101606	21.6061	-1.99979	0.0501309	0.32572	-4.23436	Q9Y295	21	-2.02559	0.0471594	0.314887
FABP6	Gastrotropin (GT) (Fatty acid-binding protein 6) (Ileal lipid-binding protein) (ILBP) (Intestinal 15 kDa protein) (I-15P) (Intestinal bile acid-binding protein) (I-BABP)	-0.328332	16.636	-2.08936	0.0432421	0.306448	-3.96284	P51161	2	-2.04295	0.0474584	0.316078
PYCR2	Pyrroline-5-carboxylate reductase 2 (P5C reductase 2) (P5CR 2) (EC 1.5.1.2)	-0.143299	20.4525	-2.02587	0.0473057	0.319281	-4.18702	Q96C36	12	-2.02241	0.0474963	0.316078
TP53	Cellular tumor antigen p53 (Antigen NY-CO-13) (Phosphoprotein p53) (Tumor suppressor p53)	0.243959	21.7594	2.02067	0.0478578	0.320703	-4.1965	P04637	7	2.02233	0.0475043	0.316078
ATP6V1E1	V-type proton ATPase subunit E 1 (V-ATPase subunit E 1) (V-ATPase 31 kDa subunit) (p31) (Vacuolar proton pump subunit E 1)	-0.149868	23.5788	-1.98698	0.0515719	0.328705	-4.25743	P36543	22	-2.02181	0.0475597	0.316167
SMPD1	Sphingomyelin phosphodiesterase (EC 3.1.4.12) (Acid sphingomyelinase) (aSMase)	-0.173611	18.24	-2.07593	0.0422644	0.303271	-4.09466	P17405	6	-2.02034	0.0477163	0.316675
LIMK1	LIM domain kinase 1 (LIMK-1) (EC 2.7.11.1)	0.163051	20.007	1.99349	0.0508351	0.326667	-4.24572	P53667	17	2.0203	0.0477204	0.316675
MUC5AC	Mucin-5AC (MUC-5AC) (Gastric mucin) (Major airway glycoprotein) (Mucin-5 subtype AC, tracheobronchial) (Tracheobronchial mucin) (TBM)	0.150484	22.4945	1.96963	0.0535793	0.335406	-4.28846	P98088	44	2.01902	0.0478577	0.317305
JPT2	Jupiter microtubule associated homolog 2 (Hematological and neurological expressed 1-like protein) (HN1-like protein)	0.166308	20.6894	2.00971	0.0490398	0.322581	-4.21642	Q9H910	12	2.01767	0.0480014	0.317948
CD86	T-lymphocyte activation antigen CD86 (Activation B7-2 antigen) (B70) (BU63) (CTLA-4 counter-receptor B7.2) (FUN-1) (CD antigen CD86)	0.303232	20.0553	2.02779	0.0471028	0.318739	-4.18351	P42081	3	2.01732	0.0480393	0.317948
MAGI3	Membrane-associated guanylate kinase, WW and PDZ domain-containing protein 3 (Membrane-associated guanylate kinase inverted 3) (MAGI-3)	0.178497	18.2001	2.15436	0.0374432	0.286997	-3.83591	Q5TCQ9	7	2.03684	0.0480939	0.318029
HOGA1	4-hydroxy-2-oxoglutarate aldolase, mitochondrial (EC 4.1.3.16) (Dihydrodipicolinate synthase-like) (DHDPS-like protein) (Probable 2-keto-4-hydroxyglutarate aldolase) (Probable KHG-aldolase) (Protein 569272)	-0.463972	17.5892	-2.05757	0.0487103	0.322022	-3.93378	Q86XE5	4	-2.05632	0.0481438	0.318079
RPS8	40S ribosomal protein S8 (Small ribosomal subunit protein eS8)	-0.147981	23.6549	-1.98071	0.0522888	0.331751	-4.26865	P62241	22	-2.01535	0.0482511	0.318228
MYH11	Myosin-11 (Myosin heavy chain 11) (Myosin heavy chain, smooth muscle isoform) (SMMHC)	0.130374	21.2992	1.96641	0.0539589	0.33666	-4.29418	P35749	36	2.0155	0.0482354	0.318228
SEC63	Translocation protein SEC63 homolog	0.113338	20.8987	1.97446	0.0530134	0.333896	-4.27984	Q9UGP8	26	2.01483	0.0483071	0.318319
HDAC4	Histone deacetylase 4 (HD4) (EC 3.5.1.98)	-0.171266	19.3787	-1.99454	0.0507173	0.326667	-4.24383	P56524	14	-2.01409	0.048387	0.318566
PREB	Prolactin regulatory element-binding protein (Mammalian guanine nucleotide exchange factor mSec12)	0.11375	20.9816	1.99512	0.0506527	0.326667	-4.24279	Q9HCU5	18	2.01308	0.0484964	0.319006
SLC1A5	Neutral amino acid transporter B(0) (ATB(0)) (Baboon M7 virus receptor) (RD114/simian type D retrovirus receptor) (Sodium-dependent neutral amino acid transporter type 2) (Solute carrier family 1 member 5)	0.286283	18.7204	2.02132	0.0477884	0.320584	-4.19532	Q15758	4	2.01265	0.0485424	0.319029
DES	Desmin	0.27658	21.3868	1.97226	0.05327	0.334586	-4.28376	P17661	27	2.01191	0.0486232	0.319281
TRIM27	Zinc finger protein RFP (EC 2.3.2.27) (RING finger protein 76) (RING-type E3 ubiquitin transferase TRIM27) (Ret finger protein) (Tripartite motif-containing protein 27)	0.32088	19.9001	1.99725	0.0504138	0.326443	-4.23894	P14373	6	2.01035	0.0487923	0.319832
F3	Tissue factor (TF) (Coagulation factor III) (Thromboplastin) (CD antigen CD142)	0.233562	21.0901	1.99402	0.0507757	0.326667	-4.24477	P13726	10	2.01061	0.0487639	0.319832
NMT2	Glycylpeptide N-tetradecanoyltransferase 2 (EC 2.3.1.97) (Myristoyl-CoA:protein N-myristoyltransferase 2) (NMT 2) (Peptide N-myristoyltransferase 2) (Type II N-myristoyltransferase)	-0.163448	19.7559	-2.00165	0.0499245	0.325549	-4.23099	O60551	12	-2.00875	0.0489666	0.320204
NDUFB11	NADH dehydrogenase [ubiquinone] 1 beta subcomplex subunit 11, mitochondrial (Complex I-ESSS) (CI-ESSS) (NADH-ubiquinone oxidoreductase ESSS subunit) (Neuronal protein 17.3) (Np17.3) (p17.3)	0.327219	19.2109	2.0063	0.0494129	0.323889	-4.2226	Q9NX14	4	2.00928	0.0489082	0.320204
MTMR1	Myotubularin-related protein 1 (Phosphatidylinositol-3,5-bisphosphate 3-phosphatase) (EC 3.1.3.95) (Phosphatidylinositol-3-phosphate phosphatase) (EC 3.1.3.64)	-0.113558	20.9103	-1.98682	0.0515898	0.328705	-4.25771	Q13613	19	-2.00865	0.048977	0.320204
APRT	Adenine phosphoribosyltransferase (APRT) (EC 2.4.2.7)	-0.13845	21.8173	-2.00511	0.0495433	0.324012	-4.22475	P07741	13	-2.00743	0.0491104	0.320798
C1R	Complement C1r subcomponent (EC 3.4.21.41) (Complement component 1 subcomponent r) [Cleaved into: Complement C1r subcomponent heavy chain; Complement C1r subcomponent light chain]	0.165644	20.8626	1.97116	0.0533987	0.334834	-4.28571	P00736	22	2.00661	0.0492007	0.321109
HMBOX1	Homeobox-containing protein 1 (Homeobox telomere-binding protein 1) (Telomere-associated homeobox-containing protein 1)	-0.178137	17.9275	-2.16363	0.0353931	0.277943	-3.87542	Q6NT76	4	-2.01387	0.0492717	0.321293
ENO1	Alpha-enolase (EC 4.2.1.11) (2-phospho-D-glycerate hydro-lyase) (C-myc promoter-binding protein) (Enolase 1) (MBP-1) (MPB-1) (Non-neural enolase) (NNE) (Phosphopyruvate hydratase) (Plasminogen-binding protein)	0.11294	27.7908	1.94561	0.0564682	0.343759	-4.33102	P06733	57	2.00555	0.0493162	0.321304
GLRX	Glutaredoxin-1 (Thioltransferase-1) (TTase-1)	0.144655	19.8594	2.05581	0.0442321	0.308803	-4.13202	P35754	8	2.00508	0.0493683	0.321365
SRFBP1	Serum response factor-binding protein 1 (SRF-dependent transcription regulation-associated protein) (p49/STRAP)	0.185076	18.6765	1.99965	0.0501465	0.32572	-4.23461	Q8NEF9	10	2.00279	0.0496203	0.322167
PTMA	Prothymosin alpha [Cleaved into: Prothymosin alpha, N-terminally processed; Thymosin alpha-1]	0.296008	20.3324	1.99419	0.050756	0.326667	-4.24445	P06454	6	2.00283	0.049616	0.322167
NIBAN2	Protein Niban 2 (Meg-3) (Melanoma invasion by ERK) (MINERVA) (Niban-like protein 1) (Protein FAM129B)	0.145651	22.1624	1.96767	0.0538099	0.336289	-4.29194	Q96TA1	23	2.00356	0.0495355	0.322167
HTR2A	5-hydroxytryptamine receptor 2A (5-HT-2) (5-HT-2A) (Serotonin receptor 2A)	0.346085	17.1233	1.99946	0.0501681	0.32572	-4.23496	P28223	2	1.99876	0.0500664	0.323616
CELF2	CUGBP Elav-like family member 2 (CELF-2) (Bruno-like protein 3) (CUG triplet repeat RNA-binding protein 2) (CUG-BP2) (CUG-BP- and ETR-3-like factor 2) (ELAV-type RNA-binding protein 3) (ETR-3) (Neuroblastoma apoptosis-related RNA-binding protein) (hNAPOR) (RNA-binding protein BRUNOL-3)	-0.112965	22.0961	-1.99651	0.0504961	0.326443	-4.24027	O95319	15	-1.99844	0.0501019	0.323616
ZNF148	Zinc finger protein 148 (Transcription factor ZBP-89) (Zinc finger DNA-binding protein 89)	0.379123	17.982	1.98254	0.0530361	0.333896	-4.20545	Q9UQR1	7	2.00772	0.0499438	0.323616
TPD52L2	Tumor protein D54 (hD54) (Tumor protein D52-like 2)	0.152996	21.8086	1.97159	0.0533483	0.334798	-4.28495	O43399	18	1.9991	0.0500287	0.323616
CPNE5	Copine-5 (Copine V)	-0.135782	22.0677	-1.95923	0.0548139	0.339382	-4.30693	Q9HCH3	27	-2.00013	0.0499146	0.323616
APOA1	Apolipoprotein A-I (Apo-AI) (ApoA-I) (Apolipoprotein A1) [Cleaved into: Proapolipoprotein A-I (ProapoA-I); Truncated apolipoprotein A-I (Apolipoprotein A-I(1-242))]	0.268469	25.4055	1.95858	0.0548921	0.339382	-4.30809	P02647	33	1.99932	0.050004	0.323616
CHMP2B	Charged multivesicular body protein 2b (CHMP2.5) (Chromatin-modifying protein 2b) (CHMP2b) (Vacuolar protein sorting-associated protein 2-2) (Vps2-2) (hVps2-2)	0.122564	21.1998	1.99672	0.0504733	0.326443	-4.2399	Q9UQN3	14	1.99764	0.0501918	0.323918
STRBP	Spermatid perinuclear RNA-binding protein	-0.125328	20.9481	-1.97396	0.0530713	0.333896	-4.28072	Q96SI9	18	-1.99583	0.0503936	0.324654
AP1G1	AP-1 complex subunit gamma-1 (Adaptor protein complex AP-1 subunit gamma-1) (Adaptor-related protein complex 1 subunit gamma-1) (Clathrin assembly protein complex 1 gamma-1 large chain) (Gamma1-adaptin) (Golgi adaptor HA1/AP1 adaptin subunit gamma-1)	0.0900293	22.3244	1.94811	0.0561613	0.343605	-4.3266	O43747	29	1.996	0.0503739	0.324654
DNAJC13	DnaJ homolog subfamily C member 13 (Required for receptor-mediated endocytosis 8) (RME-8)	0.0839733	22.8435	1.91807	0.059943	0.352617	-4.37925	O75165	71	1.99545	0.0504355	0.324654
NDRG3	Protein NDRG3 (N-myc downstream-regulated gene 3 protein)	-0.118785	20.1782	-2.0143	0.0485412	0.321599	-4.20808	Q9UGV2	12	-1.99266	0.0507492	0.326115
TPM1	Tropomyosin alpha-1 chain (Alpha-tropomyosin) (Tropomyosin-1)	0.11463	23.1273	1.95661	0.0551291	0.34026	-4.31158	P09493	24	1.99267	0.0507475	0.326115
NUDCD2	NudC domain-containing protein 2	-0.148178	19.4451	-2.08072	0.0418073	0.30193	-4.08572	Q8WVJ2	6	-1.99155	0.0508734	0.326633
TRMT61B	tRNA (adenine(58)-N(1))-methyltransferase, mitochondrial (EC 2.1.1.220) (mRNA methyladenosine-N(1)-methyltransferase) (EC 2.1.1.-)	-0.236973	17.1226	-2.08531	0.042269	0.303271	-4.0107	Q9BVS5	2	-1.99874	0.050938	0.326769
SERPINH1	Serpin H1 (47 kDa heat shock protein) (Arsenic-transactivated protein 3) (AsTP3) (Cell proliferation-inducing gene 14 protein) (Collagen-binding protein) (Colligin) (Rheumatoid arthritis-related antigen RA-A47)	0.184442	23.1491	1.94779	0.0561999	0.343605	-4.32716	P50454	29	1.98865	0.0512021	0.328183
NSMCE2	E3 SUMO-protein ligase NSE2 (EC 2.3.2.-) (E3 SUMO-protein transferase NSE2) (MMS21 homolog) (hMMS21) (Non-structural maintenance of chromosomes element 2 homolog) (Non-SMC element 2 homolog)	0.256761	16.1306	2.31095	0.0281349	0.247725	-3.50446	Q96MF7	2	2.02581	0.0513529	0.328589
CPLX1	Complexin-1 (Complexin I) (CPX I) (Synaphin-2)	-0.226357	20.1359	-1.97696	0.0527226	0.333584	-4.27537	O14810	9	-1.98738	0.0513457	0.328589
CRK	Adapter molecule crk (Proto-oncogene c-Crk) (p38)	-0.10107	22.1453	-1.9607	0.0546372	0.339382	-4.30432	P46108	21	-1.98638	0.0514594	0.32899
CENPC	Centromere protein C (CENP-C) (Centromere autoantigen C) (Centromere protein C 1) (CENP-C 1) (Interphase centromere complex protein 7)	-0.336427	15.8352	-2.03758	0.0484109	0.321599	-4.04223	Q03188	3	-2.00473	0.0515611	0.32936
PFN2	Profilin-2 (Profilin II)	-0.139619	22.4419	-1.98833	0.0514183	0.328168	-4.255	P35080	12	-1.98432	0.0516945	0.329931
HS6ST1	Heparan-sulfate 6-O-sulfotransferase 1 (HS6ST-1) (EC 2.8.2.-)	0.23075	16.9353	2.16066	0.0369192	0.283866	-3.81491	O60243	3	2.00246	0.0518142	0.330136
ITGA2	Integrin alpha-2 (CD49 antigen-like family member B) (Collagen receptor) (Platelet membrane glycoprotein Ia) (GPIa) (VLA-2 subunit alpha) (CD antigen CD49b)	0.15842	21.1685	1.94249	0.0568532	0.344143	-4.33651	P17301	28	1.98327	0.0518144	0.330136
MAP4	Microtubule-associated protein 4 (MAP-4)	0.113017	25.8122	1.92475	0.0590839	0.350931	-4.36761	P27816	102	1.98252	0.0519	0.330401
INPP4A	Inositol polyphosphate-4-phosphatase type I A (Inositol polyphosphate 4-phosphatase type I) (Type I inositol 3,4-bisphosphate 4-phosphatase) (EC 3.1.3.66)	-0.0910311	22.3889	-1.92879	0.058569	0.350574	-4.36054	Q96PE3	32	-1.98122	0.0520494	0.331071
DBT	Lipoamide acyltransferase component of branched-chain alpha-keto acid dehydrogenase complex, mitochondrial (EC 2.3.1.168) (52 kDa mitochondrial autoantigen of primary biliary cirrhosis) (Branched chain 2-oxo-acid dehydrogenase complex component E2) (BCOADC-E2) (Branched-chain alpha-keto acid dehydrogenase complex component E2) (BCKAD-E2) (BCKADE2) (Dihydrolipoamide acetyltransferase component of …	0.121276	22.1287	1.93945	0.0572301	0.346146	-4.34186	P11182	27	1.98039	0.0521451	0.33119
CTPS1	CTP synthase 1 (EC 6.3.4.2) (CTP synthetase 1) (UTP--ammonia ligase 1)	0.0994244	22.2495	1.92672	0.0588328	0.350755	-4.36417	P17812	35	1.98029	0.0521563	0.33119
UTP11	Probable U3 small nucleolar RNA-associated protein 11 (U3 snoRNA-associated protein 11) (UTP11-like protein)	0.101062	19.9618	1.9957	0.0505873	0.326667	-4.24174	Q9Y3A2	14	1.9792	0.0522825	0.331711
BORCS7	BLOC-1-related complex subunit 7 (Diaskedin)	-0.182317	18.0954	-2.01988	0.0479417	0.320979	-4.19793	Q96B45	6	-1.97834	0.0523818	0.331781
HEXB	Beta-hexosaminidase subunit beta (EC 3.2.1.52) (Beta-N-acetylhexosaminidase subunit beta) (Hexosaminidase subunit B) (Cervical cancer proto-oncogene 7 protein) (HCC-7) (N-acetyl-beta-glucosaminidase subunit beta) [Cleaved into: Beta-hexosaminidase subunit beta chain B; Beta-hexosaminidase subunit beta chain A]	-0.190448	21.7406	-1.94453	0.0566014	0.343759	-4.33292	P07686	20	-1.97838	0.0523766	0.331781
MATR3	Matrin-3	-0.0791361	24.6526	-1.89759	0.0626446	0.36005	-4.41474	P43243	64	-1.9777	0.0524559	0.33197
MTFR1L	Mitochondrial fission regulator 1-like	0.221722	19.1975	1.98159	0.0521875	0.331669	-4.26708	Q9H019	7	1.97723	0.05251	0.332033
IGFBP3	Insulin-like growth factor-binding protein 3 (IBP-3) (IGF-binding protein 3) (IGFBP-3)	0.489559	16.5077	2.0009	0.0548307	0.339382	-4.03746	P17936	4	2.01377	0.05267	0.332765
PCBP3	Poly(rC)-binding protein 3 (Alpha-CP3) (PCBP3-overlapping transcript) (PCBP3-overlapping transcript 1)	0.164657	17.975	2.11004	0.0391032	0.292573	-4.03063	P57721	3	1.97517	0.0527496	0.332987
NEU4	Sialidase-4 (EC 3.2.1.18) (N-acetyl-alpha-neuraminidase 4)	-0.281195	17.2984	-2.06676	0.0454355	0.31189	-3.99116	Q8WWR8	3	-1.99272	0.0529126	0.333555
RANBP1	Ran-specific GTPase-activating protein (Ran-binding protein 1) (RanBP1)	0.155108	21.6755	1.96265	0.0544045	0.338317	-4.30086	P43487	13	1.97343	0.0529521	0.333555
LZTS1	Leucine zipper putative tumor suppressor 1 (F37/esophageal cancer-related gene-coding leucine-zipper motif) (Fez1)	0.188024	19.793	1.94746	0.0562413	0.343605	-4.32776	Q9Y250	15	1.97325	0.0529727	0.333555
REEP5	Receptor expression-enhancing protein 5 (Polyposis locus protein 1) (Protein TB2)	0.142781	22.1385	1.99157	0.0510517	0.32763	-4.24918	Q00765	10	1.97148	0.0531794	0.334029
USP22	Ubiquitin carboxyl-terminal hydrolase 22 (EC 3.4.19.12) (Deubiquitinating enzyme 22) (Ubiquitin thioesterase 22) (Ubiquitin-specific-processing protease 22)	0.301583	18.3151	1.99201	0.0519544	0.330747	-4.1888	Q9UPT9	4	1.979	0.0531854	0.334029
WDR46	WD repeat-containing protein 46 (WD repeat-containing protein BING4)	0.178338	19.9662	1.96411	0.0542308	0.337563	-4.29826	O15213	11	1.97195	0.0531241	0.334029
RAI14	Ankycorbin (Ankyrin repeat and coiled-coil structure-containing protein) (Novel retinal pigment epithelial cell protein) (Retinoic acid-induced protein 14)	0.130332	20.4169	1.92956	0.0584718	0.350271	-4.3592	Q9P0K7	28	1.97108	0.0532259	0.334029
PPFIBP2	Liprin-beta-2 (Protein tyrosine phosphatase receptor type f polypeptide-interacting protein-binding protein 2) (PTPRF-interacting protein-binding protein 2)	-0.327414	16.1832	-2.11457	0.0431717	0.306448	-3.85848	Q8ND30	2	-2.00588	0.0535495	0.335003
MRPL36	39S ribosomal protein L36, mitochondrial (L36mt) (MRP-L36) (BRCA1-interacting protein 1) (Mitochondrial large ribosomal subunit protein bL36m)	-0.326165	17.2982	-2.13373	0.0414402	0.301063	-3.80589	Q9P0J6	2	-2.00603	0.0535329	0.335003
ISCA1	Iron-sulfur cluster assembly 1 homolog, mitochondrial (HESB-like domain-containing protein 2) (Iron-sulfur assembly protein IscA) (hIscA)	-0.162369	19.3219	-2.08037	0.041841	0.30193	-4.08638	Q9BUE6	4	-1.96856	0.053522	0.335003
HRNR	Hornerin	-0.768972	19.5789	-1.95666	0.0600663	0.353066	-4.12024	Q86YZ3	3	-2.00579	0.0535595	0.335003
PRMT3	Protein arginine N-methyltransferase 3 (EC 2.1.1.-) (Heterogeneous nuclear ribonucleoprotein methyltransferase-like protein 3)	0.130507	19.7557	1.97734	0.0526787	0.333584	-4.27469	O60678	12	1.96785	0.0536055	0.335012
NDUFAF3	NADH dehydrogenase [ubiquinone] 1 alpha subcomplex assembly factor 3	-0.190588	19.1204	-2.01643	0.0483115	0.321599	-4.20421	Q9BU61	5	-1.96692	0.0537154	0.33542
TMEM120A	Transmembrane protein 120A (Transmembrane protein induced by tumor necrosis factor alpha)	0.27958	18.3976	1.97463	0.0529931	0.333896	-4.27952	Q9BXJ8	4	1.96614	0.0538082	0.33572
LIN7A	Protein lin-7 homolog A (Lin-7A) (hLin-7) (Mammalian lin-seven protein 1) (MALS-1) (Tax interaction protein 33) (TIP-33) (Vertebrate lin-7 homolog 1) (Veli-1)	-0.22357	20.494	-1.98984	0.0512466	0.32763	-4.25228	O14910	5	-1.96561	0.0538704	0.335829
NR2C2	Nuclear receptor subfamily 2 group C member 2 (Orphan nuclear receptor TAK1) (Orphan nuclear receptor TR4) (Testicular receptor 4)	0.126069	19.1639	2.06606	0.0432203	0.306448	-4.11303	P49116	7	1.96461	0.0539889	0.335909
SELENOF	Selenoprotein F (15 kDa selenoprotein)	0.143228	18.7948	2.12139	0.0389689	0.292373	-3.96263	O60613	6	1.97221	0.0539772	0.335909
NUFIP2	Nuclear fragile X mental retardation-interacting protein 2 (82 kDa FMRP-interacting protein) (82-FIP) (Cell proliferation-inducing gene 1 protein) (FMRP-interacting protein 2)	-0.128757	20.1827	-1.94729	0.0562613	0.343605	-4.32804	Q7Z417	16	-1.96324	0.0541515	0.335909
SLC4A1AP	Kanadaptin (Human lung cancer oncogene 3 protein) (HLC-3) (Kidney anion exchanger adapter protein) (Solute carrier family 4 anion exchanger member 1 adapter protein)	0.212475	19.3211	1.94316	0.0567703	0.343918	-4.33533	Q9BWU0	12	1.96387	0.0540767	0.335909
RRP9	U3 small nucleolar RNA-interacting protein 2 (RRP9 homolog) (U3 small nucleolar ribonucleoprotein-associated 55 kDa protein) (U3 snoRNP-associated 55 kDa protein) (U3-55K)	-0.156504	21.4449	-1.93752	0.0574707	0.347042	-4.34525	O43818	17	-1.96327	0.0541489	0.335909
KRT19	Keratin, type I cytoskeletal 19 (Cytokeratin-19) (CK-19) (Keratin-19) (K19)	0.210866	23.1564	1.92355	0.0592376	0.351049	-4.3697	P08727	30	1.9637	0.0540971	0.335909
ADAM9	Disintegrin and metalloproteinase domain-containing protein 9 (ADAM 9) (EC 3.4.24.-) (Cellular disintegrin-related protein) (Meltrin-gamma) (Metalloprotease/disintegrin/cysteine-rich protein 9) (Myeloma cell metalloproteinase)	0.127151	19.7334	1.97292	0.0531926	0.334379	-4.28257	Q13443	12	1.96118	0.0543976	0.337138
LDHD	Probable D-lactate dehydrogenase, mitochondrial (DLD) (Lactate dehydrogenase D) (EC 1.1.2.4)	-0.166082	19.3845	-1.96405	0.0542384	0.337563	-4.29838	Q86WU2	10	-1.96025	0.0545084	0.337138
NECAB1	N-terminal EF-hand calcium-binding protein 1 (EF-hand calcium-binding protein 1) (Neuronal calcium-binding protein 1)	-0.201303	20.8453	-1.95018	0.0559085	0.342844	-4.32295	Q8N987	10	-1.96008	0.0545291	0.337138
SORBS1	Sorbin and SH3 domain-containing protein 1 (Ponsin) (SH3 domain protein 5) (SH3P12) (c-Cbl-associated protein) (CAP)	0.166687	22.9061	1.91406	0.0604638	0.354702	-4.38622	Q9BX66	51	1.96077	0.0544465	0.337138
CD38	ADP-ribosyl cyclase/cyclic ADP-ribose hydrolase 1 (EC 3.2.2.6) (2'-phospho-ADP-ribosyl cyclase) (2'-phospho-ADP-ribosyl cyclase/2'-phospho-cyclic-ADP-ribose transferase) (EC 2.4.99.20) (2'-phospho-cyclic-ADP-ribose transferase) (ADP-ribosyl cyclase 1) (ADPRC 1) (Cyclic ADP-ribose hydrolase 1) (cADPr hydrolase 1) (T10) (CD antigen CD38)	0.222934	22.3203	1.92519	0.0590273	0.350931	-4.36683	P28907	18	1.95829	0.0547436	0.337908
H6PD	GDH/6PGL endoplasmic bifunctional protein [Includes: Hexose-6-phosphate dehydrogenase (Glucose 1-dehydrogenase) (GDH) (EC 1.1.1.47) (Glucose-6-phosphate dehydrogenase) (EC 1.1.1.363); 6-phosphogluconolactonase (6PGL) (EC 3.1.1.31)]	0.145137	19.9185	1.92337	0.05926	0.351049	-4.37001	O95479	23	1.95857	0.0547092	0.337908
GLB1	Beta-galactosidase (EC 3.2.1.23) (Acid beta-galactosidase) (Lactase) (Elastin receptor 1)	-0.184313	20.3313	-1.94685	0.0563156	0.343658	-4.32883	P16278	11	-1.95704	0.054893	0.337999
IGF2BP2	Insulin-like growth factor 2 mRNA-binding protein 2 (IGF2 mRNA-binding protein 2) (IMP-2) (Hepatocellular carcinoma autoantigen p62) (IGF-II mRNA-binding protein 2) (VICKZ family member 2)	0.185737	22.4619	1.91854	0.0598821	0.352564	-4.37843	Q9Y6M1	27	1.95763	0.054822	0.337999
EIF3B	Eukaryotic translation initiation factor 3 subunit B (eIF3b) (Eukaryotic translation initiation factor 3 subunit 9) (Prt1 homolog) (hPrt1) (eIF-3-eta) (eIF3 p110) (eIF3 p116)	-0.0862311	22.6227	-1.89973	0.0623571	0.359775	-4.41104	P55884	35	-1.95704	0.0548934	0.337999
ALDH1A2	Retinal dehydrogenase 2 (RALDH 2) (RalDH2) (EC 1.2.1.36) (Aldehyde dehydrogenase family 1 member A2) (Retinaldehyde-specific dehydrogenase type 2) (RALDH(II))	-0.407276	17.867	-1.94026	0.0581102	0.349219	-4.26814	O94788	6	-1.96387	0.0549646	0.338161
HCLS1	Hematopoietic lineage cell-specific protein (Hematopoietic cell-specific LYN substrate 1) (LckBP1) (p75)	0.258477	21.0193	1.92174	0.0594699	0.351485	-4.37286	P14317	17	1.95531	0.0551017	0.338727
ITSN1	Intersectin-1 (SH3 domain-containing protein 1A) (SH3P17)	0.0861256	22.7986	1.88262	0.0646829	0.364514	-4.44046	Q15811	63	1.95467	0.0551795	0.338928
MPHOSPH10	U3 small nucleolar ribonucleoprotein protein MPP10 (M phase phosphoprotein 10)	0.154637	20.5461	1.92776	0.0587003	0.350755	-4.36235	O00566	17	1.9532	0.055357	0.339415
CDH13	Cadherin-13 (Heart cadherin) (H-cadherin) (P105) (Truncated cadherin) (T-cad) (T-cadherin)	-0.164043	22.2528	-1.92092	0.0595758	0.351834	-4.37429	P55290	20	-1.95289	0.0553944	0.339415
RPS3A	40S ribosomal protein S3a (Small ribosomal subunit protein eS1) (v-fos transformation effector protein) (Fte-1)	-0.111699	24.5845	-1.90318	0.0618969	0.359327	-4.40508	P61247	36	-1.9534	0.0553326	0.339415
NDRG4	Protein NDRG4 (Brain development-related molecule 1) (N-myc downstream-regulated gene 4 protein) (Vascular smooth muscle cell-associated protein 8) (SMAP-8)	-0.175813	20.5428	-1.96677	0.0539158	0.33666	-4.29354	Q9ULP0	8	-1.95018	0.0557234	0.340598
MRPS35	28S ribosomal protein S35, mitochondrial (MRP-S35) (S35mt) (28S ribosomal protein S28, mitochondrial) (MRP-S28) (S28mt) (Mitochondrial small ribosomal subunit protein mS35)	0.145679	20.6878	1.92704	0.058792	0.350755	-4.36361	P82673	17	1.95087	0.0556395	0.340598
EHBP1L1	EH domain-binding protein 1-like protein 1	0.509138	18.7035	1.92018	0.0597541	0.352333	-4.36834	Q8N3D4	7	1.95091	0.0557115	0.340598
IBA57	Putative transferase CAF17, mitochondrial (EC 2.1.-.-) (Iron-sulfur cluster assembly factor homolog)	-0.160062	21.229	-1.95522	0.0552962	0.340759	-4.31403	Q5T440	10	-1.94868	0.0559067	0.341163
PDK2	[Pyruvate dehydrogenase (acetyl-transferring)] kinase isozyme 2, mitochondrial (EC 2.7.11.2) (Pyruvate dehydrogenase kinase isoform 2) (PDH kinase 2) (PDKII)	-0.151465	21.3915	-1.92399	0.059181	0.351049	-4.36893	Q15119	17	-1.9489	0.0558804	0.341163
ACAP3	Arf-GAP with coiled-coil, ANK repeat and PH domain-containing protein 3 (Centaurin-beta-5) (Cnt-b5)	-0.225678	15.7486	-2.35458	0.0255184	0.239418	-3.43385	Q96P50	2	-1.98162	0.0563339	0.341255
CEP97	Centrosomal protein of 97 kDa (Cep97) (Leucine-rich repeat and IQ domain-containing protein 2)	-0.154857	18.8	-1.95627	0.0551699	0.34026	-4.31218	Q8IW35	10	-1.94669	0.0561511	0.341255
SPRY4	Protein sprouty homolog 4 (Spry-4)	0.303849	18.6448	1.95388	0.0554584	0.341322	-4.31641	Q9C004	2	1.94412	0.056467	0.341255
DHCR7	7-dehydrocholesterol reductase (7-DHC reductase) (EC 1.3.1.21) (Delta7-sterol reductase) (Sterol Delta(7)-reductase) (Sterol reductase SR-2)	0.204904	19.6446	1.94736	0.0562526	0.343605	-4.32792	Q9UBM7	8	1.94581	0.0562593	0.341255
GTF2A2	Transcription initiation factor IIA subunit 2 (General transcription factor IIA subunit 2) (TFIIA p12 subunit) (TFIIA-12) (TFIIAS) (Transcription initiation factor IIA gamma chain) (TFIIA-gamma)	-0.336337	18.3072	-1.94411	0.0566525	0.343759	-4.33365	P52657	3	-1.94603	0.0562313	0.341255
LYN	Tyrosine-protein kinase Lyn (EC 2.7.10.2) (Lck/Yes-related novel protein tyrosine kinase) (V-yes-1 Yamaguchi sarcoma viral related oncogene homolog) (p53Lyn) (p56Lyn)	0.125183	19.9404	1.9349	0.0577984	0.347937	-4.34984	P07948	15	1.94518	0.0563361	0.341255
NOTCH2	Neurogenic locus notch homolog protein 2 (Notch 2) (hN2) [Cleaved into: Notch 2 extracellular truncation (N2ECD); Notch 2 intracellular domain (N2ICD)]	0.275425	20.9112	1.93095	0.0582952	0.349603	-4.35676	Q04721	8	1.94728	0.0560779	0.341255
PPFIA1	Liprin-alpha-1 (LAR-interacting protein 1) (LIP-1) (Protein tyrosine phosphatase receptor type f polypeptide-interacting protein alpha-1) (PTPRF-interacting protein alpha-1)	0.0922512	21.8412	1.90629	0.0614847	0.358597	-4.39971	Q13136	27	1.94814	0.055973	0.341255
PREX1	Phosphatidylinositol 3,4,5-trisphosphate-dependent Rac exchanger 1 protein (P-Rex1) (PtdIns(3,4,5)-dependent Rac exchanger 1)	0.14986	23.0981	1.89796	0.0625947	0.36005	-4.4141	Q8TCU6	69	1.94733	0.0560727	0.341255
CKAP4	Cytoskeleton-associated protein 4 (63-kDa cytoskeleton-linking membrane protein) (Climp-63) (p63)	0.142367	23.7127	1.89439	0.0630751	0.360736	-4.42025	Q07065	56	1.94421	0.0564556	0.341255
HSP90B1	Endoplasmin (94 kDa glucose-regulated protein) (GRP-94) (Heat shock protein 90 kDa beta member 1) (Tumor rejection antigen 1) (gp96 homolog)	0.124764	25.8158	1.89044	0.0636112	0.362555	-4.42705	P14625	77	1.94468	0.0563971	0.341255
CEP170	Centrosomal protein of 170 kDa (Cep170) (KARP-1-binding protein) (KARP1-binding protein)	-0.0779437	23.3581	-1.86575	0.0670476	0.371706	-4.46923	Q5SW79	68	-1.94477	0.0563864	0.341255
TANK	TRAF family member-associated NF-kappa-B activator (TRAF-interacting protein) (I-TRAF)	-0.193007	17.2247	-2.2444	0.0305489	0.258428	-3.66041	Q92844	2	-1.96131	0.0565924	0.341738
MTMR10	Myotubularin-related protein 10 (Inactive phosphatidylinositol 3-phosphatase 10)	0.136354	20.4745	1.92012	0.0596789	0.352167	-4.37569	Q9NXD2	17	1.94197	0.0567316	0.341755
SNTA1	Alpha-1-syntrophin (59 kDa dystrophin-associated protein A1 acidic component 1) (Pro-TGF-alpha cytoplasmic domain-interacting protein 1) (TACIP1) (Syntrophin-1)	-0.158555	21.8785	-1.90788	0.0612744	0.357958	-4.39695	Q13424	22	-1.9421	0.0567155	0.341755
GFAP	Glial fibrillary acidic protein (GFAP)	0.236385	30.8722	1.90063	0.0622364	0.359775	-4.40948	P14136	101	1.94264	0.0566487	0.341755
WDR54	WD repeat-containing protein 54	0.204094	18.4526	1.99087	0.0511301	0.32763	-4.25043	Q9H977	4	1.9415	0.0567901	0.341833
UBE2A	Ubiquitin-conjugating enzyme E2 A (EC 2.3.2.23) (E2 ubiquitin-conjugating enzyme A) (RAD6 homolog A) (HR6A) (hHR6A) (Ubiquitin carrier protein A) (Ubiquitin-protein ligase A)	-0.206882	17.1801	-2.05431	0.0452965	0.31189	-4.08579	P49459	2	-1.94426	0.0573472	0.341939
LIMD1	LIM domain-containing protein 1	0.203888	17.6555	2.03971	0.0481888	0.321599	-4.0504	Q9UGP4	6	1.95706	0.0571059	0.341939
ATP5MJ	ATP synthase subunit ATP5MPL, mitochondrial (6.8 kDa mitochondrial proteolipid protein) (MLQ) (ATP synthase membrane subunit 6.8PL)	0.209964	18.3487	2.04593	0.0461466	0.315047	-4.09266	P56378	3	1.94801	0.0568838	0.341939
FLRT2	Leucine-rich repeat transmembrane protein FLRT2 (Fibronectin-like domain-containing leucine-rich transmembrane protein 2)	-0.321439	17.2738	-1.99767	0.0527554	0.333584	-4.1025	O43155	3	-1.95853	0.0569274	0.341939
RAB13	Ras-related protein Rab-13 (Cell growth-inhibiting gene 4 protein)	0.167656	20.306	1.95086	0.0558253	0.342614	-4.32175	P51153	9	1.93992	0.0569868	0.341939
SPEG	Striated muscle preferentially expressed protein kinase (EC 2.7.11.1) (Aortic preferentially expressed protein 1) (APEG-1)	0.216205	18.6827	1.95304	0.0565348	0.343759	-4.25693	Q15772	8	1.94711	0.0569946	0.341939
RPL22	60S ribosomal protein L22 (EBER-associated protein) (EAP) (Epstein-Barr virus small RNA-associated protein) (Heparin-binding protein HBp15) (Large ribosomal subunit protein eL22)	-0.17895	22.4791	-1.9435	0.0567285	0.343918	-4.33474	P35268	9	-1.93876	0.0571303	0.341939
CNOT9	CCR4-NOT transcription complex subunit 9 (Cell differentiation protein RQCD1 homolog) (Rcd-1)	-0.189861	18.2869	-1.93812	0.0573953	0.346865	-4.34419	Q92600	9	-1.93829	0.057189	0.341939
STK10	Serine/threonine-protein kinase 10 (EC 2.7.11.1) (Lymphocyte-oriented kinase)	0.135316	20.9848	1.90415	0.0617684	0.359327	-4.40341	O94804	23	1.93862	0.0571482	0.341939
RNF123	E3 ubiquitin-protein ligase RNF123 (EC 2.3.2.27) (Kip1 ubiquitination-promoting complex protein 1) (RING finger protein 123) (RING-type E3 ubiquitin transferase RNF123)	0.104311	21.4607	1.90006	0.0623125	0.359775	-4.41047	Q5XPI4	25	1.93697	0.057354	0.341939
CPT2	Carnitine O-palmitoyltransferase 2, mitochondrial (EC 2.3.1.21) (Carnitine palmitoyltransferase II) (CPT II)	0.17813	22.2923	1.8956	0.0629121	0.360736	-4.41817	P23786	34	1.93742	0.0572974	0.341939
HSPA5	Endoplasmic reticulum chaperone BiP (EC 3.6.4.10) (78 kDa glucose-regulated protein) (GRP-78) (Binding-immunoglobulin protein) (BiP) (Heat shock protein 70 family protein 5) (HSP70 family protein 5) (Heat shock protein family A member 5) (Immunoglobulin heavy chain-binding protein)	0.123889	25.3118	1.88377	0.0645242	0.363893	-4.43849	P11021	70	1.93798	0.057228	0.341939
STOM	Erythrocyte band 7 integral membrane protein (Protein 7.2b) (Stomatin)	0.157656	21.7101	1.90784	0.0612799	0.357958	-4.39702	P27105	18	1.93578	0.0575029	0.342555
PSPH	Phosphoserine phosphatase (PSP) (PSPase) (EC 3.1.3.3) (L-3-phosphoserine phosphatase) (O-phosphoserine phosphohydrolase)	-0.218849	20.196	-1.92528	0.0590158	0.350931	-4.36668	P78330	9	-1.93503	0.0575965	0.342841
PPP1CB	Serine/threonine-protein phosphatase PP1-beta catalytic subunit (PP-1B) (PPP1CD) (EC 3.1.3.16) (EC 3.1.3.53)	-0.0857516	22.4271	-1.9185	0.0598871	0.352564	-4.3785	P62140	20	-1.93442	0.0576733	0.343026
SURF4	Surfeit locus protein 4	0.202518	19.9415	1.9692	0.0536297	0.335443	-4.28922	O15260	5	1.93368	0.0577652	0.343301
SUPT16H	FACT complex subunit SPT16 (Chromatin-specific transcription elongation factor 140 kDa subunit) (FACT 140 kDa subunit) (FACTp140) (Facilitates chromatin transcription complex subunit SPT16) (hSPT16)	0.147885	23.295	1.88448	0.0644264	0.363893	-4.43727	Q9Y5B9	57	1.93311	0.0578376	0.343403
SMCHD1	Structural maintenance of chromosomes flexible hinge domain-containing protein 1 (SMC hinge domain-containing protein 1) (EC 3.6.1.-)	0.0996052	22.5971	1.8701	0.0664309	0.369104	-4.46184	A6NHR9	69	1.93282	0.0578738	0.343403
GSTA4	Glutathione S-transferase A4 (EC 2.5.1.18) (GST class-alpha member 4) (Glutathione S-transferase A4-4)	-0.176103	18.3207	-2.18611	0.0348689	0.276303	-3.7875	O15217	4	-1.94834	0.0581751	0.344918
TOMM40	Mitochondrial import receptor subunit TOM40 homolog (Protein Haymaker) (Translocase of outer membrane 40 kDa subunit homolog) (p38.5)	0.122248	21.4871	1.95372	0.0554785	0.341322	-4.3167	O96008	11	1.92888	0.0583715	0.344993
MUC1	Mucin-1 (MUC-1) (Breast carcinoma-associated antigen DF3) (Cancer antigen 15-3) (CA 15-3) (Carcinoma-associated mucin) (Episialin) (H23AG) (Krebs von den Lungen-6) (KL-6) (PEMT) (Peanut-reactive urinary mucin) (PUM) (Polymorphic epithelial mucin) (PEM) (Tumor-associated epithelial membrane antigen) (EMA) (Tumor-associated mucin) (CD antigen CD227) [Cleaved into: Mucin-1 subunit alpha (MUC1-NT) (M…	0.355293	19.5733	1.92276	0.0593382	0.351049	-4.37107	P15941	3	1.92903	0.0583522	0.344993
PLEKHO2	Pleckstrin homology domain-containing family O member 2 (PH domain-containing family O member 2) (Pleckstrin homology domain-containing family Q member 1) (PH domain-containing family Q member 1)	0.133471	21.2975	1.90274	0.0619551	0.359388	-4.40584	Q8TD55	19	1.92927	0.0583222	0.344993
USP7	Ubiquitin carboxyl-terminal hydrolase 7 (EC 3.4.19.12) (Deubiquitinating enzyme 7) (Herpesvirus-associated ubiquitin-specific protease) (Ubiquitin thioesterase 7) (Ubiquitin-specific-processing protease 7)	-0.0834689	23.242	-1.85802	0.0681551	0.374247	-4.48234	Q93009	59	-1.92974	0.0582622	0.344993
GCA	Grancalcin	-0.23319	19.5953	-1.93294	0.0580442	0.349102	-4.35327	P28676	6	-1.92642	0.0586842	0.346569
CSNK2B	Casein kinase II subunit beta (CK II beta) (Phosvitin) (Protein G5a)	-0.1389	20.4353	-1.95879	0.054867	0.339382	-4.30772	P67870	9	-1.92567	0.0587799	0.346589
GLMN	Glomulin (FK506-binding protein-associated protein) (FAP) (FKBP-associated protein)	0.210025	18.502	1.9528	0.056564	0.343759	-4.25735	Q92990	7	1.93284	0.0587746	0.346589
BMI1	Polycomb complex protein BMI-1 (Polycomb group RING finger protein 4) (RING finger protein 51)	-0.167559	19.8039	-1.97511	0.0529376	0.333896	-4.27867	P35226	6	-1.92464	0.0589107	0.346816
TRIM36	E3 ubiquitin-protein ligase TRIM36 (EC 2.3.2.27) (RING finger protein 98) (RING-type E3 ubiquitin transferase TRIM36) (Tripartite motif-containing protein 36) (Zinc-binding protein Rbcc728)	-0.109786	20.9299	-1.89471	0.0630317	0.360736	-4.41969	Q9NQ86	22	-1.92489	0.058879	0.346816
ITGA3	Integrin alpha-3 (CD49 antigen-like family member C) (FRP-2) (Galactoprotein B3) (GAPB3) (VLA-3 subunit alpha) (CD antigen CD49c) [Cleaved into: Integrin alpha-3 heavy chain; Integrin alpha-3 light chain]	0.181875	21.0892	1.8935	0.063196	0.360736	-4.42179	P26006	18	1.92377	0.0590222	0.3472
TRAP1	Heat shock protein 75 kDa, mitochondrial (HSP 75) (TNFR-associated protein 1) (Tumor necrosis factor type 1 receptor-associated protein) (TRAP-1)	-0.111802	24.1684	-1.87046	0.0663797	0.369104	-4.46122	Q12931	43	-1.92323	0.0590917	0.347337
L3HYPDH	Trans-3-hydroxy-L-proline dehydratase (EC 4.2.1.77) (Trans-L-3-hydroxyproline dehydratase)	-0.146792	21.0033	-1.91153	0.0607949	0.355956	-4.39062	Q96EM0	13	-1.92043	0.0594507	0.348629
LGALS1	Galectin-1 (Gal-1) (14 kDa laminin-binding protein) (HLBP14) (14 kDa lectin) (Beta-galactoside-binding lectin L-14-I) (Galaptin) (HBL) (HPL) (Lactose-binding lectin 1) (Lectin galactoside-binding soluble 1) (Putative MAPK-activating protein PM12) (S-Lac lectin 1)	0.14326	24.0715	1.89527	0.062956	0.360736	-4.41873	P09382	18	1.92112	0.0593627	0.348629
PIP4K2B	Phosphatidylinositol 5-phosphate 4-kinase type-2 beta (EC 2.7.1.149) (1-phosphatidylinositol 5-phosphate 4-kinase 2-beta) (Diphosphoinositide kinase 2-beta) (Phosphatidylinositol 5-phosphate 4-kinase type II beta) (PI(5)P 4-kinase type II beta) (PIP4KII-beta) (PtdIns(5)P-4-kinase isoform 2-beta)	-0.084116	23.26	-1.87637	0.0655505	0.366653	-4.45114	P78356	28	-1.92075	0.0594098	0.348629
ATP5MG	ATP synthase subunit g, mitochondrial (ATPase subunit g) (ATP synthase membrane subunit g)	0.138383	20.3692	1.95312	0.0555502	0.341484	-4.31775	O75964	9	1.91999	0.0595082	0.348656
TCEAL5	Transcription elongation factor A protein-like 5 (TCEA-like protein 5) (Transcription elongation factor S-II protein-like 5)	-0.152613	21.2002	-1.95153	0.0557433	0.342391	-4.32056	Q5H9L2	8	-1.91905	0.0596294	0.348656
ARPC4	Actin-related protein 2/3 complex subunit 4 (Arp2/3 complex 20 kDa subunit) (p20-ARC)	-0.153095	22.4037	-1.92812	0.0586541	0.350755	-4.36171	P59998	10	-1.91896	0.059641	0.348656
KRT1	Keratin, type II cytoskeletal 1 (67 kDa cytokeratin) (Cytokeratin-1) (CK-1) (Hair alpha protein) (Keratin-1) (K1) (Type-II keratin Kb1)	-0.552622	26.3406	-1.88117	0.0648829	0.365094	-4.44294	P04264	61	-1.91933	0.0595932	0.348656
CAV1	Caveolin-1	0.198057	22.2687	1.90347	0.0618576	0.359327	-4.40457	Q03135	11	1.91814	0.0597461	0.348999
PLEKHM2	Pleckstrin homology domain-containing family M member 2 (PH domain-containing family M member 2) (Salmonella-induced filaments A and kinesin-interacting protein) (SifA and kinesin-interacting protein)	0.147794	19.1957	1.91441	0.0604181	0.354702	-4.38561	Q8IWE5	12	1.91759	0.0598179	0.349147
ITPK1	Inositol-tetrakisphosphate 1-kinase (EC 2.7.1.134) (Inositol 1,3,4-trisphosphate 5/6-kinase) (Inositol-triphosphate 5/6-kinase) (Ins(1,3,4)P(3) 5/6-kinase) (EC 2.7.1.159)	-0.111685	20.4249	-1.90661	0.0614425	0.358597	-4.39915	Q13572	16	-1.91626	0.0599901	0.34988
ACOT13	Acyl-coenzyme A thioesterase 13 (Acyl-CoA thioesterase 13) (EC 3.1.2.-) (Thioesterase superfamily member 2) [Cleaved into: Acyl-coenzyme A thioesterase 13, N-terminally processed]	-0.155832	20.3422	-1.95886	0.0548576	0.339382	-4.30758	Q9NPJ3	7	-1.91489	0.0601681	0.350103
ANKRD17	Ankyrin repeat domain-containing protein 17 (Gene trap ankyrin repeat protein) (Serologically defined breast cancer antigen NY-BR-16)	0.099384	21.0122	1.87121	0.0662747	0.369055	-4.45995	O75179	29	1.91505	0.0601476	0.350103
POR	NADPH--cytochrome P450 reductase (CPR) (P450R) (EC 1.6.2.4)	0.0795826	23.0566	1.85565	0.0684978	0.37504	-4.48635	P16435	36	1.9154	0.0601019	0.350103
PCNA	Proliferating cell nuclear antigen (PCNA) (Cyclin)	0.159985	22.0814	1.88979	0.0637	0.36274	-4.42817	P12004	16	1.91377	0.0603143	0.350682
FGA	Fibrinogen alpha chain [Cleaved into: Fibrinopeptide A; Fibrinogen alpha chain]	0.443395	26.6511	1.8738	0.0659103	0.367844	-4.45553	P02671	73	1.91227	0.0605093	0.351543
SH3BGRL3	SH3 domain-binding glutamic acid-rich-like protein 3 (SH3 domain-binding protein 1) (SH3BP-1)	0.130445	22.3428	1.97071	0.0534522	0.33489	-4.28653	Q9H299	8	1.91149	0.0606113	0.351864
YAP1	Transcriptional coactivator YAP1 (Yes-associated protein 1) (Protein yorkie homolog) (Yes-associated protein YAP65 homolog)	0.16933	19.6346	1.92529	0.0590146	0.350931	-4.36666	P46937	8	1.90733	0.0611581	0.354587
PLEKHF2	Pleckstrin homology domain-containing family F member 2 (PH domain-containing family F member 2) (Endoplasmic reticulum-associated apoptosis-involved protein containing PH and FYVE domains) (EAPF) (PH and FYVE domain-containing protein 2) (Phafin-2) (Phafin2) (Zinc finger FYVE domain-containing protein 18)	0.261137	18.057	1.90889	0.0621387	0.359775	-4.33275	Q9H8W4	7	1.91344	0.0612688	0.354587
KDM3B	Lysine-specific demethylase 3B (EC 1.14.11.-) (JmjC domain-containing histone demethylation protein 2B) (Jumonji domain-containing protein 1B) (Nuclear protein 5qNCA)	-0.106147	20.7463	-1.86245	0.0675189	0.372943	-4.47484	Q7LBC6	30	-1.90649	0.0612692	0.354587
CLTC	Clathrin heavy chain 1 (Clathrin heavy chain on chromosome 17) (CLH-17)	0.100719	25.8081	1.84991	0.069334	0.376599	-4.49604	Q00610	113	1.90692	0.0612125	0.354587
LMF2	Lipase maturation factor 2 (Transmembrane protein 112B) (Transmembrane protein 153)	0.197741	20.2376	1.95654	0.0551376	0.34026	-4.31171	Q9BU23	4	1.90566	0.0613787	0.354947
DUSP23	Dual specificity protein phosphatase 23 (EC 3.1.3.16) (EC 3.1.3.48) (Low molecular mass dual specificity phosphatase 3) (LDP-3) (VH1-like phosphatase Z)	-0.345533	18.3019	-1.91201	0.0617272	0.359327	-4.33606	Q9BVJ7	3	-1.91112	0.0615726	0.355795
ARL1	ADP-ribosylation factor-like protein 1	-0.19279	19.7339	-1.89936	0.0624066	0.359784	-4.41168	P40616	9	-1.90203	0.0618612	0.356913
VIPAS39	Spermatogenesis-defective protein 39 homolog (hSPE-39) (VPS33B-interacting protein in apical-basolateral polarity regulator) (VPS33B-interacting protein in polarity and apical restriction)	-0.0800914	21.0965	-1.89486	0.0630119	0.360736	-4.41944	Q9H9C1	19	-1.9021	0.0618519	0.356913
UTP20	Small subunit processome component 20 homolog (Down-regulated in metastasis protein) (Novel nucleolar protein 73) (NNP73) (Protein Key-1A6)	0.232242	18.0044	1.90648	0.0624566	0.359796	-4.32584	O75691	8	1.90809	0.0619724	0.357107
GPHN	Gephyrin [Includes: Molybdopterin adenylyltransferase (MPT adenylyltransferase) (EC 2.7.7.75) (Domain G); Molybdopterin molybdenumtransferase (MPT Mo-transferase) (EC 2.10.1.1) (Domain E)]	-0.108039	23.413	-1.85204	0.0690225	0.375838	-4.49245	Q9NQX3	36	-1.90106	0.0619898	0.357107
DSTN	Destrin (Actin-depolymerizing factor) (ADF)	0.114569	22.8908	1.88905	0.0638008	0.36281	-4.42944	P60981	16	1.90045	0.0620717	0.357305
ENY2	Transcription and mRNA export factor ENY2 (Enhancer of yellow 2 transcription factor homolog)	0.151777	19.7215	1.94446	0.05661	0.343759	-4.33305	Q9NPA8	7	1.89782	0.0624231	0.358693
SLC25A4	ADP/ATP translocase 1 (ADP,ATP carrier protein 1) (ADP,ATP carrier protein, heart/skeletal muscle isoform T1) (Adenine nucleotide translocator 1) (ANT 1) (Solute carrier family 25 member 4)	0.185383	21.1088	1.91389	0.0604863	0.354702	-4.38652	P12235	7	1.89616	0.0626469	0.358693
RPS26	40S ribosomal protein S26 (Small ribosomal subunit protein eS26)	-0.249393	21.9233	-1.91258	0.0606571	0.355426	-4.38879	P62854	4	-1.89643	0.0626112	0.358693
MPZ	Myelin protein P0 (Myelin peripheral protein) (MPP) (Myelin protein zero)	0.311351	18.4521	1.90115	0.0631685	0.360736	-4.33488	P25189	5	1.90301	0.0626472	0.358693
ARG1	Arginase-1 (EC 3.5.3.1) (Liver-type arginase) (Type I arginase)	-0.326701	19.4127	-1.87741	0.0654057	0.366389	-4.44937	P05089	7	-1.89723	0.062503	0.358693
PTBP2	Polypyrimidine tract-binding protein 2 (Neural polypyrimidine tract-binding protein) (Neurally-enriched homolog of PTB) (PTB-like protein)	-0.14663	20.7225	-1.87536	0.0656922	0.367172	-4.45288	Q9UKA9	16	-1.89687	0.0625514	0.358693
SERPINB12	Serpin B12	-0.385746	18.3977	-1.88062	0.0659699	0.367903	-4.38921	Q96P63	6	-1.90365	0.0625615	0.358693
CADM4	Cell adhesion molecule 4 (Immunoglobulin superfamily member 4C) (IgSF4C) (Nectin-like protein 4) (NECL-4) (TSLC1-like protein 2)	-0.106699	23.0448	-1.88689	0.0640951	0.363893	-4.43313	Q8NFZ8	16	-1.89446	0.0628765	0.359489
HAT1	Histone acetyltransferase type B catalytic subunit (EC 2.3.1.48) (Histone acetyltransferase 1)	0.245326	18.3897	1.88194	0.0647767	0.36477	-4.44162	O14929	8	1.89371	0.0629776	0.359489
HPX	Hemopexin (Beta-1B-glycoprotein)	0.208718	23.5308	1.85769	0.0682034	0.374247	-4.48291	P02790	24	1.89385	0.0629591	0.359489
GSS	Glutathione synthetase (GSH synthetase) (GSH-S) (EC 6.3.2.3) (Glutathione synthase)	-0.0820626	23.1899	-1.84066	0.0706986	0.380202	-4.5116	P48637	33	-1.89398	0.0629414	0.359489
MRM1	rRNA methyltransferase 1, mitochondrial (EC 2.1.1.-) (16S rRNA (guanosine(1145)-2'-O)-methyltransferase) (16S rRNA [Gm1145] 2'-O-methyltransferase)	-0.220747	16.933	-1.96856	0.0546706	0.339382	-4.23842	Q6IN84	3	-1.8978	0.0633456	0.361077
CCP110	Centriolar coiled-coil protein of 110 kDa (Centrosomal protein of 110 kDa) (CP110) (Cep110)	0.343837	17.5044	1.89294	0.0642759	0.363893	-4.35977	O43303	4	1.89759	0.0633734	0.361077
MYC	Myc proto-oncogene protein (Class E basic helix-loop-helix protein 39) (bHLHe39) (Proto-oncogene c-Myc) (Transcription factor p64)	0.332136	20.8174	1.87393	0.0658915	0.367844	-4.4553	P01106	6	1.89059	0.0634	0.361077
SLC4A7	Sodium bicarbonate cotransporter 3 (Electroneutral Na/HCO(3) cotransporter) (Sodium bicarbonate cotransporter 2) (Sodium bicarbonate cotransporter 2b) (Bicarbonate transporter) (Solute carrier family 4 member 7)	0.311839	16.8492	1.97717	0.0575877	0.347469	-4.06517	Q9Y6M7	5	1.92296	0.0635944	0.36191
SOD3	Extracellular superoxide dismutase [Cu-Zn] (EC-SOD) (EC 1.15.1.1)	-0.209301	19.0524	-1.92741	0.0587443	0.350755	-4.36295	P08294	4	-1.88843	0.0636942	0.361929
RAB4B	Ras-related protein Rab-4B	-0.104536	21.1696	-1.89627	0.0628218	0.360736	-4.41701	P61018	14	-1.88863	0.0636679	0.361929
DDT	D-dopachrome decarboxylase (EC 4.1.1.84) (D-dopachrome tautomerase) (Phenylpyruvate tautomerase II)	-0.150625	21.1589	-1.90379	0.0618159	0.359327	-4.40403	P30046	9	-1.88477	0.0641963	0.364507
COQ9	Ubiquinone biosynthesis protein COQ9, mitochondrial	-0.186449	20.6087	-1.90021	0.0622926	0.359775	-4.41021	O75208	7	-1.88396	0.0643075	0.364587
THOC1	THO complex subunit 1 (Tho1) (Nuclear matrix protein p84) (p84N5) (hTREX84)	0.145059	20.0612	1.86039	0.067814	0.373592	-4.47833	Q96FV9	17	1.88423	0.0642709	0.364587
H3-2		-0.483272	22.4202	-1.86035	0.0678193	0.373592	-4.47839	Q5TEC6	4	-1.88359	0.0643578	0.364597
SMIM18	Small integral membrane protein 18	-0.267871	19.0292	-1.9004	0.0622674	0.359775	-4.40988	P0DKX4	2	-1.8811	0.0647026	0.365174
RAC2	Ras-related C3 botulinum toxin substrate 2 (GX) (Small G protein) (p21-Rac2)	0.265421	18.7584	1.88403	0.0644882	0.363893	-4.43804	P15153	5	1.88239	0.0645241	0.365174
PRDX3	Thioredoxin-dependent peroxide reductase, mitochondrial (EC 1.11.1.15) (Antioxidant protein 1) (AOP-1) (HBC189) (Peroxiredoxin III) (Prx-III) (Peroxiredoxin-3) (Protein MER5 homolog)	-0.134726	22.8931	-1.88432	0.064448	0.363893	-4.43754	P30048	12	-1.88194	0.0645859	0.365174
TRIM21	E3 ubiquitin-protein ligase TRIM21 (EC 2.3.2.27) (52 kDa Ro protein) (52 kDa ribonucleoprotein autoantigen Ro/SS-A) (RING finger protein 81) (RING-type E3 ubiquitin transferase TRIM21) (Ro(SS-A)) (Sjoegren syndrome type A antigen) (SS-A) (Tripartite motif-containing protein 21)	0.120464	20.3183	1.87155	0.0662266	0.369055	-4.45937	P19474	15	1.88122	0.064686	0.365174
LARS2	Probable leucine--tRNA ligase, mitochondrial (EC 6.1.1.4) (Leucyl-tRNA synthetase) (LeuRS)	-0.142717	22.2661	-1.83985	0.0708192	0.380202	-4.51296	Q15031	32	-1.88134	0.0646695	0.365174
CSRP1	Cysteine and glycine-rich protein 1 (Cysteine-rich protein 1) (CRP) (CRP1) (Epididymis luminal protein 141) (HEL-141)	-0.205943	24.3365	-1.8491	0.0694523	0.376969	-4.4974	P21291	18	-1.88049	0.0647867	0.365351
RAB11FIP5	Rab11 family-interacting protein 5 (Rab11-FIP5) (Gamma-SNAP-associated factor 1) (Gaf-1) (Phosphoprotein pp75) (Rab11-interacting protein Rip11)	-0.130341	22.2115	-1.84404	0.070198	0.378943	-4.50593	Q9BXF6	25	-1.88017	0.0648314	0.365351
CCDC47	Coiled-coil domain-containing protein 47 (Calumin)	0.121944	21.5806	1.84328	0.0703094	0.379086	-4.5072	Q96A33	25	1.87933	0.0649471	0.365729
SAE1	SUMO-activating enzyme subunit 1 (Ubiquitin-like 1-activating enzyme E1A) [Cleaved into: SUMO-activating enzyme subunit 1, N-terminally processed]	0.109035	22.7887	1.8395	0.0708721	0.380202	-4.51355	Q9UBE0	27	1.87859	0.0650499	0.366033
TXNDC12	Thioredoxin domain-containing protein 12 (EC 1.8.4.2) (Endoplasmic reticulum resident protein 18) (ER protein 18) (ERp18) (Endoplasmic reticulum resident protein 19) (ER protein 19) (ERp19) (Thioredoxin-like protein p19) (hTLP19)	0.149362	20.9424	1.89773	0.0626248	0.36005	-4.41449	O95881	9	1.8782	0.0651038	0.366063
TUBB8	Tubulin beta-8 chain (Tubulin beta 8 class VIII)	-0.1375	21.3668	-1.8846	0.0644095	0.363893	-4.43706	Q3ZCM7	11	-1.8763	0.0653684	0.367276
TRMT1	tRNA (guanine(26)-N(2))-dimethyltransferase (EC 2.1.1.216) (tRNA 2,2-dimethylguanosine-26 methyltransferase) (tRNA(guanine-26,N(2)-N(2)) methyltransferase) (tRNA(m(2,2)G26)dimethyltransferase)	0.204469	19.5848	1.85293	0.068893	0.375838	-4.49095	Q9NXH9	13	1.87592	0.065422	0.367302
SLC30A3	Zinc transporter 3 (ZnT-3) (Solute carrier family 30 member 3)	0.141423	20.2961	1.88949	0.0637403	0.36274	-4.42868	Q99726	10	1.87491	0.0655627	0.367817
ESF1	ESF1 homolog (ABT1-associated protein)	0.142723	19.7233	1.85224	0.068994	0.375838	-4.49212	Q9H501	16	1.87303	0.0658267	0.369022
ARFGEF2	Brefeldin A-inhibited guanine nucleotide-exchange protein 2 (Brefeldin A-inhibited GEP 2) (ADP-ribosylation factor guanine nucleotide-exchange factor 2)	0.0972611	21.0568	1.83925	0.0709083	0.380202	-4.51396	Q9Y6D5	24	1.87256	0.0658921	0.369114
USP35	Ubiquitin carboxyl-terminal hydrolase 35 (EC 3.4.19.12) (Deubiquitinating enzyme 35) (Ubiquitin thioesterase 35) (Ubiquitin-specific-processing protease 35)	-0.320988	17.6519	-1.97108	0.0583137	0.349603	-4.07495	Q9P2H5	4	-1.90418	0.0660847	0.369291
GPX8	Probable glutathione peroxidase 8 (GPx-8) (GSHPx-8) (EC 1.11.1.9)	0.270911	18.4369	1.87665	0.0655111	0.366653	-4.45066	Q8TED1	4	1.87024	0.0662187	0.369291
LPXN	Leupaxin	0.292716	17.3659	1.87041	0.0663875	0.369104	-4.46131	O60711	4	1.87032	0.0662078	0.369291
MAFG	Transcription factor MafG (V-maf musculoaponeurotic fibrosarcoma oncogene homolog G) (hMAF)	-0.383211	18.3218	-1.88126	0.0674105	0.372618	-4.30589	O15525	4	-1.88684	0.0662083	0.369291
NCKAP1L	Nck-associated protein 1-like (Hematopoietic protein 1) (Membrane-associated protein HEM-1)	0.202752	19.9895	1.83988	0.070815	0.380202	-4.51291	P55160	18	1.871	0.0661123	0.369291
KRT17	Keratin, type I cytoskeletal 17 (39.1) (Cytokeratin-17) (CK-17) (Keratin-17) (K17)	-0.476638	22.398	-1.83646	0.0713267	0.381628	-4.51865	Q04695	14	-1.87087	0.0661309	0.369291
ATP6AP1	V-type proton ATPase subunit S1 (V-ATPase subunit S1) (Protein XAP-3) (V-ATPase Ac45 subunit) (V-ATPase S1 accessory protein) (Vacuolar proton pump subunit S1)	-0.111075	21.7456	-1.86388	0.0673145	0.372466	-4.47241	Q15904	15	-1.86906	0.0663861	0.36995
GABRA5	Gamma-aminobutyric acid receptor subunit alpha-5 (GABA(A) receptor subunit alpha-5)	-0.241137	16.6754	-1.93042	0.0593493	0.351049	-4.29596	P31644	2	-1.8732	0.066733	0.371607
ARL6IP1	ADP-ribosylation factor-like protein 6-interacting protein 1 (ARL-6-interacting protein 1) (Aip-1) (Apoptotic regulator in the membrane of the endoplasmic reticulum)	0.175693	20.6577	1.93485	0.0578042	0.347937	-4.34992	Q15041	4	1.86507	0.066952	0.371999
EMILIN1	EMILIN-1 (Elastin microfibril interface-located protein 1) (Elastin microfibril interfacer 1)	0.131992	21.4492	1.82751	0.072679	0.385611	-4.53361	Q9Y6C2	27	1.86551	0.0668895	0.371999
SEPTIN2	Septin-2 (Neural precursor cell expressed developmentally down-regulated protein 5) (NEDD-5)	0.104977	23.9571	1.8222	0.0734916	0.38828	-4.54246	Q15019	30	1.86514	0.0669419	0.371999
FRY	Protein furry homolog	0.122061	19.939	1.85929	0.0679726	0.374073	-4.4802	Q5TBA9	14	1.86456	0.0670245	0.372127
COQ5	2-methoxy-6-polyprenyl-1,4-benzoquinol methylase, mitochondrial (EC 2.1.1.201) (Ubiquinone biosynthesis methyltransferase COQ5)	-0.112224	20.2242	-1.85716	0.0682795	0.374391	-4.4838	Q5HYK3	15	-1.86317	0.0672229	0.372268
SDSL	Serine dehydratase-like (L-serine deaminase) (L-serine dehydratase/L-threonine deaminase) (L-threonine dehydratase) (TDH) (EC 4.3.1.19) (Serine dehydratase 2) (SDH 2) (EC 4.3.1.17)	-0.167545	20.768	-1.85132	0.0691271	0.37602	-4.49366	Q96GA7	12	-1.86339	0.0671919	0.372268
RTCA	RNA 3'-terminal phosphate cyclase (RNA cyclase) (RNA-3'-phosphate cyclase) (EC 6.5.1.4) (RNA terminal phosphate cyclase domain-containing protein 1) (RTC domain-containing protein 1)	0.116143	22.0817	1.85016	0.0692976	0.376599	-4.49562	O00442	16	1.86299	0.0672481	0.372268
WDR82	WD repeat-containing protein 82 (Protein TMEM113) (Swd2)	-0.105621	21.9067	-1.84634	0.0698573	0.378347	-4.50205	Q6UXN9	18	-1.8631	0.0672332	0.372268
MYO1F	Unconventional myosin-If (Myosin-Ie)	0.131393	20.9861	1.82029	0.0737847	0.389203	-4.54562	O00160	32	1.8621	0.0673762	0.372702
SPIN1	Spindlin-1 (Ovarian cancer-related protein) (Spindlin1)	-0.197596	18.9704	-1.88081	0.0649326	0.3651	-4.44355	Q9Y657	6	-1.86116	0.0675107	0.373171
USP10	Ubiquitin carboxyl-terminal hydrolase 10 (EC 3.4.19.12) (Deubiquitinating enzyme 10) (Ubiquitin thioesterase 10) (Ubiquitin-specific-processing protease 10)	-0.0914586	21.8176	-1.82801	0.0726021	0.385611	-4.53277	Q14694	24	-1.86075	0.0675701	0.373225
CUTA	Protein CutA (Acetylcholinesterase-associated protein) (Brain acetylcholinesterase putative membrane anchor)	-0.126513	19.0414	-2.00197	0.0498897	0.325549	-4.23043	O60888	5	-1.8574	0.0680514	0.374648
RPL36AL	60S ribosomal protein L36a-like (Large ribosomal subunit protein eL42-like)	-0.260129	20.4286	-1.87801	0.0653221	0.366194	-4.44835	Q969Q0	2	-1.85702	0.0681069	0.374648
RASGRF1	Ras-specific guanine nucleotide-releasing factor 1 (Ras-GRF1) (Guanine nucleotide-releasing protein) (GNRP) (Ras-specific nucleotide exchange factor CDC25)	-0.147819	19.4653	-1.85189	0.0690438	0.375838	-4.49269	Q13972	12	-1.85709	0.0680966	0.374648
TOMM34	Mitochondrial import receptor subunit TOM34 (hTom34) (Translocase of outer membrane 34 kDa subunit)	0.0963082	21.7539	1.82235	0.0734677	0.38828	-4.5422	Q15785	25	1.85769	0.0680105	0.374648
HP	Haptoglobin (Zonulin) [Cleaved into: Haptoglobin alpha chain; Haptoglobin beta chain]	0.252208	23.7576	1.81959	0.0738925	0.389203	-4.54678	P00738	30	1.85688	0.0681269	0.374648
PDIA6	Protein disulfide-isomerase A6 (EC 5.3.4.1) (Endoplasmic reticulum protein 5) (ER protein 5) (ERp5) (Protein disulfide isomerase P5) (Thioredoxin domain-containing protein 7)	0.116982	23.7275	1.81578	0.0744833	0.389637	-4.55311	Q15084	31	1.85811	0.0679488	0.374648
ARHGAP17	Rho GTPase-activating protein 17 (Rho-type GTPase-activating protein 17) (RhoGAP interacting with CIP4 homologs protein 1) (RICH-1)	0.119571	20.3712	1.8374	0.0711849	0.381141	-4.51706	Q68EM7	17	1.8554	0.0683415	0.375336
PPM1H	Protein phosphatase 1H (EC 3.1.3.16)	-0.138198	21.2637	-1.82195	0.0735294	0.38828	-4.54287	Q9ULR3	23	-1.85532	0.068352	0.375336
RPL7A	60S ribosomal protein L7a (Large ribosomal subunit protein eL8) (PLA-X polypeptide) (Surfeit locus protein 3)	-0.109991	24.2138	-1.81802	0.0741357	0.389203	-4.54939	P62424	25	-1.85347	0.0686209	0.376538
SCN2B	Sodium channel subunit beta-2	0.231926	19.8899	1.84789	0.0696302	0.37739	-4.49945	O60939	7	1.85197	0.0688399	0.377464
FKBPL	FK506-binding protein-like (WAF-1/CIP1 stabilizing protein 39) (WISp39)	0.469	17.5491	1.85307	0.0714425	0.381704	-4.34245	Q9UIM3	2	1.86698	0.0689965	0.377814
DNM3	Dynamin-3 (EC 3.6.5.5) (Dynamin, testicular) (T-dynamin)	-0.103718	23.783	-1.79817	0.0772637	0.395371	-4.58219	Q9UQ16	45	-1.85084	0.0690043	0.377814
KIN	DNA/RNA-binding protein KIN17 (Binding to curved DNA) (KIN, antigenic determinant of recA protein homolog)	-0.269322	17.1971	-1.9125	0.0631699	0.360736	-4.25456	O60870	4	-1.86631	0.0690917	0.378017
AP2B1	AP-2 complex subunit beta (AP105B) (Adaptor protein complex AP-2 subunit beta) (Adaptor-related protein complex 2 subunit beta) (Beta-2-adaptin) (Beta-adaptin) (Clathrin assembly protein complex 2 beta large chain) (Plasma membrane adaptor HA2/AP2 adaptin beta subunit)	0.11294	24.3784	1.79727	0.0774085	0.395549	-4.58368	P63010	58	1.84983	0.0691515	0.378069
LSM7	U6 snRNA-associated Sm-like protein LSm7	-0.173879	20.4775	-1.88438	0.0644399	0.363893	-4.43744	Q9UK45	6	-1.84873	0.0693134	0.378678
NUCB2	Nucleobindin-2 (DNA-binding protein NEFA) (Epididymis secretory protein Li 109) (Gastric cancer antigen Zg4) (Prepronesfatin) [Cleaved into: Nesfatin-1]	0.118391	21.0594	1.8218	0.073552	0.38828	-4.54311	P80303	20	1.84792	0.0694318	0.379049
CCDC43	Coiled-coil domain-containing protein 43	-0.133691	20.5772	-1.91034	0.0609502	0.356587	-4.39268	Q96MW1	7	-1.84568	0.0697608	0.380374
HINT3	Histidine triad nucleotide-binding protein 3 (HINT-3) (EC 3.-.-.-)	-0.136109	20.1057	-1.8881	0.0639298	0.363268	-4.43106	Q9NQE9	8	-1.84524	0.0698263	0.380374
DNMT3B	DNA (cytosine-5)-methyltransferase 3B (Dnmt3b) (EC 2.1.1.37) (DNA methyltransferase HsaIIIB) (DNA MTase HsaIIIB) (M.HsaIIIB)	0.312346	20.4261	1.84501	0.0700542	0.378595	-4.50429	Q9UBC3	3	1.84533	0.0698123	0.380374
AGO1	Protein argonaute-1 (Argonaute1) (hAgo1) (Argonaute RISC catalytic component 1) (Eukaryotic translation initiation factor 2C 1) (eIF-2C 1) (eIF2C 1) (Putative RNA-binding protein Q99)	-0.125475	20.7736	-1.81698	0.0742967	0.389203	-4.55112	Q9UL18	20	-1.84417	0.0699844	0.380959
AASDHPPT	L-aminoadipate-semialdehyde dehydrogenase-phosphopantetheinyl transferase (EC 2.7.8.7) (4'-phosphopantetheinyl transferase) (Alpha-aminoadipic semialdehyde dehydrogenase-phosphopantetheinyl transferase) (AASD-PPT) (LYS5 ortholog)	-0.105896	21.4548	-1.83037	0.0722434	0.384348	-4.52882	Q9NRN7	17	-1.84351	0.0700825	0.381216
SUMO1	Small ubiquitin-related modifier 1 (SUMO-1) (GAP-modifying protein 1) (GMP1) (SMT3 homolog 3) (Sentrin) (Ubiquitin-homology domain protein PIC1) (Ubiquitin-like protein SMT3C) (Smt3C) (Ubiquitin-like protein UBL1)	0.167733	20.0634	1.84811	0.0695971	0.37739	-4.49907	P63165	9	1.84245	0.0702393	0.381517
RAB7A	Ras-related protein Rab-7a	-0.0931471	23.5987	-1.81251	0.0749933	0.390673	-4.55853	P51149	23	-1.84245	0.0702391	0.381517
CMC1	COX assembly mitochondrial protein homolog (Cmc1p)	0.296348	18.4997	1.84389	0.0702195	0.378943	-4.50617	Q7Z7K0	3	1.84037	0.0705481	0.381539
VTI1A	Vesicle transport through interaction with t-SNAREs homolog 1A (Vesicle transport v-SNARE protein Vti1-like 2) (Vti1-rp2)	-0.210358	20.771	-1.84303	0.0703468	0.379086	-4.50762	Q96AJ9	7	-1.84051	0.0705275	0.381539
SEC24D	Protein transport protein Sec24D (SEC24-related protein D)	0.156057	20.0354	1.833	0.0718468	0.383527	-4.52444	O94855	12	1.84184	0.0703297	0.381539
SMNDC1	Survival of motor neuron-related-splicing factor 30 (30 kDa splicing factor SMNrp) (SMN-related protein) (Survival motor neuron domain-containing protein 1)	0.267643	19.9276	1.82479	0.0730931	0.387218	-4.53813	O75940	8	1.84134	0.0704042	0.381539
MCCC1	Methylcrotonoyl-CoA carboxylase subunit alpha, mitochondrial (MCCase subunit alpha) (EC 6.4.1.4) (3-methylcrotonyl-CoA carboxylase 1) (3-methylcrotonyl-CoA carboxylase biotin-containing subunit) (3-methylcrotonyl-CoA:carbon dioxide ligase subunit alpha)	0.118824	21.8857	1.80455	0.076247	0.393655	-4.57169	Q96RQ3	26	1.84119	0.0704263	0.381539
FCGBP	IgGFc-binding protein (Fcgamma-binding protein antigen) (FcgammaBP)	0.198762	22.3019	1.79977	0.0770073	0.394775	-4.57956	Q9Y6R7	55	1.8408	0.0704836	0.381539
MYRIP	Rab effector MyRIP (Exophilin-8) (Myosin-VIIa- and Rab-interacting protein) (Synaptotagmin-like protein lacking C2 domains C) (SlaC2-c) (Slp homolog lacking C2 domains c)	0.227851	16.0778	1.96528	0.0565268	0.343759	-4.16629	Q8NFW9	3	1.85222	0.0711339	0.382717
CDKN2A	Cyclin-dependent kinase inhibitor 2A (Cyclin-dependent kinase 4 inhibitor A) (CDK4I) (Multiple tumor suppressor 1) (MTS-1) (p16-INK4a) (p16-INK4) (p16INK4A)	0.166928	19.5683	1.93523	0.0577569	0.347937	-4.34926	P42771	3	1.83801	0.0709001	0.382717
SH3BP5L	SH3 domain-binding protein 5-like (SH3BP-5-like)	-0.183193	18.5226	-1.86374	0.0673334	0.372466	-4.47264	Q7L8J4	6	-1.83663	0.0711062	0.382717
CLVS2	Clavesin-2 (Retinaldehyde-binding protein 1-like 2) (clathrin vesicle-associated Sec14 protein 2)	-0.154283	19.5239	-1.86024	0.0678353	0.373592	-4.47858	Q5SYC1	8	-1.83645	0.0711335	0.382717
CEBPZ	CCAAT/enhancer-binding protein zeta (CCAAT-box-binding transcription factor) (CBF) (CCAAT-binding factor)	0.171054	19.6246	1.81533	0.0745536	0.389733	-4.55386	Q03701	14	1.83618	0.0711736	0.382717
ENPP6	Glycerophosphocholine cholinephosphodiesterase ENPP6 (GPC-Cpde) (EC 3.1.4.-) (EC 3.1.4.38) (Choline-specific glycerophosphodiester phosphodiesterase) (Ectonucleotide pyrophosphatase/phosphodiesterase family member 6) (E-NPP 6) (NPP-6)	-0.256826	22.0695	-1.80549	0.0760979	0.393655	-4.57014	Q6UWR7	16	-1.83672	0.0710926	0.382717
TXLNA	Alpha-taxilin	0.123969	21.6614	1.80071	0.0768582	0.394775	-4.57802	P40222	26	1.8372	0.0710212	0.382717
DDX24	ATP-dependent RNA helicase DDX24 (EC 3.6.4.13) (DEAD box protein 24)	0.106553	21.191	1.79597	0.0776167	0.395829	-4.58581	Q9GZR7	29	1.83677	0.0710852	0.382717
MRPS15	28S ribosomal protein S15, mitochondrial (MRP-S15) (S15mt) (Mitochondrial small ribosomal subunit protein uS15m)	-0.13497	21.7488	-1.83602	0.0713922	0.381704	-4.51938	P82914	12	-1.83573	0.0712408	0.382805
ERGIC3	Endoplasmic reticulum-Golgi intermediate compartment protein 3 (Serologically defined breast cancer antigen NY-BR-84)	-0.123333	21.2371	-1.86141	0.0676675	0.373489	-4.4766	Q9Y282	10	-1.8336	0.071561	0.383155
GOLIM4	Golgi integral membrane protein 4 (Golgi integral membrane protein, cis) (GIMPc) (Golgi phosphoprotein 4) (Golgi-localized phosphoprotein of 130 kDa) (Golgi phosphoprotein of 130 kDa)	0.150415	20.5109	1.81136	0.0751741	0.390972	-4.56045	O00461	16	1.83384	0.0715254	0.383155
KCNAB2	Voltage-gated potassium channel subunit beta-2 (EC 1.1.1.-) (K(+) channel subunit beta-2) (Kv-beta-2) (hKvbeta2)	-0.170832	21.2678	-1.80749	0.0757812	0.393066	-4.56683	Q13303	17	-1.83469	0.0713977	0.383155
AIFM1	Apoptosis-inducing factor 1, mitochondrial (EC 1.6.99.-) (Programmed cell death protein 8)	0.113373	23.0913	1.79441	0.0778684	0.396038	-4.58837	O95831	29	1.83456	0.0714165	0.383155
FUBP3	Far upstream element-binding protein 3 (FUSE-binding protein 3)	-0.08427	23.1606	-1.78292	0.0797407	0.399608	-4.60717	Q96I24	34	-1.83405	0.0714932	0.383155
SLC4A3	Anion exchange protein 3 (AE 3) (Anion exchanger 3) (CAE3/BAE3) (Cardiac/brain band 3-like protein) (Neuronal band 3-like protein) (Solute carrier family 4 member 3)	-0.239826	17.9922	-1.86059	0.0688041	0.375838	-4.41398	P48751	5	-1.83953	0.0716163	0.383178
LDB1	LIM domain-binding protein 1 (LDB-1) (Carboxyl-terminal LIM domain-binding protein 2) (CLIM-2) (LIM domain-binding factor CLIM2) (hLdb1) (Nuclear LIM interactor)	0.225233	18.2842	1.86614	0.0669924	0.371674	-4.46857	Q86U70	3	1.83289	0.0716677	0.38318
WASHC4	WASH complex subunit 4 (Strumpellin and WASH-interacting protein) (SWIP) (WASH complex subunit SWIP)	0.0935579	21.5293	1.80265	0.0765488	0.3944	-4.57483	Q2M389	23	1.83254	0.0717212	0.383193
ATP6V1B2	V-type proton ATPase subunit B, brain isoform (V-ATPase subunit B 2) (Endomembrane proton pump 58 kDa subunit) (HO57) (Vacuolar proton pump subunit B 2)	-0.0934732	24.457	-1.7774	0.0806546	0.400768	-4.61618	P21281	41	-1.83082	0.0719814	0.38431
MAN2A2	Alpha-mannosidase 2x (EC 3.2.1.114) (Alpha-mannosidase IIx) (Man IIx) (Mannosidase alpha class 2A member 2) (Mannosyl-oligosaccharide 1,3-1,6-alpha-mannosidase)	-0.600954	18.5202	-1.8142	0.0773384	0.395484	-4.40443	P49641	3	-1.84601	0.0720498	0.384402
POLR2F	DNA-directed RNA polymerases I, II, and III subunit RPABC2 (RNA polymerases I, II, and III subunit ABC2) (DNA-directed RNA polymerase II subunit F) (DNA-directed RNA polymerases I, II, and III 14.4 kDa polypeptide) (RPABC14.4) (RPB14.4) (RPB6 homolog) (RPC15)	-0.279259	16.9624	-2.03343	0.0512394	0.32763	-3.95804	P61218	2	-1.85914	0.0724007	0.384819
EVPL	Envoplakin (210 kDa cornified envelope precursor protein) (210 kDa paraneoplastic pemphigus antigen) (p210)	0.294487	16.7346	1.92206	0.0644609	0.363893	-4.14465	Q92817	5	1.85881	0.0724486	0.384819
TIGAR	Fructose-2,6-bisphosphatase TIGAR (EC 3.1.3.46) (TP53-induced glycolysis and apoptosis regulator) (TP53-induced glycolysis regulatory phosphatase)	-0.114403	20.823	-1.85264	0.068935	0.375838	-4.49143	Q9NQ88	11	-1.82755	0.0724766	0.384819
CSNK1G3	Casein kinase I isoform gamma-3 (CKI-gamma 3) (EC 2.7.11.1)	-0.0873661	20.8728	-1.83973	0.0708379	0.380202	-4.51317	Q9Y6M4	15	-1.82749	0.0724865	0.384819
METTL14	N6-adenosine-methyltransferase non-catalytic subunit (Methyltransferase-like protein 14) (hMETTL14)	-0.159195	19.9561	-1.83051	0.0722226	0.384348	-4.52859	Q9HCE5	10	-1.82908	0.0722444	0.384819
THBS1	Thrombospondin-1 (Glycoprotein G)	0.258126	21.6524	1.79074	0.0784628	0.396613	-4.59439	P07996	36	1.82821	0.0723765	0.384819
TFRC	Transferrin receptor protein 1 (TR) (TfR) (TfR1) (Trfr) (T9) (p90) (CD antigen CD71) [Cleaved into: Transferrin receptor protein 1, serum form (sTfR)]	0.147006	23.447	1.78612	0.0792151	0.398836	-4.60194	P02786	39	1.82843	0.0723429	0.384819
FUT8	Alpha-(1,6)-fucosyltransferase (Alpha1-6FucT) (EC 2.4.1.68) (Fucosyltransferase 8) (GDP-L-Fuc:N-acetyl-beta-D-glucosaminide alpha1,6-fucosyltransferase) (GDP-fucose--glycoprotein fucosyltransferase) (Glycoprotein 6-alpha-L-fucosyltransferase)	0.292941	17.6881	1.8391	0.0719603	0.383652	-4.45836	Q9BYC5	4	1.83339	0.0725384	0.384822
MCL1	Induced myeloid leukemia cell differentiation protein Mcl-1 (Bcl-2-like protein 3) (Bcl2-L-3) (Bcl-2-related protein EAT/mcl1) (mcl1/EAT)	0.253909	17.4765	2.02389	0.0522702	0.331751	-4.0106	Q07820	3	1.85566	0.0729092	0.385555
NDUFAF4	NADH dehydrogenase [ubiquinone] 1 alpha subcomplex assembly factor 4 (Hormone-regulated proliferation-associated protein of 20 kDa)	-0.129733	19.5455	-1.858	0.0681575	0.374247	-4.48237	Q9P032	9	-1.82456	0.072933	0.385555
ORC4	Origin recognition complex subunit 4	-0.199202	17.3056	-1.86341	0.0683989	0.374772	-4.41803	O43929	6	-1.83169	0.0727959	0.385555
PTPRE	Receptor-type tyrosine-protein phosphatase epsilon (Protein-tyrosine phosphatase epsilon) (R-PTP-epsilon) (EC 3.1.3.48)	-0.128685	20.101	-1.8111	0.0752134	0.390972	-4.56086	P23469	15	-1.82515	0.0728438	0.385555
IDH3G	Isocitrate dehydrogenase [NAD] subunit gamma, mitochondrial (Isocitric dehydrogenase subunit gamma) (NAD(+)-specific ICDH subunit gamma)	-0.107499	22.2982	-1.80681	0.0758886	0.393156	-4.56796	P51553	18	-1.82466	0.0729186	0.385555
NIT2	Omega-amidase NIT2 (EC 3.5.1.3) (Nitrilase homolog 2)	-0.11891	22.7352	-1.79145	0.0783475	0.396613	-4.59323	Q9NQR4	23	-1.82342	0.0731076	0.386205
RMDN1	Regulator of microtubule dynamics protein 1 (RMD-1) (hRMD-1) (Protein FAM82B)	0.143547	20.607	1.81735	0.0742406	0.389203	-4.55052	Q96DB5	12	1.8218	0.0733565	0.387008
SLC6A9	Sodium- and chloride-dependent glycine transporter 1 (GlyT-1) (GlyT1) (Solute carrier family 6 member 9)	0.25494	18.7267	1.81718	0.0742666	0.389203	-4.5508	P48067	6	1.82176	0.0733626	0.387008
TBXAS1	Thromboxane-A synthase (TXA synthase) (TXS) (EC 5.3.99.5) (Cytochrome P450 5A1)	0.172855	20.325	1.80019	0.0769411	0.394775	-4.57888	P24557	14	1.82141	0.0734164	0.387021
PSMG1	Proteasome assembly chaperone 1 (PAC-1) (Chromosome 21 leucine-rich protein) (C21-LRP) (Down syndrome critical region protein 2)	0.179066	19.6052	1.81376	0.0747986	0.390199	-4.55647	O95456	10	1.82053	0.0735529	0.387197
AGR2	Anterior gradient protein 2 homolog (AG-2) (hAG-2) (HPC8) (Secreted cement gland protein XAG-2 homolog)	0.232725	21.8777	1.79489	0.0777917	0.396038	-4.58759	O95994	13	1.82081	0.073509	0.387197
COX6B1	Cytochrome c oxidase subunit 6B1 (Cytochrome c oxidase subunit VIb isoform 1) (COX VIb-1)	-0.111055	22.1684	-1.87994	0.065054	0.365509	-4.44505	P14854	9	-1.81997	0.073639	0.387378
SAR1B	GTP-binding protein SAR1b (GTP-binding protein B) (GTBPB)	-0.134945	19.726	-1.90001	0.06232	0.359775	-4.41056	Q9Y6B6	6	-1.818	0.0739439	0.387472
DPH5	Diphthine methyl ester synthase (EC 2.1.1.314) (Diphthamide biosynthesis methyltransferase)	0.142475	19.8006	1.8859	0.0642312	0.363893	-4.43484	Q9H2P9	6	1.81718	0.0740694	0.387472
IGLV3-27	Immunoglobulin lambda variable 3-27 (Ig lambda chain V-IV region Kern)	0.344897	17.9442	1.82542	0.0740318	0.389203	-4.48085	P01718	2	1.82532	0.073765	0.387472
PPM1L	Protein phosphatase 1L (EC 3.1.3.16) (Protein phosphatase 1-like) (Protein phosphatase 2C isoform epsilon) (PP2C-epsilon)	-0.185353	20.0483	-1.81048	0.075311	0.390972	-4.56189	Q5SGD2	10	-1.81924	0.0737517	0.387472
DPP7	Dipeptidyl peptidase 2 (EC 3.4.14.2) (Dipeptidyl aminopeptidase II) (Dipeptidyl peptidase 7) (Dipeptidyl peptidase II) (DPP II) (Quiescent cell proline dipeptidase)	-0.139674	21.4198	-1.80373	0.0763765	0.393782	-4.57304	Q9UHL4	14	-1.81733	0.0740476	0.387472
PDLIM1	PDZ and LIM domain protein 1 (C-terminal LIM domain protein 1) (Elfin) (LIM domain protein CLP-36)	0.140238	21.8433	1.79067	0.0784733	0.396613	-4.5945	O00151	19	1.81772	0.0739868	0.387472
NOP53	Ribosome biogenesis protein NOP53 (Glioma tumor suppressor candidate region gene 2 protein) (Protein interacting with carboxyl terminus 1) (PICT-1) (p60)	-0.362507	18.5376	-1.79336	0.0780387	0.396613	-4.5901	Q9NZM5	7	-1.81656	0.0741662	0.387472
ARHGDIA	Rho GDP-dissociation inhibitor 1 (Rho GDI 1) (Rho-GDI alpha)	-0.105623	24.4431	-1.78748	0.0789934	0.397987	-4.59973	P52565	23	-1.81845	0.0738734	0.387472
HNRNPH1	Heterogeneous nuclear ribonucleoprotein H (hnRNP H) [Cleaved into: Heterogeneous nuclear ribonucleoprotein H, N-terminally processed]	-0.10228	24.5848	-1.78067	0.0801116	0.400539	-4.61084	P31943	26	-1.81708	0.0740857	0.387472
HSPD1	60 kDa heat shock protein, mitochondrial (EC 5.6.1.7) (60 kDa chaperonin) (Chaperonin 60) (CPN60) (Heat shock protein 60) (HSP-60) (Hsp60) (HuCHA60) (Mitochondrial matrix protein P1) (P60 lymphocyte protein)	0.134261	25.4337	1.76959	0.08196	0.402234	-4.62885	P10809	68	1.81652	0.0741726	0.387472
ICOSLG	ICOS ligand (B7 homolog 2) (B7-H2) (B7-like protein Gl50) (B7-related protein 1) (B7RP-1) (CD antigen CD275)	0.309713	16.9659	1.94213	0.061879	0.359327	-4.13226	O75144	2	1.84549	0.0744145	0.387617
BUD23	Probable 18S rRNA (guanine-N(7))-methyltransferase (EC 2.1.1.-) (Bud site selection protein 23 homolog) (Metastasis-related methyltransferase 1) (Williams-Beuren syndrome chromosomal region 22 protein) (rRNA methyltransferase and ribosome maturation factor)	-0.359298	19.5515	-1.80123	0.0767739	0.394775	-4.57715	O43709	4	-1.81468	0.0744583	0.387617
SH3GL3	Endophilin-A3 (EEN-B2) (Endophilin-3) (SH3 domain protein 2C) (SH3 domain-containing GRB2-like protein 3)	-0.167127	21.8914	-1.78432	0.0795104	0.399084	-4.60489	Q99963	20	-1.81499	0.0744109	0.387617
SNX5	Sorting nexin-5	0.0851169	22.3557	1.78385	0.0795877	0.399107	-4.60565	Q9Y5X3	24	1.81545	0.0743386	0.387617
MSH6	DNA mismatch repair protein Msh6 (hMSH6) (G/T mismatch-binding protein) (GTBP) (GTMBP) (MutS protein homolog 6) (MutS-alpha 160 kDa subunit) (p160)	0.130327	22.0193	1.77014	0.0818676	0.402234	-4.62796	P52701	44	1.81524	0.0743707	0.387617
MPC2	Mitochondrial pyruvate carrier 2 (Brain protein 44)	0.184994	19.2873	1.83741	0.071184	0.381141	-4.51705	O95563	6	1.8135	0.0746423	0.387968
CHML	Rab proteins geranylgeranyltransferase component A 2 (Choroideremia-like protein) (Rab escort protein 2) (REP-2)	-0.318416	17.6554	-1.81345	0.0774564	0.395549	-4.40561	P26374	7	-1.82885	0.0746321	0.387968
SLC27A4	Long-chain fatty acid transport protein 4 (FATP-4) (Fatty acid transport protein 4) (EC 6.2.1.-) (Solute carrier family 27 member 4)	0.139356	21.151	1.78466	0.0794548	0.399084	-4.60433	Q6P1M0	20	1.81325	0.0746808	0.387968
ITIH1	Inter-alpha-trypsin inhibitor heavy chain H1 (ITI heavy chain H1) (ITI-HC1) (Inter-alpha-inhibitor heavy chain 1) (Inter-alpha-trypsin inhibitor complex component III) (Serum-derived hyaluronan-associated protein) (SHAP)	0.26056	22.4934	1.77802	0.0805505	0.400768	-4.61516	P19827	24	1.81291	0.0747339	0.387976
CDC37	Hsp90 co-chaperone Cdc37 (Hsp90 chaperone protein kinase-targeting subunit) (p50Cdc37) [Cleaved into: Hsp90 co-chaperone Cdc37, N-terminally processed]	0.109371	23.0292	1.77472	0.0811001	0.401128	-4.62053	Q16543	27	1.81225	0.0748376	0.388246
GET1	Tail-anchored protein insertion receptor WRB (Congenital heart disease 5 protein) (Tryptophan-rich basic protein) (WRB)	0.126017	18.9541	1.9803	0.052337	0.331777	-4.2694	O00258	4	1.81141	0.0749695	0.388282
MMTAG2	Multiple myeloma tumor-associated protein 2 (hMMTAG2)	-0.164233	19.6112	-1.82566	0.0729609	0.386791	-4.53669	Q9BU76	8	-1.81088	0.0750514	0.388282
GPC1	Glypican-1 [Cleaved into: Secreted glypican-1]	-0.130993	22.2849	-1.77731	0.0806691	0.400768	-4.61632	P35052	24	-1.81099	0.0750342	0.388282
PTGFRN	Prostaglandin F2 receptor negative regulator (CD9 partner 1) (CD9P-1) (Glu-Trp-Ile EWI motif-containing protein F) (EWI-F) (Prostaglandin F2-alpha receptor regulatory protein) (Prostaglandin F2-alpha receptor-associated protein) (CD antigen CD315)	0.120634	22.2622	1.77465	0.081112	0.401128	-4.62064	Q9P2B2	27	1.81177	0.0749131	0.388282
NFRKB	Nuclear factor related to kappa-B-binding protein (DNA-binding protein R kappa-B) (INO80 complex subunit G)	-0.268223	16.3897	-1.9646	0.0590958	0.350931	-4.07724	Q6P4R8	4	-1.84022	0.0752044	0.388588
AURKAIP1	Aurora kinase A-interacting protein (AURKA-interacting protein) (28S ribosomal protein S38, mitochondrial) (MRP-S38) (Mitochondrial small ribosomal subunit protein mS38)	-0.215298	18.2483	-1.8531	0.0688679	0.375838	-4.49066	Q9NWT8	2	-1.80969	0.0752396	0.388588
VPS29	Vacuolar protein sorting-associated protein 29 (hVPS29) (PEP11 homolog) (Vesicle protein sorting 29)	-0.112576	22.2507	-1.84508	0.0700439	0.378595	-4.50418	Q9UBQ0	10	-1.80669	0.0757118	0.388588
DOP1B	Protein dopey-2	0.142324	18.4848	1.85203	0.0700471	0.378595	-4.41703	Q9Y3R5	9	1.81052	0.0760622	0.388588
PDGFRB	Platelet-derived growth factor receptor beta (PDGF-R-beta) (PDGFR-beta) (EC 2.7.10.1) (Beta platelet-derived growth factor receptor) (Beta-type platelet-derived growth factor receptor) (CD140 antigen-like family member B) (Platelet-derived growth factor receptor 1) (PDGFR-1) (CD antigen CD140b)	0.182109	20.6996	1.83037	0.0722443	0.384348	-4.52883	P09619	6	1.80518	0.0759505	0.388588
EXOSC6	Exosome complex component MTR3 (Exosome component 6) (mRNA transport regulator 3 homolog) (hMtr3) (p11)	0.13291	20.3863	1.82995	0.0723078	0.384413	-4.52953	Q5RKV6	9	1.802	0.0764553	0.388588
NGDN	Neuroguidin (Centromere accumulated nuclear protein 1) (CANu1) (EIF4E-binding protein)	0.285612	18.5308	1.80796	0.0767489	0.394775	-4.48918	Q8NEJ9	6	1.81426	0.0754757	0.388588
CD274	Programmed cell death 1 ligand 1 (PD-L1) (PDCD1 ligand 1) (Programmed death ligand 1) (hPD-L1) (B7 homolog 1) (B7-H1) (CD antigen CD274)	0.269294	20.1844	1.79451	0.0778519	0.396038	-4.5882	Q9NZQ7	6	1.80287	0.0763161	0.388588
TRIM46	Tripartite motif-containing protein 46 (Gene Y protein) (GeneY) (Tripartite, fibronectin type-III and C-terminal SPRY motif protein)	-0.117136	19.7512	-1.7918	0.0782898	0.396613	-4.59264	Q7Z4K8	16	-1.80601	0.0758188	0.388588
UHRF1	E3 ubiquitin-protein ligase UHRF1 (EC 2.3.2.27) (Inverted CCAAT box-binding protein of 90 kDa) (Nuclear protein 95) (Nuclear zinc finger protein Np95) (HuNp95) (hNp95) (RING finger protein 106) (RING-type E3 ubiquitin transferase UHRF1) (Transcription factor ICBP90) (Ubiquitin-like PHD and RING finger domain-containing protein 1) (hUHRF1) (Ubiquitin-like-containing PHD and RING finger domains pro…	0.109759	19.4437	1.79665	0.0785525	0.396613	-4.51877	Q96T88	17	1.8095	0.0762228	0.388588
ARGLU1	Arginine and glutamate-rich protein 1	-0.176738	22.5924	-1.79112	0.0784009	0.396613	-4.59377	Q9NWB6	11	-1.80254	0.0763692	0.388588
CRBN	Protein cereblon	0.0930036	20.6472	1.7898	0.0786151	0.396613	-4.59593	Q96SW2	18	1.80203	0.0764496	0.388588
SEC14L2	SEC14-like protein 2 (Alpha-tocopherol-associated protein) (TAP) (hTAP) (Squalene transfer protein) (Supernatant protein factor) (SPF)	0.126088	22.1022	1.7842	0.0795298	0.399084	-4.60508	O76054	18	1.80695	0.0756695	0.388588
DNAJC11	DnaJ homolog subfamily C member 11	0.0901055	21.7546	1.77697	0.0807252	0.400768	-4.61687	Q9NVH1	23	1.80616	0.0757949	0.388588
GTF2F2	General transcription factor IIF subunit 2 (EC 3.6.4.12) (ATP-dependent helicase GTF2F2) (General transcription factor IIF 30 kDa subunit) (Transcription initiation factor IIF subunit beta) (TFIIF-beta) (Transcription initiation factor RAP30)	-0.169971	22.1724	-1.77755	0.0806293	0.400768	-4.61593	P13984	18	-1.80591	0.0758348	0.388588
CORO7	Coronin-7 (Crn7) (70 kDa WD repeat tumor rejection antigen homolog)	-0.134276	22.2199	-1.76714	0.0823734	0.402908	-4.63282	P57737	31	-1.80661	0.0757235	0.388588
ADAP1	Arf-GAP with dual PH domain-containing protein 1 (Centaurin-alpha-1) (Cnt-a1) (Putative MAPK-activating protein PM25)	-0.132701	22.2093	-1.76708	0.0823837	0.402908	-4.63292	O75689	26	-1.80277	0.0763317	0.388588
CAPN2	Calpain-2 catalytic subunit (EC 3.4.22.53) (Calcium-activated neutral proteinase 2) (CANP 2) (Calpain M-type) (Calpain large polypeptide L2) (Calpain-2 large subunit) (Millimolar-calpain) (M-calpain)	0.124003	23.6937	1.7651	0.0827199	0.403456	-4.63613	P17655	35	1.80767	0.0755565	0.388588
RUFY1	RUN and FYVE domain-containing protein 1 (FYVE-finger protein EIP1) (La-binding protein 1) (Rab4-interacting protein) (Zinc finger FYVE domain-containing protein 12)	0.10928	21.1604	1.76495	0.082745	0.403456	-4.63637	Q96T51	29	1.80462	0.0760379	0.388588
TSC1	Hamartin (Tuberous sclerosis 1 protein)	0.0760428	20.9754	1.76394	0.0829164	0.403456	-4.638	Q92574	27	1.80364	0.0761947	0.388588
SCAI	Protein SCAI (Suppressor of cancer cell invasion protein)	-0.120334	22.5649	-1.76329	0.0830272	0.403456	-4.63905	Q8N9R8	29	-1.8021	0.0764381	0.388588
THRAP3	Thyroid hormone receptor-associated protein 3 (BCLAF1 and THRAP3 family member 2) (Thyroid hormone receptor-associated protein complex 150 kDa component) (Trap150)	0.112569	23.4864	1.76254	0.083155	0.403788	-4.64026	Q9Y2W1	40	1.80925	0.0753088	0.388588
RPS6KA2	Ribosomal protein S6 kinase alpha-2 (S6K-alpha-2) (EC 2.7.11.1) (90 kDa ribosomal protein S6 kinase 2) (p90-RSK 2) (p90RSK2) (MAP kinase-activated protein kinase 1c) (MAPK-activated protein kinase 1c) (MAPKAP kinase 1c) (MAPKAPK-1c) (Ribosomal S6 kinase 3) (RSK-3) (pp90RSK3)	-0.0926133	21.8845	-1.76217	0.0832178	0.403832	-4.64086	Q15349	29	-1.80359	0.076202	0.388588
ATP6V1A	V-type proton ATPase catalytic subunit A (V-ATPase subunit A) (EC 7.1.2.2) (V-ATPase 69 kDa subunit) (Vacuolar ATPase isoform VA68) (Vacuolar proton pump subunit alpha)	-0.103923	25.2375	-1.75135	0.0850795	0.408904	-4.65828	P38606	52	-1.80363	0.0761956	0.388588
DOCK4	Dedicator of cytokinesis protein 4	0.0963278	21.988	1.7501	0.0852964	0.408954	-4.66028	Q8N1I0	51	1.80498	0.0759811	0.388588
CAPN1	Calpain-1 catalytic subunit (EC 3.4.22.52) (Calcium-activated neutral proteinase 1) (CANP 1) (Calpain mu-type) (Calpain-1 large subunit) (Cell proliferation-inducing gene 30 protein) (Micromolar-calpain) (muCANP)	0.0900052	23.6022	1.74723	0.0857977	0.408954	-4.66489	P07384	44	1.80218	0.0764255	0.388588
DDX19B	ATP-dependent RNA helicase DDX19B (EC 3.6.4.13) (DEAD box RNA helicase DEAD5) (DEAD box protein 19B)	-0.262435	17.8839	-1.82375	0.0742877	0.389203	-4.48358	Q9UMR2	4	-1.80754	0.0765316	0.388712
DPAGT1	UDP-N-acetylglucosamine--dolichyl-phosphate N-acetylglucosaminephosphotransferase (EC 2.7.8.15) (GlcNAc-1-P transferase) (G1PT) (GPT) (N-acetylglucosamine-1-phosphate transferase)	0.281636	17.4589	1.82915	0.0734615	0.38828	-4.4659	Q9H3H5	2	1.80663	0.0766751	0.388915
SAFB2	Scaffold attachment factor B2 (SAF-B2)	-0.111948	21.7136	-1.7714	0.0816562	0.40223	-4.62592	Q14151	22	-1.80072	0.0766593	0.388915
NUB1	NEDD8 ultimate buster 1 (Negative regulator of ubiquitin-like proteins 1) (Renal carcinoma antigen NY-REN-18)	0.14038	18.9588	1.8106	0.075292	0.390972	-4.56169	Q9Y5A7	10	1.79991	0.0767887	0.389229
UBE2F	NEDD8-conjugating enzyme UBE2F (EC 2.3.2.32) (NEDD8 carrier protein UBE2F) (NEDD8 protein ligase UBE2F) (NEDD8-conjugating enzyme 2) (RING-type E3 NEDD8 transferase UBE2F) (Ubiquitin-conjugating enzyme E2 F)	0.210671	17.9708	1.87167	0.0672235	0.372406	-4.40422	Q969M7	3	1.80516	0.0769082	0.389403
TXNRD3	Thioredoxin reductase 3 (EC 1.8.1.9) (Thioredoxin and glutathione reductase) (Thioredoxin reductase TR2)	-0.247936	17.4048	-1.83594	0.0739933	0.389203	-4.37912	Q86VQ6	6	-1.81402	0.0769268	0.389403
MRPL30	39S ribosomal protein L30, mitochondrial (L30mt) (MRP-L30) (39S ribosomal protein L28, mitochondrial) (L28mt) (MRP-L28) (Mitochondrial large ribosomal subunit protein uL30m)	-0.152716	19.5713	-1.8671	0.0668552	0.371187	-4.46693	Q8TCC3	5	-1.79579	0.0774486	0.390732
PTER	Phosphotriesterase-related protein (EC 3.1.-.-) (Parathion hydrolase-related protein) (hPHRP)	-0.212229	17.2369	-1.82327	0.0743611	0.389269	-4.47553	Q96BW5	6	-1.80189	0.0774279	0.390732
TYW5	tRNA wybutosine-synthesizing protein 5 (hTYW5) (EC 1.14.11.42) (tRNA(Phe) (7-(3-amino-3-carboxypropyl)wyosine(37)-C(2))-hydroxylase)	0.195378	18.2049	1.82063	0.0747686	0.390199	-4.47985	A2RUC4	7	1.80176	0.0774494	0.390732
LYPLA2	Acyl-protein thioesterase 2 (APT-2) (EC 3.1.2.-) (Lysophospholipase II) (LPL-II) (LysoPLA II)	0.131906	21.8617	1.80484	0.0762	0.393655	-4.5712	O95372	11	1.79704	0.0772476	0.390732
RAPGEF6	Rap guanine nucleotide exchange factor 6 (PDZ domain-containing guanine nucleotide exchange factor 2) (PDZ-GEF2) (RA-GEF-2)	0.382842	16.8415	1.80156	0.0793428	0.399084	-4.43538	Q8TEU7	4	1.8109	0.0774168	0.390732
BZW1	Basic leucine zipper and W2 domain-containing protein 1 (Protein Orf)	0.117509	22.8887	1.75936	0.0836983	0.405378	-4.64539	Q7L1Q6	26	1.79506	0.0775666	0.391061
CAPZB	F-actin-capping protein subunit beta (CapZ beta)	0.0820991	22.96	1.7699	0.0819086	0.402234	-4.62836	P47756	22	1.79423	0.0776995	0.391468
METAP1	Methionine aminopeptidase 1 (MAP 1) (MetAP 1) (EC 3.4.11.18) (Peptidase M 1)	0.0918007	21.5741	1.79955	0.0770421	0.394775	-4.57992	P53582	15	1.79373	0.0777802	0.391612
TOR4A	Torsin-4A (Torsin family 4 member A)	0.233173	16.2111	2.10046	0.0444883	0.309681	-3.85475	Q9NXH8	2	1.82258	0.077902	0.3917
ARSA	Arylsulfatase A (ASA) (EC 3.1.6.8) (Cerebroside-sulfatase) [Cleaved into: Arylsulfatase A component B; Arylsulfatase A component C]	-0.138522	20.1139	-1.80456	0.0762449	0.393655	-4.57167	P15289	10	-1.793	0.077899	0.3917
BST1	ADP-ribosyl cyclase/cyclic ADP-ribose hydrolase 2 (EC 3.2.2.6) (ADP-ribosyl cyclase 2) (Bone marrow stromal antigen 1) (BST-1) (Cyclic ADP-ribose hydrolase 2) (cADPr hydrolase 2) (CD antigen CD157)	0.225178	19.1616	1.80398	0.0763371	0.393782	-4.57263	Q10588	5	1.79256	0.0779696	0.391778
TRA2A	Transformer-2 protein homolog alpha (TRA-2 alpha) (TRA2-alpha) (Transformer-2 protein homolog A)	-0.178078	20.8466	-1.78497	0.0794041	0.399084	-4.60383	Q13595	10	-1.79221	0.0780257	0.391798
NGLY1	Peptide-N(4)-(N-acetyl-beta-glucosaminyl)asparagine amidase (PNGase) (hPNGase) (EC 3.5.1.52) (N-glycanase 1) (Peptide:N-glycanase)	0.162404	20.0196	1.80642	0.0759509	0.393207	-4.56861	Q96IV0	8	1.79174	0.0781023	0.39192
PNISR	Arginine/serine-rich protein PNISR (PNN-interacting serine/arginine-rich protein) (SR-related protein) (SR-rich protein) (Serine/arginine-rich-splicing regulatory protein 130) (SRrp130) (Splicing factor, arginine/serine-rich 130) (Splicing factor, arginine/serine-rich 18)	0.233547	17.205	1.87629	0.0681068	0.374247	-4.31565	Q8TF01	4	1.80589	0.0782091	0.392194
RPL9	60S ribosomal protein L9 (Large ribosomal subunit protein uL6)	-0.147416	22.9015	-1.76832	0.0821747	0.402908	-4.63092	P32969	16	-1.79037	0.0783253	0.392253
TXNDC5	Thioredoxin domain-containing protein 5 (Endoplasmic reticulum resident protein 46) (ER protein 46) (ERp46) (Thioredoxin-like protein p46)	0.14553	22.5488	1.7551	0.0844307	0.406887	-4.65225	Q8NBS9	26	1.79044	0.0783132	0.392253
GAS2L1	GAS2-like protein 1 (GAS2-related protein on chromosome 22) (Growth arrest-specific protein 2-like 1)	0.198599	18.8103	1.78093	0.0800694	0.400539	-4.61042	Q99501	9	1.78894	0.0785577	0.392959
RALY	RNA-binding protein Raly (Autoantigen p542) (Heterogeneous nuclear ribonucleoprotein C-like 2) (hnRNP core protein C-like 2) (hnRNP associated with lethal yellow protein homolog)	-0.142603	23.2743	-1.75877	0.0837985	0.40558	-4.64634	Q9UKM9	21	-1.78886	0.078571	0.392959
CYRIA	Protein FAM49A	-0.0910676	21.7245	-1.81438	0.0747016	0.390199	-4.55544	Q9H0Q0	13	-1.78773	0.0787539	0.393089
CRTAP	Cartilage-associated protein	0.190542	18.9937	1.77692	0.080734	0.400768	-4.61695	O75718	10	1.78782	0.0787391	0.393089
PSMA2	Proteasome subunit alpha type-2 (EC 3.4.25.1) (Macropain subunit C3) (Multicatalytic endopeptidase complex subunit C3) (Proteasome component C3)	-0.101107	22.6236	-1.77234	0.0814987	0.40223	-4.6244	P25787	18	-1.78832	0.0786591	0.393089
TBK1	Serine/threonine-protein kinase TBK1 (EC 2.7.11.1) (NF-kappa-B-activating kinase) (T2K) (TANK-binding kinase 1)	0.0924067	21.1028	1.74655	0.085916	0.409058	-4.66597	Q9UHD2	28	1.78599	0.0790396	0.394253
AP3B1	AP-3 complex subunit beta-1 (Adaptor protein complex AP-3 subunit beta-1) (Adaptor-related protein complex 3 subunit beta-1) (Beta-3A-adaptin) (Clathrin assembly protein complex 3 beta-1 large chain)	0.107561	22.0081	1.74343	0.0864646	0.410247	-4.67097	O00203	32	1.78549	0.0791212	0.394399
GNL3	Guanine nucleotide-binding protein-like 3 (E2-induced gene 3 protein) (Novel nucleolar protein 47) (NNP47) (Nucleolar GTP-binding protein 3) (Nucleostemin)	0.141788	21.3952	1.74834	0.0856043	0.408954	-4.66311	Q9BVP2	28	1.78507	0.0791898	0.394479
STAT3	Signal transducer and activator of transcription 3 (Acute-phase response factor)	0.0930125	22.5948	1.73761	0.0874944	0.411816	-4.68027	P40763	34	1.78403	0.0793606	0.395068
HSP90AB4P	Putative heat shock protein HSP 90-beta 4	0.147839	20.2681	1.80725	0.0758191	0.393066	-4.56723	Q58FF6	8	1.78257	0.0795998	0.395132
AKAP11	A-kinase anchor protein 11 (AKAP-11) (A-kinase anchor protein 220 kDa) (AKAP 220) (hAKAP220) (Protein kinase A-anchoring protein 11) (PRKA11)	0.187564	17.7048	1.80141	0.0777891	0.396038	-4.49977	Q9UKA4	8	1.78833	0.0796175	0.395132
POGLUT3	Protein O-glucosyltransferase 3 (EC 2.4.1.-) (KDEL motif-containing protein 2) (Protein O-xylosyltransferase POGLUT3) (EC 2.4.2.-)	0.174223	18.9334	1.79653	0.0785711	0.396613	-4.52786	Q7Z4H8	9	1.78852	0.0795873	0.395132
SEMA4B	Semaphorin-4B (Semaphorin-C)	0.152719	19.8593	1.77798	0.0816092	0.40223	-4.54878	Q9NPR2	13	1.78892	0.0795208	0.395132
COG2	Conserved oligomeric Golgi complex subunit 2 (COG complex subunit 2) (Component of oligomeric Golgi complex 2) (Low density lipoprotein receptor defect C-complementing protein)	-0.109304	19.9948	-1.76659	0.082467	0.403053	-4.63371	Q14746	17	-1.78203	0.0796891	0.395132
RAE1	mRNA export factor (Rae1 protein homolog) (mRNA-associated protein mrnp 41)	-0.0822105	22.482	-1.75786	0.083956	0.40558	-4.64782	P78406	22	-1.7822	0.0796612	0.395132
NME6	Nucleoside diphosphate kinase 6 (NDK 6) (NDP kinase 6) (EC 2.7.4.6) (Inhibitor of p53-induced apoptosis-alpha) (IPIA-alpha) (nm23-H6)	-0.295261	16.3848	-1.93006	0.0634205	0.361743	-4.13205	O75414	2	-1.80996	0.0798828	0.395339
COLEC12	Collectin-12 (Collectin placenta protein 1) (CL-P1) (hCL-P1) (Nurse cell scavenger receptor 2) (Scavenger receptor class A member 4) (Scavenger receptor with C-type lectin)	-0.190165	18.8059	-1.79513	0.0787976	0.397267	-4.53012	Q5KU26	8	-1.78659	0.0799021	0.395339
UBE2L3	Ubiquitin-conjugating enzyme E2 L3 (EC 2.3.2.23) (E2 ubiquitin-conjugating enzyme L3) (L-UBC) (UbcH7) (Ubiquitin carrier protein L3) (Ubiquitin-conjugating enzyme E2-F1) (Ubiquitin-protein ligase L3)	0.113103	22.017	1.77198	0.0815578	0.40223	-4.62497	P68036	15	1.78071	0.0799072	0.395339
NUMB	Protein numb homolog (h-Numb) (Protein S171)	0.11289	21.15	1.76382	0.0829366	0.403456	-4.63819	P49757	17	1.7805	0.0799414	0.395339
KMT2A	Histone-lysine N-methyltransferase 2A (Lysine N-methyltransferase 2A) (EC 2.1.1.354) (ALL-1) (CXXC-type zinc finger protein 7) (Myeloid/lymphoid or mixed-lineage leukemia) (Myeloid/lymphoid or mixed-lineage leukemia protein 1) (Trithorax-like protein) (Zinc finger protein HRX) [Cleaved into: MLL cleavage product N320 (N-terminal cleavage product of 320 kDa) (p320); MLL cleavage product C180 (C-te…	0.251556	17.875	1.77404	0.0822663	0.402908	-4.54367	Q03164	8	1.78596	0.0800051	0.395394
NCEH1	Neutral cholesterol ester hydrolase 1 (NCEH) (EC 3.1.1.-) (Arylacetamide deacetylase-like 1)	0.130846	21.548	1.76032	0.0835342	0.405106	-4.64385	Q6PIU2	16	1.77896	0.0801962	0.395872
HECW2	E3 ubiquitin-protein ligase HECW2 (EC 2.3.2.26) (HECT, C2 and WW domain-containing protein 2) (HECT-type E3 ubiquitin transferase HECW2) (NEDD4-like E3 ubiquitin-protein ligase 2)	-0.112942	20.7977	-1.74757	0.0857377	0.408954	-4.66434	Q9P2P5	23	-1.77858	0.0802601	0.395872
APOB	Apolipoprotein B-100 (Apo B-100) [Cleaved into: Apolipoprotein B-48 (Apo B-48)]	0.159715	24.2648	1.74077	0.0869332	0.41079	-4.67522	P04114	164	1.77875	0.0802315	0.395872
COPS7B	COP9 signalosome complex subunit 7b (SGN7b) (Signalosome subunit 7b) (JAB1-containing signalosome subunit 7b)	0.142783	18.6657	1.88652	0.0651536	0.365795	-4.37059	Q9H9Q2	6	1.78313	0.0804705	0.39639
ACSL6	Long-chain-fatty-acid--CoA ligase 6 (EC 6.2.1.3) (Arachidonate--CoA ligase) (EC 6.2.1.15) (Long-chain acyl-CoA synthetase 6) (LACS 6)	-0.111556	23.1941	-1.73271	0.0883683	0.414292	-4.68806	Q9UKU0	38	-1.77755	0.0804305	0.39639
HSD17B7	3-keto-steroid reductase (EC 1.1.1.270) (17-beta-hydroxysteroid dehydrogenase 7) (17-beta-HSD 7) (Estradiol 17-beta-dehydrogenase 7) (EC 1.1.1.62) (Short chain dehydrogenase/reductase family 37C member 1)	-0.128029	18.0101	-1.97413	0.0540136	0.336722	-4.22018	P56937	5	-1.7823	0.0806079	0.396393
HNRNPA0	Heterogeneous nuclear ribonucleoprotein A0 (hnRNP A0)	-0.112767	22.9797	-1.7633	0.083025	0.403456	-4.63903	Q13151	16	-1.77635	0.0806294	0.396393
SHANK2	SH3 and multiple ankyrin repeat domains protein 2 (Shank2) (Cortactin-binding protein 1) (CortBP1) (Proline-rich synapse-associated protein 1)	-0.0881853	21.7555	-1.72457	0.0898385	0.415082	-4.70099	Q9UPX8	40	-1.77679	0.0805565	0.396393
UHRF1BP1L	UHRF1-binding protein 1-like (Syntaxin-6 Habc-interacting protein of 164 kDa)	0.150749	19.3613	1.75809	0.083916	0.40558	-4.64744	A0JNW5	14	1.77527	0.0808091	0.397016
AGTRAP	Type-1 angiotensin II receptor-associated protein (AT1 receptor-associated protein)	-0.408599	17.5061	-1.77897	0.083033	0.403456	-4.47077	Q6RW13	3	-1.78864	0.0809927	0.397658
RRM2B	Ribonucleoside-diphosphate reductase subunit M2 B (EC 1.17.4.1) (TP53-inducible ribonucleotide reductase M2 B) (p53-inducible ribonucleotide reductase small subunit 2-like protein) (p53R2)	-0.167369	21.1567	-1.76948	0.0819783	0.402234	-4.62903	Q7LG56	10	-1.7736	0.0810883	0.397868
DOCK3	Dedicator of cytokinesis protein 3 (Modifier of cell adhesion) (Presenilin-binding protein) (PBP)	-0.108192	20.7762	-1.73788	0.087446	0.411816	-4.67983	Q8IZD9	26	-1.77326	0.081145	0.397886
DBN1	Drebrin (Developmentally-regulated brain protein)	-0.0913225	23.9648	-1.72783	0.0892468	0.415019	-4.69582	Q16643	32	-1.77221	0.0813209	0.398488
ISOC2	Isochorismatase domain-containing protein 2	-0.128773	19.8223	-1.83274	0.0718857	0.383527	-4.52487	Q96AB3	7	-1.77143	0.0814519	0.398673
ARHGEF1	Rho guanine nucleotide exchange factor 1 (115 kDa guanine nucleotide exchange factor) (p115-RhoGEF) (p115RhoGEF) (Sub1.5)	0.0888099	21.3452	1.73037	0.0887893	0.414629	-4.69179	Q92888	29	1.77135	0.0814648	0.398673
LUC7L	Putative RNA-binding protein Luc7-like 1 (Putative SR protein LUC7B1) (SR+89)	-0.180911	20.1352	-1.76595	0.0825747	0.403317	-4.63474	Q9NQ29	9	-1.76901	0.0818581	0.399557
PIGT	GPI transamidase component PIG-T (Phosphatidylinositol-glycan biosynthesis class T protein)	0.107039	21.9135	1.75832	0.0838768	0.40558	-4.64707	Q969N2	16	1.76911	0.081842	0.399557
WDR43	WD repeat-containing protein 43 (U3 small nucleolar RNA-associated protein 5 homolog)	0.171035	20.0213	1.75147	0.0850597	0.408904	-4.65809	Q15061	13	1.76964	0.0817528	0.399557
TNKS1BP1	182 kDa tankyrase-1-binding protein	0.076893	22.9299	1.70273	0.0938791	0.423878	-4.73538	Q9C0C2	68	1.76917	0.0818323	0.399557
LPIN2	Phosphatidate phosphatase LPIN2 (EC 3.1.3.4) (Lipin-2)	0.241324	18.0376	1.85845	0.0706583	0.380202	-4.3446	Q92539	3	1.78171	0.0821326	0.400568
RNF13	E3 ubiquitin-protein ligase RNF13 (EC 2.3.2.27) (RING finger protein 13) (RING-type E3 ubiquitin transferase RNF13)	-0.137747	19.1442	-1.81313	0.0748964	0.390438	-4.55751	O43567	7	-1.76552	0.0824478	0.400568
HSDL1	Inactive hydroxysteroid dehydrogenase-like protein 1 (Short chain dehydrogenase/reductase family 12C member 3)	0.145581	19.984	1.79095	0.0784292	0.396613	-4.59405	Q3SXM5	8	1.76576	0.0824076	0.400568
NKIRAS1	NF-kappa-B inhibitor-interacting Ras-like protein 1 (I-kappa-B-interacting Ras-like protein 1) (Kappa B-Ras protein 1) (KappaB-Ras1)	-0.130284	19.4544	-1.79295	0.0781049	0.396613	-4.59077	Q9NYS0	9	-1.76561	0.0824324	0.400568
UROD	Uroporphyrinogen decarboxylase (UPD) (URO-D) (EC 4.1.1.37)	0.107841	19.9626	1.7805	0.0801397	0.400539	-4.61112	P06132	12	1.76408	0.0826923	0.400568
CRHBP	Corticotropin-releasing factor-binding protein (CRF-BP) (CRF-binding protein) (Corticotropin-releasing hormone-binding protein) (CRH-BP)	-0.19616	18.0911	-1.77795	0.0805624	0.400768	-4.61527	P24387	6	-1.76419	0.0826733	0.400568
APOC3	Apolipoprotein C-III (Apo-CIII) (ApoC-III) (Apolipoprotein C3)	0.264692	19.1639	1.77577	0.0809255	0.401128	-4.61883	P02656	3	1.76632	0.0823125	0.400568
ANTXR1	Anthrax toxin receptor 1 (Tumor endothelial marker 8)	-0.131303	20.4838	-1.74847	0.0855807	0.408954	-4.6629	Q9H6X2	15	-1.76421	0.0826706	0.400568
FLG2	Filaggrin-2 (FLG-2) (Intermediate filament-associated and psoriasis-susceptibility protein) (Ifapsoriasin)	-0.450705	19.642	-1.74278	0.0865794	0.410337	-4.67201	Q5D862	5	-1.76642	0.0822953	0.400568
METTL7B	Methyltransferase-like protein 7B (EC 2.1.1.-)	0.249521	20.8882	1.7387	0.0873003	0.411423	-4.67853	Q6UX53	12	1.76389	0.0827255	0.400568
FLG	Filaggrin	-0.588375	21.1714	-1.73172	0.0885456	0.414427	-4.68964	P20930	10	-1.76369	0.0827585	0.400568
PCK2	Phosphoenolpyruvate carboxykinase [GTP], mitochondrial (PEPCK-M) (EC 4.1.1.32)	0.086024	22.2215	1.71269	0.0920174	0.418974	-4.71974	Q16822	41	1.76588	0.0823873	0.400568
RABGAP1	Rab GTPase-activating protein 1 (GAP and centrosome-associated protein) (Rab6 GTPase-activating protein GAPCenA)	0.0907204	22.7786	1.71114	0.0923053	0.419814	-4.72218	Q9Y3P9	44	1.76383	0.0827352	0.400568
ITGA6	Integrin alpha-6 (CD49 antigen-like family member F) (VLA-6) (CD antigen CD49f) [Cleaved into: Integrin alpha-6 heavy chain; Integrin alpha-6 light chain; Processed integrin alpha-6 (Alpha6p)]	0.122053	22.0189	1.72153	0.0903911	0.41632	-4.7058	P23229	34	1.76241	0.0829765	0.401111
ATP5F1B	ATP synthase subunit beta, mitochondrial (EC 7.1.2.2) (ATP synthase F1 subunit beta)	-0.0828628	26.1721	-1.71393	0.0917879	0.418974	-4.71779	P06576	34	-1.76241	0.0829775	0.401111
STK4	Serine/threonine-protein kinase 4 (EC 2.7.11.1) (Mammalian STE20-like protein kinase 1) (MST-1) (STE20-like kinase MST1) (Serine/threonine-protein kinase Krs-2) [Cleaved into: Serine/threonine-protein kinase 4 37kDa subunit (MST1/N); Serine/threonine-protein kinase 4 18kDa subunit (MST1/C)]	0.0829205	20.5845	1.74874	0.0855337	0.408954	-4.66246	Q13043	19	1.76107	0.0832048	0.401873
FBN1	Fibrillin-1 [Cleaved into: Asprosin]	0.177181	22.8795	1.72049	0.0905827	0.416436	-4.70745	P35555	71	1.76086	0.083242	0.401873
RBM12B	RNA-binding protein 12B (RNA-binding motif protein 12B)	-0.131622	22.6252	-1.71893	0.0908668	0.416977	-4.7099	Q8IXT5	37	-1.76001	0.0833869	0.402314
GRK3	Beta-adrenergic receptor kinase 2 (Beta-ARK-2) (EC 2.7.11.15) (G-protein-coupled receptor kinase 3)	0.297694	17.5001	1.89075	0.0686751	0.375737	-4.20203	P35626	2	1.787	0.0835961	0.402858
RHOQ	Rho-related GTP-binding protein RhoQ (Ras-like protein TC10) (Ras-like protein family member 7A)	0.414776	17.1576	1.7502	0.086339	0.410233	-4.5929	P17081	2	1.7644	0.0836071	0.402858
PLEKHA6	Pleckstrin homology domain-containing family A member 6 (PH domain-containing family A member 6) (Phosphoinositol 3-phosphate-binding protein 3) (PEPP-3)	-0.12426	20.8079	-1.72011	0.0906512	0.416497	-4.70804	Q9Y2H5	30	-1.75831	0.0836774	0.402939
CDH10	Cadherin-10 (T2-cadherin)	-0.105594	20.6581	-1.74646	0.085933	0.409058	-4.66613	Q9Y6N8	16	-1.75685	0.0839283	0.403155
EIF3E	Eukaryotic translation initiation factor 3 subunit E (eIF3e) (Eukaryotic translation initiation factor 3 subunit 6) (Viral integration site protein INT-6 homolog) (eIF-3 p48)	-0.112678	21.6447	-1.73195	0.0885045	0.414427	-4.68927	P60228	20	-1.7568	0.083937	0.403155
KIF2A	Kinesin-like protein KIF2A (Kinesin-2) (hK2)	-0.0771906	23.2715	-1.69892	0.0945988	0.423878	-4.74134	O00139	43	-1.75745	0.0838256	0.403155
OPA1	Dynamin-like 120 kDa protein, mitochondrial (EC 3.6.5.5) (Optic atrophy protein 1) [Cleaved into: Dynamin-like 120 kDa protein, form S1]	0.0892259	23.8178	1.70009	0.0943768	0.423878	-4.73951	O60313	62	1.75739	0.0838367	0.403155
NOL10	Nucleolar protein 10	0.142316	20.2612	1.7634	0.0830072	0.403456	-4.63886	Q9BSC4	10	1.75637	0.0840124	0.40326
NDUFV3	NADH dehydrogenase [ubiquinone] flavoprotein 3, mitochondrial (Complex I-9kD) (CI-9kD) (NADH-ubiquinone oxidoreductase 9 kDa subunit) (Renal carcinoma antigen NY-REN-4)	-0.336506	17.8734	-1.75839	0.0849212	0.408904	-4.57995	P56181	3	-1.76119	0.0841543	0.403683
FAIM	Fas apoptotic inhibitory molecule 1	0.217665	18.3372	1.77528	0.0810065	0.401128	-4.61962	Q9NVQ4	4	1.75401	0.0844194	0.40377
PARG	Poly(ADP-ribose) glycohydrolase (EC 3.2.1.143)	-0.197512	18.3801	-1.74069	0.0869485	0.41079	-4.67535	Q86W56	10	-1.75388	0.0844413	0.40377
GGT5	Glutathione hydrolase 5 proenzyme (EC 3.4.19.13) (Gamma-glutamyl transpeptidase-related enzyme) (GGT-rel) (Gamma-glutamyltransferase 5) (GGT 5) (EC 2.3.2.2) (Gamma-glutamyltransferase-like activity 1) (Gamma-glutamyltranspeptidase 5) (Leukotriene-C4 hydrolase) (EC 3.4.19.14) [Cleaved into: Glutathione hydrolase 5 heavy chain; Glutathione hydrolase 5 light chain]	-0.210249	20.6178	-1.73628	0.0877311	0.412671	-4.68239	P36269	11	-1.75511	0.0842295	0.40377
HAPLN2	Hyaluronan and proteoglycan link protein 2 (Brain link protein 1)	-0.2071	22.7658	-1.72551	0.0896667	0.415019	-4.6995	Q9GZV7	17	-1.75461	0.0843149	0.40377
MNDA	Myeloid cell nuclear differentiation antigen	0.194551	20.8803	1.72235	0.090242	0.415888	-4.7045	P41218	21	1.7541	0.0844034	0.40377
SAT2	Diamine acetyltransferase 2 (EC 2.3.1.57) (Polyamine N-acetyltransferase 2) (Spermidine/spermine N(1)-acetyltransferase 2) (Thialysine N-epsilon-acetyltransferase)	-0.242812	20.573	-1.74929	0.0854382	0.408954	-4.66159	Q96F10	6	-1.75307	0.0845817	0.404184
KIAA1549L	UPF0606 protein KIAA1549L	-0.153966	20.8813	-1.72833	0.0891563	0.414997	-4.69502	Q6ZVL6	16	-1.75146	0.0848613	0.405262
EIF2B5	Translation initiation factor eIF-2B subunit epsilon (eIF-2B GDP-GTP exchange factor subunit epsilon)	0.0950366	20.4639	1.75144	0.0850648	0.408904	-4.65814	Q13144	15	1.75033	0.0850573	0.405425
ALDH5A1	Succinate-semialdehyde dehydrogenase, mitochondrial (EC 1.2.1.24) (Aldehyde dehydrogenase family 5 member A1) (NAD(+)-dependent succinic semialdehyde dehydrogenase)	-0.206983	23.7807	-1.71581	0.0914408	0.418334	-4.71483	P51649	28	-1.75077	0.0849803	0.405425
SIPA1L1	Signal-induced proliferation-associated 1-like protein 1 (SIPA1-like protein 1) (High-risk human papilloma viruses E6 oncoproteins targeted protein 1) (E6-targeted protein 1)	0.0951132	21.5064	1.7023	0.0939595	0.423878	-4.73605	O43166	39	1.75036	0.0850511	0.405425
RHBDD2	Rhomboid domain-containing protein 2	0.202288	18.0956	1.82567	0.073993	0.389203	-4.47161	Q6NTF9	3	1.75524	0.0851761	0.405477
ATAD1	ATPase family AAA domain-containing protein 1 (EC 3.6.1.3) (Thorase)	-0.114147	20.8988	-1.75967	0.0836442	0.405378	-4.64489	Q8NBU5	12	-1.74976	0.0851558	0.405477
HEATR6	HEAT repeat-containing protein 6 (Amplified in breast cancer protein 1)	-0.240543	15.4922	-1.91561	0.0653104	0.366194	-4.17435	Q6AI08	4	-1.77675	0.0852996	0.405808
PDCD6IP	Programmed cell death 6-interacting protein (PDCD6-interacting protein) (ALG-2-interacting protein 1) (ALG-2-interacting protein X) (Hp95)	0.0921445	24.3141	1.69302	0.0957226	0.425484	-4.75054	Q8WUM4	64	1.74857	0.0853641	0.405858
PSMD5	26S proteasome non-ATPase regulatory subunit 5 (26S protease subunit S5 basic) (26S proteasome subunit S5B)	0.0857112	21.5209	1.72587	0.0896016	0.415019	-4.69893	Q16401	21	1.74758	0.0855362	0.406162
COPB1	Coatomer subunit beta (Beta-coat protein) (Beta-COP)	0.0818738	22.589	1.6905	0.0962073	0.426629	-4.75447	P53618	47	1.74777	0.0855027	0.406162
SHC4	SHC-transforming protein 4 (Rai-like protein) (RaLP) (SHC-transforming protein D) (hShcD) (Src homology 2 domain-containing-transforming protein C4) (SH2 domain protein C4)	0.210686	21.6404	1.76975	0.0819338	0.402234	-4.6286	Q6S5L8	4	1.74529	0.085938	0.407561
SLC12A6	Solute carrier family 12 member 6 (Electroneutral potassium-chloride cotransporter 3) (K-Cl cotransporter 3)	0.37552	17.0134	1.77114	0.087036	0.410891	-4.38376	Q9UHW9	5	1.77295	0.0859394	0.407561
GRAMD2B	GRAM domain-containing protein 2B (HCV NS3-transactivated protein 2)	0.182397	16.75	1.95165	0.0581812	0.349366	-4.18045	Q96HH9	3	1.75834	0.0860802	0.407829
NPTX1	Neuronal pentraxin-1 (NP1) (Neuronal pentraxin I) (NP-I)	-0.141435	21.9807	-1.72263	0.0901911	0.415888	-4.70406	Q15818	16	-1.74372	0.086213	0.407829
TPX2	Targeting protein for Xklp2 (Differentially expressed in cancerous and non-cancerous lung cells 2) (DIL-2) (Hepatocellular carcinoma-associated antigen 519) (Hepatocellular carcinoma-associated antigen 90) (Protein fls353) (Restricted expression proliferation-associated protein 100) (p100)	0.129295	20.3263	1.71272	0.0920126	0.418974	-4.7197	Q9ULW0	23	1.74407	0.0861522	0.407829
PLOD2	Procollagen-lysine,2-oxoglutarate 5-dioxygenase 2 (EC 1.14.11.4) (Lysyl hydroxylase 2) (LH2)	0.153691	20.8228	1.71104	0.0923233	0.419814	-4.72234	O00469	24	1.74398	0.0861678	0.407829
PODXL	Podocalyxin (GCTM-2 antigen) (Gp200) (Podocalyxin-like protein 1) (PC) (PCLP-1)	0.300087	19.743	1.73275	0.0883623	0.414292	-4.68801	O00592	5	1.74314	0.0863156	0.408057
MDM2	E3 ubiquitin-protein ligase Mdm2 (EC 2.3.2.27) (Double minute 2 protein) (Hdm2) (Oncoprotein Mdm2) (RING-type E3 ubiquitin transferase Mdm2) (p53-binding protein Mdm2)	0.439407	20.7165	1.71919	0.090819	0.416977	-4.70949	Q00987	5	1.74227	0.0864692	0.408526
CHMP7	Charged multivesicular body protein 7 (Chromatin-modifying protein 7)	-0.0940731	20.3798	-1.77298	0.0813911	0.40223	-4.62335	Q8WUX9	12	-1.74186	0.0865409	0.408608
GDAP1	Ganglioside-induced differentiation-associated protein 1 (GDAP1)	-0.105589	22.6004	-1.7258	0.0896142	0.415019	-4.69904	Q8TB36	17	-1.74046	0.0867879	0.409003
COLGALT1	Procollagen galactosyltransferase 1 (EC 2.4.1.50) (Collagen beta(1-O)galactosyltransferase 1) (ColGalT 1) (Glycosyltransferase 25 family member 1) (Hydroxylysine galactosyltransferase 1)	0.140272	21.4128	1.71046	0.0924324	0.420056	-4.72326	Q8NBJ5	22	1.74105	0.086683	0.409003
AMPH	Amphiphysin	-0.150984	23.6613	-1.70259	0.0939057	0.423878	-4.7356	P49418	34	-1.74062	0.0867601	0.409003
BAP1	Ubiquitin carboxyl-terminal hydrolase BAP1 (EC 3.4.19.12) (BRCA1-associated protein 1) (Cerebral protein 6)	0.164188	19.5341	1.80023	0.0769346	0.394775	-4.57881	Q92560	4	1.73611	0.0875602	0.410251
UCK2	Uridine-cytidine kinase 2 (UCK 2) (EC 2.7.1.48) (Cytidine monophosphokinase 2) (Testis-specific protein TSA903) (Uridine monophosphokinase 2)	-0.172306	18.3799	-1.79026	0.0785407	0.396613	-4.59518	Q9BZX2	4	-1.73589	0.0875989	0.410251
HBZ	Hemoglobin subunit zeta (HBAZ) (Hemoglobin zeta chain) (Zeta-globin)	0.216833	20.1299	1.74848	0.0855788	0.408954	-4.66288	P02008	5	1.73684	0.0874304	0.410251
QPRT	Nicotinate-nucleotide pyrophosphorylase [carboxylating] (EC 2.4.2.19) (Quinolinate phosphoribosyltransferase [decarboxylating]) (QAPRTase) (QPRTase)	-0.158784	21.8014	-1.74338	0.0864741	0.410247	-4.67106	Q15274	9	-1.7383	0.0871703	0.410251
GPX3	Glutathione peroxidase 3 (GPx-3) (GSHPx-3) (EC 1.11.1.9) (Extracellular glutathione peroxidase) (Plasma glutathione peroxidase) (GPx-P) (GSHPx-P)	0.260697	20.0624	1.75658	0.0868334	0.410764	-4.51691	P22352	6	1.74969	0.0875811	0.410251
CNNM3	Metal transporter CNNM3 (Ancient conserved domain-containing protein 3) (Cyclin-M3)	0.144552	19.77	1.73088	0.088698	0.414623	-4.69098	Q8NE01	12	1.73823	0.0871839	0.410251
RPS4Y1	40S ribosomal protein S4, Y isoform 1 (Small ribosomal subunit protein eS4)	-0.256533	19.6953	-1.72956	0.0889356	0.414702	-4.69308	P22090	6	-1.73701	0.0874007	0.410251
SEL1L	Protein sel-1 homolog 1 (Suppressor of lin-12-like protein 1) (Sel-1L)	0.146451	20.4633	1.71671	0.0912745	0.418151	-4.7134	Q9UBV2	15	1.73631	0.0875249	0.410251
RCN2	Reticulocalbin-2 (Calcium-binding protein ERC-55) (E6-binding protein) (E6BP)	0.178789	21.3556	1.70932	0.092645	0.420767	-4.72505	Q14257	17	1.73653	0.087485	0.410251
DNM2	Dynamin-2 (EC 3.6.5.5)	0.0787141	22.767	1.6889	0.0965154	0.427614	-4.75696	P50570	33	1.73649	0.0874924	0.410251
ATF7IP	Activating transcription factor 7-interacting protein 1 (ATF-interacting protein) (ATF-IP) (ATF7-interacting protein) (ATFa-associated modulator) (hAM) (MBD1-containing chromatin-associated factor 1) (P621)	0.662107	18.4965	1.71158	0.09491	0.423878	-4.56275	Q6VMQ6	4	1.74923	0.0876627	0.410294
TBC1D23	TBC1 domain family member 23 (HCV non-structural protein 4A-transactivated protein 1)	-0.0946162	19.8134	-1.77696	0.0807265	0.400768	-4.61688	Q9NUY8	11	-1.73374	0.0879825	0.411468
TYMS	Thymidylate synthase (TS) (TSase) (EC 2.1.1.45)	0.156562	19.1578	1.74778	0.0857012	0.408954	-4.664	P04818	8	1.73324	0.0880727	0.411468
EIF4EBP2	Eukaryotic translation initiation factor 4E-binding protein 2 (4E-BP2) (eIF4E-binding protein 2)	-0.422773	16.5635	-1.75706	0.0894512	0.415019	-4.42914	Q13542	3	-1.76002	0.0881444	0.411468
VASP	Vasodilator-stimulated phosphoprotein (VASP)	0.129108	21.6759	1.70395	0.0936502	0.423878	-4.73348	P50552	21	1.73242	0.0882205	0.411468
IGSF8	Immunoglobulin superfamily member 8 (IgSF8) (CD81 partner 3) (Glu-Trp-Ile EWI motif-containing protein 2) (EWI-2) (Keratinocytes-associated transmembrane protein 4) (KCT-4) (LIR-D1) (Prostaglandin regulatory-like protein) (PGRL) (CD antigen CD316)	-0.181746	23.6777	-1.69832	0.0947121	0.423878	-4.74227	Q969P0	26	-1.73233	0.0882358	0.411468
SEC24C	Protein transport protein Sec24C (SEC24-related protein C)	-0.0870298	22.4352	-1.68842	0.0966075	0.427614	-4.75771	P53992	32	-1.73229	0.0882421	0.411468
DNAH1	Dynein heavy chain 1, axonemal (Axonemal beta dynein heavy chain 1) (Ciliary dynein heavy chain 1) (Heat shock regulated protein 1) (HSRF-1) (hDHC7)	0.582879	16.1519	1.72978	0.0942888	0.423878	-4.44444	Q9P2D7	2	1.7589	0.0883372	0.411656
MT-CO2	Cytochrome c oxidase subunit 2 (EC 1.9.3.1) (Cytochrome c oxidase polypeptide II)	-0.162906	22.2171	-1.74183	0.0867475	0.410764	-4.67354	P00403	8	-1.73123	0.0884324	0.411776
AKR1B10	Aldo-keto reductase family 1 member B10 (EC 1.1.1.300) (EC 1.1.1.54) (ARL-1) (Aldose reductase-like) (Aldose reductase-related protein) (ARP) (hARP) (Small intestine reductase) (SI reductase)	0.20094	22.2719	1.6979	0.0947935	0.423878	-4.74294	O60218	24	1.73101	0.0884727	0.411776
MRPS23	28S ribosomal protein S23, mitochondrial (MRP-S23) (S23mt) (Mitochondrial small ribosomal subunit protein mS23)	-0.122768	20.4385	-1.73995	0.0870791	0.410891	-4.67653	Q9Y3D9	11	-1.72948	0.0887487	0.412805
MSI1	RNA-binding protein Musashi homolog 1 (Musashi-1)	-0.15697	19.4167	-1.7325	0.0884065	0.414292	-4.6884	O43347	9	-1.72706	0.0891855	0.41458
AFAP1L2	Actin filament-associated protein 1-like 2 (AFAP1-like protein 2)	-0.194588	18.1617	-1.75644	0.0852575	0.408954	-4.59203	Q8N4X5	6	-1.73121	0.0894141	0.415386
ANKRD29	Ankyrin repeat domain-containing protein 29	-0.233694	17.5357	-1.73619	0.0888099	0.414629	-4.61492	Q8N6D5	6	-1.7308	0.0894867	0.415466
CZIB	CXXC motif containing zinc binding protein (UPF0587 protein C1orf123)	0.137206	21.5346	1.72618	0.0895462	0.415019	-4.69844	Q9NWV4	11	1.72497	0.0895634	0.415565
SLC27A3	Solute carrier family 27 member 3 (EC 6.2.1.-) (Long-chain fatty acid transport protein 3) (FATP-3) (Fatty acid transport protein 3) (Very long-chain acyl-CoA synthetase homolog 3) (VLCS-3)	0.21182	18.6138	1.71918	0.0918895	0.418974	-4.65053	Q5K4L6	9	1.72955	0.0897127	0.416001
TF	Serotransferrin (Transferrin) (Beta-1 metal-binding globulin) (Siderophilin)	0.183666	25.5101	1.68326	0.0976061	0.429033	-4.76571	P02787	68	1.72208	0.0900899	0.417493
ACBD7	Acyl-CoA-binding domain-containing protein 7	-0.316949	19.4032	-1.70822	0.0929391	0.421848	-4.72696	Q8N6N7	5	-1.72167	0.0902472	0.417964
CHN2	Beta-chimaerin (Beta-chimerin) (Rho GTPase-activating protein 3)	-0.170694	18.3048	-1.74617	0.0859828	0.409058	-4.66658	P52757	6	-1.72014	0.0904441	0.418617
TTC5	Tetratricopeptide repeat protein 5 (TPR repeat protein 5) (Stress-responsive activator of p300) (Strap)	0.112439	20.4265	1.72085	0.0905162	0.416436	-4.70688	Q8N0Z6	13	1.7192	0.090616	0.418897
RPS16	40S ribosomal protein S16 (Small ribosomal subunit protein uS9)	-0.141424	23.4866	-1.68698	0.0968848	0.427614	-4.75994	P62249	24	-1.7193	0.0905976	0.418897
MT-ND5	NADH-ubiquinone oxidoreductase chain 5 (EC 7.1.1.2) (NADH dehydrogenase subunit 5)	0.232938	16.5547	1.76118	0.0844432	0.406887	-4.57553	P03915	3	1.7239	0.0907363	0.419195
ATP5PO	ATP synthase subunit O, mitochondrial (ATP synthase peripheral stalk subunit OSCP) (Oligomycin sensitivity conferral protein) (OSCP)	-0.105688	22.9295	-1.72422	0.0899014	0.415082	-4.70154	P48047	13	-1.71785	0.0908642	0.419528
TACC2	Transforming acidic coiled-coil-containing protein 2 (Anti-Zuai-1) (AZU-1)	0.313027	18.0177	1.73956	0.0898179	0.415082	-4.52036	O95359	4	1.73068	0.0909577	0.419613
MICAL1	[F-actin]-monooxygenase MICAL1 (EC 1.14.13.225) (Molecule interacting with CasL protein 1) (MICAL-1) (NEDD9-interacting protein with calponin homology and LIM domains)	0.111867	19.8268	1.69697	0.0949687	0.423889	-4.74438	Q8TDZ2	18	1.71684	0.0910503	0.419613
SMS	Spermine synthase (SPMSY) (EC 2.5.1.22) (Spermidine aminopropyltransferase)	0.102626	22.0241	1.68764	0.0967582	0.427614	-4.75892	P52788	23	1.71712	0.0909988	0.419613
DENND5B	DENN domain-containing protein 5B (Rab6IP1-like protein)	-0.213737	18.2473	-1.71042	0.0935094	0.423878	-4.65503	Q6ZUT9	9	-1.72088	0.0912871	0.419932
YES1	Tyrosine-protein kinase Yes (EC 2.7.10.2) (Proto-oncogene c-Yes) (p61-Yes)	0.198182	20.3936	1.69562	0.0952267	0.424033	-4.7465	P07947	12	1.71562	0.0912748	0.419932
CRACD	Capping protein inhibiting regulator of actin dynamics (Cancer-related regulator of actin dynamics)	-0.12199	20.6971	-1.68401	0.0974614	0.428899	-4.76455	Q6ZU35	24	-1.71587	0.0912275	0.419932
MTMR9	Myotubularin-related protein 9 (Inactive phosphatidylinositol 3-phosphatase 9)	-0.0856583	21.0586	-1.69986	0.0944204	0.423878	-4.73987	Q96QG7	19	-1.7143	0.0915175	0.420734
LYNX1	Ly-6/neurotoxin-like protein 1 (Endogenous prototoxin LYNX1) (Testicular tissue protein Li 112)	-0.244525	19.4335	-1.72645	0.0894968	0.415019	-4.69801	P0DP58	3	-1.71278	0.0917985	0.42151
USO1	General vesicular transport factor p115 (Protein USO1 homolog) (Transcytosis-associated protein) (TAP) (Vesicle-docking protein)	0.0759144	22.6597	1.65622	0.102983	0.441306	-4.8073	O60763	43	1.71285	0.0917859	0.42151
RPS18	40S ribosomal protein S18 (Ke-3) (Ke3) (Small ribosomal subunit protein uS13)	-0.12088	23.3622	-1.68492	0.0972836	0.428367	-4.76313	P62269	21	-1.71247	0.0918573	0.421522
ZZZ3	ZZ-type zinc finger-containing protein 3	-0.197327	16.9177	-1.78693	0.0801307	0.400539	-4.53442	Q8IYH5	3	-1.71731	0.0919423	0.421561
CYBB	Cytochrome b-245 heavy chain (EC 1.-.-.-) (CGD91-phox) (Cytochrome b(558) subunit beta) (Cytochrome b558 subunit beta) (Heme-binding membrane glycoprotein gp91phox) (NADPH oxidase 2) (Neutrophil cytochrome b 91 kDa polypeptide) (Superoxide-generating NADPH oxidase heavy chain subunit) (gp91-1) (gp91-phox) (p22 phagocyte B-cytochrome)	0.242298	20.1439	1.68578	0.0971178	0.428367	-4.7618	P04839	13	1.71181	0.091978	0.421561
OTUD4	OTU domain-containing protein 4 (EC 3.4.19.12) (HIV-1-induced protein HIN-1)	0.279211	16.6388	1.86246	0.0726871	0.385611	-4.22852	Q01804	2	1.73479	0.0925857	0.423328
SLC7A8	Large neutral amino acids transporter small subunit 2 (L-type amino acid transporter 2) (hLAT2) (Solute carrier family 7 member 8)	0.217387	17.8779	1.73464	0.0880242	0.413791	-4.685	Q9UHI5	3	1.70823	0.0926452	0.423328
GALC	Galactocerebrosidase (GALCERase) (EC 3.2.1.46) (Galactocerebroside beta-galactosidase) (Galactosylceramidase) (Galactosylceramide beta-galactosidase)	-0.173596	20.1194	-1.70569	0.0933228	0.423334	-4.73074	P54803	9	-1.70825	0.0926414	0.423328
IMUP	Immortalization up-regulated protein (Hepatocyte growth factor activator inhibitor type 2-related small protein) (H2RSP) (HAI-2-related small protein)	0.368794	18.2083	1.69738	0.0948908	0.423878	-4.74374	Q9GZP8	2	1.70908	0.0924861	0.423328
H1-3	Histone H1.3 (Histone H1c) (Histone H1s-2)	0.250609	23.1917	1.67888	0.0984616	0.432035	-4.77249	P16402	16	1.70831	0.0926293	0.423328
SMC5	Structural maintenance of chromosomes protein 5 (SMC protein 5) (SMC-5) (hSMC5)	0.217489	17.7937	1.75689	0.0867789	0.410764	-4.4938	Q8IY18	6	1.72079	0.0927553	0.423531
FH	Fumarate hydratase, mitochondrial (Fumarase) (HsFH) (EC 4.2.1.2)	-0.104259	24.1274	-1.66664	0.100884	0.4373	-4.79135	P07954	33	-1.70739	0.0928024	0.423531
NEK6	Serine/threonine-protein kinase Nek6 (EC 2.7.11.1) (Never in mitosis A-related kinase 6) (NimA-related protein kinase 6) (Protein kinase SID6-1512)	0.220783	18.8814	1.73235	0.0894989	0.415019	-4.62094	Q9HC98	5	1.71141	0.0930343	0.423978
PPP1R14B	Protein phosphatase 1 regulatory subunit 14B (Phospholipase C-beta-3 neighbouring gene protein)	0.241529	17.4516	1.71367	0.0918357	0.418974	-4.7182	Q96C90	4	1.70594	0.0930741	0.423978
DNAJA2	DnaJ homolog subfamily A member 2 (Cell cycle progression restoration gene 3 protein) (Dnj3) (Dj3) (HIRA-interacting protein 4) (Renal carcinoma antigen NY-REN-14)	-0.0789105	22.7828	-1.67607	0.0990144	0.432275	-4.77684	O60884	24	-1.70566	0.0931261	0.423978
PPP1R9B	Neurabin-2 (Neurabin-II) (Protein phosphatase 1 regulatory subunit 9B) (Spinophilin)	-0.0788004	23.0987	-1.65578	0.103073	0.441438	-4.80797	Q96SB3	37	-1.70615	0.0930333	0.423978
CA3	Carbonic anhydrase 3 (EC 4.2.1.1) (Carbonate dehydratase III) (Carbonic anhydrase III) (CA-III)	0.258873	19.5869	1.6906	0.0961871	0.426629	-4.75431	P07451	7	1.70395	0.0934466	0.425179
ELP5	Elongator complex protein 5 (Dermal papilla-derived protein 6) (S-phase 2 protein)	-0.248334	16.4411	-1.77163	0.0842625	0.406538	-4.48046	Q8TE02	3	-1.7143	0.0939517	0.425272
C19orf25	UPF0449 protein C19orf25	0.20789	18.6226	1.737	0.0886656	0.414623	-4.61365	Q9UFG5	5	1.70814	0.0936441	0.425272
MORF4L2	Mortality factor 4-like protein 2 (MORF-related gene X protein) (Protein MSL3-2) (Transcription factor-like protein MRGX)	-0.359748	16.1322	-1.75871	0.0891647	0.414997	-4.41428	Q15014	2	-1.72809	0.0937967	0.425272
EHHADH	Peroxisomal bifunctional enzyme (PBE) (PBFE) [Includes: Enoyl-CoA hydratase/3,2-trans-enoyl-CoA isomerase (EC 4.2.1.17) (EC 5.3.3.8); 3-hydroxyacyl-CoA dehydrogenase (EC 1.1.1.35)]	0.198742	17.954	1.72072	0.09054	0.416436	-4.70708	Q08426	5	1.70259	0.0937019	0.425272
VTI1B	Vesicle transport through interaction with t-SNAREs homolog 1B (Vesicle transport v-SNARE protein Vti1-like 1) (Vti1-rp1)	-0.11674	20.6199	-1.71633	0.0913454	0.418151	-4.71401	Q9UEU0	11	-1.70276	0.0936715	0.425272
UBE2V1	Ubiquitin-conjugating enzyme E2 variant 1 (UEV-1) (CROC-1) (TRAF6-regulated IKK activator 1 beta Uev1A)	-0.13776	22.0051	-1.71717	0.0911915	0.418151	-4.71269	Q13404	9	-1.70136	0.0939356	0.425272
HEBP2	Heme-binding protein 2 (Placental protein 23) (PP23) (Protein SOUL)	0.129821	20.2858	1.71348	0.0918712	0.418974	-4.7185	Q9Y5Z4	10	1.70136	0.0939355	0.425272
PROM1	Prominin-1 (Antigen AC133) (Prominin-like protein 1) (CD antigen CD133)	0.268302	20.1673	1.70047	0.0943047	0.423878	-4.73891	O43490	4	1.70093	0.0940161	0.425272
OLIG2	Oligodendrocyte transcription factor 2 (Oligo2) (Class B basic helix-loop-helix protein 1) (bHLHb1) (Class E basic helix-loop-helix protein 19) (bHLHe19) (Protein kinase C-binding protein 2) (Protein kinase C-binding protein RACK17)	0.209788	21.9374	1.69771	0.094828	0.423878	-4.74323	Q13516	7	1.70054	0.0940898	0.425272
C7	Complement component C7	0.168893	19.8903	1.67443	0.0993371	0.433174	-4.77936	P10643	18	1.7018	0.0938516	0.425272
ANK3	Ankyrin-3 (ANK-3) (Ankyrin-G)	-0.0846998	23.5172	-1.64565	0.105151	0.44476	-4.8234	Q12955	97	-1.70083	0.0940354	0.425272
SELENOT	Thioredoxin reductase-like selenoprotein T (SelT) (EC 1.8.1.9)	0.149297	17.1089	1.81052	0.0753054	0.390972	-4.56183	P62341	2	1.69991	0.0942092	0.425405
ZFP36L2	mRNA decay activator protein ZFP36L2 (Butyrate response factor 2) (EGF-response factor 2) (ERF-2) (TPA-induced sequence 11d) (Zinc finger protein 36, C3H1 type-like 2) (ZFP36-like 2)	-0.267299	16.3696	-1.79938	0.0823613	0.402908	-4.36579	P47974	4	-1.72495	0.0943685	0.425405
BST2	Bone marrow stromal antigen 2 (BST-2) (HM1.24 antigen) (Tetherin) (CD antigen CD317)	0.178338	19.8356	1.72854	0.089119	0.414997	-4.6947	Q10589	5	1.69776	0.0946161	0.425405
CPEB2	Cytoplasmic polyadenylation element-binding protein 2 (CPE-BP2) (CPE-binding protein 2) (hCPEB-2)	-0.0861783	19.451	-1.72288	0.0901446	0.415888	-4.70366	Q7Z5Q1	13	-1.69719	0.0947242	0.425405
RAB18	Ras-related protein Rab-18	-0.0860075	22.1313	-1.69903	0.0945786	0.423878	-4.74117	Q9NP72	16	-1.69936	0.0943132	0.425405
PTPMT1	Phosphatidylglycerophosphatase and protein-tyrosine phosphatase 1 (EC 3.1.3.27) (PTEN-like phosphatase) (Phosphoinositide lipid phosphatase) (Protein-tyrosine phosphatase mitochondrial 1) (EC 3.1.3.16) (EC 3.1.3.48)	-0.151548	19.7595	-1.70377	0.0936837	0.423878	-4.73376	Q8WUK0	9	-1.69699	0.0947619	0.425405
DAXX	Death domain-associated protein 6 (Daxx) (hDaxx) (ETS1-associated protein 1) (EAP1) (Fas death domain-associated protein)	0.173196	20.1415	1.69414	0.0955086	0.424843	-4.7488	Q9UER7	9	1.69696	0.0947694	0.425405
CNN1	Calponin-1 (Basic calponin) (Calponin H1, smooth muscle)	0.192058	19.8569	1.68254	0.0977475	0.429403	-4.76683	P51911	11	1.69891	0.0943986	0.425405
RPS6KA3	Ribosomal protein S6 kinase alpha-3 (S6K-alpha-3) (EC 2.7.11.1) (90 kDa ribosomal protein S6 kinase 3) (p90-RSK 3) (p90RSK3) (Insulin-stimulated protein kinase 1) (ISPK-1) (MAP kinase-activated protein kinase 1b) (MAPK-activated protein kinase 1b) (MAPKAP kinase 1b) (MAPKAPK-1b) (Ribosomal S6 kinase 2) (RSK-2) (pp90RSK2)	0.0819939	21.3918	1.67635	0.0989592	0.432275	-4.7764	P51812	21	1.69706	0.0947497	0.425405
NTRK3	NT-3 growth factor receptor (EC 2.7.10.1) (GP145-TrkC) (Trk-C) (Neurotrophic tyrosine kinase receptor type 3) (TrkC tyrosine kinase)	0.218064	21.12	1.67663	0.0989027	0.432275	-4.77596	Q16288	11	1.6968	0.0947987	0.425405
LGALS7	Galectin-7 (Gal-7) (HKL-14) (PI7) (p53-induced gene 1 protein)	-0.384267	20.3638	-1.67433	0.0993556	0.433174	-4.77951	P47929	7	-1.69857	0.0944619	0.425405
LUC7L2	Putative RNA-binding protein Luc7-like 2	-0.148832	23.0087	-1.66913	0.100387	0.436157	-4.78752	Q9Y383	20	-1.69736	0.0946931	0.425405
SART3	Squamous cell carcinoma antigen recognized by T-cells 3 (SART-3) (Tat-interacting protein of 110 kDa) (Tip110) (p110 nuclear RNA-binding protein)	-0.10759	23.1378	-1.64966	0.104325	0.443983	-4.81731	Q15020	48	-1.69528	0.095089	0.426453
MT2A	Metallothionein-2 (MT-2) (Metallothionein-2A) (Metallothionein-II) (MT-II)	0.333853	21.6711	1.67894	0.0984491	0.432035	-4.77239	P02795	5	1.69454	0.0952292	0.426827
FKBP10	Peptidyl-prolyl cis-trans isomerase FKBP10 (PPIase FKBP10) (EC 5.2.1.8) (65 kDa FK506-binding protein) (65 kDa FKBP) (FKBP-65) (FK506-binding protein 10) (FKBP-10) (Immunophilin FKBP65) (Rotamase)	0.144329	22.0926	1.66112	0.101992	0.439818	-4.79981	Q96AY3	24	1.69302	0.0955195	0.427618
CDK11B	Cyclin-dependent kinase 11B (EC 2.7.11.22) (Cell division cycle 2-like protein kinase 1) (CLK-1) (Cell division protein kinase 11B) (Galactosyltransferase-associated protein kinase p58/GTA) (PITSLRE serine/threonine-protein kinase CDC2L1) (p58 CLK-1)	-0.100856	21.6633	-1.65677	0.102872	0.441081	-4.80646	P21127	28	-1.69307	0.0955111	0.427618
KRT14	Keratin, type I cytoskeletal 14 (Cytokeratin-14) (CK-14) (Keratin-14) (K14)	-0.499057	24.2889	-1.65895	0.102431	0.440448	-4.80314	P02533	36	-1.69229	0.0956604	0.427993
ELP2	Elongator complex protein 2 (ELP2) (SHINC-2) (STAT3-interacting protein 1) (StIP1)	0.0825323	20.7984	1.68772	0.0967426	0.427614	-4.75879	Q6IA86	17	1.69149	0.0958125	0.428207
DDI2	Protein DDI1 homolog 2 (EC 3.4.23.-)	0.094748	21.2577	1.67667	0.0988955	0.432275	-4.7759	Q5TDH0	18	1.69144	0.0958222	0.428207
SH2B1	SH2B adapter protein 1 (Pro-rich, PH and SH2 domain-containing signaling mediator) (PSM) (SH2 domain-containing protein 1B)	-0.102382	21.8657	-1.74731	0.0857835	0.408954	-4.66476	Q9NRF2	9	-1.6902	0.0960612	0.428256
CAMKV	CaM kinase-like vesicle-associated protein	-0.169993	22.9765	-1.65719	0.102786	0.441054	-4.80582	Q8NCB2	26	-1.6904	0.0960228	0.428256
NONO	Non-POU domain-containing octamer-binding protein (NonO protein) (54 kDa nuclear RNA- and DNA-binding protein) (55 kDa nuclear protein) (DNA-binding p52/p100 complex, 52 kDa subunit) (NMT55) (p54(nrb)) (p54nrb)	-0.110045	25.0328	-1.64745	0.104778	0.444264	-4.82066	Q15233	42	-1.69085	0.0959359	0.428256
ADD1	Alpha-adducin (Erythrocyte adducin subunit alpha)	0.0968501	24.203	1.64319	0.10566	0.445899	-4.82713	P35611	45	1.69065	0.095974	0.428256
DHFR	Dihydrofolate reductase (EC 1.5.1.3)	0.182466	18.3055	1.83212	0.0772101	0.395366	-4.30399	P00374	7	1.71521	0.0961607	0.428332
POTEJ	POTE ankyrin domain family member J	-0.259517	20.3201	-1.69615	0.0951263	0.424033	-4.74567	P0CG39	3	-1.68922	0.0962492	0.428332
GSK3B	Glycogen synthase kinase-3 beta (GSK-3 beta) (EC 2.7.11.26) (Serine/threonine-protein kinase GSK3B) (EC 2.7.11.1)	-0.092777	22.2464	-1.66883	0.100446	0.436157	-4.78798	P49841	20	-1.68942	0.0962111	0.428332
SPAST	Spastin (EC 5.6.1.1) (Spastic paraplegia 4 protein)	-0.081599	21.1084	-1.67596	0.0990342	0.432275	-4.77699	Q9UBP0	19	-1.68887	0.0963174	0.428382
COX17	Cytochrome c oxidase copper chaperone	0.187873	19.1573	1.73407	0.0881247	0.413966	-4.6859	Q14061	3	1.68849	0.0963895	0.428448
GLG1	Golgi apparatus protein 1 (CFR-1) (Cysteine-rich fibroblast growth factor receptor) (E-selectin ligand 1) (ESL-1) (Golgi sialoglycoprotein MG-160)	0.0989822	22.5718	1.6398	0.106366	0.44738	-4.83227	Q92896	50	1.68778	0.0965266	0.428804
MT-ND4	NADH-ubiquinone oxidoreductase chain 4 (EC 7.1.1.2) (NADH dehydrogenase subunit 4)	0.371822	16.8605	1.73132	0.0940102	0.423878	-4.46708	P03905	2	1.71287	0.0965955	0.428857
GAREM1	GRB2-associated and regulator of MAPK protein 1 (GRB2-associated and regulator of MAPK1)	0.285269	17.2313	1.71615	0.094063	0.423878	-4.56722	Q9H706	4	1.6997	0.096691	0.429027
RABIF	Guanine nucleotide exchange factor MSS4 (Rab-interacting factor)	-0.133091	18.9029	-1.77037	0.0818289	0.402234	-4.62759	P47224	5	-1.68571	0.0969278	0.429824
TOMM20	Mitochondrial import receptor subunit TOM20 homolog (Mitochondrial 20 kDa outer membrane protein) (Outer mitochondrial membrane receptor Tom20)	0.160742	20.2929	1.74553	0.0860957	0.409336	-4.66761	Q15388	4	1.68506	0.0970528	0.430124
OCIAD2	OCIA domain-containing protein 2 (Ovarian carcinoma immunoreactive antigen-like protein)	0.146943	19.6105	1.69901	0.0945812	0.423878	-4.74119	Q56VL3	8	1.68155	0.0977366	0.432899
ORC2	Origin recognition complex subunit 2	-0.209022	19.4536	-1.6906	0.0972613	0.428367	-4.67387	Q13416	7	-1.68552	0.0979505	0.433591
NOL6	Nucleolar protein 6 (Nucleolar RNA-associated protein) (Nrap)	0.120581	18.8103	1.6982	0.0947354	0.423878	-4.74246	Q9H6R4	10	1.68013	0.0980137	0.433615
MYL9	Myosin regulatory light polypeptide 9 (20 kDa myosin light chain) (LC20) (MLC-2C) (Myosin RLC) (Myosin regulatory light chain 2, smooth muscle isoform) (Myosin regulatory light chain 9) (Myosin regulatory light chain MRLC1)	0.199662	18.7786	1.69562	0.0952263	0.424033	-4.74649	P24844	5	1.67963	0.0981113	0.433792
PLEKHA2	Pleckstrin homology domain-containing family A member 2 (PH domain-containing family A member 2) (Tandem PH domain-containing protein 2) (TAPP-2)	0.116917	20.1441	1.66672	0.100869	0.4373	-4.79123	Q9HB19	15	1.67912	0.0982103	0.433974
VWA8	von Willebrand factor A domain-containing protein 8 (PEX7-binding protein 2) (P7BP2)	0.0834939	20.6788	1.63182	0.108042	0.451395	-4.84432	A3KMH1	36	1.67829	0.0983736	0.43444
SORL1	Sortilin-related receptor (Low-density lipoprotein receptor relative with 11 ligand-binding repeats) (LDLR relative with 11 ligand-binding repeats) (LR11) (SorLA-1) (Sorting protein-related receptor containing LDLR class A repeats) (SorLA)	0.0988654	22.653	1.62967	0.108497	0.452042	-4.84756	Q92673	54	1.67794	0.0984433	0.434493
PGM1	Phosphoglucomutase-1 (PGM 1) (EC 5.4.2.2) (Glucose phosphomutase 1)	-0.116653	24.1299	-1.6352	0.10733	0.449672	-4.83923	P36871	42	-1.67695	0.0986368	0.435091
CDIP1	Cell death-inducing p53-target protein 1 (Cell death involved p53-target) (Cell death-inducing protein) (LITAF-like protein) (Lipopolysaccharide-induced tumor necrosis factor-alpha-like protein) (Transmembrane protein I1)	-0.135345	19.0927	-1.80105	0.0768025	0.394775	-4.57745	Q9H305	3	-1.67563	0.0988973	0.435593
CDA	Cytidine deaminase (EC 3.5.4.5) (Cytidine aminohydrolase)	0.164167	18.1199	1.75397	0.0856841	0.408954	-4.57549	P32320	5	1.68081	0.0988669	0.435593
SRXN1	Sulfiredoxin-1 (EC 1.8.98.2)	0.17102	18.6868	1.69751	0.0948676	0.423878	-4.74355	Q9BYN0	6	1.67549	0.0989247	0.435593
KDM2A	Lysine-specific demethylase 2A (EC 1.14.11.27) (CXXC-type zinc finger protein 8) (F-box and leucine-rich repeat protein 11) (F-box protein FBL7) (F-box protein Lilina) (F-box/LRR-repeat protein 11) (JmjC domain-containing histone demethylation protein 1A) ([Histone-H3]-lysine-36 demethylase 1A)	-0.141358	18.3699	-1.77919	0.080357	0.400768	-4.61326	Q9Y2K7	3	-1.67012	0.099987	0.435752
PSMB4	Proteasome subunit beta type-4 (EC 3.4.25.1) (26 kDa prosomal protein) (HsBPROS26) (PROS-26) (Macropain beta chain) (Multicatalytic endopeptidase complex beta chain) (Proteasome beta chain) (Proteasome chain 3) (HsN3)	-0.0804098	21.357	-1.75754	0.0840107	0.405584	-4.64833	P28070	10	-1.67089	0.0998331	0.435752
CDKN2B	Cyclin-dependent kinase 4 inhibitor B (Multiple tumor suppressor 2) (MTS-2) (p14-INK4b) (p15-INK4b) (p15INK4B)	0.171384	20.0052	1.71648	0.0913173	0.418151	-4.71377	P42772	4	1.67005	0.100001	0.435752
RNF181	E3 ubiquitin-protein ligase RNF181 (EC 2.3.2.27) (RING finger protein 181) (RING-type E3 ubiquitin transferase RNF181)	-0.196229	18.6443	-1.71382	0.0918096	0.418974	-4.71797	Q9P0P0	2	-1.67161	0.0996915	0.435752
NUBPL	Iron-sulfur protein NUBPL (IND1 homolog) (Nucleotide-binding protein-like) (huInd1)	-0.113227	20.1101	-1.69407	0.0955219	0.424843	-4.74891	Q8TB37	10	-1.66973	0.100064	0.435752
LAMP2	Lysosome-associated membrane glycoprotein 2 (LAMP-2) (Lysosome-associated membrane protein 2) (CD107 antigen-like family member B) (LGP-96) (CD antigen CD107b)	-0.205182	20.6215	-1.69155	0.0960043	0.426232	-4.75283	P13473	4	-1.67017	0.0999771	0.435752
CRIP1	Cysteine-rich protein 1 (CRP-1) (Cysteine-rich heart protein) (CRHP) (hCRHP) (Cysteine-rich intestinal protein) (CRIP)	0.25252	20.4437	1.67178	0.0998616	0.434624	-4.78345	P50238	5	1.67471	0.0990784	0.435752
PPP6R1	Serine/threonine-protein phosphatase 6 regulatory subunit 1 (SAPS domain family member 1)	-0.219112	19.5644	-1.66506	0.1012	0.437912	-4.79378	Q9UPN7	7	-1.67133	0.099747	0.435752
TPD52L1	Tumor protein D53 (hD53) (Tumor protein D52-like 1)	-0.214081	19.104	-1.6635	0.101514	0.438512	-4.79617	Q16890	8	-1.67332	0.099352	0.435752
E2F1	Transcription factor E2F1 (E2F-1) (PBR3) (Retinoblastoma-associated protein 1) (RBAP-1) (Retinoblastoma-binding protein 3) (RBBP-3) (pRB-binding protein E2F-1)	0.292243	20.6003	1.66039	0.102138	0.439944	-4.80092	Q01094	5	1.67107	0.0997981	0.435752
STAMBP	STAM-binding protein (EC 3.4.19.-) (Associated molecule with the SH3 domain of STAM) (Endosome-associated ubiquitin isopeptidase)	-0.0914367	21.4922	-1.65953	0.102314	0.440195	-4.80225	O95630	17	-1.66932	0.100146	0.435752
PDLIM4	PDZ and LIM domain protein 4 (LIM protein RIL) (Reversion-induced LIM protein)	0.149428	20.7006	1.65709	0.102807	0.441054	-4.80597	P50479	13	1.67162	0.0996893	0.435752
PPFIA4	Liprin-alpha-4 (Protein tyrosine phosphatase receptor type f polypeptide-interacting protein alpha-4) (PTPRF-interacting protein alpha-4)	-0.135045	19.6179	-1.65528	0.103176	0.441627	-4.80874	O75335	15	-1.67288	0.0994387	0.435752
HABP4	Intracellular hyaluronan-binding protein 4 (IHABP-4) (IHABP4) (Hyaluronan-binding protein 4) (Ki-1/57 intracellular antigen)	-0.123762	20.9823	-1.65436	0.103363	0.441923	-4.81014	Q5JVS0	16	-1.67208	0.0995986	0.435752
RGS17	Regulator of G-protein signaling 17 (RGS17)	-0.41929	19.1551	-1.66039	0.10335	0.441923	-4.7316	Q9UGC6	2	-1.67723	0.0996893	0.435752
TAP2	Antigen peptide transporter 2 (APT2) (ATP-binding cassette sub-family B member 3) (Peptide supply factor 2) (Peptide transporter PSF2) (PSF-2) (Peptide transporter TAP2) (Peptide transporter involved in antigen processing 2) (Really interesting new gene 11 protein)	0.135769	21.816	1.65193	0.103859	0.443543	-4.81385	Q03519	15	1.66972	0.100067	0.435752
ATP11A	Probable phospholipid-transporting ATPase IH (EC 7.6.2.1) (ATPase IS) (ATPase class VI type 11A) (P4-ATPase flippase complex alpha subunit ATP11A)	0.284446	18.8526	1.65354	0.10461	0.444264	-4.74168	P98196	8	1.67414	0.100179	0.435752
NFASC	Neurofascin	-0.1387	24.567	-1.62968	0.108493	0.452042	-4.84753	O94856	70	-1.67067	0.0998763	0.435752
ATP2A2	Sarcoplasmic/endoplasmic reticulum calcium ATPase 2 (SERCA2) (SR Ca(2+)-ATPase 2) (EC 7.2.2.10) (Calcium pump 2) (Calcium-transporting ATPase sarcoplasmic reticulum type, slow twitch skeletal muscle isoform) (Endoplasmic reticulum class 1/2 Ca(2+) ATPase)	0.103435	24.9853	1.62592	0.109293	0.452597	-4.85319	P16615	62	1.67342	0.0993315	0.435752
WASHC2A	WASH complex subunit 2A	0.0753595	22.5202	1.62394	0.109718	0.453297	-4.85617	Q641Q2	37	1.67424	0.0991704	0.435752
SMARCA4	Transcription activator BRG1 (EC 3.6.4.-) (ATP-dependent helicase SMARCA4) (BRG1-associated factor 190A) (BAF190A) (Mitotic growth and transcription activator) (Protein BRG-1) (Protein brahma homolog 1) (SNF2-beta) (SWI/SNF-related matrix-associated actin-dependent regulator of chromatin subfamily A member 4)	0.0917495	22.5647	1.62288	0.109943	0.453428	-4.85775	P51532	45	1.67105	0.0998013	0.435752
YTHDF1	YTH domain-containing family protein 1 (Dermatomyositis associated with cancer putative autoantigen 1) (DACA-1)	-0.209859	18.4096	-1.68722	0.0968395	0.427614	-4.75957	Q9BYJ9	4	-1.66845	0.100319	0.436109
RAB2B	Ras-related protein Rab-2B	-0.0992802	21.0877	-1.77514	0.0810301	0.401128	-4.61985	Q8WUD1	7	-1.66738	0.100533	0.436142
SLC9A9	Sodium/hydrogen exchanger 9 (Na(+)/H(+) exchanger 9) (NHE-9) (Solute carrier family 9 member 9)	0.258219	15.947	1.80389	0.0816341	0.40223	-4.34682	Q8IVB4	3	1.69245	0.100462	0.436142
SNRPA1	U2 small nuclear ribonucleoprotein A' (U2 snRNP A')	-0.106146	21.4272	-1.64635	0.105006	0.44463	-4.82234	P09661	19	-1.66753	0.100501	0.436142
RALBP1	RalA-binding protein 1 (RalBP1) (76 kDa Ral-interacting protein) (Dinitrophenyl S-glutathione ATPase) (DNP-SG ATPase) (Ral-interacting protein 1)	0.0940302	20.8513	1.64484	0.105318	0.444897	-4.82463	Q15311	20	1.66579	0.100849	0.436142
STXBP5L	Syntaxin-binding protein 5-like (Lethal(2) giant larvae protein homolog 4) (Tomosyn-2)	0.12151	21.2403	1.63938	0.106454	0.447498	-4.83291	Q9Y2K9	21	1.66654	0.1007	0.436142
QKI	Protein quaking (Hqk) (HqkI)	-0.130383	22.3973	-1.63867	0.106602	0.44787	-4.83398	Q96PU8	21	-1.66653	0.100703	0.436142
SNAP91	Clathrin coat assembly protein AP180 (91 kDa synaptosomal-associated protein) (Clathrin coat-associated protein AP180) (Phosphoprotein F1-20)	-0.160904	23.7398	-1.63215	0.107972	0.451354	-4.84382	O60641	28	-1.66583	0.100842	0.436142
EXOSC10	Exosome component 10 (EC 3.1.13.-) (Autoantigen PM/Scl 2) (P100 polymyositis-scleroderma overlap syndrome-associated autoantigen) (Polymyositis/scleroderma autoantigen 100 kDa) (PM/Scl-100) (Polymyositis/scleroderma autoantigen 2)	0.119222	22.1681	1.63076	0.108266	0.45158	-4.84592	Q01780	29	1.6662	0.100768	0.436142
HNRNPA3	Heterogeneous nuclear ribonucleoprotein A3 (hnRNP A3)	-0.0917218	24.7174	-1.62418	0.109666	0.453297	-4.8558	P51991	34	-1.66643	0.100723	0.436142
MAGT1	Magnesium transporter protein 1 (MagT1) (Dolichyl-diphosphooligosaccharide--protein glycosyltransferase subunit MAGT1) (Oligosaccharyl transferase subunit MAGT1) (Implantation-associated protein) (IAP)	0.160168	20.4754	1.66538	0.101136	0.437888	-4.79329	Q9H0U3	9	1.66432	0.101143	0.437163
ECI2	Enoyl-CoA delta isomerase 2, mitochondrial (EC 5.3.3.8) (DRS-1) (Delta(3),delta(2)-enoyl-CoA isomerase) (D3,D2-enoyl-CoA isomerase) (Diazepam-binding inhibitor-related protein 1) (DBI-related protein 1) (Dodecenoyl-CoA isomerase) (Hepatocellular carcinoma-associated antigen 88) (Peroxisomal 3,2-trans-enoyl-CoA isomerase) (pECI) (Renal carcinoma antigen NY-REN-1)	0.136159	22.0097	1.63666	0.107023	0.449136	-4.83702	O75521	20	1.66362	0.101284	0.43752
ZBTB20	Zinc finger and BTB domain-containing protein 20 (Dendritic-derived BTB/POZ zinc finger protein) (Zinc finger protein 288)	-0.13236	20.4794	-1.64609	0.105059	0.44463	-4.82273	Q9HC78	15	-1.66316	0.101377	0.437669
RUVBL1	RuvB-like 1 (EC 3.6.4.12) (49 kDa TATA box-binding protein-interacting protein) (49 kDa TBP-interacting protein) (54 kDa erythrocyte cytosolic protein) (ECP-54) (INO80 complex subunit H) (Nuclear matrix protein 238) (NMP 238) (Pontin 52) (TIP49a) (TIP60-associated protein 54-alpha) (TAP54-alpha)	0.0751491	23.2117	1.61488	0.11167	0.457395	-4.86972	Q9Y265	35	1.66278	0.101454	0.437751
PPP3CC	Serine/threonine-protein phosphatase 2B catalytic subunit gamma isoform (EC 3.1.3.16) (CAM-PRP catalytic subunit) (Calcineurin, testis-specific catalytic subunit) (Calmodulin-dependent calcineurin A subunit gamma isoform)	-0.135238	19.1446	-1.68769	0.0967481	0.427614	-4.75884	P48454	8	-1.66238	0.101534	0.437844
TXNDC17	Thioredoxin domain-containing protein 17 (14 kDa thioredoxin-related protein) (TRP14) (Protein 42-9-9) (Thioredoxin-like protein 5)	0.150118	21.2107	1.69894	0.0945951	0.423878	-4.74131	Q9BRA2	6	1.66119	0.101773	0.438448
MAP7D2	MAP7 domain-containing protein 2	-0.135737	20.9532	-1.63081	0.108255	0.45158	-4.84584	Q96T17	23	-1.6611	0.101791	0.438448
NPR2	Atrial natriuretic peptide receptor 2 (EC 4.6.1.2) (Atrial natriuretic peptide receptor type B) (ANP-B) (ANPR-B) (NPR-B) (Guanylate cyclase B) (GC-B)	-0.236882	18.2112	-1.6732	0.0995805	0.433903	-4.78126	P20594	3	-1.65991	0.102031	0.439029
RSL1D1	Ribosomal L1 domain-containing protein 1 (CATX-11) (Cellular senescence-inhibited gene protein) (Protein PBK1)	0.138391	22.3386	1.62485	0.109523	0.453049	-4.8548	O76021	30	1.65986	0.102043	0.439029
ATP9B	Probable phospholipid-transporting ATPase IIB (EC 7.6.2.1) (ATPase class II type 9B)	0.248451	17.0952	1.82999	0.0775373	0.395693	-4.27786	O43861	3	1.68209	0.102471	0.440115
UBAP2	Ubiquitin-associated protein 2 (UBAP-2)	0.131317	17.6729	1.70003	0.094389	0.423878	-4.73961	Q5T6F2	7	1.65779	0.102462	0.440115
RHOC	Rho-related GTP-binding protein RhoC (Rho cDNA clone 9) (h9)	0.231592	19.4294	1.67729	0.0987739	0.432275	-4.77495	P08134	2	1.65823	0.102373	0.440115
ENO2	Gamma-enolase (EC 4.2.1.11) (2-phospho-D-glycerate hydro-lyase) (Enolase 2) (Neural enolase) (Neuron-specific enolase) (NSE)	-0.121942	24.62	-1.62062	0.11043	0.45492	-4.86114	P09104	32	-1.65743	0.102534	0.440133
CTSA	Lysosomal protective protein (EC 3.4.16.5) (Carboxypeptidase C) (Carboxypeptidase L) (Cathepsin A) (Protective protein cathepsin A) (PPCA) (Protective protein for beta-galactosidase) [Cleaved into: Lysosomal protective protein 32 kDa chain; Lysosomal protective protein 20 kDa chain]	-0.177844	19.5962	-1.65088	0.104075	0.443983	-4.81545	P10619	9	-1.65653	0.102716	0.440414
UBXN7	UBX domain-containing protein 7	-0.11524	20.8641	-1.6358	0.107202	0.449639	-4.83831	O94888	18	-1.65659	0.102705	0.440414
GGA1	ADP-ribosylation factor-binding protein GGA1 (Gamma-adaptin-related protein 1) (Golgi-localized, gamma ear-containing, ARF-binding protein 1)	-0.100545	20.1169	-1.6629	0.101634	0.438777	-4.79709	Q9UJY5	13	-1.65571	0.102884	0.440882
VPS35L	VPS35 endosomal protein sorting factor-like (Esophageal cancer-associated protein)	0.0742975	21.9043	1.60716	0.113355	0.459654	-4.88121	Q7Z3J2	35	1.65504	0.103019	0.44121
CRYGS	Gamma-crystallin S (Beta-crystallin S) (Gamma-S-crystallin)	-0.289966	18.28	-1.64213	0.106961	0.44913	-4.74696	P22914	7	-1.65924	0.103157	0.441297
NUP98	Nuclear pore complex protein Nup98-Nup96 (EC 3.4.21.-) [Cleaved into: Nuclear pore complex protein Nup98 (98 kDa nucleoporin) (Nucleoporin Nup98) (Nup98); Nuclear pore complex protein Nup96 (96 kDa nucleoporin) (Nucleoporin Nup96) (Nup96)]	0.0818877	22.756	1.60645	0.113511	0.459654	-4.88226	P52948	39	1.65456	0.103118	0.441297
ALDH6A1	Methylmalonate-semialdehyde dehydrogenase [acylating], mitochondrial (MMSDH) (Malonate-semialdehyde dehydrogenase [acylating]) (EC 1.2.1.18) (EC 1.2.1.27) (Aldehyde dehydrogenase family 6 member A1)	-0.179688	24.3999	-1.61816	0.11096	0.455732	-4.86482	Q02252	42	-1.65406	0.10322	0.441315
UHRF1BP1	UHRF1-binding protein 1 (ICBP90-binding protein 1) (Ubiquitin-like containing PHD and RING finger domains 1-binding protein 1)	0.169957	18.8389	1.64816	0.104633	0.444264	-4.81959	Q6BDS2	9	1.6514	0.103764	0.443386
PCDHA9	Protocadherin alpha-9 (PCDH-alpha-9)	-0.198917	15.8651	-1.79271	0.0807724	0.400768	-4.43823	Q9Y5H5	2	-1.66228	0.104011	0.444145
DYNC1H1	Cytoplasmic dynein 1 heavy chain 1 (Cytoplasmic dynein heavy chain 1) (Dynein heavy chain, cytosolic)	0.0855858	26.8692	1.64736	0.104797	0.444264	-4.8208	Q14204	335	1.64995	0.104059	0.444145
FTH1	Ferritin heavy chain (Ferritin H subunit) (EC 1.16.3.1) (Cell proliferation-inducing gene 15 protein) [Cleaved into: Ferritin heavy chain, N-terminally processed]	-0.152426	24.8971	-1.62675	0.109118	0.452369	-4.85195	P02794	16	-1.64951	0.10415	0.444279
POLR1D	DNA-directed RNA polymerases I and III subunit RPAC2 (RNA polymerases I and III subunit AC2) (AC19) (DNA-directed RNA polymerase I subunit D) (RNA polymerase I 16 kDa subunit) (RPA16) (RPC16) (hRPA19)	0.170495	18.1091	1.73291	0.0893976	0.415019	-4.60854	P0DPB6	4	1.65341	0.104343	0.444695
NEDD1	Protein NEDD1 (Neural precursor cell expressed developmentally down-regulated protein 1) (NEDD-1)	0.271132	18.0294	1.64851	0.107275	0.449672	-4.67957	Q8NHV4	7	1.66011	0.104449	0.444695
IK	Protein Red (Cytokine IK) (IK factor) (Protein RER)	0.104465	21.6998	1.61558	0.111517	0.45727	-4.86867	Q13123	26	1.64841	0.104376	0.444695
KRT10	Keratin, type I cytoskeletal 10 (Cytokeratin-10) (CK-10) (Keratin-10) (K10)	-0.442216	25.8622	-1.61524	0.111591	0.457321	-4.86917	P13645	40	-1.64789	0.104484	0.444695
PLBD1	Phospholipase B-like 1 (EC 3.1.1.-) (LAMA-like protein 1) (Lamina ancestor homolog 1) (Phospholipase B domain-containing protein 1) [Cleaved into: Phospholipase B-like 1 chain A; Phospholipase B-like 1 chain B; Phospholipase B-like 1 chain C]	-0.368134	16.356	-1.67305	0.105061	0.44463	-4.53846	Q6P4A8	4	-1.67133	0.104596	0.444916
CGGBP1	CGG triplet repeat-binding protein 1 (CGG-binding protein 1) (20 kDa CGG-binding protein) (p20-CGGBP DNA-binding protein)	-0.141262	19.8899	-1.67717	0.0987982	0.432275	-4.77514	Q9UFW8	7	-1.64675	0.104719	0.44519
TOP2A	DNA topoisomerase 2-alpha (EC 5.6.2.2) (DNA topoisomerase II, alpha isozyme)	0.154296	22.0447	1.60799	0.113172	0.459654	-4.87997	P11388	49	1.64577	0.104921	0.445797
PLD4	5'-3' exonuclease PLD4 (EC 3.1.16.1) (Choline phosphatase 4) (Phosphatidylcholine-hydrolyzing phospholipase D4) (Phospholipase D family member 4) (Phospholipase D4) (PLD 4)	0.177406	16.6616	1.83421	0.0742538	0.389203	-4.38187	Q96BZ4	2	1.65713	0.105053	0.445851
FAM171B	Protein FAM171B	-0.111418	20.1891	-1.64463	0.105361	0.444897	-4.82494	Q6P995	13	-1.64538	0.105002	0.445851
CFAP20	Cilia- and flagella-associated protein 20 (Basal body up-regulated protein 22) (Transcription factor IIB)	-0.181306	19.9133	-1.64941	0.104376	0.443983	-4.81769	Q9Y6A4	7	-1.6445	0.105183	0.446152
GNG10	Guanine nucleotide-binding protein G(I)/G(S)/G(O) subunit gamma-10	-0.172882	20.0972	-1.6853	0.0972103	0.428367	-4.76255	P50151	4	-1.6436	0.10537	0.446179
PAK1	Serine/threonine-protein kinase PAK 1 (EC 2.7.11.1) (Alpha-PAK) (p21-activated kinase 1) (PAK-1) (p65-PAK)	-0.123905	22.4083	-1.61147	0.112412	0.459099	-4.8748	Q13153	26	-1.64399	0.105289	0.446179
AP2M1	AP-2 complex subunit mu (AP-2 mu chain) (Adaptin-mu2) (Adaptor protein complex AP-2 subunit mu) (Adaptor-related protein complex 2 subunit mu) (Clathrin assembly protein complex 2 mu medium chain) (Clathrin coat assembly protein AP50) (Clathrin coat-associated protein AP50) (HA2 50 kDa subunit) (Plasma membrane adaptor AP-2 50 kDa protein)	0.107861	23.8612	1.60781	0.113212	0.459654	-4.88024	Q96CW1	29	1.64333	0.105427	0.446179
OGT	UDP-N-acetylglucosamine--peptide N-acetylglucosaminyltransferase 110 kDa subunit (EC 2.4.1.255) (O-GlcNAc transferase subunit p110) (O-linked N-acetylglucosamine transferase 110 kDa subunit) (OGT)	-0.0795968	22.3888	-1.59762	0.115466	0.462462	-4.89534	O15294	36	-1.64389	0.105311	0.446179
GPSM1	G-protein-signaling modulator 1 (Activator of G-protein signaling 3)	-0.0976592	20.6686	-1.61864	0.110857	0.455732	-4.8641	Q86YR5	21	-1.64276	0.105544	0.446421
LDLR	Low-density lipoprotein receptor (LDL receptor)	0.214369	19.5811	1.64969	0.104317	0.443983	-4.81725	P01130	5	1.64247	0.105605	0.446427
WDR48	WD repeat-containing protein 48 (USP1-associated factor 1) (WD repeat endosomal protein) (p80)	-0.071007	21.8895	-1.60035	0.11486	0.461892	-4.89132	Q8TAF3	30	-1.64218	0.105665	0.446434
KPNA3	Importin subunit alpha-4 (Importin alpha Q2) (Qip2) (Karyopherin subunit alpha-3) (SRP1-gamma)	-0.115484	20.3168	-1.66121	0.101974	0.439818	-4.79968	O00505	10	-1.64144	0.105819	0.44683
ABHD17B	Alpha/beta hydrolase domain-containing protein 17B (Abhydrolase domain-containing protein 17B) (EC 3.1.2.22)	-0.177241	18.8815	-1.66674	0.100864	0.4373	-4.79119	Q5VST6	5	-1.64056	0.106003	0.447356
GATD1	Glutamine amidotransferase-like class 1 domain-containing protein 1 (Parkinson disease 7 domain-containing protein 1)	-0.0989325	20.882	-1.69618	0.0951206	0.424033	-4.74563	Q8NB37	9	-1.63998	0.106123	0.447591
PHLDA3	Pleckstrin homology-like domain family A member 3 (TDAG51/Ipl homolog 1)	-0.191923	19.2706	-1.68318	0.100324	0.436157	-4.60519	Q9Y5J5	7	-1.65157	0.106189	0.447591
PGRMC1	Membrane-associated progesterone receptor component 1 (mPR) (Dap1) (IZA)	-0.0954624	21.3778	-1.65975	0.102269	0.440195	-4.80191	O00264	12	-1.63943	0.106237	0.447591
PPP4R4	Serine/threonine-protein phosphatase 4 regulatory subunit 4	0.205269	16.4611	1.75847	0.0865057	0.410247	-4.49137	Q6NUP7	2	1.64564	0.10741	0.448815
SARAF	Store-operated calcium entry-associated regulatory factor (SARAF) (SOCE-associated regulatory factor) (HBV X-transactivated gene 3 protein) (HBV XAg-transactivated protein 3) (Protein FOAP-7) (Transmembrane protein 66)	0.258763	16.5571	1.67979	0.100986	0.437489	-4.63339	Q96BY9	3	1.64498	0.107547	0.448815
MXRA7	Matrix-remodeling-associated protein 7	0.209076	18.0804	1.65932	0.103436	0.441985	-4.733	P84157	5	1.63796	0.107538	0.448815
CNTN3	Contactin-3 (Brain-derived immunoglobulin superfamily protein 1) (BIG-1) (Plasmacytoma-associated neuronal glycoprotein)	-0.364253	17.6721	-1.67711	0.104258	0.443983	-4.52007	Q9P232	3	-1.66057	0.106756	0.448815
CERS6	Ceramide synthase 6 (CerS6) (EC 2.3.1.-) (LAG1 longevity assurance homolog 6)	-0.302579	20.0819	-1.66182	0.104562	0.444264	-4.63671	Q6ZMG9	3	-1.64625	0.107285	0.448815
GET4	Golgi to ER traffic protein 4 homolog (Conserved edge-expressed protein) (Transmembrane domain recognition complex 35 kDa subunit) (TRC35)	-0.117014	20.4763	-1.64206	0.105896	0.446402	-4.82885	Q7L5D6	11	-1.63297	0.107593	0.448815
PSMB10	Proteasome subunit beta type-10 (EC 3.4.25.1) (Low molecular mass protein 10) (Macropain subunit MECl-1) (Multicatalytic endopeptidase complex subunit MECl-1) (Proteasome MECl-1) (Proteasome subunit beta-2i)	-0.172172	19.6452	-1.64135	0.106043	0.446524	-4.82993	P40306	7	-1.63292	0.107603	0.448815
IGHV5-51	Immunoglobulin heavy variable 5-51	0.214865	20.5029	1.63983	0.106358	0.44738	-4.83222	A0A0C4DH38	5	1.63329	0.107527	0.448815
C11orf98	Uncharacterized protein C11orf98	-0.1995	20.5036	-1.63479	0.107416	0.44978	-4.83984	E9PRG8	7	-1.63678	0.106793	0.448815
MYCBP	c-Myc-binding protein (Associate of Myc 1) (AMY-1)	0.190589	19.7094	1.63375	0.107634	0.450445	-4.84141	Q99417	7	1.63295	0.107598	0.448815
MGMT	Methylated-DNA--protein-cysteine methyltransferase (EC 2.1.1.63) (6-O-methylguanine-DNA methyltransferase) (MGMT) (O-6-methylguanine-DNA-alkyltransferase)	0.180633	20.1312	1.62702	0.109058	0.452369	-4.85153	P16455	9	1.63412	0.10735	0.448815
NOP9	Nucleolar protein 9	-0.145496	19.1987	-1.62759	0.108938	0.452369	-4.85068	Q86U38	11	-1.63329	0.107526	0.448815
PDE4DIP	Myomegalin (Cardiomyopathy-associated protein 2) (Phosphodiesterase 4D-interacting protein)	0.15956	18.5925	1.61914	0.110748	0.455732	-4.86335	Q5VU43	12	1.63302	0.107584	0.448815
ERAP2	Endoplasmic reticulum aminopeptidase 2 (EC 3.4.11.-) (Leukocyte-derived arginine aminopeptidase) (L-RAP)	0.25317	18.1606	1.6165	0.112402	0.459099	-4.7967	Q6P179	10	1.63982	0.107149	0.448815
SERPING1	Plasma protease C1 inhibitor (C1 Inh) (C1Inh) (C1 esterase inhibitor) (C1-inhibiting factor) (Serpin G1)	0.177537	21.7754	1.61057	0.112607	0.459099	-4.87613	P05155	15	1.63437	0.1073	0.448815
BRD3	Bromodomain-containing protein 3 (RING3-like protein)	-0.118782	21.0474	-1.61087	0.112542	0.459099	-4.87569	Q15059	19	-1.63423	0.107328	0.448815
CPNE3	Copine-3 (Copine III)	0.105758	23.6012	1.59667	0.11568	0.462475	-4.89676	O75131	32	1.63427	0.107319	0.448815
TRIM28	Transcription intermediary factor 1-beta (TIF1-beta) (E3 SUMO-protein ligase TRIM28) (EC 2.3.2.27) (KRAB-associated protein 1) (KAP-1) (KRAB-interacting protein 1) (KRIP-1) (Nuclear corepressor KAP-1) (RING finger protein 96) (RING-type E3 ubiquitin transferase TIF1-beta) (Tripartite motif-containing protein 28)	0.113407	24.3447	1.59503	0.116045	0.46344	-4.89917	Q13263	44	1.63633	0.106887	0.448815
DDX20	Probable ATP-dependent RNA helicase DDX20 (EC 3.6.4.13) (Component of gems 3) (DEAD box protein 20) (DEAD box protein DP 103) (Gemin-3)	0.184308	19.1494	1.61889	0.110802	0.455732	-4.86372	Q9UHI6	10	1.63129	0.107949	0.450006
TTC27	Tetratricopeptide repeat protein 27 (TPR repeat protein 27)	0.165114	18.2273	1.64292	0.105717	0.445899	-4.82755	Q6P3X3	7	1.63096	0.108018	0.450044
UBE2V2	Ubiquitin-conjugating enzyme E2 variant 2 (DDVit 1) (Enterocyte differentiation-associated factor 1) (EDAF-1) (Enterocyte differentiation-promoting factor 1) (EDPF-1) (MMS2 homolog) (Vitamin D3-inducible protein)	-0.0819116	22.0493	-1.63085	0.108246	0.45158	-4.84577	Q15819	16	-1.63068	0.108078	0.450045
IP6K1	Inositol hexakisphosphate kinase 1 (InsP6 kinase 1) (EC 2.7.4.21) (Inositol hexaphosphate kinase 1)	-0.154888	18.4981	-1.66047	0.102123	0.439944	-4.80081	Q92551	6	-1.63036	0.108146	0.450079
GALK1	Galactokinase (EC 2.7.1.6) (Galactose kinase)	-0.106904	21.8508	-1.60592	0.113629	0.459654	-4.88306	P51570	20	-1.62935	0.108359	0.450488
CHGB	Secretogranin-1 (Chromogranin-B) (CgB) (Secretogranin I) (SgI) [Cleaved into: PE-11; GAWK peptide; CCB peptide]	-0.370071	20.0046	-1.60153	0.114597	0.461336	-4.88956	P05060	11	-1.62933	0.108364	0.450488
RANBP10	Ran-binding protein 10 (RanBP10)	-0.217536	18.1286	-1.63823	0.107775	0.450785	-4.76455	Q6VN20	6	-1.63198	0.108796	0.452034
FUS	RNA-binding protein FUS (75 kDa DNA-pairing protein) (Oncogene FUS) (Oncogene TLS) (POMp75) (Translocated in liposarcoma protein)	-0.122832	23.6894	-1.59982	0.114977	0.461892	-4.89209	P35637	21	-1.62668	0.108927	0.452325
ERBIN	Erbin (Densin-180-like protein) (Erbb2-interacting protein) (Protein LAP2)	0.102894	21.3309	1.58379	0.118585	0.466147	-4.9157	Q96RT1	37	1.62415	0.109467	0.454319
BCL2L1	Bcl-2-like protein 1 (Bcl2-L-1) (Apoptosis regulator Bcl-X)	0.178343	18.738	1.70612	0.0943122	0.423878	-4.66166	Q07817	3	1.62846	0.109543	0.454382
NUP88	Nuclear pore complex protein Nup88 (88 kDa nucleoporin) (Nucleoporin Nup88)	0.108069	20.269	1.59943	0.115064	0.461892	-4.89267	Q99567	20	1.62302	0.10971	0.454642
PSME1	Proteasome activator complex subunit 1 (11S regulator complex subunit alpha) (REG-alpha) (Activator of multicatalytic protease subunit 1) (Interferon gamma up-regulated I-5111 protein) (IGUP I-5111) (Proteasome activator 28 subunit alpha) (PA28a) (PA28alpha)	0.115501	22.9065	1.59173	0.116787	0.464174	-4.90404	Q06323	25	1.62294	0.109727	0.454642
POTEI	POTE ankyrin domain family member I	-0.193712	17.3699	-1.74494	0.0888648	0.414629	-4.52338	P0CG38	3	-1.63325	0.109999	0.454768
ILDR2	Immunoglobulin-like domain-containing receptor 2	0.140911	19.1159	1.62325	0.109865	0.453428	-4.8572	Q71H61	10	1.62186	0.109957	0.454768
FCER1G	High affinity immunoglobulin epsilon receptor subunit gamma (Fc receptor gamma-chain) (FcRgamma) (Fc-epsilon RI-gamma) (IgE Fc receptor subunit gamma) (FceRI gamma)	0.341205	19.3875	1.6103	0.112667	0.459099	-4.87654	P30273	3	1.62183	0.109964	0.454768
SEPTIN9	Septin-9 (MLL septin-like fusion protein MSF-A) (MLL septin-like fusion protein) (Ovarian/Breast septin) (Ov/Br septin) (Septin D1)	0.0742283	24.5396	1.5653	0.122858	0.472801	-4.94267	Q9UHD8	55	1.62187	0.109956	0.454768
COPZ1	Coatomer subunit zeta-1 (Zeta-1-coat protein) (Zeta-1 COP)	0.118985	19.4498	1.65832	0.102557	0.440738	-4.80409	P61923	8	1.62005	0.110346	0.4552
NAPRT	Nicotinate phosphoribosyltransferase (NAPRTase) (EC 6.3.4.21) (FHA-HIT-interacting protein) (Nicotinate phosphoribosyltransferase domain-containing protein 1)	-0.138617	20.8417	-1.59941	0.115068	0.461892	-4.8927	Q6XQN6	16	-1.62023	0.110308	0.4552
ALDOC	Fructose-bisphosphate aldolase C (EC 4.1.2.13) (Brain-type aldolase)	-0.125442	25.1327	-1.58605	0.118072	0.464861	-4.9124	P09972	30	-1.62065	0.110218	0.4552
LCP1	Plastin-2 (L-plastin) (LC64P) (Lymphocyte cytosolic protein 1) (LCP-1)	0.151164	21.8229	1.58702	0.117852	0.464861	-4.91097	P13796	29	1.62028	0.110297	0.4552
BPHL	Valacyclovir hydrolase (VACVase) (Valacyclovirase) (EC 3.1.-.-) (Biphenyl hydrolase-like protein) (Biphenyl hydrolase-related protein) (Bph-rp) (Breast epithelial mucin-associated antigen) (MCNAA)	-0.103996	21.5542	-1.61593	0.111441	0.457206	-4.86814	Q86WA6	14	-1.61943	0.11048	0.455253
APOE	Apolipoprotein E (Apo-E)	-0.16073	24.2611	-1.58683	0.117895	0.464861	-4.91125	P02649	28	-1.6195	0.110465	0.455253
SESN3	Sestrin-3	0.164314	17.0174	1.79379	0.0805967	0.400768	-4.41953	P58005	4	1.62656	0.111419	0.455907
TMUB1	Transmembrane and ubiquitin-like domain-containing protein 1 (Dendritic cell-derived ubiquitin-like protein) (DULP) (Hepatocyte odd protein shuttling protein) (Ubiquitin-like protein SB144) [Cleaved into: iHOPS]	0.160632	18.0887	1.67632	0.0989641	0.432275	-4.77644	Q9BVT8	3	1.61254	0.111974	0.455907
STIM2	Stromal interaction molecule 2	0.163373	18.1385	1.67432	0.100435	0.436157	-4.71949	Q9P246	5	1.61732	0.111931	0.455907
PRPF40B	Pre-mRNA-processing factor 40 homolog B (Huntingtin yeast partner C) (Huntingtin-interacting protein C)	-0.259094	17.2895	-1.66114	0.104698	0.444264	-4.64746	Q6NWY9	3	-1.62581	0.111578	0.455907
MOB4	MOB-like protein phocein (2C4D) (Class II mMOB1) (Mob1 homolog 3) (Mob3) (Mps one binder kinase activator-like 3) (Preimplantation protein 3)	-0.119717	20.7199	-1.62693	0.109078	0.452369	-4.85167	Q9Y3A3	10	-1.61289	0.111896	0.455907
CYBA	Cytochrome b-245 light chain (Cytochrome b(558) alpha chain) (Cytochrome b558 subunit alpha) (Neutrophil cytochrome b 22 kDa polypeptide) (Superoxide-generating NADPH oxidase light chain subunit) (p22 phagocyte B-cytochrome) (p22-phox) (p22phox)	0.24605	19.8178	1.62273	0.109977	0.453428	-4.85798	P13498	3	1.61542	0.111347	0.455907
C9orf78	Telomere length and silencing protein 1 homolog (Hepatocellular carcinoma-associated antigen 59)	0.125343	19.8192	1.61718	0.111171	0.456349	-4.86628	Q9NZ63	11	1.61439	0.111572	0.455907
IGSF9B	Protein turtle homolog B (Immunoglobulin superfamily member 9B) (IgSF9B)	-0.172327	19.2476	-1.60985	0.112766	0.459099	-4.87722	Q9UPX0	9	-1.61503	0.111432	0.455907
PRKRA	Interferon-inducible double-stranded RNA-dependent protein kinase activator A (PKR-associated protein X) (PKR-associating protein X) (Protein activator of the interferon-induced protein kinase) (Protein kinase, interferon-inducible double-stranded RNA-dependent activator)	-0.0729923	21.6832	-1.60871	0.113015	0.459649	-4.87891	O75569	18	-1.61334	0.111799	0.455907
RRP36	Ribosomal RNA processing protein 36 homolog	-0.360049	19.8235	-1.6177	0.113782	0.459689	-4.7106	Q96EU6	4	-1.62933	0.11083	0.455907
TNRC6B	Trinucleotide repeat-containing gene 6B protein	-0.225875	17.4045	-1.60319	0.114231	0.460602	-4.88711	Q9UPQ9	8	-1.6163	0.111157	0.455907
SNCG	Gamma-synuclein (Breast cancer-specific gene 1 protein) (Persyn) (Synoretin) (SR)	-0.129682	22.1164	-1.60286	0.114303	0.460647	-4.88759	O76070	13	-1.61269	0.11194	0.455907
PTGS1	Prostaglandin G/H synthase 1 (EC 1.14.99.1) (Cyclooxygenase-1) (COX-1) (Prostaglandin H2 synthase 1) (PGH synthase 1) (PGHS-1) (PHS 1) (Prostaglandin-endoperoxide synthase 1)	0.210475	18.7101	1.60098	0.114719	0.461578	-4.89037	P23219	9	1.61497	0.111445	0.455907
PSMA1	Proteasome subunit alpha type-1 (EC 3.4.25.1) (30 kDa prosomal protein) (PROS-30) (Macropain subunit C2) (Multicatalytic endopeptidase complex subunit C2) (Proteasome component C2) (Proteasome nu chain)	-0.0911824	23.4653	-1.59713	0.115576	0.462475	-4.89607	P25786	20	-1.61745	0.110908	0.455907
IFIT3	Interferon-induced protein with tetratricopeptide repeats 3 (IFIT-3) (CIG49) (ISG-60) (Interferon-induced 60 kDa protein) (IFI-60K) (Interferon-induced protein with tetratricopeptide repeats 4) (IFIT-4) (Retinoic acid-induced gene G protein) (P60) (RIG-G)	0.116919	20.9148	1.59377	0.116329	0.464174	-4.90104	O14879	18	1.6149	0.111461	0.455907
TNFAIP8L3	Tumor necrosis factor alpha-induced protein 8-like protein 3 (TNF alpha-induced protein 8-like protein 3) (TNFAIP8-like protein 3)	0.400268	18.1388	1.59571	0.116978	0.464206	-4.82709	Q5GJ75	5	1.61838	0.111702	0.455907
STUB1	E3 ubiquitin-protein ligase CHIP (EC 2.3.2.27) (Antigen NY-CO-7) (CLL-associated antigen KW-8) (Carboxy terminus of Hsp70-interacting protein) (RING-type E3 ubiquitin transferase CHIP) (STIP1 homology and U box-containing protein 1)	-0.0717728	22.6647	-1.5882	0.117583	0.464861	-4.90923	Q9UNE7	23	-1.61289	0.111897	0.455907
EFR3A	Protein EFR3 homolog A (Protein EFR3-like)	0.247922	18.7238	1.60146	0.117338	0.464861	-4.72389	Q14156	10	1.6241	0.111944	0.455907
C2CD2L	Phospholipid transfer protein C2CD2L (C2 domain-containing protein 2-like) (C2CD2-like) (Transmembrane protein 24)	-0.114175	21.6516	-1.58287	0.118794	0.466238	-4.91705	O14523	26	-1.61489	0.111462	0.455907
ALDH9A1	4-trimethylaminobutyraldehyde dehydrogenase (TMABA-DH) (TMABALDH) (EC 1.2.1.47) (Aldehyde dehydrogenase E3 isozyme) (Aldehyde dehydrogenase family 9 member A1) (EC 1.2.1.3) (Gamma-aminobutyraldehyde dehydrogenase) (EC 1.2.1.19) (R-aminobutyraldehyde dehydrogenase) [Cleaved into: 4-trimethylaminobutyraldehyde dehydrogenase, N-terminally processed]	-0.10818	23.9456	-1.57994	0.119465	0.467408	-4.92135	P49189	31	-1.61614	0.111191	0.455907
TPM3	Tropomyosin alpha-3 chain (Gamma-tropomyosin) (Tropomyosin-3) (Tropomyosin-5) (hTM5)	0.0952903	24.9175	1.56953	0.121869	0.472499	-4.93652	P06753	46	1.61433	0.111583	0.455907
ACIN1	Apoptotic chromatin condensation inducer in the nucleus (Acinus)	-0.0850854	23.2058	-1.5645	0.123046	0.473043	-4.94383	Q9UKV3	54	-1.61464	0.111517	0.455907
ICAM1	Intercellular adhesion molecule 1 (ICAM-1) (Major group rhinovirus receptor) (CD antigen CD54)	0.144124	21.3341	1.58712	0.117827	0.464861	-4.91081	P05362	18	1.61178	0.112139	0.456333
PHF20L1	PHD finger protein 20-like protein 1	-0.14046	20.2332	-1.628	0.108851	0.452263	-4.85007	A8MW92	8	-1.61103	0.112302	0.456406
PI4KB	Phosphatidylinositol 4-kinase beta (PI4K-beta) (PI4Kbeta) (PtdIns 4-kinase beta) (EC 2.7.1.67) (NPIK) (PI4K92) (PI4KIII)	-0.104951	19.7625	-1.59774	0.115441	0.462462	-4.89517	Q9UBF8	16	-1.61058	0.1124	0.456406
TRIOBP	TRIO and F-actin-binding protein (Protein Tara) (Trio-associated repeat on actin)	0.0957724	21.0271	1.59191	0.116747	0.464174	-4.90378	Q9H2D6	19	1.61076	0.112361	0.456406
RANGAP1	Ran GTPase-activating protein 1 (RanGAP1)	0.0829837	22.0989	1.56727	0.122396	0.472499	-4.9398	P46060	36	1.611	0.112308	0.456406
RDH11	Retinol dehydrogenase 11 (EC 1.1.1.300) (Androgen-regulated short-chain dehydrogenase/reductase 1) (HCV core-binding protein HCBP12) (Prostate short-chain dehydrogenase/reductase 1) (Retinal reductase 1) (RalR1) (Short chain dehydrogenase/reductase family 7C member 1)	0.0905585	21.836	1.62372	0.109764	0.453297	-4.85649	Q8TC12	13	1.6101	0.112507	0.456542
BAG6	Large proline-rich protein BAG6 (BAG family molecular chaperone regulator 6) (BCL2-associated athanogene 6) (BAG-6) (HLA-B-associated transcript 3) (Protein G3) (Protein Scythe)	-0.0714471	21.8102	-1.57283	0.121103	0.471606	-4.93172	P46379	28	-1.60987	0.112555	0.456542
CRLF3	Cytokine receptor-like factor 3 (Cytokine receptor-like molecule 9) (CREME-9) (Cytokine receptor-related protein 4) (Type I cytokine receptor-like factor p48)	0.113846	19.3633	1.6284	0.108766	0.452158	-4.84946	Q8IUI8	10	1.60958	0.11262	0.456543
TBL3	Transducin beta-like protein 3 (WD repeat-containing protein SAZD)	0.125134	19.3711	1.59683	0.115644	0.462475	-4.89652	Q12788	14	1.60932	0.112677	0.456543
SPTLC1	Serine palmitoyltransferase 1 (EC 2.3.1.50) (Long chain base biosynthesis protein 1) (LCB 1) (Serine-palmitoyl-CoA transferase 1) (SPT 1) (SPT1)	0.0918628	20.5073	1.62887	0.108666	0.452158	-4.84876	O15269	12	1.60694	0.113199	0.456766
[truncated: 5,657 more rows]

## Sheet: Type III vs Type I
Table describing differentially expressed proteins between Type III and Type I LGG
[truncated: 7,513 more rows]

[truncated: 2 more sheets: Type III vs Type II, markers]
