# Supplementary material for: Integrated proteomic analysis of low-grade gliomas reveals contributions of 1p-19q co-deletion to oligodendroglioma
Source: Acta Neuropathol Commun. 2022 May 7;10:70. doi: 10.1186/s40478-022-01372-1 (PMC9080204; doi:10.1186/s40478-022-01372-1)
Supplement: Supplementary file 9 — Additional file 9: TCGA differential gene expression. [file 40478_2022_1372_MOESM9_ESM.xlsx]

## Sheet: Type I
Differentially expressed protein pathways identified in Type I LGG
GroupID	Category	Term	Description	LogP	Log(q-value)	InTerm_InList	Genes	Symbols
1_Summary	GO Biological Processes	GO:0006956	complement activation	-31.3639	-27.1708	22/122	629,710,714,718,722,727,729,730,733,735,3078,3500,3501,3502,3503,3514,28400,28423,28452,28461,100423062,102723170,972,3122,4057,28912,5806,3428,301,3263,2634,7431,28796,28915,1803,1949,3485,57045,2335,302,309,335,336,2773,4627,5339,5360,6521,9554,10989,23250,196527,2060,7430,10163,10487,23209,23433,55707	CFB,SERPING1,C1QC,C3,C4BPA,C5,C6,C7,C8G,C9,CFHR1,IGHG1,IGHG2,IGHG3,IGHG4,IGKC,IGHV4-28,IGHV3-49,IGHV3-7,IGHV1-69,IGLL5,IGHV3-64D,CD74,HLA-DRA,LTF,IGKV3-20,PTX3,IFI16,ANXA1,HPX,GBP2,VIM,IGLV3-21,IGKV3-7,DPP4,EFNB3,IGFBP2,TWSG1,FN1,ANXA2,ANXA6,APOA1,APOA2,GNAI3,MYH9,PLEC,PLTP,SLC4A1,SEC22B,IMMT,ATP11A,ANO6,EPS15,EZR,WASF2,CAP1,MLC1,RHOQ,NECAP2
1_Member	GO Biological Processes	GO:0006956	complement activation	-31.3639	-27.1708	22/122	629,710,714,718,722,727,729,730,733,735,3078,3500,3501,3502,3503,3514,28400,28423,28452,28461,100423062,102723170	CFB,SERPING1,C1QC,C3,C4BPA,C5,C6,C7,C8G,C9,CFHR1,IGHG1,IGHG2,IGHG3,IGHG4,IGKC,IGHV4-28,IGHV3-49,IGHV3-7,IGHV1-69,IGLL5,IGHV3-64D
1_Member	GO Biological Processes	GO:0006958	complement activation, classical pathway	-28.9185	-25.0264	20/106	710,714,718,722,727,729,730,733,735,3500,3501,3502,3503,3514,28400,28423,28452,28461,100423062,102723170	SERPING1,C1QC,C3,C4BPA,C5,C6,C7,C8G,C9,IGHG1,IGHG2,IGHG3,IGHG4,IGKC,IGHV4-28,IGHV3-49,IGHV3-7,IGHV1-69,IGLL5,IGHV3-64D
1_Member	GO Biological Processes	GO:0002455	humoral immune response mediated by circulating immunoglobulin	-28.5691	-24.8531	20/110	710,714,718,722,727,729,730,733,735,3500,3501,3502,3503,3514,28400,28423,28452,28461,100423062,102723170	SERPING1,C1QC,C3,C4BPA,C5,C6,C7,C8G,C9,IGHG1,IGHG2,IGHG3,IGHG4,IGKC,IGHV4-28,IGHV3-49,IGHV3-7,IGHV1-69,IGLL5,IGHV3-64D
1_Member	GO Biological Processes	GO:0016064	immunoglobulin mediated immune response	-28.0487	-24.4577	22/169	710,714,718,722,727,729,730,733,735,972,3122,3500,3501,3502,3503,3514,28400,28423,28452,28461,100423062,102723170	SERPING1,C1QC,C3,C4BPA,C5,C6,C7,C8G,C9,CD74,HLA-DRA,IGHG1,IGHG2,IGHG3,IGHG4,IGKC,IGHV4-28,IGHV3-49,IGHV3-7,IGHV1-69,IGLL5,IGHV3-64D
1_Member	GO Biological Processes	GO:0019724	B cell mediated immunity	-27.8148	-24.3206	22/173	710,714,718,722,727,729,730,733,735,972,3122,3500,3501,3502,3503,3514,28400,28423,28452,28461,100423062,102723170	SERPING1,C1QC,C3,C4BPA,C5,C6,C7,C8G,C9,CD74,HLA-DRA,IGHG1,IGHG2,IGHG3,IGHG4,IGKC,IGHV4-28,IGHV3-49,IGHV3-7,IGHV1-69,IGLL5,IGHV3-64D
1_Member	GO Biological Processes	GO:0006959	humoral immune response	-25.7774	-22.3624	24/290	629,710,714,718,722,727,729,730,733,735,3078,3500,3501,3502,3503,3514,4057,28400,28423,28452,28461,28912,100423062,102723170	CFB,SERPING1,C1QC,C3,C4BPA,C5,C6,C7,C8G,C9,CFHR1,IGHG1,IGHG2,IGHG3,IGHG4,IGKC,LTF,IGHV4-28,IGHV3-49,IGHV3-7,IGHV1-69,IGKV3-20,IGLL5,IGHV3-64D
1_Member	GO Biological Processes	GO:0002449	lymphocyte mediated immunity	-25.1747	-21.8267	22/226	710,714,718,722,727,729,730,733,735,972,3122,3500,3501,3502,3503,3514,28400,28423,28452,28461,100423062,102723170	SERPING1,C1QC,C3,C4BPA,C5,C6,C7,C8G,C9,CD74,HLA-DRA,IGHG1,IGHG2,IGHG3,IGHG4,IGKC,IGHV4-28,IGHV3-49,IGHV3-7,IGHV1-69,IGLL5,IGHV3-64D
1_Member	GO Biological Processes	GO:0002460	adaptive immune response based on somatic recombination of immune receptors built from immunoglobulin superfamily domains	-24.7523	-21.4623	22/236	710,714,718,722,727,729,730,733,735,972,3122,3500,3501,3502,3503,3514,28400,28423,28452,28461,100423062,102723170	SERPING1,C1QC,C3,C4BPA,C5,C6,C7,C8G,C9,CD74,HLA-DRA,IGHG1,IGHG2,IGHG3,IGHG4,IGKC,IGHV4-28,IGHV3-49,IGHV3-7,IGHV1-69,IGLL5,IGHV3-64D
1_Member	GO Biological Processes	GO:0002443	leukocyte mediated immunity	-23.4483	-20.2094	22/270	710,714,718,722,727,729,730,733,735,972,3122,3500,3501,3502,3503,3514,28400,28423,28452,28461,100423062,102723170	SERPING1,C1QC,C3,C4BPA,C5,C6,C7,C8G,C9,CD74,HLA-DRA,IGHG1,IGHG2,IGHG3,IGHG4,IGKC,IGHV4-28,IGHV3-49,IGHV3-7,IGHV1-69,IGLL5,IGHV3-64D
1_Member	GO Biological Processes	GO:0002252	immune effector process	-23.0971	-19.9326	25/428	629,710,714,718,722,727,729,730,733,735,972,3078,3122,3500,3501,3502,3503,3514,5806,28400,28423,28452,28461,100423062,102723170	CFB,SERPING1,C1QC,C3,C4BPA,C5,C6,C7,C8G,C9,CD74,CFHR1,HLA-DRA,IGHG1,IGHG2,IGHG3,IGHG4,IGKC,PTX3,IGHV4-28,IGHV3-49,IGHV3-7,IGHV1-69,IGLL5,IGHV3-64D
1_Member	GO Biological Processes	GO:0002253	activation of immune response	-23.0844	-19.9326	23/326	629,710,714,718,722,727,729,730,733,735,3078,3428,3500,3501,3502,3503,3514,28400,28423,28452,28461,100423062,102723170	CFB,SERPING1,C1QC,C3,C4BPA,C5,C6,C7,C8G,C9,CFHR1,IFI16,IGHG1,IGHG2,IGHG3,IGHG4,IGKC,IGHV4-28,IGHV3-49,IGHV3-7,IGHV1-69,IGLL5,IGHV3-64D
1_Member	GO Biological Processes	GO:0050778	positive regulation of immune response	-22.8159	-19.702	27/559	301,629,710,714,718,722,727,729,730,733,735,972,3078,3122,3263,3428,3500,3501,3502,3503,3514,28400,28423,28452,28461,100423062,102723170	ANXA1,CFB,SERPING1,C1QC,C3,C4BPA,C5,C6,C7,C8G,C9,CD74,CFHR1,HLA-DRA,HPX,IFI16,IGHG1,IGHG2,IGHG3,IGHG4,IGKC,IGHV4-28,IGHV3-49,IGHV3-7,IGHV1-69,IGLL5,IGHV3-64D
1_Member	GO Biological Processes	GO:0045087	innate immune response	-20.4633	-17.4089	28/764	301,629,710,714,718,722,727,729,730,733,735,972,2634,3428,3500,3501,3502,3503,3514,4057,5806,7431,28400,28423,28452,28461,100423062,102723170	ANXA1,CFB,SERPING1,C1QC,C3,C4BPA,C5,C6,C7,C8G,C9,CD74,GBP2,IFI16,IGHG1,IGHG2,IGHG3,IGHG4,IGKC,LTF,PTX3,VIM,IGHV4-28,IGHV3-49,IGHV3-7,IGHV1-69,IGLL5,IGHV3-64D
1_Member	GO Biological Processes	GO:0002250	adaptive immune response	-20.4559	-17.4089	26/617	301,710,714,718,722,727,729,730,733,735,972,3122,3500,3501,3502,3503,3514,28400,28423,28452,28461,28796,28912,28915,100423062,102723170	ANXA1,SERPING1,C1QC,C3,C4BPA,C5,C6,C7,C8G,C9,CD74,HLA-DRA,IGHG1,IGHG2,IGHG3,IGHG4,IGKC,IGHV4-28,IGHV3-49,IGHV3-7,IGHV1-69,IGLV3-21,IGKV3-20,IGKV3-7,IGLL5,IGHV3-64D
1_Member	GO Biological Processes	GO:0051251	positive regulation of lymphocyte activation	-13.9258	-11.0115	17/371	301,972,1803,1949,3122,3485,3500,3501,3502,3503,3514,28400,28423,28452,28461,100423062,102723170	ANXA1,CD74,DPP4,EFNB3,HLA-DRA,IGFBP2,IGHG1,IGHG2,IGHG3,IGHG4,IGKC,IGHV4-28,IGHV3-49,IGHV3-7,IGHV1-69,IGLL5,IGHV3-64D
1_Member	GO Biological Processes	GO:0006910	phagocytosis, recognition	-13.8647	-10.9727	11/89	3500,3501,3502,3503,3514,28400,28423,28452,28461,100423062,102723170	IGHG1,IGHG2,IGHG3,IGHG4,IGKC,IGHV4-28,IGHV3-49,IGHV3-7,IGHV1-69,IGLL5,IGHV3-64D
1_Member	GO Biological Processes	GO:0002696	positive regulation of leukocyte activation	-13.0326	-10.1617	17/421	301,972,1803,1949,3122,3485,3500,3501,3502,3503,3514,28400,28423,28452,28461,100423062,102723170	ANXA1,CD74,DPP4,EFNB3,HLA-DRA,IGFBP2,IGHG1,IGHG2,IGHG3,IGHG4,IGKC,IGHV4-28,IGHV3-49,IGHV3-7,IGHV1-69,IGLL5,IGHV3-64D
1_Member	GO Biological Processes	GO:0050867	positive regulation of cell activation	-12.7871	-9.9364	17/436	301,972,1803,1949,3122,3485,3500,3501,3502,3503,3514,28400,28423,28452,28461,100423062,102723170	ANXA1,CD74,DPP4,EFNB3,HLA-DRA,IGFBP2,IGHG1,IGHG2,IGHG3,IGHG4,IGKC,IGHV4-28,IGHV3-49,IGHV3-7,IGHV1-69,IGLL5,IGHV3-64D
1_Member	GO Biological Processes	GO:0050853	B cell receptor signaling pathway	-12.7356	-9.90416	11/112	3500,3501,3502,3503,3514,28400,28423,28452,28461,100423062,102723170	IGHG1,IGHG2,IGHG3,IGHG4,IGKC,IGHV4-28,IGHV3-49,IGHV3-7,IGHV1-69,IGLL5,IGHV3-64D
1_Member	GO Biological Processes	GO:0050871	positive regulation of B cell activation	-12.7061	-9.8932	12/152	972,3500,3501,3502,3503,3514,28400,28423,28452,28461,100423062,102723170	CD74,IGHG1,IGHG2,IGHG3,IGHG4,IGKC,IGHV4-28,IGHV3-49,IGHV3-7,IGHV1-69,IGLL5,IGHV3-64D
1_Member	GO Biological Processes	GO:0006911	phagocytosis, engulfment	-12.607	-9.82889	11/115	3500,3501,3502,3503,3514,28400,28423,28452,28461,100423062,102723170	IGHG1,IGHG2,IGHG3,IGHG4,IGKC,IGHV4-28,IGHV3-49,IGHV3-7,IGHV1-69,IGLL5,IGHV3-64D
1_Member	GO Biological Processes	GO:0051249	regulation of lymphocyte activation	-12.4854	-9.72359	18/532	301,972,1803,1949,3122,3485,3500,3501,3502,3503,3514,28400,28423,28452,28461,57045,100423062,102723170	ANXA1,CD74,DPP4,EFNB3,HLA-DRA,IGFBP2,IGHG1,IGHG2,IGHG3,IGHG4,IGKC,IGHV4-28,IGHV3-49,IGHV3-7,IGHV1-69,TWSG1,IGLL5,IGHV3-64D
1_Member	GO Biological Processes	GO:0002694	regulation of leukocyte activation	-12.3025	-9.57175	19/629	301,972,1803,1949,2335,3122,3485,3500,3501,3502,3503,3514,28400,28423,28452,28461,57045,100423062,102723170	ANXA1,CD74,DPP4,EFNB3,FN1,HLA-DRA,IGFBP2,IGHG1,IGHG2,IGHG3,IGHG4,IGKC,IGHV4-28,IGHV3-49,IGHV3-7,IGHV1-69,TWSG1,IGLL5,IGHV3-64D
1_Member	GO Biological Processes	GO:0099024	plasma membrane invagination	-12.2421	-9.52611	11/124	3500,3501,3502,3503,3514,28400,28423,28452,28461,100423062,102723170	IGHG1,IGHG2,IGHG3,IGHG4,IGKC,IGHV4-28,IGHV3-49,IGHV3-7,IGHV1-69,IGLL5,IGHV3-64D
1_Member	GO Biological Processes	GO:0010324	membrane invagination	-11.9775	-9.27571	11/131	3500,3501,3502,3503,3514,28400,28423,28452,28461,100423062,102723170	IGHG1,IGHG2,IGHG3,IGHG4,IGKC,IGHV4-28,IGHV3-49,IGHV3-7,IGHV1-69,IGLL5,IGHV3-64D
1_Member	GO Biological Processes	GO:0050865	regulation of cell activation	-11.6993	-9.02467	19/681	301,972,1803,1949,2335,3122,3485,3500,3501,3502,3503,3514,28400,28423,28452,28461,57045,100423062,102723170	ANXA1,CD74,DPP4,EFNB3,FN1,HLA-DRA,IGFBP2,IGHG1,IGHG2,IGHG3,IGHG4,IGKC,IGHV4-28,IGHV3-49,IGHV3-7,IGHV1-69,TWSG1,IGLL5,IGHV3-64D
1_Member	GO Biological Processes	GO:0050864	regulation of B cell activation	-11.2873	-8.63828	12/200	972,3500,3501,3502,3503,3514,28400,28423,28452,28461,100423062,102723170	CD74,IGHG1,IGHG2,IGHG3,IGHG4,IGKC,IGHV4-28,IGHV3-49,IGHV3-7,IGHV1-69,IGLL5,IGHV3-64D
1_Member	GO Biological Processes	GO:0008037	cell recognition	-11.0382	-8.41332	12/210	1949,3500,3501,3502,3503,3514,28400,28423,28452,28461,100423062,102723170	EFNB3,IGHG1,IGHG2,IGHG3,IGHG4,IGKC,IGHV4-28,IGHV3-49,IGHV3-7,IGHV1-69,IGLL5,IGHV3-64D
1_Member	GO Biological Processes	GO:0042742	defense response to bacterium	-10.7754	-8.16206	14/347	2634,3500,3501,3502,3503,3514,4057,28400,28423,28452,28461,28912,100423062,102723170	GBP2,IGHG1,IGHG2,IGHG3,IGHG4,IGKC,LTF,IGHV4-28,IGHV3-49,IGHV3-7,IGHV1-69,IGKV3-20,IGLL5,IGHV3-64D
1_Member	GO Biological Processes	GO:0006909	phagocytosis	-10.5108	-7.96117	12/233	301,3500,3501,3502,3503,3514,28400,28423,28452,28461,100423062,102723170	ANXA1,IGHG1,IGHG2,IGHG3,IGHG4,IGKC,IGHV4-28,IGHV3-49,IGHV3-7,IGHV1-69,IGLL5,IGHV3-64D
1_Member	GO Biological Processes	GO:0061024	membrane organization	-10.2415	-7.59249	24/774	302,309,335,336,2773,3500,3501,3502,3503,3514,4627,5339,5360,6521,9554,10989,23250,28400,28423,28452,28461,196527,100423062,102723170	ANXA2,ANXA6,APOA1,APOA2,GNAI3,IGHG1,IGHG2,IGHG3,IGHG4,IGKC,MYH9,PLEC,PLTP,SLC4A1,SEC22B,IMMT,ATP11A,IGHV4-28,IGHV3-49,IGHV3-7,IGHV1-69,ANO6,IGLL5,IGHV3-64D
1_Member	GO Biological Processes	GO:0050851	antigen receptor-mediated signaling pathway	-10.0455	-7.51517	11/197	3500,3501,3502,3503,3514,28400,28423,28452,28461,100423062,102723170	IGHG1,IGHG2,IGHG3,IGHG4,IGKC,IGHV4-28,IGHV3-49,IGHV3-7,IGHV1-69,IGLL5,IGHV3-64D
1_Member	GO Biological Processes	GO:0006897	endocytosis	-9.79791	-7.20684	19/489	2060,3500,3501,3502,3503,3514,4627,7430,10163,10487,23209,23433,28400,28423,28452,28461,55707,100423062,102723170	EPS15,IGHG1,IGHG2,IGHG3,IGHG4,IGKC,MYH9,EZR,WASF2,CAP1,MLC1,RHOQ,IGHV4-28,IGHV3-49,IGHV3-7,IGHV1-69,NECAP2,IGLL5,IGHV3-64D
1_Member	GO Biological Processes	GO:0009617	response to bacterium	-9.31475	-6.82919	17/726	718,722,2634,3500,3501,3502,3503,3514,4057,7431,28400,28423,28452,28461,28912,100423062,102723170	C3,C4BPA,GBP2,IGHG1,IGHG2,IGHG3,IGHG4,IGKC,LTF,VIM,IGHV4-28,IGHV3-49,IGHV3-7,IGHV1-69,IGKV3-20,IGLL5,IGHV3-64D
1_Member	GO Biological Processes	GO:0002429	immune response-activating cell surface receptor signaling pathway	-8.96428	-6.50355	11/249	3500,3501,3502,3503,3514,28400,28423,28452,28461,100423062,102723170	IGHG1,IGHG2,IGHG3,IGHG4,IGKC,IGHV4-28,IGHV3-49,IGHV3-7,IGHV1-69,IGLL5,IGHV3-64D
1_Member	GO Biological Processes	GO:0002757	immune response-activating signal transduction	-8.96428	-6.50355	11/249	3500,3501,3502,3503,3514,28400,28423,28452,28461,100423062,102723170	IGHG1,IGHG2,IGHG3,IGHG4,IGKC,IGHV4-28,IGHV3-49,IGHV3-7,IGHV1-69,IGLL5,IGHV3-64D
1_Member	GO Biological Processes	GO:0002768	immune response-regulating cell surface receptor signaling pathway	-8.46339	-6.04112	11/278	3500,3501,3502,3503,3514,28400,28423,28452,28461,100423062,102723170	IGHG1,IGHG2,IGHG3,IGHG4,IGKC,IGHV4-28,IGHV3-49,IGHV3-7,IGHV1-69,IGLL5,IGHV3-64D
1_Member	GO Biological Processes	GO:0002764	immune response-regulating signaling pathway	-7.4211	-5.07307	11/351	3500,3501,3502,3503,3514,28400,28423,28452,28461,100423062,102723170	IGHG1,IGHG2,IGHG3,IGHG4,IGKC,IGHV4-28,IGHV3-49,IGHV3-7,IGHV1-69,IGLL5,IGHV3-64D
2_Summary	GO Biological Processes	GO:0043086	negative regulation of catalytic activity	-16.753	-13.7359	25/786	2,12,259,301,335,336,344,345,462,710,718,727,3428,3697,3698,3827,4057,5265,5806,6521,7076,8826,10763,10788,81611,302,444,2335,6093,10134,3818,4627	A2M,SERPINA3,AMBP,ANXA1,APOA1,APOA2,APOC2,APOC3,SERPINC1,SERPING1,C3,C5,IFI16,ITIH1,ITIH2,KNG1,LTF,SERPINA1,PTX3,SLC4A1,TIMP1,IQGAP1,NES,IQGAP2,ANP32E,ANXA2,ASPH,FN1,ROCK1,BCAP31,KLKB1,MYH9
2_Member	GO Biological Processes	GO:0043086	negative regulation of catalytic activity	-16.753	-13.7359	25/786	2,12,259,301,335,336,344,345,462,710,718,727,3428,3697,3698,3827,4057,5265,5806,6521,7076,8826,10763,10788,81611	A2M,SERPINA3,AMBP,ANXA1,APOA1,APOA2,APOC2,APOC3,SERPINC1,SERPING1,C3,C5,IFI16,ITIH1,ITIH2,KNG1,LTF,SERPINA1,PTX3,SLC4A1,TIMP1,IQGAP1,NES,IQGAP2,ANP32E
2_Member	GO Biological Processes	GO:0051346	negative regulation of hydrolase activity	-16.4395	-13.4768	19/371	2,12,259,301,335,336,345,462,710,718,727,3428,3697,3698,3827,4057,5265,5806,7076	A2M,SERPINA3,AMBP,ANXA1,APOA1,APOA2,APOC3,SERPINC1,SERPING1,C3,C5,IFI16,ITIH1,ITIH2,KNG1,LTF,SERPINA1,PTX3,TIMP1
2_Member	GO Biological Processes	GO:0010951	negative regulation of endopeptidase activity	-12.6728	-9.87762	14/251	2,12,259,462,710,718,727,3428,3697,3698,3827,4057,5265,7076	A2M,SERPINA3,AMBP,SERPINC1,SERPING1,C3,C5,IFI16,ITIH1,ITIH2,KNG1,LTF,SERPINA1,TIMP1
2_Member	GO Biological Processes	GO:0010466	negative regulation of peptidase activity	-12.4185	-9.67257	14/262	2,12,259,462,710,718,727,3428,3697,3698,3827,4057,5265,7076	A2M,SERPINA3,AMBP,SERPINC1,SERPING1,C3,C5,IFI16,ITIH1,ITIH2,KNG1,LTF,SERPINA1,TIMP1
2_Member	GO Biological Processes	GO:0045861	negative regulation of proteolysis	-10.7257	-8.12365	14/350	2,12,259,462,710,718,727,3428,3697,3698,3827,4057,5265,7076	A2M,SERPINA3,AMBP,SERPINC1,SERPING1,C3,C5,IFI16,ITIH1,ITIH2,KNG1,LTF,SERPINA1,TIMP1
2_Member	GO Biological Processes	GO:0052547	regulation of peptidase activity	-10.3115	-7.64982	19/456	2,12,259,302,444,462,710,718,727,2335,3428,3697,3698,3827,4057,5265,6093,7076,10134	A2M,SERPINA3,AMBP,ANXA2,ASPH,SERPINC1,SERPING1,C3,C5,FN1,IFI16,ITIH1,ITIH2,KNG1,LTF,SERPINA1,ROCK1,TIMP1,BCAP31
2_Member	GO Biological Processes	GO:0052548	regulation of endopeptidase activity	-9.88915	-7.27581	18/426	2,12,259,302,444,462,710,718,727,3428,3697,3698,3827,4057,5265,6093,7076,10134	A2M,SERPINA3,AMBP,ANXA2,ASPH,SERPINC1,SERPING1,C3,C5,IFI16,ITIH1,ITIH2,KNG1,LTF,SERPINA1,ROCK1,TIMP1,BCAP31
2_Member	GO Biological Processes	GO:0030162	regulation of proteolysis	-8.29323	-5.80767	21/743	2,12,259,302,444,462,710,718,727,2335,3428,3697,3698,3818,3827,4057,4627,5265,6093,7076,10134	A2M,SERPINA3,AMBP,ANXA2,ASPH,SERPINC1,SERPING1,C3,C5,FN1,IFI16,ITIH1,ITIH2,KLKB1,KNG1,LTF,MYH9,SERPINA1,ROCK1,TIMP1,BCAP31
3_Summary	GO Biological Processes	GO:0030029	actin filament-based process	-16.6258	-13.6368	21/602	81,1266,1466,1495,1729,2316,2317,4627,4628,4637,5339,5341,6093,7094,7402,7430,7791,9828,10163,10487,29766	ACTN4,CNN3,CSRP2,CTNNA1,DIAPH1,FLNA,FLNB,MYH9,MYH10,MYL6,PLEC,PLEK,ROCK1,TLN1,UTRN,EZR,ZYX,ARHGEF17,WASF2,CAP1,TMOD3
3_Member	GO Biological Processes	GO:0030029	actin filament-based process	-16.6258	-13.6368	21/602	81,1266,1466,1495,1729,2316,2317,4627,4628,4637,5339,5341,6093,7094,7402,7430,7791,9828,10163,10487,29766	ACTN4,CNN3,CSRP2,CTNNA1,DIAPH1,FLNA,FLNB,MYH9,MYH10,MYL6,PLEC,PLEK,ROCK1,TLN1,UTRN,EZR,ZYX,ARHGEF17,WASF2,CAP1,TMOD3
3_Member	GO Biological Processes	GO:0030036	actin cytoskeleton organization	-16.319	-13.3812	20/540	81,1266,1466,1495,1729,2316,2317,4627,4628,5339,5341,6093,7094,7402,7430,7791,9828,10163,10487,29766	ACTN4,CNN3,CSRP2,CTNNA1,DIAPH1,FLNA,FLNB,MYH9,MYH10,PLEC,PLEK,ROCK1,TLN1,UTRN,EZR,ZYX,ARHGEF17,WASF2,CAP1,TMOD3
3_Member	GO Biological Processes	GO:0031032	actomyosin structure organization	-8.99997	-6.52284	8/110	1266,1466,4627,4628,5339,6093,7791,29766	CNN3,CSRP2,MYH9,MYH10,PLEC,ROCK1,ZYX,TMOD3
3_Member	GO Biological Processes	GO:0061061	muscle structure development	-4.16265	-2.24137	8/480	81,1466,2317,4627,4637,5339,7402,29766	ACTN4,CSRP2,FLNB,MYH9,MYL6,PLEC,UTRN,TMOD3
3_Member	GO Biological Processes	GO:0030239	myofibril assembly	-3.14787	-1.39722	3/61	1466,5339,29766	CSRP2,PLEC,TMOD3
3_Member	GO Biological Processes	GO:0055002	striated muscle cell development	-3.12722	-1.3797	3/62	1466,5339,29766	CSRP2,PLEC,TMOD3
3_Member	GO Biological Processes	GO:0042692	muscle cell differentiation	-3.05471	-1.31947	5/259	81,1466,4627,5339,29766	ACTN4,CSRP2,MYH9,PLEC,TMOD3
3_Member	GO Biological Processes	GO:0055001	muscle cell development	-2.97037	-1.24854	4/157	81,1466,5339,29766	ACTN4,CSRP2,PLEC,TMOD3
3_Member	GO Biological Processes	GO:0140694	non-membrane-bounded organelle assembly	-2.7106	-1.02533	5/310	1466,2316,5339,7430,29766	CSRP2,FLNA,PLEC,EZR,TMOD3
3_Member	GO Biological Processes	GO:0051146	striated muscle cell differentiation	-2.62601	-0.960517	4/195	1466,4627,5339,29766	CSRP2,MYH9,PLEC,TMOD3
3_Member	GO Biological Processes	GO:0010927	cellular component assembly involved in morphogenesis	-2.50568	-0.86886	3/102	1466,5339,29766	CSRP2,PLEC,TMOD3
4_Summary	GO Biological Processes	GO:0007596	blood coagulation	-15.3252	-12.2782	17/172	462,710,2162,2316,2335,3818,3827,4627,5265,5340,5341,6521,6814,7094,7414,79001,196527,309,5339,7076,23499,1495,3371,301	SERPINC1,SERPING1,F13A1,FLNA,FN1,KLKB1,KNG1,MYH9,SERPINA1,PLG,PLEK,SLC4A1,STXBP3,TLN1,VCL,VKORC1,ANO6,ANXA6,PLEC,TIMP1,MACF1,CTNNA1,TNC,ANXA1
4_Member	GO Biological Processes	GO:0007596	blood coagulation	-15.3252	-12.2782	17/172	462,710,2162,2316,2335,3818,3827,4627,5265,5340,5341,6521,6814,7094,7414,79001,196527	SERPINC1,SERPING1,F13A1,FLNA,FN1,KLKB1,KNG1,MYH9,SERPINA1,PLG,PLEK,SLC4A1,STXBP3,TLN1,VCL,VKORC1,ANO6
4_Member	GO Biological Processes	GO:0050817	coagulation	-15.2401	-12.2231	17/174	462,710,2162,2316,2335,3818,3827,4627,5265,5340,5341,6521,6814,7094,7414,79001,196527	SERPINC1,SERPING1,F13A1,FLNA,FN1,KLKB1,KNG1,MYH9,SERPINA1,PLG,PLEK,SLC4A1,STXBP3,TLN1,VCL,VKORC1,ANO6
4_Member	GO Biological Processes	GO:0007599	hemostasis	-15.1145	-12.1518	17/177	462,710,2162,2316,2335,3818,3827,4627,5265,5340,5341,6521,6814,7094,7414,79001,196527	SERPINC1,SERPING1,F13A1,FLNA,FN1,KLKB1,KNG1,MYH9,SERPINA1,PLG,PLEK,SLC4A1,STXBP3,TLN1,VCL,VKORC1,ANO6
4_Member	GO Biological Processes	GO:0042060	wound healing	-15.0347	-12.0969	21/326	309,462,710,2162,2316,2335,3818,3827,4627,5265,5339,5340,5341,6521,6814,7076,7094,7414,23499,79001,196527	ANXA6,SERPINC1,SERPING1,F13A1,FLNA,FN1,KLKB1,KNG1,MYH9,SERPINA1,PLEC,PLG,PLEK,SLC4A1,STXBP3,TIMP1,TLN1,VCL,MACF1,VKORC1,ANO6
4_Member	GO Biological Processes	GO:0009611	response to wounding	-14.6902	-11.7981	23/430	309,462,710,1495,2162,2316,2335,3371,3818,3827,4627,5265,5339,5340,5341,6521,6814,7076,7094,7414,23499,79001,196527	ANXA6,SERPINC1,SERPING1,CTNNA1,F13A1,FLNA,FN1,TNC,KLKB1,KNG1,MYH9,SERPINA1,PLEC,PLG,PLEK,SLC4A1,STXBP3,TIMP1,TLN1,VCL,MACF1,VKORC1,ANO6
4_Member	GO Biological Processes	GO:0050878	regulation of body fluid levels	-10.967	-8.23626	18/366	462,710,2162,2316,2335,3818,3827,4627,5265,5339,5340,5341,6521,6814,7094,7414,79001,196527	SERPINC1,SERPING1,F13A1,FLNA,FN1,KLKB1,KNG1,MYH9,SERPINA1,PLEC,PLG,PLEK,SLC4A1,STXBP3,TLN1,VCL,VKORC1,ANO6
4_Member	GO Biological Processes	GO:0030193	regulation of blood coagulation	-6.95648	-4.66645	6/66	462,710,3818,3827,5340,79001	SERPINC1,SERPING1,KLKB1,KNG1,PLG,VKORC1
4_Member	GO Biological Processes	GO:1903034	regulation of response to wounding	-6.93757	-4.65826	8/166	301,462,710,2316,3818,3827,5340,79001	ANXA1,SERPINC1,SERPING1,FLNA,KLKB1,KNG1,PLG,VKORC1
4_Member	GO Biological Processes	GO:1900046	regulation of hemostasis	-6.87804	-4.60919	6/68	462,710,3818,3827,5340,79001	SERPINC1,SERPING1,KLKB1,KNG1,PLG,VKORC1
4_Member	GO Biological Processes	GO:0050818	regulation of coagulation	-6.76489	-4.51128	6/71	462,710,3818,3827,5340,79001	SERPINC1,SERPING1,KLKB1,KNG1,PLG,VKORC1
4_Member	GO Biological Processes	GO:0061041	regulation of wound healing	-6.39021	-4.17022	7/133	301,462,710,3818,3827,5340,79001	ANXA1,SERPINC1,SERPING1,KLKB1,KNG1,PLG,VKORC1
4_Member	GO Biological Processes	GO:0030195	negative regulation of blood coagulation	-4.75175	-2.74332	4/45	710,3818,3827,5340	SERPING1,KLKB1,KNG1,PLG
4_Member	GO Biological Processes	GO:1900047	negative regulation of hemostasis	-4.71339	-2.7106	4/46	710,3818,3827,5340	SERPING1,KLKB1,KNG1,PLG
4_Member	GO Biological Processes	GO:0050819	negative regulation of coagulation	-4.60343	-2.61443	4/49	710,3818,3827,5340	SERPING1,KLKB1,KNG1,PLG
4_Member	GO Biological Processes	GO:0042730	fibrinolysis	-4.50663	-2.53882	3/18	710,3818,5340	SERPING1,KLKB1,PLG
4_Member	GO Biological Processes	GO:0061045	negative regulation of wound healing	-3.92022	-2.02813	4/73	710,3818,3827,5340	SERPING1,KLKB1,KNG1,PLG
4_Member	GO Biological Processes	GO:1903035	negative regulation of response to wounding	-3.58765	-1.74709	4/89	710,3818,3827,5340	SERPING1,KLKB1,KNG1,PLG
5_Summary	GO Biological Processes	GO:0002526	acute inflammatory response	-12.0087	-9.19574	11/75	2,12,336,2335,3500,3818,5004,5005,5265,7412,196527,301,718,727,1116,3428,3827,5806,7076,972,335	A2M,SERPINA3,APOA2,FN1,IGHG1,KLKB1,ORM1,ORM2,SERPINA1,VCAM1,ANO6,ANXA1,C3,C5,CHI3L1,IFI16,KNG1,PTX3,TIMP1,CD74,APOA1
5_Member	GO Biological Processes	GO:0002526	acute inflammatory response	-12.0087	-9.19574	11/75	2,12,336,2335,3500,3818,5004,5005,5265,7412,196527	A2M,SERPINA3,APOA2,FN1,IGHG1,KLKB1,ORM1,ORM2,SERPINA1,VCAM1,ANO6
5_Member	GO Biological Processes	GO:0006954	inflammatory response	-11.7796	-9.09165	17/504	2,12,301,336,718,727,1116,2335,3428,3500,3818,3827,5004,5005,5265,5806,7076	A2M,SERPINA3,ANXA1,APOA2,C3,C5,CHI3L1,FN1,IFI16,IGHG1,KLKB1,KNG1,ORM1,ORM2,SERPINA1,PTX3,TIMP1
5_Member	GO Biological Processes	GO:0006953	acute-phase response	-8.2993	-5.88433	6/40	2,12,2335,5004,5005,5265	A2M,SERPINA3,FN1,ORM1,ORM2,SERPINA1
5_Member	GO Biological Processes	GO:0001819	positive regulation of cytokine production	-4.3985	-2.44593	9/475	301,336,718,727,972,1116,3428,5004,5005	ANXA1,APOA2,C3,C5,CD74,CHI3L1,IFI16,ORM1,ORM2
5_Member	GO Biological Processes	GO:0032652	regulation of interleukin-1 production	-4.065	-2.15743	5/129	301,335,3428,5004,5005	ANXA1,APOA1,IFI16,ORM1,ORM2
5_Member	GO Biological Processes	GO:0032651	regulation of interleukin-1 beta production	-3.2379	-1.47774	4/110	335,3428,5004,5005	APOA1,IFI16,ORM1,ORM2
5_Member	GO Biological Processes	GO:0032731	positive regulation of interleukin-1 beta production	-2.88833	-1.1795	3/62	3428,5004,5005	IFI16,ORM1,ORM2
5_Member	GO Biological Processes	GO:0032732	positive regulation of interleukin-1 production	-2.68417	-1.00492	3/73	3428,5004,5005	IFI16,ORM1,ORM2
6_Summary	GO Biological Processes	GO:0006957	complement activation, alternative pathway	-11.1538	-8.51701	6/15	629,718,727,730,733,735,729	CFB,C3,C5,C7,C8G,C9,C6
6_Member	GO Biological Processes	GO:0006957	complement activation, alternative pathway	-11.1538	-8.51701	6/15	629,718,727,730,733,735	CFB,C3,C5,C7,C8G,C9
6_Member	GO Biological Processes	GO:0019835	cytolysis	-8.18526	-5.78452	5/20	727,729,730,733,735	C5,C6,C7,C8G,C9
7_Summary	GO Biological Processes	GO:0098609	cell-cell adhesion	-10.5476	-7.98694	15/533	302,1266,1495,1500,2316,4478,4627,5341,6093,6814,7094,7412,7414,7430,29766,335,2335,7791,301,972,1803,5052,7076	ANXA2,CNN3,CTNNA1,CTNND1,FLNA,MSN,MYH9,PLEK,ROCK1,STXBP3,TLN1,VCAM1,VCL,EZR,TMOD3,APOA1,FN1,ZYX,ANXA1,CD74,DPP4,PRDX1,TIMP1
7_Member	GO Biological Processes	GO:0098609	cell-cell adhesion	-10.5476	-7.98694	15/533	302,1266,1495,1500,2316,4478,4627,5341,6093,6814,7094,7412,7414,7430,29766	ANXA2,CNN3,CTNNA1,CTNND1,FLNA,MSN,MYH9,PLEK,ROCK1,STXBP3,TLN1,VCAM1,VCL,EZR,TMOD3
7_Member	GO Biological Processes	GO:0070527	platelet aggregation	-8.60263	-6.17294	6/43	2316,4627,5341,6814,7094,7414	FLNA,MYH9,PLEK,STXBP3,TLN1,VCL
7_Member	GO Biological Processes	GO:0034109	homotypic cell-cell adhesion	-7.79531	-5.40837	6/58	2316,4627,5341,6814,7094,7414	FLNA,MYH9,PLEK,STXBP3,TLN1,VCL
7_Member	GO Biological Processes	GO:0030168	platelet activation	-6.47286	-4.23795	6/96	2316,4627,5341,6814,7094,7414	FLNA,MYH9,PLEK,STXBP3,TLN1,VCL
7_Member	GO Biological Processes	GO:0007229	integrin-mediated signaling pathway	-4.66295	-2.53428	6/93	335,2335,4627,5341,7094,7791	APOA1,FN1,MYH9,PLEK,TLN1,ZYX
7_Member	GO Biological Processes	GO:0001775	cell activation	-4.4654	-2.36219	14/636	301,972,1803,2316,2335,4478,4627,5052,5341,6814,7076,7094,7412,7414	ANXA1,CD74,DPP4,FLNA,FN1,MSN,MYH9,PRDX1,PLEK,STXBP3,TIMP1,TLN1,VCAM1,VCL
7_Member	GO Biological Processes	GO:0045055	regulated exocytosis	-2.23021	-0.632583	3/128	4627,5341,6814	MYH9,PLEK,STXBP3
8_Summary	GO Biological Processes	GO:0002683	negative regulation of immune system process	-9.61615	-7.09512	14/425	2,259,301,335,336,710,714,722,727,972,1803,3428,4057,57045,718,3122,3263,3818,3827,5340	A2M,AMBP,ANXA1,APOA1,APOA2,SERPING1,C1QC,C4BPA,C5,CD74,DPP4,IFI16,LTF,TWSG1,C3,HLA-DRA,HPX,KLKB1,KNG1,PLG
8_Member	GO Biological Processes	GO:0002683	negative regulation of immune system process	-9.61615	-7.09512	14/425	2,259,301,335,336,710,714,722,727,972,1803,3428,4057,57045	A2M,AMBP,ANXA1,APOA1,APOA2,SERPING1,C1QC,C4BPA,C5,CD74,DPP4,IFI16,LTF,TWSG1
8_Member	GO Biological Processes	GO:0002697	regulation of immune effector process	-6.38494	-4.16954	10/353	2,301,335,336,710,718,722,972,3122,3263	A2M,ANXA1,APOA1,APOA2,SERPING1,C3,C4BPA,CD74,HLA-DRA,HPX
8_Member	GO Biological Processes	GO:0002920	regulation of humoral immune response	-6.31837	-4.11202	5/45	2,710,718,722,3263	A2M,SERPING1,C3,C4BPA,HPX
8_Member	GO Biological Processes	GO:0030449	regulation of complement activation	-6.12028	-3.93148	4/21	2,710,718,722	A2M,SERPING1,C3,C4BPA
8_Member	GO Biological Processes	GO:0032102	negative regulation of response to external stimulus	-5.63987	-3.52229	10/427	2,335,710,727,1803,3428,3818,3827,4057,5340	A2M,APOA1,SERPING1,C5,DPP4,IFI16,KLKB1,KNG1,LTF,PLG
8_Member	GO Biological Processes	GO:0002698	negative regulation of immune effector process	-5.59151	-3.48117	6/112	2,301,335,336,710,722	A2M,ANXA1,APOA1,APOA2,SERPING1,C4BPA
8_Member	GO Biological Processes	GO:0045916	negative regulation of complement activation	-5.06937	-3.00628	3/12	2,710,722	A2M,SERPING1,C4BPA
8_Member	GO Biological Processes	GO:0002921	negative regulation of humoral immune response	-4.66796	-2.67073	3/16	2,710,722	A2M,SERPING1,C4BPA
8_Member	GO Biological Processes	GO:0050777	negative regulation of immune response	-4.428	-2.47028	6/179	2,259,301,710,722,3428	A2M,AMBP,ANXA1,SERPING1,C4BPA,IFI16
8_Member	GO Biological Processes	GO:0002832	negative regulation of response to biotic stimulus	-3.19393	-1.43856	4/113	2,710,3428,4057	A2M,SERPING1,IFI16,LTF
8_Member	GO Biological Processes	GO:0031347	regulation of defense response	-2.74005	-1.05208	8/648	2,301,335,710,718,3263,3428,3818	A2M,ANXA1,APOA1,SERPING1,C3,HPX,IFI16,KLKB1
8_Member	GO Biological Processes	GO:0045824	negative regulation of innate immune response	-2.68417	-1.00492	3/73	2,710,3428	A2M,SERPING1,IFI16
8_Member	GO Biological Processes	GO:0002831	regulation of response to biotic stimulus	-2.12994	-0.554865	5/351	2,710,3263,3428,4057	A2M,SERPING1,HPX,IFI16,LTF
8_Member	GO Biological Processes	GO:0045088	regulation of innate immune response	-2.07369	-0.509672	4/231	2,710,3263,3428	A2M,SERPING1,HPX,IFI16
9_Summary	GO Biological Processes	GO:0022614	membrane to membrane docking	-9.51527	-7.02112	4/5	4478,6093,7412,7430,81,301,335,1729,2316,2335,4627,4628,5962,23433,23499,113251,302,7175,10134,23209,2317,5339,7431,8826,5341,6814,6521,9321,23062,2060,7095,9554,1266,196527,1495,336,344,722,2773,6566,10163	MSN,ROCK1,VCAM1,EZR,ACTN4,ANXA1,APOA1,DIAPH1,FLNA,FN1,MYH9,MYH10,RDX,RHOQ,MACF1,LARP4,ANXA2,TPR,BCAP31,MLC1,FLNB,PLEC,VIM,IQGAP1,PLEK,STXBP3,SLC4A1,TRIP11,GGA2,EPS15,SEC62,SEC22B,CNN3,ANO6,CTNNA1,APOA2,APOC2,C4BPA,GNAI3,SLC16A1,WASF2
9_Member	GO Biological Processes	GO:0022614	membrane to membrane docking	-9.51527	-7.02112	4/5	4478,6093,7412,7430	MSN,ROCK1,VCAM1,EZR
9_Member	GO Biological Processes	GO:0022604	regulation of cell morphogenesis	-8.253	-5.77588	14/305	81,301,335,1729,2316,2335,4478,4627,4628,5962,7430,23433,23499,113251	ACTN4,ANXA1,APOA1,DIAPH1,FLNA,FN1,MSN,MYH9,MYH10,RDX,EZR,RHOQ,MACF1,LARP4
9_Member	GO Biological Processes	GO:0032388	positive regulation of intracellular transport	-6.99467	-4.69918	8/198	302,2316,4478,5962,7175,7430,10134,23209	ANXA2,FLNA,MSN,RDX,TPR,EZR,BCAP31,MLC1
9_Member	GO Biological Processes	GO:0002064	epithelial cell development	-6.94448	-4.65984	8/201	2317,4478,5339,5962,6093,7430,7431,8826	FLNB,MSN,PLEC,RDX,ROCK1,EZR,VIM,IQGAP1
9_Member	GO Biological Processes	GO:0022406	membrane docking	-6.85029	-4.58659	6/83	4478,5341,6093,6814,7412,7430	MSN,PLEK,ROCK1,STXBP3,VCAM1,EZR
9_Member	GO Biological Processes	GO:1990778	protein localization to cell periphery	-6.45463	-4.2253	8/233	2316,5962,6093,6521,7430,9321,23062,23499	FLNA,RDX,ROCK1,SLC4A1,EZR,TRIP11,GGA2,MACF1
9_Member	GO Biological Processes	GO:0008360	regulation of cell shape	-6.4403	-4.09591	9/151	301,1729,2335,4478,4627,4628,5962,7430,23433	ANXA1,DIAPH1,FN1,MSN,MYH9,MYH10,RDX,EZR,RHOQ
9_Member	GO Biological Processes	GO:1902965	regulation of protein localization to early endosome	-5.90855	-3.74885	3/8	4478,5962,7430	MSN,RDX,EZR
9_Member	GO Biological Processes	GO:1902966	positive regulation of protein localization to early endosome	-5.90855	-3.74885	3/8	4478,5962,7430	MSN,RDX,EZR
9_Member	GO Biological Processes	GO:2000643	positive regulation of early endosome to late endosome transport	-5.90855	-3.74885	3/8	4478,5962,7430	MSN,RDX,EZR
9_Member	GO Biological Processes	GO:0072659	protein localization to plasma membrane	-5.83461	-3.6907	7/195	2316,5962,6093,6521,7430,23062,23499	FLNA,RDX,ROCK1,SLC4A1,EZR,GGA2,MACF1
9_Member	GO Biological Processes	GO:0051668	localization within membrane	-5.67557	-3.55063	10/515	2060,2316,5962,6093,6521,7095,7430,9321,23062,23499	EPS15,FLNA,RDX,ROCK1,SLC4A1,SEC62,EZR,TRIP11,GGA2,MACF1
9_Member	GO Biological Processes	GO:1905668	positive regulation of protein localization to endosome	-5.44194	-3.33872	3/11	4478,5962,7430	MSN,RDX,EZR
9_Member	GO Biological Processes	GO:1905666	regulation of protein localization to endosome	-5.31789	-3.23172	3/12	4478,5962,7430	MSN,RDX,EZR
9_Member	GO Biological Processes	GO:0072657	protein localization to membrane	-5.31763	-3.23172	9/442	2316,5962,6093,6521,7095,7430,9321,23062,23499	FLNA,RDX,ROCK1,SLC4A1,SEC62,EZR,TRIP11,GGA2,MACF1
9_Member	GO Biological Processes	GO:0032386	regulation of intracellular transport	-5.28822	-3.20568	8/334	302,2316,4478,5962,7175,7430,10134,23209	ANXA2,FLNA,MSN,RDX,TPR,EZR,BCAP31,MLC1
9_Member	GO Biological Processes	GO:1903651	positive regulation of cytoplasmic transport	-5.20484	-3.12899	3/13	4478,5962,7430	MSN,RDX,EZR
9_Member	GO Biological Processes	GO:0042176	regulation of protein catabolic process	-4.76056	-2.74641	8/395	302,2316,4478,5962,6093,7430,9554,10134	ANXA2,FLNA,MSN,RDX,ROCK1,EZR,SEC22B,BCAP31
9_Member	GO Biological Processes	GO:2000641	regulation of early endosome to late endosome transport	-4.75399	-2.74332	3/18	4478,5962,7430	MSN,RDX,EZR
9_Member	GO Biological Processes	GO:0007159	leukocyte cell-cell adhesion	-4.72855	-2.72295	4/55	4478,6093,7412,7430	MSN,ROCK1,VCAM1,EZR
9_Member	GO Biological Processes	GO:0030855	epithelial cell differentiation	-4.57027	-2.58933	9/549	1266,2317,4478,5339,5962,6093,7430,7431,8826	CNN3,FLNB,MSN,PLEC,RDX,ROCK1,EZR,VIM,IQGAP1
9_Member	GO Biological Processes	GO:0050900	leukocyte migration	-4.26647	-2.33103	6/232	4478,4627,5339,6093,7412,196527	MSN,MYH9,PLEC,ROCK1,VCAM1,ANO6
9_Member	GO Biological Processes	GO:1903649	regulation of cytoplasmic transport	-4.15928	-2.24031	3/28	4478,5962,7430	MSN,RDX,EZR
9_Member	GO Biological Processes	GO:0060341	regulation of cellular localization	-4.08812	-2.17603	10/788	302,1495,1729,2316,4478,5962,7175,7430,10134,23209	ANXA2,CTNNA1,DIAPH1,FLNA,MSN,RDX,TPR,EZR,BCAP31,MLC1
9_Member	GO Biological Processes	GO:0061028	establishment of endothelial barrier	-3.98271	-2.08625	3/32	4478,5962,7430	MSN,RDX,EZR
9_Member	GO Biological Processes	GO:0009896	positive regulation of catabolic process	-3.59465	-1.62941	11/503	335,336,344,722,2773,4478,5962,6093,7430,9554,10134	APOA1,APOA2,APOC2,C4BPA,GNAI3,MSN,RDX,ROCK1,EZR,SEC22B,BCAP31
9_Member	GO Biological Processes	GO:1902115	regulation of organelle assembly	-3.54437	-1.71673	5/202	4478,5962,7175,7430,9554	MSN,RDX,TPR,EZR,SEC22B
9_Member	GO Biological Processes	GO:1903829	positive regulation of protein localization	-3.54172	-1.71595	7/446	2316,4478,4628,5962,7175,7430,10134	FLNA,MSN,MYH10,RDX,TPR,EZR,BCAP31
9_Member	GO Biological Processes	GO:0001885	endothelial cell development	-3.45452	-1.63798	3/48	4478,5962,7430	MSN,RDX,EZR
9_Member	GO Biological Processes	GO:0045732	positive regulation of protein catabolic process	-3.26131	-1.49794	5/233	4478,5962,7430,9554,10134	MSN,RDX,EZR,SEC22B,BCAP31
9_Member	GO Biological Processes	GO:1903362	regulation of cellular protein catabolic process	-3.06222	-1.32394	5/258	302,4478,5962,7430,10134	ANXA2,MSN,RDX,EZR,BCAP31
9_Member	GO Biological Processes	GO:1903364	positive regulation of cellular protein catabolic process	-2.97037	-1.24854	4/157	4478,5962,7430,10134	MSN,RDX,EZR,BCAP31
9_Member	GO Biological Processes	GO:0045446	endothelial cell differentiation	-2.85406	-1.1523	3/77	4478,5962,7430	MSN,RDX,EZR
9_Member	GO Biological Processes	GO:0051222	positive regulation of protein transport	-2.81757	-1.1186	5/293	2316,4628,7175,7430,10134	FLNA,MYH10,TPR,EZR,BCAP31
9_Member	GO Biological Processes	GO:0031331	positive regulation of cellular catabolic process	-2.79398	-1.09916	6/439	2773,4478,5962,6093,7430,10134	GNAI3,MSN,RDX,ROCK1,EZR,BCAP31
9_Member	GO Biological Processes	GO:1904951	positive regulation of establishment of protein localization	-2.7167	-1.03008	5/309	2316,4628,7175,7430,10134	FLNA,MYH10,TPR,EZR,BCAP31
9_Member	GO Biological Processes	GO:0003158	endothelium development	-2.64618	-0.974194	3/91	4478,5962,7430	MSN,RDX,EZR
9_Member	GO Biological Processes	GO:0051223	regulation of protein transport	-2.53408	-0.888733	6/495	2316,4628,6566,7175,7430,10134	FLNA,MYH10,SLC16A1,TPR,EZR,BCAP31
9_Member	GO Biological Processes	GO:0070201	regulation of establishment of protein localization	-2.42942	-0.799774	6/520	2316,4628,6566,7175,7430,10134	FLNA,MYH10,SLC16A1,TPR,EZR,BCAP31
9_Member	GO Biological Processes	GO:1900180	regulation of protein localization to nucleus	-2.19334	-0.605638	3/132	1495,2316,7175	CTNNA1,FLNA,TPR
9_Member	GO Biological Processes	GO:0120035	regulation of plasma membrane bounded cell projection organization	-2.0598	-0.502159	6/622	2316,5962,7430,7431,10163,23499	FLNA,RDX,EZR,VIM,WASF2,MACF1
9_Member	GO Biological Processes	GO:0031344	regulation of cell projection organization	-2.00575	-0.462932	6/639	2316,5962,7430,7431,10163,23499	FLNA,RDX,EZR,VIM,WASF2,MACF1
10_Summary	GO Biological Processes	GO:0010901	regulation of very-low-density lipoprotein particle remodeling	-8.70399	-6.25906	4/6	335,336,344,345,5360,6521,23250,301,972,302,718,4478,5806,5962,6093,6814,7430,196527,10227,12,1116,7175,55917,285966,5341,5903,3263,1803,10026	APOA1,APOA2,APOC2,APOC3,PLTP,SLC4A1,ATP11A,ANXA1,CD74,ANXA2,C3,MSN,PTX3,RDX,ROCK1,STXBP3,EZR,ANO6,MFSD10,SERPINA3,CHI3L1,TPR,CTTNBP2NL,TCAF2,PLEK,RANBP2,HPX,DPP4,PIGK
10_Member	GO Biological Processes	GO:0010901	regulation of very-low-density lipoprotein particle remodeling	-8.70399	-6.25906	4/6	335,336,344,345	APOA1,APOA2,APOC2,APOC3
10_Member	GO Biological Processes	GO:0034368	protein-lipid complex remodeling	-7.31173	-4.98193	5/29	335,336,344,345,5360	APOA1,APOA2,APOC2,APOC3,PLTP
10_Member	GO Biological Processes	GO:0034369	plasma lipoprotein particle remodeling	-7.31173	-4.98193	5/29	335,336,344,345,5360	APOA1,APOA2,APOC2,APOC3,PLTP
10_Member	GO Biological Processes	GO:0015914	phospholipid transport	-7.30137	-4.97748	7/98	335,336,344,345,5360,6521,23250	APOA1,APOA2,APOC2,APOC3,PLTP,SLC4A1,ATP11A
10_Member	GO Biological Processes	GO:0033700	phospholipid efflux	-7.19239	-4.88008	4/12	335,336,344,345	APOA1,APOA2,APOC2,APOC3
10_Member	GO Biological Processes	GO:0034367	protein-containing complex remodeling	-7.15853	-4.8519	5/31	335,336,344,345,5360	APOA1,APOA2,APOC2,APOC3,PLTP
10_Member	GO Biological Processes	GO:0010903	negative regulation of very-low-density lipoprotein particle remodeling	-6.80101	-4.54239	3/4	335,336,345	APOA1,APOA2,APOC3
10_Member	GO Biological Processes	GO:0034375	high-density lipoprotein particle remodeling	-6.63152	-4.38288	4/16	335,336,345,5360	APOA1,APOA2,APOC3,PLTP
10_Member	GO Biological Processes	GO:0043691	reverse cholesterol transport	-6.51617	-4.27244	4/17	335,336,344,345	APOA1,APOA2,APOC2,APOC3
10_Member	GO Biological Processes	GO:0071827	plasma lipoprotein particle organization	-6.47204	-4.23795	5/42	335,336,344,345,5360	APOA1,APOA2,APOC2,APOC3,PLTP
10_Member	GO Biological Processes	GO:0071825	protein-lipid complex subunit organization	-6.31837	-4.11202	5/45	335,336,344,345,5360	APOA1,APOA2,APOC2,APOC3,PLTP
10_Member	GO Biological Processes	GO:0015748	organophosphate ester transport	-6.21838	-4.02037	7/141	335,336,344,345,5360,6521,23250	APOA1,APOA2,APOC2,APOC3,PLTP,SLC4A1,ATP11A
10_Member	GO Biological Processes	GO:0042304	regulation of fatty acid biosynthetic process	-6.12977	-3.93665	5/49	301,335,344,345,972	ANXA1,APOA1,APOC2,APOC3,CD74
10_Member	GO Biological Processes	GO:0045723	positive regulation of fatty acid biosynthetic process	-5.95246	-3.78052	4/23	301,335,344,972	ANXA1,APOA1,APOC2,CD74
10_Member	GO Biological Processes	GO:0097006	regulation of plasma lipoprotein particle levels	-5.87578	-3.7227	5/55	335,336,344,345,5360	APOA1,APOA2,APOC2,APOC3,PLTP
10_Member	GO Biological Processes	GO:0034381	plasma lipoprotein particle clearance	-5.87443	-3.7227	4/24	335,336,344,345	APOA1,APOA2,APOC2,APOC3
10_Member	GO Biological Processes	GO:0034384	high-density lipoprotein particle clearance	-5.86227	-3.71447	3/7	335,336,344	APOA1,APOA2,APOC2
10_Member	GO Biological Processes	GO:0033344	cholesterol efflux	-5.79986	-3.65981	4/25	335,336,344,345	APOA1,APOA2,APOC2,APOC3
10_Member	GO Biological Processes	GO:0060627	regulation of vesicle-mediated transport	-5.35593	-3.13129	14/529	301,302,335,336,344,345,718,4478,5806,5962,6093,6814,7430,196527	ANXA1,ANXA2,APOA1,APOA2,APOC2,APOC3,C3,MSN,PTX3,RDX,ROCK1,STXBP3,EZR,ANO6
10_Member	GO Biological Processes	GO:0034370	triglyceride-rich lipoprotein particle remodeling	-5.33043	-3.23422	3/10	335,336,344	APOA1,APOA2,APOC2
10_Member	GO Biological Processes	GO:0015918	sterol transport	-5.14752	-3.07497	5/77	335,336,344,345,5360	APOA1,APOA2,APOC2,APOC3,PLTP
10_Member	GO Biological Processes	GO:0032371	regulation of sterol transport	-5.06587	-3.00628	5/80	335,336,344,345,5360	APOA1,APOA2,APOC2,APOC3,PLTP
10_Member	GO Biological Processes	GO:0032374	regulation of cholesterol transport	-5.06587	-3.00628	5/80	335,336,344,345,5360	APOA1,APOA2,APOC2,APOC3,PLTP
10_Member	GO Biological Processes	GO:0045923	positive regulation of fatty acid metabolic process	-5.00289	-2.94965	4/39	301,335,344,972	ANXA1,APOA1,APOC2,CD74
10_Member	GO Biological Processes	GO:0090207	regulation of triglyceride metabolic process	-4.87253	-2.83777	4/42	335,344,345,718	APOA1,APOC2,APOC3,C3
10_Member	GO Biological Processes	GO:0006869	lipid transport	-4.85922	-2.82747	8/315	301,335,336,344,345,5360,6521,23250	ANXA1,APOA1,APOA2,APOC2,APOC3,PLTP,SLC4A1,ATP11A
10_Member	GO Biological Processes	GO:0010896	regulation of triglyceride catabolic process	-4.85287	-2.82409	3/14	335,344,345	APOA1,APOC2,APOC3
10_Member	GO Biological Processes	GO:0060191	regulation of lipase activity	-4.79232	-2.76946	5/91	301,335,336,344,345	ANXA1,APOA1,APOA2,APOC2,APOC3
10_Member	GO Biological Processes	GO:0015850	organic hydroxy compound transport	-4.78002	-2.76008	6/155	335,336,344,345,5360,10227	APOA1,APOA2,APOC2,APOC3,PLTP,MFSD10
10_Member	GO Biological Processes	GO:0019217	regulation of fatty acid metabolic process	-4.76924	-2.7522	5/92	301,335,344,345,972	ANXA1,APOA1,APOC2,APOC3,CD74
10_Member	GO Biological Processes	GO:0019216	regulation of lipid metabolic process	-4.63074	-2.63901	8/339	12,301,335,336,344,345,718,972	SERPINA3,ANXA1,APOA1,APOA2,APOC2,APOC3,C3,CD74
10_Member	GO Biological Processes	GO:0010876	lipid localization	-4.53212	-2.55911	8/350	301,335,336,344,345,5360,6521,23250	ANXA1,APOA1,APOA2,APOC2,APOC3,PLTP,SLC4A1,ATP11A
10_Member	GO Biological Processes	GO:0046890	regulation of lipid biosynthetic process	-4.48293	-2.52026	6/175	301,335,344,345,718,972	ANXA1,APOA1,APOC2,APOC3,C3,CD74
10_Member	GO Biological Processes	GO:1905952	regulation of lipid localization	-4.37441	-2.4268	6/183	335,336,344,345,718,5360	APOA1,APOA2,APOC2,APOC3,C3,PLTP
10_Member	GO Biological Processes	GO:0051004	regulation of lipoprotein lipase activity	-4.36359	-2.41844	3/20	335,344,345	APOA1,APOC2,APOC3
10_Member	GO Biological Processes	GO:0030301	cholesterol transport	-4.25403	-2.32098	4/60	335,336,344,345	APOA1,APOA2,APOC2,APOC3
10_Member	GO Biological Processes	GO:0050994	regulation of lipid catabolic process	-4.22572	-2.29742	4/61	335,336,344,345	APOA1,APOA2,APOC2,APOC3
10_Member	GO Biological Processes	GO:0034377	plasma lipoprotein particle assembly	-4.17554	-2.25193	3/23	335,336,345	APOA1,APOA2,APOC3
10_Member	GO Biological Processes	GO:0050766	positive regulation of phagocytosis	-4.14956	-2.07371	5/71	335,336,718,5806,196527	APOA1,APOA2,C3,PTX3,ANO6
10_Member	GO Biological Processes	GO:0010565	regulation of cellular ketone metabolic process	-4.01784	-2.11498	5/132	301,335,344,345,972	ANXA1,APOA1,APOC2,APOC3,CD74
10_Member	GO Biological Processes	GO:0065005	protein-lipid complex assembly	-4.01205	-2.11339	3/26	335,336,345	APOA1,APOA2,APOC3
10_Member	GO Biological Processes	GO:0050996	positive regulation of lipid catabolic process	-3.91385	-2.02392	3/28	335,336,344	APOA1,APOA2,APOC2
10_Member	GO Biological Processes	GO:0032372	negative regulation of sterol transport	-3.86751	-1.98614	3/29	336,344,345	APOA2,APOC2,APOC3
10_Member	GO Biological Processes	GO:0032375	negative regulation of cholesterol transport	-3.86751	-1.98614	3/29	336,344,345	APOA2,APOC2,APOC3
10_Member	GO Biological Processes	GO:0032368	regulation of lipid transport	-3.71739	-1.86073	5/153	335,336,344,345,5360	APOA1,APOA2,APOC2,APOC3,PLTP
10_Member	GO Biological Processes	GO:0045834	positive regulation of lipid metabolic process	-3.71739	-1.86073	5/153	301,335,336,344,972	ANXA1,APOA1,APOA2,APOC2,CD74
10_Member	GO Biological Processes	GO:0046889	positive regulation of lipid biosynthetic process	-3.66437	-1.8176	4/85	301,335,344,972	ANXA1,APOA1,APOC2,CD74
10_Member	GO Biological Processes	GO:0050764	regulation of phagocytosis	-3.46869	-1.52093	5/99	335,336,718,5806,196527	APOA1,APOA2,C3,PTX3,ANO6
10_Member	GO Biological Processes	GO:0042632	cholesterol homeostasis	-3.42783	-1.61492	4/98	335,336,344,345	APOA1,APOA2,APOC2,APOC3
10_Member	GO Biological Processes	GO:0055092	sterol homeostasis	-3.41106	-1.60175	4/99	335,336,344,345	APOA1,APOA2,APOC2,APOC3
10_Member	GO Biological Processes	GO:0055090	acylglycerol homeostasis	-3.38445	-1.58402	3/42	335,344,345	APOA1,APOC2,APOC3
10_Member	GO Biological Processes	GO:0070328	triglyceride homeostasis	-3.38445	-1.58402	3/42	335,344,345	APOA1,APOC2,APOC3
10_Member	GO Biological Processes	GO:0032677	regulation of interleukin-8 production	-3.36183	-1.57183	4/102	301,336,972,1116	ANXA1,APOA2,CD74,CHI3L1
10_Member	GO Biological Processes	GO:0032369	negative regulation of lipid transport	-3.29566	-1.52249	3/45	336,344,345	APOA2,APOC2,APOC3
10_Member	GO Biological Processes	GO:0051051	negative regulation of transport	-3.27282	-1.34921	10/463	301,302,336,344,345,972,6814,7175,55917,285966	ANXA1,ANXA2,APOA2,APOC2,APOC3,CD74,STXBP3,TPR,CTTNBP2NL,TCAF2
10_Member	GO Biological Processes	GO:0120009	intermembrane lipid transfer	-3.1866	-1.4328	3/49	335,336,5360	APOA1,APOA2,PLTP
10_Member	GO Biological Processes	GO:0062012	regulation of small molecule metabolic process	-2.93673	-1.088	8/342	301,335,344,345,972,5341,5903,6521	ANXA1,APOA1,APOC2,APOC3,CD74,PLEK,RANBP2,SLC4A1
10_Member	GO Biological Processes	GO:0032757	positive regulation of interleukin-8 production	-2.88833	-1.1795	3/62	336,972,1116	APOA2,CD74,CHI3L1
10_Member	GO Biological Processes	GO:1905953	negative regulation of lipid localization	-2.86822	-1.16223	3/63	336,344,345	APOA2,APOC2,APOC3
10_Member	GO Biological Processes	GO:0062013	positive regulation of small molecule metabolic process	-2.78112	-1.08768	4/146	301,335,344,972	ANXA1,APOA1,APOC2,CD74
10_Member	GO Biological Processes	GO:0002700	regulation of production of molecular mediator of immune response	-2.56924	-0.913935	4/167	335,336,972,3263	APOA1,APOA2,CD74,HPX
10_Member	GO Biological Processes	GO:0055088	lipid homeostasis	-2.51418	-0.874939	4/173	335,336,344,345	APOA1,APOA2,APOC2,APOC3
10_Member	Oncogenic Signatures	M2768	ESC J1 UP LATE.V1 UP	-2.41029	-0.78771	4/185	335,336,344,1803	APOA1,APOA2,APOC2,DPP4
10_Member	GO Biological Processes	GO:0048259	regulation of receptor-mediated endocytosis	-2.34878	-0.605902	4/110	302,344,345,718	ANXA2,APOC2,APOC3,C3
10_Member	GO Biological Processes	GO:0002718	regulation of cytokine production involved in immune response	-2.32275	-0.711686	3/98	335,336,972	APOA1,APOA2,CD74
10_Member	GO Biological Processes	GO:1905954	positive regulation of lipid localization	-2.32107	-0.582789	4/112	302,335,718,5360	ANXA2,APOA1,C3,PLTP
10_Member	GO Biological Processes	GO:0045833	negative regulation of lipid metabolic process	-2.23948	-0.639641	3/105	336,344,345	APOA2,APOC2,APOC3
10_Member	GO Biological Processes	GO:0042157	lipoprotein metabolic process	-2.19065	-0.484668	4/122	335,336,345,10026	APOA1,APOA2,APOC3,PIGK
11_Summary	GO Biological Processes	GO:0030155	regulation of cell adhesion	-8.12232	-5.66955	21/760	81,301,335,972,1803,1949,2316,2335,3122,3371,3485,3827,5340,5962,6093,7402,7412,7414,23499,30008,57045,1495,4057	ACTN4,ANXA1,APOA1,CD74,DPP4,EFNB3,FLNA,FN1,HLA-DRA,TNC,IGFBP2,KNG1,PLG,RDX,ROCK1,UTRN,VCAM1,VCL,MACF1,EFEMP2,TWSG1,CTNNA1,LTF
11_Member	GO Biological Processes	GO:0030155	regulation of cell adhesion	-8.12232	-5.66955	21/760	81,301,335,972,1803,1949,2316,2335,3122,3371,3485,3827,5340,5962,6093,7402,7412,7414,23499,30008,57045	ACTN4,ANXA1,APOA1,CD74,DPP4,EFNB3,FLNA,FN1,HLA-DRA,TNC,IGFBP2,KNG1,PLG,RDX,ROCK1,UTRN,VCAM1,VCL,MACF1,EFEMP2,TWSG1
11_Member	GO Biological Processes	GO:0010810	regulation of cell-substrate adhesion	-6.06206	-3.77202	10/217	81,335,2316,2335,5340,6093,7402,7414,23499,30008	ACTN4,APOA1,FLNA,FN1,PLG,ROCK1,UTRN,VCL,MACF1,EFEMP2
11_Member	GO Biological Processes	GO:0010811	positive regulation of cell-substrate adhesion	-4.00098	-1.95087	6/122	335,2316,2335,6093,7402,30008	APOA1,FLNA,FN1,ROCK1,UTRN,EFEMP2
11_Member	GO Biological Processes	GO:0060284	regulation of cell development	-3.01826	-1.15352	10/500	81,335,1495,1949,2316,2335,4057,6093,7414,23499	ACTN4,APOA1,CTNNA1,EFNB3,FLNA,FN1,LTF,ROCK1,VCL,MACF1
12_Summary	GO Biological Processes	GO:0051493	regulation of cytoskeleton organization	-7.49635	-5.1293	12/525	1729,2316,5341,5962,6093,6249,7175,8826,10163,10763,29766,55616,4627,302,335,336,344,345,1803,1949,7431,9554	DIAPH1,FLNA,PLEK,RDX,ROCK1,CLIP1,TPR,IQGAP1,WASF2,NES,TMOD3,ASAP3,MYH9,ANXA2,APOA1,APOA2,APOC2,APOC3,DPP4,EFNB3,VIM,SEC22B
12_Member	GO Biological Processes	GO:0051493	regulation of cytoskeleton organization	-7.49635	-5.1293	12/525	1729,2316,5341,5962,6093,6249,7175,8826,10163,10763,29766,55616	DIAPH1,FLNA,PLEK,RDX,ROCK1,CLIP1,TPR,IQGAP1,WASF2,NES,TMOD3,ASAP3
12_Member	GO Biological Processes	GO:0032231	regulation of actin filament bundle assembly	-6.21786	-4.02037	6/106	2316,5341,5962,6093,10163,55616	FLNA,PLEK,RDX,ROCK1,WASF2,ASAP3
12_Member	GO Biological Processes	GO:0032970	regulation of actin filament-based process	-5.74145	-3.60903	9/392	2316,4627,5341,5962,6093,8826,10163,29766,55616	FLNA,MYH9,PLEK,RDX,ROCK1,IQGAP1,WASF2,TMOD3,ASAP3
12_Member	GO Biological Processes	GO:0032956	regulation of actin cytoskeleton organization	-5.1309	-3.06163	8/351	2316,5341,5962,6093,8826,10163,29766,55616	FLNA,PLEK,RDX,ROCK1,IQGAP1,WASF2,TMOD3,ASAP3
12_Member	GO Biological Processes	GO:1902903	regulation of supramolecular fiber organization	-4.9228	-2.88196	8/375	2316,5341,5962,6093,6249,10163,29766,55616	FLNA,PLEK,RDX,ROCK1,CLIP1,WASF2,TMOD3,ASAP3
12_Member	GO Biological Processes	GO:0110053	regulation of actin filament organization	-4.91695	-2.87916	7/269	2316,5341,5962,6093,10163,29766,55616	FLNA,PLEK,RDX,ROCK1,WASF2,TMOD3,ASAP3
12_Member	GO Biological Processes	GO:0051129	negative regulation of cellular component organization	-4.72927	-2.58922	15/684	302,335,336,344,345,1803,1949,2316,5962,6093,7175,7431,9554,10163,29766	ANXA2,APOA1,APOA2,APOC2,APOC3,DPP4,EFNB3,FLNA,RDX,ROCK1,TPR,VIM,SEC22B,WASF2,TMOD3
12_Member	GO Biological Processes	GO:0051492	regulation of stress fiber assembly	-2.63267	-0.963291	3/92	6093,10163,55616	ROCK1,WASF2,ASAP3
12_Member	GO Biological Processes	GO:0010639	negative regulation of organelle organization	-2.57067	-0.914101	5/334	5962,7175,9554,10163,29766	RDX,TPR,SEC22B,WASF2,TMOD3
12_Member	GO Biological Processes	GO:0110020	regulation of actomyosin structure organization	-2.51776	-0.877305	3/101	6093,10163,55616	ROCK1,WASF2,ASAP3
13_Summary	GO Biological Processes	GO:0030866	cortical actin cytoskeleton organization	-7.05237	-4.75134	5/39	5339,5341,6093,7094,7430,309,335,1803,2335,4627,8826,10163,10487,81,4628,4637,151011,2317,7414,10763,1466,29766,2773,7175,6565,6566,6521	PLEC,PLEK,ROCK1,TLN1,EZR,ANXA6,APOA1,DPP4,FN1,MYH9,IQGAP1,WASF2,CAP1,ACTN4,MYH10,MYL6,SEPTIN10,FLNB,VCL,NES,CSRP2,TMOD3,GNAI3,TPR,SLC15A2,SLC16A1,SLC4A1
13_Member	GO Biological Processes	GO:0030866	cortical actin cytoskeleton organization	-7.05237	-4.75134	5/39	5339,5341,6093,7094,7430	PLEC,PLEK,ROCK1,TLN1,EZR
13_Member	GO Biological Processes	GO:0001667	ameboidal-type cell migration	-6.74303	-4.37193	10/183	309,335,1803,2335,4627,5339,6093,8826,10163,10487	ANXA6,APOA1,DPP4,FN1,MYH9,PLEC,ROCK1,IQGAP1,WASF2,CAP1
13_Member	GO Biological Processes	GO:0030048	actin filament-based movement	-6.44611	-4.22147	6/97	81,4627,4628,4637,6093,10163	ACTN4,MYH9,MYH10,MYL6,ROCK1,WASF2
13_Member	GO Biological Processes	GO:0030865	cortical cytoskeleton organization	-6.09566	-3.91114	5/60	5339,5341,6093,7094,7430	PLEC,PLEK,ROCK1,TLN1,EZR
13_Member	GO Biological Processes	GO:0000910	cytokinesis	-5.05963	-3.00323	5/97	4627,4628,5339,6093,151011	MYH9,MYH10,PLEC,ROCK1,SEPTIN10
13_Member	GO Biological Processes	GO:0000902	cell morphogenesis	-3.89296	-2.00733	9/673	2317,4627,5339,6093,7414,8826,10163,10487,10763	FLNB,MYH9,PLEC,ROCK1,VCL,IQGAP1,WASF2,CAP1,NES
13_Member	GO Biological Processes	GO:0061640	cytoskeleton-dependent cytokinesis	-3.79606	-1.92308	4/95	4628,5339,6093,151011	MYH10,PLEC,ROCK1,SEPTIN10
13_Member	GO Biological Processes	GO:0032989	cellular component morphogenesis	-3.63588	-1.79106	8/573	1466,5339,6093,7414,8826,10163,10763,29766	CSRP2,PLEC,ROCK1,VCL,IQGAP1,WASF2,NES,TMOD3
13_Member	GO Biological Processes	GO:0051301	cell division	-3.2869	-1.51702	7/492	2773,4627,4628,5339,6093,7175,151011	GNAI3,MYH9,MYH10,PLEC,ROCK1,TPR,SEPTIN10
13_Member	GO Biological Processes	GO:0032990	cell part morphogenesis	-2.59111	-0.932015	6/482	5339,6093,7414,8826,10163,10763	PLEC,ROCK1,VCL,IQGAP1,WASF2,NES
13_Member	GO Biological Processes	GO:0035303	regulation of dephosphorylation	-2.21162	-0.618587	3/130	5341,6093,8826	PLEK,ROCK1,IQGAP1
13_Member	GO Biological Processes	GO:0003018	vascular process in circulatory system	-2.16604	-0.583575	4/263	5339,6093,6565,6566	PLEC,ROCK1,SLC15A2,SLC16A1
13_Member	GO Biological Processes	GO:0045936	negative regulation of phosphate metabolic process	-2.07027	-0.50859	5/440	5339,5341,6093,6521,8826	PLEC,PLEK,ROCK1,SLC4A1,IQGAP1
13_Member	GO Biological Processes	GO:0010563	negative regulation of phosphorus metabolic process	-2.06627	-0.505604	5/441	5339,5341,6093,6521,8826	PLEC,PLEK,ROCK1,SLC4A1,IQGAP1
14_Summary	GO Biological Processes	GO:0031532	actin cytoskeleton reorganization	-5.75978	-3.62356	5/70	2316,4627,5339,5341,7430,1466,1495,1729,6249,7431,7791,29766,2773,4478,6566,23209,7412,3895,6652	FLNA,MYH9,PLEC,PLEK,EZR,CSRP2,CTNNA1,DIAPH1,CLIP1,VIM,ZYX,TMOD3,GNAI3,MSN,SLC16A1,MLC1,VCAM1,KTN1,SORD
14_Member	GO Biological Processes	GO:0031532	actin cytoskeleton reorganization	-5.75978	-3.62356	5/70	2316,4627,5339,5341,7430	FLNA,MYH9,PLEC,PLEK,EZR
14_Member	GO Biological Processes	GO:0097435	supramolecular fiber organization	-5.62341	-3.50947	10/522	1466,1495,1729,2316,5339,6249,7430,7431,7791,29766	CSRP2,CTNNA1,DIAPH1,FLNA,PLEC,CLIP1,EZR,VIM,ZYX,TMOD3
14_Member	GO Biological Processes	GO:0007015	actin filament organization	-4.93791	-2.894	7/267	1495,1729,2316,5339,7430,7791,29766	CTNNA1,DIAPH1,FLNA,PLEC,EZR,ZYX,TMOD3
14_Member	GO Biological Processes	GO:0071407	cellular response to organic cyclic compound	-4.01585	-2.11498	8/504	1495,1729,2316,2773,4478,6566,7430,23209	CTNNA1,DIAPH1,FLNA,GNAI3,MSN,SLC16A1,EZR,MLC1
14_Member	GO Biological Processes	GO:0071417	cellular response to organonitrogen compound	-2.90101	-1.18645	7/573	1495,1729,2316,2773,7412,7430,7431	CTNNA1,DIAPH1,FLNA,GNAI3,VCAM1,EZR,VIM
14_Member	GO Biological Processes	GO:1901699	cellular response to nitrogen compound	-2.65983	-0.985218	7/632	1495,1729,2316,2773,7412,7430,7431	CTNNA1,DIAPH1,FLNA,GNAI3,VCAM1,EZR,VIM
14_Member	GO Biological Processes	GO:0007017	microtubule-based process	-2.21375	-0.619418	7/763	2316,3895,4627,6249,6566,6652,7430	FLNA,KTN1,MYH9,CLIP1,SLC16A1,SORD,EZR
14_Member	GO Biological Processes	GO:0007051	spindle organization	-2.01812	-0.472381	3/153	2316,4627,7430	FLNA,MYH9,EZR
15_Summary	GO Biological Processes	GO:0034394	protein localization to cell surface	-5.68389	-3.55523	4/32	2316,7414,10026,23062	FLNA,VCL,PIGK,GGA2
15_Member	GO Biological Processes	GO:0034394	protein localization to cell surface	-5.68389	-3.55523	4/32	2316,7414,10026,23062	FLNA,VCL,PIGK,GGA2
16_Summary	GO Biological Processes	GO:0045785	positive regulation of cell adhesion	-5.47224	-3.36548	10/446	301,335,972,1803,1949,2316,2335,3122,3485,30008,5340,57045,81,3827,5962,718,3263	ANXA1,APOA1,CD74,DPP4,EFNB3,FLNA,FN1,HLA-DRA,IGFBP2,EFEMP2,PLG,TWSG1,ACTN4,KNG1,RDX,C3,HPX
16_Member	GO Biological Processes	GO:0045785	positive regulation of cell adhesion	-5.47224	-3.36548	10/446	301,335,972,1803,1949,2316,2335,3122,3485,30008	ANXA1,APOA1,CD74,DPP4,EFNB3,FLNA,FN1,HLA-DRA,IGFBP2,EFEMP2
16_Member	GO Biological Processes	GO:0022407	regulation of cell-cell adhesion	-4.53608	-2.56044	9/456	301,335,972,1803,1949,3122,3485,5340,57045	ANXA1,APOA1,CD74,DPP4,EFNB3,HLA-DRA,IGFBP2,PLG,TWSG1
16_Member	GO Biological Processes	GO:0050870	positive regulation of T cell activation	-3.90085	-2.01308	6/223	301,972,1803,1949,3122,3485	ANXA1,CD74,DPP4,EFNB3,HLA-DRA,IGFBP2
16_Member	GO Biological Processes	GO:0050863	regulation of T cell activation	-3.73043	-1.86772	7/342	301,972,1803,1949,3122,3485,57045	ANXA1,CD74,DPP4,EFNB3,HLA-DRA,IGFBP2,TWSG1
16_Member	GO Biological Processes	GO:1903037	regulation of leukocyte cell-cell adhesion	-3.71497	-1.8603	7/344	301,972,1803,1949,3122,3485,57045	ANXA1,CD74,DPP4,EFNB3,HLA-DRA,IGFBP2,TWSG1
16_Member	GO Biological Processes	GO:1903039	positive regulation of leukocyte cell-cell adhesion	-3.67942	-1.82872	6/245	301,972,1803,1949,3122,3485	ANXA1,CD74,DPP4,EFNB3,HLA-DRA,IGFBP2
16_Member	GO Biological Processes	GO:0022409	positive regulation of cell-cell adhesion	-3.28194	-1.51505	6/291	301,972,1803,1949,3122,3485	ANXA1,CD74,DPP4,EFNB3,HLA-DRA,IGFBP2
16_Member	GO Biological Processes	GO:0007162	negative regulation of cell adhesion	-3.2576	-1.33864	8/305	81,301,335,972,3827,5340,5962,57045	ACTN4,ANXA1,APOA1,CD74,KNG1,PLG,RDX,TWSG1
16_Member	GO Biological Processes	GO:0022408	negative regulation of cell-cell adhesion	-3.19404	-1.43856	5/199	301,335,972,5340,57045	ANXA1,APOA1,CD74,PLG,TWSG1
16_Member	GO Biological Processes	GO:2000514	regulation of CD4-positive, alpha-beta T cell activation	-2.80989	-1.11369	3/66	301,3122,57045	ANXA1,HLA-DRA,TWSG1
16_Member	GO Biological Processes	GO:0002699	positive regulation of immune effector process	-2.76916	-1.07847	5/248	301,718,972,3122,3263	ANXA1,C3,CD74,HLA-DRA,HPX
16_Member	GO Biological Processes	GO:0045582	positive regulation of T cell differentiation	-2.37332	-0.755378	3/94	301,972,3122	ANXA1,CD74,HLA-DRA
16_Member	GO Biological Processes	GO:0046634	regulation of alpha-beta T cell activation	-2.23948	-0.639641	3/105	301,3122,57045	ANXA1,HLA-DRA,TWSG1
16_Member	GO Biological Processes	GO:0045621	positive regulation of lymphocyte differentiation	-2.21681	-0.621379	3/107	301,972,3122	ANXA1,CD74,HLA-DRA
16_Member	GO Biological Processes	GO:0050670	regulation of lymphocyte proliferation	-2.08015	-0.513362	4/230	301,972,3485,57045	ANXA1,CD74,IGFBP2,TWSG1
16_Member	GO Biological Processes	GO:0032944	regulation of mononuclear cell proliferation	-2.06087	-0.502159	4/233	301,972,3485,57045	ANXA1,CD74,IGFBP2,TWSG1
16_Member	GO Biological Processes	GO:0050868	negative regulation of T cell activation	-2.03175	-0.483066	3/125	301,972,57045	ANXA1,CD74,TWSG1
17_Summary	Oncogenic Signatures	M2681	ATF2 S UP.V1 DN	-5.39973	-3.30003	7/187	2,12,710,722,1116,1803,3485,629,5806	A2M,SERPINA3,SERPING1,C4BPA,CHI3L1,DPP4,IGFBP2,CFB,PTX3
17_Member	Oncogenic Signatures	M2681	ATF2 S UP.V1 DN	-5.39973	-3.30003	7/187	2,12,710,722,1116,1803,3485	A2M,SERPINA3,SERPING1,C4BPA,CHI3L1,DPP4,IGFBP2
17_Member	Oncogenic Signatures	M2684	ATF2 UP.V1 DN	-3.33766	-1.55108	5/185	12,629,1116,3485,5806	SERPINA3,CFB,CHI3L1,IGFBP2,PTX3
18_Summary	GO Biological Processes	GO:1901879	regulation of protein depolymerization	-5.2671	-3.18791	5/88	444,5341,5962,10763,29766,4478,7430,23499,196527,6093,6249	ASPH,PLEK,RDX,NES,TMOD3,MSN,EZR,MACF1,ANO6,ROCK1,CLIP1
18_Member	GO Biological Processes	GO:1901879	regulation of protein depolymerization	-5.2671	-3.18791	5/88	444,5341,5962,10763,29766	ASPH,PLEK,RDX,NES,TMOD3
18_Member	GO Biological Processes	GO:0043244	regulation of protein-containing complex disassembly	-4.52572	-2.55532	5/125	444,5341,5962,10763,29766	ASPH,PLEK,RDX,NES,TMOD3
18_Member	GO Biological Processes	GO:0032535	regulation of cellular component size	-4.18138	-2.25543	7/351	4478,5341,5962,7430,23499,29766,196527	MSN,PLEK,RDX,EZR,MACF1,TMOD3,ANO6
18_Member	GO Biological Processes	GO:0090066	regulation of anatomical structure size	-4.11896	-2.20459	8/487	4478,5341,5962,6093,7430,23499,29766,196527	MSN,PLEK,RDX,ROCK1,EZR,MACF1,TMOD3,ANO6
18_Member	GO Biological Processes	GO:0008361	regulation of cell size	-3.78748	-1.91657	5/179	4478,5341,5962,23499,196527	MSN,PLEK,RDX,MACF1,ANO6
18_Member	GO Biological Processes	GO:0030834	regulation of actin filament depolymerization	-3.30329	-1.52616	3/54	5341,5962,29766	PLEK,RDX,TMOD3
18_Member	GO Biological Processes	GO:0043254	regulation of protein-containing complex assembly	-2.23558	-0.636844	5/401	4478,5341,5962,6249,29766	MSN,PLEK,RDX,CLIP1,TMOD3
19_Summary	GO Biological Processes	GO:0045216	cell-cell junction organization	-4.99723	-2.94801	6/172	1495,1500,2316,5339,7094,7414,10163	CTNNA1,CTNND1,FLNA,PLEC,TLN1,VCL,WASF2
19_Member	GO Biological Processes	GO:0045216	cell-cell junction organization	-4.99723	-2.94801	6/172	1495,1500,2316,5339,7094,7414	CTNNA1,CTNND1,FLNA,PLEC,TLN1,VCL
19_Member	GO Biological Processes	GO:0034330	cell junction organization	-3.38858	-1.58462	7/473	1495,1500,2316,5339,7094,7414,10163	CTNNA1,CTNND1,FLNA,PLEC,TLN1,VCL,WASF2
19_Member	GO Biological Processes	GO:0007043	cell-cell junction assembly	-3.38062	-1.5837	4/122	1495,1500,7094,7414	CTNNA1,CTNND1,TLN1,VCL
19_Member	GO Biological Processes	GO:0034329	cell junction assembly	-3.05471	-1.31947	5/259	1495,1500,5339,7094,7414	CTNNA1,CTNND1,PLEC,TLN1,VCL
20_Summary	Oncogenic Signatures	M2790	EIF4E DN	-4.99501	-2.94801	5/100	4628,5903,8826,9321,54477	MYH10,RANBP2,IQGAP1,TRIP11,PLEKHA5
20_Member	Oncogenic Signatures	M2790	EIF4E DN	-4.99501	-2.94801	5/100	4628,5903,8826,9321,54477	MYH10,RANBP2,IQGAP1,TRIP11,PLEKHA5

## Sheet: Type II
Differentially expressed protein pathways identified in Type II LGG
GroupID	Category	Term	Description	LogP	Log(q-value)	InTerm_InList	Genes	Symbols
1_Summary	GO Biological Processes	GO:0006397	mRNA processing	-51.5273	-47.3342	70/458	988,1479,1655,1660,1665,1996,3181,3183,3187,3190,3192,4686,4841,5511,5725,6421,6426,6428,6430,6431,6626,6627,6632,7919,8241,8899,9128,9129,9343,9775,9785,9879,10147,10189,10212,10236,10291,10432,10492,10521,10594,10656,10713,10914,11051,11338,22913,22916,22985,23020,23435,23450,26121,27316,27339,29894,51340,51503,51593,51639,51692,51747,54623,54890,55234,55421,57187,58490,79577,79869,1736,5976,85…	CDC5L,CSTF3,DDX5,DHX9,DHX15,ELAVL4,HNRNPA2B1,HNRNPC,HNRNPH1,HNRNPK,HNRNPU,NCBP1,NONO,PPP1R8,PTBP1,SFPQ,SRSF1,SRSF3,SRSF5,SRSF6,SNRPA,SNRPA1,SNRPD1,DDX39B,RBM10,PRPF4B,PRPF4,PRPF3,EFTUD2,EIF4A3,DHX38,DDX46,SUGP2,ALYREF,DDX39A,HNRNPR,SF3A1,RBM14,SYNCRIP,DDX17,PRPF8,KHDRBS3,USP39,PAPOLA,NUDT21,U2AF2,RALY,NCBP2,ACIN1,SNRNP200,TARDBP,SF3B3,PRPF31,RBMX,PRPF19,CPSF1,CRNKL1,CWC15,SRRT,SF3B6,CPSF3,LUC7L3,…
1_Member	GO Biological Processes	GO:0006397	mRNA processing	-51.5273	-47.3342	70/458	988,1479,1655,1660,1665,1996,3181,3183,3187,3190,3192,4686,4841,5511,5725,6421,6426,6428,6430,6431,6626,6627,6632,7919,8241,8899,9128,9129,9343,9775,9785,9879,10147,10189,10212,10236,10291,10432,10492,10521,10594,10656,10713,10914,11051,11338,22913,22916,22985,23020,23435,23450,26121,27316,27339,29894,51340,51503,51593,51639,51692,51747,54623,54890,55234,55421,57187,58490,79577,79869	CDC5L,CSTF3,DDX5,DHX9,DHX15,ELAVL4,HNRNPA2B1,HNRNPC,HNRNPH1,HNRNPK,HNRNPU,NCBP1,NONO,PPP1R8,PTBP1,SFPQ,SRSF1,SRSF3,SRSF5,SRSF6,SNRPA,SNRPA1,SNRPD1,DDX39B,RBM10,PRPF4B,PRPF4,PRPF3,EFTUD2,EIF4A3,DHX38,DDX46,SUGP2,ALYREF,DDX39A,HNRNPR,SF3A1,RBM14,SYNCRIP,DDX17,PRPF8,KHDRBS3,USP39,PAPOLA,NUDT21,U2AF2,RALY,NCBP2,ACIN1,SNRNP200,TARDBP,SF3B3,PRPF31,RBMX,PRPF19,CPSF1,CRNKL1,CWC15,SRRT,SF3B6,CPSF3,LUC7L3,…
1_Member	GO Biological Processes	GO:0016071	mRNA metabolic process	-49.2143	-45.3222	68/606	988,1479,1655,1660,1665,1736,3181,3183,3187,3190,3192,4686,4841,5511,5725,5976,6421,6626,6627,6632,7919,8241,8546,8899,9128,9129,9343,9775,9785,9879,10147,10189,10212,10236,10291,10432,10492,10521,10594,10713,10914,11338,22913,22916,22985,23020,23435,23450,26121,27044,27316,27339,29894,51340,51503,51593,51639,51692,51726,51747,54623,54890,55234,55421,57187,58490,79577,79869	CDC5L,CSTF3,DDX5,DHX9,DHX15,DKC1,HNRNPA2B1,HNRNPC,HNRNPH1,HNRNPK,HNRNPU,NCBP1,NONO,PPP1R8,PTBP1,UPF1,SFPQ,SNRPA,SNRPA1,SNRPD1,DDX39B,RBM10,AP3B1,PRPF4B,PRPF4,PRPF3,EFTUD2,EIF4A3,DHX38,DDX46,SUGP2,ALYREF,DDX39A,HNRNPR,SF3A1,RBM14,SYNCRIP,DDX17,PRPF8,USP39,PAPOLA,U2AF2,RALY,NCBP2,ACIN1,SNRNP200,TARDBP,SF3B3,PRPF31,SND1,RBMX,PRPF19,CPSF1,CRNKL1,CWC15,SRRT,SF3B6,CPSF3,DNAJB11,LUC7L3,PAF1,ALKBH5,SMU1,…
1_Member	GO Biological Processes	GO:0008380	RNA splicing	-42.8543	-39.1383	53/383	988,1655,1660,1665,3181,3183,3187,3190,3192,4686,4841,5511,5725,6421,6626,6627,6632,7919,8241,8899,9128,9129,9343,9775,9785,9879,10147,10189,10212,10236,10291,10432,10492,10521,10594,10713,11338,22913,22916,22985,23020,23435,23450,26121,27316,27332,27339,51340,51503,51639,51747,55234,57187	CDC5L,DDX5,DHX9,DHX15,HNRNPA2B1,HNRNPC,HNRNPH1,HNRNPK,HNRNPU,NCBP1,NONO,PPP1R8,PTBP1,SFPQ,SNRPA,SNRPA1,SNRPD1,DDX39B,RBM10,PRPF4B,PRPF4,PRPF3,EFTUD2,EIF4A3,DHX38,DDX46,SUGP2,ALYREF,DDX39A,HNRNPR,SF3A1,RBM14,SYNCRIP,DDX17,PRPF8,USP39,U2AF2,RALY,NCBP2,ACIN1,SNRNP200,TARDBP,SF3B3,PRPF31,RBMX,ZNF638,PRPF19,CRNKL1,CWC15,SF3B6,LUC7L3,SMU1,THOC2
1_Member	GO Biological Processes	GO:0000377	RNA splicing, via transesterification reactions with bulged adenosine as nucleophile	-39.1132	-35.6191	44/264	988,1655,1660,3181,3183,3187,3190,3192,4686,6421,6626,6627,6632,7919,8241,8899,9128,9129,9343,9775,9785,9879,10189,10212,10236,10291,10432,10492,10521,10594,10713,11338,22913,22916,23020,23450,26121,27316,27339,51340,51503,51639,51747,55234	CDC5L,DDX5,DHX9,HNRNPA2B1,HNRNPC,HNRNPH1,HNRNPK,HNRNPU,NCBP1,SFPQ,SNRPA,SNRPA1,SNRPD1,DDX39B,RBM10,PRPF4B,PRPF4,PRPF3,EFTUD2,EIF4A3,DHX38,DDX46,ALYREF,DDX39A,HNRNPR,SF3A1,RBM14,SYNCRIP,DDX17,PRPF8,USP39,U2AF2,RALY,NCBP2,SNRNP200,SF3B3,PRPF31,RBMX,PRPF19,CRNKL1,CWC15,SF3B6,LUC7L3,SMU1
1_Member	GO Biological Processes	GO:0000398	mRNA splicing, via spliceosome	-39.1132	-35.6191	44/264	988,1655,1660,3181,3183,3187,3190,3192,4686,6421,6626,6627,6632,7919,8241,8899,9128,9129,9343,9775,9785,9879,10189,10212,10236,10291,10432,10492,10521,10594,10713,11338,22913,22916,23020,23450,26121,27316,27339,51340,51503,51639,51747,55234	CDC5L,DDX5,DHX9,HNRNPA2B1,HNRNPC,HNRNPH1,HNRNPK,HNRNPU,NCBP1,SFPQ,SNRPA,SNRPA1,SNRPD1,DDX39B,RBM10,PRPF4B,PRPF4,PRPF3,EFTUD2,EIF4A3,DHX38,DDX46,ALYREF,DDX39A,HNRNPR,SF3A1,RBM14,SYNCRIP,DDX17,PRPF8,USP39,U2AF2,RALY,NCBP2,SNRNP200,SF3B3,PRPF31,RBMX,PRPF19,CRNKL1,CWC15,SF3B6,LUC7L3,SMU1
1_Member	GO Biological Processes	GO:0000375	RNA splicing, via transesterification reactions	-38.815	-35.4	44/268	988,1655,1660,3181,3183,3187,3190,3192,4686,6421,6626,6627,6632,7919,8241,8899,9128,9129,9343,9775,9785,9879,10189,10212,10236,10291,10432,10492,10521,10594,10713,11338,22913,22916,23020,23450,26121,27316,27339,51340,51503,51639,51747,55234	CDC5L,DDX5,DHX9,HNRNPA2B1,HNRNPC,HNRNPH1,HNRNPK,HNRNPU,NCBP1,SFPQ,SNRPA,SNRPA1,SNRPD1,DDX39B,RBM10,PRPF4B,PRPF4,PRPF3,EFTUD2,EIF4A3,DHX38,DDX46,ALYREF,DDX39A,HNRNPR,SF3A1,RBM14,SYNCRIP,DDX17,PRPF8,USP39,U2AF2,RALY,NCBP2,SNRNP200,SF3B3,PRPF31,RBMX,PRPF19,CRNKL1,CWC15,SF3B6,LUC7L3,SMU1
2_Summary	GO Biological Processes	GO:1903311	regulation of mRNA metabolic process	-27.3137	-23.9657	40/293	207,984,1655,1660,1994,1996,3181,3183,3184,3190,3192,4686,5725,5976,6428,6431,6626,6829,8241,9567,9775,9810,10492,10521,10656,10914,11051,11338,22916,23435,27161,27316,27339,50804,54623,54890,55234,79577,79869,79882,3187,3188,5430,6426,6430	AKT1,CDK11B,DDX5,DHX9,ELAVL1,ELAVL4,HNRNPA2B1,HNRNPC,HNRNPD,HNRNPK,HNRNPU,NCBP1,PTBP1,UPF1,SRSF3,SRSF6,SNRPA,SUPT5H,RBM10,GTPBP1,EIF4A3,RNF40,SYNCRIP,DDX17,KHDRBS3,PAPOLA,NUDT21,U2AF2,NCBP2,TARDBP,AGO2,RBMX,PRPF19,MYEF2,PAF1,ALKBH5,SMU1,CDC73,CPSF7,ZC3H14,HNRNPH1,HNRNPH2,POLR2A,SRSF1,SRSF5
2_Member	GO Biological Processes	GO:1903311	regulation of mRNA metabolic process	-27.3137	-23.9657	40/293	207,984,1655,1660,1994,1996,3181,3183,3184,3190,3192,4686,5725,5976,6428,6431,6626,6829,8241,9567,9775,9810,10492,10521,10656,10914,11051,11338,22916,23435,27161,27316,27339,50804,54623,54890,55234,79577,79869,79882	AKT1,CDK11B,DDX5,DHX9,ELAVL1,ELAVL4,HNRNPA2B1,HNRNPC,HNRNPD,HNRNPK,HNRNPU,NCBP1,PTBP1,UPF1,SRSF3,SRSF6,SNRPA,SUPT5H,RBM10,GTPBP1,EIF4A3,RNF40,SYNCRIP,DDX17,KHDRBS3,PAPOLA,NUDT21,U2AF2,NCBP2,TARDBP,AGO2,RBMX,PRPF19,MYEF2,PAF1,ALKBH5,SMU1,CDC73,CPSF7,ZC3H14
2_Member	GO Biological Processes	GO:0050684	regulation of mRNA processing	-22.7431	-19.4531	27/139	984,1655,1660,3181,3190,3192,4686,5725,6428,6431,6626,6829,8241,9810,10521,10656,10914,11051,11338,22916,27316,27339,54623,55234,79577,79869,79882	CDK11B,DDX5,DHX9,HNRNPA2B1,HNRNPK,HNRNPU,NCBP1,PTBP1,SRSF3,SRSF6,SNRPA,SUPT5H,RBM10,RNF40,DDX17,KHDRBS3,PAPOLA,NUDT21,U2AF2,NCBP2,RBMX,PRPF19,PAF1,SMU1,CDC73,CPSF7,ZC3H14
2_Member	GO Biological Processes	GO:1903312	negative regulation of mRNA metabolic process	-15.4039	-12.3247	18/92	1660,1994,1996,3181,3183,3184,3190,3192,5725,6431,6829,8241,9810,10492,11338,23435,27316,79882	DHX9,ELAVL1,ELAVL4,HNRNPA2B1,HNRNPC,HNRNPD,HNRNPK,HNRNPU,PTBP1,SRSF6,SUPT5H,RBM10,RNF40,SYNCRIP,U2AF2,TARDBP,RBMX,ZC3H14
2_Member	GO Biological Processes	GO:0043484	regulation of RNA splicing	-13.4656	-10.5947	20/154	1655,3181,3187,3188,3190,3192,4686,5430,5725,6426,6428,6430,6431,8241,10521,10656,11338,27316,27339,55234	DDX5,HNRNPA2B1,HNRNPH1,HNRNPH2,HNRNPK,HNRNPU,NCBP1,POLR2A,PTBP1,SRSF1,SRSF3,SRSF5,SRSF6,RBM10,DDX17,KHDRBS3,U2AF2,RBMX,PRPF19,SMU1
2_Member	GO Biological Processes	GO:0050686	negative regulation of mRNA processing	-11.5194	-8.88259	10/29	3181,3190,5725,6431,6829,8241,9810,11338,27316,79882	HNRNPA2B1,HNRNPK,PTBP1,SRSF6,SUPT5H,RBM10,RNF40,U2AF2,RBMX,ZC3H14
2_Member	GO Biological Processes	GO:0048024	regulation of mRNA splicing, via spliceosome	-10.982	-8.36865	15/103	1655,3181,3190,3192,4686,5725,6428,6431,8241,10521,10656,11338,27316,27339,55234	DDX5,HNRNPA2B1,HNRNPK,HNRNPU,NCBP1,PTBP1,SRSF3,SRSF6,RBM10,DDX17,KHDRBS3,U2AF2,RBMX,PRPF19,SMU1
2_Member	GO Biological Processes	GO:0048025	negative regulation of mRNA splicing, via spliceosome	-8.27055	-5.89697	7/20	3181,3190,5725,6431,8241,11338,27316	HNRNPA2B1,HNRNPK,PTBP1,SRSF6,RBM10,U2AF2,RBMX
2_Member	GO Biological Processes	GO:0033119	negative regulation of RNA splicing	-7.50353	-5.19837	7/25	3181,3190,5725,6431,8241,11338,27316	HNRNPA2B1,HNRNPK,PTBP1,SRSF6,RBM10,U2AF2,RBMX
2_Member	GO Biological Processes	GO:0000381	regulation of alternative mRNA splicing, via spliceosome	-6.94017	-4.70129	9/60	1655,3192,5725,6431,8241,10521,10656,27316,55234	DDX5,HNRNPU,PTBP1,SRSF6,RBM10,DDX17,KHDRBS3,RBMX,SMU1
3_Summary	GO Biological Processes	GO:0022618	ribonucleoprotein complex assembly	-17.024	-13.7852	26/206	1660,1968,4686,5591,6426,6430,6431,6632,7520,7919,9129,10291,10594,10713,10856,11051,22907,23020,26121,27161,27339,51340,51747,54505,79577,79869,1736,4736,6129,6165,6217,9775,10521,55226,285855,345630	DHX9,EIF2S3,NCBP1,PRKDC,SRSF1,SRSF5,SRSF6,SNRPD1,XRCC5,DDX39B,PRPF3,SF3A1,PRPF8,USP39,RUVBL2,NUDT21,DHX30,SNRNP200,PRPF31,AGO2,PRPF19,CRNKL1,LUC7L3,DHX29,CDC73,CPSF7,DKC1,RPL10A,RPL7,RPL35A,RPS16,EIF4A3,DDX17,NAT10,RPL7L1,FBLL1
3_Member	GO Biological Processes	GO:0022618	ribonucleoprotein complex assembly	-17.024	-13.7852	26/206	1660,1968,4686,5591,6426,6430,6431,6632,7520,7919,9129,10291,10594,10713,10856,11051,22907,23020,26121,27161,27339,51340,51747,54505,79577,79869	DHX9,EIF2S3,NCBP1,PRKDC,SRSF1,SRSF5,SRSF6,SNRPD1,XRCC5,DDX39B,PRPF3,SF3A1,PRPF8,USP39,RUVBL2,NUDT21,DHX30,SNRNP200,PRPF31,AGO2,PRPF19,CRNKL1,LUC7L3,DHX29,CDC73,CPSF7
3_Member	GO Biological Processes	GO:0022613	ribonucleoprotein complex biogenesis	-16.962	-13.7688	36/444	1660,1736,1968,4686,4736,5591,6129,6165,6217,6426,6430,6431,6632,7520,7919,9129,9775,10291,10521,10594,10713,10856,11051,22907,23020,26121,27161,27339,51340,51747,54505,55226,79577,79869,285855,345630	DHX9,DKC1,EIF2S3,NCBP1,RPL10A,PRKDC,RPL7,RPL35A,RPS16,SRSF1,SRSF5,SRSF6,SNRPD1,XRCC5,DDX39B,PRPF3,EIF4A3,SF3A1,DDX17,PRPF8,USP39,RUVBL2,NUDT21,DHX30,SNRNP200,PRPF31,AGO2,PRPF19,CRNKL1,LUC7L3,DHX29,NAT10,CDC73,CPSF7,RPL7L1,FBLL1
3_Member	GO Biological Processes	GO:0071826	ribonucleoprotein complex subunit organization	-16.6598	-13.508	26/213	1660,1968,4686,5591,6426,6430,6431,6632,7520,7919,9129,10291,10594,10713,10856,11051,22907,23020,26121,27161,27339,51340,51747,54505,79577,79869	DHX9,EIF2S3,NCBP1,PRKDC,SRSF1,SRSF5,SRSF6,SNRPD1,XRCC5,DDX39B,PRPF3,SF3A1,PRPF8,USP39,RUVBL2,NUDT21,DHX30,SNRNP200,PRPF31,AGO2,PRPF19,CRNKL1,LUC7L3,DHX29,CDC73,CPSF7
3_Member	GO Biological Processes	GO:0000245	spliceosomal complex assembly	-9.12447	-6.66374	12/79	4686,6426,6430,6431,6632,7919,10291,10713,23020,27339,51340,51747	NCBP1,SRSF1,SRSF5,SRSF6,SNRPD1,DDX39B,SF3A1,USP39,SNRNP200,PRPF19,CRNKL1,LUC7L3
3_Member	GO Biological Processes	GO:0006376	mRNA splice site selection	-3.28036	-1.50884	5/49	6426,6430,6431,10291,51747	SRSF1,SRSF5,SRSF6,SF3A1,LUC7L3
4_Summary	GO Biological Processes	GO:0006406	mRNA export from nucleus	-16.6366	-13.3977	15/58	3181,4686,5976,7919,9688,10189,10212,10482,22916,54890,55421,55746,57122,57187,84324,1660,6396,6426,6428,1736,3192,8498,207,1994,9349,55705	HNRNPA2B1,NCBP1,UPF1,DDX39B,NUP93,ALYREF,DDX39A,NXF1,NCBP2,ALKBH5,NCBP3,NUP133,NUP107,THOC2,SARNP,DHX9,SEC13,SRSF1,SRSF3,DKC1,HNRNPU,RANBP3,AKT1,ELAVL1,RPL23,IPO9
4_Member	GO Biological Processes	GO:0006406	mRNA export from nucleus	-16.6366	-13.3977	15/58	3181,4686,5976,7919,9688,10189,10212,10482,22916,54890,55421,55746,57122,57187,84324	HNRNPA2B1,NCBP1,UPF1,DDX39B,NUP93,ALYREF,DDX39A,NXF1,NCBP2,ALKBH5,NCBP3,NUP133,NUP107,THOC2,SARNP
4_Member	GO Biological Processes	GO:0006405	RNA export from nucleus	-14.639	-11.622	15/77	3181,4686,5976,7919,9688,10189,10212,10482,22916,54890,55421,55746,57122,57187,84324	HNRNPA2B1,NCBP1,UPF1,DDX39B,NUP93,ALYREF,DDX39A,NXF1,NCBP2,ALKBH5,NCBP3,NUP133,NUP107,THOC2,SARNP
4_Member	GO Biological Processes	GO:0051028	mRNA transport	-14.2343	-11.2964	19/123	1660,3181,4686,5976,6396,6426,6428,7919,9688,10189,10212,10482,22916,54890,55421,55746,57122,57187,84324	DHX9,HNRNPA2B1,NCBP1,UPF1,SEC13,SRSF1,SRSF3,DDX39B,NUP93,ALYREF,DDX39A,NXF1,NCBP2,ALKBH5,NCBP3,NUP133,NUP107,THOC2,SARNP
4_Member	GO Biological Processes	GO:0006403	RNA localization	-13.3143	-10.4829	21/177	1660,1736,3181,3192,4686,5976,6396,6426,6428,7919,9688,10189,10212,10482,22916,54890,55421,55746,57122,57187,84324	DHX9,DKC1,HNRNPA2B1,HNRNPU,NCBP1,UPF1,SEC13,SRSF1,SRSF3,DDX39B,NUP93,ALYREF,DDX39A,NXF1,NCBP2,ALKBH5,NCBP3,NUP133,NUP107,THOC2,SARNP
4_Member	GO Biological Processes	GO:0051168	nuclear export	-12.9291	-10.1339	16/119	3181,4686,5976,7919,8498,9688,10189,10212,10482,22916,54890,55421,55746,57122,57187,84324	HNRNPA2B1,NCBP1,UPF1,DDX39B,RANBP3,NUP93,ALYREF,DDX39A,NXF1,NCBP2,ALKBH5,NCBP3,NUP133,NUP107,THOC2,SARNP
4_Member	GO Biological Processes	GO:0006913	nucleocytoplasmic transport	-12.7165	-9.97054	20/220	207,1994,3181,4686,5976,7919,8498,9349,9688,10189,10212,10482,22916,54890,55421,55705,55746,57122,57187,84324	AKT1,ELAVL1,HNRNPA2B1,NCBP1,UPF1,DDX39B,RANBP3,RPL23,NUP93,ALYREF,DDX39A,NXF1,NCBP2,ALKBH5,NCBP3,IPO9,NUP133,NUP107,THOC2,SARNP
4_Member	GO Biological Processes	GO:0051169	nuclear transport	-12.7165	-9.97054	20/220	207,1994,3181,4686,5976,7919,8498,9349,9688,10189,10212,10482,22916,54890,55421,55705,55746,57122,57187,84324	AKT1,ELAVL1,HNRNPA2B1,NCBP1,UPF1,DDX39B,RANBP3,RPL23,NUP93,ALYREF,DDX39A,NXF1,NCBP2,ALKBH5,NCBP3,IPO9,NUP133,NUP107,THOC2,SARNP
4_Member	GO Biological Processes	GO:0050657	nucleic acid transport	-12.4642	-9.68608	19/153	1660,3181,4686,5976,6396,6426,6428,7919,9688,10189,10212,10482,22916,54890,55421,55746,57122,57187,84324	DHX9,HNRNPA2B1,NCBP1,UPF1,SEC13,SRSF1,SRSF3,DDX39B,NUP93,ALYREF,DDX39A,NXF1,NCBP2,ALKBH5,NCBP3,NUP133,NUP107,THOC2,SARNP
4_Member	GO Biological Processes	GO:0050658	RNA transport	-12.4642	-9.68608	19/153	1660,3181,4686,5976,6396,6426,6428,7919,9688,10189,10212,10482,22916,54890,55421,55746,57122,57187,84324	DHX9,HNRNPA2B1,NCBP1,UPF1,SEC13,SRSF1,SRSF3,DDX39B,NUP93,ALYREF,DDX39A,NXF1,NCBP2,ALKBH5,NCBP3,NUP133,NUP107,THOC2,SARNP
4_Member	GO Biological Processes	GO:0051236	establishment of RNA localization	-12.361	-9.645	19/155	1660,3181,4686,5976,6396,6426,6428,7919,9688,10189,10212,10482,22916,54890,55421,55746,57122,57187,84324	DHX9,HNRNPA2B1,NCBP1,UPF1,SEC13,SRSF1,SRSF3,DDX39B,NUP93,ALYREF,DDX39A,NXF1,NCBP2,ALKBH5,NCBP3,NUP133,NUP107,THOC2,SARNP
4_Member	GO Biological Processes	GO:0015931	nucleobase-containing compound transport	-10.0516	-7.52123	19/209	1660,3181,4686,5976,6396,6426,6428,7919,9688,10189,10212,10482,22916,54890,55421,55746,57122,57187,84324	DHX9,HNRNPA2B1,NCBP1,UPF1,SEC13,SRSF1,SRSF3,DDX39B,NUP93,ALYREF,DDX39A,NXF1,NCBP2,ALKBH5,NCBP3,NUP133,NUP107,THOC2,SARNP
4_Member	GO Biological Processes	GO:0016973	poly(A)+ mRNA export from nucleus	-5.48329	-3.43416	5/23	9688,10482,55746,57187,84324	NUP93,NXF1,NUP133,THOC2,SARNP
4_Member	GO Biological Processes	GO:0006999	nuclear pore organization	-3.43777	-1.71741	3/14	9688,55746,57122	NUP93,NUP133,NUP107
5_Summary	GO Biological Processes	GO:0006956	complement activation	-16.4754	-13.2823	19/122	629,710,714,718,727,729,730,733,735,3493,3500,3501,3502,3514,28400,28423,28452,28461,102723170,2547,3428,4841,5591,6421,7520,10432,4436,283,1660,4940,6672,7726,10270,10492,23521,6188,28912,4035,8291,4323,207,3485,8546,403313,9898,50863,55118,57453,28874,2335,10457,1019,2519,5976,10594,54623,79577,1454,3339,3482,3959,5878,9026,9902,11031,22905,208,6396,8724,9688,9919,10228,23065,23435,26207,375790	CFB,SERPING1,C1QC,C3,C5,C6,C7,C8G,C9,IGHA1,IGHG1,IGHG2,IGHG3,IGKC,IGHV4-28,IGHV3-49,IGHV3-7,IGHV1-69,IGHV3-64D,XRCC6,IFI16,NONO,PRKDC,SFPQ,XRCC5,RBM14,MSH2,ANG,DHX9,OAS3,SP100,TRIM26,AKAP8,SYNCRIP,RPL13A,RPS3,IGKV3-20,LRP1,DYSF,MMP14,AKT1,IGFBP2,AP3B1,PLPP6,UBAP2L,NTM,CRTAC1,DSCAML1,IGKV3D-20,FN1,GPNMB,CDK4,FUCA2,UPF1,PRPF8,PAF1,CDC73,CSNK1E,HSPG2,IGF2R,LGALS3BP,RAB5C,HIP1R,MRC2,RAB31,EPN2,AKT2,S…
5_Member	GO Biological Processes	GO:0006956	complement activation	-16.4754	-13.2823	19/122	629,710,714,718,727,729,730,733,735,3493,3500,3501,3502,3514,28400,28423,28452,28461,102723170	CFB,SERPING1,C1QC,C3,C5,C6,C7,C8G,C9,IGHA1,IGHG1,IGHG2,IGHG3,IGKC,IGHV4-28,IGHV3-49,IGHV3-7,IGHV1-69,IGHV3-64D
5_Member	GO Biological Processes	GO:0006958	complement activation, classical pathway	-16.3327	-13.1809	18/106	710,714,718,727,729,730,733,735,3493,3500,3501,3502,3514,28400,28423,28452,28461,102723170	SERPING1,C1QC,C3,C5,C6,C7,C8G,C9,IGHA1,IGHG1,IGHG2,IGHG3,IGKC,IGHV4-28,IGHV3-49,IGHV3-7,IGHV1-69,IGHV3-64D
5_Member	GO Biological Processes	GO:0002455	humoral immune response mediated by circulating immunoglobulin	-16.0336	-12.9197	18/110	710,714,718,727,729,730,733,735,3493,3500,3501,3502,3514,28400,28423,28452,28461,102723170	SERPING1,C1QC,C3,C5,C6,C7,C8G,C9,IGHA1,IGHG1,IGHG2,IGHG3,IGKC,IGHV4-28,IGHV3-49,IGHV3-7,IGHV1-69,IGHV3-64D
5_Member	GO Biological Processes	GO:0002253	activation of immune response	-15.001	-11.9218	26/326	629,710,714,718,727,729,730,733,735,2547,3428,3493,3500,3501,3502,3514,4841,5591,6421,7520,10432,28400,28423,28452,28461,102723170	CFB,SERPING1,C1QC,C3,C5,C6,C7,C8G,C9,XRCC6,IFI16,IGHA1,IGHG1,IGHG2,IGHG3,IGKC,NONO,PRKDC,SFPQ,XRCC5,RBM14,IGHV4-28,IGHV3-49,IGHV3-7,IGHV1-69,IGHV3-64D
5_Member	GO Biological Processes	GO:0016064	immunoglobulin mediated immune response	-13.79	-10.8979	19/169	710,714,718,727,729,730,733,735,3493,3500,3501,3502,3514,4436,28400,28423,28452,28461,102723170	SERPING1,C1QC,C3,C5,C6,C7,C8G,C9,IGHA1,IGHG1,IGHG2,IGHG3,IGKC,MSH2,IGHV4-28,IGHV3-49,IGHV3-7,IGHV1-69,IGHV3-64D
5_Member	GO Biological Processes	GO:0019724	B cell mediated immunity	-13.6021	-10.7514	19/173	710,714,718,727,729,730,733,735,3493,3500,3501,3502,3514,4436,28400,28423,28452,28461,102723170	SERPING1,C1QC,C3,C5,C6,C7,C8G,C9,IGHA1,IGHG1,IGHG2,IGHG3,IGKC,MSH2,IGHV4-28,IGHV3-49,IGHV3-7,IGHV1-69,IGHV3-64D
5_Member	GO Biological Processes	GO:0045087	innate immune response	-11.9703	-9.3087	34/764	283,629,710,714,718,727,729,730,733,735,1660,2547,3428,3493,3500,3501,3502,3514,4841,4940,5591,6421,6672,7520,7726,10270,10432,10492,23521,28400,28423,28452,28461,102723170	ANG,CFB,SERPING1,C1QC,C3,C5,C6,C7,C8G,C9,DHX9,XRCC6,IFI16,IGHA1,IGHG1,IGHG2,IGHG3,IGKC,NONO,OAS3,PRKDC,SFPQ,SP100,XRCC5,TRIM26,AKAP8,RBM14,SYNCRIP,RPL13A,IGHV4-28,IGHV3-49,IGHV3-7,IGHV1-69,IGHV3-64D
5_Member	GO Biological Processes	GO:0050778	positive regulation of immune response	-11.8715	-9.22247	29/559	629,710,714,718,727,729,730,733,735,1660,2547,3428,3493,3500,3501,3502,3514,4436,4841,5591,6188,6421,7520,10432,28400,28423,28452,28461,102723170	CFB,SERPING1,C1QC,C3,C5,C6,C7,C8G,C9,DHX9,XRCC6,IFI16,IGHA1,IGHG1,IGHG2,IGHG3,IGKC,MSH2,NONO,PRKDC,RPS3,SFPQ,XRCC5,RBM14,IGHV4-28,IGHV3-49,IGHV3-7,IGHV1-69,IGHV3-64D
5_Member	GO Biological Processes	GO:0002449	lymphocyte mediated immunity	-11.5028	-8.86601	19/226	710,714,718,727,729,730,733,735,3493,3500,3501,3502,3514,4436,28400,28423,28452,28461,102723170	SERPING1,C1QC,C3,C5,C6,C7,C8G,C9,IGHA1,IGHG1,IGHG2,IGHG3,IGKC,MSH2,IGHV4-28,IGHV3-49,IGHV3-7,IGHV1-69,IGHV3-64D
5_Member	GO Biological Processes	GO:0006959	humoral immune response	-11.4037	-8.77882	21/290	283,629,710,714,718,727,729,730,733,735,3493,3500,3501,3502,3514,28400,28423,28452,28461,28912,102723170	ANG,CFB,SERPING1,C1QC,C3,C5,C6,C7,C8G,C9,IGHA1,IGHG1,IGHG2,IGHG3,IGKC,IGHV4-28,IGHV3-49,IGHV3-7,IGHV1-69,IGKV3-20,IGHV3-64D
5_Member	GO Biological Processes	GO:0002460	adaptive immune response based on somatic recombination of immune receptors built from immunoglobulin superfamily domains	-11.1711	-8.59078	19/236	710,714,718,727,729,730,733,735,3493,3500,3501,3502,3514,4436,28400,28423,28452,28461,102723170	SERPING1,C1QC,C3,C5,C6,C7,C8G,C9,IGHA1,IGHG1,IGHG2,IGHG3,IGKC,MSH2,IGHV4-28,IGHV3-49,IGHV3-7,IGHV1-69,IGHV3-64D
5_Member	GO Biological Processes	GO:0002443	leukocyte mediated immunity	-10.1558	-7.63478	19/270	710,714,718,727,729,730,733,735,3493,3500,3501,3502,3514,4436,28400,28423,28452,28461,102723170	SERPING1,C1QC,C3,C5,C6,C7,C8G,C9,IGHA1,IGHG1,IGHG2,IGHG3,IGKC,MSH2,IGHV4-28,IGHV3-49,IGHV3-7,IGHV1-69,IGHV3-64D
5_Member	GO Biological Processes	GO:0002252	immune effector process	-9.04717	-6.6249	22/428	629,710,714,718,727,729,730,733,735,3493,3500,3501,3502,3514,4035,4436,8291,28400,28423,28452,28461,102723170	CFB,SERPING1,C1QC,C3,C5,C6,C7,C8G,C9,IGHA1,IGHG1,IGHG2,IGHG3,IGKC,LRP1,MSH2,DYSF,IGHV4-28,IGHV3-49,IGHV3-7,IGHV1-69,IGHV3-64D
5_Member	GO Biological Processes	GO:0006910	phagocytosis, recognition	-7.52917	-5.21686	10/89	3493,3500,3501,3502,3514,28400,28423,28452,28461,102723170	IGHA1,IGHG1,IGHG2,IGHG3,IGKC,IGHV4-28,IGHV3-49,IGHV3-7,IGHV1-69,IGHV3-64D
5_Member	GO Biological Processes	GO:0050871	positive regulation of B cell activation	-7.17496	-4.89565	12/152	3493,3500,3501,3502,3514,4323,4436,28400,28423,28452,28461,102723170	IGHA1,IGHG1,IGHG2,IGHG3,IGKC,MMP14,MSH2,IGHV4-28,IGHV3-49,IGHV3-7,IGHV1-69,IGHV3-64D
5_Member	GO Biological Processes	GO:0051251	positive regulation of lymphocyte activation	-7.12404	-4.8552	18/371	207,2547,3485,3493,3500,3501,3502,3514,4323,4436,5591,6188,8546,28400,28423,28452,28461,102723170	AKT1,XRCC6,IGFBP2,IGHA1,IGHG1,IGHG2,IGHG3,IGKC,MMP14,MSH2,PRKDC,RPS3,AP3B1,IGHV4-28,IGHV3-49,IGHV3-7,IGHV1-69,IGHV3-64D
5_Member	GO Biological Processes	GO:0002696	positive regulation of leukocyte activation	-6.99606	-4.74742	19/421	207,2547,3485,3493,3500,3501,3502,3514,4323,4436,5591,6188,8546,28400,28423,28452,28461,403313,102723170	AKT1,XRCC6,IGFBP2,IGHA1,IGHG1,IGHG2,IGHG3,IGKC,MMP14,MSH2,PRKDC,RPS3,AP3B1,IGHV4-28,IGHV3-49,IGHV3-7,IGHV1-69,PLPP6,IGHV3-64D
5_Member	GO Biological Processes	GO:0050867	positive regulation of cell activation	-6.76134	-4.55414	19/436	207,2547,3485,3493,3500,3501,3502,3514,4323,4436,5591,6188,8546,28400,28423,28452,28461,403313,102723170	AKT1,XRCC6,IGFBP2,IGHA1,IGHG1,IGHG2,IGHG3,IGKC,MMP14,MSH2,PRKDC,RPS3,AP3B1,IGHV4-28,IGHV3-49,IGHV3-7,IGHV1-69,PLPP6,IGHV3-64D
5_Member	GO Biological Processes	GO:0050853	B cell receptor signaling pathway	-6.57349	-4.376	10/112	3493,3500,3501,3502,3514,28400,28423,28452,28461,102723170	IGHA1,IGHG1,IGHG2,IGHG3,IGKC,IGHV4-28,IGHV3-49,IGHV3-7,IGHV1-69,IGHV3-64D
5_Member	GO Biological Processes	GO:0006911	phagocytosis, engulfment	-6.4657	-4.28383	10/115	3493,3500,3501,3502,3514,28400,28423,28452,28461,102723170	IGHA1,IGHG1,IGHG2,IGHG3,IGKC,IGHV4-28,IGHV3-49,IGHV3-7,IGHV1-69,IGHV3-64D
5_Member	GO Biological Processes	GO:0099024	plasma membrane invagination	-6.16092	-4.00522	10/124	3493,3500,3501,3502,3514,28400,28423,28452,28461,102723170	IGHA1,IGHG1,IGHG2,IGHG3,IGKC,IGHV4-28,IGHV3-49,IGHV3-7,IGHV1-69,IGHV3-64D
5_Member	GO Biological Processes	GO:0010324	membrane invagination	-5.94115	-3.81991	10/131	3493,3500,3501,3502,3514,28400,28423,28452,28461,102723170	IGHA1,IGHG1,IGHG2,IGHG3,IGKC,IGHV4-28,IGHV3-49,IGHV3-7,IGHV1-69,IGHV3-64D
5_Member	GO Biological Processes	GO:0008037	cell recognition	-5.90638	-3.77016	14/210	3493,3500,3501,3502,3514,9898,28400,28423,28452,28461,50863,55118,57453,102723170	IGHA1,IGHG1,IGHG2,IGHG3,IGKC,UBAP2L,IGHV4-28,IGHV3-49,IGHV3-7,IGHV1-69,NTM,CRTAC1,DSCAML1,IGHV3-64D
5_Member	GO Biological Processes	GO:0050864	regulation of B cell activation	-5.88842	-3.77085	12/200	3493,3500,3501,3502,3514,4323,4436,28400,28423,28452,28461,102723170	IGHA1,IGHG1,IGHG2,IGHG3,IGKC,MMP14,MSH2,IGHV4-28,IGHV3-49,IGHV3-7,IGHV1-69,IGHV3-64D
5_Member	GO Biological Processes	GO:0002250	adaptive immune response	-5.66272	-3.5734	21/617	710,714,718,727,729,730,733,735,3493,3500,3501,3502,3514,4436,28400,28423,28452,28461,28874,28912,102723170	SERPING1,C1QC,C3,C5,C6,C7,C8G,C9,IGHA1,IGHG1,IGHG2,IGHG3,IGKC,MSH2,IGHV4-28,IGHV3-49,IGHV3-7,IGHV1-69,IGKV3D-20,IGKV3-20,IGHV3-64D
5_Member	GO Biological Processes	GO:0002694	regulation of leukocyte activation	-5.53252	-3.47293	21/629	207,2335,2547,3485,3493,3500,3501,3502,3514,4323,4436,5591,6188,8546,10457,28400,28423,28452,28461,403313,102723170	AKT1,FN1,XRCC6,IGFBP2,IGHA1,IGHG1,IGHG2,IGHG3,IGKC,MMP14,MSH2,PRKDC,RPS3,AP3B1,GPNMB,IGHV4-28,IGHV3-49,IGHV3-7,IGHV1-69,PLPP6,IGHV3-64D
5_Member	GO Biological Processes	GO:0051249	regulation of lymphocyte activation	-5.47426	-3.43036	19/532	207,2547,3485,3493,3500,3501,3502,3514,4323,4436,5591,6188,8546,10457,28400,28423,28452,28461,102723170	AKT1,XRCC6,IGFBP2,IGHA1,IGHG1,IGHG2,IGHG3,IGKC,MMP14,MSH2,PRKDC,RPS3,AP3B1,GPNMB,IGHV4-28,IGHV3-49,IGHV3-7,IGHV1-69,IGHV3-64D
5_Member	GO Biological Processes	GO:0009617	response to bacterium	-5.10024	-3.09464	22/726	207,283,718,1019,2519,3493,3500,3501,3502,3514,4940,5976,10270,10594,28400,28423,28452,28461,28912,54623,79577,102723170	AKT1,ANG,C3,CDK4,FUCA2,IGHA1,IGHG1,IGHG2,IGHG3,IGKC,OAS3,UPF1,AKAP8,PRPF8,IGHV4-28,IGHV3-49,IGHV3-7,IGHV1-69,IGKV3-20,PAF1,CDC73,IGHV3-64D
5_Member	GO Biological Processes	GO:0050865	regulation of cell activation	-5.0063	-3.01458	21/681	207,2335,2547,3485,3493,3500,3501,3502,3514,4323,4436,5591,6188,8546,10457,28400,28423,28452,28461,403313,102723170	AKT1,FN1,XRCC6,IGFBP2,IGHA1,IGHG1,IGHG2,IGHG3,IGKC,MMP14,MSH2,PRKDC,RPS3,AP3B1,GPNMB,IGHV4-28,IGHV3-49,IGHV3-7,IGHV1-69,PLPP6,IGHV3-64D
5_Member	GO Biological Processes	GO:0006897	endocytosis	-4.8401	-2.8345	20/489	1454,3339,3482,3493,3500,3501,3502,3514,3959,4035,5878,9026,9902,11031,22905,28400,28423,28452,28461,102723170	CSNK1E,HSPG2,IGF2R,IGHA1,IGHG1,IGHG2,IGHG3,IGKC,LGALS3BP,LRP1,RAB5C,HIP1R,MRC2,RAB31,EPN2,IGHV4-28,IGHV3-49,IGHV3-7,IGHV1-69,IGHV3-64D
5_Member	GO Biological Processes	GO:0006909	phagocytosis	-4.46799	-2.55361	11/233	3493,3500,3501,3502,3514,4035,28400,28423,28452,28461,102723170	IGHA1,IGHG1,IGHG2,IGHG3,IGKC,LRP1,IGHV4-28,IGHV3-49,IGHV3-7,IGHV1-69,IGHV3-64D
5_Member	GO Biological Processes	GO:0050851	antigen receptor-mediated signaling pathway	-4.37664	-2.47577	10/197	3493,3500,3501,3502,3514,28400,28423,28452,28461,102723170	IGHA1,IGHG1,IGHG2,IGHG3,IGKC,IGHV4-28,IGHV3-49,IGHV3-7,IGHV1-69,IGHV3-64D
5_Member	GO Biological Processes	GO:0042742	defense response to bacterium	-4.13033	-2.26762	13/347	283,3493,3500,3501,3502,3514,4940,28400,28423,28452,28461,28912,102723170	ANG,IGHA1,IGHG1,IGHG2,IGHG3,IGKC,OAS3,IGHV4-28,IGHV3-49,IGHV3-7,IGHV1-69,IGKV3-20,IGHV3-64D
5_Member	GO Biological Processes	GO:0061024	membrane organization	-3.762	-1.90733	24/774	207,208,3493,3500,3501,3502,3514,6396,8291,8546,8724,9026,9688,9919,10228,23065,23435,26207,28400,28423,28452,28461,375790,102723170	AKT1,AKT2,IGHA1,IGHG1,IGHG2,IGHG3,IGKC,SEC13,DYSF,AP3B1,SNX3,HIP1R,NUP93,SEC16A,STX6,EMC1,TARDBP,PITPNC1,IGHV4-28,IGHV3-49,IGHV3-7,IGHV1-69,AGRN,IGHV3-64D
5_Member	GO Biological Processes	GO:0002429	immune response-activating cell surface receptor signaling pathway	-3.54161	-1.80333	10/249	3493,3500,3501,3502,3514,28400,28423,28452,28461,102723170	IGHA1,IGHG1,IGHG2,IGHG3,IGKC,IGHV4-28,IGHV3-49,IGHV3-7,IGHV1-69,IGHV3-64D
5_Member	GO Biological Processes	GO:0002757	immune response-activating signal transduction	-3.54161	-1.80333	10/249	3493,3500,3501,3502,3514,28400,28423,28452,28461,102723170	IGHA1,IGHG1,IGHG2,IGHG3,IGKC,IGHV4-28,IGHV3-49,IGHV3-7,IGHV1-69,IGHV3-64D
5_Member	GO Biological Processes	GO:0002764	immune response-regulating signaling pathway	-3.49201	-1.76129	12/351	3493,3500,3501,3502,3514,4940,8546,28400,28423,28452,28461,102723170	IGHA1,IGHG1,IGHG2,IGHG3,IGKC,OAS3,AP3B1,IGHV4-28,IGHV3-49,IGHV3-7,IGHV1-69,IGHV3-64D
5_Member	GO Biological Processes	GO:0002768	immune response-regulating cell surface receptor signaling pathway	-3.16797	-1.49467	10/278	3493,3500,3501,3502,3514,28400,28423,28452,28461,102723170	IGHA1,IGHG1,IGHG2,IGHG3,IGKC,IGHV4-28,IGHV3-49,IGHV3-7,IGHV1-69,IGHV3-64D
6_Summary	GO Biological Processes	GO:0071103	DNA conformation change	-15.2269	-12.1799	29/314	1108,1660,2547,3009,3181,4171,4172,4174,4175,4176,4204,5813,5928,5965,5976,5985,6117,6418,7520,9555,10270,10856,11335,22985,53615,54623,55506,83743,128312,4782,5424,6240,6749,10189,11198,29803,92675,163859,988,1642,3428,4436,4437,4841,5591,5929,6188,6421,6672,9031,22880,23244,27339,1736,9219,18,3959,10656,11270,55705	CHD4,DHX9,XRCC6,H1-5,HNRNPA2B1,MCM2,MCM3,MCM5,MCM6,MCM7,MECP2,PURA,RBBP4,RECQL,UPF1,RFC5,RPA1,SET,XRCC5,MACROH2A1,AKAP8,RUVBL2,CBX3,ACIN1,MBD3,PAF1,MACROH2A2,GRWD1,H2BU1,NFIC,POLD1,RRM1,SSRP1,ALYREF,SUPT16H,REPIN1,DTD1,SDE2,CDC5L,DDB1,IFI16,MSH2,MSH3,NONO,PRKDC,RBBP5,RPS3,SFPQ,SP100,BAZ1B,MORC2,PDS5A,PRPF19,DKC1,MTA2,ABAT,LGALS3BP,KHDRBS3,NRM,IPO9
6_Member	GO Biological Processes	GO:0071103	DNA conformation change	-15.2269	-12.1799	29/314	1108,1660,2547,3009,3181,4171,4172,4174,4175,4176,4204,5813,5928,5965,5976,5985,6117,6418,7520,9555,10270,10856,11335,22985,53615,54623,55506,83743,128312	CHD4,DHX9,XRCC6,H1-5,HNRNPA2B1,MCM2,MCM3,MCM5,MCM6,MCM7,MECP2,PURA,RBBP4,RECQL,UPF1,RFC5,RPA1,SET,XRCC5,MACROH2A1,AKAP8,RUVBL2,CBX3,ACIN1,MBD3,PAF1,MACROH2A2,GRWD1,H2BU1
6_Member	GO Biological Processes	GO:0006260	DNA replication	-14.4714	-11.4544	23/195	1660,4171,4172,4174,4175,4176,4782,5424,5813,5928,5965,5976,5985,6117,6240,6418,6749,10189,11198,29803,83743,92675,163859	DHX9,MCM2,MCM3,MCM5,MCM6,MCM7,NFIC,POLD1,PURA,RBBP4,RECQL,UPF1,RFC5,RPA1,RRM1,SET,SSRP1,ALYREF,SUPT16H,REPIN1,GRWD1,DTD1,SDE2
6_Member	GO Biological Processes	GO:0032392	DNA geometric change	-13.3581	-10.5452	15/93	1108,1660,2547,3181,4171,4172,4174,4175,4176,5965,5976,5985,6117,7520,10856	CHD4,DHX9,XRCC6,HNRNPA2B1,MCM2,MCM3,MCM5,MCM6,MCM7,RECQL,UPF1,RFC5,RPA1,XRCC5,RUVBL2
6_Member	GO Biological Processes	GO:0032508	DNA duplex unwinding	-12.4915	-9.78976	14/87	1108,1660,2547,4171,4172,4174,4175,4176,5965,5976,5985,6117,7520,10856	CHD4,DHX9,XRCC6,MCM2,MCM3,MCM5,MCM6,MCM7,RECQL,UPF1,RFC5,RPA1,XRCC5,RUVBL2
6_Member	GO Biological Processes	GO:0006974	cellular response to DNA damage stimulus	-12.1558	-9.48119	33/709	988,1642,2547,3428,4171,4172,4174,4175,4176,4436,4437,4841,5424,5591,5929,5965,5976,5985,6117,6188,6240,6421,6672,6749,7520,9031,10856,11198,11335,22880,23244,27339,163859	CDC5L,DDB1,XRCC6,IFI16,MCM2,MCM3,MCM5,MCM6,MCM7,MSH2,MSH3,NONO,POLD1,PRKDC,RBBP5,RECQL,UPF1,RFC5,RPA1,RPS3,RRM1,SFPQ,SP100,SSRP1,XRCC5,BAZ1B,RUVBL2,SUPT16H,CBX3,MORC2,PDS5A,PRPF19,SDE2
6_Member	GO Biological Processes	GO:0006281	DNA repair	-11.329	-8.71565	26/469	988,1642,2547,4171,4172,4174,4175,4176,4436,4437,4841,5424,5591,5965,5976,5985,6117,6188,6240,6421,6749,7520,10856,11198,23244,27339	CDC5L,DDB1,XRCC6,MCM2,MCM3,MCM5,MCM6,MCM7,MSH2,MSH3,NONO,POLD1,PRKDC,RECQL,UPF1,RFC5,RPA1,RPS3,RRM1,SFPQ,SSRP1,XRCC5,RUVBL2,SUPT16H,PDS5A,PRPF19
6_Member	GO Biological Processes	GO:0006259	DNA metabolic process	-10.1611	-7.63478	30/703	988,1642,1736,2547,4171,4172,4174,4175,4176,4436,4437,4841,5424,5591,5965,5976,5985,6117,6188,6240,6421,6672,6749,7520,9219,10189,10856,11198,23244,27339	CDC5L,DDB1,DKC1,XRCC6,MCM2,MCM3,MCM5,MCM6,MCM7,MSH2,MSH3,NONO,POLD1,PRKDC,RECQL,UPF1,RFC5,RPA1,RPS3,RRM1,SFPQ,SP100,SSRP1,XRCC5,MTA2,ALYREF,RUVBL2,SUPT16H,PDS5A,PRPF19
6_Member	GO Biological Processes	GO:0006268	DNA unwinding involved in DNA replication	-9.53596	-7.03303	8/22	4171,4172,4174,4175,4176,5813,5965,6117	MCM2,MCM3,MCM5,MCM6,MCM7,PURA,RECQL,RPA1
6_Member	GO Biological Processes	GO:0006261	DNA-dependent DNA replication	-7.93585	-5.5688	12/130	4171,4172,4174,4175,4176,5424,5965,5976,5985,6117,6240,10189	MCM2,MCM3,MCM5,MCM6,MCM7,POLD1,RECQL,UPF1,RFC5,RPA1,RRM1,ALYREF
6_Member	Oncogenic Signatures	M2802	RB P107 DN.V1 UP	-7.56346	-5.25115	13/130	18,3959,4171,4174,4175,4176,5424,5985,6117,6240,10656,11270,55705	ABAT,LGALS3BP,MCM2,MCM5,MCM6,MCM7,POLD1,RFC5,RPA1,RRM1,KHDRBS3,NRM,IPO9
6_Member	GO Biological Processes	GO:0000727	double-strand break repair via break-induced replication	-7.07101	-4.80731	5/12	4171,4172,4174,4175,4176	MCM2,MCM3,MCM5,MCM6,MCM7
6_Member	GO Biological Processes	GO:0006310	DNA recombination	-7.06353	-4.80491	14/221	4171,4172,4174,4175,4176,4436,4437,4841,5591,5965,6117,6421,7520,10856	MCM2,MCM3,MCM5,MCM6,MCM7,MSH2,MSH3,NONO,PRKDC,RECQL,RPA1,SFPQ,XRCC5,RUVBL2
6_Member	GO Biological Processes	GO:0006302	double-strand break repair	-6.90927	-4.66554	13/193	2547,4171,4172,4174,4175,4176,4436,5591,5965,6117,6421,7520,27339	XRCC6,MCM2,MCM3,MCM5,MCM6,MCM7,MSH2,PRKDC,RECQL,RPA1,SFPQ,XRCC5,PRPF19
6_Member	GO Biological Processes	GO:0006270	DNA replication initiation	-5.65822	-3.55852	6/29	4171,4172,4174,4175,4176,5813	MCM2,MCM3,MCM5,MCM6,MCM7,PURA
6_Member	GO Biological Processes	GO:0000724	double-strand break repair via homologous recombination	-4.92007	-2.94179	8/103	4171,4172,4174,4175,4176,5965,6117,6421	MCM2,MCM3,MCM5,MCM6,MCM7,RECQL,RPA1,SFPQ
6_Member	GO Biological Processes	GO:0000725	recombinational repair	-4.85862	-2.89614	8/105	4171,4172,4174,4175,4176,5965,6117,6421	MCM2,MCM3,MCM5,MCM6,MCM7,RECQL,RPA1,SFPQ
6_Member	GO Biological Processes	GO:0033260	nuclear DNA replication	-3.99689	-2.1617	4/24	4171,4172,4175,5976	MCM2,MCM3,MCM6,UPF1
6_Member	GO Biological Processes	GO:0044786	cell cycle DNA replication	-3.92471	-2.1089	4/25	4171,4172,4175,5976	MCM2,MCM3,MCM6,UPF1
6_Member	GO Biological Processes	GO:1902969	mitotic DNA replication	-3.6498	-1.89283	3/12	4171,4172,4175	MCM2,MCM3,MCM6
7_Summary	GO Biological Processes	GO:0006417	regulation of translation	-13.9052	-10.9908	29/464	207,208,283,1660,1968,1981,1994,3184,3192,3609,4686,5591,5976,6188,6203,8662,9689,9775,10399,10492,10985,22916,23435,23521,27161,28969,54505,55226,84324,1736,3183,8241,50804,54890,79882,1996,9567,5270,7076,7078,8724,9349,23450	AKT1,AKT2,ANG,DHX9,EIF2S3,EIF4G1,ELAVL1,HNRNPD,HNRNPU,ILF3,NCBP1,PRKDC,UPF1,RPS3,RPS9,EIF3B,BZW1,EIF4A3,RACK1,SYNCRIP,GCN1,NCBP2,TARDBP,RPL13A,AGO2,BZW2,DHX29,NAT10,SARNP,DKC1,HNRNPC,RBM10,MYEF2,ALKBH5,ZC3H14,ELAVL4,GTPBP1,SERPINE2,TIMP1,TIMP3,SNX3,RPL23,SF3B3
7_Member	GO Biological Processes	GO:0006417	regulation of translation	-13.9052	-10.9908	29/464	207,208,283,1660,1968,1981,1994,3184,3192,3609,4686,5591,5976,6188,6203,8662,9689,9775,10399,10492,10985,22916,23435,23521,27161,28969,54505,55226,84324	AKT1,AKT2,ANG,DHX9,EIF2S3,EIF4G1,ELAVL1,HNRNPD,HNRNPU,ILF3,NCBP1,PRKDC,UPF1,RPS3,RPS9,EIF3B,BZW1,EIF4A3,RACK1,SYNCRIP,GCN1,NCBP2,TARDBP,RPL13A,AGO2,BZW2,DHX29,NAT10,SARNP
7_Member	GO Biological Processes	GO:0034248	regulation of cellular amide metabolic process	-12.506	-9.78996	29/527	207,208,283,1660,1968,1981,1994,3184,3192,3609,4686,5591,5976,6188,6203,8662,9689,9775,10399,10492,10985,22916,23435,23521,27161,28969,54505,55226,84324	AKT1,AKT2,ANG,DHX9,EIF2S3,EIF4G1,ELAVL1,HNRNPD,HNRNPU,ILF3,NCBP1,PRKDC,UPF1,RPS3,RPS9,EIF3B,BZW1,EIF4A3,RACK1,SYNCRIP,GCN1,NCBP2,TARDBP,RPL13A,AGO2,BZW2,DHX29,NAT10,SARNP
7_Member	GO Biological Processes	GO:0043487	regulation of RNA stability	-9.64224	-7.13931	15/166	207,1660,1736,1994,3183,3184,3192,5976,8241,10492,23435,27161,50804,54890,79882	AKT1,DHX9,DKC1,ELAVL1,HNRNPC,HNRNPD,HNRNPU,UPF1,RBM10,SYNCRIP,TARDBP,AGO2,MYEF2,ALKBH5,ZC3H14
7_Member	GO Biological Processes	GO:0061013	regulation of mRNA catabolic process	-9.62356	-7.11167	17/172	207,1660,1994,1996,3183,3184,3192,5976,8241,9567,9775,10492,23435,27161,50804,54890,79882	AKT1,DHX9,ELAVL1,ELAVL4,HNRNPC,HNRNPD,HNRNPU,UPF1,RBM10,GTPBP1,EIF4A3,SYNCRIP,TARDBP,AGO2,MYEF2,ALKBH5,ZC3H14
7_Member	GO Biological Processes	GO:0043488	regulation of mRNA stability	-9.07308	-6.62814	14/154	207,1660,1994,3183,3184,3192,5976,8241,10492,23435,27161,50804,54890,79882	AKT1,DHX9,ELAVL1,HNRNPC,HNRNPD,HNRNPU,UPF1,RBM10,SYNCRIP,TARDBP,AGO2,MYEF2,ALKBH5,ZC3H14
7_Member	GO Biological Processes	GO:0045727	positive regulation of translation	-8.54201	-6.14823	13/141	1660,1968,1981,1994,3184,3192,5591,6203,9775,10492,27161,54505,55226	DHX9,EIF2S3,EIF4G1,ELAVL1,HNRNPD,HNRNPU,PRKDC,RPS9,EIF4A3,SYNCRIP,AGO2,DHX29,NAT10
7_Member	GO Biological Processes	GO:0043489	RNA stabilization	-7.96276	-5.62697	10/62	1660,1736,1994,1996,3183,3184,3192,8241,10492,23435	DHX9,DKC1,ELAVL1,ELAVL4,HNRNPC,HNRNPD,HNRNPU,RBM10,SYNCRIP,TARDBP
7_Member	GO Biological Processes	GO:0034250	positive regulation of cellular amide metabolic process	-7.65096	-5.30293	13/167	1660,1968,1981,1994,3184,3192,5591,6203,9775,10492,27161,54505,55226	DHX9,EIF2S3,EIF4G1,ELAVL1,HNRNPD,HNRNPU,PRKDC,RPS9,EIF4A3,SYNCRIP,AGO2,DHX29,NAT10
7_Member	GO Biological Processes	GO:0048255	mRNA stabilization	-7.427	-5.1315	9/53	1660,1994,1996,3183,3184,3192,8241,10492,23435	DHX9,ELAVL1,ELAVL4,HNRNPC,HNRNPD,HNRNPU,RBM10,SYNCRIP,TARDBP
7_Member	GO Biological Processes	GO:1902369	negative regulation of RNA catabolic process	-7.08778	-4.82407	10/76	1660,1736,1994,1996,3183,3184,3192,8241,10492,23435	DHX9,DKC1,ELAVL1,ELAVL4,HNRNPC,HNRNPD,HNRNPU,RBM10,SYNCRIP,TARDBP
7_Member	GO Biological Processes	GO:1902373	negative regulation of mRNA catabolic process	-6.69074	-4.48271	9/64	1660,1994,1996,3183,3184,3192,8241,10492,23435	DHX9,ELAVL1,ELAVL4,HNRNPC,HNRNPD,HNRNPU,RBM10,SYNCRIP,TARDBP
7_Member	GO Biological Processes	GO:0009895	negative regulation of catabolic process	-6.28216	-4.11435	18/322	207,1660,1736,1981,1994,1996,3183,3184,3192,5270,7076,7078,8241,8724,9349,10492,23435,23450	AKT1,DHX9,DKC1,EIF4G1,ELAVL1,ELAVL4,HNRNPC,HNRNPD,HNRNPU,SERPINE2,TIMP1,TIMP3,RBM10,SNX3,RPL23,SYNCRIP,TARDBP,SF3B3
7_Member	GO Biological Processes	GO:0031330	negative regulation of cellular catabolic process	-6.14412	-3.99239	14/263	207,1660,1736,1981,1994,3183,3184,3192,7076,7078,8241,9349,10492,23435	AKT1,DHX9,DKC1,EIF4G1,ELAVL1,HNRNPC,HNRNPD,HNRNPU,TIMP1,TIMP3,RBM10,RPL23,SYNCRIP,TARDBP
7_Member	GO Biological Processes	GO:0070934	CRD-mediated mRNA stabilization	-5.86974	-3.7558	4/9	1660,3184,3192,10492	DHX9,HNRNPD,HNRNPU,SYNCRIP
7_Member	GO Biological Processes	GO:0070935	3'-UTR-mediated mRNA stabilization	-5.35007	-3.29367	5/19	1994,1996,3183,8241,23435	ELAVL1,ELAVL4,HNRNPC,RBM10,TARDBP
7_Member	GO Biological Processes	GO:1900152	negative regulation of nuclear-transcribed mRNA catabolic process, deadenylation-dependent decay	-5.28616	-3.2633	4/12	1660,3184,3192,10492	DHX9,HNRNPD,HNRNPU,SYNCRIP
7_Member	GO Biological Processes	GO:1900151	regulation of nuclear-transcribed mRNA catabolic process, deadenylation-dependent decay	-5.20321	-3.18906	5/26	1660,3184,3192,10492,27161	DHX9,HNRNPD,HNRNPU,SYNCRIP,AGO2
7_Member	GO Biological Processes	GO:2000765	regulation of cytoplasmic translation	-5.03619	-3.03896	5/28	1660,3184,3192,10492,23521	DHX9,HNRNPD,HNRNPU,SYNCRIP,RPL13A
7_Member	GO Biological Processes	GO:2000767	positive regulation of cytoplasmic translation	-4.85627	-2.89614	4/15	1660,3184,3192,10492	DHX9,HNRNPD,HNRNPU,SYNCRIP
8_Summary	GO Biological Processes	GO:0031440	regulation of mRNA 3'-end processing	-13.3572	-10.5065	11/28	4686,6626,6829,9810,10914,11051,22916,54623,79577,79869,79882	NCBP1,SNRPA,SUPT5H,RNF40,PAPOLA,NUDT21,NCBP2,PAF1,CDC73,CPSF7,ZC3H14
8_Member	GO Biological Processes	GO:0031440	regulation of mRNA 3'-end processing	-13.3572	-10.5065	11/28	4686,6626,6829,9810,10914,11051,22916,54623,79577,79869,79882	NCBP1,SNRPA,SUPT5H,RNF40,PAPOLA,NUDT21,NCBP2,PAF1,CDC73,CPSF7,ZC3H14
8_Member	GO Biological Processes	GO:1900363	regulation of mRNA polyadenylation	-7.01138	-4.76274	6/18	6626,6829,9810,11051,79869,79882	SNRPA,SUPT5H,RNF40,NUDT21,CPSF7,ZC3H14
8_Member	GO Biological Processes	GO:1900364	negative regulation of mRNA polyadenylation	-4.23069	-2.35563	3/8	6829,9810,79882	SUPT5H,RNF40,ZC3H14
8_Member	GO Biological Processes	GO:0031441	negative regulation of mRNA 3'-end processing	-4.05794	-2.20976	3/9	6829,9810,79882	SUPT5H,RNF40,ZC3H14
9_Summary	GO Biological Processes	GO:0002181	cytoplasmic translation	-11.5415	-8.89244	16/112	1819,1968,1973,1981,4736,6129,6138,6165,6167,6188,6203,6210,6217,9349,23521,54505,3376,5122,8662,9567,10056,10399,10985,27161,51520,1200,1203,2028,3074,3157,10654,55512,84618,4686,9689,22916,28969	DRG2,EIF2S3,EIF4A1,EIF4G1,RPL10A,RPL7,RPL15,RPL35A,RPL37,RPS3,RPS9,RPS15A,RPS16,RPL23,RPL13A,DHX29,IARS1,PCSK1,EIF3B,GTPBP1,FARSB,RACK1,GCN1,AGO2,LARS1,TPP1,CLN5,ENPEP,HEXB,HMGCS1,PMVK,SMPD3,NT5C1A,NCBP1,BZW1,NCBP2,BZW2
9_Member	GO Biological Processes	GO:0002181	cytoplasmic translation	-11.5415	-8.89244	16/112	1819,1968,1973,1981,4736,6129,6138,6165,6167,6188,6203,6210,6217,9349,23521,54505	DRG2,EIF2S3,EIF4A1,EIF4G1,RPL10A,RPL7,RPL15,RPL35A,RPL37,RPS3,RPS9,RPS15A,RPS16,RPL23,RPL13A,DHX29
9_Member	GO Biological Processes	GO:0043043	peptide biosynthetic process	-10.4826	-7.91271	25/359	1819,1968,1973,1981,3376,4736,5122,6129,6138,6165,6167,6188,6203,6210,6217,8662,9349,9567,10056,10399,10985,23521,27161,51520,54505	DRG2,EIF2S3,EIF4A1,EIF4G1,IARS1,RPL10A,PCSK1,RPL7,RPL15,RPL35A,RPL37,RPS3,RPS9,RPS15A,RPS16,EIF3B,RPL23,GTPBP1,FARSB,RACK1,GCN1,RPL13A,AGO2,LARS1,DHX29
9_Member	GO Biological Processes	GO:0006412	translation	-10.4212	-7.86154	24/332	1819,1968,1973,1981,3376,4736,6129,6138,6165,6167,6188,6203,6210,6217,8662,9349,9567,10056,10399,10985,23521,27161,51520,54505	DRG2,EIF2S3,EIF4A1,EIF4G1,IARS1,RPL10A,RPL7,RPL15,RPL35A,RPL37,RPS3,RPS9,RPS15A,RPS16,EIF3B,RPL23,GTPBP1,FARSB,RACK1,GCN1,RPL13A,AGO2,LARS1,DHX29
9_Member	GO Biological Processes	GO:0006518	peptide metabolic process	-9.68677	-7.16574	28/489	1200,1203,1819,1968,1973,1981,2028,3376,4736,5122,6129,6138,6165,6167,6188,6203,6210,6217,8662,9349,9567,10056,10399,10985,23521,27161,51520,54505	TPP1,CLN5,DRG2,EIF2S3,EIF4A1,EIF4G1,ENPEP,IARS1,RPL10A,PCSK1,RPL7,RPL15,RPL35A,RPL37,RPS3,RPS9,RPS15A,RPS16,EIF3B,RPL23,GTPBP1,FARSB,RACK1,GCN1,RPL13A,AGO2,LARS1,DHX29
9_Member	GO Biological Processes	GO:0043603	cellular amide metabolic process	-8.38785	-6.0009	33/750	1200,1203,1819,1968,1973,1981,2028,3074,3157,3376,4736,5122,6129,6138,6165,6167,6188,6203,6210,6217,8662,9349,9567,10056,10399,10654,10985,23521,27161,51520,54505,55512,84618	TPP1,CLN5,DRG2,EIF2S3,EIF4A1,EIF4G1,ENPEP,HEXB,HMGCS1,IARS1,RPL10A,PCSK1,RPL7,RPL15,RPL35A,RPL37,RPS3,RPS9,RPS15A,RPS16,EIF3B,RPL23,GTPBP1,FARSB,RACK1,PMVK,GCN1,RPL13A,AGO2,LARS1,DHX29,SMPD3,NT5C1A
9_Member	GO Biological Processes	GO:0043604	amide biosynthetic process	-7.99231	-5.64428	25/474	1819,1968,1973,1981,3376,4736,5122,6129,6138,6165,6167,6188,6203,6210,6217,8662,9349,9567,10056,10399,10985,23521,27161,51520,54505	DRG2,EIF2S3,EIF4A1,EIF4G1,IARS1,RPL10A,PCSK1,RPL7,RPL15,RPL35A,RPL37,RPS3,RPS9,RPS15A,RPS16,EIF3B,RPL23,GTPBP1,FARSB,RACK1,GCN1,RPL13A,AGO2,LARS1,DHX29
9_Member	GO Biological Processes	GO:0006446	regulation of translational initiation	-6.79065	-4.57525	9/81	1981,4686,8662,9689,22916,23521,27161,28969,54505	EIF4G1,NCBP1,EIF3B,BZW1,NCBP2,RPL13A,AGO2,BZW2,DHX29
9_Member	GO Biological Processes	GO:0006413	translational initiation	-5.40342	-3.36866	7/63	1968,1973,1981,6188,8662,27161,54505	EIF2S3,EIF4A1,EIF4G1,RPS3,EIF3B,AGO2,DHX29
9_Member	GO Biological Processes	GO:0002183	cytoplasmic translational initiation	-4.15198	-2.28348	4/22	1968,1973,1981,54505	EIF2S3,EIF4A1,EIF4G1,DHX29
10_Summary	GO Biological Processes	GO:0006338	chromatin remodeling	-10.699	-8.10798	22/267	1108,3009,3183,4171,5928,6418,6601,6602,6749,9031,9219,9555,10856,11198,11335,22880,53615,54623,55506,81611,83743,128312,3192,3428,4204,5929,5976,9810,23466,79718,80854,9349,10270,22985,714,718,4323	CHD4,H1-5,HNRNPC,MCM2,RBBP4,SET,SMARCC2,SMARCD1,SSRP1,BAZ1B,MTA2,MACROH2A1,RUVBL2,SUPT16H,CBX3,MORC2,MBD3,PAF1,MACROH2A2,ANP32E,GRWD1,H2BU1,HNRNPU,IFI16,MECP2,RBBP5,UPF1,RNF40,CBX6,TBL1XR1,SETD7,RPL23,AKAP8,ACIN1,C1QC,C3,MMP14
10_Member	GO Biological Processes	GO:0006338	chromatin remodeling	-10.699	-8.10798	22/267	1108,3009,3183,4171,5928,6418,6601,6602,6749,9031,9219,9555,10856,11198,11335,22880,53615,54623,55506,81611,83743,128312	CHD4,H1-5,HNRNPC,MCM2,RBBP4,SET,SMARCC2,SMARCD1,SSRP1,BAZ1B,MTA2,MACROH2A1,RUVBL2,SUPT16H,CBX3,MORC2,MBD3,PAF1,MACROH2A2,ANP32E,GRWD1,H2BU1
10_Member	GO Biological Processes	GO:0006325	chromatin organization	-10.1293	-7.58942	31/569	1108,3009,3183,3192,3428,4171,4204,5928,5929,5976,6418,6601,6602,6749,9031,9219,9555,9810,10856,11198,11335,22880,23466,53615,54623,55506,79718,80854,81611,83743,128312	CHD4,H1-5,HNRNPC,HNRNPU,IFI16,MCM2,MECP2,RBBP4,RBBP5,UPF1,SET,SMARCC2,SMARCD1,SSRP1,BAZ1B,MTA2,MACROH2A1,RNF40,RUVBL2,SUPT16H,CBX3,MORC2,CBX6,MBD3,PAF1,MACROH2A2,TBL1XR1,SETD7,ANP32E,GRWD1,H2BU1
10_Member	GO Biological Processes	GO:0032986	protein-DNA complex disassembly	-8.91962	-6.50465	7/21	6418,6601,6602,6749,9349,11198,83743	SET,SMARCC2,SMARCD1,SSRP1,RPL23,SUPT16H,GRWD1
10_Member	GO Biological Processes	GO:0006333	chromatin assembly or disassembly	-8.77714	-6.35487	17/195	3009,4171,4204,5928,6418,6601,6602,6749,9219,9555,11198,11335,53615,54623,55506,83743,128312	H1-5,MCM2,MECP2,RBBP4,SET,SMARCC2,SMARCD1,SSRP1,MTA2,MACROH2A1,SUPT16H,CBX3,MBD3,PAF1,MACROH2A2,GRWD1,H2BU1
10_Member	GO Biological Processes	GO:0006337	nucleosome disassembly	-7.55256	-5.23412	6/19	6418,6601,6602,6749,11198,83743	SET,SMARCC2,SMARCD1,SSRP1,SUPT16H,GRWD1
10_Member	GO Biological Processes	GO:0031498	chromatin disassembly	-7.55256	-5.23412	6/19	6418,6601,6602,6749,11198,83743	SET,SMARCC2,SMARCD1,SSRP1,SUPT16H,GRWD1
10_Member	GO Biological Processes	GO:0034728	nucleosome organization	-6.80719	-4.58719	14/177	3009,4171,6418,6601,6602,6749,9555,10856,11198,54623,55506,81611,83743,128312	H1-5,MCM2,SET,SMARCC2,SMARCD1,SSRP1,MACROH2A1,RUVBL2,SUPT16H,PAF1,MACROH2A2,ANP32E,GRWD1,H2BU1
10_Member	GO Biological Processes	GO:0071824	protein-DNA complex subunit organization	-5.93165	-3.78385	15/240	3009,4171,6418,6601,6602,6749,9349,9555,10856,11198,54623,55506,81611,83743,128312	H1-5,MCM2,SET,SMARCC2,SMARCD1,SSRP1,RPL23,MACROH2A1,RUVBL2,SUPT16H,PAF1,MACROH2A2,ANP32E,GRWD1,H2BU1
10_Member	GO Biological Processes	GO:0006323	DNA packaging	-5.71435	-3.61113	14/218	3009,4171,4204,5928,6418,9555,10270,11335,22985,53615,54623,55506,83743,128312	H1-5,MCM2,MECP2,RBBP4,SET,MACROH2A1,AKAP8,CBX3,ACIN1,MBD3,PAF1,MACROH2A2,GRWD1,H2BU1
10_Member	GO Biological Processes	GO:0031497	chromatin assembly	-5.27255	-3.2193	12/175	3009,4171,4204,5928,6418,9555,11335,53615,54623,55506,83743,128312	H1-5,MCM2,MECP2,RBBP4,SET,MACROH2A1,CBX3,MBD3,PAF1,MACROH2A2,GRWD1,H2BU1
10_Member	GO Biological Processes	GO:0022411	cellular component disassembly	-3.65215	-1.89283	11/288	714,718,4323,6418,6601,6602,6749,9349,11198,22985,83743	C1QC,C3,MMP14,SET,SMARCC2,SMARCD1,SSRP1,RPL23,SUPT16H,ACIN1,GRWD1
10_Member	GO Biological Processes	GO:0032984	protein-containing complex disassembly	-3.37793	-1.66193	7/130	6418,6601,6602,6749,9349,11198,83743	SET,SMARCC2,SMARCD1,SSRP1,RPL23,SUPT16H,GRWD1
10_Member	GO Biological Processes	GO:0006334	nucleosome assembly	-2.78767	-1.08591	7/125	3009,4171,6418,9555,55506,83743,128312	H1-5,MCM2,SET,MACROH2A1,MACROH2A2,GRWD1,H2BU1
11_Summary	GO Biological Processes	GO:0031124	mRNA 3'-end processing	-10.659	-8.07868	11/46	1479,4686,10914,11051,22916,29894,51692,54623,58490,79577,79869,1736,345630,3184,5976,9567,23435,27161,27316,27339	CSTF3,NCBP1,PAPOLA,NUDT21,NCBP2,CPSF1,CPSF3,PAF1,RPRD1B,CDC73,CPSF7,DKC1,FBLL1,HNRNPD,UPF1,GTPBP1,TARDBP,AGO2,RBMX,PRPF19
11_Member	GO Biological Processes	GO:0031124	mRNA 3'-end processing	-10.659	-8.07868	11/46	1479,4686,10914,11051,22916,29894,51692,54623,58490,79577,79869	CSTF3,NCBP1,PAPOLA,NUDT21,NCBP2,CPSF1,CPSF3,PAF1,RPRD1B,CDC73,CPSF7
11_Member	GO Biological Processes	GO:0031123	RNA 3'-end processing	-8.96978	-6.53253	13/100	1479,1736,4686,10914,11051,22916,29894,51692,54623,58490,79577,79869,345630	CSTF3,DKC1,NCBP1,PAPOLA,NUDT21,NCBP2,CPSF1,CPSF3,PAF1,RPRD1B,CDC73,CPSF7,FBLL1
11_Member	GO Biological Processes	GO:0006379	mRNA cleavage	-8.27055	-5.89697	7/20	1479,4686,11051,22916,29894,51692,79869	CSTF3,NCBP1,NUDT21,NCBP2,CPSF1,CPSF3,CPSF7
11_Member	GO Biological Processes	GO:1903313	positive regulation of mRNA metabolic process	-7.27694	-4.99763	12/114	3184,4686,5976,9567,11051,22916,23435,27161,27316,27339,54623,79577	HNRNPD,NCBP1,UPF1,GTPBP1,NUDT21,NCBP2,TARDBP,AGO2,RBMX,PRPF19,PAF1,CDC73
11_Member	GO Biological Processes	GO:0006378	mRNA polyadenylation	-7.12729	-4.85845	7/28	1479,10914,11051,29894,51692,54623,79577	CSTF3,PAPOLA,NUDT21,CPSF1,CPSF3,PAF1,CDC73
11_Member	GO Biological Processes	GO:0043631	RNA polyadenylation	-7.0124	-4.76274	7/29	1479,10914,11051,29894,51692,54623,79577	CSTF3,PAPOLA,NUDT21,CPSF1,CPSF3,PAF1,CDC73
11_Member	GO Biological Processes	GO:0031442	positive regulation of mRNA 3'-end processing	-6.97038	-4.72664	5/10	4686,11051,22916,54623,79577	NCBP1,NUDT21,NCBP2,PAF1,CDC73
11_Member	GO Biological Processes	GO:0050685	positive regulation of mRNA processing	-6.69389	-4.48271	7/32	4686,11051,22916,27316,27339,54623,79577	NCBP1,NUDT21,NCBP2,RBMX,PRPF19,PAF1,CDC73
11_Member	GO Biological Processes	GO:0098789	pre-mRNA cleavage required for polyadenylation	-6.27681	-4.11307	5/13	4686,11051,22916,29894,79869	NCBP1,NUDT21,NCBP2,CPSF1,CPSF7
11_Member	GO Biological Processes	GO:0098787	mRNA cleavage involved in mRNA processing	-6.0898	-3.93806	5/14	4686,11051,22916,29894,79869	NCBP1,NUDT21,NCBP2,CPSF1,CPSF7
12_Summary	GO Biological Processes	GO:0051052	regulation of DNA metabolic process	-9.51633	-7.02218	22/404	207,317,1660,1736,3009,3181,3183,3184,3192,4436,4437,5531,5591,5976,5985,6188,7520,10189,10856,10923,53615,55226,6421,9555,22880	AKT1,APAF1,DHX9,DKC1,H1-5,HNRNPA2B1,HNRNPC,HNRNPD,HNRNPU,MSH2,MSH3,PPP4C,PRKDC,UPF1,RFC5,RPS3,XRCC5,ALYREF,RUVBL2,SUB1,MBD3,NAT10,SFPQ,MACROH2A1,MORC2
12_Member	GO Biological Processes	GO:0051052	regulation of DNA metabolic process	-9.51633	-7.02218	22/404	207,317,1660,1736,3009,3181,3183,3184,3192,4436,4437,5531,5591,5976,5985,6188,7520,10189,10856,10923,53615,55226	AKT1,APAF1,DHX9,DKC1,H1-5,HNRNPA2B1,HNRNPC,HNRNPD,HNRNPU,MSH2,MSH3,PPP4C,PRKDC,UPF1,RFC5,RPS3,XRCC5,ALYREF,RUVBL2,SUB1,MBD3,NAT10
12_Member	GO Biological Processes	GO:0051054	positive regulation of DNA metabolic process	-4.50219	-2.58091	11/231	207,1660,1736,3181,3184,4436,5591,5985,6188,7520,10856	AKT1,DHX9,DKC1,HNRNPA2B1,HNRNPD,MSH2,PRKDC,RFC5,RPS3,XRCC5,RUVBL2
12_Member	GO Biological Processes	GO:2001252	positive regulation of chromosome organization	-3.64068	-1.80928	7/90	1736,3181,3184,6421,7520,9555,22880	DKC1,HNRNPA2B1,HNRNPD,SFPQ,XRCC5,MACROH2A1,MORC2
12_Member	GO Biological Processes	GO:0051972	regulation of telomerase activity	-2.85294	-1.23616	4/47	1736,3181,3184,7520	DKC1,HNRNPA2B1,HNRNPD,XRCC5
12_Member	GO Biological Processes	GO:0032206	positive regulation of telomere maintenance	-2.68924	-1.10142	4/52	1736,3181,3184,7520	DKC1,HNRNPA2B1,HNRNPD,XRCC5
12_Member	GO Biological Processes	GO:1904358	positive regulation of telomere maintenance via telomere lengthening	-2.18453	-0.695559	3/37	1736,3181,7520	DKC1,HNRNPA2B1,XRCC5
13_Summary	GO Biological Processes	GO:0033044	regulation of chromosome organization	-9.05446	-6.6249	16/213	1736,3181,3183,3184,3192,4171,5976,6421,7520,7756,9031,9184,10856,22880,55226,64682,3009,4436,4437,6188,10923,5985,207,9026,10432,50810,56890	DKC1,HNRNPA2B1,HNRNPC,HNRNPD,HNRNPU,MCM2,UPF1,SFPQ,XRCC5,ZNF207,BAZ1B,BUB3,RUVBL2,MORC2,NAT10,ANAPC1,H1-5,MSH2,MSH3,RPS3,SUB1,RFC5,AKT1,HIP1R,RBM14,HDGFL3,MDM1
13_Member	GO Biological Processes	GO:0033044	regulation of chromosome organization	-9.05446	-6.6249	16/213	1736,3181,3183,3184,3192,4171,5976,6421,7520,7756,9031,9184,10856,22880,55226,64682	DKC1,HNRNPA2B1,HNRNPC,HNRNPD,HNRNPU,MCM2,UPF1,SFPQ,XRCC5,ZNF207,BAZ1B,BUB3,RUVBL2,MORC2,NAT10,ANAPC1
13_Member	GO Biological Processes	GO:0032204	regulation of telomere maintenance	-5.74491	-3.64869	8/80	1736,3181,3183,3184,3192,5976,7520,55226	DKC1,HNRNPA2B1,HNRNPC,HNRNPD,HNRNPU,UPF1,XRCC5,NAT10
13_Member	GO Biological Processes	GO:0051053	negative regulation of DNA metabolic process	-5.25226	-3.23522	9/123	3009,3183,3192,4436,4437,6188,7520,10923,55226	H1-5,HNRNPC,HNRNPU,MSH2,MSH3,RPS3,XRCC5,SUB1,NAT10
13_Member	GO Biological Processes	GO:2001251	negative regulation of chromosome organization	-4.89455	-2.92153	7/75	3183,3192,4171,7756,9031,9184,55226	HNRNPC,HNRNPU,MCM2,ZNF207,BAZ1B,BUB3,NAT10
13_Member	GO Biological Processes	GO:2000278	regulation of DNA biosynthetic process	-4.46361	-2.55152	8/119	1736,3181,3183,3184,3192,5985,7520,55226	DKC1,HNRNPA2B1,HNRNPC,HNRNPD,HNRNPU,RFC5,XRCC5,NAT10
13_Member	GO Biological Processes	GO:1904356	regulation of telomere maintenance via telomere lengthening	-4.39978	-2.49669	6/61	1736,3181,3183,3192,7520,55226	DKC1,HNRNPA2B1,HNRNPC,HNRNPU,XRCC5,NAT10
13_Member	GO Biological Processes	GO:0032210	regulation of telomere maintenance via telomerase	-3.66244	-1.89907	5/53	1736,3183,3192,7520,55226	DKC1,HNRNPC,HNRNPU,XRCC5,NAT10
13_Member	GO Biological Processes	GO:0032211	negative regulation of telomere maintenance via telomerase	-2.9619	-1.32023	3/20	3183,3192,55226	HNRNPC,HNRNPU,NAT10
13_Member	GO Biological Processes	GO:0010639	negative regulation of organelle organization	-2.65608	-0.972162	12/334	207,3183,3192,4171,7756,9026,9031,9184,10432,50810,55226,56890	AKT1,HNRNPC,HNRNPU,MCM2,ZNF207,HIP1R,BAZ1B,BUB3,RBM14,HDGFL3,NAT10,MDM1
13_Member	GO Biological Processes	GO:1904357	negative regulation of telomere maintenance via telomere lengthening	-2.57586	-1.0101	3/27	3183,3192,55226	HNRNPC,HNRNPU,NAT10
13_Member	GO Biological Processes	GO:0032205	negative regulation of telomere maintenance	-2.25247	-0.750422	3/35	3183,3192,55226	HNRNPC,HNRNPU,NAT10
13_Member	GO Biological Processes	GO:2000279	negative regulation of DNA biosynthetic process	-2.18453	-0.695559	3/37	3183,3192,55226	HNRNPC,HNRNPU,NAT10
13_Member	GO Biological Processes	GO:0033045	regulation of sister chromatid segregation	-2.17921	-0.693658	4/72	3192,7756,9184,64682	HNRNPU,ZNF207,BUB3,ANAPC1
14_Summary	GO Biological Processes	GO:0010564	regulation of cell cycle process	-9.05146	-6.6249	28/688	207,988,1019,1642,1981,3192,4436,5591,6240,6421,7756,7919,9031,9184,9349,10197,10432,10457,27044,27339,51692,54623,55023,55226,58490,64682,79577,163859,984,8826,4204,9555,55512,6210	AKT1,CDC5L,CDK4,DDB1,EIF4G1,HNRNPU,MSH2,PRKDC,RRM1,SFPQ,ZNF207,DDX39B,BAZ1B,BUB3,RPL23,PSME3,RBM14,GPNMB,SND1,PRPF19,CPSF3,PAF1,PHIP,NAT10,RPRD1B,ANAPC1,CDC73,SDE2,CDK11B,IQGAP1,MECP2,MACROH2A1,SMPD3,RPS15A
14_Member	GO Biological Processes	GO:0010564	regulation of cell cycle process	-9.05146	-6.6249	28/688	207,988,1019,1642,1981,3192,4436,5591,6240,6421,7756,7919,9031,9184,9349,10197,10432,10457,27044,27339,51692,54623,55023,55226,58490,64682,79577,163859	AKT1,CDC5L,CDK4,DDB1,EIF4G1,HNRNPU,MSH2,PRKDC,RRM1,SFPQ,ZNF207,DDX39B,BAZ1B,BUB3,RPL23,PSME3,RBM14,GPNMB,SND1,PRPF19,CPSF3,PAF1,PHIP,NAT10,RPRD1B,ANAPC1,CDC73,SDE2
14_Member	GO Biological Processes	GO:1901987	regulation of cell cycle phase transition	-6.40544	-4.2335	18/415	207,988,1019,1642,1981,4436,5591,6240,7756,7919,9184,10197,10457,27339,51692,54623,79577,163859	AKT1,CDC5L,CDK4,DDB1,EIF4G1,MSH2,PRKDC,RRM1,ZNF207,DDX39B,BUB3,PSME3,GPNMB,PRPF19,CPSF3,PAF1,CDC73,SDE2
14_Member	GO Biological Processes	GO:0007346	regulation of mitotic cell cycle	-5.54506	-3.48227	18/477	207,984,1019,1642,1981,3192,4436,5591,6240,7756,8826,9184,10197,10457,51692,55023,79577,163859	AKT1,CDK11B,CDK4,DDB1,EIF4G1,HNRNPU,MSH2,PRKDC,RRM1,ZNF207,IQGAP1,BUB3,PSME3,GPNMB,CPSF3,PHIP,CDC73,SDE2
14_Member	GO Biological Processes	GO:0090068	positive regulation of cell cycle process	-5.08675	-3.055	14/247	207,1019,1981,3192,4204,6240,6421,7919,9555,51692,54623,55023,55512,79577	AKT1,CDK4,EIF4G1,HNRNPU,MECP2,RRM1,SFPQ,DDX39B,MACROH2A1,CPSF3,PAF1,PHIP,SMPD3,CDC73
14_Member	GO Biological Processes	GO:1902806	regulation of cell cycle G1/S phase transition	-4.54931	-2.62336	10/188	207,1981,5591,6240,10197,10457,51692,54623,79577,163859	AKT1,EIF4G1,PRKDC,RRM1,PSME3,GPNMB,CPSF3,PAF1,CDC73,SDE2
14_Member	GO Biological Processes	GO:1901990	regulation of mitotic cell cycle phase transition	-4.47478	-2.55812	13/321	207,1019,1642,1981,5591,6240,7756,9184,10197,10457,51692,79577,163859	AKT1,CDK4,DDB1,EIF4G1,PRKDC,RRM1,ZNF207,BUB3,PSME3,GPNMB,CPSF3,CDC73,SDE2
14_Member	GO Biological Processes	GO:1901989	positive regulation of cell cycle phase transition	-4.36072	-2.46207	8/123	207,1019,1981,6240,7919,51692,54623,79577	AKT1,CDK4,EIF4G1,RRM1,DDX39B,CPSF3,PAF1,CDC73
14_Member	GO Biological Processes	GO:2000045	regulation of G1/S transition of mitotic cell cycle	-4.33803	-2.44594	9/160	207,1981,5591,6240,10197,10457,51692,79577,163859	AKT1,EIF4G1,PRKDC,RRM1,PSME3,GPNMB,CPSF3,CDC73,SDE2
14_Member	GO Biological Processes	GO:0045787	positive regulation of cell cycle	-4.29685	-2.35674	15/329	207,1019,1981,3192,4204,6210,6240,6421,7919,9555,51692,54623,55023,55512,79577	AKT1,CDK4,EIF4G1,HNRNPU,MECP2,RPS15A,RRM1,SFPQ,DDX39B,MACROH2A1,CPSF3,PAF1,PHIP,SMPD3,CDC73
14_Member	GO Biological Processes	GO:1902808	positive regulation of cell cycle G1/S phase transition	-4.20467	-2.33169	6/66	207,1981,6240,51692,54623,79577	AKT1,EIF4G1,RRM1,CPSF3,PAF1,CDC73
14_Member	GO Biological Processes	GO:1900087	positive regulation of G1/S transition of mitotic cell cycle	-2.65866	-1.07726	4/53	207,1981,6240,51692	AKT1,EIF4G1,RRM1,CPSF3
14_Member	GO Biological Processes	GO:1901992	positive regulation of mitotic cell cycle phase transition	-2.60939	-0.937403	6/100	207,1019,1981,4204,6240,51692	AKT1,CDK4,EIF4G1,MECP2,RRM1,CPSF3
15_Summary	GO Biological Processes	GO:0006957	complement activation, alternative pathway	-8.27151	-5.88457	6/15	629,718,727,730,733,735,729	CFB,C3,C5,C7,C8G,C9,C6
15_Member	GO Biological Processes	GO:0006957	complement activation, alternative pathway	-8.27151	-5.88457	6/15	629,718,727,730,733,735	CFB,C3,C5,C7,C8G,C9
15_Member	GO Biological Processes	GO:0019835	cytolysis	-5.80878	-3.70556	5/20	727,729,730,733,735	C5,C6,C7,C8G,C9
16_Summary	GO Biological Processes	GO:0033365	protein localization to organelle	-7.97254	-5.63067	30/661	207,400,1200,1660,1994,3009,3192,4436,5870,6117,6396,6672,7520,8546,9184,9349,9555,9688,9919,10856,10952,10956,23065,54623,55506,55705,55746,57122,84062,283489,208,1314,1315,5878,8498,9276,10228,11031,51014,51552	AKT1,ARL1,TPP1,DHX9,ELAVL1,H1-5,HNRNPU,MSH2,RAB6A,RPA1,SEC13,SP100,XRCC5,AP3B1,BUB3,RPL23,MACROH2A1,NUP93,SEC16A,RUVBL2,SEC61B,OS9,EMC1,PAF1,MACROH2A2,IPO9,NUP133,NUP107,DTNBP1,CHAMP1,AKT2,COPA,COPB1,RAB5C,RANBP3,COPB2,STX6,RAB31,TMED7,RAB14
16_Member	GO Biological Processes	GO:0033365	protein localization to organelle	-7.97254	-5.63067	30/661	207,400,1200,1660,1994,3009,3192,4436,5870,6117,6396,6672,7520,8546,9184,9349,9555,9688,9919,10856,10952,10956,23065,54623,55506,55705,55746,57122,84062,283489	AKT1,ARL1,TPP1,DHX9,ELAVL1,H1-5,HNRNPU,MSH2,RAB6A,RPA1,SEC13,SP100,XRCC5,AP3B1,BUB3,RPL23,MACROH2A1,NUP93,SEC16A,RUVBL2,SEC61B,OS9,EMC1,PAF1,MACROH2A2,IPO9,NUP133,NUP107,DTNBP1,CHAMP1
16_Member	GO Biological Processes	GO:0006886	intracellular protein transport	-4.81629	-2.81906	24/662	207,208,400,1314,1315,1994,5870,5878,6396,8498,8546,9276,9349,9688,9919,10228,10952,10956,11031,51014,51552,55705,55746,57122	AKT1,AKT2,ARL1,COPA,COPB1,ELAVL1,RAB6A,RAB5C,SEC13,RANBP3,AP3B1,COPB2,RPL23,NUP93,SEC16A,STX6,SEC61B,OS9,RAB31,TMED7,RAB14,IPO9,NUP133,NUP107
16_Member	GO Biological Processes	GO:0034504	protein localization to nucleus	-4.79598	-2.84339	10/176	207,1994,3192,6672,9349,9688,54623,55705,55746,57122	AKT1,ELAVL1,HNRNPU,SP100,RPL23,NUP93,PAF1,IPO9,NUP133,NUP107
16_Member	GO Biological Processes	GO:0006606	protein import into nucleus	-3.96376	-2.07383	8/107	207,1994,6396,9349,9688,55705,55746,57122	AKT1,ELAVL1,SEC13,RPL23,NUP93,IPO9,NUP133,NUP107
16_Member	GO Biological Processes	GO:0072594	establishment of protein localization to organelle	-3.87529	-2.00645	14/319	207,1994,3009,6396,8546,9349,9555,9688,10856,10952,55506,55705,55746,57122	AKT1,ELAVL1,H1-5,SEC13,AP3B1,RPL23,MACROH2A1,NUP93,RUVBL2,SEC61B,MACROH2A2,IPO9,NUP133,NUP107
16_Member	GO Biological Processes	GO:0051170	import into nucleus	-3.85234	-1.9876	8/111	207,1994,6396,9349,9688,55705,55746,57122	AKT1,ELAVL1,SEC13,RPL23,NUP93,IPO9,NUP133,NUP107
16_Member	GO Biological Processes	GO:0017038	protein import	-2.92621	-1.29179	7/155	207,1994,9349,9688,55705,55746,57122	AKT1,ELAVL1,RPL23,NUP93,IPO9,NUP133,NUP107
17_Summary	GO Biological Processes	GO:0006366	transcription by RNA polymerase II	-7.79638	-5.4421	15/226	1655,2969,4686,4782,5430,5431,6829,8546,10923,11198,22916,23168,27316,54623,79577,283,1660,2975,9329,1736,2977,2983,5424,6117,6240,6697,8566,9054,9061,10135,50808,55512	DDX5,GTF2I,NCBP1,NFIC,POLR2A,POLR2B,SUPT5H,AP3B1,SUB1,SUPT16H,NCBP2,RTF1,RBMX,PAF1,CDC73,ANG,DHX9,GTF3C1,GTF3C4,DKC1,GUCY1A2,GUCY1B1,POLD1,RPA1,RRM1,SPR,PDXK,NFS1,PAPSS1,NAMPT,AK3,SMPD3
17_Member	GO Biological Processes	GO:0006366	transcription by RNA polymerase II	-7.79638	-5.4421	15/226	1655,2969,4686,4782,5430,5431,6829,8546,10923,11198,22916,23168,27316,54623,79577	DDX5,GTF2I,NCBP1,NFIC,POLR2A,POLR2B,SUPT5H,AP3B1,SUB1,SUPT16H,NCBP2,RTF1,RBMX,PAF1,CDC73
17_Member	GO Biological Processes	GO:0006351	transcription, DNA-templated	-7.58779	-5.24592	19/386	283,1655,1660,2969,2975,4686,4782,5430,5431,6829,8546,9329,10923,11198,22916,23168,27316,54623,79577	ANG,DDX5,DHX9,GTF2I,GTF3C1,NCBP1,NFIC,POLR2A,POLR2B,SUPT5H,AP3B1,GTF3C4,SUB1,SUPT16H,NCBP2,RTF1,RBMX,PAF1,CDC73
17_Member	GO Biological Processes	GO:0097659	nucleic acid-templated transcription	-7.55218	-5.23412	19/388	283,1655,1660,2969,2975,4686,4782,5430,5431,6829,8546,9329,10923,11198,22916,23168,27316,54623,79577	ANG,DDX5,DHX9,GTF2I,GTF3C1,NCBP1,NFIC,POLR2A,POLR2B,SUPT5H,AP3B1,GTF3C4,SUB1,SUPT16H,NCBP2,RTF1,RBMX,PAF1,CDC73
17_Member	GO Biological Processes	GO:0032774	RNA biosynthetic process	-7.36035	-5.07032	19/399	283,1655,1660,2969,2975,4686,4782,5430,5431,6829,8546,9329,10923,11198,22916,23168,27316,54623,79577	ANG,DDX5,DHX9,GTF2I,GTF3C1,NCBP1,NFIC,POLR2A,POLR2B,SUPT5H,AP3B1,GTF3C4,SUB1,SUPT16H,NCBP2,RTF1,RBMX,PAF1,CDC73
17_Member	GO Biological Processes	GO:0018130	heterocycle biosynthetic process	-7.31172	-5.02708	32/790	283,1655,1660,1736,2969,2975,2977,2983,4686,4782,5424,5430,5431,6117,6240,6697,6829,8546,8566,9054,9061,9329,10135,10923,11198,22916,23168,27316,50808,54623,55512,79577	ANG,DDX5,DHX9,DKC1,GTF2I,GTF3C1,GUCY1A2,GUCY1B1,NCBP1,NFIC,POLD1,POLR2A,POLR2B,RPA1,RRM1,SPR,SUPT5H,AP3B1,PDXK,NFS1,PAPSS1,GTF3C4,NAMPT,SUB1,SUPT16H,NCBP2,RTF1,RBMX,AK3,PAF1,SMPD3,CDC73
17_Member	GO Biological Processes	GO:0034654	nucleobase-containing compound biosynthetic process	-6.8251	-4.6051	25/718	283,1655,1660,1736,2969,2975,4686,4782,5424,5430,5431,6117,6240,6829,8546,9061,9329,10135,10923,11198,22916,23168,27316,54623,79577	ANG,DDX5,DHX9,DKC1,GTF2I,GTF3C1,NCBP1,NFIC,POLD1,POLR2A,POLR2B,RPA1,RRM1,SUPT5H,AP3B1,PAPSS1,GTF3C4,NAMPT,SUB1,SUPT16H,NCBP2,RTF1,RBMX,PAF1,CDC73
17_Member	GO Biological Processes	GO:0019438	aromatic compound biosynthetic process	-6.68906	-4.48271	31/799	283,1655,1660,1736,2969,2975,2977,2983,4686,4782,5424,5430,5431,6117,6240,6697,6829,8546,8566,9061,9329,10135,10923,11198,22916,23168,27316,50808,54623,55512,79577	ANG,DDX5,DHX9,DKC1,GTF2I,GTF3C1,GUCY1A2,GUCY1B1,NCBP1,NFIC,POLD1,POLR2A,POLR2B,RPA1,RRM1,SPR,SUPT5H,AP3B1,PDXK,PAPSS1,GTF3C4,NAMPT,SUB1,SUPT16H,NCBP2,RTF1,RBMX,AK3,PAF1,SMPD3,CDC73
18_Summary	GO Biological Processes	GO:0016570	histone modification	-7.7161	-5.3863	22/385	1108,1642,4204,5531,5928,5929,6421,9031,9219,9252,9329,9810,10432,10856,23168,23450,53615,54623,79577,79718,80854,345630	CHD4,DDB1,MECP2,PPP4C,RBBP4,RBBP5,SFPQ,BAZ1B,MTA2,RPS6KA5,GTF3C4,RNF40,RBM14,RUVBL2,RTF1,SF3B3,MBD3,PAF1,CDC73,TBL1XR1,SETD7,FBLL1
18_Member	GO Biological Processes	GO:0016570	histone modification	-7.7161	-5.3863	22/385	1108,1642,4204,5531,5928,5929,6421,9031,9219,9252,9329,9810,10432,10856,23168,23450,53615,54623,79577,79718,80854,345630	CHD4,DDB1,MECP2,PPP4C,RBBP4,RBBP5,SFPQ,BAZ1B,MTA2,RPS6KA5,GTF3C4,RNF40,RBM14,RUVBL2,RTF1,SF3B3,MBD3,PAF1,CDC73,TBL1XR1,SETD7,FBLL1
18_Member	GO Biological Processes	GO:0016575	histone deacetylation	-5.75421	-3.65451	7/56	1108,5928,6421,9219,10432,53615,79718	CHD4,RBBP4,SFPQ,MTA2,RBM14,MBD3,TBL1XR1
18_Member	GO Biological Processes	GO:0006476	protein deacetylation	-5.54805	-3.48227	7/60	1108,5928,6421,9219,10432,53615,79718	CHD4,RBBP4,SFPQ,MTA2,RBM14,MBD3,TBL1XR1
18_Member	GO Biological Processes	GO:0035601	protein deacylation	-5.05316	-3.05316	7/71	1108,5928,6421,9219,10432,53615,79718	CHD4,RBBP4,SFPQ,MTA2,RBM14,MBD3,TBL1XR1
18_Member	GO Biological Processes	GO:0098732	macromolecule deacylation	-4.89455	-2.92153	7/75	1108,5928,6421,9219,10432,53615,79718	CHD4,RBBP4,SFPQ,MTA2,RBM14,MBD3,TBL1XR1
19_Summary	GO Biological Processes	GO:0001503	ossification	-7.55947	-5.23412	16/271	207,1660,1893,3183,3192,3376,4323,5764,6320,7123,9902,10189,10492,23020,27044,27316	AKT1,DHX9,ECM1,HNRNPC,HNRNPU,IARS1,MMP14,PTN,CLEC11A,CLEC3B,MRC2,ALYREF,SYNCRIP,SNRNP200,SND1,RBMX
19_Member	GO Biological Processes	GO:0001503	ossification	-7.55947	-5.23412	16/271	207,1660,1893,3183,3192,3376,4323,5764,6320,7123,9902,10189,10492,23020,27044,27316	AKT1,DHX9,ECM1,HNRNPC,HNRNPU,IARS1,MMP14,PTN,CLEC11A,CLEC3B,MRC2,ALYREF,SYNCRIP,SNRNP200,SND1,RBMX
19_Member	GO Biological Processes	GO:0001649	osteoblast differentiation	-6.86478	-4.63544	11/132	207,1660,3183,3192,3376,9902,10189,10492,23020,27044,27316	AKT1,DHX9,HNRNPC,HNRNPU,IARS1,MRC2,ALYREF,SYNCRIP,SNRNP200,SND1,RBMX
20_Summary	GO Biological Processes	GO:0034502	protein localization to chromosome	-7.4994	-5.19837	10/69	1200,3009,4436,6117,7520,9184,9555,10856,55506,283489,4437,5531,10189	TPP1,H1-5,MSH2,RPA1,XRCC5,BUB3,MACROH2A1,RUVBL2,MACROH2A2,CHAMP1,MSH3,PPP4C,ALYREF
20_Member	GO Biological Processes	GO:0034502	protein localization to chromosome	-7.4994	-5.19837	10/69	1200,3009,4436,6117,7520,9184,9555,10856,55506,283489	TPP1,H1-5,MSH2,RPA1,XRCC5,BUB3,MACROH2A1,RUVBL2,MACROH2A2,CHAMP1
20_Member	GO Biological Processes	GO:0071168	protein localization to chromatin	-4.71937	-2.73307	5/25	3009,4436,9555,10856,55506	H1-5,MSH2,MACROH2A1,RUVBL2,MACROH2A2
20_Member	GO Biological Processes	GO:0000018	regulation of DNA recombination	-2.60952	-1.03444	6/131	3009,4436,4437,5531,10189,10856	H1-5,MSH2,MSH3,PPP4C,ALYREF,RUVBL2

## Sheet: Type III
Differentially expressed protein pathways identified in Type III LGG
GroupID	Category	Term	Description	LogP	Log(q-value)	InTerm_InList	Genes	Symbols
1_Summary	GO Biological Processes	GO:0006091	generation of precursor metabolites and energy	-23.8067	-19.6135	41/388	50,217,291,498,506,509,514,521,539,1329,1345,1737,1738,2108,2271,2820,3098,3419,4190,4697,4726,4731,5160,5162,5208,5214,5223,5339,7086,7384,7385,8659,8802,8803,10476,10873,27089,79751,83733,84532,93974,205,477,481,523	ACO2,ALDH2,SLC25A4,ATP5F1A,ATP5F1B,ATP5F1C,ATP5F1E,ATP5ME,ATP5PO,COX5B,COX6C,DLAT,DLD,ETFA,FH,GPD2,HK1,IDH3A,MDH1,NDUFA4,NDUFS6,NDUFV3,PDHA1,PDHB,PFKFB2,PFKP,PGAM1,PLEC,TKT,UQCRC1,UQCRC2,ALDH4A1,SUCLG1,SUCLA2,ATP5PD,ME3,UQCRQ,SLC25A22,SLC25A18,ACSS1,ATP5IF1,AK4,ATP1A2,ATP1B1,ATP6V1A
1_Member	GO Biological Processes	GO:0006091	generation of precursor metabolites and energy	-23.8067	-19.6135	41/388	50,217,291,498,506,509,514,521,539,1329,1345,1737,1738,2108,2271,2820,3098,3419,4190,4697,4726,4731,5160,5162,5208,5214,5223,5339,7086,7384,7385,8659,8802,8803,10476,10873,27089,79751,83733,84532,93974	ACO2,ALDH2,SLC25A4,ATP5F1A,ATP5F1B,ATP5F1C,ATP5F1E,ATP5ME,ATP5PO,COX5B,COX6C,DLAT,DLD,ETFA,FH,GPD2,HK1,IDH3A,MDH1,NDUFA4,NDUFS6,NDUFV3,PDHA1,PDHB,PFKFB2,PFKP,PGAM1,PLEC,TKT,UQCRC1,UQCRC2,ALDH4A1,SUCLG1,SUCLA2,ATP5PD,ME3,UQCRQ,SLC25A22,SLC25A18,ACSS1,ATP5IF1
1_Member	GO Biological Processes	GO:0045333	cellular respiration	-23.32	-19.4279	30/180	50,498,506,509,514,521,539,1329,1737,1738,2108,2271,2820,3419,4190,4697,4726,4731,5160,5162,5339,7384,7385,8802,8803,10476,10873,27089,79751,83733	ACO2,ATP5F1A,ATP5F1B,ATP5F1C,ATP5F1E,ATP5ME,ATP5PO,COX5B,DLAT,DLD,ETFA,FH,GPD2,IDH3A,MDH1,NDUFA4,NDUFS6,NDUFV3,PDHA1,PDHB,PLEC,UQCRC1,UQCRC2,SUCLG1,SUCLA2,ATP5PD,ME3,UQCRQ,SLC25A22,SLC25A18
1_Member	GO Biological Processes	GO:0015980	energy derivation by oxidation of organic compounds	-19.441	-16.2456	30/243	50,498,506,509,514,521,539,1329,1737,1738,2108,2271,2820,3419,4190,4697,4726,4731,5160,5162,5339,7384,7385,8802,8803,10476,10873,27089,79751,83733	ACO2,ATP5F1A,ATP5F1B,ATP5F1C,ATP5F1E,ATP5ME,ATP5PO,COX5B,DLAT,DLD,ETFA,FH,GPD2,IDH3A,MDH1,NDUFA4,NDUFS6,NDUFV3,PDHA1,PDHB,PLEC,UQCRC1,UQCRC2,SUCLG1,SUCLA2,ATP5PD,ME3,UQCRQ,SLC25A22,SLC25A18
1_Member	GO Biological Processes	GO:0009060	aerobic respiration	-19.4387	-16.2456	25/151	50,498,506,509,514,521,539,1329,1737,1738,2271,3419,4190,4697,4726,4731,5160,5162,7384,7385,8802,8803,10476,10873,27089	ACO2,ATP5F1A,ATP5F1B,ATP5F1C,ATP5F1E,ATP5ME,ATP5PO,COX5B,DLAT,DLD,FH,IDH3A,MDH1,NDUFA4,NDUFS6,NDUFV3,PDHA1,PDHB,UQCRC1,UQCRC2,SUCLG1,SUCLA2,ATP5PD,ME3,UQCRQ
1_Member	GO Biological Processes	GO:0046034	ATP metabolic process	-14.5855	-11.8073	23/195	205,477,481,498,506,509,514,521,523,539,1329,1738,3098,4697,4726,4731,5208,5214,5223,7384,7385,10476,27089	AK4,ATP1A2,ATP1B1,ATP5F1A,ATP5F1B,ATP5F1C,ATP5F1E,ATP5ME,ATP6V1A,ATP5PO,COX5B,DLD,HK1,NDUFA4,NDUFS6,NDUFV3,PFKFB2,PFKP,PGAM1,UQCRC1,UQCRC2,ATP5PD,UQCRQ
1_Member	GO Biological Processes	GO:0006119	oxidative phosphorylation	-10.6349	-8.23422	15/110	498,506,509,514,521,539,1329,1738,4697,4726,4731,7384,7385,10476,27089	ATP5F1A,ATP5F1B,ATP5F1C,ATP5F1E,ATP5ME,ATP5PO,COX5B,DLD,NDUFA4,NDUFS6,NDUFV3,UQCRC1,UQCRC2,ATP5PD,UQCRQ
1_Member	GO Biological Processes	GO:0022904	respiratory electron transport chain	-6.75187	-4.73193	11/105	1329,1738,2108,2820,4697,4726,4731,5339,27089,79751,83733	COX5B,DLD,ETFA,GPD2,NDUFA4,NDUFS6,NDUFV3,PLEC,UQCRQ,SLC25A22,SLC25A18
1_Member	GO Biological Processes	GO:0022900	electron transport chain	-6.59049	-4.59602	13/159	217,1329,1738,2108,2820,4697,4726,4731,5339,8659,27089,79751,83733	ALDH2,COX5B,DLD,ETFA,GPD2,NDUFA4,NDUFS6,NDUFV3,PLEC,ALDH4A1,UQCRQ,SLC25A22,SLC25A18
1_Member	GO Biological Processes	GO:0019646	aerobic electron transport chain	-3.19576	-1.71612	6/78	1329,1738,4697,4726,4731,27089	COX5B,DLD,NDUFA4,NDUFS6,NDUFV3,UQCRQ
1_Member	GO Biological Processes	GO:0042773	ATP synthesis coupled electron transport	-3.05289	-1.59775	6/83	1329,1738,4697,4726,4731,27089	COX5B,DLD,NDUFA4,NDUFS6,NDUFV3,UQCRQ
1_Member	GO Biological Processes	GO:0042775	mitochondrial ATP synthesis coupled electron transport	-3.05289	-1.59775	6/83	1329,1738,4697,4726,4731,27089	COX5B,DLD,NDUFA4,NDUFS6,NDUFV3,UQCRQ
2_Summary	GO Biological Processes	GO:0006163	purine nucleotide metabolic process	-21.3439	-17.6279	33/315	205,387,498,506,509,521,523,539,1737,1738,2272,2987,3094,3098,4976,5160,5162,5208,5214,5223,6576,8050,8573,8803,9414,9615,10476,23305,50808,51292,51715,84532,197322,7086,7084,1373,5594,514,1158,1607,3422,3612,4534,8566,23396,57153,2729,2879,2944,2947,3029,6506,10768,23479,50859,56922,57128,5595,29968,84448,93974,5515,10352,51318,84618	AK4,RHOA,ATP5F1A,ATP5F1B,ATP5F1C,ATP5ME,ATP6V1A,ATP5PO,DLAT,DLD,FHIT,GUK1,HINT1,HK1,OPA1,PDHA1,PDHB,PFKFB2,PFKP,PGAM1,SLC25A1,PDHX,CASK,SUCLA2,TJP2,GDA,ATP5PD,ACSL6,AK3,GMPR2,RAB23,ACSS1,ACSF3,TKT,TK2,CPS1,MAPK1,ATP5F1E,CKM,DGKB,IDI1,IMPA1,MTM1,PDXK,PIP5K1C,SLC44A2,GCLC,GPX4,GSTM1,GSTM3,HAGH,SLC1A2,AHCYL1,ISCU,SPOCK3,MCCC1,LYRM4,MAPK3,PSAT1,ABLIM2,ATP5IF1,PPP2CA,WARS2,MRPL35,NT5C1A
2_Member	GO Biological Processes	GO:0006163	purine nucleotide metabolic process	-21.3439	-17.6279	33/315	205,387,498,506,509,521,523,539,1737,1738,2272,2987,3094,3098,4976,5160,5162,5208,5214,5223,6576,8050,8573,8803,9414,9615,10476,23305,50808,51292,51715,84532,197322	AK4,RHOA,ATP5F1A,ATP5F1B,ATP5F1C,ATP5ME,ATP6V1A,ATP5PO,DLAT,DLD,FHIT,GUK1,HINT1,HK1,OPA1,PDHA1,PDHB,PFKFB2,PFKP,PGAM1,SLC25A1,PDHX,CASK,SUCLA2,TJP2,GDA,ATP5PD,ACSL6,AK3,GMPR2,RAB23,ACSS1,ACSF3
2_Member	GO Biological Processes	GO:0009150	purine ribonucleotide metabolic process	-20.8575	-17.2665	32/302	205,387,498,506,509,521,523,539,1737,1738,2987,3094,3098,4976,5160,5162,5208,5214,5223,6576,8050,8573,8803,9414,9615,10476,23305,50808,51292,51715,84532,197322	AK4,RHOA,ATP5F1A,ATP5F1B,ATP5F1C,ATP5ME,ATP6V1A,ATP5PO,DLAT,DLD,GUK1,HINT1,HK1,OPA1,PDHA1,PDHB,PFKFB2,PFKP,PGAM1,SLC25A1,PDHX,CASK,SUCLA2,TJP2,GDA,ATP5PD,ACSL6,AK3,GMPR2,RAB23,ACSS1,ACSF3
2_Member	GO Biological Processes	GO:0019693	ribose phosphate metabolic process	-20.7074	-17.2132	33/330	205,387,498,506,509,521,523,539,1737,1738,2987,3094,3098,4976,5160,5162,5208,5214,5223,6576,7086,8050,8573,8803,9414,9615,10476,23305,50808,51292,51715,84532,197322	AK4,RHOA,ATP5F1A,ATP5F1B,ATP5F1C,ATP5ME,ATP6V1A,ATP5PO,DLAT,DLD,GUK1,HINT1,HK1,OPA1,PDHA1,PDHB,PFKFB2,PFKP,PGAM1,SLC25A1,TKT,PDHX,CASK,SUCLA2,TJP2,GDA,ATP5PD,ACSL6,AK3,GMPR2,RAB23,ACSS1,ACSF3
2_Member	GO Biological Processes	GO:0072521	purine-containing compound metabolic process	-20.4621	-17.0472	33/336	205,387,498,506,509,521,523,539,1737,1738,2272,2987,3094,3098,4976,5160,5162,5208,5214,5223,6576,8050,8573,8803,9414,9615,10476,23305,50808,51292,51715,84532,197322	AK4,RHOA,ATP5F1A,ATP5F1B,ATP5F1C,ATP5ME,ATP6V1A,ATP5PO,DLAT,DLD,FHIT,GUK1,HINT1,HK1,OPA1,PDHA1,PDHB,PFKFB2,PFKP,PGAM1,SLC25A1,PDHX,CASK,SUCLA2,TJP2,GDA,ATP5PD,ACSL6,AK3,GMPR2,RAB23,ACSS1,ACSF3
2_Member	GO Biological Processes	GO:0009259	ribonucleotide metabolic process	-20.0889	-16.7409	32/320	205,387,498,506,509,521,523,539,1737,1738,2987,3094,3098,4976,5160,5162,5208,5214,5223,6576,8050,8573,8803,9414,9615,10476,23305,50808,51292,51715,84532,197322	AK4,RHOA,ATP5F1A,ATP5F1B,ATP5F1C,ATP5ME,ATP6V1A,ATP5PO,DLAT,DLD,GUK1,HINT1,HK1,OPA1,PDHA1,PDHB,PFKFB2,PFKP,PGAM1,SLC25A1,PDHX,CASK,SUCLA2,TJP2,GDA,ATP5PD,ACSL6,AK3,GMPR2,RAB23,ACSS1,ACSF3
2_Member	GO Biological Processes	GO:0009117	nucleotide metabolic process	-18.805	-15.5661	34/408	205,387,498,506,509,521,523,539,1737,1738,2272,2987,3094,3098,4976,5160,5162,5208,5214,5223,6576,7084,8050,8573,8803,9414,9615,10476,23305,50808,51292,51715,84532,197322	AK4,RHOA,ATP5F1A,ATP5F1B,ATP5F1C,ATP5ME,ATP6V1A,ATP5PO,DLAT,DLD,FHIT,GUK1,HINT1,HK1,OPA1,PDHA1,PDHB,PFKFB2,PFKP,PGAM1,SLC25A1,TK2,PDHX,CASK,SUCLA2,TJP2,GDA,ATP5PD,ACSL6,AK3,GMPR2,RAB23,ACSS1,ACSF3
2_Member	GO Biological Processes	GO:0006753	nucleoside phosphate metabolic process	-18.5086	-15.3569	34/417	205,387,498,506,509,521,523,539,1737,1738,2272,2987,3094,3098,4976,5160,5162,5208,5214,5223,6576,7084,8050,8573,8803,9414,9615,10476,23305,50808,51292,51715,84532,197322	AK4,RHOA,ATP5F1A,ATP5F1B,ATP5F1C,ATP5ME,ATP6V1A,ATP5PO,DLAT,DLD,FHIT,GUK1,HINT1,HK1,OPA1,PDHA1,PDHB,PFKFB2,PFKP,PGAM1,SLC25A1,TK2,PDHX,CASK,SUCLA2,TJP2,GDA,ATP5PD,ACSL6,AK3,GMPR2,RAB23,ACSS1,ACSF3
2_Member	GO Biological Processes	GO:0055086	nucleobase-containing small molecule metabolic process	-18.3042	-15.1902	36/483	205,387,498,506,509,521,523,539,1373,1737,1738,2272,2987,3094,3098,4976,5160,5162,5208,5214,5223,5594,6576,7084,8050,8573,8803,9414,9615,10476,23305,50808,51292,51715,84532,197322	AK4,RHOA,ATP5F1A,ATP5F1B,ATP5F1C,ATP5ME,ATP6V1A,ATP5PO,CPS1,DLAT,DLD,FHIT,GUK1,HINT1,HK1,OPA1,PDHA1,PDHB,PFKFB2,PFKP,PGAM1,MAPK1,SLC25A1,TK2,PDHX,CASK,SUCLA2,TJP2,GDA,ATP5PD,ACSL6,AK3,GMPR2,RAB23,ACSS1,ACSF3
2_Member	GO Biological Processes	GO:0006164	purine nucleotide biosynthetic process	-13.9024	-11.1073	19/152	205,498,506,509,521,523,539,1737,1738,2987,5160,5162,6576,8050,10476,23305,50808,84532,197322	AK4,ATP5F1A,ATP5F1B,ATP5F1C,ATP5ME,ATP6V1A,ATP5PO,DLAT,DLD,GUK1,PDHA1,PDHB,SLC25A1,PDHX,ATP5PD,ACSL6,AK3,ACSS1,ACSF3
2_Member	GO Biological Processes	GO:0072522	purine-containing compound biosynthetic process	-13.4382	-10.66	19/161	205,498,506,509,521,523,539,1737,1738,2987,5160,5162,6576,8050,10476,23305,50808,84532,197322	AK4,ATP5F1A,ATP5F1B,ATP5F1C,ATP5ME,ATP6V1A,ATP5PO,DLAT,DLD,GUK1,PDHA1,PDHB,SLC25A1,PDHX,ATP5PD,ACSL6,AK3,ACSS1,ACSF3
2_Member	GO Biological Processes	GO:0046390	ribose phosphate biosynthetic process	-13.2414	-10.4954	19/165	205,498,506,509,521,523,539,1737,1738,5160,5162,6576,7086,8050,10476,23305,50808,84532,197322	AK4,ATP5F1A,ATP5F1B,ATP5F1C,ATP5ME,ATP6V1A,ATP5PO,DLAT,DLD,PDHA1,PDHB,SLC25A1,TKT,PDHX,ATP5PD,ACSL6,AK3,ACSS1,ACSF3
2_Member	GO Biological Processes	GO:0009152	purine ribonucleotide biosynthetic process	-13.2007	-10.47	18/144	205,498,506,509,521,523,539,1737,1738,5160,5162,6576,8050,10476,23305,50808,84532,197322	AK4,ATP5F1A,ATP5F1B,ATP5F1C,ATP5ME,ATP6V1A,ATP5PO,DLAT,DLD,PDHA1,PDHB,SLC25A1,PDHX,ATP5PD,ACSL6,AK3,ACSS1,ACSF3
2_Member	GO Biological Processes	GO:0009260	ribonucleotide biosynthetic process	-12.4934	-9.8443	18/158	205,498,506,509,521,523,539,1737,1738,5160,5162,6576,8050,10476,23305,50808,84532,197322	AK4,ATP5F1A,ATP5F1B,ATP5F1C,ATP5ME,ATP6V1A,ATP5PO,DLAT,DLD,PDHA1,PDHB,SLC25A1,PDHX,ATP5PD,ACSL6,AK3,ACSS1,ACSF3
2_Member	GO Biological Processes	GO:0009165	nucleotide biosynthetic process	-12.1791	-9.57703	20/214	205,498,506,509,521,523,539,1737,1738,2987,5160,5162,6576,7084,8050,10476,23305,50808,84532,197322	AK4,ATP5F1A,ATP5F1B,ATP5F1C,ATP5ME,ATP6V1A,ATP5PO,DLAT,DLD,GUK1,PDHA1,PDHB,SLC25A1,TK2,PDHX,ATP5PD,ACSL6,AK3,ACSS1,ACSF3
2_Member	GO Biological Processes	GO:1901293	nucleoside phosphate biosynthetic process	-12.1034	-9.51233	20/216	205,498,506,509,521,523,539,1737,1738,2987,5160,5162,6576,7084,8050,10476,23305,50808,84532,197322	AK4,ATP5F1A,ATP5F1B,ATP5F1C,ATP5ME,ATP6V1A,ATP5PO,DLAT,DLD,GUK1,PDHA1,PDHB,SLC25A1,TK2,PDHX,ATP5PD,ACSL6,AK3,ACSS1,ACSF3
2_Member	GO Biological Processes	GO:0090407	organophosphate biosynthetic process	-11.9631	-9.40345	31/488	205,498,506,509,514,521,523,539,1158,1373,1607,1737,1738,2987,3422,3612,4534,5160,5162,6576,7084,7086,8050,8566,10476,23305,23396,50808,57153,84532,197322	AK4,ATP5F1A,ATP5F1B,ATP5F1C,ATP5F1E,ATP5ME,ATP6V1A,ATP5PO,CKM,CPS1,DGKB,DLAT,DLD,GUK1,IDI1,IMPA1,MTM1,PDHA1,PDHB,SLC25A1,TK2,TKT,PDHX,PDXK,ATP5PD,ACSL6,PIP5K1C,AK3,SLC44A2,ACSS1,ACSF3
2_Member	GO Biological Processes	GO:0035384	thioester biosynthetic process	-9.24695	-7.00321	9/40	1737,1738,5160,5162,6576,8050,23305,84532,197322	DLAT,DLD,PDHA1,PDHB,SLC25A1,PDHX,ACSL6,ACSS1,ACSF3
2_Member	GO Biological Processes	GO:0071616	acyl-CoA biosynthetic process	-9.24695	-7.00321	9/40	1737,1738,5160,5162,6576,8050,23305,84532,197322	DLAT,DLD,PDHA1,PDHB,SLC25A1,PDHX,ACSL6,ACSS1,ACSF3
2_Member	GO Biological Processes	GO:0006790	sulfur compound metabolic process	-9.01284	-6.7642	22/331	1373,1737,1738,2729,2879,2944,2947,3029,5160,5162,6506,6576,8050,8803,10768,23305,23479,50859,56922,57128,84532,197322	CPS1,DLAT,DLD,GCLC,GPX4,GSTM1,GSTM3,HAGH,PDHA1,PDHB,SLC1A2,SLC25A1,PDHX,SUCLA2,AHCYL1,ACSL6,ISCU,SPOCK3,MCCC1,LYRM4,ACSS1,ACSF3
2_Member	GO Biological Processes	GO:0006086	acetyl-CoA biosynthetic process from pyruvate	-8.42285	-6.23404	5/7	1737,1738,5160,5162,8050	DLAT,DLD,PDHA1,PDHB,PDHX
2_Member	GO Biological Processes	GO:0006085	acetyl-CoA biosynthetic process	-8.24392	-6.09611	6/14	1737,1738,5160,5162,8050,84532	DLAT,DLD,PDHA1,PDHB,PDHX,ACSS1
2_Member	GO Biological Processes	GO:0033866	nucleoside bisphosphate biosynthetic process	-7.94543	-5.8205	9/55	1737,1738,5160,5162,6576,8050,23305,84532,197322	DLAT,DLD,PDHA1,PDHB,SLC25A1,PDHX,ACSL6,ACSS1,ACSF3
2_Member	GO Biological Processes	GO:0034030	ribonucleoside bisphosphate biosynthetic process	-7.94543	-5.8205	9/55	1737,1738,5160,5162,6576,8050,23305,84532,197322	DLAT,DLD,PDHA1,PDHB,SLC25A1,PDHX,ACSL6,ACSS1,ACSF3
2_Member	GO Biological Processes	GO:0034033	purine nucleoside bisphosphate biosynthetic process	-7.94543	-5.8205	9/55	1737,1738,5160,5162,6576,8050,23305,84532,197322	DLAT,DLD,PDHA1,PDHB,SLC25A1,PDHX,ACSL6,ACSS1,ACSF3
2_Member	GO Biological Processes	GO:0044272	sulfur compound biosynthetic process	-7.24009	-5.16424	13/140	1737,1738,2729,2944,3029,5160,5162,6506,6576,8050,23305,84532,197322	DLAT,DLD,GCLC,GSTM1,HAGH,PDHA1,PDHB,SLC1A2,SLC25A1,PDHX,ACSL6,ACSS1,ACSF3
2_Member	GO Biological Processes	GO:0006637	acyl-CoA metabolic process	-7.19155	-5.14609	10/88	1737,1738,5160,5162,6576,8050,8803,23305,84532,197322	DLAT,DLD,PDHA1,PDHB,SLC25A1,PDHX,SUCLA2,ACSL6,ACSS1,ACSF3
2_Member	GO Biological Processes	GO:0035383	thioester metabolic process	-7.19155	-5.14609	10/88	1737,1738,5160,5162,6576,8050,8803,23305,84532,197322	DLAT,DLD,PDHA1,PDHB,SLC25A1,PDHX,SUCLA2,ACSL6,ACSS1,ACSF3
2_Member	GO Biological Processes	GO:0061732	mitochondrial acetyl-CoA biosynthetic process from pyruvate	-7.09197	-5.07203	4/5	1738,5160,5162,8050	DLD,PDHA1,PDHB,PDHX
2_Member	GO Biological Processes	GO:0018130	heterocycle biosynthetic process	-6.34187	-4.40882	27/790	205,498,506,509,521,523,539,1373,1737,1738,2987,5160,5162,5595,6576,7084,8050,8566,8803,10476,23305,29968,50808,84448,84532,93974,197322	AK4,ATP5F1A,ATP5F1B,ATP5F1C,ATP5ME,ATP6V1A,ATP5PO,CPS1,DLAT,DLD,GUK1,PDHA1,PDHB,MAPK3,SLC25A1,TK2,PDHX,PDXK,SUCLA2,ATP5PD,ACSL6,PSAT1,AK3,ABLIM2,ACSS1,ATP5IF1,ACSF3
2_Member	GO Biological Processes	GO:0006084	acetyl-CoA metabolic process	-6.10719	-4.21292	6/29	1737,1738,5160,5162,8050,84532	DLAT,DLD,PDHA1,PDHB,PDHX,ACSS1
2_Member	GO Biological Processes	GO:1901137	carbohydrate derivative biosynthetic process	-6.02325	-4.15027	21/532	205,498,506,509,521,523,539,1737,1738,2987,5160,5162,6576,7084,7086,8050,10476,23305,50808,84532,197322	AK4,ATP5F1A,ATP5F1B,ATP5F1C,ATP5ME,ATP6V1A,ATP5PO,DLAT,DLD,GUK1,PDHA1,PDHB,SLC25A1,TK2,TKT,PDHX,ATP5PD,ACSL6,AK3,ACSS1,ACSF3
2_Member	GO Biological Processes	GO:0033865	nucleoside bisphosphate metabolic process	-5.92058	-4.06988	10/120	1737,1738,5160,5162,6576,8050,8803,23305,84532,197322	DLAT,DLD,PDHA1,PDHB,SLC25A1,PDHX,SUCLA2,ACSL6,ACSS1,ACSF3
2_Member	GO Biological Processes	GO:0033875	ribonucleoside bisphosphate metabolic process	-5.92058	-4.06988	10/120	1737,1738,5160,5162,6576,8050,8803,23305,84532,197322	DLAT,DLD,PDHA1,PDHB,SLC25A1,PDHX,SUCLA2,ACSL6,ACSS1,ACSF3
2_Member	GO Biological Processes	GO:0034032	purine nucleoside bisphosphate metabolic process	-5.92058	-4.06988	10/120	1737,1738,5160,5162,6576,8050,8803,23305,84532,197322	DLAT,DLD,PDHA1,PDHB,SLC25A1,PDHX,SUCLA2,ACSL6,ACSS1,ACSF3
2_Member	GO Biological Processes	GO:0019438	aromatic compound biosynthetic process	-5.73357	-3.89263	26/799	205,498,506,509,521,523,539,1737,1738,2987,5160,5162,5595,6576,7084,8050,8566,8803,10476,23305,29968,50808,84448,84532,93974,197322	AK4,ATP5F1A,ATP5F1B,ATP5F1C,ATP5ME,ATP6V1A,ATP5PO,DLAT,DLD,GUK1,PDHA1,PDHB,MAPK3,SLC25A1,TK2,PDHX,PDXK,SUCLA2,ATP5PD,ACSL6,PSAT1,AK3,ABLIM2,ACSS1,ATP5IF1,ACSF3
2_Member	GO Biological Processes	GO:0034654	nucleobase-containing compound biosynthetic process	-4.53768	-2.8551	22/718	205,498,506,509,521,523,539,1737,1738,2987,5160,5162,5595,6576,7084,8050,10476,23305,50808,84448,84532,197322	AK4,ATP5F1A,ATP5F1B,ATP5F1C,ATP5ME,ATP6V1A,ATP5PO,DLAT,DLD,GUK1,PDHA1,PDHB,MAPK3,SLC25A1,TK2,PDHX,ATP5PD,ACSL6,AK3,ABLIM2,ACSS1,ACSF3
2_Member	GO Biological Processes	GO:0043603	cellular amide metabolic process	-3.63643	-2.08478	23/750	1373,1737,1738,2729,2879,2944,2947,3029,5160,5162,5515,6506,6576,8050,8803,9615,10352,23305,51318,56922,84532,84618,197322	CPS1,DLAT,DLD,GCLC,GPX4,GSTM1,GSTM3,HAGH,PDHA1,PDHB,PPP2CA,SLC1A2,SLC25A1,PDHX,SUCLA2,GDA,WARS2,ACSL6,MRPL35,MCCC1,ACSS1,NT5C1A,ACSF3
2_Member	GO Biological Processes	GO:0043604	amide biosynthetic process	-2.93718	-1.52868	14/474	1373,1737,1738,2729,3029,5160,5162,6506,6576,8050,10352,23305,84532,197322	CPS1,DLAT,DLD,GCLC,HAGH,PDHA1,PDHB,SLC1A2,SLC25A1,PDHX,WARS2,ACSL6,ACSS1,ACSF3
3_Summary	GO Biological Processes	GO:0044282	small molecule catabolic process	-20.3703	-16.9554	36/354	18,217,949,1629,1666,1738,1891,1892,2098,2108,2571,2572,2653,2746,2806,2820,3029,3030,3032,3033,3098,3176,3612,5095,5096,5208,5214,6652,7915,8659,9615,10247,23576,56922,112817,197322,1373,2729,6507,10352,29968,2271,4190,8803,10873,223	ABAT,ALDH2,SCARB1,DBT,DECR1,DLD,ECH1,ECHS1,ESD,ETFA,GAD1,GAD2,GCSH,GLUD1,GOT2,GPD2,HAGH,HADHA,HADHB,HADH,HK1,HNMT,IMPA1,PCCA,PCCB,PFKFB2,PFKP,SORD,ALDH5A1,ALDH4A1,GDA,RIDA,DDAH1,MCCC1,HOGA1,ACSF3,CPS1,GCLC,SLC1A3,WARS2,PSAT1,FH,MDH1,SUCLA2,ME3,ALDH9A1
3_Member	GO Biological Processes	GO:0044282	small molecule catabolic process	-20.3703	-16.9554	36/354	18,217,949,1629,1666,1738,1891,1892,2098,2108,2571,2572,2653,2746,2806,2820,3029,3030,3032,3033,3098,3176,3612,5095,5096,5208,5214,6652,7915,8659,9615,10247,23576,56922,112817,197322	ABAT,ALDH2,SCARB1,DBT,DECR1,DLD,ECH1,ECHS1,ESD,ETFA,GAD1,GAD2,GCSH,GLUD1,GOT2,GPD2,HAGH,HADHA,HADHB,HADH,HK1,HNMT,IMPA1,PCCA,PCCB,PFKFB2,PFKP,SORD,ALDH5A1,ALDH4A1,GDA,RIDA,DDAH1,MCCC1,HOGA1,ACSF3
3_Member	GO Biological Processes	GO:0046395	carboxylic acid catabolic process	-15.42	-12.6071	25/220	18,1629,1666,1738,1891,1892,2108,2571,2572,2653,2746,2806,3030,3032,3033,3176,5095,5096,7915,8659,10247,23576,56922,112817,197322	ABAT,DBT,DECR1,DLD,ECH1,ECHS1,ETFA,GAD1,GAD2,GCSH,GLUD1,GOT2,HADHA,HADHB,HADH,HNMT,PCCA,PCCB,ALDH5A1,ALDH4A1,RIDA,DDAH1,MCCC1,HOGA1,ACSF3
3_Member	GO Biological Processes	GO:0016054	organic acid catabolic process	-15.2342	-12.439	25/224	18,1629,1666,1738,1891,1892,2108,2571,2572,2653,2746,2806,3030,3032,3033,3176,5095,5096,7915,8659,10247,23576,56922,112817,197322	ABAT,DBT,DECR1,DLD,ECH1,ECHS1,ETFA,GAD1,GAD2,GCSH,GLUD1,GOT2,HADHA,HADHB,HADH,HNMT,PCCA,PCCB,ALDH5A1,ALDH4A1,RIDA,DDAH1,MCCC1,HOGA1,ACSF3
3_Member	GO Biological Processes	GO:0009063	cellular amino acid catabolic process	-12.8884	-10.2393	17/110	18,1629,1738,1892,2108,2571,2572,2653,2746,2806,3176,7915,8659,10247,23576,56922,112817	ABAT,DBT,DLD,ECHS1,ETFA,GAD1,GAD2,GCSH,GLUD1,GOT2,HNMT,ALDH5A1,ALDH4A1,RIDA,DDAH1,MCCC1,HOGA1
3_Member	GO Biological Processes	GO:0006520	cellular amino acid metabolic process	-10.5205	-8.1267	22/276	18,1373,1629,1738,1892,2108,2571,2572,2653,2729,2746,2806,3176,6507,7915,8659,10247,10352,23576,29968,56922,112817	ABAT,CPS1,DBT,DLD,ECHS1,ETFA,GAD1,GAD2,GCSH,GCLC,GLUD1,GOT2,HNMT,SLC1A3,ALDH5A1,ALDH4A1,RIDA,WARS2,DDAH1,PSAT1,MCCC1,HOGA1
3_Member	GO Biological Processes	GO:0043648	dicarboxylic acid metabolic process	-9.5562	-7.26616	13/91	2271,2571,2572,2729,2746,2806,4190,7915,8659,8803,10873,112817,197322	FH,GAD1,GAD2,GCLC,GLUD1,GOT2,MDH1,ALDH5A1,ALDH4A1,SUCLA2,ME3,HOGA1,ACSF3
3_Member	GO Biological Processes	GO:0006536	glutamate metabolic process	-7.32247	-5.23994	7/31	2571,2572,2729,2746,2806,7915,8659	GAD1,GAD2,GCLC,GLUD1,GOT2,ALDH5A1,ALDH4A1
3_Member	GO Biological Processes	GO:0009064	glutamine family amino acid metabolic process	-6.946	-4.9404	9/71	1373,2571,2572,2729,2746,2806,7915,8659,23576	CPS1,GAD1,GAD2,GCLC,GLUD1,GOT2,ALDH5A1,ALDH4A1,DDAH1
3_Member	GO Biological Processes	GO:0009065	glutamine family amino acid catabolic process	-6.51905	-4.56146	6/25	2571,2572,2746,2806,8659,23576	GAD1,GAD2,GLUD1,GOT2,ALDH4A1,DDAH1
3_Member	GO Biological Processes	GO:1901605	alpha-amino acid metabolic process	-6.35603	-4.39335	14/195	1373,2571,2572,2653,2729,2746,2806,7915,8659,10247,23576,29968,56922,112817	CPS1,GAD1,GAD2,GCSH,GCLC,GLUD1,GOT2,ALDH5A1,ALDH4A1,RIDA,DDAH1,PSAT1,MCCC1,HOGA1
3_Member	GO Biological Processes	GO:1901606	alpha-amino acid catabolic process	-6.34178	-4.38185	10/92	2571,2572,2653,2746,2806,8659,10247,23576,56922,112817	GAD1,GAD2,GCSH,GLUD1,GOT2,ALDH4A1,RIDA,DDAH1,MCCC1,HOGA1
3_Member	GO Biological Processes	GO:0006538	glutamate catabolic process	-5.95758	-4.09891	4/8	2571,2572,2746,2806	GAD1,GAD2,GLUD1,GOT2
3_Member	GO Biological Processes	GO:0043649	dicarboxylic acid catabolic process	-5.85687	-4.00813	5/18	2571,2572,2746,2806,197322	GAD1,GAD2,GLUD1,GOT2,ACSF3
3_Member	GO Biological Processes	GO:0042133	neurotransmitter metabolic process	-5.78472	-3.90546	6/28	18,223,2571,2572,3176,7915	ABAT,ALDH9A1,GAD1,GAD2,HNMT,ALDH5A1
3_Member	GO Biological Processes	GO:0042136	neurotransmitter biosynthetic process	-3.31766	-1.83887	3/14	223,2571,2572	ALDH9A1,GAD1,GAD2
4_Summary	GO Biological Processes	GO:0001505	regulation of neurotransmitter levels	-17.9514	-14.8722	27/211	18,223,477,2571,2572,2824,3176,5217,6506,6507,6623,6812,6814,6844,6853,6855,7915,8224,8541,8573,8618,9378,23396,55327,80331,112755,140679,1399,2776,2782,4062,4915,5594,6509,6620,9899,10160,23236,23373,27020,29767,57030,63908,388662,476,478,481,482,492,818,4905,5898,6565,8671,80725,4580,9368,1113,10768	ABAT,ALDH9A1,ATP1A2,GAD1,GAD2,GPM6B,HNMT,PFN2,SLC1A2,SLC1A3,SNCG,STXBP1,STXBP3,VAMP2,SYN1,SYP,ALDH5A1,SYN3,PPFIA3,CASK,CADPS,NRXN1,PIP5K1C,LIN7C,DNAJC5,STX1B,SLC32A1,CRKL,GNAQ,GNB1,LY6H,NTRK2,MAPK1,SLC1A4,SNCB,SV2B,FARP1,PLCB1,CRTC1,NPTN,TMOD2,SLC17A7,NAPB,SLC6A17,ATP1A1,ATP1A3,ATP1B1,ATP1B2,ATP2B3,CAMK2G,NSF,RALA,SLC15A2,SLC4A4,SRCIN1,MTX1,SLC9A3R1,CHGA,AHCYL1
4_Member	GO Biological Processes	GO:0001505	regulation of neurotransmitter levels	-17.9514	-14.8722	27/211	18,223,477,2571,2572,2824,3176,5217,6506,6507,6623,6812,6814,6844,6853,6855,7915,8224,8541,8573,8618,9378,23396,55327,80331,112755,140679	ABAT,ALDH9A1,ATP1A2,GAD1,GAD2,GPM6B,HNMT,PFN2,SLC1A2,SLC1A3,SNCG,STXBP1,STXBP3,VAMP2,SYN1,SYP,ALDH5A1,SYN3,PPFIA3,CASK,CADPS,NRXN1,PIP5K1C,LIN7C,DNAJC5,STX1B,SLC32A1
4_Member	GO Biological Processes	GO:0099536	synaptic signaling	-17.7235	-14.6444	34/442	1399,2571,2572,2776,2782,4062,4915,5594,6506,6507,6509,6620,6623,6812,6814,6844,6853,8224,8541,8618,9378,9899,10160,23236,23373,23396,27020,29767,55327,57030,63908,80331,112755,140679	CRKL,GAD1,GAD2,GNAQ,GNB1,LY6H,NTRK2,MAPK1,SLC1A2,SLC1A3,SLC1A4,SNCB,SNCG,STXBP1,STXBP3,VAMP2,SYN1,SYN3,PPFIA3,CADPS,NRXN1,SV2B,FARP1,PLCB1,CRTC1,PIP5K1C,NPTN,TMOD2,LIN7C,SLC17A7,NAPB,DNAJC5,STX1B,SLC32A1
4_Member	GO Biological Processes	GO:0006836	neurotransmitter transport	-15.1218	-12.2711	19/131	477,6506,6507,6812,6814,6844,6853,8224,8541,8618,9378,9899,23396,55327,57030,80331,112755,140679,388662	ATP1A2,SLC1A2,SLC1A3,STXBP1,STXBP3,VAMP2,SYN1,SYN3,PPFIA3,CADPS,NRXN1,SV2B,PIP5K1C,LIN7C,SLC17A7,DNAJC5,STX1B,SLC32A1,SLC6A17
4_Member	GO Biological Processes	GO:0099537	trans-synaptic signaling	-13.2865	-10.5248	28/413	2571,2572,4915,5594,6506,6507,6509,6620,6623,6812,6814,6844,6853,8224,8541,8618,9378,9899,10160,23396,27020,29767,55327,57030,63908,80331,112755,140679	GAD1,GAD2,NTRK2,MAPK1,SLC1A2,SLC1A3,SLC1A4,SNCB,SNCG,STXBP1,STXBP3,VAMP2,SYN1,SYN3,PPFIA3,CADPS,NRXN1,SV2B,FARP1,PIP5K1C,NPTN,TMOD2,LIN7C,SLC17A7,NAPB,DNAJC5,STX1B,SLC32A1
4_Member	GO Biological Processes	GO:0140352	export from cell	-12.2078	-9.59451	27/423	476,477,478,481,482,492,818,4905,4915,5898,6565,6623,6812,6814,6844,6853,8224,8541,8618,8671,9378,23396,55327,80331,80725,112755,140679	ATP1A1,ATP1A2,ATP1A3,ATP1B1,ATP1B2,ATP2B3,CAMK2G,NSF,NTRK2,RALA,SLC15A2,SNCG,STXBP1,STXBP3,VAMP2,SYN1,SYN3,PPFIA3,CADPS,SLC4A4,NRXN1,PIP5K1C,LIN7C,DNAJC5,SRCIN1,STX1B,SLC32A1
4_Member	GO Biological Processes	GO:0007269	neurotransmitter secretion	-11.2528	-8.75889	13/79	6812,6814,6844,6853,8224,8541,8618,9378,23396,55327,80331,112755,140679	STXBP1,STXBP3,VAMP2,SYN1,SYN3,PPFIA3,CADPS,NRXN1,PIP5K1C,LIN7C,DNAJC5,STX1B,SLC32A1
4_Member	GO Biological Processes	GO:0099643	signal release from synapse	-11.2528	-8.75889	13/79	6812,6814,6844,6853,8224,8541,8618,9378,23396,55327,80331,112755,140679	STXBP1,STXBP3,VAMP2,SYN1,SYN3,PPFIA3,CADPS,NRXN1,PIP5K1C,LIN7C,DNAJC5,STX1B,SLC32A1
4_Member	GO Biological Processes	GO:0007268	chemical synaptic transmission	-11.236	-8.75889	25/396	2571,2572,5594,6506,6507,6509,6620,6623,6812,6814,6844,6853,8224,8541,8618,9378,9899,23396,29767,55327,57030,63908,80331,112755,140679	GAD1,GAD2,MAPK1,SLC1A2,SLC1A3,SLC1A4,SNCB,SNCG,STXBP1,STXBP3,VAMP2,SYN1,SYN3,PPFIA3,CADPS,NRXN1,SV2B,PIP5K1C,TMOD2,LIN7C,SLC17A7,NAPB,DNAJC5,STX1B,SLC32A1
4_Member	GO Biological Processes	GO:0098916	anterograde trans-synaptic signaling	-11.236	-8.75889	25/396	2571,2572,5594,6506,6507,6509,6620,6623,6812,6814,6844,6853,8224,8541,8618,9378,9899,23396,29767,55327,57030,63908,80331,112755,140679	GAD1,GAD2,MAPK1,SLC1A2,SLC1A3,SLC1A4,SNCB,SNCG,STXBP1,STXBP3,VAMP2,SYN1,SYN3,PPFIA3,CADPS,NRXN1,SV2B,PIP5K1C,TMOD2,LIN7C,SLC17A7,NAPB,DNAJC5,STX1B,SLC32A1
4_Member	GO Biological Processes	GO:0023061	signal release	-8.43468	-6.24156	14/157	818,6812,6814,6844,6853,8224,8541,8618,9378,23396,55327,80331,112755,140679	CAMK2G,STXBP1,STXBP3,VAMP2,SYN1,SYN3,PPFIA3,CADPS,NRXN1,PIP5K1C,LIN7C,DNAJC5,STX1B,SLC32A1
4_Member	GO Biological Processes	GO:0032940	secretion by cell	-7.18999	-5.14609	19/372	818,4905,4915,5898,6623,6812,6814,6844,6853,8224,8541,8618,9378,23396,55327,80331,80725,112755,140679	CAMK2G,NSF,NTRK2,RALA,SNCG,STXBP1,STXBP3,VAMP2,SYN1,SYN3,PPFIA3,CADPS,NRXN1,PIP5K1C,LIN7C,DNAJC5,SRCIN1,STX1B,SLC32A1
4_Member	GO Biological Processes	GO:0046903	secretion	-6.67456	-4.69831	21/485	818,4580,4905,4915,5898,6623,6812,6814,6844,6853,8224,8541,8618,9368,9378,23396,55327,80331,80725,112755,140679	CAMK2G,MTX1,NSF,NTRK2,RALA,SNCG,STXBP1,STXBP3,VAMP2,SYN1,SYN3,PPFIA3,CADPS,SLC9A3R1,NRXN1,PIP5K1C,LIN7C,DNAJC5,SRCIN1,STX1B,SLC32A1
4_Member	GO Biological Processes	GO:0016079	synaptic vesicle exocytosis	-5.48272	-3.66799	7/56	6812,6844,8541,8618,23396,80331,112755	STXBP1,VAMP2,PPFIA3,CADPS,PIP5K1C,DNAJC5,STX1B
4_Member	GO Biological Processes	GO:0006887	exocytosis	-4.98176	-3.23942	12/223	4905,5898,6812,6814,6844,8541,8618,23396,55327,80331,80725,112755	NSF,RALA,STXBP1,STXBP3,VAMP2,PPFIA3,CADPS,PIP5K1C,LIN7C,DNAJC5,SRCIN1,STX1B
4_Member	GO Biological Processes	GO:0045055	regulated exocytosis	-4.22241	-2.57086	9/128	1113,6812,6814,6844,8541,8618,23396,80331,112755	CHGA,STXBP1,STXBP3,VAMP2,PPFIA3,CADPS,PIP5K1C,DNAJC5,STX1B
4_Member	GO Biological Processes	GO:0010807	regulation of synaptic vesicle priming	-4.10858	-2.48255	3/8	6812,63908,112755	STXBP1,NAPB,STX1B
4_Member	GO Biological Processes	GO:0006904	vesicle docking involved in exocytosis	-3.18879	-1.73835	4/35	6812,6814,8541,112755	STXBP1,STXBP3,PPFIA3,STX1B
4_Member	GO Biological Processes	GO:0017156	calcium-ion regulated exocytosis	-2.84737	-1.46178	4/43	6812,6844,8618,112755	STXBP1,VAMP2,CADPS,STX1B
4_Member	GO Biological Processes	GO:0140056	organelle localization by membrane tethering	-2.80818	-1.4293	5/74	6812,6814,8541,10768,112755	STXBP1,STXBP3,PPFIA3,AHCYL1,STX1B
4_Member	GO Biological Processes	GO:0022406	membrane docking	-2.58825	-1.25306	5/83	6812,6814,8541,10768,112755	STXBP1,STXBP3,PPFIA3,AHCYL1,STX1B
4_Member	GO Biological Processes	GO:0048278	vesicle docking	-2.42379	-1.12387	4/56	6812,6814,8541,112755	STXBP1,STXBP3,PPFIA3,STX1B
4_Member	GO Biological Processes	GO:0140029	exocytic process	-2.29044	-1.01587	4/61	6812,6814,8541,112755	STXBP1,STXBP3,PPFIA3,STX1B
5_Summary	GO Biological Processes	GO:0099504	synaptic vesicle cycle	-17.5752	-14.5398	20/114	274,1759,6456,6620,6623,6812,6844,6853,6855,8224,8541,8618,9829,23396,29993,57030,80331,112755,140679,284697,161,163,287,351,949,998,1212,5594,5595,5879,30845	BIN1,DNM1,SH3GL2,SNCB,SNCG,STXBP1,VAMP2,SYN1,SYP,SYN3,PPFIA3,CADPS,DNAJC6,PIP5K1C,PACSIN1,SLC17A7,DNAJC5,STX1B,SLC32A1,BTBD8,AP2A2,AP2B1,ANK2,APP,SCARB1,CDC42,CLTB,MAPK1,MAPK3,RAC1,EHD3
5_Member	GO Biological Processes	GO:0099504	synaptic vesicle cycle	-17.5752	-14.5398	20/114	274,1759,6456,6620,6623,6812,6844,6853,6855,8224,8541,8618,9829,23396,29993,57030,80331,112755,140679,284697	BIN1,DNM1,SH3GL2,SNCB,SNCG,STXBP1,VAMP2,SYN1,SYP,SYN3,PPFIA3,CADPS,DNAJC6,PIP5K1C,PACSIN1,SLC17A7,DNAJC5,STX1B,SLC32A1,BTBD8
5_Member	GO Biological Processes	GO:0099003	vesicle-mediated transport in synapse	-17.1156	-14.1266	20/120	274,1759,6456,6620,6623,6812,6844,6853,6855,8224,8541,8618,9829,23396,29993,57030,80331,112755,140679,284697	BIN1,DNM1,SH3GL2,SNCB,SNCG,STXBP1,VAMP2,SYN1,SYP,SYN3,PPFIA3,CADPS,DNAJC6,PIP5K1C,PACSIN1,SLC17A7,DNAJC5,STX1B,SLC32A1,BTBD8
5_Member	GO Biological Processes	GO:0048488	synaptic vesicle endocytosis	-11.1657	-8.71298	11/49	274,1759,6456,6620,6623,6844,6855,9829,23396,29993,284697	BIN1,DNM1,SH3GL2,SNCB,SNCG,VAMP2,SYP,DNAJC6,PIP5K1C,PACSIN1,BTBD8
5_Member	GO Biological Processes	GO:0140238	presynaptic endocytosis	-11.1657	-8.71298	11/49	274,1759,6456,6620,6623,6844,6855,9829,23396,29993,284697	BIN1,DNM1,SH3GL2,SNCB,SNCG,VAMP2,SYP,DNAJC6,PIP5K1C,PACSIN1,BTBD8
5_Member	GO Biological Processes	GO:0036465	synaptic vesicle recycling	-10.3993	-8.01907	11/57	274,1759,6456,6620,6623,6844,6855,9829,23396,29993,284697	BIN1,DNM1,SH3GL2,SNCB,SNCG,VAMP2,SYP,DNAJC6,PIP5K1C,PACSIN1,BTBD8
5_Member	GO Biological Processes	GO:0006897	endocytosis	-6.02127	-4.09531	22/489	161,163,274,287,351,949,998,1212,1759,5594,5595,5879,6456,6620,6623,6844,6855,9829,23396,29993,30845,284697	AP2A2,AP2B1,BIN1,ANK2,APP,SCARB1,CDC42,CLTB,DNM1,MAPK1,MAPK3,RAC1,SH3GL2,SNCB,SNCG,VAMP2,SYP,DNAJC6,PIP5K1C,PACSIN1,EHD3,BTBD8
5_Member	GO Biological Processes	GO:0072583	clathrin-dependent endocytosis	-6.01444	-4.14353	6/30	161,163,1212,9829,23396,284697	AP2A2,AP2B1,CLTB,DNAJC6,PIP5K1C,BTBD8
5_Member	GO Biological Processes	GO:0006898	receptor-mediated endocytosis	-2.7084	-1.34586	7/154	161,163,1212,1759,9829,23396,284697	AP2A2,AP2B1,CLTB,DNM1,DNAJC6,PIP5K1C,BTBD8
6_Summary	GO Biological Processes	GO:0050804	modulation of chemical synaptic transmission	-16.7834	-13.7664	35/428	351,477,952,1759,2043,4130,4137,4900,4915,5217,5581,5594,5621,6507,6623,6714,6812,6844,6853,6855,7143,7532,8224,8541,8573,8831,9378,23154,23236,23373,23467,27020,64854,112755,347730,18,482,885,1271,1272,2571,6506,7345,10396,29767,51286,6509	APP,ATP1A2,CD38,DNM1,EPHA4,MAP1A,MAPT,NRGN,NTRK2,PFN2,PRKCE,MAPK1,PRNP,SLC1A3,SNCG,SRC,STXBP1,VAMP2,SYN1,SYP,TNR,YWHAG,SYN3,PPFIA3,CASK,SYNGAP1,NRXN1,NCDN,PLCB1,CRTC1,NPTXR,NPTN,USP46,STX1B,LRRTM1,ABAT,ATP1B2,CCK,CNTFR,CNTN1,GAD1,SLC1A2,UCHL1,ATP8A1,TMOD2,CEND1,SLC1A4
6_Member	GO Biological Processes	GO:0050804	modulation of chemical synaptic transmission	-16.7834	-13.7664	35/428	351,477,952,1759,2043,4130,4137,4900,4915,5217,5581,5594,5621,6507,6623,6714,6812,6844,6853,6855,7143,7532,8224,8541,8573,8831,9378,23154,23236,23373,23467,27020,64854,112755,347730	APP,ATP1A2,CD38,DNM1,EPHA4,MAP1A,MAPT,NRGN,NTRK2,PFN2,PRKCE,MAPK1,PRNP,SLC1A3,SNCG,SRC,STXBP1,VAMP2,SYN1,SYP,TNR,YWHAG,SYN3,PPFIA3,CASK,SYNGAP1,NRXN1,NCDN,PLCB1,CRTC1,NPTXR,NPTN,USP46,STX1B,LRRTM1
6_Member	GO Biological Processes	GO:0099177	regulation of trans-synaptic signaling	-16.7517	-13.7627	35/429	351,477,952,1759,2043,4130,4137,4900,4915,5217,5581,5594,5621,6507,6623,6714,6812,6844,6853,6855,7143,7532,8224,8541,8573,8831,9378,23154,23236,23373,23467,27020,64854,112755,347730	APP,ATP1A2,CD38,DNM1,EPHA4,MAP1A,MAPT,NRGN,NTRK2,PFN2,PRKCE,MAPK1,PRNP,SLC1A3,SNCG,SRC,STXBP1,VAMP2,SYN1,SYP,TNR,YWHAG,SYN3,PPFIA3,CASK,SYNGAP1,NRXN1,NCDN,PLCB1,CRTC1,NPTXR,NPTN,USP46,STX1B,LRRTM1
6_Member	GO Biological Processes	GO:0048167	regulation of synaptic plasticity	-11.5282	-9.05109	20/197	351,952,2043,4130,4137,4900,4915,5594,5621,6812,6844,6855,7143,7532,8541,8831,23154,23373,27020,347730	APP,CD38,EPHA4,MAP1A,MAPT,NRGN,NTRK2,MAPK1,PRNP,STXBP1,VAMP2,SYP,TNR,YWHAG,PPFIA3,SYNGAP1,NCDN,CRTC1,NPTN,LRRTM1
6_Member	GO Biological Processes	GO:0007610	behavior	-10.3778	-8.02356	31/563	18,351,477,482,885,1271,1272,2043,2571,4130,4137,4900,4915,5581,5594,5621,6506,6507,6623,7143,7345,8831,9378,10396,23236,23373,27020,29767,51286,64854,347730	ABAT,APP,ATP1A2,ATP1B2,CCK,CNTFR,CNTN1,EPHA4,GAD1,MAP1A,MAPT,NRGN,NTRK2,PRKCE,MAPK1,PRNP,SLC1A2,SLC1A3,SNCG,TNR,UCHL1,SYNGAP1,NRXN1,ATP8A1,PLCB1,CRTC1,NPTN,TMOD2,CEND1,USP46,LRRTM1
6_Member	GO Biological Processes	GO:0050806	positive regulation of synaptic transmission	-8.12581	-5.96207	14/141	351,4900,4915,5581,5594,6507,6812,6844,7143,9378,23373,27020,112755,347730	APP,NRGN,NTRK2,PRKCE,MAPK1,SLC1A3,STXBP1,VAMP2,TNR,NRXN1,CRTC1,NPTN,STX1B,LRRTM1
6_Member	GO Biological Processes	GO:0007611	learning or memory	-6.17954	-4.23683	16/264	351,477,4130,4137,4900,4915,5594,5621,7143,8831,9378,10396,23236,23373,27020,29767	APP,ATP1A2,MAP1A,MAPT,NRGN,NTRK2,MAPK1,PRNP,TNR,SYNGAP1,NRXN1,ATP8A1,PLCB1,CRTC1,NPTN,TMOD2
6_Member	GO Biological Processes	GO:0050890	cognition	-6.00227	-4.07865	17/306	351,477,4130,4137,4900,4915,5594,5621,6509,7143,8831,9378,10396,23236,23373,27020,29767	APP,ATP1A2,MAP1A,MAPT,NRGN,NTRK2,MAPK1,PRNP,SLC1A4,TNR,SYNGAP1,NRXN1,ATP8A1,PLCB1,CRTC1,NPTN,TMOD2
6_Member	GO Biological Processes	GO:0007612	learning	-5.35079	-3.54148	11/145	351,477,4130,4900,4915,7143,8831,9378,10396,23236,27020	APP,ATP1A2,MAP1A,NRGN,NTRK2,TNR,SYNGAP1,NRXN1,ATP8A1,PLCB1,NPTN
6_Member	GO Biological Processes	GO:0048168	regulation of neuronal synaptic plasticity	-4.26764	-2.60726	6/50	351,6855,8541,8831,23154,27020	APP,SYP,PPFIA3,SYNGAP1,NCDN,NPTN
6_Member	GO Biological Processes	GO:0008306	associative learning	-3.99479	-2.38486	7/80	351,477,4130,4900,7143,8831,27020	APP,ATP1A2,MAP1A,NRGN,TNR,SYNGAP1,NPTN
6_Member	GO Biological Processes	GO:0060291	long-term synaptic potentiation	-3.98668	-2.37789	6/56	4915,5594,6844,7143,27020,347730	NTRK2,MAPK1,VAMP2,TNR,NPTN,LRRTM1
6_Member	GO Biological Processes	GO:0048169	regulation of long-term neuronal synaptic plasticity	-3.63778	-2.08478	4/23	351,6855,8831,27020	APP,SYP,SYNGAP1,NPTN
6_Member	GO Biological Processes	GO:0007632	visual behavior	-3.3465	-1.84534	5/48	351,477,6506,8831,27020	APP,ATP1A2,SLC1A2,SYNGAP1,NPTN
7_Summary	Oncogenic Signatures	M2892	KRAS.KIDNEY UP.V1 UP	-16.5984	-13.6358	22/141	287,361,477,1113,1780,2571,2823,4747,5274,5375,6252,6507,7102,9378,9899,23136,23236,51299,51440,51704,55273,57088	ANK2,AQP4,ATP1A2,CHGA,DYNC1I1,GAD1,GPM6A,NEFL,SERPINI1,PMP2,RTN1,SLC1A3,TSPAN7,NRXN1,SV2B,EPB41L3,PLCB1,NRN1,HPCAL4,GPRC5B,TMEM100,PLSCR4
7_Member	Oncogenic Signatures	M2892	KRAS.KIDNEY UP.V1 UP	-16.5984	-13.6358	22/141	287,361,477,1113,1780,2571,2823,4747,5274,5375,6252,6507,7102,9378,9899,23136,23236,51299,51440,51704,55273,57088	ANK2,AQP4,ATP1A2,CHGA,DYNC1I1,GAD1,GPM6A,NEFL,SERPINI1,PMP2,RTN1,SLC1A3,TSPAN7,NRXN1,SV2B,EPB41L3,PLCB1,NRN1,HPCAL4,GPRC5B,TMEM100,PLSCR4
8_Summary	GO Biological Processes	GO:0032787	monocarboxylic acid metabolic process	-16.5582	-13.6203	37/491	18,1666,1737,1738,1891,1892,2052,2108,2879,2944,3029,3030,3032,3033,3098,5095,5096,5160,5162,5208,5214,5223,6507,7416,7915,8050,8854,9885,10873,23305,55347,56922,84532,112817,127281,197322,414149,1373,23236,133121,949,1607,4534	ABAT,DECR1,DLAT,DLD,ECH1,ECHS1,EPHX1,ETFA,GPX4,GSTM1,HAGH,HADHA,HADHB,HADH,HK1,PCCA,PCCB,PDHA1,PDHB,PFKFB2,PFKP,PGAM1,SLC1A3,VDAC1,ALDH5A1,PDHX,ALDH1A2,OSBPL2,ME3,ACSL6,ABHD10,MCCC1,ACSS1,HOGA1,PRXL2B,ACSF3,ACBD7,CPS1,PLCB1,ENPP6,SCARB1,DGKB,MTM1
8_Member	GO Biological Processes	GO:0032787	monocarboxylic acid metabolic process	-16.5582	-13.6203	37/491	18,1666,1737,1738,1891,1892,2052,2108,2879,2944,3029,3030,3032,3033,3098,5095,5096,5160,5162,5208,5214,5223,6507,7416,7915,8050,8854,9885,10873,23305,55347,56922,84532,112817,127281,197322,414149	ABAT,DECR1,DLAT,DLD,ECH1,ECHS1,EPHX1,ETFA,GPX4,GSTM1,HAGH,HADHA,HADHB,HADH,HK1,PCCA,PCCB,PDHA1,PDHB,PFKFB2,PFKP,PGAM1,SLC1A3,VDAC1,ALDH5A1,PDHX,ALDH1A2,OSBPL2,ME3,ACSL6,ABHD10,MCCC1,ACSS1,HOGA1,PRXL2B,ACSF3,ACBD7
8_Member	GO Biological Processes	GO:0009062	fatty acid catabolic process	-6.2202	-4.31263	9/86	1666,1891,1892,2108,3030,3032,3033,5095,5096	DECR1,ECH1,ECHS1,ETFA,HADHA,HADHB,HADH,PCCA,PCCB
8_Member	GO Biological Processes	GO:0072329	monocarboxylic acid catabolic process	-5.69432	-3.82134	10/108	1666,1891,1892,2108,3030,3032,3033,5095,5096,112817	DECR1,ECH1,ECHS1,ETFA,HADHA,HADHB,HADH,PCCA,PCCB,HOGA1
8_Member	GO Biological Processes	GO:0006631	fatty acid metabolic process	-5.64611	-3.7834	17/325	1666,1891,1892,2052,2108,2879,2944,3030,3032,3033,5095,5096,23305,84532,127281,197322,414149	DECR1,ECH1,ECHS1,EPHX1,ETFA,GPX4,GSTM1,HADHA,HADHB,HADH,PCCA,PCCB,ACSL6,ACSS1,PRXL2B,ACSF3,ACBD7
8_Member	GO Biological Processes	GO:0006635	fatty acid beta-oxidation	-5.27811	-3.49322	7/60	1666,1891,1892,2108,3030,3032,3033	DECR1,ECH1,ECHS1,ETFA,HADHA,HADHB,HADH
8_Member	GO Biological Processes	GO:0044242	cellular lipid catabolic process	-5.0089	-3.24714	12/188	1373,1666,1891,1892,2108,3030,3032,3033,5095,5096,23236,133121	CPS1,DECR1,ECH1,ECHS1,ETFA,HADHA,HADHB,HADH,PCCA,PCCB,PLCB1,ENPP6
8_Member	GO Biological Processes	GO:0019395	fatty acid oxidation	-4.34353	-2.69073	7/83	1666,1891,1892,2108,3030,3032,3033	DECR1,ECH1,ECHS1,ETFA,HADHA,HADHB,HADH
8_Member	GO Biological Processes	GO:0034440	lipid oxidation	-4.18013	-2.54451	7/88	1666,1891,1892,2108,3030,3032,3033	DECR1,ECH1,ECHS1,ETFA,HADHA,HADHB,HADH
8_Member	GO Biological Processes	GO:0016042	lipid catabolic process	-3.90041	-2.30498	13/282	949,1373,1666,1891,1892,2108,3030,3032,3033,5095,5096,23236,133121	SCARB1,CPS1,DECR1,ECH1,ECHS1,ETFA,HADHA,HADHB,HADH,PCCA,PCCB,PLCB1,ENPP6
8_Member	GO Biological Processes	GO:0030258	lipid modification	-3.67365	-2.12889	9/178	1607,1666,1891,1892,2108,3030,3032,3033,4534	DGKB,DECR1,ECH1,ECHS1,ETFA,HADHA,HADHB,HADH,MTM1
9_Summary	GO Biological Processes	GO:0120035	regulation of plasma membrane bounded cell projection organization	-16.4039	-13.4661	38/622	387,482,818,952,989,998,1272,1399,2043,2664,2823,4135,4137,4139,4747,4915,5064,5217,5364,5604,5621,5879,5898,5911,6714,7419,8831,10300,10787,23043,23373,23413,27020,29993,55754,64805,80725,112755,4155,5274,7143,118,274,9378,11076,58494,347730,23236	RHOA,ATP1B2,CAMK2G,CD38,SEPTIN7,CDC42,CNTN1,CRKL,EPHA4,GDI1,GPM6A,MAP6,MAPT,MARK1,NEFL,NTRK2,PALM,PFN2,PLXNB1,MAP2K1,PRNP,RAC1,RALA,RAP2A,SRC,VDAC3,SYNGAP1,KATNB1,NCKAP1,TNIK,CRTC1,NCS1,NPTN,PACSIN1,TMEM30A,P2RY12,SRCIN1,STX1B,MBP,SERPINI1,TNR,ADD1,BIN1,NRXN1,TPPP,JAM2,LRRTM1,PLCB1
9_Member	GO Biological Processes	GO:0120035	regulation of plasma membrane bounded cell projection organization	-16.4039	-13.4661	38/622	387,482,818,952,989,998,1272,1399,2043,2664,2823,4135,4137,4139,4747,4915,5064,5217,5364,5604,5621,5879,5898,5911,6714,7419,8831,10300,10787,23043,23373,23413,27020,29993,55754,64805,80725,112755	RHOA,ATP1B2,CAMK2G,CD38,SEPTIN7,CDC42,CNTN1,CRKL,EPHA4,GDI1,GPM6A,MAP6,MAPT,MARK1,NEFL,NTRK2,PALM,PFN2,PLXNB1,MAP2K1,PRNP,RAC1,RALA,RAP2A,SRC,VDAC3,SYNGAP1,KATNB1,NCKAP1,TNIK,CRTC1,NCS1,NPTN,PACSIN1,TMEM30A,P2RY12,SRCIN1,STX1B
9_Member	GO Biological Processes	GO:0031344	regulation of cell projection organization	-16.0195	-13.1051	38/639	387,482,818,952,989,998,1272,1399,2043,2664,2823,4135,4137,4139,4747,4915,5064,5217,5364,5604,5621,5879,5898,5911,6714,7419,8831,10300,10787,23043,23373,23413,27020,29993,55754,64805,80725,112755	RHOA,ATP1B2,CAMK2G,CD38,SEPTIN7,CDC42,CNTN1,CRKL,EPHA4,GDI1,GPM6A,MAP6,MAPT,MARK1,NEFL,NTRK2,PALM,PFN2,PLXNB1,MAP2K1,PRNP,RAC1,RALA,RAP2A,SRC,VDAC3,SYNGAP1,KATNB1,NCKAP1,TNIK,CRTC1,NCS1,NPTN,PACSIN1,TMEM30A,P2RY12,SRCIN1,STX1B
9_Member	GO Biological Processes	GO:0010975	regulation of neuron projection development	-11.8363	-9.30589	29/431	387,482,818,952,1272,1399,2043,2664,4135,4137,4139,4155,4747,4915,5274,5364,5604,5911,7143,8831,10300,23043,23373,23413,27020,29993,55754,80725,112755	RHOA,ATP1B2,CAMK2G,CD38,CNTN1,CRKL,EPHA4,GDI1,MAP6,MAPT,MARK1,MBP,NEFL,NTRK2,SERPINI1,PLXNB1,MAP2K1,RAP2A,TNR,SYNGAP1,KATNB1,TNIK,CRTC1,NCS1,NPTN,PACSIN1,TMEM30A,SRCIN1,STX1B
9_Member	GO Biological Processes	GO:0031346	positive regulation of cell projection organization	-11.804	-9.23414	24/341	482,989,998,1272,2043,2664,2823,4135,4137,4747,4915,5064,5364,5604,5879,5898,6714,10300,10787,23373,27020,29993,55754,64805	ATP1B2,SEPTIN7,CDC42,CNTN1,EPHA4,GDI1,GPM6A,MAP6,MAPT,NEFL,NTRK2,PALM,PLXNB1,MAP2K1,RAC1,RALA,SRC,KATNB1,NCKAP1,CRTC1,NPTN,PACSIN1,TMEM30A,P2RY12
9_Member	GO Biological Processes	GO:0050770	regulation of axonogenesis	-5.09961	-3.32478	11/154	2043,2664,4135,4137,4155,4747,4915,5364,5604,7143,8831	EPHA4,GDI1,MAP6,MAPT,MBP,NEFL,NTRK2,PLXNB1,MAP2K1,TNR,SYNGAP1
9_Member	GO Biological Processes	GO:0010720	positive regulation of cell development	-5.05307	-3.29611	14/297	118,274,998,1399,2043,2664,4135,4137,4747,4915,5364,5604,5879,27020	ADD1,BIN1,CDC42,CRKL,EPHA4,GDI1,MAP6,MAPT,NEFL,NTRK2,PLXNB1,MAP2K1,RAC1,NPTN
9_Member	GO Biological Processes	GO:0050772	positive regulation of axonogenesis	-4.55546	-2.86613	7/77	2664,4135,4137,4747,4915,5364,5604	GDI1,MAP6,MAPT,NEFL,NTRK2,PLXNB1,MAP2K1
9_Member	GO Biological Processes	GO:0051960	regulation of nervous system development	-3.97817	-2.37051	17/439	274,2043,2664,4135,4137,4155,4747,4915,5364,5604,7143,8831,9378,11076,27020,58494,347730	BIN1,EPHA4,GDI1,MAP6,MAPT,MBP,NEFL,NTRK2,PLXNB1,MAP2K1,TNR,SYNGAP1,NRXN1,TPPP,NPTN,JAM2,LRRTM1
9_Member	GO Biological Processes	GO:0060284	regulation of cell development	-3.78303	-2.20796	18/500	118,274,998,1399,2043,2664,4135,4137,4155,4747,4915,5364,5604,5879,7143,8831,23236,27020	ADD1,BIN1,CDC42,CRKL,EPHA4,GDI1,MAP6,MAPT,MBP,NEFL,NTRK2,PLXNB1,MAP2K1,RAC1,TNR,SYNGAP1,PLCB1,NPTN
9_Member	GO Biological Processes	GO:0050769	positive regulation of neurogenesis	-3.61236	-2.08105	10/222	274,2043,2664,4135,4137,4747,4915,5364,5604,27020	BIN1,EPHA4,GDI1,MAP6,MAPT,NEFL,NTRK2,PLXNB1,MAP2K1,NPTN
9_Member	GO Biological Processes	GO:0051962	positive regulation of nervous system development	-3.55445	-2.03434	11/269	274,2043,2664,4135,4137,4747,4915,5364,5604,9378,27020	BIN1,EPHA4,GDI1,MAP6,MAPT,NEFL,NTRK2,PLXNB1,MAP2K1,NRXN1,NPTN
9_Member	GO Biological Processes	GO:0050767	regulation of neurogenesis	-2.88865	-1.4649	13/361	274,2043,2664,4135,4137,4155,4747,4915,5364,5604,7143,8831,27020	BIN1,EPHA4,GDI1,MAP6,MAPT,MBP,NEFL,NTRK2,PLXNB1,MAP2K1,TNR,SYNGAP1,NPTN
10_Summary	GO Biological Processes	GO:0031175	neuron projection development	-14.3778	-11.6161	39/639	351,387,885,998,1272,1399,1501,2043,2674,2823,2824,4130,4135,4137,4684,4744,4747,5364,5879,6456,6812,7143,7345,8831,9368,9378,10006,10160,10787,23043,23136,23154,26999,27020,29993,51299,55330,57453,284697,119,287,5064,5217,5339,5578,5621,6620,6623,6714,6853,8541,9414,23396,347730,4534,11076,29767,6102,6507,23671,80725,4915,57030,112755,1113,5594,5604,5898	APP,RHOA,CCK,CDC42,CNTN1,CRKL,CTNND2,EPHA4,GFRA1,GPM6A,GPM6B,MAP1A,MAP6,MAPT,NCAM1,NEFH,NEFL,PLXNB1,RAC1,SH3GL2,STXBP1,TNR,UCHL1,SYNGAP1,SLC9A3R1,NRXN1,ABI1,FARP1,NCKAP1,TNIK,EPB41L3,NCDN,CYFIP2,NPTN,PACSIN1,NRN1,BLOC1S4,DSCAML1,BTBD8,ADD2,ANK2,PALM,PFN2,PLEC,PRKCA,PRNP,SNCB,SNCG,SRC,SYN1,PPFIA3,TJP2,PIP5K1C,LRRTM1,MTM1,TPPP,TMOD2,RP2,SLC1A3,TMEFF2,SRCIN1,NTRK2,SLC17A7,STX1B,CHGA,MAPK1,MAP2K1,RALA
10_Member	GO Biological Processes	GO:0031175	neuron projection development	-14.3778	-11.6161	39/639	351,387,885,998,1272,1399,1501,2043,2674,2823,2824,4130,4135,4137,4684,4744,4747,5364,5879,6456,6812,7143,7345,8831,9368,9378,10006,10160,10787,23043,23136,23154,26999,27020,29993,51299,55330,57453,284697	APP,RHOA,CCK,CDC42,CNTN1,CRKL,CTNND2,EPHA4,GFRA1,GPM6A,GPM6B,MAP1A,MAP6,MAPT,NCAM1,NEFH,NEFL,PLXNB1,RAC1,SH3GL2,STXBP1,TNR,UCHL1,SYNGAP1,SLC9A3R1,NRXN1,ABI1,FARP1,NCKAP1,TNIK,EPB41L3,NCDN,CYFIP2,NPTN,PACSIN1,NRN1,BLOC1S4,DSCAML1,BTBD8
10_Member	GO Biological Processes	GO:0034330	cell junction organization	-13.0757	-10.3739	32/473	119,287,351,387,998,1399,1501,2043,2823,4137,4744,4747,5064,5217,5339,5364,5578,5621,6620,6623,6714,6853,7143,8541,8831,9378,9414,10160,23136,23396,27020,347730	ADD2,ANK2,APP,RHOA,CDC42,CRKL,CTNND2,EPHA4,GPM6A,MAPT,NEFH,NEFL,PALM,PFN2,PLEC,PLXNB1,PRKCA,PRNP,SNCB,SNCG,SRC,SYN1,TNR,PPFIA3,SYNGAP1,NRXN1,TJP2,FARP1,EPB41L3,PIP5K1C,NPTN,LRRTM1
10_Member	GO Biological Processes	GO:0032989	cellular component morphogenesis	-12.9509	-10.2892	35/573	287,351,387,885,998,1272,1501,2043,2823,4130,4135,4534,4684,4744,4747,5339,5364,5879,6456,6812,7143,7345,9378,10006,10160,10787,11076,23043,23136,26999,27020,29767,29993,51299,57453	ANK2,APP,RHOA,CCK,CDC42,CNTN1,CTNND2,EPHA4,GPM6A,MAP1A,MAP6,MTM1,NCAM1,NEFH,NEFL,PLEC,PLXNB1,RAC1,SH3GL2,STXBP1,TNR,UCHL1,NRXN1,ABI1,FARP1,NCKAP1,TPPP,TNIK,EPB41L3,CYFIP2,NPTN,TMOD2,PACSIN1,NRN1,DSCAML1
10_Member	GO Biological Processes	GO:0032990	cell part morphogenesis	-12.8524	-10.2155	32/482	351,387,885,998,1272,1501,2043,2823,4130,4135,4534,4684,4744,4747,5339,5364,5879,6456,6812,7143,7345,9378,10006,10160,10787,23043,23136,26999,27020,29993,51299,57453	APP,RHOA,CCK,CDC42,CNTN1,CTNND2,EPHA4,GPM6A,MAP1A,MAP6,MTM1,NCAM1,NEFH,NEFL,PLEC,PLXNB1,RAC1,SH3GL2,STXBP1,TNR,UCHL1,NRXN1,ABI1,FARP1,NCKAP1,TNIK,EPB41L3,CYFIP2,NPTN,PACSIN1,NRN1,DSCAML1
10_Member	GO Biological Processes	GO:0000902	cell morphogenesis	-12.281	-9.67889	37/673	351,387,885,998,1272,1501,2043,2823,4130,4135,4684,4744,4747,5339,5364,5879,6102,6456,6507,6714,6812,7143,7345,9368,9378,10006,10160,10787,23043,23136,23671,26999,27020,29993,51299,57453,80725	APP,RHOA,CCK,CDC42,CNTN1,CTNND2,EPHA4,GPM6A,MAP1A,MAP6,NCAM1,NEFH,NEFL,PLEC,PLXNB1,RAC1,RP2,SH3GL2,SLC1A3,SRC,STXBP1,TNR,UCHL1,SLC9A3R1,NRXN1,ABI1,FARP1,NCKAP1,TNIK,EPB41L3,TMEFF2,CYFIP2,NPTN,PACSIN1,NRN1,DSCAML1,SRCIN1
10_Member	GO Biological Processes	GO:0048812	neuron projection morphogenesis	-12.0024	-9.42206	30/455	351,387,885,998,1272,1501,2043,2823,4130,4135,4684,4744,4747,5364,5879,6456,6812,7143,7345,9378,10006,10160,10787,23043,23136,26999,27020,29993,51299,57453	APP,RHOA,CCK,CDC42,CNTN1,CTNND2,EPHA4,GPM6A,MAP1A,MAP6,NCAM1,NEFH,NEFL,PLXNB1,RAC1,SH3GL2,STXBP1,TNR,UCHL1,NRXN1,ABI1,FARP1,NCKAP1,TNIK,EPB41L3,CYFIP2,NPTN,PACSIN1,NRN1,DSCAML1
10_Member	GO Biological Processes	GO:0050808	synapse organization	-11.9686	-9.40345	24/284	119,351,998,1399,1501,2043,2823,4137,4744,4747,5064,5217,5364,5621,6620,6623,6853,7143,8541,8831,9378,10160,27020,347730	ADD2,APP,CDC42,CRKL,CTNND2,EPHA4,GPM6A,MAPT,NEFH,NEFL,PALM,PFN2,PLXNB1,PRNP,SNCB,SNCG,SYN1,TNR,PPFIA3,SYNGAP1,NRXN1,FARP1,NPTN,LRRTM1
10_Member	GO Biological Processes	GO:0120039	plasma membrane bounded cell projection morphogenesis	-11.9058	-9.35608	30/459	351,387,885,998,1272,1501,2043,2823,4130,4135,4684,4744,4747,5364,5879,6456,6812,7143,7345,9378,10006,10160,10787,23043,23136,26999,27020,29993,51299,57453	APP,RHOA,CCK,CDC42,CNTN1,CTNND2,EPHA4,GPM6A,MAP1A,MAP6,NCAM1,NEFH,NEFL,PLXNB1,RAC1,SH3GL2,STXBP1,TNR,UCHL1,NRXN1,ABI1,FARP1,NCKAP1,TNIK,EPB41L3,CYFIP2,NPTN,PACSIN1,NRN1,DSCAML1
10_Member	GO Biological Processes	GO:0048858	cell projection morphogenesis	-11.8102	-9.28913	30/463	351,387,885,998,1272,1501,2043,2823,4130,4135,4684,4744,4747,5364,5879,6456,6812,7143,7345,9378,10006,10160,10787,23043,23136,26999,27020,29993,51299,57453	APP,RHOA,CCK,CDC42,CNTN1,CTNND2,EPHA4,GPM6A,MAP1A,MAP6,NCAM1,NEFH,NEFL,PLXNB1,RAC1,SH3GL2,STXBP1,TNR,UCHL1,NRXN1,ABI1,FARP1,NCKAP1,TNIK,EPB41L3,CYFIP2,NPTN,PACSIN1,NRN1,DSCAML1
10_Member	GO Biological Processes	GO:0000904	cell morphogenesis involved in differentiation	-7.89127	-5.74737	26/522	351,387,885,998,1272,1501,2043,4130,4135,4684,4744,5364,5879,6507,6714,6812,7143,7345,9368,9378,10006,10160,23671,27020,57453,80725	APP,RHOA,CCK,CDC42,CNTN1,CTNND2,EPHA4,MAP1A,MAP6,NCAM1,NEFH,PLXNB1,RAC1,SLC1A3,SRC,STXBP1,TNR,UCHL1,SLC9A3R1,NRXN1,ABI1,FARP1,TMEFF2,NPTN,DSCAML1,SRCIN1
10_Member	GO Biological Processes	GO:0048667	cell morphogenesis involved in neuron differentiation	-7.30783	-5.22529	22/411	351,885,998,1272,1501,2043,4130,4135,4684,4744,5364,5879,6507,6812,7143,7345,9368,9378,10006,10160,27020,57453	APP,CCK,CDC42,CNTN1,CTNND2,EPHA4,MAP1A,MAP6,NCAM1,NEFH,PLXNB1,RAC1,SLC1A3,STXBP1,TNR,UCHL1,SLC9A3R1,NRXN1,ABI1,FARP1,NPTN,DSCAML1
10_Member	GO Biological Processes	GO:0050803	regulation of synapse structure or activity	-5.89574	-3.99265	14/213	351,387,998,2043,2823,4915,5621,8831,9378,10160,57030,80725,112755,347730	APP,RHOA,CDC42,EPHA4,GPM6A,NTRK2,PRNP,SYNGAP1,NRXN1,FARP1,SLC17A7,SRCIN1,STX1B,LRRTM1
10_Member	GO Biological Processes	GO:0061564	axon development	-4.75467	-3.02394	17/380	351,885,1272,2043,4130,4137,4684,4744,4747,5364,5879,6812,7143,7345,9378,27020,57453	APP,CCK,CNTN1,EPHA4,MAP1A,MAPT,NCAM1,NEFH,NEFL,PLXNB1,RAC1,STXBP1,TNR,UCHL1,NRXN1,NPTN,DSCAML1
10_Member	GO Biological Processes	GO:0007416	synapse assembly	-4.23978	-2.58573	8/99	119,351,1399,2823,5364,9378,10160,27020	ADD2,APP,CRKL,GPM6A,PLXNB1,NRXN1,FARP1,NPTN
10_Member	GO Biological Processes	GO:0007409	axonogenesis	-4.1673	-2.52806	15/342	351,885,1272,2043,4130,4684,4744,5364,5879,6812,7143,7345,9378,27020,57453	APP,CCK,CNTN1,EPHA4,MAP1A,NCAM1,NEFH,PLXNB1,RAC1,STXBP1,TNR,UCHL1,NRXN1,NPTN,DSCAML1
10_Member	GO Biological Processes	GO:0050807	regulation of synapse organization	-3.91903	-2.31697	11/207	351,387,998,2043,2823,4915,5621,9378,10160,80725,347730	APP,RHOA,CDC42,EPHA4,GPM6A,NTRK2,PRNP,NRXN1,FARP1,SRCIN1,LRRTM1
10_Member	GO Biological Processes	GO:0006935	chemotaxis	-3.71975	-2.15604	18/506	351,387,1113,1272,1399,2043,4684,5339,5364,5594,5604,5879,5898,7143,9378,23396,27020,57453	APP,RHOA,CHGA,CNTN1,CRKL,EPHA4,NCAM1,PLEC,PLXNB1,MAPK1,MAP2K1,RAC1,RALA,TNR,NRXN1,PIP5K1C,NPTN,DSCAML1
10_Member	GO Biological Processes	GO:0042330	taxis	-3.6782	-2.11955	18/510	351,387,1113,1272,1399,2043,4684,5339,5364,5594,5604,5879,5898,7143,9378,23396,27020,57453	APP,RHOA,CHGA,CNTN1,CRKL,EPHA4,NCAM1,PLEC,PLXNB1,MAPK1,MAP2K1,RAC1,RALA,TNR,NRXN1,PIP5K1C,NPTN,DSCAML1
11_Summary	GO Biological Processes	GO:0061024	membrane organization	-12.6656	-9.99101	37/774	274,287,291,387,481,998,1759,2729,4580,4905,4976,5306,5339,5578,5879,6711,6812,6844,6855,7417,8774,8834,9368,9378,9868,9885,10396,23136,23396,25813,29993,55754,57088,79643,93974,112755,399687,5064,5898,5911,7260,8831,9351,9847,23043,23148,30845,55327,57628,253725,22931	BIN1,ANK2,SLC25A4,RHOA,ATP1B1,CDC42,DNM1,GCLC,MTX1,NSF,OPA1,PITPNA,PLEC,PRKCA,RAC1,SPTBN1,STXBP1,VAMP2,SYP,VDAC2,NAPG,TMEM11,SLC9A3R1,NRXN1,TOMM70,OSBPL2,ATP8A1,EPB41L3,PIP5K1C,SAMM50,PACSIN1,TMEM30A,PLSCR4,CHMP6,ATP5IF1,STX1B,MYO18A,PALM,RALA,RAP2A,EIPR1,SYNGAP1,SLC9A3R2,C2CD5,TNIK,NACAD,EHD3,LIN7C,DPP10,WASHC2C,RAB18
11_Member	GO Biological Processes	GO:0061024	membrane organization	-12.6656	-9.99101	37/774	274,287,291,387,481,998,1759,2729,4580,4905,4976,5306,5339,5578,5879,6711,6812,6844,6855,7417,8774,8834,9368,9378,9868,9885,10396,23136,23396,25813,29993,55754,57088,79643,93974,112755,399687	BIN1,ANK2,SLC25A4,RHOA,ATP1B1,CDC42,DNM1,GCLC,MTX1,NSF,OPA1,PITPNA,PLEC,PRKCA,RAC1,SPTBN1,STXBP1,VAMP2,SYP,VDAC2,NAPG,TMEM11,SLC9A3R1,NRXN1,TOMM70,OSBPL2,ATP8A1,EPB41L3,PIP5K1C,SAMM50,PACSIN1,TMEM30A,PLSCR4,CHMP6,ATP5IF1,STX1B,MYO18A
11_Member	GO Biological Processes	GO:0051668	localization within membrane	-10.2417	-7.88108	27/515	287,481,4905,5064,5879,5898,5911,6711,6812,6844,7260,8831,9351,9368,9378,9847,9868,23043,23136,23148,25813,29993,30845,55327,57628,112755,253725	ANK2,ATP1B1,NSF,PALM,RAC1,RALA,RAP2A,SPTBN1,STXBP1,VAMP2,EIPR1,SYNGAP1,SLC9A3R2,SLC9A3R1,NRXN1,C2CD5,TOMM70,TNIK,EPB41L3,NACAD,SAMM50,PACSIN1,EHD3,LIN7C,DPP10,STX1B,WASHC2C
11_Member	GO Biological Processes	GO:1990778	protein localization to cell periphery	-9.64624	-7.33961	18/233	287,481,4905,5064,5911,6711,6812,6844,9351,9368,9847,23043,23136,29993,30845,55327,57628,112755	ANK2,ATP1B1,NSF,PALM,RAP2A,SPTBN1,STXBP1,VAMP2,SLC9A3R2,SLC9A3R1,C2CD5,TNIK,EPB41L3,PACSIN1,EHD3,LIN7C,DPP10,STX1B
11_Member	GO Biological Processes	GO:0072659	protein localization to plasma membrane	-9.02111	-6.80111	16/195	287,481,4905,5064,5911,6711,6812,6844,9351,9368,9847,23043,23136,29993,30845,57628	ANK2,ATP1B1,NSF,PALM,RAP2A,SPTBN1,STXBP1,VAMP2,SLC9A3R2,SLC9A3R1,C2CD5,TNIK,EPB41L3,PACSIN1,EHD3,DPP10
11_Member	GO Biological Processes	GO:0072657	protein localization to membrane	-8.7392	-6.5373	23/442	287,481,4905,5064,5911,6711,6812,6844,8831,9351,9368,9378,9847,9868,23043,23136,23148,25813,29993,30845,55327,57628,112755	ANK2,ATP1B1,NSF,PALM,RAP2A,SPTBN1,STXBP1,VAMP2,SYNGAP1,SLC9A3R2,SLC9A3R1,NRXN1,C2CD5,TOMM70,TNIK,EPB41L3,NACAD,SAMM50,PACSIN1,EHD3,LIN7C,DPP10,STX1B
11_Member	GO Biological Processes	GO:0007009	plasma membrane organization	-6.22889	-4.31907	11/139	274,287,4905,5339,6711,9368,9885,23136,29993,57088,79643	BIN1,ANK2,NSF,PLEC,SPTBN1,SLC9A3R1,OSBPL2,EPB41L3,PACSIN1,PLSCR4,CHMP6
11_Member	GO Biological Processes	GO:0010256	endomembrane system organization	-4.66043	-2.96007	18/504	274,287,998,1759,4905,5339,5578,6711,6855,9368,9885,22931,23136,29993,57088,79643,112755,399687	BIN1,ANK2,CDC42,DNM1,NSF,PLEC,PRKCA,SPTBN1,SYP,SLC9A3R1,OSBPL2,RAB18,EPB41L3,PACSIN1,PLSCR4,CHMP6,STX1B,MYO18A
12_Summary	GO Biological Processes	GO:0098655	cation transmembrane transport	-12.2227	-9.59774	33/640	291,476,477,478,481,482,492,498,506,509,521,523,539,781,1329,2823,3782,6506,6507,6509,6520,6565,7384,8671,9254,10396,10476,23413,57030,79751,83733,94081,388662,205,387,514,4976,50808,51715,56262,6576,9868,131474,2729,7417,10531,25813,93974	SLC25A4,ATP1A1,ATP1A2,ATP1A3,ATP1B1,ATP1B2,ATP2B3,ATP5F1A,ATP5F1B,ATP5F1C,ATP5ME,ATP6V1A,ATP5PO,CACNA2D1,COX5B,GPM6A,KCNN3,SLC1A2,SLC1A3,SLC1A4,SLC3A2,SLC15A2,UQCRC1,SLC4A4,CACNA2D2,ATP8A1,ATP5PD,NCS1,SLC17A7,SLC25A22,SLC25A18,SFXN1,SLC6A17,AK4,RHOA,ATP5F1E,OPA1,AK3,RAB23,LRRC8A,SLC25A1,TOMM70,CHCHD4,GCLC,VDAC2,PITRM1,SAMM50,ATP5IF1
12_Member	GO Biological Processes	GO:0098655	cation transmembrane transport	-12.2227	-9.59774	33/640	291,476,477,478,481,482,492,498,506,509,521,523,539,781,1329,2823,3782,6506,6507,6509,6520,6565,7384,8671,9254,10396,10476,23413,57030,79751,83733,94081,388662	SLC25A4,ATP1A1,ATP1A2,ATP1A3,ATP1B1,ATP1B2,ATP2B3,ATP5F1A,ATP5F1B,ATP5F1C,ATP5ME,ATP6V1A,ATP5PO,CACNA2D1,COX5B,GPM6A,KCNN3,SLC1A2,SLC1A3,SLC1A4,SLC3A2,SLC15A2,UQCRC1,SLC4A4,CACNA2D2,ATP8A1,ATP5PD,NCS1,SLC17A7,SLC25A22,SLC25A18,SFXN1,SLC6A17
12_Member	GO Biological Processes	GO:0009205	purine ribonucleoside triphosphate metabolic process	-11.8639	-9.324	13/61	205,387,498,506,509,514,521,523,539,4976,10476,50808,51715	AK4,RHOA,ATP5F1A,ATP5F1B,ATP5F1C,ATP5F1E,ATP5ME,ATP6V1A,ATP5PO,OPA1,ATP5PD,AK3,RAB23
12_Member	GO Biological Processes	GO:1902600	proton transmembrane transport	-11.7455	-9.18584	16/129	291,476,477,478,498,506,509,521,523,539,1329,6565,7384,10476,79751,83733	SLC25A4,ATP1A1,ATP1A2,ATP1A3,ATP5F1A,ATP5F1B,ATP5F1C,ATP5ME,ATP6V1A,ATP5PO,COX5B,SLC15A2,UQCRC1,ATP5PD,SLC25A22,SLC25A18
12_Member	GO Biological Processes	GO:0009144	purine nucleoside triphosphate metabolic process	-11.3968	-8.93612	13/66	205,387,498,506,509,514,521,523,539,4976,10476,50808,51715	AK4,RHOA,ATP5F1A,ATP5F1B,ATP5F1C,ATP5F1E,ATP5ME,ATP6V1A,ATP5PO,OPA1,ATP5PD,AK3,RAB23
12_Member	GO Biological Processes	GO:0009199	ribonucleoside triphosphate metabolic process	-11.2215	-8.7766	13/68	205,387,498,506,509,514,521,523,539,4976,10476,50808,51715	AK4,RHOA,ATP5F1A,ATP5F1B,ATP5F1C,ATP5F1E,ATP5ME,ATP6V1A,ATP5PO,OPA1,ATP5PD,AK3,RAB23
12_Member	GO Biological Processes	GO:0098662	inorganic cation transmembrane transport	-10.6342	-8.23345	29/571	291,476,477,478,481,482,492,498,506,509,521,523,539,781,1329,2823,3782,6507,6520,6565,7384,8671,9254,10476,23413,57030,79751,83733,388662	SLC25A4,ATP1A1,ATP1A2,ATP1A3,ATP1B1,ATP1B2,ATP2B3,ATP5F1A,ATP5F1B,ATP5F1C,ATP5ME,ATP6V1A,ATP5PO,CACNA2D1,COX5B,GPM6A,KCNN3,SLC1A3,SLC3A2,SLC15A2,UQCRC1,SLC4A4,CACNA2D2,ATP5PD,NCS1,SLC17A7,SLC25A22,SLC25A18,SLC6A17
12_Member	GO Biological Processes	GO:0098660	inorganic ion transmembrane transport	-10.1832	-7.82891	30/637	291,476,477,478,481,482,492,498,506,509,521,523,539,781,1329,2823,3782,6507,6520,6565,7384,8671,9254,10476,23413,56262,57030,79751,83733,388662	SLC25A4,ATP1A1,ATP1A2,ATP1A3,ATP1B1,ATP1B2,ATP2B3,ATP5F1A,ATP5F1B,ATP5F1C,ATP5ME,ATP6V1A,ATP5PO,CACNA2D1,COX5B,GPM6A,KCNN3,SLC1A3,SLC3A2,SLC15A2,UQCRC1,SLC4A4,CACNA2D2,ATP5PD,NCS1,LRRC8A,SLC17A7,SLC25A22,SLC25A18,SLC6A17
12_Member	GO Biological Processes	GO:1990542	mitochondrial transmembrane transport	-10.1236	-7.79384	14/100	291,498,506,509,514,521,539,6576,9868,10476,79751,83733,94081,131474	SLC25A4,ATP5F1A,ATP5F1B,ATP5F1C,ATP5F1E,ATP5ME,ATP5PO,SLC25A1,TOMM70,ATP5PD,SLC25A22,SLC25A18,SFXN1,CHCHD4
12_Member	GO Biological Processes	GO:0009141	nucleoside triphosphate metabolic process	-9.61789	-7.31126	13/90	205,387,498,506,509,514,521,523,539,4976,10476,50808,51715	AK4,RHOA,ATP5F1A,ATP5F1B,ATP5F1C,ATP5F1E,ATP5ME,ATP6V1A,ATP5PO,OPA1,ATP5PD,AK3,RAB23
12_Member	GO Biological Processes	GO:0015985	energy coupled proton transport, down electrochemical gradient	-9.39751	-7.1182	8/23	498,506,509,514,521,523,539,10476	ATP5F1A,ATP5F1B,ATP5F1C,ATP5F1E,ATP5ME,ATP6V1A,ATP5PO,ATP5PD
12_Member	GO Biological Processes	GO:0015986	ATP synthesis coupled proton transport	-9.39751	-7.1182	8/23	498,506,509,514,521,523,539,10476	ATP5F1A,ATP5F1B,ATP5F1C,ATP5F1E,ATP5ME,ATP6V1A,ATP5PO,ATP5PD
12_Member	GO Biological Processes	GO:0042776	mitochondrial ATP synthesis coupled proton transport	-9.11818	-6.84934	7/16	498,506,509,514,521,539,10476	ATP5F1A,ATP5F1B,ATP5F1C,ATP5F1E,ATP5ME,ATP5PO,ATP5PD
12_Member	GO Biological Processes	GO:0006839	mitochondrial transport	-8.39881	-6.21853	14/158	291,498,506,509,521,539,2729,7417,9868,10476,10531,25813,93974,131474	SLC25A4,ATP5F1A,ATP5F1B,ATP5F1C,ATP5ME,ATP5PO,GCLC,VDAC2,TOMM70,ATP5PD,PITRM1,SAMM50,ATP5IF1,CHCHD4
12_Member	GO Biological Processes	GO:0009142	nucleoside triphosphate biosynthetic process	-7.87472	-5.73468	10/64	205,498,506,509,514,521,523,539,10476,50808	AK4,ATP5F1A,ATP5F1B,ATP5F1C,ATP5F1E,ATP5ME,ATP6V1A,ATP5PO,ATP5PD,AK3
12_Member	GO Biological Processes	GO:0006754	ATP biosynthetic process	-7.77736	-5.64869	8/35	498,506,509,514,521,523,539,10476	ATP5F1A,ATP5F1B,ATP5F1C,ATP5F1E,ATP5ME,ATP6V1A,ATP5PO,ATP5PD
12_Member	GO Biological Processes	GO:0009206	purine ribonucleoside triphosphate biosynthetic process	-6.78848	-4.76562	8/46	498,506,509,514,521,523,539,10476	ATP5F1A,ATP5F1B,ATP5F1C,ATP5F1E,ATP5ME,ATP6V1A,ATP5PO,ATP5PD
12_Member	GO Biological Processes	GO:0009145	purine nucleoside triphosphate biosynthetic process	-6.71253	-4.70125	8/47	498,506,509,514,521,523,539,10476	ATP5F1A,ATP5F1B,ATP5F1C,ATP5F1E,ATP5ME,ATP6V1A,ATP5PO,ATP5PD
12_Member	GO Biological Processes	GO:0009201	ribonucleoside triphosphate biosynthetic process	-6.35895	-4.39371	8/52	498,506,509,514,521,523,539,10476	ATP5F1A,ATP5F1B,ATP5F1C,ATP5F1E,ATP5ME,ATP6V1A,ATP5PO,ATP5PD
13_Summary	GO Biological Processes	GO:0060322	head development	-12.1594	-9.56838	40/787	18,351,387,477,482,998,1272,1399,2746,3208,4155,4747,4900,4915,5594,5595,5604,6271,6506,6714,6814,7143,7763,8854,9531,10247,10409,22931,23236,23705,27089,51286,55506,57030,57447,57453,59345,64805,140679,388662	ABAT,APP,RHOA,ATP1A2,ATP1B2,CDC42,CNTN1,CRKL,GLUD1,HPCA,MBP,NEFL,NRGN,NTRK2,MAPK1,MAPK3,MAP2K1,S100A1,SLC1A2,SRC,STXBP3,TNR,ZFAND5,ALDH1A2,BAG3,RIDA,BASP1,RAB18,PLCB1,CADM1,UQCRQ,CEND1,MACROH2A2,SLC17A7,NDRG2,DSCAML1,GNB4,P2RY12,SLC32A1,SLC6A17
13_Member	GO Biological Processes	GO:0060322	head development	-12.1594	-9.56838	40/787	18,351,387,477,482,998,1272,1399,2746,3208,4155,4747,4900,4915,5594,5595,5604,6271,6506,6714,6814,7143,7763,8854,9531,10247,10409,22931,23236,23705,27089,51286,55506,57030,57447,57453,59345,64805,140679,388662	ABAT,APP,RHOA,ATP1A2,ATP1B2,CDC42,CNTN1,CRKL,GLUD1,HPCA,MBP,NEFL,NRGN,NTRK2,MAPK1,MAPK3,MAP2K1,S100A1,SLC1A2,SRC,STXBP3,TNR,ZFAND5,ALDH1A2,BAG3,RIDA,BASP1,RAB18,PLCB1,CADM1,UQCRQ,CEND1,MACROH2A2,SLC17A7,NDRG2,DSCAML1,GNB4,P2RY12,SLC32A1,SLC6A17
13_Member	GO Biological Processes	GO:0007420	brain development	-11.0344	-8.61216	37/742	18,351,387,477,482,998,1272,1399,2746,3208,4155,4747,4900,4915,5604,6271,6506,6714,6814,7143,8854,9531,10247,10409,22931,23236,23705,27089,51286,55506,57030,57447,57453,59345,64805,140679,388662	ABAT,APP,RHOA,ATP1A2,ATP1B2,CDC42,CNTN1,CRKL,GLUD1,HPCA,MBP,NEFL,NRGN,NTRK2,MAP2K1,S100A1,SLC1A2,SRC,STXBP3,TNR,ALDH1A2,BAG3,RIDA,BASP1,RAB18,PLCB1,CADM1,UQCRQ,CEND1,MACROH2A2,SLC17A7,NDRG2,DSCAML1,GNB4,P2RY12,SLC32A1,SLC6A17
13_Member	GO Biological Processes	GO:0021537	telencephalon development	-4.48398	-2.78916	13/247	387,477,482,1399,4747,4900,4915,6506,7143,23236,27089,64805,140679	RHOA,ATP1A2,ATP1B2,CRKL,NEFL,NRGN,NTRK2,SLC1A2,TNR,PLCB1,UQCRQ,P2RY12,SLC32A1
13_Member	GO Biological Processes	GO:0030900	forebrain development	-4.26439	-2.60529	16/375	351,387,477,482,1399,4747,4900,4915,6506,6714,7143,8854,23236,27089,64805,140679	APP,RHOA,ATP1A2,ATP1B2,CRKL,NEFL,NRGN,NTRK2,SLC1A2,SRC,TNR,ALDH1A2,PLCB1,UQCRQ,P2RY12,SLC32A1
13_Member	GO Biological Processes	GO:0021543	pallium development	-3.13658	-1.69704	8/169	387,1399,4747,4915,23236,27089,64805,140679	RHOA,CRKL,NEFL,NTRK2,PLCB1,UQCRQ,P2RY12,SLC32A1
13_Member	GO Biological Processes	GO:0021987	cerebral cortex development	-2.74728	-1.37698	6/112	387,1399,4747,4915,23236,64805	RHOA,CRKL,NEFL,NTRK2,PLCB1,P2RY12
13_Member	GO Biological Processes	GO:0021761	limbic system development	-2.10328	-0.862461	5/108	477,1399,4747,27089,140679	ATP1A2,CRKL,NEFL,UQCRQ,SLC32A1
14_Summary	GO Biological Processes	GO:0030029	actin filament-based process	-11.4912	-8.96083	31/602	118,119,287,387,388,476,781,998,2037,2764,5217,5339,5879,5898,5911,6709,6711,6714,9368,10006,10160,10787,11034,23043,23136,23396,29767,29993,84448,114793,399687,120,952,2043,2664,2729,3020,3300,4137,4155,4534,4976,5621,6812,7143,7417,8831,10300,23671,55466,56890,112755,253725,258010,347730,274,2824,4130,4135,5364,5581,5594,5595,11076,26999,79643,63908,64805,361,477,1373,4747,56262,351,3796,4744,7…	ADD1,ADD2,ANK2,RHOA,RHOB,ATP1A1,CACNA2D1,CDC42,EPB41L2,GMFB,PFN2,PLEC,RAC1,RALA,RAP2A,SPTAN1,SPTBN1,SRC,SLC9A3R1,ABI1,FARP1,NCKAP1,DSTN,TNIK,EPB41L3,PIP5K1C,TMOD2,PACSIN1,ABLIM2,FMNL2,MYO18A,ADD3,CD38,EPHA4,GDI1,GCLC,H3-3A,DNAJB2,MAPT,MBP,MTM1,OPA1,PRNP,STXBP1,TNR,VDAC2,SYNGAP1,KATNB1,TMEFF2,DNAJA4,MDM1,STX1B,WASHC2C,SVIP,LRRTM1,BIN1,GPM6B,MAP1A,MAP6,PLXNB1,PRKCE,MAPK1,MAPK3,TPPP,CYFIP2,CHMP6,NAP…
14_Member	GO Biological Processes	GO:0030029	actin filament-based process	-11.4912	-8.96083	31/602	118,119,287,387,388,476,781,998,2037,2764,5217,5339,5879,5898,5911,6709,6711,6714,9368,10006,10160,10787,11034,23043,23136,23396,29767,29993,84448,114793,399687	ADD1,ADD2,ANK2,RHOA,RHOB,ATP1A1,CACNA2D1,CDC42,EPB41L2,GMFB,PFN2,PLEC,RAC1,RALA,RAP2A,SPTAN1,SPTBN1,SRC,SLC9A3R1,ABI1,FARP1,NCKAP1,DSTN,TNIK,EPB41L3,PIP5K1C,TMOD2,PACSIN1,ABLIM2,FMNL2,MYO18A
14_Member	GO Biological Processes	GO:0051129	negative regulation of cellular component organization	-11.4131	-8.94427	36/684	118,119,120,387,952,998,2043,2664,2729,2764,3020,3300,4137,4155,4534,4976,5217,5621,5879,6709,6711,6714,6812,7143,7417,8831,10300,23671,29767,29993,55466,56890,112755,253725,258010,347730	ADD1,ADD2,ADD3,RHOA,CD38,CDC42,EPHA4,GDI1,GCLC,GMFB,H3-3A,DNAJB2,MAPT,MBP,MTM1,OPA1,PFN2,PRNP,RAC1,SPTAN1,SPTBN1,SRC,STXBP1,TNR,VDAC2,SYNGAP1,KATNB1,TMEFF2,TMOD2,PACSIN1,DNAJA4,MDM1,STX1B,WASHC2C,SVIP,LRRTM1
14_Member	GO Biological Processes	GO:0051493	regulation of cytoskeleton organization	-10.7769	-8.36189	28/525	118,119,120,274,387,388,998,2764,2824,4130,4135,4137,5217,5364,5581,5594,5595,5879,6709,6711,10300,10787,11034,11076,26999,29767,79643,253725	ADD1,ADD2,ADD3,BIN1,RHOA,RHOB,CDC42,GMFB,GPM6B,MAP1A,MAP6,MAPT,PFN2,PLXNB1,PRKCE,MAPK1,MAPK3,RAC1,SPTAN1,SPTBN1,KATNB1,NCKAP1,DSTN,TPPP,CYFIP2,TMOD2,CHMP6,WASHC2C
14_Member	GO Biological Processes	GO:0043254	regulation of protein-containing complex assembly	-10.3266	-7.95954	24/401	118,119,120,274,387,998,4137,5217,5581,5879,6709,6711,6714,6812,7417,10787,11076,26999,29767,63908,64805,112755,253725,258010	ADD1,ADD2,ADD3,BIN1,RHOA,CDC42,MAPT,PFN2,PRKCE,RAC1,SPTAN1,SPTBN1,SRC,STXBP1,VDAC2,NCKAP1,TPPP,CYFIP2,TMOD2,NAPB,P2RY12,STX1B,WASHC2C,SVIP
14_Member	GO Biological Processes	GO:0030036	actin cytoskeleton organization	-9.78274	-7.45884	27/540	118,119,387,388,998,2037,5217,5339,5879,5898,5911,6709,6711,6714,9368,10006,10160,10787,11034,23043,23136,23396,29767,29993,84448,114793,399687	ADD1,ADD2,RHOA,RHOB,CDC42,EPB41L2,PFN2,PLEC,RAC1,RALA,RAP2A,SPTAN1,SPTBN1,SRC,SLC9A3R1,ABI1,FARP1,NCKAP1,DSTN,TNIK,EPB41L3,PIP5K1C,TMOD2,PACSIN1,ABLIM2,FMNL2,MYO18A
14_Member	GO Biological Processes	GO:0032271	regulation of protein polymerization	-9.75367	-7.43561	17/201	118,119,120,274,387,4137,5217,5581,5879,6709,6711,7417,10787,11076,26999,29767,253725	ADD1,ADD2,ADD3,BIN1,RHOA,MAPT,PFN2,PRKCE,RAC1,SPTAN1,SPTBN1,VDAC2,NCKAP1,TPPP,CYFIP2,TMOD2,WASHC2C
14_Member	GO Biological Processes	GO:0090066	regulation of anatomical structure size	-9.33099	-7.06985	25/487	118,119,120,274,361,387,477,952,1373,2664,2729,4137,4747,5217,5581,5879,6709,6711,9368,10787,11034,26999,29767,56262,253725	ADD1,ADD2,ADD3,BIN1,AQP4,RHOA,ATP1A2,CD38,CPS1,GDI1,GCLC,MAPT,NEFL,PFN2,PRKCE,RAC1,SPTAN1,SPTBN1,SLC9A3R1,NCKAP1,DSTN,CYFIP2,TMOD2,LRRC8A,WASHC2C
14_Member	GO Biological Processes	GO:0032535	regulation of cellular component size	-9.1011	-6.87176	21/351	118,119,120,274,361,387,2664,4137,4747,5217,5581,5879,6709,6711,9368,10787,11034,26999,29767,56262,253725	ADD1,ADD2,ADD3,BIN1,AQP4,RHOA,GDI1,MAPT,NEFL,PFN2,PRKCE,RAC1,SPTAN1,SPTBN1,SLC9A3R1,NCKAP1,DSTN,CYFIP2,TMOD2,LRRC8A,WASHC2C
14_Member	GO Biological Processes	GO:0008064	regulation of actin polymerization or depolymerization	-8.39881	-6.21853	14/158	118,119,120,274,387,5217,5581,6709,6711,10787,11034,26999,29767,253725	ADD1,ADD2,ADD3,BIN1,RHOA,PFN2,PRKCE,SPTAN1,SPTBN1,NCKAP1,DSTN,CYFIP2,TMOD2,WASHC2C
14_Member	GO Biological Processes	GO:0030832	regulation of actin filament length	-8.36321	-6.18712	14/159	118,119,120,274,387,5217,5581,6709,6711,10787,11034,26999,29767,253725	ADD1,ADD2,ADD3,BIN1,RHOA,PFN2,PRKCE,SPTAN1,SPTBN1,NCKAP1,DSTN,CYFIP2,TMOD2,WASHC2C
14_Member	GO Biological Processes	GO:0032970	regulation of actin filament-based process	-8.24794	-6.09611	21/392	118,119,120,274,287,387,388,477,998,2764,2824,5217,5581,5879,6709,6711,10787,11034,26999,29767,253725	ADD1,ADD2,ADD3,BIN1,ANK2,RHOA,RHOB,ATP1A2,CDC42,GMFB,GPM6B,PFN2,PRKCE,RAC1,SPTAN1,SPTBN1,NCKAP1,DSTN,CYFIP2,TMOD2,WASHC2C
14_Member	GO Biological Processes	GO:0030833	regulation of actin filament polymerization	-8.12587	-5.98196	13/139	118,119,120,274,387,5217,5581,6709,6711,10787,26999,29767,253725	ADD1,ADD2,ADD3,BIN1,RHOA,PFN2,PRKCE,SPTAN1,SPTBN1,NCKAP1,CYFIP2,TMOD2,WASHC2C
14_Member	GO Biological Processes	GO:1902903	regulation of supramolecular fiber organization	-8.01688	-5.86118	22/375	118,119,120,274,351,387,998,2764,4130,4137,5217,5581,5879,6709,6711,10300,10787,11034,23671,26999,29767,253725	ADD1,ADD2,ADD3,BIN1,APP,RHOA,CDC42,GMFB,MAP1A,MAPT,PFN2,PRKCE,RAC1,SPTAN1,SPTBN1,KATNB1,NCKAP1,DSTN,TMEFF2,CYFIP2,TMOD2,WASHC2C
14_Member	GO Biological Processes	GO:0110053	regulation of actin filament organization	-7.82655	-5.71594	17/269	118,119,120,274,387,998,2764,5217,5581,5879,6709,6711,10787,11034,26999,29767,253725	ADD1,ADD2,ADD3,BIN1,RHOA,CDC42,GMFB,PFN2,PRKCE,RAC1,SPTAN1,SPTBN1,NCKAP1,DSTN,CYFIP2,TMOD2,WASHC2C
14_Member	GO Biological Processes	GO:0032956	regulation of actin cytoskeleton organization	-7.58837	-5.4816	19/351	118,119,120,274,387,388,998,2764,2824,5217,5581,5879,6709,6711,10787,11034,26999,29767,253725	ADD1,ADD2,ADD3,BIN1,RHOA,RHOB,CDC42,GMFB,GPM6B,PFN2,PRKCE,RAC1,SPTAN1,SPTBN1,NCKAP1,DSTN,CYFIP2,TMOD2,WASHC2C
14_Member	GO Biological Processes	GO:1901879	regulation of protein depolymerization	-7.19155	-5.14609	10/88	118,119,120,4130,6709,6711,10300,11034,29767,253725	ADD1,ADD2,ADD3,MAP1A,SPTAN1,SPTBN1,KATNB1,DSTN,TMOD2,WASHC2C
14_Member	GO Biological Processes	GO:0031333	negative regulation of protein-containing complex assembly	-7.158	-5.12021	12/139	118,119,120,998,5217,6709,6711,6714,6812,7417,29767,258010	ADD1,ADD2,ADD3,CDC42,PFN2,SPTAN1,SPTBN1,SRC,STXBP1,VDAC2,TMOD2,SVIP
14_Member	GO Biological Processes	GO:0030834	regulation of actin filament depolymerization	-6.77455	-4.78825	8/54	118,119,120,6709,6711,11034,29767,253725	ADD1,ADD2,ADD3,SPTAN1,SPTBN1,DSTN,TMOD2,WASHC2C
14_Member	GO Biological Processes	GO:0043244	regulation of protein-containing complex disassembly	-5.75814	-3.91527	10/125	118,119,120,4130,6709,6711,10300,11034,29767,253725	ADD1,ADD2,ADD3,MAP1A,SPTAN1,SPTBN1,KATNB1,DSTN,TMOD2,WASHC2C
14_Member	GO Biological Processes	GO:0032272	negative regulation of protein polymerization	-5.65449	-3.8212	8/75	118,119,120,5217,6709,6711,7417,29767	ADD1,ADD2,ADD3,PFN2,SPTAN1,SPTBN1,VDAC2,TMOD2
14_Member	GO Biological Processes	GO:0051693	actin filament capping	-5.59847	-3.77289	6/35	118,119,120,6709,6711,29767	ADD1,ADD2,ADD3,SPTAN1,SPTBN1,TMOD2
14_Member	GO Biological Processes	GO:0010639	negative regulation of organelle organization	-5.48686	-3.65922	17/334	118,119,120,2729,2764,3020,4137,4534,4976,5217,6709,6711,6714,10300,23671,29767,56890	ADD1,ADD2,ADD3,GCLC,GMFB,H3-3A,MAPT,MTM1,OPA1,PFN2,SPTAN1,SPTBN1,SRC,KATNB1,TMEFF2,TMOD2,MDM1
14_Member	GO Biological Processes	GO:0030835	negative regulation of actin filament depolymerization	-5.31186	-3.52014	6/39	118,119,120,6709,6711,29767	ADD1,ADD2,ADD3,SPTAN1,SPTBN1,TMOD2
14_Member	GO Biological Processes	GO:0030837	negative regulation of actin filament polymerization	-5.27811	-3.49322	7/60	118,119,120,5217,6709,6711,29767	ADD1,ADD2,ADD3,PFN2,SPTAN1,SPTBN1,TMOD2
14_Member	GO Biological Processes	GO:0097435	supramolecular fiber organization	-5.02558	-3.25734	21/522	118,119,351,387,388,998,3796,4137,4534,4744,4747,5339,5879,6714,10006,10300,11034,11076,29767,29993,79649	ADD1,ADD2,APP,RHOA,RHOB,CDC42,KIF2A,MAPT,MTM1,NEFH,NEFL,PLEC,RAC1,SRC,ABI1,KATNB1,DSTN,TPPP,TMOD2,PACSIN1,MAP7D3
14_Member	GO Biological Processes	GO:1901880	negative regulation of protein depolymerization	-4.9988	-3.24816	7/66	118,119,120,6709,6711,10300,29767	ADD1,ADD2,ADD3,SPTAN1,SPTBN1,KATNB1,TMOD2
14_Member	GO Biological Processes	GO:0051494	negative regulation of cytoskeleton organization	-4.96773	-3.21236	11/159	118,119,120,2764,5217,6709,6711,10300,23671,29767,56890	ADD1,ADD2,ADD3,GMFB,PFN2,SPTAN1,SPTBN1,KATNB1,TMEFF2,TMOD2,MDM1
14_Member	GO Biological Processes	GO:0043242	negative regulation of protein-containing complex disassembly	-4.59265	-2.90035	7/76	118,119,120,6709,6711,10300,29767	ADD1,ADD2,ADD3,SPTAN1,SPTBN1,KATNB1,TMOD2
14_Member	GO Biological Processes	GO:0007015	actin filament organization	-4.21385	-2.57483	12/267	118,119,387,388,998,5339,5879,6714,10006,11034,29767,29993	ADD1,ADD2,RHOA,RHOB,CDC42,PLEC,RAC1,SRC,ABI1,DSTN,TMOD2,PACSIN1
14_Member	GO Biological Processes	GO:1902904	negative regulation of supramolecular fiber organization	-4.12521	-2.4908	10/163	118,119,120,2764,5217,6709,6711,10300,23671,29767	ADD1,ADD2,ADD3,GMFB,PFN2,SPTAN1,SPTBN1,KATNB1,TMEFF2,TMOD2
15_Summary	GO Biological Processes	GO:0060627	regulation of vesicle-mediated transport	-11.4357	-8.91464	29/529	163,274,998,3208,4905,5217,5594,5595,5604,5879,5898,6714,6812,6814,6844,6853,6855,7260,7447,8573,8618,9829,9847,29993,57030,80331,112755,140885,399687,952,2746,3033,4345,5208,5581,6623,56262,80725,9368,477,2824	AP2B1,BIN1,CDC42,HPCA,NSF,PFN2,MAPK1,MAPK3,MAP2K1,RAC1,RALA,SRC,STXBP1,STXBP3,VAMP2,SYN1,SYP,EIPR1,VSNL1,CASK,CADPS,DNAJC6,C2CD5,PACSIN1,SLC17A7,DNAJC5,STX1B,SIRPA,MYO18A,CD38,GLUD1,HADH,CD200,PFKFB2,PRKCE,SNCG,LRRC8A,SRCIN1,SLC9A3R1,ATP1A2,GPM6B
15_Member	GO Biological Processes	GO:0060627	regulation of vesicle-mediated transport	-11.4357	-8.91464	29/529	163,274,998,3208,4905,5217,5594,5595,5604,5879,5898,6714,6812,6814,6844,6853,6855,7260,7447,8573,8618,9829,9847,29993,57030,80331,112755,140885,399687	AP2B1,BIN1,CDC42,HPCA,NSF,PFN2,MAPK1,MAPK3,MAP2K1,RAC1,RALA,SRC,STXBP1,STXBP3,VAMP2,SYN1,SYP,EIPR1,VSNL1,CASK,CADPS,DNAJC6,C2CD5,PACSIN1,SLC17A7,DNAJC5,STX1B,SIRPA,MYO18A
15_Member	GO Biological Processes	GO:1903530	regulation of secretion by cell	-7.0004	-4.98912	23/549	952,2746,3033,4345,4905,5208,5217,5581,5898,6623,6812,6814,6844,6853,6855,7260,7447,8573,8618,56262,80725,112755,399687	CD38,GLUD1,HADH,CD200,NSF,PFKFB2,PFN2,PRKCE,RALA,SNCG,STXBP1,STXBP3,VAMP2,SYN1,SYP,EIPR1,VSNL1,CASK,CADPS,LRRC8A,SRCIN1,STX1B,MYO18A
15_Member	GO Biological Processes	GO:0051046	regulation of secretion	-6.83101	-4.84054	24/606	952,2746,3033,4345,4905,5208,5217,5581,5898,6623,6812,6814,6844,6853,6855,7260,7447,8573,8618,9368,56262,80725,112755,399687	CD38,GLUD1,HADH,CD200,NSF,PFKFB2,PFN2,PRKCE,RALA,SNCG,STXBP1,STXBP3,VAMP2,SYN1,SYP,EIPR1,VSNL1,CASK,CADPS,SLC9A3R1,LRRC8A,SRCIN1,STX1B,MYO18A
15_Member	GO Biological Processes	GO:0051588	regulation of neurotransmitter transport	-5.70062	-3.86368	9/99	477,2824,5217,6623,6812,6853,6855,8573,112755	ATP1A2,GPM6B,PFN2,SNCG,STXBP1,SYN1,SYP,CASK,STX1B
15_Member	GO Biological Processes	GO:0017157	regulation of exocytosis	-5.37503	-3.57108	12/204	4905,5217,5898,6812,6814,6844,6853,6855,7447,8573,8618,112755	NSF,PFN2,RALA,STXBP1,STXBP3,VAMP2,SYN1,SYP,VSNL1,CASK,CADPS,STX1B
15_Member	GO Biological Processes	GO:0046928	regulation of neurotransmitter secretion	-4.24415	-2.60248	7/86	5217,6623,6812,6853,6855,8573,112755	PFN2,SNCG,STXBP1,SYN1,SYP,CASK,STX1B
15_Member	GO Biological Processes	GO:2000300	regulation of synaptic vesicle exocytosis	-2.42379	-1.12387	4/56	5217,6853,6855,8573	PFN2,SYN1,SYP,CASK
15_Member	GO Biological Processes	GO:1903305	regulation of regulated secretory pathway	-2.26792	-0.998042	6/140	5217,6812,6814,6853,6855,8573	PFN2,STXBP1,STXBP3,SYN1,SYP,CASK
16_Summary	GO Biological Processes	GO:0006090	pyruvate metabolic process	-10.6488	-8.24098	12/60	1737,1738,3098,5160,5162,5208,5214,5223,7416,8050,10873,112817,205,2987,8573,9414,50808,6576,6652,217,2729,2820,3419,3612,4190,6520,55347,84572,952	DLAT,DLD,HK1,PDHA1,PDHB,PFKFB2,PFKP,PGAM1,VDAC1,PDHX,ME3,HOGA1,AK4,GUK1,CASK,TJP2,AK3,SLC25A1,SORD,ALDH2,GCLC,GPD2,IDH3A,IMPA1,MDH1,SLC3A2,ABHD10,GNPTG,CD38
16_Member	GO Biological Processes	GO:0006090	pyruvate metabolic process	-10.6488	-8.24098	12/60	1737,1738,3098,5160,5162,5208,5214,5223,7416,8050,10873,112817	DLAT,DLD,HK1,PDHA1,PDHB,PFKFB2,PFKP,PGAM1,VDAC1,PDHX,ME3,HOGA1
16_Member	GO Biological Processes	GO:0009135	purine nucleoside diphosphate metabolic process	-7.53566	-5.43944	9/61	205,2987,3098,5208,5214,5223,8573,9414,50808	AK4,GUK1,HK1,PFKFB2,PFKP,PGAM1,CASK,TJP2,AK3
16_Member	GO Biological Processes	GO:0009179	purine ribonucleoside diphosphate metabolic process	-7.53566	-5.43944	9/61	205,2987,3098,5208,5214,5223,8573,9414,50808	AK4,GUK1,HK1,PFKFB2,PFKP,PGAM1,CASK,TJP2,AK3
16_Member	GO Biological Processes	GO:0009185	ribonucleoside diphosphate metabolic process	-7.00054	-4.98912	9/70	205,2987,3098,5208,5214,5223,8573,9414,50808	AK4,GUK1,HK1,PFKFB2,PFKP,PGAM1,CASK,TJP2,AK3
16_Member	GO Biological Processes	GO:0009132	nucleoside diphosphate metabolic process	-6.09257	-4.20047	9/89	205,2987,3098,5208,5214,5223,8573,9414,50808	AK4,GUK1,HK1,PFKFB2,PFKP,PGAM1,CASK,TJP2,AK3
16_Member	GO Biological Processes	GO:0046031	ADP metabolic process	-4.77384	-3.06359	6/48	205,3098,5208,5214,5223,50808	AK4,HK1,PFKFB2,PFKP,PGAM1,AK3
16_Member	GO Biological Processes	GO:0006006	glucose metabolic process	-4.75056	-3.04598	8/99	1737,3098,5160,5162,5208,5214,6576,6652	DLAT,HK1,PDHA1,PDHB,PFKFB2,PFKP,SLC25A1,SORD
16_Member	GO Biological Processes	GO:0005975	carbohydrate metabolic process	-4.21197	-2.56167	18/462	217,1737,2729,2820,3098,3419,3612,4190,5160,5162,5208,5214,5223,6520,6576,6652,55347,84572	ALDH2,DLAT,GCLC,GPD2,HK1,IDH3A,IMPA1,MDH1,PDHA1,PDHB,PFKFB2,PFKP,PGAM1,SLC3A2,SLC25A1,SORD,ABHD10,GNPTG
16_Member	GO Biological Processes	GO:0005996	monosaccharide metabolic process	-3.96185	-2.35644	9/163	1737,2729,3098,5160,5162,5208,5214,6576,6652	DLAT,GCLC,HK1,PDHA1,PDHB,PFKFB2,PFKP,SLC25A1,SORD
16_Member	GO Biological Processes	GO:0019674	NAD metabolic process	-3.83872	-2.2626	4/24	952,2820,3098,5214	CD38,GPD2,HK1,PFKP
16_Member	GO Biological Processes	GO:0016052	carbohydrate catabolic process	-3.77513	-2.21142	7/102	2820,3098,5208,5214,5223,6652,55347	GPD2,HK1,PFKFB2,PFKP,PGAM1,SORD,ABHD10
16_Member	GO Biological Processes	GO:0006734	NADH metabolic process	-3.76689	-2.21025	4/25	2820,3098,4190,5214	GPD2,HK1,MDH1,PFKP
16_Member	GO Biological Processes	GO:0019318	hexose metabolic process	-3.66219	-2.12034	8/141	1737,3098,5160,5162,5208,5214,6576,6652	DLAT,HK1,PDHA1,PDHB,PFKFB2,PFKP,SLC25A1,SORD
16_Member	GO Biological Processes	GO:0006165	nucleoside diphosphate phosphorylation	-3.32523	-1.84223	5/57	205,3098,5208,5214,5223	AK4,HK1,PFKFB2,PFKP,PGAM1
16_Member	GO Biological Processes	GO:0046939	nucleotide phosphorylation	-3.2901	-1.81679	5/58	205,3098,5208,5214,5223	AK4,HK1,PFKFB2,PFKP,PGAM1
16_Member	GO Biological Processes	GO:0006007	glucose catabolic process	-3.22441	-1.76609	3/15	3098,5208,5214	HK1,PFKFB2,PFKP
16_Member	GO Biological Processes	GO:0006096	glycolytic process	-3.00813	-1.58364	4/39	3098,5208,5214,5223	HK1,PFKFB2,PFKP,PGAM1
16_Member	GO Biological Processes	GO:0006757	ATP generation from ADP	-2.96623	-1.55126	4/40	3098,5208,5214,5223	HK1,PFKFB2,PFKP,PGAM1
16_Member	GO Biological Processes	GO:0019320	hexose catabolic process	-2.32854	-1.04551	3/30	3098,5208,5214	HK1,PFKFB2,PFKP
16_Member	GO Biological Processes	GO:0046365	monosaccharide catabolic process	-2.10509	-0.863307	3/36	3098,5208,5214	HK1,PFKFB2,PFKP
17_Summary	GO Biological Processes	GO:0006099	tricarboxylic acid cycle	-10.3403	-7.96671	9/31	50,1737,2271,3419,4190,5160,5162,8802,8803,10873	ACO2,DLAT,FH,IDH3A,MDH1,PDHA1,PDHB,SUCLG1,SUCLA2,ME3
17_Member	GO Biological Processes	GO:0006099	tricarboxylic acid cycle	-10.3403	-7.96671	9/31	50,1737,2271,3419,4190,5160,5162,8802,8803	ACO2,DLAT,FH,IDH3A,MDH1,PDHA1,PDHB,SUCLG1,SUCLA2
17_Member	GO Biological Processes	GO:0006108	malate metabolic process	-3.93616	-2.33853	3/9	2271,4190,10873	FH,MDH1,ME3
18_Summary	Oncogenic Signatures	M2808	CAHOY NEURONAL	-10.1236	-7.79384	14/100	885,1780,2170,2572,3208,4747,4900,4905,6812,9615,9899,63908,79751,388662	CCK,DYNC1I1,FABP3,GAD2,HPCA,NEFL,NRGN,NSF,STXBP1,GDA,SV2B,NAPB,SLC25A22,SLC6A17
18_Member	Oncogenic Signatures	M2808	CAHOY NEURONAL	-10.1236	-7.79384	14/100	885,1780,2170,2572,3208,4747,4900,4905,6812,9615,9899,63908,79751,388662	CCK,DYNC1I1,FABP3,GAD2,HPCA,NEFL,NRGN,NSF,STXBP1,GDA,SV2B,NAPB,SLC25A22,SLC6A17
19_Summary	GO Biological Processes	GO:0060341	regulation of cellular localization	-9.82532	-7.49552	33/788	163,287,477,998,1399,2037,2664,2824,3208,4130,4137,4744,5525,5581,5594,5595,5604,5621,6711,6714,6812,6844,7260,7447,9531,9847,23479,51715,54471,55754,57628,93974,258010,952,2746,3033,4345,5208,9868,56262,80725,399687,27020	AP2B1,ANK2,ATP1A2,CDC42,CRKL,EPB41L2,GDI1,GPM6B,HPCA,MAP1A,MAPT,NEFH,PPP2R5A,PRKCE,MAPK1,MAPK3,MAP2K1,PRNP,SPTBN1,SRC,STXBP1,VAMP2,EIPR1,VSNL1,BAG3,C2CD5,ISCU,RAB23,MIEF1,TMEM30A,DPP10,ATP5IF1,SVIP,CD38,GLUD1,HADH,CD200,PFKFB2,TOMM70,LRRC8A,SRCIN1,MYO18A,NPTN
19_Member	GO Biological Processes	GO:0060341	regulation of cellular localization	-9.82532	-7.49552	33/788	163,287,477,998,1399,2037,2664,2824,3208,4130,4137,4744,5525,5581,5594,5595,5604,5621,6711,6714,6812,6844,7260,7447,9531,9847,23479,51715,54471,55754,57628,93974,258010	AP2B1,ANK2,ATP1A2,CDC42,CRKL,EPB41L2,GDI1,GPM6B,HPCA,MAP1A,MAPT,NEFH,PPP2R5A,PRKCE,MAPK1,MAPK3,MAP2K1,PRNP,SPTBN1,SRC,STXBP1,VAMP2,EIPR1,VSNL1,BAG3,C2CD5,ISCU,RAB23,MIEF1,TMEM30A,DPP10,ATP5IF1,SVIP
19_Member	GO Biological Processes	GO:0070201	regulation of establishment of protein localization	-9.4389	-7.14886	26/520	952,998,2664,2746,3033,3208,4137,4345,5208,5581,5621,6714,6844,7260,7447,9531,9847,9868,51715,54471,55754,56262,80725,93974,258010,399687	CD38,CDC42,GDI1,GLUD1,HADH,HPCA,MAPT,CD200,PFKFB2,PRKCE,PRNP,SRC,VAMP2,EIPR1,VSNL1,BAG3,C2CD5,TOMM70,RAB23,MIEF1,TMEM30A,LRRC8A,SRCIN1,ATP5IF1,SVIP,MYO18A
19_Member	GO Biological Processes	GO:1903829	positive regulation of protein localization	-9.38695	-7.11291	24/446	163,952,998,2037,2746,3208,4130,4137,5208,5581,5621,6711,6714,6844,7447,9531,9847,9868,27020,54471,55754,56262,57628,399687	AP2B1,CD38,CDC42,EPB41L2,GLUD1,HPCA,MAP1A,MAPT,PFKFB2,PRKCE,PRNP,SPTBN1,SRC,VAMP2,VSNL1,BAG3,C2CD5,TOMM70,NPTN,MIEF1,TMEM30A,LRRC8A,DPP10,MYO18A
19_Member	GO Biological Processes	GO:0051223	regulation of protein transport	-9.18521	-6.95112	25/495	952,998,2664,2746,3033,3208,4345,5208,5581,5621,6714,6844,7260,7447,9531,9847,9868,51715,54471,55754,56262,80725,93974,258010,399687	CD38,CDC42,GDI1,GLUD1,HADH,HPCA,CD200,PFKFB2,PRKCE,PRNP,SRC,VAMP2,EIPR1,VSNL1,BAG3,C2CD5,TOMM70,RAB23,MIEF1,TMEM30A,LRRC8A,SRCIN1,ATP5IF1,SVIP,MYO18A
19_Member	GO Biological Processes	GO:0051222	positive regulation of protein transport	-7.28353	-5.21751	17/293	952,998,2746,3208,5208,5581,5621,6714,6844,7447,9531,9847,9868,54471,55754,56262,399687	CD38,CDC42,GLUD1,HPCA,PFKFB2,PRKCE,PRNP,SRC,VAMP2,VSNL1,BAG3,C2CD5,TOMM70,MIEF1,TMEM30A,LRRC8A,MYO18A
19_Member	GO Biological Processes	GO:0032386	regulation of intracellular transport	-7.19052	-5.14609	18/334	998,2664,3208,4744,5594,5595,5604,5621,6714,6844,7260,9531,9847,51715,54471,55754,93974,258010	CDC42,GDI1,HPCA,NEFH,MAPK1,MAPK3,MAP2K1,PRNP,SRC,VAMP2,EIPR1,BAG3,C2CD5,RAB23,MIEF1,TMEM30A,ATP5IF1,SVIP
19_Member	GO Biological Processes	GO:1904951	positive regulation of establishment of protein localization	-6.95124	-4.94281	17/309	952,998,2746,3208,5208,5581,5621,6714,6844,7447,9531,9847,9868,54471,55754,56262,399687	CD38,CDC42,GLUD1,HPCA,PFKFB2,PRKCE,PRNP,SRC,VAMP2,VSNL1,BAG3,C2CD5,TOMM70,MIEF1,TMEM30A,LRRC8A,MYO18A
19_Member	GO Biological Processes	GO:0033157	regulation of intracellular protein transport	-4.96222	-3.22242	12/224	998,2664,3208,5621,6844,9531,9847,51715,54471,55754,93974,258010	CDC42,GDI1,HPCA,PRNP,VAMP2,BAG3,C2CD5,RAB23,MIEF1,TMEM30A,ATP5IF1,SVIP
19_Member	GO Biological Processes	GO:1903533	regulation of protein targeting	-4.51883	-2.8429	7/78	2664,3208,5621,9531,9847,54471,93974	GDI1,HPCA,PRNP,BAG3,C2CD5,MIEF1,ATP5IF1
19_Member	GO Biological Processes	GO:0090313	regulation of protein targeting to membrane	-4.41007	-2.7497	5/34	2664,3208,5621,9847,54471	GDI1,HPCA,PRNP,C2CD5,MIEF1
19_Member	GO Biological Processes	GO:0090314	positive regulation of protein targeting to membrane	-3.56941	-2.04653	4/28	3208,5621,9847,54471	HPCA,PRNP,C2CD5,MIEF1
19_Member	GO Biological Processes	GO:0090316	positive regulation of intracellular protein transport	-3.3659	-1.87864	8/156	998,3208,5621,6844,9531,9847,54471,55754	CDC42,HPCA,PRNP,VAMP2,BAG3,C2CD5,MIEF1,TMEM30A
19_Member	GO Biological Processes	GO:0032388	positive regulation of intracellular transport	-3.33381	-1.8474	9/198	998,3208,5621,6844,7260,9531,9847,54471,55754	CDC42,HPCA,PRNP,VAMP2,EIPR1,BAG3,C2CD5,MIEF1,TMEM30A
20_Summary	GO Biological Processes	GO:0003018	vascular process in circulatory system	-9.6521	-7.33979	19/263	387,477,482,952,1373,2729,5339,6456,6506,6507,6509,6565,6714,8671,9368,9414,10396,23576,388662,287,476,481,781,998,10672,478,6520,56262,18,1113	RHOA,ATP1A2,ATP1B2,CD38,CPS1,GCLC,PLEC,SH3GL2,SLC1A2,SLC1A3,SLC1A4,SLC15A2,SRC,SLC4A4,SLC9A3R1,TJP2,ATP8A1,DDAH1,SLC6A17,ANK2,ATP1A1,ATP1B1,CACNA2D1,CDC42,GNA13,ATP1A3,SLC3A2,LRRC8A,ABAT,CHGA
20_Member	GO Biological Processes	GO:0003018	vascular process in circulatory system	-9.6521	-7.33979	19/263	387,477,482,952,1373,2729,5339,6456,6506,6507,6509,6565,6714,8671,9368,9414,10396,23576,388662	RHOA,ATP1A2,ATP1B2,CD38,CPS1,GCLC,PLEC,SH3GL2,SLC1A2,SLC1A3,SLC1A4,SLC15A2,SRC,SLC4A4,SLC9A3R1,TJP2,ATP8A1,DDAH1,SLC6A17
20_Member	GO Biological Processes	GO:0003013	circulatory system process	-9.23952	-7.00064	25/492	287,387,476,477,481,482,781,952,998,1373,2729,5339,6456,6506,6507,6509,6565,6714,8671,9368,9414,10396,10672,23576,388662	ANK2,RHOA,ATP1A1,ATP1A2,ATP1B1,ATP1B2,CACNA2D1,CD38,CDC42,CPS1,GCLC,PLEC,SH3GL2,SLC1A2,SLC1A3,SLC1A4,SLC15A2,SRC,SLC4A4,SLC9A3R1,TJP2,ATP8A1,GNA13,DDAH1,SLC6A17
20_Member	GO Biological Processes	GO:0098739	import across plasma membrane	-7.93943	-5.81818	13/144	476,477,478,481,482,781,6506,6507,6509,6520,6565,9368,56262	ATP1A1,ATP1A2,ATP1A3,ATP1B1,ATP1B2,CACNA2D1,SLC1A2,SLC1A3,SLC1A4,SLC3A2,SLC15A2,SLC9A3R1,LRRC8A
20_Member	GO Biological Processes	GO:0010232	vascular transport	-7.28826	-5.21899	10/86	477,482,6506,6507,6509,6565,8671,9368,10396,388662	ATP1A2,ATP1B2,SLC1A2,SLC1A3,SLC1A4,SLC15A2,SLC4A4,SLC9A3R1,ATP8A1,SLC6A17
20_Member	GO Biological Processes	GO:0150104	transport across blood-brain barrier	-7.28826	-5.21899	10/86	477,482,6506,6507,6509,6565,8671,9368,10396,388662	ATP1A2,ATP1B2,SLC1A2,SLC1A3,SLC1A4,SLC15A2,SLC4A4,SLC9A3R1,ATP8A1,SLC6A17
20_Member	GO Biological Processes	GO:0098657	import into cell	-5.96717	-4.10648	12/179	476,477,478,481,482,781,6506,6507,6509,6520,6565,56262	ATP1A1,ATP1A2,ATP1A3,ATP1B1,ATP1B2,CACNA2D1,SLC1A2,SLC1A3,SLC1A4,SLC3A2,SLC15A2,LRRC8A
20_Member	GO Biological Processes	GO:0008015	blood circulation	-5.03428	-3.26276	18/400	18,287,387,476,477,481,781,952,998,1113,1373,2729,5339,6456,6714,9414,10672,23576	ABAT,ANK2,RHOA,ATP1A1,ATP1A2,ATP1B1,CACNA2D1,CD38,CDC42,CHGA,CPS1,GCLC,PLEC,SH3GL2,SRC,TJP2,GNA13,DDAH1
