# Supplementary material for: Integrated proteomic analysis of low-grade gliomas reveals contributions of 1p-19q co-deletion to oligodendroglioma
Source: Acta Neuropathol Commun. 2022 May 7;10:70. doi: 10.1186/s40478-022-01372-1 (PMC9080204; doi:10.1186/s40478-022-01372-1)
Supplement: Supplementary file 10 — Additional file 10: TCGA gene pathway analysis. [file 40478_2022_1372_MOESM10_ESM.xlsx]

## Sheet: Type I
Pathways identified from Type I specific protein markers
GroupID	Category	Term	Description	LogP	Log(q-value)	InTerm_InList	Genes	Symbols
1_Summary	GO Biological Processes	GO:0007420	brain development	-2.80847	0	5/742	18,6271,10409,55506,57453	ABAT,S100A1,BASP1,MACROH2A2,DSCAML1
1_Member	GO Biological Processes	GO:0007420	brain development	-2.80847	0	5/742	18,6271,10409,55506,57453	ABAT,S100A1,BASP1,MACROH2A2,DSCAML1
1_Member	GO Biological Processes	GO:0060322	head development	-2.69649	0	5/787	18,6271,10409,55506,57453	ABAT,S100A1,BASP1,MACROH2A2,DSCAML1
2_Summary	GO Biological Processes	GO:0071103	DNA conformation change	-2.2448	0	3/314	5813,55506,128312	PURA,MACROH2A2,H2BU1
2_Member	GO Biological Processes	GO:0071103	DNA conformation change	-2.2448	0	3/314	5813,55506,128312	PURA,MACROH2A2,H2BU1
3_Summary	GO Biological Processes	GO:0045861	negative regulation of proteolysis	-2.11526	0	3/350	5621,50859,258010	PRNP,SPOCK3,SVIP
3_Member	GO Biological Processes	GO:0045861	negative regulation of proteolysis	-2.11526	0	3/350	5621,50859,258010	PRNP,SPOCK3,SVIP
4_Summary	GO Biological Processes	GO:0050878	regulation of body fluid levels	-2.06232	0	3/366	18,50808,55330	ABAT,AK3,BLOC1S4
4_Member	GO Biological Processes	GO:0050878	regulation of body fluid levels	-2.06232	0	3/366	18,50808,55330	ABAT,AK3,BLOC1S4

## Sheet: Type III
Pathways identified from Type III specific protein markers
GroupID	Category	Term	Description	LogP	Log(q-value)	InTerm_InList	Genes	Symbols
1_Summary	GO Biological Processes	GO:0006958	complement activation, classical pathway	-13.5848	-9.56587	8/106	714,3501,3502,28400,28423,28452,28461,102723170,28912,3485,7431,6521	C1QC,IGHG2,IGHG3,IGHV4-28,IGHV3-49,IGHV3-7,IGHV1-69,IGHV3-64D,IGKV3-20,IGFBP2,VIM,SLC4A1
1_Member	GO Biological Processes	GO:0006958	complement activation, classical pathway	-13.5848	-9.56587	8/106	714,3501,3502,28400,28423,28452,28461,102723170	C1QC,IGHG2,IGHG3,IGHV4-28,IGHV3-49,IGHV3-7,IGHV1-69,IGHV3-64D
1_Member	GO Biological Processes	GO:0002455	humoral immune response mediated by circulating immunoglobulin	-13.4527	-9.56587	8/110	714,3501,3502,28400,28423,28452,28461,102723170	C1QC,IGHG2,IGHG3,IGHV4-28,IGHV3-49,IGHV3-7,IGHV1-69,IGHV3-64D
1_Member	GO Biological Processes	GO:0006956	complement activation	-13.0843	-9.37362	8/122	714,3501,3502,28400,28423,28452,28461,102723170	C1QC,IGHG2,IGHG3,IGHV4-28,IGHV3-49,IGHV3-7,IGHV1-69,IGHV3-64D
1_Member	GO Biological Processes	GO:0006910	phagocytosis, recognition	-12.0217	-8.44537	7/89	3501,3502,28400,28423,28452,28461,102723170	IGHG2,IGHG3,IGHV4-28,IGHV3-49,IGHV3-7,IGHV1-69,IGHV3-64D
1_Member	GO Biological Processes	GO:0016064	immunoglobulin mediated immune response	-11.9342	-8.44537	8/169	714,3501,3502,28400,28423,28452,28461,102723170	C1QC,IGHG2,IGHG3,IGHV4-28,IGHV3-49,IGHV3-7,IGHV1-69,IGHV3-64D
1_Member	GO Biological Processes	GO:0019724	B cell mediated immunity	-11.8522	-8.44248	8/173	714,3501,3502,28400,28423,28452,28461,102723170	C1QC,IGHG2,IGHG3,IGHV4-28,IGHV3-49,IGHV3-7,IGHV1-69,IGHV3-64D
1_Member	GO Biological Processes	GO:0006959	humoral immune response	-11.7811	-8.43837	9/290	714,3501,3502,28400,28423,28452,28461,28912,102723170	C1QC,IGHG2,IGHG3,IGHV4-28,IGHV3-49,IGHV3-7,IGHV1-69,IGKV3-20,IGHV3-64D
1_Member	GO Biological Processes	GO:0050853	B cell receptor signaling pathway	-11.3064	-8.02168	7/112	3501,3502,28400,28423,28452,28461,102723170	IGHG2,IGHG3,IGHV4-28,IGHV3-49,IGHV3-7,IGHV1-69,IGHV3-64D
1_Member	GO Biological Processes	GO:0006911	phagocytosis, engulfment	-11.2246	-7.99098	7/115	3501,3502,28400,28423,28452,28461,102723170	IGHG2,IGHG3,IGHV4-28,IGHV3-49,IGHV3-7,IGHV1-69,IGHV3-64D
1_Member	GO Biological Processes	GO:0099024	plasma membrane invagination	-10.9917	-7.80386	7/124	3501,3502,28400,28423,28452,28461,102723170	IGHG2,IGHG3,IGHV4-28,IGHV3-49,IGHV3-7,IGHV1-69,IGHV3-64D
1_Member	GO Biological Processes	GO:0002449	lymphocyte mediated immunity	-10.919	-7.77256	8/226	714,3501,3502,28400,28423,28452,28461,102723170	C1QC,IGHG2,IGHG3,IGHV4-28,IGHV3-49,IGHV3-7,IGHV1-69,IGHV3-64D
1_Member	GO Biological Processes	GO:0010324	membrane invagination	-10.8223	-7.7137	7/131	3501,3502,28400,28423,28452,28461,102723170	IGHG2,IGHG3,IGHV4-28,IGHV3-49,IGHV3-7,IGHV1-69,IGHV3-64D
1_Member	GO Biological Processes	GO:0002460	adaptive immune response based on somatic recombination of immune receptors built from immunoglobulin superfamily domains	-10.7686	-7.69467	8/236	714,3501,3502,28400,28423,28452,28461,102723170	C1QC,IGHG2,IGHG3,IGHV4-28,IGHV3-49,IGHV3-7,IGHV1-69,IGHV3-64D
1_Member	GO Biological Processes	GO:0050871	positive regulation of B cell activation	-10.3655	-7.32375	7/152	3501,3502,28400,28423,28452,28461,102723170	IGHG2,IGHG3,IGHV4-28,IGHV3-49,IGHV3-7,IGHV1-69,IGHV3-64D
1_Member	GO Biological Processes	GO:0002443	leukocyte mediated immunity	-10.3022	-7.29045	8/270	714,3501,3502,28400,28423,28452,28461,102723170	C1QC,IGHG2,IGHG3,IGHV4-28,IGHV3-49,IGHV3-7,IGHV1-69,IGHV3-64D
1_Member	GO Biological Processes	GO:0002253	activation of immune response	-9.65246	-6.66875	8/326	714,3501,3502,28400,28423,28452,28461,102723170	C1QC,IGHG2,IGHG3,IGHV4-28,IGHV3-49,IGHV3-7,IGHV1-69,IGHV3-64D
1_Member	GO Biological Processes	GO:0050851	antigen receptor-mediated signaling pathway	-9.57383	-6.61645	7/197	3501,3502,28400,28423,28452,28461,102723170	IGHG2,IGHG3,IGHV4-28,IGHV3-49,IGHV3-7,IGHV1-69,IGHV3-64D
1_Member	GO Biological Processes	GO:0050864	regulation of B cell activation	-9.52789	-6.59533	7/200	3501,3502,28400,28423,28452,28461,102723170	IGHG2,IGHG3,IGHV4-28,IGHV3-49,IGHV3-7,IGHV1-69,IGHV3-64D
1_Member	GO Biological Processes	GO:0042742	defense response to bacterium	-9.43814	-6.52907	8/347	3501,3502,28400,28423,28452,28461,28912,102723170	IGHG2,IGHG3,IGHV4-28,IGHV3-49,IGHV3-7,IGHV1-69,IGKV3-20,IGHV3-64D
1_Member	GO Biological Processes	GO:0008037	cell recognition	-9.37975	-6.49295	7/210	3501,3502,28400,28423,28452,28461,102723170	IGHG2,IGHG3,IGHV4-28,IGHV3-49,IGHV3-7,IGHV1-69,IGHV3-64D
1_Member	GO Biological Processes	GO:0051251	positive regulation of lymphocyte activation	-9.20906	-6.34345	8/371	3485,3501,3502,28400,28423,28452,28461,102723170	IGFBP2,IGHG2,IGHG3,IGHV4-28,IGHV3-49,IGHV3-7,IGHV1-69,IGHV3-64D
1_Member	GO Biological Processes	GO:0006909	phagocytosis	-9.06494	-6.21954	7/233	3501,3502,28400,28423,28452,28461,102723170	IGHG2,IGHG3,IGHV4-28,IGHV3-49,IGHV3-7,IGHV1-69,IGHV3-64D
1_Member	GO Biological Processes	GO:0002250	adaptive immune response	-8.87389	-6.07443	9/617	714,3501,3502,28400,28423,28452,28461,28912,102723170	C1QC,IGHG2,IGHG3,IGHV4-28,IGHV3-49,IGHV3-7,IGHV1-69,IGKV3-20,IGHV3-64D
1_Member	GO Biological Processes	GO:0002429	immune response-activating cell surface receptor signaling pathway	-8.86432	-6.07443	7/249	3501,3502,28400,28423,28452,28461,102723170	IGHG2,IGHG3,IGHV4-28,IGHV3-49,IGHV3-7,IGHV1-69,IGHV3-64D
1_Member	GO Biological Processes	GO:0002757	immune response-activating signal transduction	-8.86432	-6.07443	7/249	3501,3502,28400,28423,28452,28461,102723170	IGHG2,IGHG3,IGHV4-28,IGHV3-49,IGHV3-7,IGHV1-69,IGHV3-64D
1_Member	GO Biological Processes	GO:0002696	positive regulation of leukocyte activation	-8.77746	-6.0046	8/421	3485,3501,3502,28400,28423,28452,28461,102723170	IGFBP2,IGHG2,IGHG3,IGHV4-28,IGHV3-49,IGHV3-7,IGHV1-69,IGHV3-64D
1_Member	GO Biological Processes	GO:0002252	immune effector process	-8.72131	-5.96485	8/428	714,3501,3502,28400,28423,28452,28461,102723170	C1QC,IGHG2,IGHG3,IGHV4-28,IGHV3-49,IGHV3-7,IGHV1-69,IGHV3-64D
1_Member	GO Biological Processes	GO:0050867	positive regulation of cell activation	-8.6583	-5.91763	8/436	3485,3501,3502,28400,28423,28452,28461,102723170	IGFBP2,IGHG2,IGHG3,IGHV4-28,IGHV3-49,IGHV3-7,IGHV1-69,IGHV3-64D
1_Member	GO Biological Processes	GO:0002768	immune response-regulating cell surface receptor signaling pathway	-8.53249	-5.80706	7/278	3501,3502,28400,28423,28452,28461,102723170	IGHG2,IGHG3,IGHV4-28,IGHV3-49,IGHV3-7,IGHV1-69,IGHV3-64D
1_Member	GO Biological Processes	GO:0009617	response to bacterium	-8.25858	-5.54787	9/726	3501,3502,7431,28400,28423,28452,28461,28912,102723170	IGHG2,IGHG3,VIM,IGHV4-28,IGHV3-49,IGHV3-7,IGHV1-69,IGKV3-20,IGHV3-64D
1_Member	GO Biological Processes	GO:0045087	innate immune response	-8.0666	-5.37013	9/764	714,3501,3502,7431,28400,28423,28452,28461,102723170	C1QC,IGHG2,IGHG3,VIM,IGHV4-28,IGHV3-49,IGHV3-7,IGHV1-69,IGHV3-64D
1_Member	GO Biological Processes	GO:0051249	regulation of lymphocyte activation	-7.98415	-5.30147	8/532	3485,3501,3502,28400,28423,28452,28461,102723170	IGFBP2,IGHG2,IGHG3,IGHV4-28,IGHV3-49,IGHV3-7,IGHV1-69,IGHV3-64D
1_Member	GO Biological Processes	GO:0002764	immune response-regulating signaling pathway	-7.8343	-5.16498	7/351	3501,3502,28400,28423,28452,28461,102723170	IGHG2,IGHG3,IGHV4-28,IGHV3-49,IGHV3-7,IGHV1-69,IGHV3-64D
1_Member	GO Biological Processes	GO:0050778	positive regulation of immune response	-7.81733	-5.16098	8/559	714,3501,3502,28400,28423,28452,28461,102723170	C1QC,IGHG2,IGHG3,IGHV4-28,IGHV3-49,IGHV3-7,IGHV1-69,IGHV3-64D
1_Member	GO Biological Processes	GO:0002694	regulation of leukocyte activation	-7.4213	-4.77754	8/629	3485,3501,3502,28400,28423,28452,28461,102723170	IGFBP2,IGHG2,IGHG3,IGHV4-28,IGHV3-49,IGHV3-7,IGHV1-69,IGHV3-64D
1_Member	GO Biological Processes	GO:0050865	regulation of cell activation	-7.15599	-4.52446	8/681	3485,3501,3502,28400,28423,28452,28461,102723170	IGFBP2,IGHG2,IGHG3,IGHV4-28,IGHV3-49,IGHV3-7,IGHV1-69,IGHV3-64D
1_Member	GO Biological Processes	GO:0006897	endocytosis	-6.85215	-4.23253	7/489	3501,3502,28400,28423,28452,28461,102723170	IGHG2,IGHG3,IGHV4-28,IGHV3-49,IGHV3-7,IGHV1-69,IGHV3-64D
1_Member	GO Biological Processes	GO:0061024	membrane organization	-6.73084	-4.12279	8/774	3501,3502,6521,28400,28423,28452,28461,102723170	IGHG2,IGHG3,SLC4A1,IGHV4-28,IGHV3-49,IGHV3-7,IGHV1-69,IGHV3-64D
2_Summary	GO Biological Processes	GO:0043086	negative regulation of catalytic activity	-4.34795	-1.75119	6/786	12,3698,6521,7076,8826,10763,1116	SERPINA3,ITIH2,SLC4A1,TIMP1,IQGAP1,NES,CHI3L1
2_Member	GO Biological Processes	GO:0043086	negative regulation of catalytic activity	-4.34795	-1.75119	6/786	12,3698,6521,7076,8826,10763	SERPINA3,ITIH2,SLC4A1,TIMP1,IQGAP1,NES
2_Member	GO Biological Processes	GO:0010951	negative regulation of endopeptidase activity	-2.89309	-0.368021	3/251	12,3698,7076	SERPINA3,ITIH2,TIMP1
2_Member	GO Biological Processes	GO:0010466	negative regulation of peptidase activity	-2.83971	-0.323979	3/262	12,3698,7076	SERPINA3,ITIH2,TIMP1
2_Member	GO Biological Processes	GO:0045861	negative regulation of proteolysis	-2.4829	0	3/350	12,3698,7076	SERPINA3,ITIH2,TIMP1
2_Member	GO Biological Processes	GO:0051346	negative regulation of hydrolase activity	-2.41195	0	3/371	12,3698,7076	SERPINA3,ITIH2,TIMP1
2_Member	GO Biological Processes	GO:0052548	regulation of endopeptidase activity	-2.24496	0	3/426	12,3698,7076	SERPINA3,ITIH2,TIMP1
2_Member	GO Biological Processes	GO:0052547	regulation of peptidase activity	-2.16349	0	3/456	12,3698,7076	SERPINA3,ITIH2,TIMP1
2_Member	GO Biological Processes	GO:0006954	inflammatory response	-2.04465	0	3/504	12,1116,7076	SERPINA3,CHI3L1,TIMP1
3_Summary	GO Biological Processes	GO:0042060	wound healing	-3.78262	-1.19685	4/326	2316,6521,7076,79001,1116	FLNA,SLC4A1,TIMP1,VKORC1,CHI3L1
3_Member	GO Biological Processes	GO:0042060	wound healing	-3.78262	-1.19685	4/326	2316,6521,7076,79001	FLNA,SLC4A1,TIMP1,VKORC1
3_Member	GO Biological Processes	GO:0007596	blood coagulation	-3.36839	-0.79334	3/172	2316,6521,79001	FLNA,SLC4A1,VKORC1
3_Member	GO Biological Processes	GO:0050817	coagulation	-3.35373	-0.78915	3/174	2316,6521,79001	FLNA,SLC4A1,VKORC1
3_Member	GO Biological Processes	GO:0007599	hemostasis	-3.33207	-0.781643	3/177	2316,6521,79001	FLNA,SLC4A1,VKORC1
3_Member	GO Biological Processes	GO:0009611	response to wounding	-3.32602	-0.781643	4/430	2316,6521,7076,79001	FLNA,SLC4A1,TIMP1,VKORC1
3_Member	GO Biological Processes	GO:0009895	negative regulation of catabolic process	-2.58494	-0.0873102	3/322	2316,6521,7076	FLNA,SLC4A1,TIMP1
3_Member	GO Biological Processes	GO:0050878	regulation of body fluid levels	-2.42845	0	3/366	2316,6521,79001	FLNA,SLC4A1,VKORC1
3_Member	GO Biological Processes	GO:0001501	skeletal system development	-2.06596	0	3/495	1116,7076,79001	CHI3L1,TIMP1,VKORC1
4_Summary	GO Biological Processes	GO:0001894	tissue homeostasis	-2.98064	-0.446024	3/234	12,213,3502	SERPINA3,ALB,IGHG3
4_Member	GO Biological Processes	GO:0001894	tissue homeostasis	-2.98064	-0.446024	3/234	12,213,3502	SERPINA3,ALB,IGHG3
4_Member	GO Biological Processes	GO:0060249	anatomical structure homeostasis	-2.75286	-0.246266	3/281	12,213,3502	SERPINA3,ALB,IGHG3
4_Member	GO Biological Processes	GO:0048871	multicellular organismal homeostasis	-2.45195	0	3/359	12,213,3502	SERPINA3,ALB,IGHG3
5_Summary	GO Biological Processes	GO:0045785	positive regulation of cell adhesion	-2.18998	0	3/446	2316,3485,30008,7431	FLNA,IGFBP2,EFEMP2,VIM
5_Member	GO Biological Processes	GO:0045785	positive regulation of cell adhesion	-2.18998	0	3/446	2316,3485,30008	FLNA,IGFBP2,EFEMP2
5_Member	GO Biological Processes	GO:0097435	supramolecular fiber organization	-2.00328	0	3/522	2316,7431,30008	FLNA,VIM,EFEMP2
