# Supplementary material for: Integrated proteomic analysis of low-grade gliomas reveals contributions of 1p-19q co-deletion to oligodendroglioma
Source: Acta Neuropathol Commun. 2022 May 7;10:70. doi: 10.1186/s40478-022-01372-1 (PMC9080204; doi:10.1186/s40478-022-01372-1)
Supplement: Supplementary file 11 — Additional file 11: Type I differential gene expression. [file 40478_2022_1372_MOESM11_ESM.xlsx]

## Sheet: Proteomics_cohort
label	id	set	molecular	grade	ug_protein	cic_mutation	plex	Type
126	PIS						1	PIS		Table describing the proteomic plan for our cohort
127N	OF27	set_1_1	I	III	215.2	Missense	1	Oligodendroglioma
127C	GF9	set_1_2	III	IV	388.94		1	Glioblastoma
128N	OF12	set_1_3	I	III	437.76	LOF	1	Oligodendroglioma
128C	GF14	set_1_4	III	IV	1166.4		1	Glioblastoma
129N	OF29	set_1_5	I	III	355.2	LOF	1	Oligodendroglioma
129C	AF1	set_1_6	II	II	98.88		1	Astrocytoma
130N	OF19	set_1_7	I	III	338.16	WT	1	Oligodendroglioma
130C	AF18	set_1_8	II	II	116.58		1	Astrocytoma
131N	Normal pool	set_1_9					1	Normal
131C	SM+iD	set_1_10					1	Supermix
126	PIS						2	PIS
127N	OF7	set_2_1	I		433.06	WT	2	Oligodendroglioma
127C	GF27	set_2_2	III	IV	295.26		2	Glioblastoma
128N	OF2	set_2_3	I	III	776.2	LOF	2	Oligodendroglioma
128C	GF1	set_2_4	III	IV	143.46		2	Glioblastoma
129N	OF5	set_2_5	I	III	118.56	LOF	2	Oligodendroglioma
129C	AF19	set_2_6	II	III	324.4		2	Astrocytoma
130N	OF13	set_2_7	I	II	503.48	Missense	2	Oligodendroglioma
130C	AF5	set_2_8	II	II	252.8		2	Astrocytoma
131N	Normal pool	set_2_9					2	Normal
131C	SM+iD	set_2_10					2	Supermix
126	PIS						3	PIS
127N	GF5	set_3_1	III	IV	624.8		3	Glioblastoma
127C	OF6	set_3_2	I	III	167.36	Missense	3	Oligodendroglioma
128N	GF10	set_3_3	III	IV	505.4		3	Glioblastoma
128C	OF21	set_3_4	I	III	140.24	LOF	3	Oligodendroglioma
129N	AF16	set_3_5	II	II	386.76		3	Astrocytoma
129C	OF25	set_3_6	I	II	104.22	LOF	3	Oligodendroglioma
130N	AF4	set_3_7	II	III	905		3	Astrocytoma
130C	OF61	set_3_8	I		253	WT	3	Oligodendroglioma
131N	Normal pool	set_3_9					3	Normal
131C	SM+iD	set_3_10					3	Supermix
126	PIS						4	PIS
127N	AF17	set_4_1	II	II	111.68		4	Astrocytoma
127C	GF26	set_4_2	III	IV	129.88		4	Glioblastoma
128N	AF7	set_4_3	II	II	587.28		4	Astrocytoma
128C	OF14	set_4_4	I	II	362.48	LOF	4	Oligodendroglioma
129N	GF8	set_4_5	II	IV	338.2		4	Glioblastoma
129C	OF10	set_4_6	I	II	520.3	Missense	4	Oligodendroglioma
130N	GF11	set_4_7	II	IV	549.4		4	Glioblastoma
130C	OF3	set_4_8	I	III	485.6	WT	4	Oligodendroglioma
131N	Normal pool	set_4_9					4	Normal
131C	SM+iD	set_4_10					4	Supermix
126	PIS						5	PIS
127N	AF13	set_5_1	II	II	216.2		5	Astrocytoma
127C	OF60	set_5_2	I		485.2	LOF	5	Oligodendroglioma
128N	AF2	set_5_3	II	III	88.14		5	Astrocytoma
128C	OF20	set_5_4	I	II	106.52	LOF	5	Oligodendroglioma
129N	GF15	set_5_5	II	IV	248.2		5	Glioblastoma
129C	OF28	set_5_6	I	III	142.32	Missense	5	Oligodendroglioma
130N	AF47	set_5_7	III		1588.8		5	Astrocytoma
130C	GF20	set_5_8	III	IV	165		5	Glioblastoma
131N	Normal pool	set_5_9					5	Normal
131C	SM+iD	set_5_10					5	Supermix
126	PIS						6	PIS
127N	GF16	set_6_1	III	IV	205.6		6	Glioblastoma
127C	GF13	set_6_2	II	IV	322.4		6	Glioblastoma
128N	OF22	set_6_3	I	II	338.7	WT	6	Oligodendroglioma
128C	AF6	set_6_4	II	III	817.8		6	Astrocytoma
129N	OF16	set_6_5	I	II	170.92	LOF	6	Oligodendroglioma
129C	AF48	set_6_6	II	III	855.4		6	Astrocytoma
130N	OF26	set_6_7	I	III	183.7	Missense	6	Oligodendroglioma
130C	AF3	set_6_8	II	II	93.98		6	Astrocytoma
131N	Normal pool	set_6_9					6	Normal
131C	SM+iD	set_6_10					6	Supermix

## Sheet: TCGA_cohort
TCGA ID	IDH	1p19q	CIC	CICMut	Type	Clinical
TCGA.CS.5390.01	Mut	LOH	WT	NA	I	IDHmut.codel
TCGA.CS.5396.01	Mut	LOH	WT	NA	I	IDHmut.codel		Table describing the TCGA cohort used for our analyses
TCGA.CS.6668.01	Mut	LOH	LOF	S721Lfs*42	I	IDHmut.codel
TCGA.CS.6670.01	Mut	LOH	WT	NA	I	IDHmut.codel
TCGA.DB.5274.01	Mut	LOH	WT	NA	I	IDHmut.codel
TCGA.DB.5278.01	Mut	LOH	Missense	F210C	I	IDHmut.codel
TCGA.DB.5279.01	Mut	LOH	WT	NA	I	IDHmut.codel
TCGA.DB.A4XA.01	Mut	LOH	Missense	W238del	I	IDHmut.codel
TCGA.DB.A4XG.01	Mut	LOH	WT	NA	I	IDHmut.codel
TCGA.DB.A4XH.01	Mut	LOH	WT	NA	I	IDHmut.codel
TCGA.DB.A64L.01	Mut	LOH	LOF	S370Rfs*6	I	IDHmut.codel
TCGA.DB.A64P.01	Mut	LOH	Missense	R202Q	I	IDHmut.codel
TCGA.DB.A64Q.01	Mut	LOH	WT	NA	I	IDHmut.codel
TCGA.DB.A64R.01	Mut	LOH	WT	NA	I	IDHmut.codel
TCGA.DB.A64U.01	Mut	LOH	WT	NA	I	IDHmut.codel
TCGA.DB.A64V.01	Mut	LOH	Missense	V230I	I	IDHmut.codel
TCGA.DB.A64W.01	Mut	LOH	Missense	G235C	I	IDHmut.codel
TCGA.DB.A75K.01	Mut	LOH	LOF	I155Hfs*5	I	IDHmut.codel
TCGA.DH.5141.01	Mut	LOH	LOF	S1221*	I	IDHmut.codel
TCGA.DH.5144.01	Mut	LOH	WT	NA	I	IDHmut.codel
TCGA.DH.A669.01	Mut	LOH	WT	NA	I	IDHmut.codel
TCGA.DH.A66F.01	Mut	LOH	WT	NA	I	IDHmut.codel
TCGA.DH.A7UR.01	Mut	LOH	LOF	R1214*	I	IDHmut.codel
TCGA.DH.A7US.01	Mut	LOH	WT	NA	I	IDHmut.codel
TCGA.DU.5849.01	Mut	LOH	WT	NA	I	IDHmut.codel
TCGA.DU.5870.01	Mut	LOH	Missense	R215W	I	IDHmut.codel
TCGA.DU.5874.01	Mut	LOH	WT	NA	I	IDHmut.codel
TCGA.DU.6393.01	Mut	LOH	LOF	Q992Afs*158	I	IDHmut.codel
TCGA.DU.6394.01	Mut	LOH	WT	NA	I	IDHmut.codel
TCGA.DU.6397.01	Mut	LOH	WT	NA	I	IDHmut.codel
TCGA.DU.6400.01	Mut	LOH	LOF	P203S Y395Mfs*40	I	IDHmut.codel
TCGA.DU.6410.01	Mut	LOH	WT	NA	I	IDHmut.codel
TCGA.DU.7009.01	Mut	LOH	WT	NA	I	IDHmut.codel
TCGA.DU.7018.01	Mut	LOH	LOF	S146*	I	IDHmut.codel
TCGA.DU.7294.01	Mut	LOH	Missense	L234Q	I	IDHmut.codel
TCGA.DU.7300.01	Mut	LOH	WT	NA	I	IDHmut.codel
TCGA.DU.7302.01	Mut	LOH	LOF	E1352Sfs*9	I	IDHmut.codel
TCGA.DU.8164.01	Mut	LOH	WT	NA	I	IDHmut.codel
TCGA.DU.8168.01	Mut	LOH	LOF	V892Tfs*38	I	IDHmut.codel
TCGA.DU.A6S2.01	Mut	LOH	Missense	P203S	I	IDHmut.codel
TCGA.DU.A6S3.01	Mut	LOH	Missense	R215W	I	IDHmut.codel
TCGA.DU.A6S6.01	Mut	LOH	WT	NA	I	IDHmut.codel
TCGA.DU.A6S8.01	Mut	LOH	Missense	G235D	I	IDHmut.codel
TCGA.DU.A76R.01	Mut	LOH	WT	NA	I	IDHmut.codel
TCGA.DU.A7T6.01	Mut	LOH	LOF	V606Gfs*83	I	IDHmut.codel
TCGA.E1.5311.01	Mut	LOH	Missense	R202W	I	IDHmut.codel
TCGA.E1.5318.01	Mut	LOH	LOF	V778Pfs*155	I	IDHmut.codel
TCGA.E1.5319.01	Mut	LOH	LOF	V1122Gfs*28	I	IDHmut.codel
TCGA.E1.A7YO.01	Mut	LOH	LOF	N636Kfs*54	I	IDHmut.codel
TCGA.E1.A7YS.01	Mut	LOH	WT	NA	I	IDHmut.codel
TCGA.EZ.7264.01	Mut	LOH	WT	NA	I	IDHmut.codel
TCGA.F6.A8O3.01	Mut	LOH	WT	NA	I	IDHmut.codel
TCGA.FG.5962.01	Mut	LOH	WT	NA	I	IDHmut.codel
TCGA.FG.5964.01	Mut	LOH	LOF	V1345Gfs*16	I	IDHmut.codel
TCGA.FG.7634.01	Mut	LOH	WT	NA	I	IDHmut.codel
TCGA.FG.7638.01	Mut	LOH	Missense	R215W	I	IDHmut.codel
TCGA.FG.7641.01	Mut	LOH	Missense	N205S R228W	I	IDHmut.codel
TCGA.FG.8186.01	Mut	LOH	WT	NA	I	IDHmut.codel
TCGA.FG.8187.01	Mut	LOH	WT	NA	I	IDHmut.codel
TCGA.FG.A60K.01	Mut	LOH	WT	NA	I	IDHmut.codel
TCGA.FG.A6IZ.01	Mut	LOH	WT	NA	I	IDHmut.codel
TCGA.FG.A6J1.01	Mut	LOH	WT	NA	I	IDHmut.codel
TCGA.FG.A710.01	Mut	LOH	Missense	T229P	I	IDHmut.codel
TCGA.FG.A713.01	Mut	LOH	Missense	F210L	I	IDHmut.codel
TCGA.HT.7467.01	Mut	LOH	WT	NA	I	IDHmut.codel
TCGA.HT.7468.01	Mut	LOH	Missense	R215W	I	IDHmut.codel
TCGA.HT.7471.01	Mut	LOH	LOF	V498*	I	IDHmut.codel
TCGA.HT.7480.01	Mut	LOH	LOF	X1003_splice	I	IDHmut.codel
TCGA.HT.7481.01	Mut	LOH	WT	NA	I	IDHmut.codel
TCGA.HT.7605.01	Mut	LOH	WT	NA	I	IDHmut.codel
TCGA.HT.7607.01	Mut	LOH	WT	NA	I	IDHmut.codel
TCGA.HT.7608.01	Mut	LOH	LOF	K276Vfs*38	I	IDHmut.codel
TCGA.HT.7616.01	Mut	LOH	LOF	Q824*	I	IDHmut.codel
TCGA.HT.7620.01	Mut	LOH	WT	NA	I	IDHmut.codel
TCGA.HT.7677.01	Mut	LOH	WT	NA	I	IDHmut.codel
TCGA.HT.7681.01	Mut	LOH	Missense	R215W	I	IDHmut.codel
TCGA.HT.7687.01	Mut	LOH	WT	NA	I	IDHmut.codel
TCGA.HT.7692.01	Mut	LOH	WT	NA	I	IDHmut.codel
TCGA.HT.7694.01	Mut	LOH	LOF	L418Afs*15	I	IDHmut.codel
TCGA.HT.7695.01	Mut	LOH	WT	NA	I	IDHmut.codel
TCGA.HT.7856.01	Mut	LOH	WT	NA	I	IDHmut.codel
TCGA.HT.7874.01	Mut	LOH	WT	NA	I	IDHmut.codel
TCGA.HT.7875.01	Mut	LOH	LOF	Q994*	I	IDHmut.codel
TCGA.HT.7877.01	Mut	LOH	Missense	R201W	I	IDHmut.codel
TCGA.HT.7881.01	Mut	LOH	WT	NA	I	IDHmut.codel
TCGA.HT.8010.01	Mut	LOH	WT	NA	I	IDHmut.codel
TCGA.HT.8012.01	Mut	LOH	LOF	S370Rfs*6	I	IDHmut.codel
TCGA.HT.8105.01	Mut	LOH	LOF	L664Vfs*25	I	IDHmut.codel
TCGA.HT.8109.01	Mut	LOH	WT	NA	I	IDHmut.codel
TCGA.HT.A4DV.01	Mut	LOH	WT	NA	I	IDHmut.codel
TCGA.HT.A5R9.01	Mut	LOH	WT	NA	I	IDHmut.codel
TCGA.HT.A615.01	Mut	LOH	WT	NA	I	IDHmut.codel
TCGA.HT.A619.01	Mut	LOH	LOF	K899Qfs*32	I	IDHmut.codel
TCGA.HT.A74K.01	Mut	LOH	WT	NA	I	IDHmut.codel
TCGA.HT.A74L.01	Mut	LOH	WT	NA	I	IDHmut.codel
TCGA.HW.7486.01	Mut	LOH	WT	NA	I	IDHmut.codel
TCGA.HW.7487.01	Mut	LOH	Missense	R215Q	I	IDHmut.codel
TCGA.HW.7491.01	Mut	LOH	Missense	R215W	I	IDHmut.codel
TCGA.HW.7495.01	Mut	LOH	WT	NA	I	IDHmut.codel
TCGA.HW.8322.01	Mut	LOH	WT	NA	I	IDHmut.codel
TCGA.HW.A5KJ.01	Mut	LOH	WT	NA	I	IDHmut.codel
TCGA.IK.8125.01	Mut	LOH	LOF	K1268Nfs*34	I	IDHmut.codel
TCGA.KT.A74X.01	Mut	LOH	Missense	R215Q	I	IDHmut.codel
TCGA.P5.A5ET.01	Mut	LOH	WT	NA	I	IDHmut.codel
TCGA.P5.A5EX.01	Mut	LOH	WT	NA	I	IDHmut.codel
TCGA.P5.A5F0.01	Mut	LOH	LOF	W238*	I	IDHmut.codel
TCGA.P5.A72Z.01	Mut	LOH	Missense	S231G	I	IDHmut.codel
TCGA.P5.A730.01	Mut	LOH	WT	NA	I	IDHmut.codel
TCGA.P5.A737.01	Mut	LOH	WT	NA	I	IDHmut.codel
TCGA.P5.A77W.01	Mut	LOH	LOF	V760Hfs*2	I	IDHmut.codel
TCGA.P5.A77X.01	Mut	LOH	LOF	K875Sfs*55	I	IDHmut.codel
TCGA.P5.A781.01	Mut	LOH	WT	NA	I	IDHmut.codel
TCGA.QH.A65R.01	Mut	LOH	WT	NA	I	IDHmut.codel
TCGA.QH.A65V.01	Mut	LOH	WT	NA	I	IDHmut.codel
TCGA.QH.A65X.01	Mut	LOH	WT	NA	I	IDHmut.codel
TCGA.QH.A65Z.01	Mut	LOH	LOF	V1278Pfs*65	I	IDHmut.codel
TCGA.QH.A6CU.01	Mut	LOH	WT	NA	I	IDHmut.codel
TCGA.QH.A6CY.01	Mut	LOH	WT	NA	I	IDHmut.codel
TCGA.QH.A6CZ.01	Mut	LOH	Missense	N227I	I	IDHmut.codel
TCGA.QH.A6X4.01	Mut	LOH	LOF	V838Gfs*86	I	IDHmut.codel
TCGA.QH.A6X5.01	Mut	LOH	Missense	H260D	I	IDHmut.codel
TCGA.QH.A6X8.01	Mut	LOH	Missense	P203L	I	IDHmut.codel
TCGA.QH.A86X.01	Mut	LOH	LOF	X151_splice	I	IDHmut.codel
TCGA.R8.A6MK.01	Mut	LOH	WT	NA	I	IDHmut.codel
TCGA.R8.A6ML.01	Mut	LOH	LOF	G913Wfs*18	I	IDHmut.codel
TCGA.R8.A6MO.01	Mut	LOH	Missense	R215W	I	IDHmut.codel
TCGA.R8.A73M.01	Mut	LOH	Missense	L241P	I	IDHmut.codel
TCGA.RY.A83X.01	Mut	LOH	LOF	G724Vfs*4	I	IDHmut.codel
TCGA.RY.A83Y.01	Mut	LOH	WT	NA	I	IDHmut.codel
TCGA.RY.A840.01	Mut	LOH	WT	NA	I	IDHmut.codel
TCGA.RY.A847.01	Mut	LOH	WT	NA	I	IDHmut.codel
TCGA.S9.A6TW.01	Mut	LOH	LOF	A151Gfs*9	I	IDHmut.codel
TCGA.S9.A6TX.01	Mut	LOH	WT	NA	I	IDHmut.codel
TCGA.S9.A6TY.01	Mut	LOH	WT	NA	I	IDHmut.codel
TCGA.S9.A6U2.01	Mut	LOH	Missense	R201W	I	IDHmut.codel
TCGA.S9.A6U5.01	Mut	LOH	WT	NA	I	IDHmut.codel
TCGA.S9.A6UB.01	Mut	LOH	LOF	W269*	I	IDHmut.codel
TCGA.S9.A6WD.01	Mut	LOH	WT	NA	I	IDHmut.codel
TCGA.S9.A6WE.01	Mut	LOH	Missense	R202W	I	IDHmut.codel
TCGA.S9.A6WH.01	Mut	LOH	Missense	R215Q	I	IDHmut.codel
TCGA.S9.A6WL.01	Mut	LOH	WT	NA	I	IDHmut.codel
TCGA.S9.A6WN.01	Mut	LOH	WT	NA	I	IDHmut.codel
TCGA.S9.A6WP.01	Mut	LOH	WT	NA	I	IDHmut.codel
TCGA.S9.A7IQ.01	Mut	LOH	WT	NA	I	IDHmut.codel
TCGA.S9.A7IY.01	Mut	LOH	LOF	Q247*	I	IDHmut.codel
TCGA.S9.A7J1.01	Mut	LOH	WT	NA	I	IDHmut.codel
TCGA.S9.A7J2.01	Mut	LOH	Missense	R201W	I	IDHmut.codel
TCGA.S9.A7J3.01	Mut	LOH	Missense	R215W	I	IDHmut.codel
TCGA.S9.A7QY.01	Mut	LOH	WT	NA	I	IDHmut.codel
TCGA.S9.A7QZ.01	Mut	LOH	LOF	V1007Afs*143	I	IDHmut.codel
TCGA.S9.A7R1.01	Mut	LOH	WT	NA	I	IDHmut.codel
TCGA.TM.A7C5.01	Mut	LOH	Missense	L252P	I	IDHmut.codel
TCGA.TM.A84G.01	Mut	LOH	WT	NA	I	IDHmut.codel
TCGA.TM.A84M.01	Mut	LOH	Missense	R215Q	I	IDHmut.codel
TCGA.TM.A84O.01	Mut	LOH	LOF	A1360Cfs*2	I	IDHmut.codel
TCGA.TM.A84R.01	Mut	LOH	WT	NA	I	IDHmut.codel
TCGA.TM.A84S.01	Mut	LOH	WT	NA	I	IDHmut.codel
TCGA.TQ.A7RG.01	Mut	LOH	WT	NA	I	IDHmut.codel
TCGA.TQ.A7RI.01	Mut	LOH	LOF	F35Pfs*15	I	IDHmut.codel
TCGA.TQ.A7RN.01	Mut	LOH	WT	NA	I	IDHmut.codel
TCGA.TQ.A7RO.01	Mut	LOH	Missense	R202W	I	IDHmut.codel
TCGA.TQ.A7RQ.01	Mut	LOH	WT	NA	I	IDHmut.codel
TCGA.TQ.A7RS.01	Mut	LOH	Missense	R202W S231I	I	IDHmut.codel
TCGA.TQ.A7RU.01	Mut	LOH	Missense	R215W R201W	I	IDHmut.codel
TCGA.VM.A8CB.01	Mut	LOH	Missense	K232E	I	IDHmut.codel
TCGA.VM.A8CE.01	Mut	LOH	Missense	R215W R202W R213P	I	IDHmut.codel
TCGA.VV.A829.01	Mut	LOH	WT	NA	I	IDHmut.codel
TCGA.VW.A7QS.01	Mut	LOH	WT	NA	I	IDHmut.codel
TCGA.W9.A837.01	Mut	LOH	WT	NA	I	IDHmut.codel
TCGA.CS.4938.01	Mut	ROH	WT	NA	II	IDHmut.non.codel
TCGA.CS.4942.01	Mut	ROH	WT	NA	II	IDHmut.non.codel
TCGA.CS.4943.01	Mut	ROH	WT	NA	II	IDHmut.non.codel
TCGA.CS.4944.01	Mut	ROH	WT	NA	II	IDHmut.non.codel
TCGA.CS.5393.01	Mut	ROH	WT	NA	II	IDHmut.non.codel
TCGA.CS.6290.01	Mut	ROH	WT	NA	II	IDHmut.non.codel
TCGA.CS.6665.01	Mut	ROH	WT	NA	II	IDHmut.non.codel
TCGA.CS.6666.01	Mut	ROH	WT	NA	II	IDHmut.non.codel
TCGA.CS.6667.01	Mut	ROH	WT	NA	II	IDHmut.non.codel
TCGA.DB.5270.01	Mut	ROH	WT	NA	II	IDHmut.non.codel
TCGA.DB.5273.01	Mut	ROH	WT	NA	II	IDHmut.non.codel
TCGA.DB.5275.01	Mut	ROH	WT	NA	II	IDHmut.non.codel
TCGA.DB.5276.01	Mut	ROH	WT	NA	II	IDHmut.non.codel
TCGA.DB.5277.01	Mut	ROH	WT	NA	II	IDHmut.non.codel
TCGA.DB.5280.01	Mut	ROH	WT	NA	II	IDHmut.non.codel
TCGA.DB.5281.01	Mut	ROH	WT	NA	II	IDHmut.non.codel
TCGA.DB.A4X9.01	Mut	ROH	WT	NA	II	IDHmut.non.codel
TCGA.DB.A4XB.01	Mut	ROH	WT	NA	II	IDHmut.non.codel
TCGA.DB.A4XC.01	Mut	ROH	WT	NA	II	IDHmut.non.codel
TCGA.DB.A4XD.01	Mut	ROH	WT	NA	II	IDHmut.non.codel
TCGA.DB.A4XE.01	Mut	ROH	WT	NA	II	IDHmut.non.codel
TCGA.DB.A4XF.01	Mut	ROH	WT	NA	II	IDHmut.non.codel
TCGA.DB.A64S.01	Mut	ROH	WT	NA	II	IDHmut.non.codel
TCGA.DB.A64X.01	Mut	ROH	WT	NA	II	IDHmut.non.codel
TCGA.DB.A75L.01	Mut	ROH	WT	NA	II	IDHmut.non.codel
TCGA.DB.A75M.01	Mut	ROH	WT	NA	II	IDHmut.non.codel
TCGA.DB.A75O.01	Mut	ROH	WT	NA	II	IDHmut.non.codel
TCGA.DH.5142.01	Mut	ROH	WT	NA	II	IDHmut.non.codel
TCGA.DH.5143.01	Mut	ROH	WT	NA	II	IDHmut.non.codel
TCGA.DH.A66B.01	Mut	ROH	WT	NA	II	IDHmut.non.codel
TCGA.DH.A66D.01	Mut	ROH	WT	NA	II	IDHmut.non.codel
TCGA.DH.A66G.01	Mut	ROH	WT	NA	II	IDHmut.non.codel
TCGA.DH.A7UT.01	Mut	ROH	WT	NA	II	IDHmut.non.codel
TCGA.DH.A7UU.01	Mut	ROH	WT	NA	II	IDHmut.non.codel
TCGA.DH.A7UV.01	Mut	ROH	WT	NA	II	IDHmut.non.codel
TCGA.DU.5851.01	Mut	ROH	WT	NA	II	IDHmut.non.codel
TCGA.DU.5853.01	Mut	ROH	WT	NA	II	IDHmut.non.codel
TCGA.DU.5855.01	Mut	ROH	WT	NA	II	IDHmut.non.codel
TCGA.DU.5871.01	Mut	ROH	WT	NA	II	IDHmut.non.codel
TCGA.DU.5872.01	Mut	ROH	WT	NA	II	IDHmut.non.codel
TCGA.DU.6395.01	Mut	ROH	WT	NA	II	IDHmut.non.codel
TCGA.DU.6396.01	Mut	ROH	WT	NA	II	IDHmut.non.codel
TCGA.DU.6401.01	Mut	ROH	WT	NA	II	IDHmut.non.codel
TCGA.DU.6407.01	Mut	ROH	WT	NA	II	IDHmut.non.codel
TCGA.DU.6408.01	Mut	ROH	WT	NA	II	IDHmut.non.codel
TCGA.DU.6542.01	Mut	ROH	WT	NA	II	IDHmut.non.codel
TCGA.DU.7007.01	Mut	ROH	WT	NA	II	IDHmut.non.codel
TCGA.DU.7008.01	Mut	ROH	WT	NA	II	IDHmut.non.codel
TCGA.DU.7010.01	Mut	ROH	WT	NA	II	IDHmut.non.codel
TCGA.DU.7011.01	Mut	ROH	WT	NA	II	IDHmut.non.codel
TCGA.DU.7015.01	Mut	ROH	WT	NA	II	IDHmut.non.codel
TCGA.DU.7019.01	Mut	ROH	WT	NA	II	IDHmut.non.codel
TCGA.DU.7298.01	Mut	ROH	WT	NA	II	IDHmut.non.codel
TCGA.DU.7299.01	Mut	ROH	WT	NA	II	IDHmut.non.codel
TCGA.DU.7301.01	Mut	ROH	WT	NA	II	IDHmut.non.codel
TCGA.DU.7304.01	Mut	ROH	WT	NA	II	IDHmut.non.codel
TCGA.DU.7306.01	Mut	ROH	WT	NA	II	IDHmut.non.codel
TCGA.DU.7309.01	Mut	ROH	WT	NA	II	IDHmut.non.codel
TCGA.DU.8163.01	Mut	ROH	WT	NA	II	IDHmut.non.codel
TCGA.DU.8166.01	Mut	ROH	WT	NA	II	IDHmut.non.codel
TCGA.DU.8167.01	Mut	ROH	WT	NA	II	IDHmut.non.codel
TCGA.DU.A5TP.01	Mut	ROH	WT	NA	II	IDHmut.non.codel
TCGA.DU.A5TR.01	Mut	ROH	WT	NA	II	IDHmut.non.codel
TCGA.DU.A5TS.01	Mut	ROH	WT	NA	II	IDHmut.non.codel
TCGA.DU.A5TU.01	Mut	ROH	WT	NA	II	IDHmut.non.codel
TCGA.DU.A5TW.01	Mut	ROH	WT	NA	II	IDHmut.non.codel
TCGA.DU.A6S7.01	Mut	ROH	WT	NA	II	IDHmut.non.codel
TCGA.DU.A76O.01	Mut	ROH	WT	NA	II	IDHmut.non.codel
TCGA.DU.A7T8.01	Mut	ROH	WT	NA	II	IDHmut.non.codel
TCGA.DU.A7TA.01	Mut	ROH	WT	NA	II	IDHmut.non.codel
TCGA.DU.A7TC.01	Mut	ROH	WT	NA	II	IDHmut.non.codel
TCGA.E1.5302.01	Mut	ROH	WT	NA	II	IDHmut.non.codel
TCGA.E1.5303.01	Mut	ROH	WT	NA	II	IDHmut.non.codel
TCGA.E1.5304.01	Mut	ROH	WT	NA	II	IDHmut.non.codel
TCGA.E1.5305.01	Mut	ROH	WT	NA	II	IDHmut.non.codel
TCGA.E1.5307.01	Mut	ROH	WT	NA	II	IDHmut.non.codel
TCGA.E1.A7YE.01	Mut	ROH	WT	NA	II	IDHmut.non.codel
TCGA.E1.A7YH.01	Mut	ROH	WT	NA	II	IDHmut.non.codel
TCGA.E1.A7YI.01	Mut	ROH	WT	NA	II	IDHmut.non.codel
TCGA.E1.A7YK.01	Mut	ROH	WT	NA	II	IDHmut.non.codel
TCGA.E1.A7YU.01	Mut	ROH	WT	NA	II	IDHmut.non.codel
TCGA.E1.A7YV.01	Mut	ROH	WT	NA	II	IDHmut.non.codel
TCGA.E1.A7YW.01	Mut	ROH	WT	NA	II	IDHmut.non.codel
TCGA.E1.A7Z3.01	Mut	ROH	WT	NA	II	IDHmut.non.codel
TCGA.E1.A7Z4.01	Mut	ROH	WT	NA	II	IDHmut.non.codel
TCGA.E1.A7Z6.01	Mut	ROH	WT	NA	II	IDHmut.non.codel
TCGA.F6.A8O4.01	Mut	ROH	WT	NA	II	IDHmut.non.codel
TCGA.FG.5965.01	Mut	ROH	WT	NA	II	IDHmut.non.codel
TCGA.FG.6689.01	Mut	ROH	WT	NA	II	IDHmut.non.codel
TCGA.FG.6690.01	Mut	ROH	WT	NA	II	IDHmut.non.codel
TCGA.FG.6691.01	Mut	ROH	WT	NA	II	IDHmut.non.codel
TCGA.FG.7636.01	Mut	ROH	WT	NA	II	IDHmut.non.codel
TCGA.FG.8182.01	Mut	ROH	WT	NA	II	IDHmut.non.codel
TCGA.FG.8185.01	Mut	ROH	WT	NA	II	IDHmut.non.codel
TCGA.FG.8188.01	Mut	ROH	WT	NA	II	IDHmut.non.codel
TCGA.FG.8191.01	Mut	ROH	WT	NA	II	IDHmut.non.codel
TCGA.FG.A4MT.01	Mut	ROH	WT	NA	II	IDHmut.non.codel
TCGA.FG.A4MX.01	Mut	ROH	WT	NA	II	IDHmut.non.codel
TCGA.FG.A4MY.01	Mut	ROH	WT	NA	II	IDHmut.non.codel
TCGA.FG.A60J.01	Mut	ROH	WT	NA	II	IDHmut.non.codel
TCGA.FG.A60L.01	Mut	ROH	WT	NA	II	IDHmut.non.codel
TCGA.FG.A6J3.01	Mut	ROH	WT	NA	II	IDHmut.non.codel
TCGA.FG.A70Y.01	Mut	ROH	WT	NA	II	IDHmut.non.codel
TCGA.FG.A711.01	Mut	ROH	WT	NA	II	IDHmut.non.codel
TCGA.FG.A87N.01	Mut	ROH	WT	NA	II	IDHmut.non.codel
TCGA.FN.7833.01	Mut	ROH	WT	NA	II	IDHmut.non.codel
TCGA.HT.7470.01	Mut	ROH	WT	NA	II	IDHmut.non.codel
TCGA.HT.7472.01	Mut	ROH	WT	NA	II	IDHmut.non.codel
TCGA.HT.7473.01	Mut	ROH	WT	NA	II	IDHmut.non.codel
TCGA.HT.7474.01	Mut	ROH	WT	NA	II	IDHmut.non.codel
TCGA.HT.7475.01	Mut	ROH	WT	NA	II	IDHmut.non.codel
TCGA.HT.7476.01	Mut	ROH	WT	NA	II	IDHmut.non.codel
TCGA.HT.7477.01	Mut	ROH	WT	NA	II	IDHmut.non.codel
TCGA.HT.7478.01	Mut	ROH	WT	NA	II	IDHmut.non.codel
TCGA.HT.7479.01	Mut	ROH	WT	NA	II	IDHmut.non.codel
TCGA.HT.7482.01	Mut	ROH	WT	NA	II	IDHmut.non.codel
TCGA.HT.7483.01	Mut	ROH	WT	NA	II	IDHmut.non.codel
TCGA.HT.7485.01	Mut	ROH	WT	NA	II	IDHmut.non.codel
TCGA.HT.7601.01	Mut	ROH	WT	NA	II	IDHmut.non.codel
TCGA.HT.7602.01	Mut	ROH	WT	NA	II	IDHmut.non.codel
TCGA.HT.7603.01	Mut	ROH	WT	NA	II	IDHmut.non.codel
TCGA.HT.7604.01	Mut	ROH	WT	NA	II	IDHmut.non.codel
TCGA.HT.7606.01	Mut	ROH	WT	NA	II	IDHmut.non.codel
TCGA.HT.7609.01	Mut	ROH	WT	NA	II	IDHmut.non.codel
TCGA.HT.7610.01	Mut	ROH	WT	NA	II	IDHmut.non.codel
TCGA.HT.7611.01	Mut	ROH	WT	NA	II	IDHmut.non.codel
TCGA.HT.7676.01	Mut	ROH	WT	NA	II	IDHmut.non.codel
TCGA.HT.7684.01	Mut	ROH	WT	NA	II	IDHmut.non.codel
TCGA.HT.7686.01	Mut	ROH	WT	NA	II	IDHmut.non.codel
TCGA.HT.7688.01	Mut	ROH	WT	NA	II	IDHmut.non.codel
TCGA.HT.7689.01	Mut	ROH	WT	NA	II	IDHmut.non.codel
TCGA.HT.7690.01	Mut	ROH	WT	NA	II	IDHmut.non.codel
TCGA.HT.7693.01	Mut	ROH	WT	NA	II	IDHmut.non.codel
TCGA.HT.7855.01	Mut	ROH	WT	NA	II	IDHmut.non.codel
TCGA.HT.7858.01	Mut	ROH	WT	NA	II	IDHmut.non.codel
TCGA.HT.7873.01	Mut	ROH	WT	NA	II	IDHmut.non.codel
TCGA.HT.7879.01	Mut	ROH	WT	NA	II	IDHmut.non.codel
TCGA.HT.7880.01	Mut	ROH	WT	NA	II	IDHmut.non.codel
TCGA.HT.7884.01	Mut	ROH	WT	NA	II	IDHmut.non.codel
TCGA.HT.7902.01	Mut	ROH	WT	NA	II	IDHmut.non.codel
TCGA.HT.8013.01	Mut	ROH	WT	NA	II	IDHmut.non.codel
TCGA.HT.8018.01	Mut	ROH	WT	NA	II	IDHmut.non.codel
TCGA.HT.8108.01	Mut	ROH	WT	NA	II	IDHmut.non.codel
TCGA.HT.8111.01	Mut	ROH	WT	NA	II	IDHmut.non.codel
TCGA.HT.8113.01	Mut	ROH	WT	NA	II	IDHmut.non.codel
TCGA.HT.8114.01	Mut	ROH	WT	NA	II	IDHmut.non.codel
TCGA.HT.8563.01	Mut	ROH	WT	NA	II	IDHmut.non.codel
TCGA.HT.A5R5.01	Mut	ROH	WT	NA	II	IDHmut.non.codel
TCGA.HT.A5R7.01	Mut	ROH	WT	NA	II	IDHmut.non.codel
TCGA.HT.A5RB.01	Mut	ROH	WT	NA	II	IDHmut.non.codel
TCGA.HT.A614.01	Mut	ROH	WT	NA	II	IDHmut.non.codel
TCGA.HT.A616.01	Mut	ROH	WT	NA	II	IDHmut.non.codel
TCGA.HT.A61B.01	Mut	ROH	WT	NA	II	IDHmut.non.codel
TCGA.HT.A74J.01	Mut	ROH	WT	NA	II	IDHmut.non.codel
TCGA.HT.A74O.01	Mut	ROH	WT	NA	II	IDHmut.non.codel
TCGA.HW.7489.01	Mut	ROH	WT	NA	II	IDHmut.non.codel
TCGA.HW.7490.01	Mut	ROH	WT	NA	II	IDHmut.non.codel
TCGA.HW.8319.01	Mut	ROH	WT	NA	II	IDHmut.non.codel
TCGA.HW.8320.01	Mut	ROH	WT	NA	II	IDHmut.non.codel
TCGA.HW.8321.01	Mut	ROH	WT	NA	II	IDHmut.non.codel
TCGA.HW.A5KL.01	Mut	ROH	WT	NA	II	IDHmut.non.codel
TCGA.HW.A5KM.01	Mut	ROH	WT	NA	II	IDHmut.non.codel
TCGA.IK.7675.01	Mut	ROH	WT	NA	II	IDHmut.non.codel
TCGA.P5.A5EU.01	Mut	ROH	WT	NA	II	IDHmut.non.codel
TCGA.P5.A5EV.01	Mut	ROH	WT	NA	II	IDHmut.non.codel
TCGA.P5.A5EW.01	Mut	ROH	WT	NA	II	IDHmut.non.codel
TCGA.P5.A5EZ.01	Mut	ROH	WT	NA	II	IDHmut.non.codel
TCGA.P5.A5F1.01	Mut	ROH	WT	NA	II	IDHmut.non.codel
TCGA.P5.A5F2.01	Mut	ROH	WT	NA	II	IDHmut.non.codel
TCGA.P5.A5F4.01	Mut	ROH	WT	NA	II	IDHmut.non.codel
TCGA.P5.A72W.01	Mut	ROH	WT	NA	II	IDHmut.non.codel
TCGA.P5.A72X.01	Mut	ROH	WT	NA	II	IDHmut.non.codel
TCGA.P5.A731.01	Mut	ROH	WT	NA	II	IDHmut.non.codel
TCGA.P5.A733.01	Mut	ROH	WT	NA	II	IDHmut.non.codel
TCGA.P5.A735.01	Mut	ROH	WT	NA	II	IDHmut.non.codel
TCGA.P5.A736.01	Mut	ROH	WT	NA	II	IDHmut.non.codel
TCGA.P5.A780.01	Mut	ROH	WT	NA	II	IDHmut.non.codel
TCGA.QH.A65S.01	Mut	ROH	WT	NA	II	IDHmut.non.codel
TCGA.QH.A6CW.01	Mut	ROH	WT	NA	II	IDHmut.non.codel
TCGA.QH.A6X3.01	Mut	ROH	WT	NA	II	IDHmut.non.codel
TCGA.QH.A6X9.01	Mut	ROH	WT	NA	II	IDHmut.non.codel
TCGA.QH.A6XA.01	Mut	ROH	WT	NA	II	IDHmut.non.codel
TCGA.QH.A870.01	Mut	ROH	WT	NA	II	IDHmut.non.codel
TCGA.R8.A6YH.01	Mut	ROH	WT	NA	II	IDHmut.non.codel
TCGA.RY.A83Z.01	Mut	ROH	WT	NA	II	IDHmut.non.codel
TCGA.RY.A843.01	Mut	ROH	WT	NA	II	IDHmut.non.codel
TCGA.RY.A845.01	Mut	ROH	WT	NA	II	IDHmut.non.codel
TCGA.S9.A6TS.01	Mut	ROH	WT	NA	II	IDHmut.non.codel
TCGA.S9.A6TU.01	Mut	ROH	WT	NA	II	IDHmut.non.codel
TCGA.S9.A6TV.01	Mut	ROH	WT	NA	II	IDHmut.non.codel
TCGA.S9.A6TZ.01	Mut	ROH	WT	NA	II	IDHmut.non.codel
TCGA.S9.A6U1.01	Mut	ROH	WT	NA	II	IDHmut.non.codel
TCGA.S9.A6U6.01	Mut	ROH	WT	NA	II	IDHmut.non.codel
TCGA.S9.A6U8.01	Mut	ROH	WT	NA	II	IDHmut.non.codel
TCGA.S9.A6U9.01	Mut	ROH	WT	NA	II	IDHmut.non.codel
TCGA.S9.A6WG.01	Mut	ROH	WT	NA	II	IDHmut.non.codel
TCGA.S9.A6WO.01	Mut	ROH	WT	NA	II	IDHmut.non.codel
TCGA.S9.A6WQ.01	Mut	ROH	WT	NA	II	IDHmut.non.codel
TCGA.S9.A7IS.01	Mut	ROH	WT	NA	II	IDHmut.non.codel
TCGA.S9.A7IZ.01	Mut	ROH	WT	NA	II	IDHmut.non.codel
TCGA.S9.A7J0.01	Mut	ROH	WT	NA	II	IDHmut.non.codel
TCGA.S9.A7QW.01	Mut	ROH	WT	NA	II	IDHmut.non.codel
TCGA.S9.A7QX.01	Mut	ROH	WT	NA	II	IDHmut.non.codel
TCGA.S9.A7R3.01	Mut	ROH	WT	NA	II	IDHmut.non.codel
TCGA.S9.A7R4.01	Mut	ROH	WT	NA	II	IDHmut.non.codel
TCGA.S9.A7R7.01	Mut	ROH	WT	NA	II	IDHmut.non.codel
TCGA.S9.A7R8.01	Mut	ROH	WT	NA	II	IDHmut.non.codel
TCGA.S9.A89Z.01	Mut	ROH	WT	NA	II	IDHmut.non.codel
TCGA.TM.A7C4.01	Mut	ROH	WT	NA	II	IDHmut.non.codel
TCGA.TM.A7CA.01	Mut	ROH	WT	NA	II	IDHmut.non.codel
TCGA.TM.A7CF.01	Mut	ROH	WT	NA	II	IDHmut.non.codel
TCGA.TM.A84F.01	Mut	ROH	WT	NA	II	IDHmut.non.codel
TCGA.TM.A84H.01	Mut	ROH	WT	NA	II	IDHmut.non.codel
TCGA.TM.A84I.01	Mut	ROH	WT	NA	II	IDHmut.non.codel
TCGA.TM.A84L.01	Mut	ROH	WT	NA	II	IDHmut.non.codel
TCGA.TM.A84Q.01	Mut	ROH	WT	NA	II	IDHmut.non.codel
TCGA.TM.A84T.01	Mut	ROH	WT	NA	II	IDHmut.non.codel
TCGA.TQ.A7RF.01	Mut	ROH	WT	NA	II	IDHmut.non.codel
TCGA.TQ.A7RH.01	Mut	ROH	WT	NA	II	IDHmut.non.codel
TCGA.TQ.A7RJ.01	Mut	ROH	WT	NA	II	IDHmut.non.codel
TCGA.TQ.A7RK.01	Mut	ROH	WT	NA	II	IDHmut.non.codel
TCGA.TQ.A7RM.01	Mut	ROH	WT	NA	II	IDHmut.non.codel
TCGA.TQ.A7RR.01	Mut	ROH	WT	NA	II	IDHmut.non.codel
TCGA.TQ.A7RV.01	Mut	ROH	WT	NA	II	IDHmut.non.codel
TCGA.TQ.A7RW.01	Mut	ROH	WT	NA	II	IDHmut.non.codel
TCGA.TQ.A8XE.01	Mut	ROH	WT	NA	II	IDHmut.non.codel
TCGA.VM.A8C8.01	Mut	ROH	WT	NA	II	IDHmut.non.codel
TCGA.VM.A8CF.01	Mut	ROH	WT	NA	II	IDHmut.non.codel
TCGA.VM.A8CH.01	Mut	ROH	WT	NA	II	IDHmut.non.codel
TCGA.VV.A86M.01	Mut	ROH	WT	NA	II	IDHmut.non.codel
TCGA.WH.A86K.01	Mut	ROH	WT	NA	II	IDHmut.non.codel
TCGA.WY.A858.01	Mut	ROH	WT	NA	II	IDHmut.non.codel
TCGA.WY.A859.01	Mut	ROH	WT	NA	II	IDHmut.non.codel
TCGA.WY.A85A.01	Mut	ROH	WT	NA	II	IDHmut.non.codel
TCGA.WY.A85B.01	Mut	ROH	WT	NA	II	IDHmut.non.codel
TCGA.WY.A85C.01	Mut	ROH	WT	NA	II	IDHmut.non.codel
TCGA.WY.A85D.01	Mut	ROH	WT	NA	II	IDHmut.non.codel
TCGA.WY.A85E.01	Mut	ROH	WT	NA	II	IDHmut.non.codel
TCGA.CS.4941.01	WT	ROH	WT	NA	III	IDHwt
TCGA.CS.5395.01	WT	ROH	WT	NA	III	IDHwt
TCGA.CS.5397.01	WT	ROH	WT	NA	III	IDHwt
TCGA.CS.6186.01	WT	ROH	WT	NA	III	IDHwt
TCGA.CS.6188.01	WT	ROH	WT	NA	III	IDHwt
TCGA.DB.A64O.01	WT	ROH	WT	NA	III	IDHwt
TCGA.DB.A75P.01	WT	ROH	WT	NA	III	IDHwt
TCGA.DH.5140.01	WT	ROH	WT	NA	III	IDHwt
TCGA.DU.5847.01	WT	ROH	WT	NA	III	IDHwt
TCGA.DU.5852.01	WT	ROH	WT	NA	III	IDHwt
TCGA.DU.5854.01	WT	ROH	WT	NA	III	IDHwt
TCGA.DU.6402.01	WT	ROH	WT	NA	III	IDHwt
TCGA.DU.6403.01	WT	ROH	WT	NA	III	IDHwt
TCGA.DU.6404.01	WT	ROH	WT	NA	III	IDHwt
TCGA.DU.6405.01	WT	ROH	WT	NA	III	IDHwt
TCGA.DU.6406.01	WT	ROH	WT	NA	III	IDHwt
TCGA.DU.7006.01	WT	ROH	WT	NA	III	IDHwt
TCGA.DU.7012.01	WT	ROH	WT	NA	III	IDHwt
TCGA.DU.7013.01	WT	ROH	WT	NA	III	IDHwt
TCGA.DU.7290.01	WT	ROH	WT	NA	III	IDHwt
TCGA.DU.7292.01	WT	ROH	WT	NA	III	IDHwt
TCGA.DU.8158.01	WT	ROH	WT	NA	III	IDHwt
TCGA.DU.8161.01	WT	ROH	WT	NA	III	IDHwt
TCGA.DU.8162.01	WT	ROH	WT	NA	III	IDHwt
TCGA.DU.8165.01	WT	ROH	WT	NA	III	IDHwt
TCGA.DU.A5TT.01	WT	ROH	WT	NA	III	IDHwt
TCGA.DU.A5TY.01	WT	ROH	WT	NA	III	IDHwt
TCGA.DU.A76K.01	WT	ROH	WT	NA	III	IDHwt
TCGA.DU.A76L.01	WT	ROH	WT	NA	III	IDHwt
TCGA.DU.A7TB.01	WT	ROH	WT	NA	III	IDHwt
TCGA.DU.A7TD.01	WT	ROH	WT	NA	III	IDHwt
TCGA.DU.A7TJ.01	WT	ROH	WT	NA	III	IDHwt
TCGA.E1.A7YD.01	WT	ROH	WT	NA	III	IDHwt
TCGA.E1.A7YJ.01	WT	ROH	WT	NA	III	IDHwt
TCGA.E1.A7YL.01	WT	ROH	WT	NA	III	IDHwt
TCGA.E1.A7YM.01	WT	ROH	WT	NA	III	IDHwt
TCGA.E1.A7YN.01	WT	ROH	WT	NA	III	IDHwt
TCGA.E1.A7YQ.01	WT	ROH	WT	NA	III	IDHwt
TCGA.E1.A7Z2.01	WT	ROH	WT	NA	III	IDHwt
TCGA.FG.5963.01	WT	ROH	WT	NA	III	IDHwt
TCGA.FG.6688.01	WT	ROH	WT	NA	III	IDHwt
TCGA.FG.6692.01	WT	ROH	WT	NA	III	IDHwt
TCGA.FG.7643.01	WT	ROH	WT	NA	III	IDHwt
TCGA.FG.A4MU.01	WT	ROH	WT	NA	III	IDHwt
TCGA.FG.A4MW.01	WT	ROH	WT	NA	III	IDHwt
TCGA.FG.A70Z.01	WT	ROH	WT	NA	III	IDHwt
TCGA.FG.A87Q.01	WT	ROH	WT	NA	III	IDHwt
TCGA.HT.7469.01	WT	ROH	WT	NA	III	IDHwt
TCGA.HT.7680.01	WT	ROH	WT	NA	III	IDHwt
TCGA.HT.7691.01	WT	ROH	WT	NA	III	IDHwt
TCGA.HT.7854.01	WT	ROH	WT	NA	III	IDHwt
TCGA.HT.7857.01	WT	ROH	WT	NA	III	IDHwt
TCGA.HT.7860.01	WT	ROH	WT	NA	III	IDHwt
TCGA.HT.7882.01	WT	ROH	WT	NA	III	IDHwt
TCGA.HT.8011.01	WT	ROH	WT	NA	III	IDHwt
TCGA.HT.8015.01	WT	ROH	WT	NA	III	IDHwt
TCGA.HT.8019.01	WT	ROH	WT	NA	III	IDHwt
TCGA.HT.8104.01	WT	ROH	WT	NA	III	IDHwt
TCGA.HT.8107.01	WT	ROH	WT	NA	III	IDHwt
TCGA.HT.8110.01	WT	ROH	WT	NA	III	IDHwt
TCGA.HT.8564.01	WT	ROH	WT	NA	III	IDHwt
TCGA.HT.A4DS.01	WT	ROH	WT	NA	III	IDHwt
TCGA.HT.A5RA.01	WT	ROH	WT	NA	III	IDHwt
TCGA.HT.A5RC.01	WT	ROH	WT	NA	III	IDHwt
TCGA.HT.A617.01	WT	ROH	WT	NA	III	IDHwt
TCGA.HT.A61C.01	WT	ROH	WT	NA	III	IDHwt
TCGA.HT.A74H.01	WT	ROH	WT	NA	III	IDHwt
TCGA.HW.A5KK.01	WT	ROH	WT	NA	III	IDHwt
TCGA.KT.A7W1.01	WT	ROH	WT	NA	III	IDHwt
TCGA.P5.A5EY.01	WT	ROH	WT	NA	III	IDHwt
TCGA.P5.A5F6.01	WT	ROH	WT	NA	III	IDHwt
TCGA.P5.A72U.01	WT	ROH	WT	NA	III	IDHwt
TCGA.QH.A6CS.01	WT	ROH	WT	NA	III	IDHwt
TCGA.QH.A6CV.01	WT	ROH	WT	NA	III	IDHwt
TCGA.QH.A6CX.01	WT	ROH	WT	NA	III	IDHwt
TCGA.QH.A6XC.01	WT	ROH	WT	NA	III	IDHwt
TCGA.S9.A6U0.01	WT	ROH	WT	NA	III	IDHwt
TCGA.S9.A6UA.01	WT	ROH	WT	NA	III	IDHwt
TCGA.S9.A6WM.01	WT	ROH	WT	NA	III	IDHwt
TCGA.S9.A7IX.01	WT	ROH	WT	NA	III	IDHwt
TCGA.S9.A7R2.01	WT	ROH	WT	NA	III	IDHwt
TCGA.S9.A89V.01	WT	ROH	WT	NA	III	IDHwt
TCGA.TM.A7C3.01	WT	ROH	WT	NA	III	IDHwt
TCGA.TM.A84B.01	WT	ROH	WT	NA	III	IDHwt
TCGA.TM.A84C.01	WT	ROH	WT	NA	III	IDHwt
TCGA.TM.A84J.01	WT	ROH	WT	NA	III	IDHwt
TCGA.TQ.A7RP.01	WT	ROH	WT	NA	III	IDHwt
TCGA.VM.A8C9.01	WT	ROH	WT	NA	III	IDHwt
TCGA.VM.A8CD.01	WT	ROH	WT	NA	III	IDHwt
TCGA.VW.A8FI.01	WT	ROH	WT	NA	III	IDHwt
