# Supplementary material for: Integrated proteomic analysis of low-grade gliomas reveals contributions of 1p-19q co-deletion to oligodendroglioma
Source: Acta Neuropathol Commun. 2022 May 7;10:70. doi: 10.1186/s40478-022-01372-1 (PMC9080204; doi:10.1186/s40478-022-01372-1)
Supplement: Supplementary file 12 — Additional file 12: Type I gene pathway analysis. [file 40478_2022_1372_MOESM12_ESM.xlsx]

## Sheet: Panel Design
chromosome	start	end	probe	notes
chr1	16112723	16112844	rs7663_r1_1.36607	GENE_ID=rs7663_r1;Pool=1
chr1	19683222	19683309	rs169957_r1_1.28277	GENE_ID=rs169957_r1;Pool=2			Table describing the panel primer design
chr1	21628527	21628631	rs169885_r1_1.31260	GENE_ID=rs169885_r1;Pool=1
chr1	22459097	22459221	rs742358_r1_1.29317	GENE_ID=rs742358_r1;Pool=2
chr1	22625130	22625257	H3F3A_2_r1_1.99666	GENE_ID=H3F3A_2_r1;Pool=1
chr1	23210537	23210663	rs309481_r1_1.40692	GENE_ID=rs309481_r1;Pool=2
chr1	24868035	24868115	rs189882_r1_1.25435	GENE_ID=rs189882_r1;Pool=1
chr1	25168099	25168199	rs9259_r1_1.33318	GENE_ID=rs9259_r1;Pool=2
chr1	25895155	25895244	rs7491_r1_1.6082	GENE_ID=rs7491_r1;Pool=1
chr1	26213971	26214096	rs159525_r1_1.72616	GENE_ID=rs159525_r1;Pool=2
chr1	27238088	27238208	rs7504_r1_1.28641	GENE_ID=rs7504_r1;Pool=1
chr1	28212973	28213096	rs6564_r1_1.81609	GENE_ID=rs6564_r1;Pool=2
chr1	29245334	29245452	rs157208_r1_1.61993	GENE_ID=rs157208_r1;Pool=1
chr1	36167976	36168098	rs6425953_r1_1.14743	GENE_ID=rs6425953_r1;Pool=2
chr1	38268865	38268985	rs7686_r1_1.34273	GENE_ID=rs7686_r1;Pool=1
chr1	40306854	40306973	rs7315_r1_1.73616	GENE_ID=rs7315_r1;Pool=2
chr1	45976421	45976544	rs7903_r1_1.61141	GENE_ID=rs7903_r1;Pool=1
chr1	51435939	51436034	CDKN2C_g1_1.53866	GENE_ID=CDKN2C_g1;Pool=2
chr1	51436026	51436141	CDKN2C_g1_1.7186	GENE_ID=CDKN2C_g1;Pool=1
chr1	51436111	51436199	CDKN2C_g1_1.112436	GENE_ID=CDKN2C_g1;Pool=2
chr1	51436179	51436268	CDKN2C_g1_1.77636	GENE_ID=CDKN2C_g1;Pool=1
chr1	51439503	51439584	CDKN2C_g2_1.183765	GENE_ID=CDKN2C_g2;Pool=2
chr1	51439544	51439670	CDKN2C_g2_1.178771	GENE_ID=CDKN2C_g2;Pool=1
chr1	51439618	51439734	CDKN2C_g2_1.136938	GENE_ID=CDKN2C_g2;Pool=2
chr1	51439708	51439832	CDKN2C_g2_1.133387	GENE_ID=CDKN2C_g2;Pool=1
chr1	51439813	51439934	CDKN2C_g2_1.142555	GENE_ID=CDKN2C_g2;Pool=2
chr1	51439876	51439977	CDKN2C_g2_1.116281	GENE_ID=CDKN2C_g2;Pool=1
chr1	53307853	53307960	rs504816_r1_1.16291	GENE_ID=rs504816_r1;Pool=2
chr1	55316276	55316384	rs7374_r1_1.34159	GENE_ID=rs7374_r1;Pool=1
chr1	60594920	60595041	rs87061_r1_1.53544	GENE_ID=rs87061_r1;Pool=2
chr1	65952326	65952447	rs11811946_r1_1.87959	GENE_ID=rs11811946_r1;Pool=1
chr1	71477256	71477333	rs5680_r1_1.6278	GENE_ID=rs5680_r1;Pool=2
chr1	76990833	76990948	rs191142_r1_1.1763	GENE_ID=rs191142_r1;Pool=1
chr1	78414384	78414508	FUBP1_g1_1.18299	GENE_ID=FUBP1_g1;Pool=2
chr1	78414713	78414833	FUBP1_g2_1.6956	GENE_ID=FUBP1_g2;Pool=1
chr1	78414812	78414931	FUBP1_g2_1.58010	GENE_ID=FUBP1_g2;Pool=2
chr1	78414911	78415025	FUBP1_g2_1.95164	GENE_ID=FUBP1_g2;Pool=1
chr1	78420854	78420971	FUBP1_g3_1.59709	GENE_ID=FUBP1_g3;Pool=2
chr1	78420962	78421051	FUBP1_g3_1.9570	GENE_ID=FUBP1_g3;Pool=1
chr1	78422231	78422332	FUBP1_g4_1.70005	GENE_ID=FUBP1_g4;Pool=2
chr1	78422284	78422405	FUBP1_g4_1.40737	GENE_ID=FUBP1_g4;Pool=1
chr1	78422376	78422465	FUBP1_g4_1.49780	GENE_ID=FUBP1_g4;Pool=2
chr1	78425773	78425893	FUBP1_g5_1.95828	GENE_ID=FUBP1_g5;Pool=1
chr1	78425879	78426001	FUBP1_g5_1.98852	GENE_ID=FUBP1_g5;Pool=2
chr1	78425969	78426073	FUBP1_g5_1.80686	GENE_ID=FUBP1_g6,FUBP1_g5;Pool=1
chr1	78426071	78426192	FUBP1_g6_1.126493	GENE_ID=FUBP1_g6;Pool=2
chr1	78426173	78426252	FUBP1_g6_1.107080	GENE_ID=FUBP1_g6;Pool=1
chr1	78428418	78428535	FUBP1_g7_1.1100	GENE_ID=FUBP1_g7;Pool=2
chr1	78428521	78428647	FUBP1_g7_1.76700	GENE_ID=FUBP1_g7;Pool=1
chr1	78429185	78429299	FUBP1_g8_1.95666	GENE_ID=FUBP1_g8;Pool=2
chr1	78429293	78429418	FUBP1_g8_1.35562	GENE_ID=FUBP1_g8;Pool=1
chr1	78429407	78429508	FUBP1_g8_1.50044	GENE_ID=FUBP1_g8;Pool=2
chr1	78429681	78429802	FUBP1_g9_1.23225	GENE_ID=FUBP1_g9;Pool=1
chr1	78429763	78429886	FUBP1_g10_1.92704	GENE_ID=FUBP1_g9;Pool=2
chr1	78429905	78430023	FUBP1_g10_1.12422	GENE_ID=FUBP1_g10;Pool=1
chr1	78430016	78430119	FUBP1_g10_1.38991	GENE_ID=FUBP1_g10;Pool=2
chr1	78430268	78430386	FUBP1_g11_1.4968	GENE_ID=FUBP1_g11;Pool=1
chr1	78430364	78430484	FUBP1_g11_1.41965	GENE_ID=FUBP1_g11;Pool=2
chr1	78430510	78430628	FUBP1_g11_1.71035	GENE_ID=FUBP1_g12;Pool=1
chr1	78430590	78430711	FUBP1_g12_1.105278	GENE_ID=FUBP1_g12;Pool=2
chr1	78430714	78430815	FUBP1_g12_1.65843	GENE_ID=FUBP1_g13;Pool=1
chr1	78430782	78430902	FUBP1_g13_1.11927	GENE_ID=FUBP1_g13;Pool=2
chr1	78430891	78431017	FUBP1_g13_1.29036	GENE_ID=FUBP1_g13;Pool=1
chr1	78432341	78432458	FUBP1_g14_1.26821	GENE_ID=FUBP1_g14;Pool=2
chr1	78432445	78432568	FUBP1_g14_1.67117	GENE_ID=FUBP1_g14,FUBP1_g15;Pool=1
chr1	78432553	78432666	FUBP1_g15_1.24970	GENE_ID=FUBP1_g15;Pool=2
chr1	78432646	78432764	FUBP1_g15_1.89153	GENE_ID=FUBP1_g16,FUBP1_g15;Pool=1
chr1	78432749	78432869	FUBP1_g16_1.4838	GENE_ID=FUBP1_g16;Pool=2
chr1	78433205	78433329	FUBP1_g17_1.55453	GENE_ID=FUBP1_g17;Pool=1
chr1	78433295	78433411	FUBP1_g17_1.6269	GENE_ID=FUBP1_g17;Pool=2
chr1	78433760	78433878	FUBP1_g18_1.15166	GENE_ID=FUBP1_g18;Pool=1
chr1	78433867	78433985	FUBP1_g18_1.5911	GENE_ID=FUBP1_g18;Pool=2
chr1	78434629	78434751	FUBP1_g19_1.37884	GENE_ID=FUBP1_g19;Pool=1
chr1	78434680	78434799	FUBP1_g19_1.23442	GENE_ID=FUBP1_g19;Pool=2
chr1	78435571	78435672	FUBP1_g20_1.2840	GENE_ID=FUBP1_g20;Pool=1
chr1	78435654	78435761	FUBP1_g20_1.25416	GENE_ID=FUBP1_g20;Pool=2
chr1	78444495	78444598	FUBP1_g21_1.51444	GENE_ID=FUBP1_g21;Pool=1
chr1	78444598	78444693	FUBP1_g21_1.74476	GENE_ID=FUBP1_g21;Pool=2
chr1	78444682	78444777	FUBP1_g21_1.82646	GENE_ID=FUBP1_g21;Pool=1
chr1	85462938	85463042	rs12754569_r1_1.5568	GENE_ID=rs12754569_r1;Pool=2
chr1	88776254	88776381	rs54396_r1_1.57277	GENE_ID=rs54396_r1;Pool=1
chr1	91604413	91604539	rs106075_r1_1.32669	GENE_ID=rs106075_r1;Pool=2
chr1	95394294	95394416	rs1132_r1_1.89197	GENE_ID=rs1132_r1;Pool=1
chr1	101338227	101338327	rs8888_r1_1.59418	GENE_ID=rs8888_r1;Pool=2
chr1	109289406	109289536	rs6604120_r1_1.6469	GENE_ID=rs6604120_r1;Pool=1
chr1	115110618	115110735	rs8128_r1_1.9190	GENE_ID=rs8128_r1;Pool=2
chr1	226252072	226252200	H3F3A_r1_1.17791	GENE_ID=H3F3A_r1;Pool=1
chr2	209113084	209113208	IDHI1_R132_r1_1.12942	GENE_ID=IDHI1_R132_r1;Pool=2
chr3	178916578	178916696	PIK3CA_g1_1.120668	GENE_ID=PIK3CA_g1;Pool=1
chr3	178916679	178916785	PIK3CA_g1_1.171142	GENE_ID=PIK3CA_g1;Pool=2
chr3	178916742	178916869	PIK3CA_g1_1.50280	GENE_ID=PIK3CA_g1;Pool=1
chr3	178916844	178916946	PIK3CA_g1_1.65670	GENE_ID=PIK3CA_g1;Pool=2
chr3	178916935	178917034	PIK3CA_g1_1.442	GENE_ID=PIK3CA_g1;Pool=1
chr3	178917416	178917537	PIK3CA_g2_1.27935	GENE_ID=PIK3CA_g2;Pool=2
chr3	178917514	178917635	PIK3CA_g2_1.65598	GENE_ID=PIK3CA_g2;Pool=1
chr3	178917593	178917717	PIK3CA_g2_1.8688	GENE_ID=PIK3CA_g2;Pool=2
chr3	178919043	178919162	PIK3CA_g3_1.175104	GENE_ID=PIK3CA_g3;Pool=1
chr3	178919152	178919271	PIK3CA_g3_1.58717	GENE_ID=PIK3CA_g3;Pool=2
chr3	178919261	178919371	PIK3CA_g3_1.28741	GENE_ID=PIK3CA_g3;Pool=1
chr3	178921221	178921336	PIK3CA_g4_1.31898	GENE_ID=PIK3CA_g4;Pool=2
chr3	178921310	178921436	PIK3CA_g4_1.13705	GENE_ID=PIK3CA_g4;Pool=1
chr3	178921436	178921552	PIK3CA_g4_1.49729	GENE_ID=PIK3CA_g4;Pool=2
chr3	178921550	178921669	PIK3CA_g4_1.84534	GENE_ID=PIK3CA_g4;Pool=1
chr3	178922211	178922333	PIK3CA_g5_1.58104	GENE_ID=PIK3CA_g5;Pool=2
chr3	178922316	178922399	PIK3CA_g5_1.17504	GENE_ID=PIK3CA_g5;Pool=1
chr3	178922379	178922500	PIK3CA_g5_1.22144	GENE_ID=PIK3CA_g5;Pool=2
chr3	178927343	178927461	PIK3CA_g6_1.59049	GENE_ID=PIK3CA_g6;Pool=1
chr3	178927406	178927526	PIK3CA_g6_1.45059	GENE_ID=PIK3CA_g6;Pool=2
chr3	178927932	178928053	PIK3CA_g7_1.52857	GENE_ID=PIK3CA_g7;Pool=1
chr3	178928040	178928158	PIK3CA_g7_1.65802	GENE_ID=PIK3CA_g7;Pool=2
chr3	178928187	178928311	PIK3CA_g7_1.21256	GENE_ID=PIK3CA_g8;Pool=1
chr3	178928302	178928421	PIK3CA_g8_1.97331	GENE_ID=PIK3CA_g8;Pool=2
chr3	178936016	178936127	PIK3CA_g9_1.23484	GENE_ID=PIK3CA_g9;Pool=1
chr3	178936093	178936181	PIK3CA_g9_1.39663	GENE_ID=PIK3CA_g9;Pool=2
chr3	178936932	178937015	PIK3CA_g10_1.58934	GENE_ID=PIK3CA_g10;Pool=1
chr3	178936982	178937095	PIK3CA_g10_1.69209	GENE_ID=PIK3CA_g10;Pool=2
chr3	178937372	178937488	PIK3CA_g11_1.56140	GENE_ID=PIK3CA_g11;Pool=1
chr3	178937488	178937602	PIK3CA_g11_1.45057	GENE_ID=PIK3CA_g11;Pool=2
chr3	178937702	178937818	PIK3CA_g12_1.19187	GENE_ID=PIK3CA_g12;Pool=1
chr3	178938712	178938833	PIK3CA_g13_1.37384	GENE_ID=PIK3CA_g13;Pool=2
chr3	178938824	178938951	PIK3CA_g13_1.87021	GENE_ID=PIK3CA_g13;Pool=1
chr3	178938874	178938996	PIK3CA_g13_1.36516	GENE_ID=PIK3CA_g13;Pool=2
chr3	178941783	178941904	PIK3CA_g14_1.9526	GENE_ID=PIK3CA_g14;Pool=1
chr3	178941893	178941974	PIK3CA_g14_1.20583	GENE_ID=PIK3CA_g14;Pool=2
chr3	178941959	178942077	PIK3CA_g14_1.68896	GENE_ID=PIK3CA_g14;Pool=1
chr3	178942390	178942500	PIK3CA_g15_1.60260	GENE_ID=PIK3CA_g15;Pool=2
chr3	178942478	178942593	PIK3CA_g15_1.6866	GENE_ID=PIK3CA_g15;Pool=1
chr3	178942572	178942679	PIK3CA_g15_1.30372	GENE_ID=PIK3CA_g15;Pool=2
chr3	178943690	178943815	PIK3CA_g16_1.71258	GENE_ID=PIK3CA_g16;Pool=1
chr3	178943768	178943854	PIK3CA_g16_1.35051	GENE_ID=PIK3CA_g16;Pool=2
chr3	178946968	178947094	PIK3CA_g17_1.58900	GENE_ID=PIK3CA_g17;Pool=1
chr3	178947089	178947212	PIK3CA_g17_1.14351	GENE_ID=PIK3CA_g17;Pool=2
chr3	178947200	178947291	PIK3CA_g17_1.100877	GENE_ID=PIK3CA_g17;Pool=1
chr3	178947759	178947880	PIK3CA_g18_1.61436	GENE_ID=PIK3CA_g18;Pool=2
chr3	178947836	178947954	PIK3CA_g18_1.131256	GENE_ID=PIK3CA_g18;Pool=1
chr3	178947943	178948063	PIK3CA_g18_1.128963	GENE_ID=PIK3CA_g19;Pool=2
chr3	178948051	178948165	PIK3CA_g19_1.23914	GENE_ID=PIK3CA_g19;Pool=1
chr3	178948110	178948199	PIK3CA_g19_1.68935	GENE_ID=PIK3CA_g19;Pool=2
chr3	178951851	178951970	PIK3CA_g20_1.108475	GENE_ID=PIK3CA_g20;Pool=1
chr3	178951945	178952069	PIK3CA_g20_1.142433	GENE_ID=PIK3CA_g20;Pool=2
chr3	178952065	178952189	PIK3CA_g20_1.155281	GENE_ID=PIK3CA_g20;Pool=1
chr5	1295169	1295299	TERT_promoter_2_r1_1.209	GENE_ID=TERT_promoter_r1,TERT_promoter_2_r1;Pool=2
chr5	67522467	67522590	PIK3R1_g1_1.100394	GENE_ID=PIK3R1_g1;Pool=1
chr5	67522553	67522674	PIK3R1_g1_1.23087	GENE_ID=PIK3R1_g1;Pool=2
chr5	67522663	67522791	PIK3R1_g1_1.126879	GENE_ID=PIK3R1_g1;Pool=1
chr5	67522763	67522891	PIK3R1_g1_1.1299	GENE_ID=PIK3R1_g1;Pool=2
chr5	67569182	67569306	PIK3R1_g2_1.148027	GENE_ID=PIK3R1_g2;Pool=1
chr5	67569289	67569415	PIK3R1_g2_1.57356	GENE_ID=PIK3R1_g2;Pool=2
chr5	67569693	67569816	PIK3R1_g3_1.32875	GENE_ID=PIK3R1_g3;Pool=1
chr5	67569778	67569895	PIK3R1_g3_1.157306	GENE_ID=PIK3R1_g3;Pool=2
chr5	67575378	67575498	PIK3R1_g4_1.87542	GENE_ID=PIK3R1_g4;Pool=1
chr5	67575473	67575597	PIK3R1_g4_1.58135	GENE_ID=PIK3R1_g4;Pool=2
chr5	67576310	67576430	PIK3R1_g5_1.41633	GENE_ID=PIK3R1_g5;Pool=1
chr5	67576407	67576529	PIK3R1_g5_1.193408	GENE_ID=PIK3R1_g5;Pool=2
chr5	67576516	67576637	PIK3R1_g5_1.14359	GENE_ID=PIK3R1_g5;Pool=1
chr5	67576673	67576798	PIK3R1_g6_1.57476	GENE_ID=PIK3R1_g6;Pool=2
chr5	67576778	67576895	PIK3R1_g6_1.100473	GENE_ID=PIK3R1_g6;Pool=1
chr5	67584509	67584636	PIK3R1_g7_1.6037	GENE_ID=PIK3R1_g7;Pool=2
chr5	67586515	67586636	PIK3R1_g8_1.59128	GENE_ID=PIK3R1_g8;Pool=1
chr5	67586593	67586711	PIK3R1_g8_1.70460	GENE_ID=PIK3R1_g8;Pool=2
chr5	67587972	67588092	PIK3R1_g9_1.42819	GENE_ID=PIK3R1_g9;Pool=1
chr5	67588064	67588186	PIK3R1_g9_1.95790	GENE_ID=PIK3R1_g9;Pool=2
chr5	67588174	67588298	PIK3R1_g9_1.94100	GENE_ID=PIK3R1_g9;Pool=1
chr5	67588902	67589024	PIK3R1_g10_1.2827	GENE_ID=PIK3R1_g11,PIK3R1_g10;Pool=2
chr5	67588995	67589118	PIK3R1_g10_1.127771	GENE_ID=PIK3R1_g10,PIK3R1_g11,PIK3R1_g12;Pool=1
chr5	67589069	67589194	PIK3R1_g10_1.70173	GENE_ID=PIK3R1_g12;Pool=2
chr5	67589176	67589284	PIK3R1_g12_1.12818	GENE_ID=PIK3R1_g12;Pool=1
chr5	67589253	67589372	PIK3R1_g12_1.14168	GENE_ID=PIK3R1_g12;Pool=2
chr5	67589445	67589548	PIK3R1_g13_1.776	GENE_ID=PIK3R1_g13;Pool=1
chr5	67589553	67589659	PIK3R1_g13_1.51638	GENE_ID=PIK3R1_g13;Pool=2
chr5	67589656	67589766	PIK3R1_g13_1.43908	GENE_ID=PIK3R1_g13;Pool=1
chr5	67590332	67590444	PIK3R1_g14_1.133213	GENE_ID=PIK3R1_g14;Pool=2
chr5	67590438	67590562	PIK3R1_g14_1.7838	GENE_ID=PIK3R1_g14;Pool=1
chr5	67590923	67591037	PIK3R1_g15_1.9293	GENE_ID=PIK3R1_g15;Pool=2
chr5	67591026	67591139	PIK3R1_g15_1.129657	GENE_ID=PIK3R1_g15;Pool=1
chr5	67591128	67591253	PIK3R1_g15_1.159731	GENE_ID=PIK3R1_g16,PIK3R1_g15;Pool=2
chr5	67591240	67591360	PIK3R1_g16_1.46412	GENE_ID=PIK3R1_g16;Pool=1
chr5	67591973	67592074	PIK3R1_g17_1.89484	GENE_ID=PIK3R1_g17;Pool=2
chr5	67592062	67592180	PIK3R1_g17_1.55427	GENE_ID=PIK3R1_g17;Pool=1
chr5	67592178	67592301	PIK3R1_g17_1.36101	GENE_ID=PIK3R1_g17;Pool=2
chr5	67593195	67593320	PIK3R1_g18_1.139670	GENE_ID=PIK3R1_g18;Pool=1
chr5	67593318	67593437	PIK3R1_g18_1.214095	GENE_ID=PIK3R1_g18;Pool=2
chr5	67593415	67593540	PIK3R1_g18_1.23640	GENE_ID=PIK3R1_g18;Pool=1
chr6	26032123	26032254	HIST1H3B_2_r1_1.12994	GENE_ID=HIST1H3B_2_r1,HIST1H3B_r1;Pool=2
chr6	26045098	26045222	HIST1H3C_r1_1.67725	GENE_ID=HIST1H3C_r1;Pool=1
chr7	55086929	55087055	EGFR_g1_1.4170	GENE_ID=EGFR_g1;Pool=2
chr7	55087044	55087182	EGFR_g1_1.5016	GENE_ID=EGFR_g1;Pool=1
chr7	55209899	55210019	EGFR_g2_1.23367	GENE_ID=EGFR_g2;Pool=2
chr7	55209983	55210091	EGFR_g2_1.169798	GENE_ID=EGFR_g2;Pool=1
chr7	55210077	55210201	EGFR_g2_1.152341	GENE_ID=EGFR_g2;Pool=2
chr7	55210890	55211015	EGFR_g3_1.247876	GENE_ID=EGFR_g3;Pool=1
chr7	55210983	55211102	EGFR_g3_1.203685	GENE_ID=EGFR_g3;Pool=2
chr7	55211087	55211208	EGFR_g3_1.1368	GENE_ID=EGFR_g3;Pool=1
chr7	55211154	55211276	EGFR_g3_1.25689	GENE_ID=EGFR_g3;Pool=2
chr7	55214268	55214394	EGFR_g4_1.62032	GENE_ID=EGFR_g4;Pool=1
chr7	55214377	55214505	EGFR_g4_1.35407	GENE_ID=EGFR_g4;Pool=2
chr7	55218954	55219055	EGFR_g5_1.84836	GENE_ID=EGFR_g5;Pool=1
chr7	55219000	55219123	EGFR_g5_1.132817	GENE_ID=EGFR_g5;Pool=2
chr7	55220173	55220307	EGFR_g6_1.1224	GENE_ID=EGFR_g6;Pool=1
chr7	55220291	55220422	EGFR_g6_1.40912	GENE_ID=EGFR_g6;Pool=2
chr7	55221580	55221698	EGFR_g7_1.75999	GENE_ID=EGFR_g7;Pool=1
chr7	55221679	55221804	EGFR_g7_1.48637	GENE_ID=EGFR_g7;Pool=2
chr7	55221790	55221919	EGFR_g7_1.32083	GENE_ID=EGFR_g7;Pool=1
chr7	55223400	55223522	EGFR_g8_1.96981	GENE_ID=EGFR_g8;Pool=2
chr7	55223508	55223607	EGFR_g8_1.24270	GENE_ID=EGFR_g8;Pool=1
chr7	55223589	55223693	EGFR_g8_1.73327	GENE_ID=EGFR_g8;Pool=2
chr7	55224180	55224286	EGFR_g9_1.116043	GENE_ID=EGFR_g9;Pool=1
chr7	55224271	55224385	EGFR_g10_1.51506	GENE_ID=EGFR_g9;Pool=2
chr7	55224386	55224508	EGFR_g10_1.55487	GENE_ID=EGFR_g10,EGFR_g11;Pool=1
chr7	55224460	55224583	EGFR_g10_1.70628	GENE_ID=EGFR_g10,EGFR_g11;Pool=2
chr7	55225291	55225414	EGFR_g12_1.17999	GENE_ID=EGFR_g12;Pool=1
chr7	55225370	55225495	EGFR_g12_1.105488	GENE_ID=EGFR_g12;Pool=2
chr7	55227753	55227878	EGFR_g13_1.36528	GENE_ID=EGFR_g13;Pool=1
chr7	55227853	55227979	EGFR_g13_1.160577	GENE_ID=EGFR_g13;Pool=2
chr7	55227950	55228061	EGFR_g13_1.168652	GENE_ID=EGFR_g13;Pool=1
chr7	55229050	55229176	EGFR_g14_1.93167	GENE_ID=EGFR_g14;Pool=2
chr7	55229169	55229302	EGFR_g14_1.34183	GENE_ID=EGFR_g14;Pool=1
chr7	55229283	55229390	EGFR_g14_1.73293	GENE_ID=EGFR_g14;Pool=2
chr7	55231373	55231490	EGFR_g15_1.130949	GENE_ID=EGFR_g15;Pool=1
chr7	55231462	55231569	EGFR_g15_1.106680	GENE_ID=EGFR_g15;Pool=2
chr7	55232938	55233058	EGFR_g16_1.124650	GENE_ID=EGFR_g16;Pool=1
chr7	55233012	55233141	EGFR_g16_1.121695	GENE_ID=EGFR_g16;Pool=2
chr7	55233129	55233237	EGFR_g16_1.104130	GENE_ID=EGFR_g16;Pool=1
chr7	55236109	55236231	EGFR_g17_1.56076	GENE_ID=EGFR_g17;Pool=2
chr7	55236203	55236290	EGFR_g17_1.58066	GENE_ID=EGFR_g17;Pool=1
chr7	55237931	55238052	EGFR_g18_1.17532	GENE_ID=EGFR_g18;Pool=2
chr7	55238016	55238150	EGFR_g18_1.47363	GENE_ID=EGFR_g18;Pool=1
chr7	55238136	55238231	EGFR_g18_1.23860	GENE_ID=EGFR_g18;Pool=2
chr7	55238219	55238316	EGFR_g18_1.61360	GENE_ID=EGFR_g18;Pool=1
chr7	55238833	55238938	EGFR_g19_1.23197	GENE_ID=EGFR_g19;Pool=2
chr7	55240642	55240773	EGFR_g20_1.72287	GENE_ID=EGFR_g20;Pool=1
chr7	55240763	55240889	EGFR_g20_1.59228	GENE_ID=EGFR_g20;Pool=2
chr7	55241488	55241614	EGFR_g21_1.56339	GENE_ID=EGFR_g21;Pool=1
chr7	55241601	55241729	EGFR_g21_1.100123	GENE_ID=EGFR_g21;Pool=2
chr7	55241678	55241801	EGFR_g21_1.33845	GENE_ID=EGFR_g21;Pool=1
chr7	55242380	55242509	EGFR_g22_1.77371	GENE_ID=EGFR_g22;Pool=2
chr7	55242426	55242555	EGFR_g22_1.63887	GENE_ID=EGFR_g22;Pool=1
chr7	55248953	55249090	EGFR_g23_1.86912	GENE_ID=EGFR_g23;Pool=2
chr7	55249082	55249220	EGFR_g23_1.75624	GENE_ID=EGFR_g23;Pool=1
chr7	55259365	55259488	EGFR_g24_1.84147	GENE_ID=EGFR_g24;Pool=2
chr7	55259435	55259564	EGFR_g24_1.62431	GENE_ID=EGFR_g24;Pool=1
chr7	55259552	55259629	EGFR_g24_1.144597	GENE_ID=EGFR_g24;Pool=2
chr7	55260407	55260531	EGFR_g25_1.108507	GENE_ID=EGFR_g25;Pool=1
chr7	55260488	55260609	EGFR_g25_1.58777	GENE_ID=EGFR_g25;Pool=2
chr7	55266353	55266443	EGFR_g26_1.16915	GENE_ID=EGFR_g26;Pool=1
chr7	55266408	55266530	EGFR_g26_1.86029	GENE_ID=EGFR_g26;Pool=2
chr7	55266503	55266631	EGFR_g26_1.78384	GENE_ID=EGFR_g26;Pool=1
chr7	55267973	55268095	EGFR_g27_1.151851	GENE_ID=EGFR_g27;Pool=2
chr7	55268074	55268196	EGFR_g27_1.28021	GENE_ID=EGFR_g27;Pool=1
chr7	55268846	55268973	EGFR_g28_1.45577	GENE_ID=EGFR_g28;Pool=2
chr7	55268958	55269080	EGFR_g28_1.56013	GENE_ID=EGFR_g28;Pool=1
chr7	55269386	55269509	EGFR_g29_1.52455	GENE_ID=EGFR_g29;Pool=2
chr7	55270162	55270288	EGFR_g30_1.61885	GENE_ID=EGFR_g30;Pool=1
chr7	55270253	55270352	EGFR_g30_1.77696	GENE_ID=EGFR_g30;Pool=2
chr7	55272876	55273005	EGFR_g31_1.130345	GENE_ID=EGFR_g31;Pool=1
chr7	55273005	55273113	EGFR_g31_1.174735	GENE_ID=EGFR_g31;Pool=2
chr7	55273097	55273225	EGFR_g31_1.171569	GENE_ID=EGFR_g31;Pool=1
chr7	55273211	55273340	EGFR_g31_1.141812	GENE_ID=EGFR_g31;Pool=2
chr7	116339098	116339211	MET_g1_1.1.468472	GENE_ID=MET_g1;Pool=1
chr7	116339131	116339257	MET_g1_1.1.455451	GENE_ID=MET_g1;Pool=2
chr7	116339255	116339374	MET_g1_1.1.268001	GENE_ID=MET_g1;Pool=1
chr7	116339355	116339473	MET_g1_1.1.231726	GENE_ID=MET_g1;Pool=2
chr7	116339472	116339598	MET_g1_1.1.116947	GENE_ID=MET_g1;Pool=1
chr7	116339591	116339695	MET_g1_1.1.249854	GENE_ID=MET_g1;Pool=2
chr7	116339641	116339764	MET_g1_1.1.409995	GENE_ID=MET_g1;Pool=1
chr7	116339739	116339848	MET_g1_1.1.368491	GENE_ID=MET_g1;Pool=2
chr7	116339812	116339935	MET_g1_1.1.245156	GENE_ID=MET_g1;Pool=1
chr7	116339893	116340015	MET_g1_1.1.393862	GENE_ID=MET_g1;Pool=2
chr7	116340002	116340127	MET_g1_1.2.124304	GENE_ID=MET_g1;Pool=1
chr7	116340104	116340224	MET_g1_1.2.130541	GENE_ID=MET_g1;Pool=2
chr7	116340213	116340330	MET_g1_1.2.104165	GENE_ID=MET_g1;Pool=1
chr7	116340297	116340406	MET_g1_1.2.138976	GENE_ID=MET_g1;Pool=2
chr7	116371687	116371814	MET_g2_1.108156	GENE_ID=MET_g2;Pool=1
chr7	116371791	116371917	MET_g2_1.46270	GENE_ID=MET_g2;Pool=2
chr7	116371894	116372016	MET_g2_1.185777	GENE_ID=MET_g2;Pool=1
chr7	116379972	116380089	MET_g3_1.118568	GENE_ID=MET_g3;Pool=2
chr7	116380059	116380180	MET_g3_1.64465	GENE_ID=MET_g3;Pool=1
chr7	116380834	116380955	MET_g4_1.86298	GENE_ID=MET_g4;Pool=2
chr7	116380945	116381078	MET_g4_1.74327	GENE_ID=MET_g4;Pool=1
chr7	116381074	116381196	MET_g4_1.16933	GENE_ID=MET_g4;Pool=2
chr7	116395349	116395462	MET_g5_1.16791	GENE_ID=MET_g5;Pool=1
chr7	116395423	116395548	MET_g5_1.87905	GENE_ID=MET_g5;Pool=2
chr7	116395530	116395641	MET_g5_1.945	GENE_ID=MET_g5;Pool=1
chr7	116397459	116397578	MET_g6_1.3740	GENE_ID=MET_g6;Pool=2
chr7	116397566	116397691	MET_g6_1.99158	GENE_ID=MET_g7,MET_g6;Pool=1
chr7	116397690	116397801	MET_g7_1.45109	GENE_ID=MET_g7;Pool=2
chr7	116397793	116397910	MET_g7_1.14128	GENE_ID=MET_g7;Pool=1
chr7	116398434	116398552	MET_g8_1.77330	GENE_ID=MET_g8;Pool=2
chr7	116398532	116398634	MET_g8_1.154716	GENE_ID=MET_g8;Pool=1
chr7	116398605	116398728	MET_g8_1.135454	GENE_ID=MET_g8;Pool=2
chr7	116399340	116399464	MET_g10_1.7086	GENE_ID=MET_g9,MET_g10;Pool=1
chr7	116399410	116399535	MET_g10_1.127569	GENE_ID=MET_g10,MET_g9;Pool=2
chr7	116399513	116399634	MET_g10_1.119375	GENE_ID=MET_g9,MET_g10;Pool=1
chr7	116403063	116403188	MET_g11_1.2764	GENE_ID=MET_g11;Pool=2
chr7	116403127	116403253	MET_g11_1.102130	GENE_ID=MET_g11;Pool=1
chr7	116403237	116403353	MET_g11_1.39861	GENE_ID=MET_g11;Pool=2
chr7	116409649	116409773	MET_g12_1.47273	GENE_ID=MET_g12;Pool=1
chr7	116409762	116409878	MET_g12_1.33161	GENE_ID=MET_g12;Pool=2
chr7	116411483	116411610	MET_g13_1.48847	GENE_ID=MET_g13;Pool=1
chr7	116411577	116411696	MET_g13_1.11275	GENE_ID=MET_g13;Pool=2
chr7	116411683	116411802	MET_g13_1.144862	GENE_ID=MET_g13;Pool=1
chr7	116411810	116411932	MET_g14_1.128288	GENE_ID=MET_g14;Pool=2
chr7	116411915	116412022	MET_g14_1.124699	GENE_ID=MET_g14;Pool=1
chr7	116411983	116412092	MET_g14_1.88358	GENE_ID=MET_g14;Pool=2
chr7	116414904	116415022	MET_g15_1.28018	GENE_ID=MET_g15;Pool=1
chr7	116414999	116415125	MET_g15_1.119347	GENE_ID=MET_g15;Pool=2
chr7	116415082	116415206	MET_g15_1.61373	GENE_ID=MET_g15;Pool=1
chr7	116417376	116417486	MET_g16_1.19509	GENE_ID=MET_g16;Pool=2
chr7	116417438	116417559	MET_g16_1.35463	GENE_ID=MET_g16;Pool=1
chr7	116418764	116418884	MET_g17_1.168303	GENE_ID=MET_g17;Pool=2
chr7	116418879	116419004	MET_g17_1.86857	GENE_ID=MET_g17;Pool=1
chr7	116418972	116419096	MET_g17_1.120388	GENE_ID=MET_g17;Pool=2
chr7	116421940	116422059	MET_g18_1.81719	GENE_ID=MET_g18;Pool=1
chr7	116422042	116422163	MET_g18_1.107103	GENE_ID=MET_g18;Pool=2
chr7	116422150	116422277	MET_g18_1.90966	GENE_ID=MET_g18;Pool=1
chr7	116423281	116423399	MET_g19_1.133193	GENE_ID=MET_g19;Pool=2
chr7	116423388	116423507	MET_g19_1.126858	GENE_ID=MET_g19;Pool=1
chr7	116423499	116423620	MET_g19_1.85134	GENE_ID=MET_g19;Pool=2
chr7	116435656	116435773	MET_g20_1.149213	GENE_ID=MET_g20;Pool=1
chr7	116435720	116435840	MET_g20_1.84578	GENE_ID=MET_g20;Pool=2
chr7	116435822	116435948	MET_g20_1.154872	GENE_ID=MET_g21,MET_g20;Pool=1
chr7	116435921	116436047	MET_g21_1.92688	GENE_ID=MET_g21;Pool=2
chr7	116436016	116436116	MET_g21_1.240962	GENE_ID=MET_g21;Pool=1
chr7	116436090	116436202	MET_g21_1.100057	GENE_ID=MET_g21;Pool=2
chr7	116436181	116436270	MET_g21_1.199514	GENE_ID=MET_g21;Pool=1
chr7	140453077	140453194	BRAF_r1_1.66418	GENE_ID=BRAF_r1;Pool=2
chr9	21968197	21968321	CDKN2A_g1_1.25082	GENE_ID=CDKN2A_g1;Pool=1
chr9	21968688	21968817	CDKN2A_g2_1.65342	GENE_ID=CDKN2A_g2;Pool=2
chr9	21970869	21971006	CDKN2A_g3_1.100599	GENE_ID=CDKN2A_g4,CDKN2A_g3;Pool=1
chr9	21970981	21971121	CDKN2A_g3_1.71010	GENE_ID=CDKN2A_g4,CDKN2A_g3;Pool=2
chr9	21971084	21971223	CDKN2A_g3_1.13167	GENE_ID=CDKN2A_g3,CDKN2A_g4;Pool=1
chr9	21971202	21971335	CDKN2A_g3_1.84543	GENE_ID=CDKN2A_g3,CDKN2A_g4;Pool=2
chr9	21974399	21974519	CDKN2A_g5_1.43392	GENE_ID=CDKN2A_g5;Pool=1
chr9	21974453	21974583	CDKN2A_g5_1.50369	GENE_ID=CDKN2A_g5;Pool=2
chr9	21974565	21974693	CDKN2A_g5_1.38370	GENE_ID=CDKN2A_g5,CDKN2A_g6;Pool=1
chr9	21974645	21974783	CDKN2A_g5_1.51627	GENE_ID=CDKN2A_g6,CDKN2A_g5;Pool=2
chr9	21974754	21974894	CDKN2A_g5_1.60637	GENE_ID=CDKN2A_g6,CDKN2A_g5;Pool=1
chr9	21994065	21994179	CDKN2A_g7_1.65005	GENE_ID=CDKN2A_g7;Pool=2
chr9	21994162	21994298	CDKN2A_g7_1.36422	GENE_ID=CDKN2A_g7;Pool=1
chr9	21994275	21994410	CDKN2A_g7_1.1448	GENE_ID=CDKN2A_g7;Pool=2
chr9	22005888	22005976	CDKN2B_g1_1.88497	GENE_ID=CDKN2B_g1;Pool=1
chr9	22005957	22006071	CDKN2B_g1_1.67531	GENE_ID=CDKN2B_g1;Pool=2
chr9	22006003	22006144	CDKN2B_g1_1.24549	GENE_ID=CDKN2B_g1;Pool=1
chr9	22006123	22006261	CDKN2B_g1_1.9527	GENE_ID=CDKN2B_g1;Pool=2
chr9	22006170	22006286	CDKN2B_g1_1.39604	GENE_ID=CDKN2B_g1;Pool=1
chr9	22008625	22008704	CDKN2B_g2_1.883	GENE_ID=CDKN2B_g2;Pool=2
chr9	22008683	22008822	CDKN2B_g2_1.14719	GENE_ID=CDKN2B_g2,CDKN2B_g3;Pool=1
chr9	22008734	22008859	CDKN2B_g2_1.61616	GENE_ID=CDKN2B_g2,CDKN2B_g3;Pool=2
chr9	22008850	22008979	CDKN2B_g2_1.53721	GENE_ID=CDKN2B_g2,CDKN2B_g3;Pool=1
chr9	22008911	22008997	CDKN2B_g2_1.73202	GENE_ID=CDKN2B_g2,CDKN2B_g3;Pool=2
chr9	139390456	139390593	NOTCH1_g1_1.1.141148	GENE_ID=NOTCH1_g1;Pool=1
chr9	139390561	139390699	NOTCH1_g1_1.1.91551	GENE_ID=NOTCH1_g1;Pool=2
chr9	139390687	139390824	NOTCH1_g1_1.1.117044	GENE_ID=NOTCH1_g1;Pool=1
chr9	139390796	139390925	NOTCH1_g1_1.1.78037	GENE_ID=NOTCH1_g1;Pool=2
chr9	139390898	139391014	NOTCH1_g1_1.1.109970	GENE_ID=NOTCH1_g1;Pool=1
chr9	139390998	139391133	NOTCH1_g1_1.1.64150	GENE_ID=NOTCH1_g1;Pool=2
chr9	139391117	139391254	NOTCH1_g1_1.1.16773	GENE_ID=NOTCH1_g1;Pool=1
chr9	139391247	139391386	NOTCH1_g1_1.1.55492	GENE_ID=NOTCH1_g1;Pool=2
chr9	139391382	139391514	NOTCH1_g1_1.2.9761	GENE_ID=NOTCH1_g1;Pool=1
chr9	139391462	139391603	NOTCH1_g1_1.2.40428	GENE_ID=NOTCH1_g1;Pool=2
chr9	139391592	139391729	NOTCH1_g1_1.2.74184	GENE_ID=NOTCH1_g1;Pool=1
chr9	139391722	139391858	NOTCH1_g1_1.2.43082	GENE_ID=NOTCH1_g1;Pool=2
chr9	139391842	139391950	NOTCH1_g1_1.2.72697	GENE_ID=NOTCH1_g1;Pool=1
chr9	139391935	139392067	NOTCH1_g1_1.2.83678	GENE_ID=NOTCH1_g1;Pool=2
chr9	139393304	139393440	NOTCH1_g2_1.55734	GENE_ID=NOTCH1_g2;Pool=1
chr9	139393394	139393532	NOTCH1_g2_1.40318	GENE_ID=NOTCH1_g2;Pool=2
chr9	139393470	139393601	NOTCH1_g2_1.44527	GENE_ID=NOTCH1_g2,NOTCH1_g3;Pool=1
chr9	139393587	139393693	NOTCH1_g3_1.60982	GENE_ID=NOTCH1_g3;Pool=2
chr9	139393660	139393798	NOTCH1_g3_1.5491	GENE_ID=NOTCH1_g3;Pool=1
chr9	139394931	139395066	NOTCH1_g4_1.54435	GENE_ID=NOTCH1_g4;Pool=2
chr9	139395065	139395205	NOTCH1_g4_1.61137	GENE_ID=NOTCH1_g4;Pool=1
chr9	139395128	139395266	NOTCH1_g4_1.46479	GENE_ID=NOTCH1_g4;Pool=2
chr9	139395254	139395391	NOTCH1_g4_1.28399	GENE_ID=NOTCH1_g4;Pool=1
chr9	139396086	139396210	NOTCH1_g5_1.45	GENE_ID=NOTCH1_g5;Pool=2
chr9	139396198	139396333	NOTCH1_g5_1.43126	GENE_ID=NOTCH1_g5;Pool=1
chr9	139396309	139396444	NOTCH1_g5_1.21938	GENE_ID=NOTCH1_g5,NOTCH1_g6;Pool=2
chr9	139396389	139396523	NOTCH1_g5_1.22749	GENE_ID=NOTCH1_g5,NOTCH1_g6;Pool=1
chr9	139396511	139396646	NOTCH1_g6_1.48765	GENE_ID=NOTCH1_g6;Pool=2
chr9	139396664	139396769	NOTCH1_g7_1.30471	GENE_ID=NOTCH1_g7;Pool=1
chr9	139396725	139396862	NOTCH1_g7_1.33525	GENE_ID=NOTCH1_g7;Pool=2
chr9	139396804	139396933	NOTCH1_g7_1.9892	GENE_ID=NOTCH1_g7;Pool=1
chr9	139396907	139397042	NOTCH1_g7_1.31182	GENE_ID=NOTCH1_g7;Pool=2
chr9	139397516	139397649	NOTCH1_g8_1.976	GENE_ID=NOTCH1_g8;Pool=1
chr9	139397649	139397766	NOTCH1_g8_1.78247	GENE_ID=NOTCH1_g8;Pool=2
chr9	139397763	139397871	NOTCH1_g8_1.4728	GENE_ID=NOTCH1_g8;Pool=1
chr9	139398994	139399133	NOTCH1_g9_1.16612	GENE_ID=NOTCH1_g9;Pool=2
chr9	139399123	139399249	NOTCH1_g9_1.52197	GENE_ID=NOTCH1_g9;Pool=1
chr9	139399224	139399355	NOTCH1_g9_1.12425	GENE_ID=NOTCH1_g9;Pool=2
chr9	139399333	139399472	NOTCH1_g9_1.27478	GENE_ID=NOTCH1_g9;Pool=1
chr9	139399450	139399569	NOTCH1_g9_1.23969	GENE_ID=NOTCH1_g9;Pool=2
chr9	139399551	139399663	NOTCH1_g9_1.21601	GENE_ID=NOTCH1_g9;Pool=1
chr9	139399729	139399841	NOTCH1_g10_1.89618	GENE_ID=NOTCH1_g10;Pool=2
chr9	139399820	139399959	NOTCH1_g10_1.14271	GENE_ID=NOTCH1_g10;Pool=1
chr9	139399946	139400085	NOTCH1_g10_1.41181	GENE_ID=NOTCH1_g10;Pool=2
chr9	139400060	139400199	NOTCH1_g10_1.33587	GENE_ID=NOTCH1_g10;Pool=1
chr9	139400159	139400297	NOTCH1_g10_1.94359	GENE_ID=NOTCH1_g10;Pool=2
chr9	139400273	139400411	NOTCH1_g10_1.19162	GENE_ID=NOTCH1_g10;Pool=1
chr9	139400938	139401070	NOTCH1_g11_1.40195	GENE_ID=NOTCH1_g11;Pool=2
chr9	139401059	139401197	NOTCH1_g11_1.46436	GENE_ID=NOTCH1_g12,NOTCH1_g11;Pool=1
chr9	139401177	139401316	NOTCH1_g12_1.45015	GENE_ID=NOTCH1_g12;Pool=2
chr9	139401267	139401397	NOTCH1_g12_1.12211	GENE_ID=NOTCH1_g12;Pool=1
chr9	139401348	139401485	NOTCH1_g12_1.72061	GENE_ID=NOTCH1_g12;Pool=2
chr9	139401644	139401778	NOTCH1_g13_1.42608	GENE_ID=NOTCH1_g13;Pool=1
chr9	139401758	139401898	NOTCH1_g13_1.57714	GENE_ID=NOTCH1_g13;Pool=2
chr9	139401859	139401995	NOTCH1_g13_1.37183	GENE_ID=NOTCH1_g13;Pool=1
chr9	139402365	139402505	NOTCH1_g14_1.66799	GENE_ID=NOTCH1_g14;Pool=2
chr9	139402496	139402630	NOTCH1_g14_1.78629	GENE_ID=NOTCH1_g14;Pool=1
chr9	139402647	139402784	NOTCH1_g14_1.63920	GENE_ID=NOTCH1_g15;Pool=2
chr9	139402768	139402908	NOTCH1_g15_1.54177	GENE_ID=NOTCH1_g15;Pool=1
chr9	139403267	139403406	NOTCH1_g16_1.72307	GENE_ID=NOTCH1_g16;Pool=2
chr9	139403332	139403469	NOTCH1_g16_1.47527	GENE_ID=NOTCH1_g16;Pool=1
chr9	139403446	139403584	NOTCH1_g16_1.2302	GENE_ID=NOTCH1_g16;Pool=2
chr9	139404133	139404265	NOTCH1_g17_1.63214	GENE_ID=NOTCH1_g17;Pool=1
chr9	139404261	139404400	NOTCH1_g17_1.72104	GENE_ID=NOTCH1_g17;Pool=2
chr9	139404393	139404528	NOTCH1_g17_1.90286	GENE_ID=NOTCH1_g17;Pool=1
chr9	139405017	139405135	NOTCH1_g18_1.25227	GENE_ID=NOTCH1_g18;Pool=2
chr9	139405131	139405221	NOTCH1_g18_1.13641	GENE_ID=NOTCH1_g18;Pool=1
chr9	139405201	139405334	NOTCH1_g18_1.52102	GENE_ID=NOTCH1_g18;Pool=2
chr9	139405526	139405648	NOTCH1_g19_1.59800	GENE_ID=NOTCH1_g19;Pool=1
chr9	139405644	139405769	NOTCH1_g19_1.9934	GENE_ID=NOTCH1_g19;Pool=2
chr9	139407350	139407486	NOTCH1_g20_1.4426	GENE_ID=NOTCH1_g20;Pool=1
chr9	139407480	139407611	NOTCH1_g20_1.23845	GENE_ID=NOTCH1_g20;Pool=2
chr9	139407551	139407685	NOTCH1_g20_1.72171	GENE_ID=NOTCH1_g20;Pool=1
chr9	139407804	139407942	NOTCH1_g21_1.30546	GENE_ID=NOTCH1_g21;Pool=2
chr9	139407910	139408049	NOTCH1_g21_1.25868	GENE_ID=NOTCH1_g21;Pool=1
chr9	139408936	139409069	NOTCH1_g22_1.23538	GENE_ID=NOTCH1_g22;Pool=2
chr9	139409020	139409140	NOTCH1_g22_1.62219	GENE_ID=NOTCH1_g22;Pool=1
chr9	139409132	139409267	NOTCH1_g22_1.86430	GENE_ID=NOTCH1_g22;Pool=2
chr9	139409707	139409842	NOTCH1_g23_1.51357	GENE_ID=NOTCH1_g23;Pool=1
chr9	139409829	139409959	NOTCH1_g23_1.39827	GENE_ID=NOTCH1_g23,NOTCH1_g24;Pool=2
chr9	139409953	139410077	NOTCH1_g24_1.32732	GENE_ID=NOTCH1_g24;Pool=1
chr9	139410059	139410198	NOTCH1_g24_1.74183	GENE_ID=NOTCH1_g24;Pool=2
chr9	139410384	139410520	NOTCH1_g25_1.16520	GENE_ID=NOTCH1_g25;Pool=1
chr9	139410520	139410655	NOTCH1_g25_1.31260	GENE_ID=NOTCH1_g25;Pool=2
chr9	139411617	139411757	NOTCH1_g26_1.7808	GENE_ID=NOTCH1_g26;Pool=1
chr9	139411754	139411888	NOTCH1_g26_1.1705	GENE_ID=NOTCH1_g26;Pool=2
chr9	139412173	139412310	NOTCH1_g27_1.49628	GENE_ID=NOTCH1_g27;Pool=1
chr9	139412300	139412437	NOTCH1_g27_1.32650	GENE_ID=NOTCH1_g27;Pool=2
chr9	139412479	139412598	NOTCH1_g28_1.17637	GENE_ID=NOTCH1_g28;Pool=1
chr9	139412587	139412723	NOTCH1_g28_1.20807	GENE_ID=NOTCH1_g28;Pool=2
chr9	139412723	139412862	NOTCH1_g28_1.46676	GENE_ID=NOTCH1_g28;Pool=1
chr9	139412944	139413059	NOTCH1_g29_1.5885	GENE_ID=NOTCH1_g29;Pool=2
chr9	139413048	139413185	NOTCH1_g29_1.49617	GENE_ID=NOTCH1_g29;Pool=1
chr9	139413143	139413261	NOTCH1_g29_1.70796	GENE_ID=NOTCH1_g29;Pool=2
chr9	139413234	139413340	NOTCH1_g29_1.65333	GENE_ID=NOTCH1_g29;Pool=1
chr9	139413840	139413922	NOTCH1_g30_1.8963	GENE_ID=NOTCH1_g30;Pool=2
chr9	139413889	139413985	NOTCH1_g30_1.36103	GENE_ID=NOTCH1_g30;Pool=1
chr9	139413978	139414081	NOTCH1_g30_1.57258	GENE_ID=NOTCH1_g30;Pool=2
chr9	139417183	139417314	NOTCH1_g31_1.3928	GENE_ID=NOTCH1_g31;Pool=1
chr9	139417304	139417439	NOTCH1_g31_1.6832	GENE_ID=NOTCH1_g31;Pool=2
chr9	139417391	139417529	NOTCH1_g31_1.50257	GENE_ID=NOTCH1_g31;Pool=1
chr9	139417504	139417642	NOTCH1_g31_1.43207	GENE_ID=NOTCH1_g31;Pool=2
chr9	139417621	139417758	NOTCH1_g31_1.70098	GENE_ID=NOTCH1_g31;Pool=1
chr9	139418113	139418250	NOTCH1_g32_1.61175	GENE_ID=NOTCH1_g32;Pool=2
chr9	139418203	139418341	NOTCH1_g32_1.42525	GENE_ID=NOTCH1_g32;Pool=1
chr9	139418320	139418454	NOTCH1_g32_1.56589	GENE_ID=NOTCH1_g32;Pool=2
chr9	139418369	139418501	NOTCH1_g32_1.11202	GENE_ID=NOTCH1_g32;Pool=1
chr9	139438405	139438501	NOTCH1_g33_1.41616	GENE_ID=NOTCH1_g33;Pool=2
chr9	139438480	139438606	NOTCH1_g33_1.56397	GENE_ID=NOTCH1_g33;Pool=1
chr9	139440071	139440209	NOTCH1_g34_1.669	GENE_ID=NOTCH1_g34;Pool=2
chr10	89623658	89623799	PTEN_g1_1.23795	GENE_ID=PTEN_g1;Pool=1
chr10	89623783	89623873	PTEN_g1_1.22076	GENE_ID=PTEN_g1,PTEN_g2;Pool=2
chr10	89623870	89624007	PTEN_g1_1.8173	GENE_ID=PTEN_g1,PTEN_g2;Pool=1
chr10	89623974	89624111	PTEN_g2_1.17289	GENE_ID=PTEN_g2;Pool=2
chr10	89624088	89624222	PTEN_g2_1.26743	GENE_ID=PTEN_g3,PTEN_g2;Pool=1
chr10	89624211	89624338	PTEN_g2_1.25004	GENE_ID=PTEN_g2,PTEN_g3;Pool=2
chr10	89653745	89653857	PTEN_g4_1.228	GENE_ID=PTEN_g4;Pool=1
chr10	89653804	89653910	PTEN_g4_1.12259	GENE_ID=PTEN_g4;Pool=2
chr10	89685202	89685312	PTEN_g5_1.811	GENE_ID=PTEN_g5;Pool=1
chr10	89685249	89685368	PTEN_g5_1.19356	GENE_ID=PTEN_g5;Pool=2
chr10	89690726	89690840	PTEN_g6_1.46574	GENE_ID=PTEN_g6;Pool=1
chr10	89690819	89690921	PTEN_g6_1.9689	GENE_ID=PTEN_g6;Pool=2
chr10	89692718	89692836	PTEN_g7_1.71376	GENE_ID=PTEN_g7;Pool=1
chr10	89692819	89692950	PTEN_g7_1.17479	GENE_ID=PTEN_g7;Pool=2
chr10	89692922	89693038	PTEN_g7_1.64282	GENE_ID=PTEN_g7;Pool=1
chr10	89711811	89711936	PTEN_g8_1.12539	GENE_ID=PTEN_g8;Pool=2
chr10	89711914	89712036	PTEN_g8_1.21329	GENE_ID=PTEN_g8,PTEN_g9;Pool=1
chr10	89712027	89712122	PTEN_g8_1.48925	GENE_ID=PTEN_g8,PTEN_g9;Pool=2
chr10	89717566	89717679	PTEN_g10_1.115252	GENE_ID=PTEN_g10;Pool=1
chr10	89717654	89717773	PTEN_g10_1.82094	GENE_ID=PTEN_g10;Pool=2
chr10	89717737	89717854	PTEN_g10_1.96980	GENE_ID=PTEN_g10;Pool=1
chr10	89720578	89720695	PTEN_g11_1.6622	GENE_ID=PTEN_g11;Pool=2
chr10	89720697	89720812	PTEN_g11_1.64647	GENE_ID=PTEN_g11;Pool=1
chr10	89720789	89720909	PTEN_g11_1.74662	GENE_ID=PTEN_g11;Pool=2
chr10	89724955	89725077	PTEN_g12_1.82605	GENE_ID=PTEN_g12;Pool=1
chr10	89725031	89725148	PTEN_g12_1.112269	GENE_ID=PTEN_g12;Pool=2
chr10	89725176	89725304	PTEN_g12_1.106320	GENE_ID=PTEN_g12;Pool=1
chr12	69202190	69202328	MDM2_g1_1.5783	GENE_ID=MDM2_g1;Pool=2
chr12	69202957	69203064	MDM2_g2_1.27168	GENE_ID=MDM2_g2,MDM2_g3;Pool=1
chr12	69203012	69203137	MDM2_g2_1.67719	GENE_ID=MDM2_g2,MDM2_g3;Pool=2
chr12	69207260	69207372	MDM2_g4_1.138295	GENE_ID=MDM2_g4;Pool=1
chr12	69207350	69207473	MDM2_g4_1.118677	GENE_ID=MDM2_g4;Pool=2
chr12	69210504	69210624	MDM2_g5_1.58658	GENE_ID=MDM2_g5;Pool=1
chr12	69210593	69210708	MDM2_g5_1.8613	GENE_ID=MDM2_g5;Pool=2
chr12	69210696	69210790	MDM2_g5_1.7708	GENE_ID=MDM2_g5;Pool=1
chr12	69214042	69214151	MDM2_g6_1.43948	GENE_ID=MDM2_g6;Pool=2
chr12	69214139	69214216	MDM2_g6_1.6124	GENE_ID=MDM2_g6;Pool=1
chr12	69218071	69218191	MDM2_g7_1.46287	GENE_ID=MDM2_g7;Pool=2
chr12	69218131	69218250	MDM2_g7_1.26297	GENE_ID=MDM2_g7;Pool=1
chr12	69218279	69218393	MDM2_g7_1.72951	GENE_ID=MDM2_g8;Pool=2
chr12	69218348	69218453	MDM2_g8_1.35808	GENE_ID=MDM2_g8;Pool=1
chr12	69218440	69218531	MDM2_g8_1.53800	GENE_ID=MDM2_g8;Pool=2
chr12	69222515	69222634	MDM2_g9_1.28248	GENE_ID=MDM2_g9;Pool=1
chr12	69222622	69222743	MDM2_g9_1.65545	GENE_ID=MDM2_g9;Pool=2
chr12	69229564	69229684	MDM2_g10_1.16140	GENE_ID=MDM2_g11,MDM2_g10;Pool=1
chr12	69229627	69229743	MDM2_g10_1.67170	GENE_ID=MDM2_g10,MDM2_g11;Pool=2
chr12	69229733	69229809	MDM2_g10_1.38419	GENE_ID=MDM2_g11;Pool=1
chr12	69230402	69230501	MDM2_g12_1.8437	GENE_ID=MDM2_g12;Pool=2
chr12	69230478	69230570	MDM2_g12_1.42537	GENE_ID=MDM2_g12;Pool=1
chr12	69233015	69233127	MDM2_g13_1.124675	GENE_ID=MDM2_g13;Pool=2
chr12	69233070	69233189	MDM2_g13_1.305796	GENE_ID=MDM2_g13;Pool=1
chr12	69233170	69233265	MDM2_g13_1.266519	GENE_ID=MDM2_g13;Pool=2
chr12	69233242	69233365	MDM2_g13_1.74757	GENE_ID=MDM2_g13;Pool=1
chr12	69233352	69233477	MDM2_g13_1.273344	GENE_ID=MDM2_g13;Pool=2
chr12	69233437	69233554	MDM2_g13_1.23470	GENE_ID=MDM2_g13;Pool=1
chr12	69233546	69233669	MDM2_g13_1.120975	GENE_ID=MDM2_g13;Pool=2
chr13	48877952	48878067	RB1_g1_1.10783	GENE_ID=RB1_g1;Pool=1
chr13	48878051	48878185	RB1_g1_1.2694	GENE_ID=RB1_g1;Pool=2
chr13	48878144	48878238	RB1_g1_1.7803	GENE_ID=RB1_g1;Pool=1
chr13	48881353	48881475	RB1_g2_1.8621	GENE_ID=RB1_g2;Pool=2
chr13	48881428	48881540	RB1_g2_1.14269	GENE_ID=RB1_g2;Pool=1
chr13	48881527	48881644	RB1_g2_1.46553	GENE_ID=RB1_g2;Pool=2
chr13	48916693	48916809	RB1_g3_1.9611	GENE_ID=RB1_g3;Pool=1
chr13	48916792	48916901	RB1_g3_1.54214	GENE_ID=RB1_g3;Pool=2
chr13	48919185	48919301	RB1_g4_1.327	GENE_ID=RB1_g4;Pool=1
chr13	48919280	48919376	RB1_g4_1.6005	GENE_ID=RB1_g4;Pool=2
chr13	48921922	48921993	RB1_g5_1.9259	GENE_ID=RB1_g5;Pool=1
chr13	48921973	48922084	RB1_g5_1.27374	GENE_ID=RB1_g5;Pool=2
chr13	48923052	48923134	RB1_g6_1.14418	GENE_ID=RB1_g6;Pool=1
chr13	48923120	48923208	RB1_g6_1.11325	GENE_ID=RB1_g6;Pool=2
chr13	48934100	48934223	RB1_g7_1.66218	GENE_ID=RB1_g7;Pool=1
chr13	48934195	48934315	RB1_g7_1.80895	GENE_ID=RB1_g7;Pool=2
chr13	48936877	48936969	RB1_g8_1.19934	GENE_ID=RB1_g8;Pool=1
chr13	48936957	48937062	RB1_g8_1.14008	GENE_ID=RB1_g8;Pool=2
chr13	48937023	48937126	RB1_g8_1.14730	GENE_ID=RB1_g8;Pool=1
chr13	48938968	48939089	RB1_g9_1.22134	GENE_ID=RB1_g9;Pool=2
chr13	48939030	48939148	RB1_g9_1.40901	GENE_ID=RB1_g9;Pool=1
chr13	48941599	48941717	RB1_g10_1.39952	GENE_ID=RB1_g10;Pool=2
chr13	48941706	48941808	RB1_g10_1.1046	GENE_ID=RB1_g10;Pool=1
chr13	48942585	48942700	RB1_g11_1.36898	GENE_ID=RB1_g11;Pool=2
chr13	48942672	48942784	RB1_g11_1.69230	GENE_ID=RB1_g11;Pool=1
chr13	48947430	48947544	RB1_g12_1.38939	GENE_ID=RB1_g12;Pool=2
chr13	48947538	48947649	RB1_g12_1.17946	GENE_ID=RB1_g12;Pool=1
chr13	48947637	48947731	RB1_g12_1.32227	GENE_ID=RB1_g12;Pool=2
chr13	48950926	48951047	RB1_g13_1.44936	GENE_ID=RB1_g13;Pool=1
chr13	48951036	48951154	RB1_g13_1.8086	GENE_ID=RB1_g13;Pool=2
chr13	48951143	48951220	RB1_g13_1.51487	GENE_ID=RB1_g13;Pool=1
chr13	48953701	48953764	RB1_g14_1.99609	GENE_ID=RB1_g14;Pool=2
chr13	48953750	48953878	RB1_g14_1.59533	GENE_ID=RB1_g14;Pool=1
chr13	48954199	48954291	RB1_g15_1.26895	GENE_ID=RB1_g16,RB1_g15;Pool=2
chr13	48954222	48954345	RB1_g15_1.12824	GENE_ID=RB1_g16,RB1_g15;Pool=1
chr13	48954342	48954457	RB1_g16_1.10188	GENE_ID=RB1_g16;Pool=2
chr13	48955308	48955421	RB1_g17_1.99692	GENE_ID=RB1_g17;Pool=1
chr13	48955405	48955514	RB1_g17_1.60078	GENE_ID=RB1_g17;Pool=2
chr13	48955503	48955609	RB1_g17_1.129848	GENE_ID=RB1_g17;Pool=1
chr13	49027095	49027200	RB1_g18_1.79190	GENE_ID=RB1_g18;Pool=2
chr13	49027192	49027279	RB1_g18_1.52564	GENE_ID=RB1_g18;Pool=1
chr13	49030308	49030431	RB1_g19_1.92978	GENE_ID=RB1_g19;Pool=2
chr13	49030411	49030530	RB1_g19_1.64483	GENE_ID=RB1_g19;Pool=1
chr13	49033732	49033845	AMPL7154413613	GENE_ID=RB1_g20;Pool=2
chr13	49033834	49033925	AMPL7154768668	GENE_ID=RB1_g20;Pool=1
chr13	49033914	49033994	AMPL7154768669	GENE_ID=RB1_g20;Pool=2
chr13	49037751	49037874	RB1_g21_1.27735	GENE_ID=RB1_g21;Pool=1
chr13	49037844	49037961	RB1_g21_1.19416	GENE_ID=RB1_g21;Pool=2
chr13	49037942	49038051	RB1_g21_1.19651	GENE_ID=RB1_g21;Pool=1
chr13	49039143	49039262	RB1_g22_1.7074	GENE_ID=RB1_g22;Pool=2
chr13	49039245	49039372	RB1_g22_1.1462	GENE_ID=RB1_g22,RB1_g23;Pool=1
chr13	49039347	49039453	RB1_g23_1.142880	GENE_ID=RB1_g23;Pool=2
chr13	49039410	49039534	RB1_g23_1.29365	GENE_ID=RB1_g23;Pool=1
chr13	49047404	49047519	RB1_g24_1.9197	GENE_ID=RB1_g24;Pool=2
chr13	49047517	49047614	RB1_g24_1.6646	GENE_ID=RB1_g24;Pool=1
chr13	49050795	49050912	RB1_g25_1.12697	GENE_ID=RB1_g25;Pool=2
chr13	49050887	49050985	RB1_g25_1.103017	GENE_ID=RB1_g25;Pool=1
chr13	49050967	49051089	RB1_g25_1.28885	GENE_ID=RB1_g25;Pool=2
chr13	49051420	49051522	RB1_g26_1.16215	GENE_ID=RB1_g26;Pool=1
chr13	49051474	49051581	RB1_g26_1.51266	GENE_ID=RB1_g26;Pool=2
chr13	49054025	49054147	RB1_g27_1.83315	GENE_ID=RB1_g27;Pool=1
chr13	49054111	49054238	RB1_g27_1.20798	GENE_ID=RB1_g27;Pool=2
chr15	90630381	90630502	IDH2_R172_2_r1_1.45152	GENE_ID=IDH2_R172_2_r1;Pool=1
chr15	90630589	90630712	IDH2_R140_2_r1_1.40749	GENE_ID=IDH2_R140_2_r1;Pool=2
chr15	90631595	90631727	IDH2_R140_r1_1.1305	GENE_ID=IDH2_R172_r1,IDH2_R140_r1;Pool=1
chr15	90631829	90631962	IDH2_R140_3_r1_1.54710	GENE_ID=IDH2_R140_3_r1,IDH2_R172_3_r1;Pool=2
chr17	7572852	7572964	TP53_g1_1.47339	GENE_ID=TP53_g1;Pool=1
chr17	7572930	7573030	TP53_g1_1.72175	GENE_ID=TP53_g1;Pool=2
chr17	7573004	7573113	TP53_g1_1.14450	GENE_ID=TP53_g1;Pool=1
chr17	7573875	7574003	TP53_g2_1.74291	GENE_ID=TP53_g2;Pool=2
chr17	7573992	7574072	TP53_g2_1.24543	GENE_ID=TP53_g2;Pool=1
chr17	7576494	7576594	TP53_g3_1.43768	GENE_ID=TP53_g3;Pool=2
chr17	7576564	7576687	TP53_g3_1.40663	GENE_ID=TP53_g4,TP53_g3;Pool=1
chr17	7576820	7576941	TP53_g5_1.64424	GENE_ID=TP53_g5;Pool=2
chr17	7576929	7577063	TP53_g5_1.80669	GENE_ID=TP53_g6,TP53_g5;Pool=1
chr17	7577055	7577187	TP53_g6_1.92486	GENE_ID=TP53_g6;Pool=2
chr17	7577406	7577540	TP53_g7_1.12003	GENE_ID=TP53_g7;Pool=1
chr17	7577509	7577645	TP53_g7_1.69192	GENE_ID=TP53_g7;Pool=2
chr17	7578142	7578261	TP53_g8_1.69983	GENE_ID=TP53_g8;Pool=1
chr17	7578245	7578375	TP53_g10_1.109946	GENE_ID=TP53_g9,TP53_g10,TP53_g8,TP53_g11;Pool=2
chr17	7578309	7578432	TP53_g10_1.32907	GENE_ID=TP53_g11,TP53_g8,TP53_g10,TP53_g9;Pool=1
chr17	7578428	7578551	TP53_g10_1.47828	GENE_ID=TP53_g10,TP53_g11,TP53_g9;Pool=2
chr17	7578538	7578658	TP53_g10_1.75890	GENE_ID=TP53_g11,TP53_g10;Pool=1
chr17	7579277	7579385	TP53_g12_1.87011	GENE_ID=TP53_g13,TP53_g12;Pool=2
chr17	7579372	7579506	TP53_g12_1.37588	GENE_ID=TP53_g12,TP53_g13;Pool=1
chr17	7579506	7579593	TP53_g12_1.57820	GENE_ID=TP53_g13,TP53_g12;Pool=2
chr17	7579576	7579700	TP53_g12_1.39842	GENE_ID=TP53_g14,TP53_g13,TP53_g12;Pool=1
chr17	7579699	7579828	TP53_g14_1.22423	GENE_ID=TP53_g14,TP53_g15;Pool=2
chr17	7579775	7579887	TP53_g14_1.3568	GENE_ID=TP53_g15;Pool=1
chr17	7579876	7579967	TP53_g15_1.90598	GENE_ID=TP53_g15;Pool=2
chr17	29422230	29422367	NF1_g1_1.5839	GENE_ID=NF1_g1;Pool=1
chr17	29422355	29422490	NF1_g1_1.1281	GENE_ID=NF1_g1;Pool=2
chr17	29482913	29483038	NF1_g2_1.45903	GENE_ID=NF1_g2;Pool=1
chr17	29483025	29483152	NF1_g2_1.47153	GENE_ID=NF1_g2;Pool=2
chr17	29483140	29483229	NF1_g2_1.58403	GENE_ID=NF1_g2;Pool=1
chr17	29485995	29486117	NF1_g3_1.59009	GENE_ID=NF1_g3;Pool=2
chr17	29486049	29486167	NF1_g3_1.81427	GENE_ID=NF1_g3;Pool=1
chr17	29490124	29490247	NF1_g4_1.94160	GENE_ID=NF1_g4;Pool=2
chr17	29490246	29490371	NF1_g4_1.16449	GENE_ID=NF1_g4;Pool=1
chr17	29490370	29490498	NF1_g4_1.81213	GENE_ID=NF1_g4;Pool=2
chr17	29496878	29496999	NF1_g5_1.27949	GENE_ID=NF1_g5;Pool=1
chr17	29496939	29497052	NF1_g5_1.7306	GENE_ID=NF1_g5;Pool=2
chr17	29508384	29508502	NF1_g6_1.46227	GENE_ID=NF1_g6;Pool=1
chr17	29508476	29508558	NF1_g6_1.6325	GENE_ID=NF1_g6;Pool=2
chr17	29508623	29508734	NF1_g7_1.75143	GENE_ID=NF1_g7;Pool=1
chr17	29508723	29508838	NF1_g7_1.70392	GENE_ID=NF1_g7;Pool=2
chr17	29509494	29509615	NF1_g8_1.13912	GENE_ID=NF1_g8;Pool=1
chr17	29509611	29509721	NF1_g8_1.94617	GENE_ID=NF1_g8;Pool=2
chr17	29527408	29527523	NF1_g9_1.60848	GENE_ID=NF1_g9;Pool=1
chr17	29527509	29527611	NF1_g9_1.4030	GENE_ID=NF1_g9;Pool=2
chr17	29527576	29527691	NF1_g9_1.7107	GENE_ID=NF1_g9;Pool=1
chr17	29528017	29528140	NF1_g10_1.9125	GENE_ID=NF1_g10;Pool=2
chr17	29528091	29528209	NF1_g10_1.4983	GENE_ID=NF1_g10;Pool=1
chr17	29528368	29528488	NF1_g11_1.57287	GENE_ID=NF1_g11;Pool=2
chr17	29528456	29528574	NF1_g11_1.19853	GENE_ID=NF1_g11;Pool=1
chr17	29533209	29533327	NF1_g12_1.20609	GENE_ID=NF1_g12;Pool=2
chr17	29533316	29533438	NF1_g12_1.96013	GENE_ID=NF1_g12;Pool=1
chr17	29541435	29541557	NF1_g13_1.24182	GENE_ID=NF1_g13;Pool=2
chr17	29541543	29541652	NF1_g13_1.68058	GENE_ID=NF1_g13;Pool=1
chr17	29545979	29546104	NF1_g14_1.29582	GENE_ID=NF1_g14;Pool=2
chr17	29546084	29546209	NF1_g14_1.18714	GENE_ID=NF1_g14;Pool=1
chr17	29548804	29548909	NF1_g15_1.52731	GENE_ID=NF1_g16,NF1_g15;Pool=2
chr17	29548906	29549017	NF1_g15_1.30475	GENE_ID=NF1_g16,NF1_g15;Pool=1
chr17	29548958	29549056	NF1_g15_1.37049	GENE_ID=NF1_g15,NF1_g16;Pool=2
chr17	29550426	29550537	NF1_g17_1.35320	GENE_ID=NF1_g17;Pool=1
chr17	29550505	29550616	NF1_g17_1.119535	GENE_ID=NF1_g17;Pool=2
chr17	29552080	29552187	NF1_g18_1.93864	GENE_ID=NF1_g18;Pool=1
chr17	29552178	29552284	NF1_g18_1.80897	GENE_ID=NF1_g18;Pool=2
chr17	29552236	29552344	NF1_g18_1.124308	GENE_ID=NF1_g18;Pool=1
chr17	29553404	29553520	NF1_g19_1.44275	GENE_ID=NF1_g19;Pool=2
chr17	29553518	29553636	NF1_g19_1.90095	GENE_ID=NF1_g19;Pool=1
chr17	29553607	29553737	NF1_g19_1.46061	GENE_ID=NF1_g19;Pool=2
chr17	29554144	29554251	NF1_g20_1.113252	GENE_ID=NF1_g20;Pool=1
chr17	29554239	29554355	NF1_g20_1.126029	GENE_ID=NF1_g20;Pool=2
chr17	29554508	29554606	NF1_g21_1.24198	GENE_ID=NF1_g21;Pool=1
chr17	29554595	29554702	NF1_g21_1.4428	GENE_ID=NF1_g21;Pool=2
chr17	29555988	29556105	NF1_g22_1.168469	GENE_ID=NF1_g22;Pool=1
chr17	29556061	29556199	NF1_g22_1.164840	GENE_ID=NF1_g22;Pool=2
chr17	29556148	29556278	NF1_g22_1.42989	GENE_ID=NF1_g22;Pool=1
chr17	29556273	29556396	NF1_g22_1.234318	GENE_ID=NF1_g22;Pool=2
chr17	29556394	29556516	NF1_g22_1.35330	GENE_ID=NF1_g22;Pool=1
chr17	29556744	29556848	NF1_g23_1.52134	GENE_ID=NF1_g23;Pool=2
chr17	29556835	29556952	NF1_g23_1.79429	GENE_ID=NF1_g23;Pool=1
chr17	29556903	29557015	NF1_g23_1.10930	GENE_ID=NF1_g23;Pool=2
chr17	29556999	29557121	NF1_g23_1.26786	GENE_ID=NF1_g23;Pool=1
chr17	29557230	29557351	NF1_g24_1.58260	GENE_ID=NF1_g24;Pool=2
chr17	29557338	29557447	NF1_g24_1.71003	GENE_ID=NF1_g24;Pool=1
chr17	29557804	29557916	NF1_g25_1.14704	GENE_ID=NF1_g25;Pool=2
chr17	29557855	29557973	NF1_g25_1.48256	GENE_ID=NF1_g25;Pool=1
chr17	29559106	29559228	NF1_g26_1.85827	GENE_ID=NF1_g26;Pool=2
chr17	29559192	29559287	NF1_g26_1.58825	GENE_ID=NF1_g26;Pool=1
chr17	29559651	29559776	NF1_g27_1.16326	GENE_ID=NF1_g27;Pool=2
chr17	29559759	29559877	NF1_g27_1.195761	GENE_ID=NF1_g27;Pool=1
chr17	29559864	29559950	NF1_g27_1.144934	GENE_ID=NF1_g27;Pool=2
chr17	29559959	29560074	NF1_g27_1.1567	GENE_ID=NF1_g28;Pool=1
chr17	29560006	29560132	NF1_g28_1.142355	GENE_ID=NF1_g28;Pool=2
chr17	29560120	29560236	NF1_g28_1.73931	GENE_ID=NF1_g28;Pool=1
chr17	29560210	29560335	NF1_g28_1.171037	GENE_ID=NF1_g28;Pool=2
chr17	29562532	29562652	NF1_g29_1.38809	GENE_ID=NF1_g29;Pool=1
chr17	29562641	29562756	NF1_g29_1.135324	GENE_ID=NF1_g29;Pool=2
chr17	29562729	29562853	NF1_g29_1.135215	GENE_ID=NF1_g29;Pool=1
chr17	29562892	29563003	NF1_g30_1.16101	GENE_ID=NF1_g30;Pool=2
chr17	29562972	29563091	NF1_g30_1.63904	GENE_ID=NF1_g30;Pool=1
chr17	29575913	29576038	NF1_g31_1.66276	GENE_ID=NF1_g31;Pool=2
chr17	29576020	29576121	NF1_g31_1.102303	GENE_ID=NF1_g31;Pool=1
chr17	29576082	29576203	NF1_g31_1.52598	GENE_ID=NF1_g31;Pool=2
chr17	29579872	29579964	NF1_g32_1.80344	GENE_ID=NF1_g32;Pool=1
chr17	29579962	29580077	NF1_g32_1.39722	GENE_ID=NF1_g32;Pool=2
chr17	29585319	29585441	NF1_g33_1.46032	GENE_ID=NF1_g33;Pool=1
chr17	29585440	29585557	NF1_g33_1.71897	GENE_ID=NF1_g33;Pool=2
chr17	29585950	29586065	NF1_g34_1.33659	GENE_ID=NF1_g34;Pool=1
chr17	29586057	29586170	NF1_g34_1.51099	GENE_ID=NF1_g34;Pool=2
chr17	29586143	29586255	NF1_g34_1.43485	GENE_ID=NF1_g34;Pool=1
chr17	29587289	29587401	NF1_g35_1.89920	GENE_ID=NF1_g35;Pool=2
chr17	29587394	29587512	NF1_g35_1.11260	GENE_ID=NF1_g35;Pool=1
chr17	29587483	29587608	NF1_g35_1.70538	GENE_ID=NF1_g35;Pool=2
chr17	29588698	29588822	NF1_g36_1.144743	GENE_ID=NF1_g36;Pool=1
chr17	29588777	29588898	NF1_g36_1.78055	GENE_ID=NF1_g36;Pool=2
chr17	29588872	29588983	NF1_g36_1.21012	GENE_ID=NF1_g36;Pool=1
chr17	29592221	29592313	NF1_g37_1.47239	GENE_ID=NF1_g37;Pool=2
chr17	29592287	29592399	NF1_g37_1.47737	GENE_ID=NF1_g37;Pool=1
chr17	29652805	29652924	NF1_g38_1.194079	GENE_ID=NF1_g38;Pool=2
chr17	29652902	29653020	NF1_g38_1.34469	GENE_ID=NF1_g38;Pool=1
chr17	29652979	29653101	NF1_g38_1.50030	GENE_ID=NF1_g38;Pool=2
chr17	29653084	29653207	NF1_g38_1.88096	GENE_ID=NF1_g38;Pool=1
chr17	29653186	29653308	NF1_g38_1.92193	GENE_ID=NF1_g38;Pool=2
chr17	29654459	29654564	NF1_g39_1.148258	GENE_ID=NF1_g39;Pool=1
chr17	29654552	29654680	NF1_g39_1.103504	GENE_ID=NF1_g39;Pool=2
chr17	29654646	29654774	NF1_g39_1.129708	GENE_ID=NF1_g39;Pool=1
chr17	29654763	29654891	NF1_g39_1.6587	GENE_ID=NF1_g39;Pool=2
chr17	29657235	29657350	NF1_g40_1.8396	GENE_ID=NF1_g40;Pool=1
chr17	29657340	29657465	NF1_g40_1.65243	GENE_ID=NF1_g40;Pool=2
chr17	29657457	29657574	NF1_g40_1.49679	GENE_ID=NF1_g40;Pool=1
chr17	29661759	29661883	NF1_g41_1.66659	GENE_ID=NF1_g41;Pool=2
chr17	29661843	29661963	NF1_g41_1.191615	GENE_ID=NF1_g41;Pool=1
chr17	29661946	29662063	NF1_g41_1.60099	GENE_ID=NF1_g41;Pool=2
chr17	29662056	29662185	NF1_g41_1.101915	GENE_ID=NF1_g41;Pool=1
chr17	29663280	29663402	NF1_g42_1.18925	GENE_ID=NF1_g42;Pool=2
chr17	29663400	29663522	NF1_g42_1.19155	GENE_ID=NF1_g42;Pool=1
chr17	29663551	29663666	NF1_g42_1.21450	GENE_ID=NF1_g43;Pool=2
chr17	29663660	29663771	NF1_g43_1.2175	GENE_ID=NF1_g43;Pool=1
chr17	29663745	29663863	NF1_g43_1.16597	GENE_ID=NF1_g43;Pool=2
chr17	29663841	29663963	NF1_g43_1.155642	GENE_ID=NF1_g43;Pool=1
chr17	29664335	29664449	NF1_g44_1.76462	GENE_ID=NF1_g44;Pool=2
chr17	29664438	29664561	NF1_g44_1.65488	GENE_ID=NF1_g44;Pool=1
chr17	29664547	29664666	NF1_g44_1.44651	GENE_ID=NF1_g44;Pool=2
chr17	29664748	29664846	NF1_g45_1.27420	GENE_ID=NF1_g45;Pool=1
chr17	29664830	29664932	NF1_g45_1.44792	GENE_ID=NF1_g45;Pool=2
chr17	29664922	29665032	NF1_g45_1.9866	GENE_ID=NF1_g45,NF1_g46;Pool=1
chr17	29665027	29665144	NF1_g46_1.15420	GENE_ID=NF1_g46;Pool=2
chr17	29665111	29665230	NF1_g46_1.55348	GENE_ID=NF1_g46;Pool=1
chr17	29665667	29665790	NF1_g47_1.38567	GENE_ID=NF1_g47;Pool=2
chr17	29665735	29665854	NF1_g47_1.68834	GENE_ID=NF1_g47;Pool=1
chr17	29667477	29667602	NF1_g48_1.19608	GENE_ID=NF1_g48;Pool=2
chr17	29667593	29667708	NF1_g48_1.92987	GENE_ID=NF1_g48;Pool=1
chr17	29669996	29670123	NF1_g49_1.57676	GENE_ID=NF1_g49;Pool=2
chr17	29670114	29670228	NF1_g49_1.73899	GENE_ID=NF1_g49;Pool=1
chr17	29676048	29676162	NF1_g50_1.24140	GENE_ID=NF1_g50;Pool=2
chr17	29676152	29676242	NF1_g50_1.127196	GENE_ID=NF1_g50;Pool=1
chr17	29676218	29676316	NF1_g50_1.12865	GENE_ID=NF1_g50;Pool=2
chr17	29677113	29677217	NF1_g51_1.124032	GENE_ID=NF1_g51;Pool=1
chr17	29677194	29677321	NF1_g51_1.141354	GENE_ID=NF1_g51;Pool=2
chr17	29677261	29677384	NF1_g51_1.118325	GENE_ID=NF1_g51;Pool=1
chr17	29679197	29679312	NF1_g52_1.99412	GENE_ID=NF1_g52;Pool=2
chr17	29679290	29679411	NF1_g52_1.40659	GENE_ID=NF1_g52;Pool=1
chr17	29679394	29679514	NF1_g52_1.64440	GENE_ID=NF1_g52;Pool=2
chr17	29683399	29683519	NF1_g53_1.58085	GENE_ID=NF1_g53;Pool=1
chr17	29683519	29683633	NF1_g53_1.107598	GENE_ID=NF1_g53;Pool=2
chr17	29683946	29684067	NF1_g54_1.113412	GENE_ID=NF1_g54;Pool=1
chr17	29684026	29684153	NF1_g54_1.12712	GENE_ID=NF1_g54;Pool=2
chr17	29684230	29684354	NF1_g55_1.114185	GENE_ID=NF1_g55;Pool=1
chr17	29684305	29684423	NF1_g55_1.80538	GENE_ID=NF1_g55;Pool=2
chr17	29685404	29685527	NF1_g56_1.48918	GENE_ID=NF1_g56;Pool=1
chr17	29685516	29685615	NF1_g56_1.130063	GENE_ID=NF1_g56;Pool=2
chr17	29685585	29685680	NF1_g56_1.11122	GENE_ID=NF1_g56;Pool=1
chr17	29685959	29686074	NF1_g57_1.26398	GENE_ID=NF1_g57;Pool=2
chr17	29687454	29687567	NF1_g58_1.15172	GENE_ID=NF1_g58;Pool=1
chr17	29687555	29687677	NF1_g58_1.149674	GENE_ID=NF1_g58;Pool=2
chr17	29687661	29687771	NF1_g58_1.25329	GENE_ID=NF1_g58;Pool=1
chr17	29701000	29701122	NF1_g59_1.140885	GENE_ID=NF1_g59;Pool=2
chr17	29701093	29701207	NF1_g59_1.50161	GENE_ID=NF1_g59;Pool=1
chr17	73775144	73775280	H3F3B_2_r1_1.11611	GENE_ID=H3F3B_2_r1,H3F3B_r1;Pool=2
chr19	30106649	30106749	rs7283_r1_1.61352	GENE_ID=rs7283_r1;Pool=1
chr19	31883890	31884005	rs2542297_r1_1.17384	GENE_ID=rs2542297_r1;Pool=2
chr19	34011244	34011348	rs33841_r1_1.60658	GENE_ID=rs33841_r1;Pool=1
chr19	35615102	35615227	rs12852_r1_1.52814	GENE_ID=rs12852_r1;Pool=2
chr19	38229302	38229426	rs1291_r1_1.90557	GENE_ID=rs1291_r1;Pool=1
chr19	39926413	39926542	rs17628_r1_1.3239	GENE_ID=rs17628_r1;Pool=2
chr19	40931660	40931782	rs166539_r1_1.17222	GENE_ID=rs166539_r1;Pool=1
chr19	42775905	42776042	CIC_g1_1.1.94647	GENE_ID=CIC_g1;Pool=2
chr19	42776031	42776172	CIC_g1_1.1.23711	GENE_ID=CIC_g1;Pool=1
chr19	42776167	42776304	CIC_g1_1.1.128500	GENE_ID=CIC_g1;Pool=2
chr19	42776282	42776414	CIC_g1_1.1.88343	GENE_ID=CIC_g1;Pool=1
chr19	42776380	42776520	CIC_g1_1.1.55605	GENE_ID=CIC_g1;Pool=2
chr19	42776498	42776638	CIC_g1_1.1.173503	GENE_ID=CIC_g1;Pool=1
chr19	42776631	42776769	CIC_g1_1.1.20262	GENE_ID=CIC_g1;Pool=2
chr19	42776750	42776889	CIC_g1_1.2.113900	GENE_ID=CIC_g1;Pool=1
chr19	42776866	42777003	CIC_g1_1.2.105135	GENE_ID=CIC_g1;Pool=2
chr19	42776990	42777129	CIC_g1_1.2.85576	GENE_ID=CIC_g1;Pool=1
chr19	42777110	42777244	CIC_g1_1.2.72780	GENE_ID=CIC_g1;Pool=2
chr19	42777208	42777347	CIC_g1_1.2.50133	GENE_ID=CIC_g1;Pool=1
chr19	42777320	42777456	CIC_g1_1.2.100839	GENE_ID=CIC_g1;Pool=2
chr19	42777441	42777579	CIC_g1_1.2.124048	GENE_ID=CIC_g1;Pool=1
chr19	42777559	42777693	CIC_g1_1.2.33903	GENE_ID=CIC_g1;Pool=2
chr19	42777684	42777821	CIC_g1_1.2.86348	GENE_ID=CIC_g1;Pool=1
chr19	42777799	42777937	CIC_g1_1.3.227747	GENE_ID=CIC_g1;Pool=2
chr19	42777925	42778066	CIC_g1_1.3.79733	GENE_ID=CIC_g1;Pool=1
chr19	42778054	42778191	CIC_g1_1.3.7428	GENE_ID=CIC_g1;Pool=2
chr19	42778167	42778303	CIC_g1_1.3.19150	GENE_ID=CIC_g1;Pool=1
chr19	42778280	42778419	CIC_g1_1.3.79944	GENE_ID=CIC_g1;Pool=2
chr19	42778412	42778550	CIC_g1_1.3.149199	GENE_ID=CIC_g1;Pool=1
chr19	42778543	42778675	CIC_g1_1.3.21637	GENE_ID=CIC_g1;Pool=2
chr19	42778622	42778759	CIC_g1_1.3.205029	GENE_ID=CIC_g1;Pool=1
chr19	42788820	42788958	CIC_g2_1.12874	GENE_ID=CIC_g2;Pool=2
chr19	42790872	42790960	CIC_g3_1.52539	GENE_ID=CIC_g3;Pool=1
chr19	42790931	42791056	CIC_g3_1.32789	GENE_ID=CIC_g3;Pool=2
chr19	42791016	42791153	CIC_g3_1.46040	GENE_ID=CIC_g3,CIC_g4;Pool=1
chr19	42791153	42791285	CIC_g4_1.31612	GENE_ID=CIC_g4;Pool=2
chr19	42791254	42791389	CIC_g4_1.48407	GENE_ID=CIC_g4;Pool=1
chr19	42791377	42791509	CIC_g4_1.57644	GENE_ID=CIC_g4,CIC_g5;Pool=2
chr19	42791506	42791640	CIC_g5_1.89732	GENE_ID=CIC_g5;Pool=1
chr19	42791665	42791802	CIC_g5_1.6125	GENE_ID=CIC_g6;Pool=2
chr19	42791787	42791924	CIC_g6_1.5915	GENE_ID=CIC_g6;Pool=1
chr19	42791870	42792002	CIC_g6_1.12668	GENE_ID=CIC_g6,CIC_g7;Pool=2
chr19	42791966	42792100	CIC_g7_1.24799	GENE_ID=CIC_g7;Pool=1
chr19	42792098	42792234	CIC_g7_1.34518	GENE_ID=CIC_g7;Pool=2
chr19	42792990	42793127	CIC_g8_1.122404	GENE_ID=CIC_g8;Pool=1
chr19	42793096	42793233	CIC_g8_1.43025	GENE_ID=CIC_g8;Pool=2
chr19	42793220	42793352	CIC_g8_1.84677	GENE_ID=CIC_g9,CIC_g8;Pool=1
chr19	42793341	42793477	CIC_g9_1.6020	GENE_ID=CIC_g9;Pool=2
chr19	42793473	42793608	CIC_g9_1.32860	GENE_ID=CIC_g9;Pool=1
chr19	42793944	42794024	CIC_g10_1.16759	GENE_ID=CIC_g10;Pool=2
chr19	42794006	42794141	CIC_g10_1.21656	GENE_ID=CIC_g10;Pool=1
chr19	42794354	42794492	CIC_g11_1.1.20006	GENE_ID=CIC_g11;Pool=2
chr19	42794436	42794570	CIC_g11_1.1.149705	GENE_ID=CIC_g11;Pool=1
chr19	42794540	42794668	CIC_g11_1.1.157232	GENE_ID=CIC_g11;Pool=2
chr19	42794605	42794711	CIC_g11_1.1.8710	GENE_ID=CIC_g11;Pool=1
chr19	42794698	42794825	CIC_g11_1.1.27605	GENE_ID=CIC_g11;Pool=2
chr19	42794815	42794952	CIC_g11_1.1.5744	GENE_ID=CIC_g11;Pool=1
chr19	42794936	42795049	CIC_g11_1.1.65522	GENE_ID=CIC_g11;Pool=2
chr19	42795022	42795145	CIC_g11_1.1.71939	GENE_ID=CIC_g11;Pool=1
chr19	42795122	42795250	CIC_g11_1.1.112261	GENE_ID=CIC_g11;Pool=2
chr19	42795206	42795344	CIC_g11_1.2.48952	GENE_ID=CIC_g11;Pool=1
chr19	42795329	42795463	CIC_g11_1.2.51328	GENE_ID=CIC_g11;Pool=2
chr19	42795406	42795528	CIC_g11_1.2.43059	GENE_ID=CIC_g11;Pool=1
chr19	42795517	42795651	CIC_g11_1.2.23868	GENE_ID=CIC_g11;Pool=2
chr19	42795669	42795804	CIC_g11_1.2.57734	GENE_ID=CIC_g12;Pool=1
chr19	42795780	42795918	CIC_g12_1.33909	GENE_ID=CIC_g12;Pool=2
chr19	42795879	42795981	CIC_g12_1.72536	GENE_ID=CIC_g12;Pool=1
chr19	42796154	42796230	CIC_g13_1.643	GENE_ID=CIC_g13;Pool=2
chr19	42796218	42796353	CIC_g13_1.13938	GENE_ID=CIC_g13;Pool=1
chr19	42796326	42796461	CIC_g13_1.80149	GENE_ID=CIC_g14,CIC_g13;Pool=2
chr19	42796424	42796561	CIC_g14_1.50106	GENE_ID=CIC_g14;Pool=1
chr19	42796532	42796668	CIC_g14_1.41125	GENE_ID=CIC_g14;Pool=2
chr19	42796687	42796824	CIC_g15_1.10022	GENE_ID=CIC_g15;Pool=1
chr19	42796815	42796935	CIC_g15_1.47968	GENE_ID=CIC_g15;Pool=2
chr19	42796907	42797042	CIC_g15_1.21602	GENE_ID=CIC_g15;Pool=1
chr19	42797075	42797211	CIC_g16_1.51834	GENE_ID=CIC_g16;Pool=2
chr19	42797190	42797305	CIC_g16_1.22392	GENE_ID=CIC_g16;Pool=1
chr19	42797283	42797421	CIC_g16_1.33008	GENE_ID=CIC_g16;Pool=2
chr19	42797357	42797483	CIC_g16_1.29789	GENE_ID=CIC_g16;Pool=1
chr19	42797633	42797767	CIC_g17_1.85207	GENE_ID=CIC_g17;Pool=2
chr19	42797732	42797868	CIC_g17_1.74022	GENE_ID=CIC_g17;Pool=1
chr19	42797804	42797935	CIC_g17_1.61446	GENE_ID=CIC_g17;Pool=2
chr19	42797928	42798020	CIC_g17_1.12762	GENE_ID=CIC_g17;Pool=1
chr19	42797991	42798117	CIC_g17_1.43413	GENE_ID=CIC_g17,CIC_g18;Pool=2
chr19	42798102	42798240	CIC_g18_1.24413	GENE_ID=CIC_g18;Pool=1
chr19	42798228	42798359	CIC_g18_1.72346	GENE_ID=CIC_g19,CIC_g18;Pool=2
chr19	42798319	42798436	CIC_g19_1.83053	GENE_ID=CIC_g19;Pool=1
chr19	42798425	42798539	CIC_g19_1.26912	GENE_ID=CIC_g19;Pool=2
chr19	42798666	42798782	CIC_g20_1.40543	GENE_ID=CIC_g20;Pool=1
chr19	42798758	42798897	CIC_g20_1.109348	GENE_ID=CIC_g20;Pool=2
chr19	42798884	42799021	CIC_g20_1.2939	GENE_ID=CIC_g21,CIC_g20;Pool=1
chr19	42799006	42799135	CIC_g21_1.55370	GENE_ID=CIC_g21;Pool=2
chr19	42799124	42799263	CIC_g21_1.57871	GENE_ID=CIC_g21;Pool=1
chr19	42799258	42799396	CIC_g21_1.55444	GENE_ID=CIC_g21;Pool=2
chr19	44090168	44090283	rs3817_r1_1.42177	GENE_ID=rs3817_r1;Pool=1
chr19	47112574	47112661	rs10113_r1_1.27278	GENE_ID=rs10113_r1;Pool=2
chr19	48833726	48833861	rs8355_r1_1.8360	GENE_ID=rs8355_r1;Pool=1
chr19	49519780	49519911	rs6521_r1_1.10743	GENE_ID=rs6521_r1;Pool=2
chr19	51359418	51359541	rs11573_r1_1.20959	GENE_ID=rs11573_r1;Pool=1
chr19	53073533	53073665	rs193040_r1_1.48869	GENE_ID=rs193040_r1;Pool=2
chr19	53611143	53611265	rs3814_r1_1.39772	GENE_ID=rs3814_r1;Pool=1
chr19	56030383	56030509	rs10217_r1_1.33629	GENE_ID=rs10217_r1;Pool=2
chr19	59093169	59093298	rs10448_r1_1.12178	GENE_ID=rs10448_r1;Pool=1
chrX	76763769	76763851	ATRX_g1_1.15372	GENE_ID=ATRX_g1;Pool=2
chrX	76763831	76763949	ATRX_g1_1.14115	GENE_ID=ATRX_g1;Pool=1
chrX	76763940	76764067	ATRX_g1_1.63307	GENE_ID=ATRX_g1;Pool=2
chrX	76764026	76764140	ATRX_g1_1.128445	GENE_ID=ATRX_g1;Pool=1
chrX	76776167	76776285	ATRX_g2_1.51051	GENE_ID=ATRX_g2;Pool=2
chrX	76776274	76776370	ATRX_g2_1.14073	GENE_ID=ATRX_g2;Pool=1
chrX	76776354	76776469	ATRX_g2_1.45144	GENE_ID=ATRX_g2;Pool=2
chrX	76776801	76776904	ATRX_g3_1.14737	GENE_ID=ATRX_g3;Pool=1
chrX	76776889	76777007	ATRX_g3_1.31410	GENE_ID=ATRX_g3;Pool=2
chrX	76777698	76777822	ATRX_g4_1.76922	GENE_ID=ATRX_g4;Pool=1
chrX	76777796	76777909	ATRX_g4_1.103703	GENE_ID=ATRX_g4;Pool=2
chrX	76778676	76778797	ATRX_g5_1.100921	GENE_ID=ATRX_g5;Pool=1
chrX	76778736	76778860	ATRX_g5_1.15351	GENE_ID=ATRX_g5;Pool=2
chrX	76778844	76778956	ATRX_g5_1.34342	GENE_ID=ATRX_g5;Pool=1
chrX	76812891	76813013	ATRX_g6_1.22070	GENE_ID=ATRX_g6;Pool=2
chrX	76812962	76813081	ATRX_g6_1.72411	GENE_ID=ATRX_g6;Pool=1
chrX	76813063	76813183	ATRX_g6_1.70738	GENE_ID=ATRX_g6;Pool=2
chrX	76814082	76814194	ATRX_g7_1.63878	GENE_ID=ATRX_g7;Pool=1
chrX	76814185	76814295	ATRX_g7_1.32355	GENE_ID=ATRX_g7;Pool=2
chrX	76814295	76814408	ATRX_g7_1.32049	GENE_ID=ATRX_g7;Pool=1
chrX	76829626	76829749	ATRX_g8_1.12320	GENE_ID=ATRX_g8;Pool=2
chrX	76829738	76829853	ATRX_g8_1.77975	GENE_ID=ATRX_g8;Pool=1
chrX	76845251	76845370	ATRX_g9_1.91075	GENE_ID=ATRX_g9;Pool=2
chrX	76845353	76845459	ATRX_g9_1.90270	GENE_ID=ATRX_g9;Pool=1
chrX	76849099	76849217	ATRX_g10_1.74318	GENE_ID=ATRX_g10;Pool=2
chrX	76849180	76849289	ATRX_g10_1.95015	GENE_ID=ATRX_g10;Pool=1
chrX	76849267	76849392	ATRX_g10_1.108180	GENE_ID=ATRX_g10;Pool=2
chrX	76854847	76854966	ATRX_g11_1.9626	GENE_ID=ATRX_g11;Pool=1
chrX	76854961	76855079	ATRX_g11_1.59443	GENE_ID=ATRX_g11;Pool=2
chrX	76855147	76855264	ATRX_g12_1.50684	GENE_ID=ATRX_g12;Pool=1
chrX	76855241	76855363	ATRX_g12_1.68722	GENE_ID=ATRX_g12;Pool=2
chrX	76855838	76855947	ATRX_g13_1.55348	GENE_ID=ATRX_g13;Pool=1
chrX	76855945	76856065	ATRX_g13_1.64675	GENE_ID=ATRX_g13;Pool=2
chrX	76872017	76872134	ATRX_g14_1.14114	GENE_ID=ATRX_g14;Pool=1
chrX	76872120	76872237	ATRX_g14_1.34881	GENE_ID=ATRX_g14;Pool=2
chrX	76874227	76874350	ATRX_g15_1.20691	GENE_ID=ATRX_g15;Pool=1
chrX	76874317	76874436	ATRX_g15_1.30713	GENE_ID=ATRX_g15;Pool=2
chrX	76874413	76874518	ATRX_g15_1.34939	GENE_ID=ATRX_g15;Pool=1
chrX	76875800	76875909	ATRX_g16_1.19520	GENE_ID=ATRX_g16;Pool=2
chrX	76875896	76875987	ATRX_g16_1.24546	GENE_ID=ATRX_g16;Pool=1
chrX	76875962	76876078	ATRX_g16_1.60596	GENE_ID=ATRX_g16;Pool=2
chrX	76888621	76888743	ATRX_g17_1.23307	GENE_ID=ATRX_g17;Pool=1
chrX	76888715	76888841	ATRX_g17_1.17683	GENE_ID=ATRX_g17;Pool=2
chrX	76888807	76888932	ATRX_g17_1.65511	GENE_ID=ATRX_g17;Pool=1
chrX	76888959	76889082	ATRX_g18_1.46995	GENE_ID=ATRX_g18;Pool=2
chrX	76889065	76889174	ATRX_g18_1.3024	GENE_ID=ATRX_g18;Pool=1
chrX	76889144	76889260	ATRX_g18_1.62154	GENE_ID=ATRX_g18;Pool=2
chrX	76890002	76890126	ATRX_g19_1.76926	GENE_ID=ATRX_g19;Pool=1
chrX	76890109	76890225	ATRX_g19_1.67374	GENE_ID=ATRX_g19;Pool=2
chrX	76891362	76891475	ATRX_g20_1.59426	GENE_ID=ATRX_g20;Pool=1
chrX	76891473	76891598	ATRX_g20_1.13674	GENE_ID=ATRX_g20;Pool=2
chrX	76907569	76907692	ATRX_g21_1.27476	GENE_ID=ATRX_g21;Pool=1
chrX	76907627	76907752	ATRX_g21_1.79948	GENE_ID=ATRX_g21;Pool=2
chrX	76907741	76907856	ATRX_g21_1.73635	GENE_ID=ATRX_g21;Pool=1
chrX	76907842	76907933	ATRX_g21_1.94674	GENE_ID=ATRX_g21;Pool=2
chrX	76909536	76909656	ATRX_g22_1.1946	GENE_ID=ATRX_g22;Pool=1
chrX	76909641	76909763	ATRX_g22_1.2937	GENE_ID=ATRX_g22;Pool=2
chrX	76912010	76912125	ATRX_g23_1.1223	GENE_ID=ATRX_g23;Pool=1
chrX	76912085	76912211	ATRX_g23_1.21225	GENE_ID=ATRX_g23;Pool=2
chrX	76918843	76918967	ATRX_g24_1.95751	GENE_ID=ATRX_g24;Pool=1
chrX	76918951	76919077	ATRX_g24_1.131192	GENE_ID=ATRX_g24;Pool=2
chrX	76920103	76920215	ATRX_g25_1.18684	GENE_ID=ATRX_g25;Pool=1
chrX	76920204	76920303	ATRX_g25_1.27939	GENE_ID=ATRX_g25;Pool=2
chrX	76931643	76931767	ATRX_g26_1.43085	GENE_ID=ATRX_g26;Pool=1
chrX	76931743	76931863	ATRX_g26_1.7517	GENE_ID=ATRX_g26;Pool=2
chrX	76936944	76937064	ATRX_g27_1.1.7239	GENE_ID=ATRX_g27;Pool=1
chrX	76937049	76937171	ATRX_g27_1.1.5445	GENE_ID=ATRX_g27;Pool=2
chrX	76937159	76937282	ATRX_g27_1.1.164898	GENE_ID=ATRX_g27;Pool=1
chrX	76937271	76937384	ATRX_g27_1.1.189004	GENE_ID=ATRX_g27;Pool=2
chrX	76937374	76937488	ATRX_g27_1.1.113418	GENE_ID=ATRX_g27;Pool=1
chrX	76937486	76937606	ATRX_g27_1.1.33091	GENE_ID=ATRX_g27;Pool=2
chrX	76937587	76937702	ATRX_g27_1.1.93059	GENE_ID=ATRX_g27;Pool=1
chrX	76937690	76937813	ATRX_g27_1.1.1239	GENE_ID=ATRX_g27;Pool=2
chrX	76937802	76937924	ATRX_g27_1.1.233893	GENE_ID=ATRX_g27;Pool=1
chrX	76937912	76938038	ATRX_g27_1.2.370135	GENE_ID=ATRX_g27;Pool=2
chrX	76938027	76938151	ATRX_g27_1.2.179440	GENE_ID=ATRX_g27;Pool=1
chrX	76938142	76938260	ATRX_g27_1.2.64954	GENE_ID=ATRX_g27;Pool=2
chrX	76938257	76938387	ATRX_g27_1.2.361433	GENE_ID=ATRX_g27;Pool=1
chrX	76938387	76938511	ATRX_g27_1.2.215431	GENE_ID=ATRX_g27;Pool=2
chrX	76938511	76938627	ATRX_g27_1.2.409138	GENE_ID=ATRX_g27;Pool=1
chrX	76938604	76938728	ATRX_g27_1.2.258902	GENE_ID=ATRX_g27;Pool=2
chrX	76938717	76938835	ATRX_g27_1.2.317799	GENE_ID=ATRX_g27;Pool=1
chrX	76938831	76938949	ATRX_g27_1.2.127549	GENE_ID=ATRX_g27;Pool=2
chrX	76938941	76939068	ATRX_g27_1.3.259439	GENE_ID=ATRX_g27;Pool=1
chrX	76939057	76939178	ATRX_g27_1.3.42690	GENE_ID=ATRX_g27;Pool=2
chrX	76939160	76939279	ATRX_g27_1.3.49794	GENE_ID=ATRX_g27;Pool=1
chrX	76939268	76939389	ATRX_g27_1.3.385822	GENE_ID=ATRX_g27;Pool=2
chrX	76939374	76939492	ATRX_g27_1.3.356358	GENE_ID=ATRX_g27;Pool=1
chrX	76939482	76939598	ATRX_g27_1.3.340143	GENE_ID=ATRX_g27;Pool=2
chrX	76939589	76939714	ATRX_g27_1.3.18861	GENE_ID=ATRX_g27;Pool=1
chrX	76939703	76939815	ATRX_g27_1.3.414237	GENE_ID=ATRX_g27;Pool=2
chrX	76939809	76939933	ATRX_g27_1.3.404716	GENE_ID=ATRX_g27;Pool=1
chrX	76939922	76940052	ATRX_g27_1.4.66367	GENE_ID=ATRX_g27;Pool=2
chrX	76940042	76940160	ATRX_g27_1.4.93210	GENE_ID=ATRX_g27;Pool=1
chrX	76940398	76940492	ATRX_g28_1.74607	GENE_ID=ATRX_g28;Pool=2
chrX	76940458	76940579	ATRX_g28_1.13414	GENE_ID=ATRX_g28;Pool=1
chrX	76944240	76944363	ATRX_g29_1.58319	GENE_ID=ATRX_g29;Pool=2
chrX	76944341	76944456	ATRX_g29_1.41319	GENE_ID=ATRX_g29;Pool=1
chrX	76949259	76949376	ATRX_g30_1.43413	GENE_ID=ATRX_g30;Pool=2
chrX	76949372	76949495	ATRX_g30_1.73181	GENE_ID=ATRX_g30;Pool=1
chrX	76952000	76952114	ATRX_g31_1.97866	GENE_ID=ATRX_g31;Pool=2
chrX	76952106	76952223	ATRX_g31_1.70420	GENE_ID=ATRX_g31;Pool=1
chrX	76952995	76953114	ATRX_g32_1.61100	GENE_ID=ATRX_g32;Pool=2
chrX	76953068	76953189	ATRX_g32_1.41559	GENE_ID=ATRX_g32;Pool=1
chrX	76953972	76954089	ATRX_g33_1.29131	GENE_ID=ATRX_g33;Pool=2
chrX	76954078	76954200	ATRX_g33_1.27991	GENE_ID=ATRX_g33;Pool=1
chrX	76972541	76972661	ATRX_g34_1.23157	GENE_ID=ATRX_g34;Pool=2
chrX	76972661	76972778	ATRX_g34_1.67140	GENE_ID=ATRX_g34;Pool=1
chrX	77041349	77041476	ATRX_g35_1.34458	GENE_ID=ATRX_g35;Pool=2
chrX	77041475	77041579	ATRX_g35_1.29172	GENE_ID=ATRX_g35;Pool=1

## Sheet: Panel Genes
Gene	codon
ATRX	whole gene
BRAF	V600		Table describing genes included in the targeted sequencing panel
CDKN2A	whole gene
CDKN2B	whole gene
CDKN2C	whole gene
CIC	whole gene
EGFR	whole gene
FUBP1	whole gene
H3F3A	K27
H3F3B	K27
HIST1H3B	G34
HIST1H3C	G34
IDH1	R132
IDH2	R172, R140
MDM2	whole gene
MET	whole gene
NF1	whole gene
NOTCH1	whole gene
PIK3CA	whole gene
PIK3R1	whole gene
PTEN	whole gene
RB1	whole gene
TERT	promoter
TP53	whole gene
chromosome 1p	selected snps
chromosom 19q	selected snps
