# Supplementary material for: Integrated proteomic analysis of low-grade gliomas reveals contributions of 1p-19q co-deletion to oligodendroglioma
Source: Acta Neuropathol Commun. 2022 May 7;10:70. doi: 10.1186/s40478-022-01372-1 (PMC9080204; doi:10.1186/s40478-022-01372-1)
Supplement: Supplementary file 13 — Additional file 13: Cohort mutations. [file 40478_2022_1372_MOESM13_ESM.xlsx]

## Sheet: Sheet1
Sample Name	Percent on-target aligned reads	Total PF reads	Amplicon mean coverage
AF1	95.34	2535632	2159.2
AF13	96.46	1740156	1356.8		Table describing the sequencing coverage and statistics
AF14	95.02	2217556	1858.3
AF15	92.27	2303936	1977.7
AF16	92.64	1631058	1448.3
AF17	95.96	2281932	2032
AF18	94.77	2024488	1791.4
AF19	94.28	2296500	1911.1
AF2	95.87	1712306	1549.9
AF20	94.92	2186554	1990.6
AF21	95.03	2147890	1927.7
AF3	93.44	1406156	1186.7
AF4	96.12	2267414	2017.1
AF47	98.1	2868714	2515.3
AF48	94.53	2695592	2358.7
AF5	95.01	2465616	2124.6
AF6	94.13	2630812	2222.9
AF7	94.44	2179230	1956.1
AS22	91.64	770718	670.6
AS23	86.08	813940	688.2
AS24	95	1074174	989.9
AS25	94.71	1170302	1053.8
AS26	95.49	845160	790.3
AS27	87.86	763814	618.2
AS28	94.37	1185568	1085.6
AS29	95.13	1003658	929.4
AS30	93.34	1089714	983.9
AS31	93.35	1226726	1101.4
AS33	92.65	1084756	971.1
AS34	87.35	1132932	971
AS35	96.02	1212504	1118.1
AS37	94.43	1044972	955.9
AS38	94.53	1313356	1193.4
AS39	92.57	1128664	1014.2
AS40	92.76	998466	904.4
AS41	91.63	875248	772.3
AS42	90.71	814508	719.6
AS43	93.76	991642	901.4
AS44	96.18	1061916	988
AS45	92.85	752550	670.4
AS46	93.99	941458	849.1
GF1	97.77	2103468	1780.2
GF10	97.6	2430872	2246.9
GF11	93.44	2376442	2130
GF13	93.97	1822436	1655.9
GF14	94.38	2477868	2223.9
GF15	93.67	2078148	1853.5
GF16	93.78	2267536	2018.9
GF17	94.81	2299560	1809.6
GF2	95.11	1975168	1666.9
GF20	94.04	2307354	2030.3
GF26	95.29	1836686	1374.1
GF27	97.56	3164810	2606.1
GF5	98.66	2166938	1864.4
GF6	95.73	2135868	1934.4
GF7	94.2	1854776	1653.1
GF8	93.09	2292576	1986.7
GF9	95.06	2092620	1902.4
GS27	83.99	1076648	885
GS28	82.27	1235510	998.8
GS29	93.92	788228	722.5
GS30	91.64	959940	864.9
GS31	92.81	804294	719.7
OF10	94.04	1851498	1650.8
OF12	86.13	1447382	1196.6
OF13	94.04	1573586	1366.6
OF14	91.6	1883148	1508.2
OF16	97.29	2279222	2075.3
OF19	95.57	2432756	2212.9
OF2	91.02	1430890	1238.8
OF20	94.12	2788620	2488.9
OF21	89.2	1613842	1192.7
OF22	94.88	2293840	2032.6
OF25	91.51	1626756	1404.5
OF26	94.59	2244070	1994.5
OF27	89.11	1356922	1121.2
OF28	92.94	2039856	1783.4
OF29	88.44	1902604	1552.9
OF3	95.36	1971748	1781.9
OF5	94.84	1864670	1516.1
OF59	87.15	1886614	1553.3
OF6	94.09	2363520	2032.9
OF60	89.36	581540	373.4
OF61	94.54	2651960	2251.8
OF7	94.11	1892278	1668.4
OS30	85.02	717452	512.1
OS31	92.69	1212406	1080.4
OS34	94.4	889948	830.1
OS35	92.95	990558	905.1
OS36	94.12	839018	779.3
OS37	93.83	1244006	1146.2
OS38	93.34	1029388	947.3
OS40	87.12	1140374	904.3
OS41	92.16	937938	823
OS42	91.99	777330	555.1
OS44	94.18	783414	703.6
OS45	94.06	988686	901.7
OS46	94.44	1152366	1039.1
OS47	92.6	1066070	971.2
OS49	92.38	1178540	1072.2
OS50	94.38	963650	866.2
OS51	93.4	829826	758.8
OS52	87.21	820370	703.1
OS53	84.73	899334	747.2
OS55	91.6	1162418	1026.7
OS56	90.44	1057420	922.1
OS57	91.68	1020430	901.2
OS58	93.5	898300	812.4
average	93.0895	1.57419e+06	1371.84
