# Supplementary material for: Integrated proteomic analysis of low-grade gliomas reveals contributions of 1p-19q co-deletion to oligodendroglioma
Source: Acta Neuropathol Commun. 2022 May 7;10:70. doi: 10.1186/s40478-022-01372-1 (PMC9080204; doi:10.1186/s40478-022-01372-1)
Supplement: Supplementary file 14 — Additional file 14: Proteins identified. [file 40478_2022_1372_MOESM14_ESM.xlsx]

## Sheet: I vs II
Entrez.ID	Gene	baseMean	log2FoldChange	lfcSE	stat	pvalue	padj	chromosome
10489	LRRC41	1608.15	0.817163	0.0190292	42.9427	0	0	1p34.1-p33		Differentially Expressed Genes identified between Type I and Type II TCGA LGG
65220	NADK	860.566	0.981558	0.0258935	37.9075	0	0	1p36.33
54455	FBXO42	506.594	0.954611	0.0264554	36.0837	4.08075e-285	1.96243e-281	1p36.13
5511	PPP1R8	1126.08	0.663564	0.0186534	35.5733	3.62946e-277	1.30906e-273	1p35.3
6429	SFRS4	1736.91	0.945181	0.0268909	35.1487	1.21521e-270	3.50638e-267	1p35.3
5690	PSMB2	1578.73	0.661941	0.0193905	34.1375	2.05204e-255	4.93412e-252	1p34.3
55616	ASAP3	1173.93	1.63678	0.0480535	34.0616	2.72955e-254	5.62561e-251	1p36.12
10946	SF3A3	1317.04	0.748145	0.0220754	33.8905	9.19185e-252	1.65763e-248	1p34.3
26065	LSM14A	2071.05	0.843143	0.0249513	33.7915	2.63016e-250	4.21614e-247	19q13.11
2773	GNAI3	1538.91	0.980934	0.0294133	33.3501	7.26379e-244	1.04795e-240	1p13.3
440730	TRIM67	1444.99	-4.23002	0.128556	-32.904	1.92625e-237	2.52636e-234	1q42.2
51441	YTHDF2	1206.96	0.713841	0.0219579	32.5095	7.82232e-232	9.40438e-229	1p35.3
7268	TTC4	456.991	0.742575	0.022983	32.3098	5.10252e-229	5.66261e-226	1p32.3
4774	NFIA	2903.48	1.45535	0.0452415	32.1684	4.88131e-227	5.03019e-224	1p31.3
60313	GPBP1L1	1143.09	0.898367	0.0280506	32.0266	4.64358e-225	4.4662e-222	1p34.1
26099	C1orf144	2045.87	0.848589	0.0265758	31.9309	9.95265e-224	8.97418e-221	1p36.13
56900	TMEM167B	1146.34	0.927979	0.0295454	31.4086	1.54389e-216	1.31022e-213	1p13.3
6924	TCEB3	1169.27	0.685714	0.0218437	31.3918	2.61668e-216	2.09727e-213	1p36.11
50809	HP1BP3	4246.92	0.800812	0.0256595	31.2092	7.99091e-214	6.06762e-211	1p36.12
9967	THRAP3	2584.7	0.692486	0.0226617	30.5576	4.48335e-205	3.23407e-202	1p34.3
10054	UBA2	2299.74	1.08384	0.0355941	30.4499	1.19999e-203	8.24393e-201	19q13.11
65979	PHACTR4	786.872	0.908637	0.0300741	30.2133	1.58568e-200	1.03984e-197	1p35.3
200081	TXLNA	1172.74	0.911825	0.0302177	30.1753	5.00307e-200	3.13823e-197	1p35.2
51249	TMEM69	357.57	0.743411	0.0246402	30.1707	5.74057e-200	3.4508e-197	1p34.1
56181	FAM54B	1178.72	0.704495	0.0234401	30.0551	1.87331e-198	1.08105e-195	1p36.11
115353	LRRC42	332.32	1.05664	0.0351594	30.0528	2.00978e-198	1.11519e-195	1p32.3
7812	CSDE1	7539.85	0.831171	0.0276884	30.0187	5.5949e-198	2.98954e-195	1p13.2
11218	DDX20	285.37	0.910601	0.0304483	29.9065	1.62206e-196	8.35765e-194	1p13.2
64766	S100PBP	507.494	0.806462	0.0270435	29.8209	2.09415e-195	1.0418e-192	1p35.1
51060	TXNDC12	1079.72	0.87636	0.0294203	29.7876	5.66046e-195	2.72212e-192	1p32.3
832	CAPZB	3898.99	0.890361	0.0306529	29.0465	1.70238e-185	7.92265e-183	1p36.13
148189	LOC148189	96.1437	1.08502	0.0375399	28.9031	1.09278e-183	4.92671e-181	19q11
51727	CMPK1	2013.85	0.77149	0.0268596	28.723	1.96881e-181	8.60729e-179	1p33
9410	SNRNP40	467.142	0.828642	0.0288789	28.6937	4.57224e-181	1.94011e-178	1p35.2
3065	HDAC1	822.412	1.18953	0.0415674	28.617	4.12782e-180	1.70149e-177	1p35.2-p35.1
4898	NRD1	1997.73	0.645039	0.022664	28.4609	3.56847e-178	1.43007e-175	1p32.3
151050	C2orf67	455.504	1.50325	0.0528324	28.4532	4.44494e-178	1.73316e-175	2q34
85440	DOCK7	1351.9	1.5317	0.0540018	28.3639	5.64855e-177	2.14452e-174	1p31.3
29889	GNL2	644.363	0.893623	0.0316739	28.2132	4.02222e-175	1.48791e-172	1p34.3
60401	EDA2R	154.434	-3.27064	0.116977	-27.9596	5.03343e-172	1.81543e-169	Xq12
148479	PHF13	482.761	0.91729	0.0330444	27.7593	1.34537e-169	4.73405e-167	1p36.31
26135	SERBP1	4050.3	0.714863	0.0258001	27.7078	5.63113e-169	1.93429e-166	1p31.3
57708	MIER1	583.514	0.788876	0.0285583	27.6234	5.82731e-168	1.95513e-165	1p31.3
149076	ZNF362	1016.62	0.724232	0.0263455	27.4898	2.32429e-166	7.62102e-164	1p35.1
84950	PRPF38A	1125.67	0.765118	0.027899	27.4245	1.39834e-165	4.48309e-163	1p32.3
2959	GTF2B	448.205	0.678361	0.0247641	27.393	3.32677e-165	1.04338e-162	1p22.2
51375	SNX7	410.5	1.14895	0.0421119	27.2833	6.70031e-164	2.05671e-161	1p21.3
79084	WDR77	554.188	0.76301	0.0280843	27.1686	1.52823e-162	4.59328e-160	1p13.2
55108	BSDC1	2390.46	0.526184	0.0193705	27.1642	1.71867e-162	5.06026e-160	1p35.1
22826	DNAJC8	1925.2	0.765094	0.0281799	27.1504	2.50731e-162	7.23458e-160	1p35.3
6342	SCP2	2186.19	0.89635	0.0331355	27.051	3.71347e-161	1.05048e-158	1p32.3
1819	DRG2	569.883	-1.47894	0.0547065	-27.0342	5.86459e-161	1.62709e-158	17p11.2
90231	KIAA2013	981.556	0.95924	0.0356677	26.8938	2.59591e-159	7.06625e-157	1p36.22
9957	HS3ST1	331.683	2.72805	0.102009	26.7432	1.48304e-157	3.9622e-155	4p15.33
5586	PKN2	804.88	0.925108	0.0346474	26.7006	4.6293e-157	1.21431e-154	1p22.2
998	CDC42	3065.32	0.753194	0.0282129	26.6968	5.12063e-157	1.3192e-154	1p36.12
22823	MTF2	348.06	0.958432	0.0360188	26.6092	5.30746e-156	1.34335e-153	1p22.1
54955	C1orf109	353.567	0.775208	0.029152	26.5919	8.41616e-156	2.09345e-153	1p34.3
22887	FOXJ3	1252.39	0.732197	0.0275859	26.5425	3.13682e-155	7.67031e-153	1p34.2
5928	RBBP4	3540.32	0.747809	0.0282389	26.4815	1.58415e-154	3.8091e-152	1p35.1
8725	C19orf2	1178.12	0.640241	0.0242769	26.3724	2.84181e-153	6.72111e-151	19q12
80135	RPF1	449.664	0.81498	0.03099	26.2982	2.01207e-152	4.68195e-150	1p22.3
387590	psiTPTE22	827.435	4.25488	0.161926	26.2767	3.53721e-152	8.10022e-150	22q11.1
204	AK2	1066.68	0.998447	0.0382293	26.1173	2.32037e-150	5.23063e-148	1p35.1
339448	C1orf174	254.831	0.745455	0.028613	26.0531	1.24192e-149	2.7565e-147	1p36.32
4802	NFYC	838.976	0.56471	0.021728	25.99	6.43071e-149	1.4057e-146	1p34.2
79871	RPAP2	147.339	0.819374	0.0315281	25.9887	6.64244e-149	1.43031e-146	1p22.1
1266	CNN3	7076.35	1.24745	0.048073	25.9491	1.85928e-148	3.94468e-146	1p21.3
1810	DR1	694.936	0.795351	0.0307151	25.8945	7.683e-148	1.60641e-145	1p22.1
91408	BTF3L4	1159.36	0.704582	0.0272522	25.8541	2.18701e-147	4.50742e-145	1p32.3
64802	NMNAT1	180.036	0.76347	0.0295638	25.8245	4.71145e-147	9.57354e-145	1p36.22
79819	WDR78	60.8718	1.99118	0.0775818	25.6655	2.83853e-145	5.6877e-143	1p31.3
84902	CCDC123	311.567	0.869238	0.0339338	25.6157	1.01981e-144	2.01545e-142	19q13.11
8761	PABPC4	1676.8	0.76692	0.0299979	25.5658	3.662e-144	7.13941e-142	1p34.3
10163	WASF2	2880.4	0.993209	0.0388718	25.5509	5.36779e-144	1.03255e-141	1p36.11
1912	PHC2	3645.64	0.794293	0.0315366	25.1864	5.64609e-140	1.07179e-137	1p35.1
3633	INPP5B	433.489	0.713615	0.0283494	25.1721	8.10162e-140	1.51795e-137	1p34.3
26009	ZZZ3	581.882	0.906705	0.036368	24.9314	3.4009e-137	6.29035e-135	1p31.1
29914	UBIAD1	566.085	0.746034	0.03007	24.8099	7.01157e-136	1.28045e-133	1p36.22
79753	SNIP1	245.762	0.673743	0.0271924	24.7769	1.59111e-135	2.86937e-133	1p34.3
23028	KDM1A	1911.08	0.940284	0.0379787	24.7582	2.53097e-135	4.50793e-133	1p36.12
10487	CAP1	3988.18	0.799043	0.0322877	24.7476	3.28947e-135	5.78747e-133	1p34.2
134266	GRPEL2	302.341	-0.911496	0.0369577	-24.6632	2.65446e-134	4.61397e-132	5q32
7802	DNALI1	554.724	1.36207	0.0552738	24.6423	4.45422e-134	7.65013e-132	1p34.3
3399	ID3	4862.07	2.03697	0.082854	24.585	1.82766e-133	3.10207e-131	1p36.12
54879	ST7L	249.806	0.628855	0.0255797	24.5841	1.86932e-133	3.13589e-131	1p13.2
127396	ZNF684	69.3635	0.794537	0.0324495	24.4853	2.11808e-132	3.51236e-130	1p34.2
54802	TRIT1	301.339	1.08028	0.044322	24.3734	3.27471e-131	5.36866e-129	1p34.2
79971	WLS	5096.72	1.30852	0.0538275	24.3095	1.55423e-130	2.51943e-128	1p31.3
54874	FNBP1L	829.983	1.65861	0.0682997	24.2843	2.86911e-130	4.59919e-128	1p22.1
10390	CEPT1	481.908	0.621106	0.0256913	24.1758	4.00312e-129	6.34649e-127	1p13.3
55707	NECAP2	1245.8	1.0486	0.043384	24.1701	4.58767e-129	7.19416e-127	1p36.13
27095	TRAPPC3	841.419	0.802792	0.0332314	24.1576	6.20933e-129	9.63247e-127	1p34.3
9403	2020-09-15	1762.76	0.745351	0.0308985	24.1226	1.44982e-128	2.22517e-126	1p22.3
26292	MYCBP	140.986	1.00817	0.041893	24.0653	5.77327e-128	8.76747e-126	1p34.3
84196	USP48	906.475	0.583551	0.0242612	24.0529	7.79108e-128	1.17085e-125	1p36.12
1376	CPT2	546.57	0.741475	0.0308609	24.0264	1.47451e-127	2.18042e-125	1p32.3
1650	DDOST	2209.26	0.683376	0.028443	24.0262	1.48112e-127	2.18042e-125	1p36.12
2118	ETV4	255.89	-4.2314	0.176624	-23.9571	7.79499e-127	1.13594e-124	17q21.31
2150	F2RL1	97.7638	2.58579	0.108149	23.9096	2.43292e-126	3.50997e-124	5q13.3
55629	PNRC2	1073.89	0.730254	0.0306349	23.8373	1.37015e-125	1.95715e-123	1p36.11
54707	GPN2	204.791	0.614418	0.0258266	23.7901	4.22873e-125	5.98116e-123	1p36.11
23633	KPNA6	1463.15	0.701991	0.0295719	23.7385	1.44577e-124	2.02507e-122	1p35.2
51100	SH3GLB1	2182.41	0.760003	0.0320248	23.7317	1.69819e-124	2.35575e-122	1p22.3
34	ACADM	955.815	0.778204	0.0330445	23.5501	1.25103e-122	1.71891e-120	1p31.1
4524	MTHFR	700.349	0.657061	0.027931	23.5244	2.29603e-122	3.12498e-120	1p36.22
5394	EXOSC10	1056.25	0.82748	0.0353955	23.3781	7.13898e-121	9.62562e-119	1p36.22
54834	GDAP2	174.323	0.799285	0.0342368	23.3458	1.52126e-120	2.03215e-118	1p12
8668	EIF3I	2351.22	0.679772	0.0291382	23.3292	2.24035e-120	2.96528e-118	1p35.2
79947	DHDDS	561.716	0.561471	0.0240789	23.318	2.91409e-120	3.82196e-118	1p36.11
23334	KIAA0467	1015.49	0.768991	0.0329917	23.3086	3.62889e-120	4.71658e-118	1p34.2
51118	UTP11L	478.155	0.605499	0.0259788	23.3074	3.72871e-120	4.80304e-118	1p34.3
57639	CCDC146	182.867	1.62882	0.0701852	23.2075	3.82393e-119	4.88211e-117	7q11.23
54952	TRNAU1AP	235.403	0.783494	0.033876	23.1283	2.40574e-118	3.04452e-116	1p35.3
9927	MFN2	2886.98	0.688659	0.0297867	23.1197	2.93532e-118	3.68242e-116	1p36.22
79932	KIAA0319L	1862.41	0.555057	0.0241343	22.9986	4.80869e-117	5.9806e-115	1p34.3
5825	ABCD3	1443.83	0.717804	0.0314142	22.8496	1.47343e-115	1.81685e-113	1p21.3
55119	PRPF38B	965.125	0.71845	0.0315158	22.7965	4.9686e-115	6.07475e-113	1p13.3
6883	TAF12	297.13	0.735525	0.0322701	22.7928	5.40517e-115	6.55297e-113	1p35.3
5686	PSMA5	835.022	0.650962	0.0286272	22.7392	1.83365e-114	2.20451e-112	1p13.3
7412	VCAM1	1017.67	2.74033	0.12053	22.7357	1.98986e-114	2.37254e-112	1p21.2
55160	ARHGEF10L	2455.78	1.16442	0.0512876	22.7037	4.11868e-114	4.87051e-112	1p36.13
60672	MIIP	859.624	1.32034	0.0581683	22.6987	4.61493e-114	5.41297e-112	1p36.22
7813	EVI5	609.177	0.773229	0.0340689	22.696	4.90509e-114	5.70691e-112	1p22.1
25973	PARS2	134.233	0.748874	0.0330275	22.6743	8.04168e-114	9.28139e-112	1p32.3
79654	HECTD3	895.349	0.604235	0.0266907	22.6384	1.81323e-113	2.07614e-111	1p34.1
148137	C19orf55	51.2682	1.24096	0.0550119	22.5581	1.11885e-112	1.271e-110	19q13.12
27346	TMEM97	898.228	-1.35724	0.0601752	-22.5549	1.20336e-112	1.35632e-110	17q11.2
5226	PGD	2231.34	0.700177	0.0310694	22.5359	1.84529e-112	2.06372e-110	1p36.22
58529	MYOZ1	61.8426	-2.04832	0.0908939	-22.5352	1.87389e-112	2.07959e-110	10q22.2
9563	H6PD	1155.71	0.801249	0.0356779	22.4578	1.07312e-111	1.18182e-109	1p36.22
55920	RCC2	2122.26	0.895467	0.0398822	22.4528	1.20114e-111	1.30586e-109	1p36.13
30836	DNTTIP2	851.054	0.517654	0.0230553	22.4527	1.20385e-111	1.30586e-109	1p22.1
8289	ARID1A	2618.83	0.772561	0.0344602	22.4189	2.57284e-111	2.77002e-109	1p36.11
8915	BCL10	182.951	0.661563	0.0296528	22.3103	2.93681e-110	3.13847e-108	1p22.3
83941	TM2D1	319.998	0.720781	0.0323304	22.2942	4.20531e-110	4.46103e-108	1p31.3
28954	REM1	81.9213	3.53859	0.158819	22.2807	5.68159e-110	5.98308e-108	20q11.21
149175	MANEAL	1048.76	0.67903	0.030504	22.2603	8.95489e-110	9.36175e-108	1p34.3
339318	ZNF181	376.932	0.741317	0.0333508	22.2279	1.84594e-109	1.91593e-107	19q13.11
2787	GNG5	733.823	1.38348	0.0623916	22.1742	6.09372e-109	6.27958e-107	1p22.3
1114	CHGB	3175.15	-2.01179	0.0907421	-22.1704	6.62493e-109	6.77857e-107	20p12.3
64858	DCLRE1B	248.451	0.850221	0.0383681	22.1596	8.43508e-109	8.56993e-107	1p13.2
829	CAPZA1	1088.56	0.749014	0.0338405	22.1337	1.49853e-108	1.51184e-106	1p13.2
23318	ZCCHC11	695.356	0.918126	0.0415188	22.1135	2.34467e-108	2.34907e-106	1p32.3
515	ATP5F1	2386.31	0.621998	0.0281938	22.0615	7.40743e-108	7.37014e-106	1p13.2
51276	ZNF571	98.5401	0.821209	0.0373544	21.9843	4.07083e-107	4.02259e-105	19q13.12
9682	KDM4A	1111.26	0.768373	0.034952	21.9837	4.12854e-107	4.05187e-105	1p34.2-p34.1
546	ATRX	1712.27	-1.40999	0.0641839	-21.968	5.828e-107	5.68112e-105	Xq21.1
4893	NRAS	1104.91	0.73463	0.0334416	21.9676	5.88455e-107	5.69775e-105	1p13.2
2674	GFRA1	1409.7	-1.81933	0.0828761	-21.9524	8.20602e-107	7.89255e-105	10q25.3
2130-08-24	ZDHHC18	309.05	0.706979	0.0322694	21.9087	2.1485e-106	2.05274e-104	1p36.11
54680	ZNHIT6	506.599	0.588506	0.0268976	21.8795	4.07352e-106	3.86636e-104	1p22.3
6018	RLF	509.855	0.764048	0.0349885	21.8371	1.03072e-105	9.71909e-104	1p34.2
25949	SYF2	893.407	0.637086	0.0292182	21.8044	2.10598e-105	1.97292e-103	1p36.11
2119	ETV5	1750.3	-2.28821	0.104959	-21.8009	2.27658e-105	2.11898e-103	3q27.2
90993	CREB3L1	174.183	-3.09712	0.14216	-21.7861	3.14061e-105	2.90446e-103	11p11.2
3777	KCNK3	517.552	-2.19982	0.101068	-21.7657	4.90916e-105	4.51111e-103	2p23.3
84775	ZNF607	218.28	0.72609	0.0333628	21.7635	5.15019e-105	4.70264e-103	19q13.12
79830	ZMYM1	169.973	0.866934	0.0398548	21.7523	6.56739e-105	5.95898e-103	1p34.3
7222	TRPC3	79.0034	-1.83636	0.0845299	-21.7244	1.20568e-104	1.08714e-102	4q27
23673	STX12	2583.96	0.510909	0.0235696	21.6766	3.41085e-104	3.05642e-102	1p35.3
54665	RSBN1	541.606	0.79887	0.0368938	21.6532	5.66778e-104	5.04747e-102	1p13.2
2651	GCNT2	244.035	-1.73741	0.0803086	-21.6341	8.57604e-104	7.59059e-102	6p24.3-p24.2
54936	ADPRHL2	623.665	0.79633	0.0368113	21.6327	8.83982e-104	7.77635e-102	1p34.3
10250	SRRM1	1405.18	0.686216	0.0318054	21.5754	3.05537e-103	2.67151e-101	1p36.11
261734	NPHP4	366.941	0.986473	0.0457292	21.5721	3.28656e-103	2.85634e-101	1p36.31
9554	SEC22B	830.118	0.642752	0.0298009	21.5682	3.57308e-103	3.08675e-101	1p12
55094	GPATCH1	219.898	0.632969	0.0293728	21.5495	5.35212e-103	4.59613e-101	19q13.11
363	AQP6	126.628	-1.73979	0.0807947	-21.5335	7.56153e-103	6.45504e-101	12q13.12
219736	STOX1	665.323	2.02979	0.0943135	21.5217	9.74691e-103	8.27168e-101	10q22.1
3155	HMGCL	534.346	0.883824	0.0410749	21.5174	1.07079e-102	9.03409e-101	1p36.11
984	CDK11B	959.432	0.642559	0.0299162	21.4786	2.46626e-102	2.06865e-100	1p36.33
84328	LZIC	347.305	0.761828	0.0356456	21.3723	2.41949e-101	2.01768e-99	1p36.22
4520	MTF1	495.801	0.72803	0.0340819	21.3612	3.06673e-101	2.54274e-99	1p34.3
51154	MRTO4	811.767	0.783982	0.0368108	21.2976	1.19474e-100	9.84946e-99	1p36.13
192669	EIF2C3	107.577	1.08183	0.0508393	21.2794	1.7601e-100	1.44278e-98	1p34.3
85460	ZNF518B	245.998	1.84202	0.0868338	21.2131	7.22577e-100	5.88961e-98	4p16.1
84146	ZNF644	936.819	0.737423	0.0347698	21.2087	7.9361e-100	6.43226e-98	1p22.2
199870	FAM76A	206.642	0.751558	0.0354542	21.198	9.97159e-100	8.03688e-98	1p35.3
9295	SFRS11	2406.74	0.832233	0.0392919	21.1808	1.43606e-99	1.151e-97	1p31.1
85369	FAM40A	1076.73	0.576749	0.0273875	21.0588	1.89967e-98	1.51418e-96	1p13.3
128338	DRAM2	569.863	0.780008	0.037108	21.02	4.30849e-98	3.41531e-96	1p13.3
55900	ZNF302	1091.5	0.683339	0.032541	20.9993	6.65463e-98	5.24625e-96	19q13.11
79647	AKIRIN1	1465.07	0.677337	0.032309	20.9644	1.38776e-97	1.08811e-95	1p34.3
22900	CARD8	628.862	0.826315	0.039438	20.9522	1.79036e-97	1.39619e-95	19q13.33
389	RHOC	3495.55	1.14602	0.054713	20.9461	2.03591e-97	1.57915e-95	1p13.2
643837	LOC643837	148.152	0.766928	0.0366169	20.9447	2.09878e-97	1.6192e-95	1p36.33
54987	C1orf123	790.756	0.713625	0.0341966	20.8683	1.03947e-96	7.97686e-95	1p32.3
7431	VIM	18321.6	2.26477	0.108541	20.8656	1.10038e-96	8.39954e-95	10p13
4904	YBX1	6408.62	0.961318	0.046096	20.8547	1.38184e-96	1.04926e-94	1p34.2
5906	RAP1A	1017.1	0.791273	0.0379775	20.8353	2.07297e-96	1.5658e-94	1p13.2
553115	PEF1	1323.46	0.700981	0.033668	20.8204	2.82654e-96	2.12388e-94	1p35.2
55332	DRAM1	230.468	-1.24952	0.0600483	-20.8087	3.61353e-96	2.69844e-94	12q23.2
284613	CYB561D1	329.254	0.897329	0.0431233	20.8085	3.6286e-96	2.69844e-94	1p13.3
51058	ZNF691	190.824	0.759386	0.036567	20.767	8.61314e-96	6.3724e-94	1p34.2
79934	ADCK4	694.262	0.783258	0.0377916	20.7257	2.03073e-95	1.49476e-93	19q13.2
148867	SLC30A7	284.845	0.805599	0.0389548	20.6803	5.20857e-95	3.81442e-93	1p21.2
115209	OMA1	158.287	0.712195	0.0344678	20.6626	7.51452e-95	5.47535e-93	1p32.2-p32.1
2035	EPB41	767.558	1.08737	0.0527468	20.6149	2.01774e-94	1.46281e-92	1p35.3
23636	NUP62	1241.68	0.686261	0.033357	20.5732	4.76747e-94	3.43902e-92	19q13.33
4343	MOV10	477.965	0.981457	0.0477959	20.5343	1.06266e-93	7.62733e-92	1p13.2
55735	DNAJC11	1069.57	0.476867	0.0232514	20.5092	1.78165e-93	1.27247e-91	1p36.31
85300	ATCAY	5695.95	-1.46694	0.0716001	-20.488	2.7554e-93	1.95823e-91	19p13.3
26523	EIF2C1	1041.51	0.601107	0.0294308	20.4244	1.01484e-92	7.14971e-91	1p34.3
22955	SCMH1	446.34	0.678288	0.0332098	20.4244	1.01594e-92	7.14971e-91	1p34.2
387338	NSUN4	359.03	0.59352	0.0290724	20.4152	1.22463e-92	8.5766e-91	1p33
10465	PPIH	228.246	0.798439	0.0392	20.3684	3.19243e-92	2.22498e-90	1p34.2
83931	STK40	872.333	1.013	0.0497388	20.3664	3.32429e-92	2.30575e-90	1p34.3
473	RERE	3139.04	0.567611	0.0278826	20.3572	4.01145e-92	2.76905e-90	1p36.23
22905	EPN2	4847.97	-1.09236	0.0537741	-20.3139	9.6891e-92	6.65641e-90	17p11.2
26155	NOC2L	1583.44	0.733555	0.0361554	20.2889	1.6104e-91	1.1011e-89	1p36.33
1802	DPH2	420.306	0.580221	0.0286628	20.243	4.0967e-91	2.78788e-89	1p34.1
84967	LSM10	455.385	0.784983	0.0388871	20.1862	1.29409e-90	8.76518e-89	1p34.3
149420	PDIK1L	308.808	0.709505	0.0351674	20.1751	1.62091e-90	1.09275e-88	1p36.11
23169	SLC35D1	330.249	0.709889	0.0352038	20.1651	1.98341e-90	1.33092e-88	1p31.3
2782	GNB1	9664.35	0.600671	0.029805	20.1534	2.5136e-90	1.67888e-88	1p36.33
51668	HSPB11	199.212	0.822569	0.0408263	20.148	2.79977e-90	1.8614e-88	1p32.3
4853	NOTCH2	4107.81	1.17269	0.0582478	20.1328	3.8101e-90	2.52148e-88	1p12
222553	SLC35F1	1427.82	-1.65437	0.0822318	-20.1184	5.09099e-90	3.35377e-88	6q22.2-q22.31
8790	FPGT	175.995	0.875386	0.0435445	20.1032	6.91329e-90	4.53354e-88	1p31.1
23463	ICMT	1063.29	0.581338	0.0289444	20.0847	1.00486e-89	6.55976e-88	1p36.31
114883	OSBPL9	926.226	1.05954	0.0528601	20.0442	2.2669e-89	1.47318e-87	1p32.3
112950	MED8	344.953	0.558505	0.0279889	19.9545	1.36881e-88	8.8555e-87	1p34.2
9770	RASSF2	10828.4	-1.23966	0.0621581	-19.9437	1.70161e-88	1.09594e-86	20p13
4772	NFATC1	208.641	1.6036	0.0804199	19.9403	1.81908e-88	1.16639e-86	18q23
25841	ABTB2	414.791	-1.59513	0.0800003	-19.939	1.86587e-88	1.1911e-86	11p13
9710	KIAA0355	759.665	0.726594	0.0364613	19.9278	2.33432e-88	1.48358e-86	19q13.11
79693	YRDC	297.843	0.555432	0.0278827	19.9203	2.71097e-88	1.7154e-86	1p34.3
51611	DPH5	459.441	0.688108	0.0345504	19.9161	2.95141e-88	1.85939e-86	1p21.2
30819	KCNIP2	1455.71	-2.08284	0.104612	-19.9101	3.32794e-88	2.08748e-86	10q24.32
7398	USP1	838.578	0.663545	0.0333373	19.904	3.75937e-88	2.34789e-86	1p31.3
80201	HKDC1	117.315	-2.14468	0.107813	-19.8926	4.71811e-88	2.93397e-86	10q22.1
55508	SLC35E3	244.762	-0.755271	0.0380238	-19.8631	8.49217e-88	5.25822e-86	12q15
7389	UROD	1347.95	0.707825	0.0356421	19.8592	9.16884e-88	5.65294e-86	1p34.1
51253	MRPL37	834.984	0.62375	0.0314532	19.8311	1.60559e-87	9.85693e-86	1p32.3
11031	RAB31	10407.2	-1.0675	0.0539343	-19.7926	3.44777e-87	2.10767e-85	18p11.22
1589	CYP21A2	124.942	2.1933	0.110861	19.7843	4.06103e-87	2.47209e-85	6p21.33
10542	HBXIP	1019.71	0.713021	0.0361234	19.7385	1.00738e-86	6.10652e-85	1p13.3
3767	KCNJ11	739.681	-2.0561	0.104193	-19.7336	1.11048e-86	6.70331e-85	11p15.1
64769	MEAF6	1128.87	0.550339	0.0278958	19.7284	1.22925e-86	7.38934e-85	1p34.3
54896	PQLC2	283.981	0.702093	0.0356741	19.6807	3.15459e-86	1.88843e-84	1p36.13
90324	CCDC97	888.911	0.610704	0.0311027	19.6351	7.75565e-86	4.62359e-84	19q13.2
10298	PAK4	635.066	0.722248	0.036839	19.6055	1.3868e-85	8.23347e-84	19q13.2
122060	SLAIN1	3801.5	-1.23908	0.0632153	-19.6009	1.51908e-85	8.98187e-84	13q22.3
11079	RER1	1902.06	0.521013	0.0266003	19.5867	2.0071e-85	1.1819e-83	1p36.32
7705	ZNF146	1588.89	0.71866	0.0367129	19.5751	2.52041e-85	1.47813e-83	19q13.12
57685	CACHD1	819.591	1.1241	0.0575208	19.5425	4.78257e-85	2.79345e-83	1p31.3
5051	PAFAH2	237.817	0.514584	0.0263439	19.5333	5.71725e-85	3.32592e-83	1p36.11
55721	IQCC	92.5428	0.741694	0.0379772	19.53	6.10834e-85	3.53916e-83	1p35.2
55917	CTTNBP2NL	639.789	0.823789	0.0422061	19.5182	7.68502e-85	4.43487e-83	1p13.2
80095	ZNF606	389.479	0.717664	0.0368122	19.4952	1.20468e-84	6.92429e-83	19q13.43
8767	RIPK2	561.517	0.996085	0.0511777	19.4633	2.25047e-84	1.28839e-82	8q21.3
22847	ZNF507	533.267	0.625119	0.03212	19.462	2.30615e-84	1.31505e-82	19q13.11
388536	ZNF790	117.407	0.675221	0.0347381	19.4375	3.71785e-84	2.11171e-82	19q13.12
118424	UBE2J2	716.523	0.671869	0.0346077	19.4139	5.88956e-84	3.33211e-82	1p36.33
84306	PDCD2L	137.854	0.695558	0.0358661	19.3932	8.8056e-84	4.96244e-82	19q13.11
29101	SSU72	1836.53	0.693837	0.0357954	19.3834	1.06547e-83	5.98116e-82	1p36.33
200916	RPL22L1	411.674	-1.2056	0.0622534	-19.366	1.49462e-83	8.3577e-82	3q26.2
2232	FDXR	365.918	-1.27665	0.0659964	-19.3442	2.28082e-83	1.27048e-81	17q25.1
10459	MAD2L2	825.034	0.995009	0.0514624	19.3347	2.74245e-83	1.52174e-81	1p36.22
57709	SLC7A14	1113.17	-1.77847	0.0921135	-19.3074	4.65228e-83	2.57159e-81	3q26.2
51150	SDF4	1835.51	0.586397	0.0303721	19.3071	4.68168e-83	2.57796e-81	1p36.33
494115	RBMXL1	721.679	0.599283	0.031168	19.2275	2.17833e-82	1.19288e-80	1p22.2
25903	OLFML2B	331.833	2.06702	0.107504	19.2274	2.18285e-82	1.19288e-80	1q23.3
81573	ANKRD13C	613.378	0.478349	0.0248859	19.2217	2.43607e-82	1.32624e-80	1p31.1
10269	ZMPSTE24	1016.64	0.645625	0.0336503	19.1863	4.81793e-82	2.61309e-80	1p34.2
378708	APITD1	133.678	0.805151	0.0422254	19.0679	4.66321e-81	2.5197e-79	1p36.22
25950	RWDD3	213.523	0.674117	0.0353604	19.0642	5.01065e-81	2.69734e-79	1p21.3
79594	MUL1	691.56	0.528451	0.0277378	19.0516	6.36751e-81	3.41502e-79	1p36.12
208	AKT2	1811.01	0.605546	0.0318175	19.0318	9.29528e-81	4.96678e-79	19q13.2
49856	WDR8	415.357	0.739135	0.0388672	19.017	1.23455e-80	6.57227e-79	1p36.32
51231	VRK3	482.339	0.560972	0.0295138	19.0071	1.48981e-80	7.90204e-79	19q13.33
55631	LRRC40	395.873	0.663001	0.0348876	19.0039	1.58211e-80	8.36085e-79	1p31.1
10450	PPIE	644.972	0.609079	0.0320704	18.9919	1.98822e-80	1.04686e-78	1p34.2
23038	WDTC1	1345.39	0.610539	0.0321718	18.9774	2.62034e-80	1.37468e-78	1p36.11
4116	MAGOH	257.525	0.737444	0.0388882	18.9632	3.43837e-80	1.7973e-78	1p32.3
728215	FAM155A	889.669	-1.36208	0.0718392	-18.9602	3.63964e-80	1.89563e-78	13q33.3
4625	MYH7	1073.72	-1.88151	0.0992977	-18.9482	4.56923e-80	2.37123e-78	14q11.2
10236	HNRNPR	3031.37	0.454829	0.0240552	18.9077	9.84719e-80	5.09195e-78	1p36.12
1436	CSF1R	3877.93	1.7107	0.090495	18.9039	1.06021e-79	5.46274e-78	5q32
5195	PEX14	481.93	0.617059	0.0326437	18.9029	1.08039e-79	5.54689e-78	1p36.22
204851	HIPK1	2386.03	0.767524	0.0406043	18.9025	1.08724e-79	5.5623e-78	1p13.2
1677	DFFB	126.141	0.696056	0.0368431	18.8924	1.31658e-79	6.71179e-78	1p36.32
10893	MMP24	1008.88	-1.22785	0.0650062	-18.8882	1.42664e-79	7.24724e-78	20q11.22
374969	CCDC23	245.294	0.812964	0.0431186	18.8541	2.71701e-79	1.37538e-77	1p34.2
79898	ZNF613	81.6136	0.661566	0.0351038	18.846	3.1705e-79	1.59933e-77	19q13.41
10945	KDELR1	1464.06	0.67796	0.0359825	18.8414	3.45896e-79	1.73876e-77	19q13.33
116443	GRIN3A	388.888	-2.3963	0.127358	-18.8155	5.63951e-79	2.82504e-77	9q31.1
10430	TMEM147	981.199	0.753618	0.0400559	18.8141	5.78481e-79	2.8878e-77	19q13.12
10782	ZNF274	498.242	0.698585	0.0372748	18.7415	2.27339e-78	1.13097e-76	19q13.43
5098	PCDHGC3	32049.9	-0.830397	0.0443145	-18.7387	2.3944e-78	1.18708e-76	5q31.3
7596	ZNF45	233.692	0.687539	0.0366983	18.7349	2.57186e-78	1.27069e-76	19q13.31
140545	RNF32	54.8594	1.47633	0.0788112	18.7325	2.69211e-78	1.32557e-76	7q36.3
6833	ABCC8	893.64	-1.98633	0.106061	-18.7281	2.91967e-78	1.43273e-76	11p15.1
54413	NLGN3	4026.76	-0.962736	0.0514876	-18.6984	5.09965e-78	2.49399e-76	Xq13.1
10745	PHTF1	181.395	0.839065	0.0448799	18.6958	5.35669e-78	2.61084e-76	1p13.2
92799	SHKBP1	457.021	1.01524	0.0543097	18.6936	5.58347e-78	2.71222e-76	19q13.2
51075	TMX2	2958.77	-0.595897	0.0319155	-18.6711	8.51037e-78	4.1201e-76	11q12.1
80059	LRRTM4	440.072	-1.17366	0.0629865	-18.6335	1.7198e-77	8.2982e-76	2p12
55659	ZNF416	111.306	0.634688	0.0340656	18.6314	1.78913e-77	8.60392e-76	19q13.43
6522	SLC4A2	1605.35	0.859585	0.0462908	18.5692	5.70046e-77	2.73224e-75	7q36.1
63906	GPATCH3	384.833	0.598968	0.0322678	18.5624	6.47042e-77	3.09102e-75	1p36.11
283576	ZDHHC22	3593.03	-1.1943	0.0644316	-18.5359	1.06031e-76	5.04856e-75	14q24.3
751867	SNHG3-RCC1	208.475	1.25023	0.0674807	18.5272	1.24643e-76	5.91521e-75	NA
53358	SHC3	320.062	-2.63227	0.142124	-18.5209	1.40015e-76	6.62294e-75	9q22.1
2475	MTOR	1633.2	0.688339	0.0372091	18.4992	2.09536e-76	9.87901e-75	1p36.22
114034	TOE1	193.048	0.558971	0.0302202	18.4966	2.20002e-76	1.03387e-74	1p34.1
55083	KIF26B	205.436	-1.93256	0.104561	-18.4826	2.84965e-76	1.3348e-74	1q44
11022	TDRKH	381.187	-0.821492	0.0444566	-18.4785	3.07624e-76	1.43628e-74	1q21.3
55116	TMEM39B	253.051	0.629533	0.034104	18.4592	4.39735e-76	2.04647e-74	1p35.2
10775	POP4	378.473	0.577455	0.0313158	18.4397	6.30426e-76	2.92449e-74	19q12
148327	CREB3L4	218.213	-1.15805	0.0628172	-18.4352	6.85438e-76	3.16949e-74	1q21.3
343099	CCDC18	28.909	1.71236	0.0929622	18.42	9.08822e-76	4.189e-74	1p22.1
55624	POMGNT1	1784.65	0.543559	0.0295227	18.4116	1.06086e-75	4.87421e-74	1p34.1
80321	CEP70	408.923	0.727904	0.0395418	18.4085	1.12367e-75	5.14641e-74	3q22.3
10772	SFRS13A	1064.07	0.465097	0.0253102	18.3759	2.04944e-75	9.35673e-74	1p36.11
27130	INVS	191.9	-0.907757	0.0494025	-18.3747	2.09329e-75	9.52679e-74	9q31.1
90075	ZNF30	133.303	0.579949	0.0316013	18.352	3.17931e-75	1.44239e-73	19q13.11
5792	PTPRF	3508.15	0.995236	0.0542663	18.3399	3.97693e-75	1.79859e-73	1p34.2
147912	SIX5	135.517	1.2437	0.0679653	18.2991	8.41788e-75	3.79515e-73	19q13.32
58155	PTBP2	755.251	0.740807	0.0405181	18.2834	1.12287e-74	5.04664e-73	1p21.3
39	ACAT2	958.255	-1.21789	0.0666513	-18.2725	1.36927e-74	6.13494e-73	6q25.3
148413	LOC148413	418.528	0.676982	0.0370776	18.2585	1.76992e-74	7.90546e-73	1p36.33
10077	TSPAN32	17.3572	-1.53637	0.0842159	-18.2432	2.34193e-74	1.04281e-72	11p15.5
6390	SDHB	1004.86	0.546125	0.0300055	18.2008	5.08334e-74	2.25653e-72	1p36.13
9653	HS2ST1	1068.12	0.795633	0.0437365	18.1915	6.02855e-74	2.66791e-72	1p22.3
1536	CYBB	1054.94	1.79527	0.0987164	18.1861	6.64688e-74	2.93256e-72	Xp21.1-p11.4
9249	DHRS3	1082.31	1.46271	0.080518	18.1663	9.54326e-74	4.19758e-72	1p36.21
11329	STK38	535.544	0.681295	0.0375125	18.1618	1.03506e-73	4.53886e-72	6p21.31
10286	BCAS2	615.219	0.551119	0.0303681	18.148	1.33196e-73	5.8231e-72	1p13.2
84455	EFCAB7	208.452	0.628444	0.0346322	18.1462	1.37534e-73	5.99457e-72	1p31.3
9923	ZBTB40	828.567	0.601639	0.0332001	18.1216	2.15255e-73	9.35389e-72	1p36.12
64940	STAG3L4	229.443	-0.882265	0.0487114	-18.1121	2.55841e-73	1.10841e-71	7q11.21
50999	TMED5	1263.77	0.811274	0.0448027	18.1077	2.77111e-73	1.19697e-71	1p22.1
51538	ZCCHC17	1038.83	0.583124	0.0322066	18.1057	2.87287e-73	1.23722e-71	1p35.2
9026	HIP1R	6019.44	-1.40188	0.0774607	-18.098	3.30379e-73	1.41856e-71	12q24.31
127428	C1orf83	174.148	0.675707	0.0373367	18.0976	3.32582e-73	1.42379e-71	1p32.3
79033	ERI3	1451.4	0.600798	0.0332014	18.0955	3.45509e-73	1.47475e-71	1p34.1
84079	ANKRD27	526.873	0.563636	0.0312123	18.0581	6.80855e-73	2.89755e-71	19q13.11
55851	PSENEN	736.571	0.855887	0.0474771	18.0273	1.18853e-72	5.04323e-71	19q13.12
5151	PDE8A	824.639	1.53783	0.0853227	18.0237	1.27075e-72	5.37629e-71	15q25.3
157807	CLVS1	147.212	-2.31782	0.128756	-18.0016	1.89326e-72	7.98659e-71	8q12.2-q12.3
10277	UBE4B	1186.81	0.563338	0.0312975	17.9995	1.96727e-72	8.27459e-71	1p36.22
150622	LOC150622	949.221	-1.55406	0.0864934	-17.9674	3.50992e-72	1.47202e-70	2p25.2
29946	SERTAD3	169.923	1.12849	0.0628384	17.9586	4.11001e-72	1.7187e-70	19q13.2
9202	ZMYM4	1451.68	0.577126	0.0321464	17.9531	4.54195e-72	1.89384e-70	1p34.3
56063	C1orf91	123.044	0.779752	0.0434768	17.9349	6.2966e-72	2.6179e-70	1p35.2
375387	LRRC33	171.141	1.54644	0.0862403	17.9317	6.66521e-72	2.76319e-70	3q29
7392	USF2	3087.51	0.726649	0.0405585	17.9161	8.83351e-72	3.65161e-70	19q13.12
6487	ST3GAL3	448.998	0.700504	0.0392337	17.8547	2.65908e-71	1.09607e-69	1p34.1
11313	LYPLA2	591.254	0.745884	0.04181	17.8398	3.4663e-71	1.42474e-69	1p36.11
79651	RHBDF2	611.273	1.54226	0.0864702	17.8357	3.73201e-71	1.5296e-69	17q25.1
126375	ZNF792	57.2992	0.734189	0.0411678	17.834	3.84536e-71	1.57159e-69	19q13.11
11124	FAF1	628.257	0.495005	0.0277586	17.8325	3.95428e-71	1.61154e-69	1p32.3
5016	OVGP1	67.8921	1.4931	0.0837435	17.8295	4.17234e-71	1.69561e-69	1p13.2
204962	SLC44A5	225.186	1.52747	0.085697	17.8241	4.59743e-71	1.86312e-69	1p31.1
8659	ALDH4A1	2447.21	1.29407	0.0726982	17.8006	6.9916e-71	2.82543e-69	1p36.13
83596	BCL2L12	42.7815	1.27872	0.0719049	17.7835	9.48935e-71	3.8241e-69	19q13.33
55118	CRTAC1	1675.48	-1.42576	0.0802388	-17.769	1.22959e-70	4.9413e-69	10q24.2
7711	ZNF155	154.376	0.650382	0.0366519	17.7448	1.89009e-70	7.57452e-69	19q13.31
155185	AMZ1	289.482	-1.4974	0.084393	-17.7432	1.94625e-70	7.778e-69	7p22.3
1512	CTSH	2128.49	2.15658	0.121657	17.7267	2.60695e-70	1.03896e-68	15q25.1
10352	WARS2	166.723	0.747683	0.0422507	17.6964	4.473e-70	1.77774e-68	1p12
127943	FCRLB	42.5926	-1.1478	0.0649323	-17.6769	6.31631e-70	2.50345e-68	1q23.3
142686	ASB14	15.245	-0.949857	0.0537658	-17.6666	7.58717e-70	2.99891e-68	3p14.3
395	ARHGAP6	204.643	1.55648	0.0881416	17.6589	8.69154e-70	3.42603e-68	Xp22.2
100128239	LOC100128239	185.623	-1.21432	0.0688332	-17.6414	1.18429e-69	4.65551e-68	11q25
8556	CDC14A	134.378	1.05485	0.0598854	17.6145	1.90633e-69	7.47355e-68	1p21.2
492303	GEMIN8P4	27.8247	0.841594	0.0477949	17.6084	2.12227e-69	8.29757e-68	1p22.2
728621	CCDC30	71.7011	1.01837	0.0578398	17.6068	2.18595e-69	8.52345e-68	1p34.2
2297	FOXD1	159.028	2.01069	0.114215	17.6045	2.27431e-69	8.84405e-68	5q13.2
83539	CHST9	1257.35	1.90301	0.108375	17.5596	5.02705e-69	1.94961e-67	18q11.2
2067	ERCC1	872.518	0.681102	0.0388815	17.5174	1.0558e-68	4.08364e-67	19q13.32
1629	DBT	647.296	0.650082	0.0371292	17.5086	1.23118e-68	4.74925e-67	1p21.2
7565	ZNF17	130.332	0.698422	0.0399202	17.4955	1.55125e-68	5.96797e-67	19q13.43
203859	ANO5	292.818	-1.62677	0.0930346	-17.4856	1.84322e-68	7.07237e-67	11p14.3
79888	LPCAT1	2386.33	-1.23572	0.0706716	-17.4854	1.85011e-68	7.08e-67	5p15.33
10849	CD3EAP	511.811	0.647439	0.0370284	17.4849	1.8658e-68	7.12112e-67	19q13.32
23474	ETHE1	243.426	0.758202	0.0433769	17.4794	2.05717e-68	7.83082e-67	19q13.31
79707	NOL9	162.359	0.712887	0.0407923	17.476	2.182e-68	8.28412e-67	1p36.31
3151	HMGN2	3518.29	0.760086	0.0435088	17.4697	2.43661e-68	9.2265e-67	1p36.11
7100	TLR5	92.8751	1.61548	0.0925339	17.4583	2.97648e-68	1.12413e-66	1q41
10885	WDR3	704.149	0.717789	0.0411792	17.4309	4.81011e-68	1.81189e-66	1p12
389114	ZNF662	173.752	1.80628	0.103649	17.4268	5.16739e-68	1.94021e-66	3p22.1
26515	FXC1	710.248	-0.601377	0.034509	-17.4267	5.17767e-68	1.94021e-66	11p15.4
5704	PSMC4	1397.98	0.521459	0.0299677	17.4007	8.15583e-68	3.0483e-66	19q13.2
8574	AKR7A2	862.119	0.67108	0.0385969	17.3869	1.03749e-67	3.86767e-66	1p36.13
7035	TFPI	266.034	2.34735	0.135012	17.3863	1.04847e-67	3.89854e-66	2q32.1
222183	SRRM3	709.221	-1.68381	0.0971329	-17.3351	2.55677e-67	9.4824e-66	7q11.23
7709	ZBTB17	702.937	0.634872	0.0366479	17.3236	3.1228e-67	1.1552e-65	1p36.13
55970	GNG12	795.112	1.7051	0.0984413	17.3209	3.26935e-67	1.20631e-65	1p31.3
656	BMP8B	130.344	1.94646	0.112457	17.3084	4.06263e-67	1.49519e-65	1p34.2
7050	TGIF1	265.845	1.27534	0.073709	17.3023	4.51831e-67	1.65867e-65	18p11.31
64926	RASAL3	131.324	1.56076	0.0902277	17.298	4.87044e-67	1.7834e-65	19p13.12
57578	KIAA1409	981.809	-1.58052	0.0916774	-17.24	1.32967e-66	4.85651e-65	14q32.12
9698	PUM1	2251.26	0.54167	0.0314875	17.2027	2.53363e-66	9.23047e-65	1p35.2
79805	VASH2	54.7396	-1.58905	0.0924703	-17.1844	3.47274e-66	1.262e-64	1q32.3
57121	LPAR5	343.326	1.61147	0.0938633	17.1683	4.58975e-66	1.66373e-64	12p13.31
390980	ZNF805	242.285	0.59134	0.0344704	17.155	5.76658e-66	2.08507e-64	19q13.43
5184	PEPD	1601.51	0.663487	0.0387014	17.1438	6.99552e-66	2.52311e-64	19q13.11
84275	SLC25A33	455.81	0.980552	0.0572625	17.1238	9.86157e-66	3.54795e-64	1p36.22
29104	N6AMT1	344.347	-0.840297	0.0491218	-17.1064	1.32954e-65	4.77146e-64	21q21.3
3684	ITGAM	319.96	1.54976	0.0906085	17.1039	1.38681e-65	4.96462e-64	16p11.2
84924	ZNF566	279.987	0.648504	0.037956	17.0857	1.89771e-65	6.77681e-64	19q13.12
5351	PLOD1	1608.72	0.771293	0.0451693	17.0756	2.25532e-65	8.03394e-64	1p36.22
8634	RTCD1	400.763	0.560687	0.0328824	17.0513	3.4196e-65	1.21514e-63	1p21.2
22835	ZFP30	320.341	0.67274	0.0394543	17.0511	3.42859e-65	1.21534e-63	19q13.12
221938	MMD2	838.925	-1.73605	0.101852	-17.0448	3.8233e-65	1.35193e-63	7p22.1
84065	TMEM222	1186.31	0.601154	0.0352786	17.0402	4.13553e-65	1.45876e-63	1p36.11
8869	ST3GAL5	1666.52	-0.93163	0.0546735	-17.0399	4.1564e-65	1.46255e-63	2p11.2
8643	PTCH2	125.382	1.40692	0.082573	17.0385	4.25735e-65	1.49442e-63	1p34.1
6016	RIT1	565.509	0.523188	0.0307348	17.0227	5.57684e-65	1.95284e-63	1q22
339324	ZNF260	669.361	0.675243	0.0398525	16.9436	2.14751e-64	7.50172e-63	19q13.12
284306	ZNF547	85.4518	0.78107	0.046167	16.9184	3.29504e-64	1.14825e-62	19q13.43
338773	TMEM119	639.837	1.78414	0.105536	16.9056	4.09409e-64	1.42326e-62	12q23.3
64960	MRPS15	385.254	0.734619	0.0434796	16.8957	4.83695e-64	1.67747e-62	1p34.3
23341	DNAJC16	475.169	0.589461	0.0348971	16.8914	5.20682e-64	1.80141e-62	1p36.21
80352	RNF39	47.7651	1.03124	0.0611102	16.8751	6.8562e-64	2.36637e-62	6p22.1
55210	ATAD3A	646.206	0.743735	0.0440759	16.874	6.99228e-64	2.40758e-62	1p36.33
23213	SULF1	788.562	2.29041	0.135772	16.8695	7.54277e-64	2.59094e-62	8q13.2-q13.3
64782	AEN	398.577	-1.21464	0.072105	-16.8454	1.1338e-63	3.88537e-62	15q26.1
1954	MEGF8	3751.49	0.847333	0.0503258	16.8369	1.30812e-63	4.47209e-62	19q13.2
284370	ZNF615	230.361	0.666934	0.0396227	16.8321	1.4192e-63	4.84037e-62	19q13.41
9204	ZMYM6	397.223	0.413066	0.0245599	16.8187	1.77951e-63	6.05494e-62	1p34.3
9757	MLL4	1130.52	0.631412	0.0375828	16.8005	2.4183e-63	8.20914e-62	19q13.12
64121	RRAGC	319.752	0.741034	0.0441171	16.797	2.5677e-63	8.69582e-62	1p34.3
26470	SEZ6L2	2771.96	-1.66548	0.0991731	-16.7937	2.71573e-63	9.17559e-62	16p11.2
241	ALOX5AP	316.477	1.82329	0.108571	16.7935	2.72375e-63	9.18121e-62	13q12.3
8613	PPAP2B	4644.9	1.09821	0.0654115	16.7893	2.92271e-63	9.8289e-62	1p32.2
114548	NLRP3	168.043	1.48399	0.0884369	16.7802	3.4068e-63	1.14302e-61	1q44
23585	TMEM50A	1533.18	0.465374	0.0277393	16.7767	3.61459e-63	1.20992e-61	1p36.11
6850	SYK	477.343	1.49447	0.0890826	16.7762	3.64278e-63	1.21654e-61	9q22.2
29092	HSPC157	119.184	0.713945	0.0426335	16.7461	6.0468e-63	2.01471e-61	1p36.12
57470	LRRC47	1544.75	0.464463	0.0277529	16.7357	7.20565e-63	2.3953e-61	1p36.32
147929	ZNF565	72.199	0.609308	0.0364152	16.7322	7.63151e-63	2.53103e-61	19q13.12
57655	GRAMD1A	1200.1	0.557981	0.0333485	16.7318	7.68799e-63	2.54391e-61	19q13.11
260425	MAGI3	533.319	1.10432	0.0660216	16.7267	8.37608e-63	2.76526e-61	1p13.2
26121	PRPF31	1103.52	0.671941	0.0402144	16.709	1.12786e-62	3.715e-61	19q13.42
57085	AGTRAP	428.825	1.08994	0.0652488	16.7044	1.21697e-62	3.99938e-61	1p36.22
339559	ZNF642	140.602	0.589423	0.0352884	16.703	1.24616e-62	4.08599e-61	1p34.2
2038-08-02	DEF6	179.879	1.44468	0.0865853	16.6851	1.68185e-62	5.50206e-61	6p21.31
1524	CX3CR1	1703.47	2.00518	0.120235	16.6771	1.92188e-62	6.27307e-61	3p22.2
6618	SNAPC2	339.48	0.834654	0.050058	16.6737	2.03475e-62	6.62649e-61	19p13.2
55101	ATP5SL	596.112	0.522487	0.0313667	16.6573	2.67643e-62	8.69659e-61	19q13.2
115727	RASGRP4	66.282	1.54483	0.0927662	16.653	2.88043e-62	9.33841e-61	19q13.2
10228	STX6	1678.99	-0.482612	0.0289838	-16.6511	2.97116e-62	9.61096e-61	1q25.3
6135	RPL11	9324.67	0.86379	0.0518876	16.6473	3.16514e-62	1.02155e-60	1p36.11
140809	SRXN1	738.729	-0.811691	0.0487643	-16.6452	3.27809e-62	1.05565e-60	20p13
388650	FAM69A	936.492	1.02509	0.0616061	16.6394	3.61436e-62	1.16134e-60	1p22.1
3897	L1CAM	2157.71	-2.41393	0.145089	-16.6375	3.72609e-62	1.19459e-60	Xq28
2135	EXTL2	511.719	0.686302	0.0412995	16.6177	5.19027e-62	1.66031e-60	1p21.2
326625	MMAB	731.742	-0.838327	0.0505257	-16.5921	7.94985e-62	2.53744e-60	12q24.11
646405	TPTE2P1	121.085	-1.2989	0.078378	-16.5723	1.10542e-61	3.52052e-60	13q12.13
163786	SASS6	86.0478	0.733804	0.0442798	16.572	1.11064e-61	3.52934e-60	1p21.2
25850	ZNF345	69.0927	0.720674	0.0434937	16.5696	1.15541e-61	3.66353e-60	19q13.12
23269	MGA	756.178	0.727682	0.0439331	16.5634	1.28078e-61	4.05215e-60	15q15.1
374383	DKFZp686O24166	155.447	-1.76256	0.106507	-16.5488	1.63261e-61	5.15399e-60	11p15.1
57190	SEPN1	3584.09	0.688965	0.0416866	16.5273	2.33464e-61	7.35412e-60	1p36.11
64801	ARV1	391.264	-0.459962	0.0278323	-16.5262	2.37721e-61	7.47191e-60	1q42.2
1951	CELSR3	1473.33	-1.30091	0.0787667	-16.516	2.81584e-61	8.83135e-60	3p21.31
6518	SLC2A5	845.178	1.62052	0.0982016	16.502	3.55192e-61	1.11157e-59	1p36.23
23065	KIAA0090	1057.32	0.607457	0.0368171	16.4993	3.71044e-61	1.15867e-59	1p36.13
655	BMP7	2840.32	-0.851054	0.0515826	-16.4989	3.73877e-61	1.16499e-59	20q13.31
3400	ID4	7844.37	1.17768	0.0713975	16.4947	4.00389e-61	1.24492e-59	6p22.3
6723	SRM	1234.61	0.726101	0.0440303	16.4909	4.26324e-61	1.3227e-59	1p36.22
9325	TRIP4	173.446	-1.05068	0.063724	-16.488	4.47449e-61	1.38527e-59	15q22.31
134147	CMBL	718.386	-1.24244	0.0753564	-16.4875	4.51517e-61	1.39487e-59	5p15.2
8704	B4GALT2	1381.65	0.643332	0.0390227	16.4861	4.61694e-61	1.42326e-59	1p34.1
2882	GPX7	141.585	0.972594	0.0590005	16.4845	4.74157e-61	1.45856e-59	1p32.3
169981	SPIN3	565.209	-0.661017	0.0401403	-16.4677	6.26343e-61	1.92261e-59	Xp11.21
6470	SHMT1	330.214	0.887013	0.0539066	16.4546	7.77133e-61	2.3804e-59	17p11.2
23012	STK38L	1091.74	0.900294	0.0547241	16.4515	8.18307e-61	2.49818e-59	12p11.23
163126	EID2	318.176	0.636783	0.0387068	16.4514	8.19046e-61	2.49818e-59	19q13.2
140	ADORA3	746.974	1.51124	0.0919114	16.4423	9.5159e-61	2.89633e-59	1p13.2
148103	ZNF599	114.568	0.547392	0.033296	16.4402	9.8664e-61	2.99669e-59	19q13.11
55650	PIGV	255.21	0.583273	0.0354994	16.4305	1.15727e-60	3.50756e-59	1p36.11
54477	PLEKHA5	765.749	1.13639	0.0691822	16.426	1.24633e-60	3.76955e-59	12p12.3
63925	ZNF335	469.034	-0.550567	0.0335257	-16.4222	1.32651e-60	4.00366e-59	20q13.12
55640	FLVCR2	284.059	-1.38844	0.0846321	-16.4056	1.74447e-60	5.25416e-59	14q24.3
7844	RNF103	1368.01	-0.405934	0.0247466	-16.4036	1.80248e-60	5.41757e-59	2p11.2
51411	BIN2	190.52	1.37426	0.0837836	16.4025	1.83527e-60	5.50466e-59	12q13.13
10160	FARP1	2053.89	1.03312	0.0630172	16.3942	2.10243e-60	6.29289e-59	13q32.2
284309	ZNF776	354.559	0.634013	0.0386817	16.3905	2.23501e-60	6.67587e-59	19q13.43
53829	P2RY13	318.564	1.51007	0.0921887	16.3802	2.64709e-60	7.89041e-59	3q25.1
9903	KLHL21	1119.66	0.72006	0.0440241	16.356	3.93914e-60	1.17175e-58	1p36.31
2840	GPR17	2691.52	-1.97549	0.120866	-16.3445	4.76299e-60	1.4139e-58	2q14.3
284459	HKR1	589.478	0.496437	0.0303932	16.3338	5.67473e-60	1.6811e-58	19q13.12
4800	NFYA	939.573	-0.519405	0.0318008	-16.3331	5.74071e-60	1.69716e-58	6p21.1
7040	TGFB1	862.617	1.11666	0.0685599	16.2873	1.2139e-59	3.58136e-58	19q13.2
729993	SHISA9	555.055	-2.08933	0.128321	-16.282	1.32384e-59	3.89776e-58	16p13.12
1717	DHCR7	1452.67	-0.981514	0.0602827	-16.2819	1.32784e-59	3.90157e-58	11q13.4
126526	C19orf47	216.439	0.534169	0.0328135	16.2789	1.39276e-59	4.08402e-58	19q13.2
23403	FBXO46	296.503	0.707551	0.043498	16.2663	1.71195e-59	5.00979e-58	19q13.32
92211	CDHR1	1330.22	-1.21978	0.0749919	-16.2656	1.73263e-59	5.06005e-58	10q23.1
163087	ZNF383	74.4982	0.630452	0.0387693	16.2617	1.84694e-59	5.38299e-58	19q13.12
113277	TMEM106A	65.9159	1.47197	0.0905269	16.26	1.89649e-59	5.51625e-58	17q21.31
7773	ZNF230	80.4667	0.601462	0.0370052	16.2535	2.1108e-59	6.12726e-58	19q13.31
238	ALK	128.552	-1.90951	0.11751	-16.2498	2.24095e-59	6.492e-58	2p23.2-p23.1
125893	ZNF816A	48.2355	0.877638	0.0540117	16.249	2.26874e-59	6.55934e-58	19q13.41
79137	FAM134A	4655.49	-0.465304	0.0286387	-16.2474	2.33195e-59	6.72861e-58	2q35
374928	ZNF773	143.853	0.573999	0.0353321	16.2458	2.39151e-59	6.8867e-58	19q13.43
11338	U2AF2	3144.86	0.449225	0.0276557	16.2435	2.48417e-59	7.13351e-58	19q13.42
145837	LOC145837	46.1357	-1.4402	0.0886636	-16.2434	2.48711e-59	7.13351e-58	15q23
7576	ZNF28	219.611	0.721483	0.0444173	16.2433	2.49275e-59	7.13549e-58	19q13.41
9141	PDCD5	560.751	0.641855	0.039548	16.2298	3.1064e-59	8.87446e-58	19q13.11
861	RUNX1	251.614	1.73993	0.107221	16.2275	3.22257e-59	9.18815e-58	21q22.12
57574	2020-03-04	337.016	-2.34252	0.144615	-16.1983	5.1821e-59	1.4746e-57	2q35
81669	CCNL2	2091.62	1.15194	0.0711159	16.198	5.2096e-59	1.47951e-57	1p36.33
6001	RGS10	532.229	1.38841	0.085758	16.1899	5.94317e-59	1.68452e-57	10q26.11
3635	INPP5D	763.997	1.1989	0.0740579	16.1886	6.06738e-59	1.71635e-57	2q37.1
64857	PLEKHG2	606.118	0.926424	0.0572353	16.1862	6.30712e-59	1.78068e-57	19q13.2
159371	TMEM20	118.58	-0.792671	0.0489826	-16.1827	6.67934e-59	1.88209e-57	10q23.33
5538	PPT1	4450.46	0.533834	0.0330078	16.173	7.82572e-59	2.20081e-57	1p34.2
11315	PARK7	4070.32	0.556983	0.0344786	16.1545	1.05646e-58	2.96528e-57	1p36.23
2887	GRB10	826.269	-0.972897	0.0602699	-16.1423	1.28559e-58	3.6014e-57	7p12.1
1513	CTSK	171.644	-1.53583	0.0952249	-16.1285	1.60957e-58	4.50025e-57	1q21.3
25865	PRKD2	426.593	0.744317	0.0462225	16.1029	2.4329e-58	6.78905e-57	19q13.32
22844	FRMPD1	141.915	-1.3088	0.0812887	-16.1007	2.52438e-58	7.03074e-57	9p13.2
7462	LAT2	364.19	1.42997	0.0888813	16.0886	3.0687e-58	8.53026e-57	7q11.23
1435	CSF1	1144.38	1.17544	0.073089	16.0823	3.39659e-58	9.42357e-57	1p13.3
23095	KIF1B	10092.1	0.761683	0.0473928	16.0717	4.02759e-58	1.11528e-56	1p36.22
126147	NTN5	18.2458	1.53151	0.0953233	16.0665	4.38124e-58	1.21088e-56	19q13.33
3071	NCKAP1L	480.461	1.50095	0.0934483	16.0618	4.72449e-58	1.30326e-56	12q13.13-q13.2
90326	THAP3	404.061	0.768878	0.0478712	16.0614	4.75811e-58	1.31002e-56	1p36.31
50512	PODXL2	3096.56	-0.821081	0.0511266	-16.0597	4.88533e-58	1.34249e-56	3q21.3
10320	IKZF1	227.518	1.43799	0.0895683	16.0547	5.30067e-58	1.45385e-56	7p12.2
29933	GPR132	47.1003	1.53874	0.0958452	16.0544	5.32338e-58	1.45731e-56	14q32.33
148281	SYT6	493.079	1.14326	0.071225	16.0513	5.59462e-58	1.52867e-56	1p13.2
54518	APBB1IP	565.388	1.55162	0.0966852	16.0481	5.88974e-58	1.60626e-56	10p12.1
2077	ERF	1232.28	0.754564	0.0470628	16.0331	7.50044e-58	2.04168e-56	19q13.2
84962	JUB	112.27	1.18604	0.0740002	16.0276	8.20526e-58	2.22933e-56	14q11.2
284325	C19orf54	332.699	0.645708	0.040343	16.0055	1.17047e-57	3.17413e-56	19q13.2
23155	CLCC1	894.856	0.401781	0.0251643	15.9663	2.19497e-57	5.94125e-56	1p13.3
4925	NUCB2	561.507	-0.647028	0.040531	-15.9638	2.28526e-57	6.17405e-56	11p15.1
7805	LAPTM5	4076.84	1.40458	0.0880761	15.9474	2.97064e-57	8.01075e-56	1p35.2
55791	C1orf103	376.636	0.633615	0.0397591	15.9363	3.54521e-57	9.54229e-56	1p13.3
653519	GPR89A	553.269	-0.415678	0.0260964	-15.9286	4.01278e-57	1.07807e-55	1q21.1
56006	C19orf61	720.018	0.626014	0.0393123	15.9241	4.30968e-57	1.15568e-55	19q13.31
10327	AKR1A1	1378.72	0.58598	0.0368084	15.9197	4.62287e-57	1.23737e-55	1p34.1
9620	CELSR1	57.7026	2.15025	0.135186	15.9058	5.77509e-57	1.54291e-55	22q13.31
8569	MKNK1	457.039	0.932267	0.0586222	15.903	6.04431e-57	1.61185e-55	1p33
11326	VSIG4	1258.9	1.72515	0.108659	15.8767	9.19583e-57	2.44775e-55	Xq12
57419	SLC24A3	1368.89	-1.00948	0.0636219	-15.8669	1.07449e-56	2.85483e-55	20p11.23
79940	C6orf155	39.2118	-1.17292	0.07393	-15.8652	1.10324e-56	2.92581e-55	6q13
497190	CLEC18B	42.4724	1.76311	0.111207	15.8542	1.31451e-56	3.47971e-55	16q23.1
7414	VCL	1265.06	1.0672	0.0673318	15.8499	1.40782e-56	3.71989e-55	10q22.2
2901	GRIK5	1555.88	0.61374	0.0387464	15.8399	1.65064e-56	4.35354e-55	19q13.2
80271	ITPKC	411.832	0.957188	0.0604356	15.8381	1.69777e-56	4.46967e-55	19q13.2
55144	LRRC8D	1092.37	0.706336	0.0445981	15.8378	1.70718e-56	4.48625e-55	1p22.2
5995	RGR	252.876	-1.83327	0.115795	-15.832	1.87057e-56	4.90669e-55	10q23.1
340526	RGAG4	758.601	-0.746865	0.0471915	-15.8262	2.05093e-56	5.37002e-55	Xq13.1
23336	SYNM	2922.31	1.41202	0.0892409	15.8226	2.17411e-56	5.68222e-55	15q26.3
10969	EBNA1BP2	890.705	0.513398	0.0324611	15.8158	2.42046e-56	6.31465e-55	1p34.2
127544	RNF19B	413.452	0.703514	0.0445137	15.8045	2.89848e-56	7.54809e-55	1p35.1
22821	RASA3	1603.81	-0.722105	0.0456982	-15.8016	3.03165e-56	7.88065e-55	13q34
199857	ALG14	132.59	0.684674	0.0433702	15.7868	3.8385e-56	9.96008e-55	1p21.3
719	C3AR1	555.461	1.55075	0.0983041	15.7751	4.61872e-56	1.19631e-54	12p13.31
23305	ACSL6	900.72	-1.34918	0.0855496	-15.7708	4.94412e-56	1.27829e-54	5q31.1
400793	C1orf226	639.915	1.08036	0.068558	15.7584	6.01823e-56	1.55322e-54	1q23.3
114787	GPRIN1	1047.54	-1.13861	0.0722768	-15.7534	6.50547e-56	1.67597e-54	5q35.2
4624	MYH6	43.6722	-1.77847	0.113006	-15.7378	8.3289e-56	2.14191e-54	14q11.2
1945	EFNA4	37.9209	1.16909	0.0743362	15.7271	9.86321e-56	2.53197e-54	1q21.3
728661	SLC35E2	2732.6	0.554112	0.0352443	15.722	1.06825e-55	2.73741e-54	1p36.33
963	CD53	715.044	1.39881	0.0890758	15.7036	1.42822e-55	3.65335e-54	1p13.3
3661	IRF3	567.31	0.818455	0.052144	15.6961	1.60956e-55	4.10993e-54	19q13.33
390916	NUDT19	166.311	0.560116	0.0356966	15.691	1.74208e-55	4.44045e-54	19q13.11
79744	ZNF419	223.652	0.687406	0.0438136	15.6893	1.7894e-55	4.55303e-54	19q13.43
9406	ZRANB2	1439.73	0.488522	0.0311484	15.6837	1.95585e-55	4.9678e-54	1p31.1
2962	GTF2F1	2535.5	-0.441554	0.0281739	-15.6725	2.33314e-55	5.91567e-54	19p13.3
3156	HMGCR	2073.44	-0.96314	0.0614616	-15.6706	2.40265e-55	6.08124e-54	5q13.3
51284	TLR7	217.506	1.67089	0.106735	15.6545	3.0951e-55	7.82014e-54	Xp22.2
1296	COL8A2	159.344	1.62884	0.104079	15.65	3.31999e-55	8.37369e-54	1p34.3
834	CASP1	143.312	1.43485	0.0917844	15.6328	4.35277e-55	1.09594e-53	11q22.3
84433	CARD11	154.387	1.32076	0.0845469	15.6217	5.18368e-55	1.30287e-53	7p22.2
10954	PDIA5	73.4915	1.34752	0.0863827	15.5995	7.33953e-55	1.84152e-53	3q21.1
79149	ZSCAN5A	57.9611	0.663343	0.0425335	15.5958	7.77601e-55	1.94765e-53	19q13.43
2857	GPR34	735.537	1.497	0.0960088	15.5924	8.20541e-55	2.05164e-53	Xp11.4
10148	EBI3	110.834	1.36613	0.0876414	15.5878	8.81371e-55	2.19992e-53	19p13.3
169792	GLIS3	616.037	1.58083	0.101441	15.5837	9.3946e-55	2.34086e-53	9p24.2
9962	SLC23A2	3880.1	-0.5934	0.0380808	-15.5827	9.54808e-55	2.375e-53	20p13
7857	SCG2	3015.99	-1.83722	0.117929	-15.579	1.01117e-54	2.51087e-53	2q36.1
4038	LRP4	7138.15	-1.08611	0.069765	-15.5682	1.19802e-54	2.96973e-53	11p11.2
440278	CATSPER2P1	21.5462	-0.790859	0.0508073	-15.5659	1.24187e-54	3.07316e-53	15q15.3
128346	C1orf162	185.108	1.54128	0.0990593	15.5592	1.37784e-54	3.40379e-53	1p13.2
1054	CEBPG	997.725	0.626931	0.0403452	15.5392	1.88384e-54	4.64585e-53	19q13.11
55151	TMEM38B	201.478	-0.807693	0.0519946	-15.5342	2.03677e-54	5.01442e-53	9q31.2
55509	BATF3	45.7707	1.54012	0.0991743	15.5294	2.19415e-54	5.39269e-53	1q32.3
2104	ESRRG	131.055	-1.54751	0.099678	-15.5251	2.3477e-54	5.76025e-53	1q41
91523	FAM113B	65.0906	1.32313	0.0852861	15.514	2.79129e-54	6.83699e-53	12q13.11
10128	LRPPRC	3014.47	-0.475927	0.0306851	-15.51	2.96706e-54	7.25523e-53	2p21
4793	NFKBIB	508.566	0.829115	0.0534801	15.5032	3.29847e-54	8.05195e-53	19q13.2
6118	RPA2	1126.59	0.4852	0.0313075	15.4979	3.58512e-54	8.73692e-53	1p35.3
64763	ZNF574	457.606	0.497929	0.03215	15.4877	4.20139e-54	1.02215e-52	19q13.2
79608	RIC3	656.067	-0.771894	0.0498535	-15.4832	4.50297e-54	1.09368e-52	11p15.4
338761	C1QL4	173.347	2.43648	0.157441	15.4755	5.07561e-54	1.23069e-52	12q13.12
340267	COL28A1	200.801	2.6119	0.16879	15.4743	5.17612e-54	1.25295e-52	7p21.3
89958	C9orf140	1949.97	-1.55699	0.100652	-15.469	5.61485e-54	1.35687e-52	9q34.3
7769	ZNF226	378.949	0.684197	0.044247	15.4631	6.15431e-54	1.48475e-52	19q13.31
127700	OSCP1	159.1	0.819709	0.0530288	15.4578	6.68393e-54	1.60983e-52	1p34.3
6788	STK3	183.73	0.724465	0.0469015	15.4465	7.96173e-54	1.9144e-52	8q22.2
64393	ZMAT3	362.003	-1.14392	0.0740581	-15.4462	7.99903e-54	1.92017e-52	3q26.32
143282	FGFBP3	690.231	-1.42992	0.0926263	-15.4375	9.15659e-54	2.19439e-52	10q23.32
2582	GALE	252.48	0.605563	0.0392342	15.4346	9.58367e-54	2.29293e-52	1p36.11
6988	TCTA	1066.23	-0.560692	0.0363575	-15.4216	1.17125e-53	2.79761e-52	3p21.31
3784	KCNQ1	156.499	1.33152	0.0863549	15.4191	1.21775e-53	2.90387e-52	11p15.5-p15.4
84868	HAVCR2	520.603	1.42515	0.0924861	15.4093	1.41661e-53	3.37251e-52	5q33.3
23352	UBR4	3953.95	0.53947	0.0350293	15.4005	1.62332e-53	3.85826e-52	1p36.13
9241	NOG	385.722	-1.30737	0.0849729	-15.3857	2.0407e-53	4.84231e-52	17q22
285704	RGMB	3005.88	-0.989033	0.0642853	-15.3851	2.06165e-53	4.88398e-52	5q15
5742	PTGS1	341.287	1.39797	0.0908679	15.3847	2.07474e-53	4.90693e-52	9q33.2
51095	TRNT1	336.81	-0.422117	0.0274406	-15.3829	2.13157e-53	5.02754e-52	3p26.2
79673	ZNF329	292.844	0.524617	0.034104	15.3829	2.1327e-53	5.02754e-52	19q13.43
1429	CRYZ	362.694	0.966076	0.0628566	15.3695	2.62077e-53	6.16801e-52	1p31.1
80020	FOXRED2	1684.23	-0.527924	0.034371	-15.3596	3.0551e-53	7.17848e-52	22q12.3
57452	GALNTL1	830.217	-1.16161	0.0757125	-15.3424	3.98222e-53	9.3417e-52	14q24.1
51592	TRIM33	1126.05	0.56133	0.0366036	15.3354	4.43752e-53	1.03929e-51	1p13.2
27151	CPAMD8	118.114	-2.64896	0.172846	-15.3256	5.16017e-53	1.20658e-51	19p13.11
9379	NRXN2	6391.03	-0.725485	0.047339	-15.3253	5.1805e-53	1.20937e-51	11q13.1
389856	USP27X	248.136	-0.664911	0.043391	-15.3237	5.30905e-53	1.23738e-51	Xp11.23
642938	FAM196A	168.449	-1.63635	0.106891	-15.3086	6.70409e-53	1.56e-51	10q26.2
6404	SELPLG	989.109	1.39597	0.0912427	15.2995	7.70516e-53	1.79005e-51	12q24.11
90203	SNX21	539.884	-0.65192	0.0426328	-15.2915	8.71204e-53	2.02072e-51	20q13.12
57583	TMEM181	1349.3	-0.665192	0.0435167	-15.2859	9.49538e-53	2.19887e-51	6q25.3
1903	S1PR3	738.568	1.68146	0.110013	15.2842	9.74346e-53	2.25271e-51	9q22.1
80055	PGAP1	1296.66	-0.855643	0.0560055	-15.2778	1.07474e-52	2.48084e-51	2q33.1
91544	UBXN11	407.48	1.0485	0.0686593	15.2711	1.19162e-52	2.74624e-51	1p36.11
2209	FCGR1A	315.169	1.66879	0.109351	15.2608	1.39591e-52	3.21192e-51	1q21.2
1438	CSF2RA	321.074	1.43881	0.0942923	15.259	1.43349e-52	3.29315e-51	c(\Xp22.33\", \"Yp11.2\")"
1794	DOCK2	400.035	1.45968	0.0957627	15.2426	1.84268e-52	4.22645e-51	5q35.1
23544	SEZ6L	2942.43	-1.6483	0.108181	-15.2365	2.02563e-52	4.6387e-51	22q12.1
751071	METTL12	75.9847	0.697712	0.0457929	15.2362	2.03268e-52	4.64747e-51	11q12.3
162979	ZNF296	33.5449	1.3175	0.0864899	15.233	2.13628e-52	4.87661e-51	19q13.32
7626	ZNF75D	306.315	-0.536619	0.0352693	-15.2149	2.81593e-52	6.41793e-51	Xq26.3
6916	TBXAS1	416.546	1.34793	0.0885938	15.2147	2.82445e-52	6.42718e-51	7q34
10637	LEFTY1	30.6051	1.3765	0.0905752	15.1973	3.6856e-52	8.37356e-51	1q42.12
728642	CDK11A	489.514	0.701764	0.0461889	15.1934	3.91293e-52	8.87609e-51	1p36.33
942	CD86	239.605	1.45361	0.0956898	15.1909	4.06602e-52	9.20886e-51	3q13.33
4242	MFNG	326.244	1.17723	0.0775963	15.1712	5.48961e-52	1.24136e-50	22q13.1
64789	DEM1	122.148	0.592149	0.0390565	15.1613	6.3775e-52	1.43988e-50	1p34.2
284612	SYPL2	55.9647	1.42029	0.0937011	15.1576	6.74754e-52	1.52104e-50	1p13.3
9528	TMEM59	3297.34	0.496417	0.0327616	15.1524	7.30298e-52	1.64368e-50	1p32.3
5724	PTAFR	115.11	1.72344	0.113767	15.1489	7.70988e-52	1.73256e-50	1p35.3
5097	PCDH1	1388.25	-0.838915	0.0554051	-15.1415	8.62603e-52	1.93542e-50	5q31.3
339977	LRRC66	15.8734	1.69997	0.112314	15.1358	9.39977e-52	2.10575e-50	4q12
826	CAPNS1	3905.43	0.623229	0.0411777	15.1351	9.49957e-52	2.12481e-50	19q13.12
6146	RPL22	6354.64	0.644082	0.0425912	15.1224	1.15233e-51	2.57349e-50	1p36.31
729614	FLJ37453	234.213	0.651901	0.0431087	15.1223	1.15524e-51	2.57599e-50	1p36.21
55803	ADAP2	273.669	1.14656	0.0758204	15.1221	1.15814e-51	2.57848e-50	17q11.2
27092	CACNG4	4453.99	-1.29102	0.0853908	-15.119	1.21355e-51	2.69767e-50	17q24.2
10780	ZNF234	178.642	0.87355	0.057781	15.1183	1.22685e-51	2.72304e-50	19q13.31
79876	UBA5	1002.15	-0.318576	0.0210728	-15.1179	1.23359e-51	2.7338e-50	3q22.1
6051	RNPEP	682.603	0.560211	0.0370617	15.1156	1.27799e-51	2.82784e-50	1q32.1
55170	PRMT6	332.402	0.521886	0.0345454	15.1073	1.45052e-51	3.20469e-50	1p13.3
50814	NSDHL	568.732	-0.63055	0.0417455	-15.1046	1.51023e-51	3.33152e-50	Xq28
2898	GRIK2	1350.84	-1.06444	0.0704797	-15.1029	1.55044e-51	3.41498e-50	6q16.3
388561	ZNF761	165.974	0.644042	0.0426903	15.0864	1.9906e-51	4.37781e-50	19q13.42
2210	FCGR1B	338.245	1.56879	0.104024	15.0811	2.15638e-51	4.73518e-50	1p11.2
3394	IRF8	369.808	1.39369	0.0924482	15.0754	2.35032e-51	5.1532e-50	16q24.1
1846	DUSP4	77.2938	-2.09202	0.138771	-15.0753	2.35454e-51	5.15462e-50	8p12
593	BCKDHA	1085.89	0.615203	0.0408602	15.0563	3.14017e-51	6.86412e-50	19q13.2
54897	CASZ1	122.47	1.55138	0.103041	15.056	3.15492e-51	6.88594e-50	1p36.22
2556	GABRA3	453.449	-1.41928	0.0942805	-15.0538	3.25781e-51	7.09977e-50	Xq28
10657	KHDRBS1	2923.28	0.357061	0.0237223	15.0517	3.36426e-51	7.3207e-50	1p35.2
1441	CSF3R	320.644	1.34419	0.0894276	15.0311	4.59365e-51	9.9808e-50	1p34.3
64333	ARHGAP9	122.731	1.27659	0.084933	15.0306	4.62917e-51	1.00429e-49	12q13.3
64897	C12orf43	380.212	-0.45076	0.0300188	-15.0159	5.77338e-51	1.25064e-49	12q24.31
6547	SLC8A3	716.157	-1.14709	0.0763955	-15.0151	5.84488e-51	1.26423e-49	14q24.2
11100	HNRNPUL1	5515.46	0.529676	0.0352771	15.0147	5.88154e-51	1.27025e-49	19q13.2
53354	PANK1	247.712	-0.869727	0.0579348	-15.0122	6.11121e-51	1.31788e-49	10q23.31
9422	ZNF264	548.575	0.537204	0.0357849	15.012	6.12415e-51	1.3187e-49	19q13.43
387978	C14orf23	49.4261	-1.79405	0.119655	-14.9935	8.09637e-51	1.74078e-49	14q12
81704	DOCK8	492.936	1.41711	0.0945223	14.9923	8.24395e-51	1.76987e-49	9p24.3
7409	VAV1	185.136	1.42947	0.095352	14.9915	8.34229e-51	1.78832e-49	19p13.3
27306	HPGDS	108.839	1.52002	0.101468	14.9803	9.88187e-51	2.11522e-49	4q22.3
79177	ZNF576	254.591	0.476121	0.0317876	14.9782	1.01954e-50	2.1791e-49	19q13.31
79078	C1orf50	156.393	0.443699	0.029626	14.9767	1.04303e-50	2.22602e-49	1p34.2
54797	MED18	180.878	0.499857	0.0333814	14.9741	1.08387e-50	2.30975e-49	1p35.3
23152	CIC	2078.19	0.574152	0.0383445	14.9735	1.09373e-50	2.32731e-49	19q13.2
90321	ZNF766	254.416	0.545025	0.0364071	14.9703	1.14834e-50	2.43992e-49	19q13.41
55527	FEM1A	1215.7	-0.402925	0.0269187	-14.9683	1.18395e-50	2.51189e-49	19p13.3
342945	ZSCAN22	84.2644	0.552566	0.0369184	14.9673	1.20188e-50	2.54618e-49	19q13.43
127253	TYW3	312.472	0.536244	0.0358465	14.9595	1.35108e-50	2.85808e-49	1p31.1
2632	GBE1	462.983	0.769521	0.0514431	14.9587	1.36707e-50	2.88765e-49	3p12.2
56659	KCNK13	49.2392	1.43156	0.0957215	14.9555	1.43459e-50	3.02585e-49	14q32.11
7732	RNF112	1163.66	-0.784679	0.052481	-14.9517	1.51908e-50	3.19938e-49	17p11.2
7582	ZNF33B	391.647	-0.73089	0.0489249	-14.939	1.83653e-50	3.86233e-49	10q11.21
283932	NCRNA00095	54.8552	-1.27862	0.0856034	-14.9366	1.90578e-50	4.00214e-49	16p11.2
945	CD33	88.8214	1.35645	0.0908363	14.9329	2.01227e-50	4.21962e-49	19q13.41
286	ANK1	362.149	-1.47355	0.0987478	-14.9223	2.35934e-50	4.94023e-49	8p11.21
54677	CROT	423.812	0.775034	0.0519391	14.922	2.37127e-50	4.95801e-49	7q21.12
2012	EMP1	1915.04	1.75329	0.117508	14.9205	2.4233e-50	5.05948e-49	12p13.1
6301	SARS	3180.44	0.501858	0.0336599	14.9097	2.85052e-50	5.94284e-49	1p13.3
203328	SUSD3	96.2542	1.55897	0.104585	14.9062	3.00397e-50	6.25372e-49	9q22.31
1491	CTH	130.358	0.807224	0.054168	14.9022	3.18697e-50	6.62513e-49	1p31.1
79626	TNFAIP8L2	121.182	1.36535	0.0917018	14.889	3.88384e-50	8.06219e-49	1q21.3
6529	SLC6A1	4841.56	-0.945522	0.063522	-14.885	4.12746e-50	8.55558e-49	3p25.3
55214	LEPREL1	108.608	1.37785	0.0926108	14.8779	4.58699e-50	9.49448e-49	3q28
124817	CNTD1	41.1803	-0.757024	0.0508901	-14.8757	4.74258e-50	9.80247e-49	17q21.2-q21.31
256126	SYCE2	52.5201	-1.38386	0.0930376	-14.8742	4.84399e-50	9.99775e-49	19p13.13
1842	ECM2	319.396	1.71791	0.115498	14.8739	4.86596e-50	1.00287e-48	9q22.31
1503	CTPS	431.144	0.781586	0.0525805	14.8645	5.59917e-50	1.15234e-48	1p34.2
283927	NUDT7	129.266	-0.909078	0.0611659	-14.8625	5.77272e-50	1.18637e-48	16q23.1
221472	FGD2	233.259	1.32256	0.0889895	14.862	5.81399e-50	1.19315e-48	6p21.2
54440	SASH3	297.427	1.4121	0.0950659	14.8539	6.56269e-50	1.34489e-48	Xq26.1
2020	EN2	27.0228	1.8083	0.121744	14.8533	6.61956e-50	1.35462e-48	7q36.3
27112	FAM155B	165.25	-0.971346	0.0653987	-14.8527	6.68284e-50	1.36563e-48	Xq13.1
9149	DYRK1B	442.789	0.631527	0.0425392	14.8457	7.41274e-50	1.51264e-48	19q13.2
6886	TAL1	237.835	1.0388	0.0701208	14.8144	1.18181e-49	2.40818e-48	1p33
5336	PLCG2	193.314	1.17786	0.0795452	14.8074	1.31221e-49	2.67014e-48	16q23.3
54953	C1orf27	637.346	-0.469085	0.0317234	-14.7867	1.78465e-49	3.62635e-48	1q31.1
80231	CXorf21	40.0643	1.66168	0.112382	14.786	1.80229e-49	3.65705e-48	Xp21.2
474343	SPIN2B	169.961	-0.509304	0.0344498	-14.784	1.85922e-49	3.76727e-48	Xp11.21
6510	SLC1A5	333.223	1.32422	0.0896242	14.7753	2.11442e-49	4.27836e-48	19q13.32
55929	DMAP1	1014.16	0.609784	0.0412795	14.7721	2.21794e-49	4.48155e-48	1p34.1
2239	GPC4	674.497	1.20617	0.081724	14.759	2.69203e-49	5.43188e-48	Xq26.2
3590	IL11RA	465.075	-1.1819	0.0800923	-14.7567	2.78617e-49	5.61398e-48	9p13.3
1026	CDKN1A	2007.65	-1.73916	0.117899	-14.7513	3.01861e-49	6.07385e-48	6p21.2
57456	KIAA1143	957.947	-0.457721	0.0310364	-14.7478	3.17638e-49	6.3824e-48	3p21.31
151556	GPR155	1026.83	-0.957131	0.0649248	-14.7421	3.45622e-49	6.93503e-48	2q31.1
80818	ZNF436	677.954	0.846681	0.0574348	14.7416	3.48422e-49	6.9815e-48	1p36.12
1463	NCAN	15869.9	-1.27905	0.086804	-14.7349	3.84931e-49	7.70217e-48	19p13.11
90853	SPOCD1	355.587	2.96504	0.201228	14.7348	3.85456e-49	7.70217e-48	1p35.2
199	AIF1	667.319	1.37106	0.0930845	14.7292	4.18514e-49	8.35118e-48	6p21.33
7408	VASP	493.076	0.75813	0.0514758	14.7279	4.2685e-49	8.50575e-48	19q13.32
79656	BEND5	235.041	0.554761	0.0376699	14.7269	4.33123e-49	8.61884e-48	1p33
25938	HEATR5A	1443.15	0.828946	0.0563103	14.721	4.72407e-49	9.38762e-48	14q12
25959	KANK2	892.013	1.04744	0.0711662	14.7182	4.92938e-49	9.78214e-48	19p13.2
57343	ZNF304	292.72	0.576134	0.0391468	14.7173	4.99442e-49	9.8976e-48	19q13.43
4094	MAF	1027.08	1.00037	0.0679888	14.7138	5.2601e-49	1.04098e-47	16q23.2
720	C4A	10989.6	1.66946	0.113535	14.7043	6.04858e-49	1.19538e-47	6p21.33
284996	RNF149	286.322	0.946689	0.0644008	14.6999	6.45147e-49	1.27326e-47	2q11.2
6202	RPS8	12043.7	0.797274	0.054258	14.6941	7.02972e-49	1.38549e-47	1p34.1
399669	ZNF321	12.0115	0.987649	0.0672223	14.6923	7.22417e-49	1.42187e-47	19q13.41
81857	MED25	870.998	0.558409	0.0380404	14.6794	8.7391e-49	1.7177e-47	19q13.33
10859	LILRB1	154.307	1.54272	0.10529	14.6522	1.30511e-48	2.56174e-47	19q13.42
240	ALOX5	217.627	1.49643	0.102131	14.652	1.30717e-48	2.56231e-47	10q11.21
90624	LYRM7	869.757	-0.500271	0.0341519	-14.6484	1.37888e-48	2.6992e-47	5q23.3-q31.1
6674	SPAG1	142.25	1.10736	0.0756072	14.6462	1.42403e-48	2.7838e-47	8q22.2
54988	ACSM5	276.215	1.6082	0.109842	14.641	1.53692e-48	2.99715e-47	16p12.3
29998	GLTSCR1	296.025	0.715528	0.0488714	14.641	1.53732e-48	2.99715e-47	19q13.33
4168	MCF2	132.293	-1.58285	0.108124	-14.6393	1.57721e-48	3.07076e-47	Xq27.1
128344	C1orf88	189.264	1.46686	0.100207	14.6384	1.59849e-48	3.10802e-47	1p13.2
57705	WDFY4	231.475	1.46634	0.100215	14.6319	1.75725e-48	3.41209e-47	10q11.23
116115	ZNF526	163.144	0.513736	0.0351402	14.6196	2.1067e-48	4.08512e-47	19q13.2
79171	RBM42	1258.36	0.691186	0.0472994	14.613	2.32135e-48	4.49532e-47	19q13.12
84733	CBX2	184.782	1.31057	0.0897094	14.609	2.46108e-48	4.75951e-47	17q25.3
55719	FAM178A	1277.36	-0.48255	0.0330319	-14.6086	2.47487e-48	4.77978e-47	10q24.31
1141	CHRNB2	704.947	-1.32189	0.0905493	-14.5986	2.86766e-48	5.53098e-47	1q21.3
8565	YARS	1940.91	0.53144	0.0364066	14.5974	2.91951e-48	5.62346e-47	1p35.1
54973	CPSF3L	1505.07	0.542267	0.0371566	14.5941	3.06141e-48	5.88892e-47	1p36.33
57512	GPR158	1538.23	-1.05525	0.0723183	-14.5917	3.17138e-48	6.09233e-47	10p12.1
2533	FYB	463.717	1.48264	0.101619	14.5902	3.24252e-48	6.22072e-47	5p13.1
387509	GPR153	407.144	1.30471	0.0894381	14.5878	3.35665e-48	6.43112e-47	1p36.31
23176	2020-09-08	6754.89	-0.568504	0.0389875	-14.5817	3.67396e-48	7.02974e-47	5q31.1
137994	LETM2	72.6709	-0.665507	0.045641	-14.5814	3.69127e-48	7.05351e-47	8p11.23
5777	PTPN6	358.44	1.24593	0.0854785	14.5759	3.99566e-48	7.62505e-47	12p13.31
2000	ELF4	79.2179	1.25267	0.0860541	14.5568	5.29066e-48	1.0083e-46	Xq26.1
8891	EIF2B3	357.261	0.485653	0.0333634	14.5565	5.31324e-48	1.01127e-46	1p34.1
64131	XYLT1	1310.35	-1.2368	0.0849815	-14.5537	5.53201e-48	1.05152e-46	16p12.3
6814	STXBP3	911.513	0.583791	0.0401168	14.5523	5.64764e-48	1.07209e-46	1p13.3
503542	SPRN	400.188	-1.0896	0.0748786	-14.5516	5.70674e-48	1.08188e-46	10q26.3
85236	HIST1H2BK	158.945	1.12135	0.0770961	14.5448	6.29743e-48	1.1923e-46	6p22.1
2357	FPR1	361.319	1.89542	0.130369	14.5389	6.86712e-48	1.29845e-46	19q13.41
3689	ITGB2	1523.69	1.44343	0.0992983	14.5363	7.13371e-48	1.3471e-46	21q22.3
115761	ARL11	36.134	1.30199	0.0896428	14.5243	8.50584e-48	1.6041e-46	13q14.2
11006	LILRB4	560.954	1.45857	0.10044	14.5217	8.82694e-48	1.66248e-46	19q13.42
10768	AHCYL1	15486	1.1757	0.0810217	14.511	1.03232e-47	1.94175e-46	1p13.3
695	BTK	156.276	1.31195	0.0904308	14.5078	1.08128e-47	2.0312e-46	Xq22.1
84913	ATOH8	2140.06	-1.22467	0.0844253	-14.506	1.11025e-47	2.08292e-46	2p11.2
10964	IFI44L	1442.88	1.93076	0.133132	14.5026	1.16592e-47	2.18452e-46	1p31.1
255928	SYT14	83.5446	-1.42048	0.0979613	-14.5005	1.20357e-47	2.25213e-46	1q32.2
57156	TMEM63C	508.541	-1.0904	0.0752078	-14.4985	1.23878e-47	2.31501e-46	14q24.3
3059	HCLS1	919.417	1.39306	0.0962008	14.4808	1.60231e-47	2.9905e-46	3q13.33
653639	LYPLA2P1	30.1768	0.684465	0.0472676	14.4806	1.60622e-47	2.99391e-46	6p21.32
253982	ASPHD1	648.033	-1.29426	0.0893796	-14.4805	1.60924e-47	2.99568e-46	16p11.2
132	ADK	406.934	0.582282	0.0402135	14.4798	1.62628e-47	3.02349e-46	c(\10q22.2\", \"10q11-q24\")"
84970	C1orf94	100.848	0.919937	0.0635477	14.4763	1.70973e-47	3.17456e-46	1p35.1
3903	LAIR1	396.874	1.43112	0.0988815	14.4731	1.79235e-47	3.32368e-46	19q13.42
2124	EVI2B	303.178	1.40714	0.0972507	14.4692	1.89725e-47	3.51369e-46	17q11.2
65975	STK33	295.567	0.820973	0.0567436	14.4681	1.92689e-47	3.564e-46	11p15.4
199990	C1orf86	498.258	0.870397	0.0602102	14.456	2.29878e-47	4.24642e-46	1p36.33
10691	GMEB1	112.635	0.538077	0.0372284	14.4534	2.38605e-47	4.40199e-46	1p35.3
126789	PUSL1	142.262	0.727886	0.0503681	14.4513	2.45939e-47	4.5315e-46	1p36.33
23435	TARDBP	3157.85	0.250579	0.0173574	14.4364	3.05337e-47	5.61874e-46	1p36.22
347734	SLC35B2	1265.62	-0.44507	0.0308584	-14.423	3.71037e-47	6.81905e-46	6p21.1
83743	GRWD1	437.725	0.524852	0.0363956	14.4208	3.83113e-47	7.03202e-46	19q13.33
2634	GBP2	974.533	2.15899	0.149766	14.4158	4.11503e-47	7.54353e-46	1p22.2
718	C3	9228.97	1.70404	0.118209	14.4155	4.13626e-47	7.57283e-46	19p13.3
27173	SLC39A1	1592.52	0.545807	0.0378695	14.4128	4.29742e-47	7.8567e-46	1q21.3
2769	GNA15	108.437	1.22518	0.0850064	14.4128	4.30221e-47	7.8567e-46	19p13.3
6884	TAF13	166.391	0.674142	0.0467782	14.4115	4.38341e-47	7.99488e-46	1p13.3
6322	SCML1	175.799	-0.803155	0.0557315	-14.4112	4.40293e-47	8.02034e-46	Xp22.13
401127	LOC401127	15.6231	0.925025	0.0641895	14.4108	4.4228e-47	8.04638e-46	4p14
6039	RNASE6	224.459	1.31534	0.0913677	14.3961	5.47588e-47	9.94968e-46	14q11.2
203286	ANKS6	583.754	-0.673297	0.0467705	-14.3957	5.50249e-47	9.98547e-46	9q22.33
25875	LETMD1	1069.65	-0.569337	0.0395705	-14.3879	6.16414e-47	1.11721e-45	12q13.12
8495	PPFIBP2	536.226	-0.917715	0.0637898	-14.3866	6.28534e-47	1.13775e-45	11p15.4
85415	RHPN2	494.7	1.16596	0.0810733	14.3816	6.75319e-47	1.22091e-45	19q13.11
284739	NCRNA00176	77.628	-1.61175	0.112097	-14.3782	7.09217e-47	1.28058e-45	20q13.33
23013	SPEN	3000.3	0.610525	0.0424729	14.3745	7.48512e-47	1.34985e-45	1p36.21-p36.13
83939	EIF2A	1527.49	-0.54133	0.0376655	-14.3721	7.74872e-47	1.39564e-45	3q25.1
91694	LONRF1	603.746	-0.547992	0.0381484	-14.3647	8.61305e-47	1.54938e-45	8p23.1
284695	ZNF326	533.967	0.475442	0.0330983	14.3646	8.63467e-47	1.55134e-45	1p22.2
220929	ZNF438	313.921	0.555394	0.038669	14.3628	8.86195e-47	1.59019e-45	10p11.23
6813	STXBP2	229.092	1.17227	0.0816716	14.3535	1.01267e-46	1.81488e-45	19p13.2
1414	CRYBB1	45.5595	1.57882	0.109998	14.3532	1.01754e-46	1.82135e-45	22q12.1
79663	HSPBAP1	167.208	0.632712	0.0440881	14.3511	1.0485e-46	1.87444e-45	3q21.1
9696	CROCC	581.025	1.0013	0.0697775	14.35	1.0661e-46	1.90353e-45	1p36.13
3055	HCK	340.183	1.28503	0.0895521	14.3495	1.07232e-46	1.91229e-45	20q11.21
85416	ZIC5	61.3885	1.37883	0.096094	14.3487	1.08513e-46	1.93275e-45	13q32.3
10870	HCST	95.0911	1.45135	0.101183	14.3439	1.16371e-46	2.07014e-45	19q13.12
114784	CSMD2	676.507	0.985067	0.0686828	14.3423	1.19098e-46	2.11604e-45	1p35.1
754	PTTG1IP	9970.61	0.675384	0.0471023	14.3387	1.25447e-46	2.2261e-45	21q22.3
79760	GEMIN7	157.918	0.556434	0.0388191	14.334	1.34151e-46	2.37764e-45	19q13.32
3276	PRMT1	1866.04	0.563516	0.0393446	14.3226	1.58158e-46	2.79969e-45	19q13.33
7039	TGFA	342.147	-1.16822	0.0816213	-14.3127	1.82407e-46	3.22498e-45	2p13.3
90522	YIF1B	725.119	0.600019	0.0419441	14.3052	2.03059e-46	3.58572e-45	19q13.2
6494	SIPA1	663.894	0.960874	0.0671731	14.3045	2.05246e-46	3.6199e-45	11q13.1
4849	CNOT3	788.465	0.507993	0.0355142	14.3039	2.06787e-46	3.64262e-45	19q13.42
161742	SPRED1	1427.62	-0.904667	0.0632497	-14.3031	2.09269e-46	3.68186e-45	15q14
26996	GPR160	43.3826	1.2179	0.0851751	14.2987	2.22854e-46	3.9161e-45	3q26.2
10287	RGS19	287.092	0.863089	0.0603837	14.2934	2.40579e-46	4.22243e-45	20q13.33
79958	DENND1C	79.9804	1.27222	0.0891084	14.2772	3.03681e-46	5.32346e-45	19p13.3
55032	SLC35A5	1212.84	-0.525841	0.0368848	-14.2563	4.09503e-46	7.16978e-45	3q13.2
7096	TLR1	111.924	1.404	0.0985632	14.2447	4.83648e-46	8.45768e-45	4p14
257106	ARHGAP30	332.462	1.11985	0.0786248	14.2429	4.95943e-46	8.66219e-45	1q23.3
284759	SIRPB2	67.0757	1.50656	0.10579	14.2411	5.08878e-46	8.87736e-45	20p13
5876	RABGGTB	927.369	0.529355	0.037189	14.2342	5.61982e-46	9.79193e-45	1p31.1
148423	C1orf52	459.884	0.428783	0.0301332	14.2296	6.00223e-46	1.04456e-44	1p22.3
27143	KIAA1274	1411.46	0.835352	0.058715	14.2272	6.20954e-46	1.07934e-44	10q22.1
64170	CARD9	82.3112	1.3489	0.0948258	14.225	6.41194e-46	1.11318e-44	9q34.3
3104	ZBTB48	334.326	0.596852	0.0419598	14.2244	6.46958e-46	1.12184e-44	1p36.31
9619	ABCG1	1004.4	-0.786326	0.0552896	-14.222	6.69606e-46	1.15971e-44	21q22.3
51012	SLMO2	965.146	-0.695032	0.0488955	-14.2146	7.43438e-46	1.28604e-44	20q13.32
64092	SAMSN1	212.308	1.40042	0.0985783	14.2062	8.38658e-46	1.44902e-44	21q11.2
4066	LYL1	137.209	1.24462	0.0876308	14.203	8.78173e-46	1.51548e-44	19p13.13
85477	SCIN	536.296	2.08319	0.146769	14.1936	1.00333e-45	1.7294e-44	7p21.3
3594	IL12RB1	32.6537	1.46651	0.103374	14.1865	1.11106e-45	1.9128e-44	19p13.11
64777	RMND5B	758.283	-0.397266	0.0280064	-14.1848	1.13743e-45	1.95586e-44	5q35.3
150568	LOC150568	186.882	-1.25794	0.0886984	-14.1822	1.18034e-45	2.02723e-44	2q12.1
9731	KIAA0562	573.834	0.502692	0.0354746	14.1705	1.3956e-45	2.39409e-44	1p36.32
80143	SIKE1	634.095	0.481478	0.0339796	14.1696	1.41281e-45	2.42074e-44	1p13.2
113691	MGC16703	49.1072	-0.881053	0.0621927	-14.1665	1.47677e-45	2.52732e-44	22q11.21
4542	MYO1F	443.565	1.27519	0.0900183	14.1659	1.48884e-45	2.54496e-44	19p13.2
814	CAMK4	89.323	-2.08144	0.146955	-14.1638	1.53446e-45	2.61984e-44	5q22.1
5714	PSMD8	1829.58	0.468708	0.033093	14.1633	1.54488e-45	2.6345e-44	19q13.2
2316	FLNA	6248.2	1.04791	0.0739967	14.1616	1.58418e-45	2.69834e-44	Xq28
199745	THAP8	240.856	0.546611	0.0386082	14.1579	1.66897e-45	2.83941e-44	19q13.12
6217	RPS16	8539.99	0.79669	0.0562908	14.1531	1.78646e-45	3.03572e-44	19q13.2
80380	PDCD1LG2	27.0857	1.70188	0.12031	14.1458	1.98287e-45	3.36551e-44	9p24.1
392862	GRID2IP	31.3331	-1.10199	0.0779042	-14.1454	1.99364e-45	3.37899e-44	7p22.1
63940	GPSM3	346.14	1.13467	0.080215	14.1453	1.99549e-45	3.37899e-44	6p21.32
6125	RPL5	13302.3	0.702291	0.0496634	14.141	2.1223e-45	3.5895e-44	1p22.1
819	CAMLG	1581.3	-0.519284	0.0367649	-14.1245	2.6847e-45	4.53538e-44	5q31.1
84249	PSD2	3682.58	-1.03712	0.073447	-14.1206	2.83431e-45	4.78252e-44	5q31.2
10095	ARPC1B	933.125	1.09214	0.0773557	14.1185	2.9232e-45	4.92551e-44	7q22.1
148932	MOBKL2C	291.607	0.673696	0.0477176	14.1184	2.92588e-45	4.92551e-44	1p33
10863	ADAM28	214.183	1.39383	0.0987641	14.1127	3.17234e-45	5.3342e-44	8p21.2
56121	PCDHB15	135.999	-1.78291	0.126441	-14.1007	3.75791e-45	6.31144e-44	5q31.3
2217	FCGRT	2000.31	0.84361	0.0598349	14.099	3.85455e-45	6.46624e-44	19q13.33
284323	ZNF780A	276.577	0.509919	0.0361714	14.0973	3.94686e-45	6.6134e-44	19q13.2
5330	PLCB2	516.889	1.26104	0.0894947	14.0906	4.33729e-45	7.25917e-44	15q15.1
10124	ARL4A	698.171	-1.15674	0.0820948	-14.0903	4.35908e-45	7.28719e-44	7p21.3
112970	KTI12	160.614	0.438851	0.0311489	14.0888	4.45192e-45	7.43378e-44	1p32.3
348327	ZNF530	40.1619	0.701218	0.0497743	14.088	4.50399e-45	7.51203e-44	19q13.43
27128	CYTH4	323.788	1.30546	0.0927007	14.0825	4.86378e-45	8.10275e-44	22q13.1
55700	MAP7D1	3825.75	0.619	0.0439691	14.0781	5.18017e-45	8.61988e-44	1p34.3
393	ARHGAP4	461.389	1.12632	0.0800287	14.0739	5.49317e-45	9.13019e-44	Xq28
401010	LOC401010	28.748	0.632333	0.044931	14.0734	5.53318e-45	9.1861e-44	2q21.1
23032	USP33	1368.29	0.494012	0.0351053	14.0723	5.62161e-45	9.32218e-44	1p31.1
2982	GUCY1A3	816.045	-1.3276	0.0943853	-14.0657	6.16892e-45	1.0218e-43	4q32.1
27154	BRPF3	1231.85	-0.636064	0.0452799	-14.0474	7.99269e-45	1.32237e-43	6p21.31
2224	FDPS	2106.32	-0.583579	0.0415617	-14.0413	8.71357e-45	1.43998e-43	1q22
200734	SPRED2	894.842	-1.0242	0.0729594	-14.0379	9.1384e-45	1.50846e-43	2p14
6195	RPS6KA1	444.655	1.18372	0.0843433	14.0345	9.58687e-45	1.58068e-43	1p36.11
201514	ZNF584	201.486	0.475689	0.0338999	14.0322	9.90929e-45	1.63198e-43	19q13.43
6453	ITSN1	1211.62	0.660492	0.0470829	14.0283	1.04658e-44	1.72166e-43	21q22.11
90273	CEACAM21	24.4718	1.46107	0.104153	14.0282	1.04836e-44	1.72264e-43	19q13.2
347730	LRRTM1	269.127	-1.20789	0.0861243	-14.0249	1.09746e-44	1.80126e-43	2p12
83442	SH3BGRL3	1863.42	0.693038	0.0494197	14.0235	1.11891e-44	1.83438e-43	1p36.11
2091	FBL	1522.55	0.798974	0.0570029	14.0164	1.23763e-44	2.02672e-43	19q13.2
122618	PLD4	504.516	1.47746	0.105423	14.0146	1.26867e-44	2.07518e-43	14q32.33
11319	ECD	447.36	-0.435594	0.0311029	-14.0049	1.45402e-44	2.37567e-43	10q22.2
5341	PLEK	288.241	1.35356	0.0966638	14.0027	1.50043e-44	2.44871e-43	2p14
9450	LY86	295.935	1.34162	0.09582	14.0015	1.52624e-44	2.48802e-43	6p25.1
1230	CCR1	228.305	1.46584	0.104731	13.9963	1.64174e-44	2.67329e-43	3p21.31
80342	TRAF3IP3	41.1422	1.54689	0.110553	13.9922	1.73859e-44	2.82781e-43	1q32.2
9404	LPXN	255.37	0.694814	0.0496634	13.9904	1.78292e-44	2.89665e-43	11q12.1
648740	LOC648740	41.5606	1.35553	0.0969363	13.9837	1.95926e-44	3.17955e-43	1p21.1
8635	RNASET2	1187.84	1.12738	0.0806264	13.9827	1.98735e-44	3.22152e-43	6q27
23094	SIPA1L3	591.626	0.625879	0.0447613	13.9826	1.99097e-44	3.22376e-43	19q13.13-q13.2
57677	ZFP14	278.046	0.544565	0.0389615	13.977	2.15413e-44	3.48404e-43	19q13.12
3638	INSIG1	1441.57	-0.989737	0.0708148	-13.9764	2.1719e-44	3.50885e-43	7q36.3
400591	C17orf102	28.6911	-1.52413	0.109089	-13.9713	2.33184e-44	3.76303e-43	17q12
11060	WWP2	1873.37	-0.758848	0.0543357	-13.9659	2.51697e-44	4.05725e-43	16q22.1
440078	FAM66C	141.066	-0.732183	0.05245	-13.9597	2.7476e-44	4.42406e-43	12p13.31
112616	CMTM7	106.118	1.20802	0.0865761	13.9532	3.00601e-44	4.83475e-43	3p22.3
55052	MRPL20	1020.55	0.618527	0.044339	13.95	3.14815e-44	5.05773e-43	1p36.33
7088	TLE1	1132.42	0.94231	0.0675524	13.9493	3.17663e-44	5.0978e-43	9q21.32
91624	NEXN	81.7788	1.27719	0.0916997	13.928	4.28282e-44	6.86536e-43	1p31.1
401494	PTPLAD2	79.9071	1.17158	0.0841874	13.9163	5.04168e-44	8.07284e-43	9p21.3
5028	P2RY1	128.276	-1.63528	0.117621	-13.9029	6.08003e-44	9.72468e-43	3q25.2
9522	SCAMP1	1683.94	-0.540478	0.0388842	-13.8997	6.3626e-44	1.01654e-42	5q14.1
256051	ZNF549	220.253	0.554624	0.0399222	13.8926	7.02271e-44	1.12076e-42	19q13.43
643382	C14orf176	23.615	-0.878957	0.0632768	-13.8907	7.2175e-44	1.15057e-42	14q11.2
57188	ADAMTSL3	95.861	1.82768	0.131634	13.8845	7.86406e-44	1.25226e-42	15q25.2
23526	HMHA1	601.494	0.909179	0.0655343	13.8733	9.19136e-44	1.462e-42	19p13.3
11314	CD300A	218.464	1.27515	0.0920142	13.8582	1.13431e-43	1.80227e-42	17q25.1
7097	TLR2	285.007	1.59273	0.114955	13.8552	1.18267e-43	1.87704e-42	4q31.3
7768	ZNF225	99.7849	0.769689	0.0555783	13.8487	1.29467e-43	2.05255e-42	19q13.31
23499	MACF1	8025.03	0.615499	0.0444462	13.8482	1.30491e-43	2.06651e-42	1p34.3
84976	DISP1	312.935	0.780919	0.0563988	13.8464	1.33798e-43	2.11657e-42	1q41
30820	KCNIP1	917.335	-1.22201	0.0882716	-13.8438	1.38726e-43	2.19211e-42	5q35.1
23228	PLCL2	479.966	-0.650718	0.0470107	-13.8419	1.42365e-43	2.24716e-42	3p24.3
124454	EARS2	561.401	-0.430495	0.0311072	-13.8391	1.48144e-43	2.33582e-42	16p12.2
2201	FBN2	210.547	1.37715	0.0995259	13.8371	1.52155e-43	2.39644e-42	5q23.3
55219	TMEM57	815.036	0.342419	0.0247473	13.8366	1.53288e-43	2.41165e-42	1p36.11
27071	DAPP1	25.7414	1.62061	0.117147	13.834	1.59034e-43	2.49932e-42	4q23
6829	SUPT5H	3743.56	0.396924	0.0287137	13.8235	1.83869e-43	2.88648e-42	19q13.2
79713	TMEM149	138.763	1.01346	0.0733437	13.818	1.98549e-43	3.11354e-42	19q13.12
57020	C16orf62	1717.25	-0.289453	0.0209562	-13.8123	2.1484e-43	3.36535e-42	16p12.3
10717	AP4B1	341.34	0.519559	0.0376262	13.8084	2.26684e-43	3.54704e-42	1p13.2
79086	C19orf42	1307.02	-0.422683	0.030616	-13.806	2.34658e-43	3.66783e-42	19p13.11
10643	IGF2BP3	41.6639	2.30146	0.166762	13.8009	2.5175e-43	3.93073e-42	7p15.3
64783	RBM15	120.788	0.569804	0.0413061	13.7947	2.74341e-43	4.27882e-42	1p13.3
9341	VAMP3	1895.8	0.656441	0.0476029	13.7899	2.93092e-43	4.56635e-42	1p36.23
57657	HCN3	296.499	-0.764786	0.0554688	-13.7877	3.02282e-43	4.70445e-42	1q22
5799	PTPRN2	2440.56	-0.945856	0.0686279	-13.7824	3.25378e-43	5.05843e-42	7q36.3
54207	KCNK10	271.926	-1.42219	0.103194	-13.7817	3.28321e-43	5.09869e-42	14q31.3
869	CBLN1	165.969	-1.14999	0.083456	-13.7795	3.38413e-43	5.24977e-42	16q12.1
58484	NLRC4	43.0699	1.20759	0.0876631	13.7753	3.58747e-43	5.55923e-42	2p22.3
219539	YPEL4	409.269	-0.948703	0.0688939	-13.7705	3.83573e-43	5.93756e-42	11q12.1
10039	PARP3	668.194	-0.565563	0.0411624	-13.7398	5.86274e-43	9.06557e-42	3p21.2
2842	GPR19	201.779	-0.6093	0.0443479	-13.7391	5.92108e-43	9.14598e-42	12p13.1
1486	CTBS	182.84	0.89681	0.0653545	13.7222	7.47177e-43	1.15289e-41	1p22.3
10333	TLR6	28.3352	1.43566	0.104663	13.717	8.02871e-43	1.2375e-41	4p14
2562	GABRB3	1730.37	-1.14231	0.0833012	-13.713	8.49004e-43	1.30721e-41	15q12
81839	VANGL1	178.586	0.882188	0.0643682	13.7053	9.43193e-43	1.45069e-41	1p13.1
3597	IL13RA1	1069.42	1.0407	0.075983	13.6965	1.06574e-42	1.63743e-41	Xq24
55679	LIMS2	831.195	-1.13085	0.0825821	-13.6937	1.10732e-42	1.6995e-41	2q14.3
134429	STARD4	147.184	-1.37246	0.100252	-13.6901	1.16323e-42	1.78342e-41	5q22.1
94032	CAMK2N2	556.816	-1.08248	0.0791051	-13.684	1.26524e-42	1.93775e-41	3q27.1
2550	GABBR1	12980	-0.916683	0.0670222	-13.6773	1.38735e-42	2.12252e-41	6p22.1
54623	PAF1	1693.33	0.563086	0.0411806	13.6736	1.46046e-42	2.23199e-41	19q13.2
80008	TMEM156	52.8589	1.43246	0.10479	13.6699	1.53684e-42	2.34624e-41	4p14
132320	SCLT1	146.32	0.676141	0.0494831	13.6641	1.66358e-42	2.53704e-41	4q28.2
5788	PTPRC	362.342	1.43605	0.105123	13.6607	1.7435e-42	2.65612e-41	1q31.3-q32.1
27181	SIGLEC8	515.977	1.436	0.105183	13.6524	1.95209e-42	2.97076e-41	19q13.41
7133	TNFRSF1B	731.649	1.1057	0.0810031	13.6501	2.01653e-42	3.06559e-41	1p36.22
9668	ZNF432	96.0869	0.726449	0.0532294	13.6475	2.08868e-42	3.17193e-41	19q13.41
117143	TADA1	441.932	-0.374401	0.0274364	-13.6461	2.12854e-42	3.22907e-41	1q24.1
200014	CC2D1B	621.279	0.582605	0.0427032	13.6431	2.21884e-42	3.36252e-41	1p32.3
25961	NUDT13	42.2943	-0.879704	0.0645529	-13.6276	2.74308e-42	4.15261e-41	10q22.2
860	RUNX2	76.6761	1.18993	0.0873274	13.6261	2.80269e-42	4.23841e-41	6p21.1
6776	STAT5A	322.538	1.05952	0.0778019	13.6182	3.12052e-42	4.7141e-41	17q21.2
3037	HAS2	122.309	1.65799	0.121775	13.6152	3.2521e-42	4.90774e-41	8q24.13
92283	ZNF461	126.923	0.510714	0.0375112	13.615	3.26368e-42	4.92007e-41	19q13.12
285175	UNC80	1480.22	-1.15822	0.08508	-13.6133	3.33896e-42	5.02831e-41	2q34
85455	DISP2	500.369	-0.91217	0.0670514	-13.604	3.78959e-42	5.70098e-41	15q15.1
79047	KCTD15	1268.89	0.548502	0.0403473	13.5945	4.31692e-42	6.48753e-41	19q13.11
28986	MAGEH1	2001.31	-0.47691	0.0351167	-13.5807	5.21236e-42	7.82505e-41	Xp11.21
4798	NFRKB	718.709	0.450678	0.0331952	13.5766	5.51215e-42	8.26651e-41	11q24.3
8672	EIF4G3	2265.31	0.574209	0.0423038	13.5735	5.753e-42	8.61874e-41	1p36.12
4332	MNDA	205.707	1.33157	0.0981512	13.5665	6.32432e-42	9.45606e-41	1q23.1
2948	GSTM4	680.344	0.658327	0.0485258	13.5665	6.32501e-42	9.45606e-41	1p13.3
4651	MYO10	6309.08	-0.589077	0.0434226	-13.5661	6.3601e-42	9.49867e-41	5p15.1
23102	TBC1D2B	821.317	0.582065	0.0429091	13.5651	6.45173e-42	9.62555e-41	15q24.3-q25.1
4867	NPHP1	98.3215	0.75051	0.0553497	13.5594	6.96772e-42	1.03846e-40	2q13
26301	GBGT1	90.827	1.06835	0.0788432	13.5503	7.88678e-42	1.17423e-40	9q34.2
29888	STRN4	1752	0.476186	0.0351444	13.5494	7.98733e-42	1.18797e-40	19q13.32
147138	TMC8	180.687	1.19846	0.0884534	13.549	8.02787e-42	1.19277e-40	17q25.3
339541	C1orf228	29.2392	1.31076	0.096766	13.5457	8.40141e-42	1.24699e-40	1p34.1
1855	DVL1	1724.95	0.526942	0.0389093	13.5428	8.73589e-42	1.2953e-40	1p36.33
64805	P2RY12	1019.93	1.48024	0.10932	13.5405	9.01669e-42	1.33481e-40	3q25.1
714	C1QC	3356.15	1.38685	0.102423	13.5405	9.02085e-42	1.33481e-40	1p36.12
9742	IFT140	1021.99	0.508475	0.037574	13.5326	1.00376e-41	1.48374e-40	16p13.3
389634	LOC389634	11.8749	-1.20255	0.0889066	-13.526	1.09875e-41	1.62248e-40	12p13.31
6688	SPI1	491.651	1.25708	0.0929534	13.5238	1.13145e-41	1.66906e-40	11p11.2
374900	ZNF568	156.197	0.558702	0.0413643	13.5069	1.42472e-41	2.09953e-40	19q13.12
124925	SEZ6	2207.9	-1.31495	0.097365	-13.5054	1.45302e-41	2.13906e-40	17q11.2
339488	TFAP2E	91.1307	1.20467	0.0892046	13.5045	1.47061e-41	2.16274e-40	1p34.3
23533	PIK3R5	203.387	1.23542	0.0914844	13.5041	1.47822e-41	2.17172e-40	17p13.1
1439	CSF2RB	66.0469	1.36835	0.101351	13.5012	1.53925e-41	2.25907e-40	22q12.3
1891	ECH1	2492.11	0.590258	0.0437231	13.4999	1.56556e-41	2.29535e-40	19q13.2
80776	B9D2	68.1271	0.839305	0.0621793	13.4981	1.60397e-41	2.34929e-40	19q13.2
57763	ANKRA2	354.843	-0.37481	0.0277759	-13.4941	1.6946e-41	2.47952e-40	5q13.2
56098	PCDHGC4	1112.32	-1.51547	0.112419	-13.4806	2.03458e-41	2.97395e-40	5q31.3
126792	B3GALT6	615.131	0.67734	0.0502665	13.475	2.19531e-41	3.20565e-40	1p36.33
54947	LPCAT2	403.936	1.32832	0.0985865	13.4737	2.23431e-41	3.25929e-40	16q12.2
51412	ACTL6B	582.715	-1.50342	0.11163	-13.4679	2.41803e-41	3.52372e-40	7q22.1
951	CD37	387.451	1.34651	0.10001	13.4637	2.55629e-41	3.72145e-40	19q13.33
114132	SIGLEC11	36.1645	1.45387	0.10805	13.4555	2.85707e-41	4.15513e-40	19q13.33
3587	IL10RA	373.873	1.31065	0.0974084	13.4552	2.86961e-41	4.16916e-40	11q23.3
4678	NASP	2249.82	0.625648	0.0465149	13.4505	3.05796e-41	4.43835e-40	1p34.1
641649	TMEM91	112.792	1.10101	0.0818882	13.4452	3.28377e-41	4.7613e-40	19q13.2
54700	RRN3	1400.52	-0.45091	0.0335444	-13.4422	3.42099e-41	4.95528e-40	16p13.11
94005	PIGS	1256.48	-0.441952	0.0328783	-13.4421	3.42703e-41	4.95906e-40	17q11.2
653483	C6orf124	26.7655	-1.17728	0.0876146	-13.437	3.66803e-41	5.30247e-40	6q27
148266	ZNF569	208.919	0.493898	0.0367595	13.4359	3.72357e-41	5.37738e-40	19q13.12
9813	KIAA0494	3330.38	0.543642	0.0404774	13.4307	3.99361e-41	5.76158e-40	1p33
4647	MYO7A	199.003	1.07964	0.0804134	13.4262	4.2493e-41	6.12433e-40	11q13.5
79966	SCD5	25261.9	-0.693643	0.0517181	-13.412	5.14392e-41	7.40632e-40	4q21.22
5569	PKIA	1115.33	-0.885979	0.0660785	-13.408	5.43085e-41	7.81165e-40	8q21.13
282969	C10orf125	50.1904	1.26336	0.0942347	13.4065	5.5365e-41	7.95568e-40	10q26.3
10742	RAI2	232.783	-0.704969	0.0525886	-13.4054	5.62411e-41	8.07353e-40	Xp22.13
23576	DDAH1	4356.35	0.851382	0.0635138	13.4047	5.67697e-41	8.14132e-40	1p22.3
374378	GALNTL4	462.239	-0.830049	0.061948	-13.3991	6.11807e-41	8.76518e-40	11p15.4
23426	GRIP1	67.1184	-1.23014	0.0918336	-13.3953	6.43944e-41	9.21645e-40	12q14.3
64744	SMAP2	2083.93	0.68192	0.0509243	13.3909	6.83708e-41	9.77587e-40	1p34.2
83482	SCRT1	654.877	-1.56348	0.116799	-13.3861	7.29486e-41	1.04201e-39	8q24.3
27245	AHDC1	1458.83	0.518123	0.0387104	13.3846	7.43925e-41	1.06158e-39	1p36.11-p35.3
10848	PPP1R13L	212.213	1.27578	0.0953449	13.3807	7.83809e-41	1.11739e-39	19q13.32
256691	MAMDC2	36.5888	1.63752	0.1224	13.3784	8.09215e-41	1.15247e-39	9q21.12
401491	FLJ35024	19.4348	-1.12604	0.0841903	-13.3749	8.47526e-41	1.20584e-39	9p24.2
8073	PTP4A2	1647.01	0.602331	0.0450574	13.3681	9.28858e-41	1.32026e-39	1p35.2
79639	TMEM53	185.464	0.510969	0.0382309	13.3653	9.64108e-41	1.36901e-39	1p34.1
25932	CLIC4	5537.64	0.784272	0.0587139	13.3575	1.07099e-40	1.51929e-39	1p36.11
54502	RBM47	116.282	1.27118	0.0951814	13.3553	1.10282e-40	1.56268e-39	4p14
81539	SLC38A1	4373.01	-1.12851	0.0844995	-13.3553	1.10374e-40	1.56268e-39	12q13.11
55037	PTCD3	1851.38	-0.30937	0.0231674	-13.3537	1.12748e-40	1.59472e-39	2p11.2
2918	GRM8	57.1929	-1.16933	0.0875803	-13.3516	1.15983e-40	1.6381e-39	7q31.33
11142	PKIG	1274.98	0.679707	0.0509085	13.3515	1.16042e-40	1.6381e-39	20q13.12
23302	WSCD1	3175.54	-1.00121	0.0749927	-13.3508	1.17257e-40	1.65363e-39	17p13.2
55957	LIN37	188.004	0.610709	0.0457497	13.3489	1.20176e-40	1.69315e-39	19q13.12
124411	ZNF720	290.344	-0.449679	0.0337023	-13.3427	1.30676e-40	1.83928e-39	16p11.2
397	ARHGDIB	1285.77	1.00222	0.0751191	13.3418	1.32292e-40	1.86021e-39	12p12.3
2597-07-21	C8orf46	2772.91	-0.883327	0.0662127	-13.3408	1.34103e-40	1.88384e-39	8q13.1
9868	TOMM70A	1715.24	-0.389334	0.0291944	-13.3359	1.43021e-40	2.00717e-39	3q12.2
85465	EPT1	1118.91	-0.509466	0.0382132	-13.3322	1.50451e-40	2.10938e-39	2p23.3
147947	ZNF542	440.014	0.474352	0.0355877	13.3291	1.56741e-40	2.19544e-39	19q13.43
388135	C15orf59	907.779	-0.931648	0.0699248	-13.3236	1.68847e-40	2.36272e-39	15q24.1
22797	TFEC	93.8047	1.29594	0.0972789	13.3219	1.72666e-40	2.41381e-39	7q31.2
115827	RAB3C	69.0788	-1.51635	0.113891	-13.3141	1.9175e-40	2.67801e-39	5q11.2
313	AOAH	189.238	1.18421	0.0889667	13.3107	2.00701e-40	2.8003e-39	7p14.2
10184	LHFPL2	839.583	0.95639	0.0718828	13.3048	2.1694e-40	3.02396e-39	5q14.1
7673	ZNF222	87.8481	0.490515	0.0368717	13.3033	2.21492e-40	3.08442e-39	19q13.31
57595	PDZD4	6050.47	-0.868111	0.0652904	-13.2961	2.43742e-40	3.391e-39	Xq28
10871	CD300C	31.5134	1.34555	0.101213	13.2942	2.50002e-40	3.47474e-39	17q25.1
644096	SDHAF1	229.526	0.64703	0.0486947	13.2875	2.73652e-40	3.79978e-39	19q13.12
400720	ZNF772	336.291	0.622279	0.0468498	13.2824	2.92704e-40	4.06043e-39	19q13.43
8826	IQGAP1	1162.62	0.898368	0.0676704	13.2756	3.20502e-40	4.44177e-39	15q26.1
51102	MECR	413.191	0.427255	0.0321944	13.2711	3.40615e-40	4.71598e-39	1p35.3
3691	ITGB4	1800.23	1.65768	0.124974	13.2642	3.73263e-40	5.16306e-39	17q25.1
3663	IRF5	243.805	1.12274	0.0846569	13.2623	3.83008e-40	5.29277e-39	7q32.1
7376	NR1H2	1270.42	0.529875	0.0399761	13.2548	4.23258e-40	5.84339e-39	19q13.33
50484	RRM2B	1058.2	-0.553316	0.0417566	-13.251	4.45325e-40	6.14217e-39	8q22.3
124790	HEXIM2	247.136	-0.748083	0.0564696	-13.2475	4.66368e-40	6.42625e-39	17q21.31
51617	HMP19	4997.29	-1.37522	0.103812	-13.2472	4.68656e-40	6.45163e-39	5q35.2
65982	ZSCAN18	2383.82	0.56209	0.0424626	13.2373	5.34401e-40	7.34966e-39	19q13.43
162073	ITPRIPL2	478.644	0.702633	0.0531139	13.2288	5.98324e-40	8.22097e-39	16p12.3
23358	USP24	1565.95	0.519348	0.0392662	13.2263	6.18272e-40	8.48698e-39	1p32.3
10389	SCML2	82.2747	-1.03898	0.0786191	-13.2154	7.15093e-40	9.8067e-39	Xp22.13
23421	ITGB3BP	95.8561	0.789455	0.059748	13.2131	7.37521e-40	1.01047e-38	1p31.3
10402	ST3GAL6	426.593	1.05103	0.0795762	13.2079	7.90045e-40	1.0814e-38	3q12.1
136895	C7orf31	62.5845	1.02101	0.0773304	13.2033	8.39944e-40	1.14861e-38	7p15.3
9936	CD302	475.935	0.911988	0.0690758	13.2027	8.46248e-40	1.15614e-38	2q24.2
25813	SAMM50	1034.63	-0.379019	0.0287169	-13.1985	8.95226e-40	1.2219e-38	22q13.31
266727	MDGA1	653.382	-0.911681	0.0690817	-13.1971	9.11445e-40	1.24286e-38	6p21.2
23037	PDZD2	1718.7	-1.21512	0.0921479	-13.1866	1.04781e-39	1.42745e-38	5p13.3
63916	ELMO2	2344.13	0.40633	0.0308175	13.185	1.07045e-39	1.45692e-38	20q13.12
147685	C19orf18	14.827	1.40078	0.10637	13.169	1.32418e-39	1.80056e-38	19q13.43
79906	MORN1	68.6629	0.874206	0.0663912	13.1675	1.34996e-39	1.83389e-38	1p36.32
55187	VPS13D	4179.13	0.894556	0.0679788	13.1593	1.50408e-39	2.04134e-38	1p36.22-p36.21
7042	TGFB2	631.18	1.88207	0.143036	13.158	1.53128e-39	2.0763e-38	1q41
2683	B4GALT1	456.81	0.861977	0.0655175	13.1564	1.56287e-39	2.11714e-38	9p21.1
10172	ZNF256	94.8054	0.568457	0.0432126	13.1549	1.59538e-39	2.15915e-38	19q13.43
145173	B3GALTL	511.919	0.73738	0.0560863	13.1472	1.76508e-39	2.38658e-38	13q12.3
1880	GPR183	109.154	1.52101	0.115708	13.1452	1.81352e-39	2.44978e-38	13q32.3
84106	PRAM1	101.902	1.42006	0.108081	13.1388	1.97365e-39	2.66359e-38	19p13.2
9697	TRAM2	362.858	0.961958	0.0732175	13.1384	1.98451e-39	2.67575e-38	6p12.2
3099	HK2	625.791	1.10229	0.0839372	13.1323	2.15066e-39	2.89707e-38	2p12
9138	ARHGEF1	1175.52	0.765811	0.0583634	13.1214	2.48214e-39	3.34047e-38	19q13.2
64407	RGS18	55.4723	1.28382	0.0978484	13.1205	2.51402e-39	3.38022e-38	1q31.2
89790	SIGLEC10	487.273	1.27627	0.0972756	13.1201	2.52506e-39	3.3919e-38	19q13.41
339327	ZNF546	98.4435	0.520561	0.0397029	13.1114	2.83261e-39	3.80149e-38	19q13.2
10630	PDPN	227.939	1.73868	0.132639	13.1084	2.94902e-39	3.95405e-38	1p36.21
11127	KIF3A	1832.01	-0.662099	0.0505542	-13.0968	3.43412e-39	4.60019e-38	5q31.1
26045	LRRTM2	1049.93	-0.899347	0.068717	-13.0877	3.87165e-39	5.18148e-38	5q31.2
10475	TRIM38	99.5198	0.971535	0.0742573	13.0834	4.09882e-39	5.48041e-38	6p22.2
129881	C2orf77	124.651	0.897632	0.0686172	13.0817	4.18751e-39	5.59381e-38	2q31.1
441151	TMEM151B	1593.15	-1.39169	0.106388	-13.0812	4.21604e-39	5.62672e-38	6p21.1
79573	TTC13	411.084	-0.384229	0.0293934	-13.0719	4.7632e-39	6.35107e-38	1q42.2
84620	ST6GAL2	925.975	-1.35763	0.10387	-13.0704	4.8583e-39	6.4719e-38	2q12.3
11151	CORO1A	1161.23	0.946152	0.0724516	13.0591	5.63887e-39	7.5048e-38	16p11.2
90668	LRRC16B	407.69	-0.83341	0.0638508	-13.0525	6.15278e-39	8.18121e-38	14q11.2
55222	LRRC20	864.18	-0.554536	0.0424869	-13.0519	6.1947e-39	8.22937e-38	10q22.1
92737	DNER	10060.2	-0.645	0.04945	-13.0435	6.922e-39	9.18709e-38	2q36.3
3936	LCP1	700.139	1.16719	0.0894884	13.0429	6.97766e-39	9.25245e-38	13q14.13
5536	PPP5C	1278.14	0.524826	0.0402493	13.0394	7.30555e-39	9.67834e-38	19q13.32
713	C1QB	3671.96	1.43029	0.109725	13.0352	7.71538e-39	1.02119e-37	1p36.12
10362	HMG20B	970.492	0.644218	0.0494764	13.0207	9.32914e-39	1.23365e-37	19p13.3
23354	HAUS5	316.736	0.658398	0.0505823	13.0164	9.87471e-39	1.3046e-37	19q13.12
440574	C1orf151	652.091	0.562017	0.0431991	13.0099	1.07434e-38	1.41807e-37	1p36.13
9310	ZNF235	114.617	0.573213	0.0440888	13.0013	1.20266e-38	1.58599e-37	19q13.31
5768	QSOX1	1403.99	-0.599335	0.0460993	-13.0009	1.20841e-38	1.59213e-37	1q25.2
79930	DOK3	126.183	1.08154	0.0832132	12.9972	1.26862e-38	1.66993e-37	5q35.3
9077	DIRAS3	86.7596	1.46878	0.113061	12.991	1.37537e-38	1.8088e-37	1p31.3
84167	C19orf44	204.392	0.589741	0.0454001	12.9899	1.39671e-38	1.83519e-37	19p13.11
92241	RCSD1	381.38	0.923301	0.0710835	12.989	1.41346e-38	1.85551e-37	1q24.2
79974	C7orf58	78.9302	1.38033	0.106278	12.988	1.43167e-38	1.8777e-37	7q31.31
5069	PAPPA	70.7529	-1.61897	0.124662	-12.9869	1.4524e-38	1.90316e-37	9q33.1
178	AGL	506.778	0.581781	0.0447987	12.9866	1.458e-38	1.90876e-37	1p21.2
7903	ST8SIA4	194.211	1.05104	0.0809778	12.9793	1.60334e-38	2.09714e-37	5q21.1
84617	TUBB6	474.582	1.1682	0.0900507	12.9727	1.74861e-38	2.28507e-37	18p11.21
6141	RPL18	9230.98	0.790866	0.0609798	12.9693	1.8267e-38	2.38495e-37	19q13.33
129790	C7orf13	131.485	1.14291	0.0881282	12.9687	1.84139e-38	2.40197e-37	NA
10392	NOD1	133.334	0.727806	0.0561382	12.9646	1.94368e-38	2.5331e-37	7p14.3
79147	FKRP	295.07	0.562999	0.0434484	12.9579	2.12082e-38	2.76147e-37	19q13.32
2214	FCGR3A	1258.18	1.7974	0.138731	12.956	2.1739e-38	2.82802e-37	1q23.3
920	CD4	1045.57	1.06677	0.0823957	12.9469	2.44703e-38	3.18048e-37	12p13.31
11057	ABHD2	4666.35	-0.871489	0.0673255	-12.9444	2.52667e-38	3.28103e-37	15q26.1
8674	VAMP4	832.613	-0.473416	0.0365934	-12.9372	2.77604e-38	3.60161e-37	1q24.3
84514	GHDC	749.437	-0.681599	0.0526876	-12.9366	2.79762e-38	3.62635e-37	17q21.2
533	ATP6V0B	1813.34	0.515424	0.0398567	12.9319	2.97275e-38	3.84989e-37	1p34.1
55843	ARHGAP15	37.832	1.45279	0.112355	12.9304	3.03404e-38	3.92575e-37	2q22.2-q22.3
1919-12-31	TYROBP	823.021	1.22426	0.0947036	12.9273	3.15598e-38	4.07987e-37	19q13.12
92249	LOC92249	753.099	-0.403061	0.0311969	-12.9199	3.47643e-38	4.4901e-37	Xq11.1
6491	STIL	66.0258	1.08211	0.083757	12.9197	3.48558e-38	4.49789e-37	1p33
79042	TSEN34	702.961	0.521496	0.0403834	12.9136	3.7702e-38	4.86083e-37	19q13.42
6497	SKI	2324.35	0.406646	0.0314957	12.9112	3.89436e-38	5.01642e-37	1p36.33-p36.32
257019	FRMD3	145.993	1.19927	0.0928921	12.9104	3.93367e-38	5.06254e-37	9q21.32
143903	LAYN	202.639	-0.96512	0.0747701	-12.9078	4.06585e-38	5.22799e-37	11q23.1
7482	WNT2B	33.4938	1.18163	0.0915549	12.9062	4.15253e-38	5.33469e-37	1p13.2
55179	FAIM	242.403	0.645757	0.0500354	12.906	4.16262e-38	5.34289e-37	3q22.3
55902	ACSS2	656.071	-0.384431	0.0297883	-12.9054	4.19389e-38	5.37825e-37	20q11.22
54332	GDAP1	1367.51	-0.627069	0.0485949	-12.904	4.27365e-38	5.47566e-37	8q21.11
2212	FCGR2A	521.515	1.36336	0.105679	12.901	4.44449e-38	5.6895e-37	1q23.3
7579	ZSCAN20	61.4231	0.65746	0.0509703	12.8989	4.56593e-38	5.83977e-37	1p35.1
1901	S1PR1	2195.09	0.871517	0.0675699	12.898	4.61949e-38	5.90305e-37	1p21.2
7484	WNT9B	17.9958	1.55981	0.120968	12.8944	4.84018e-38	6.17959e-37	17q21.32
11080	DNAJB4	432.848	0.608465	0.0472013	12.8909	5.0682e-38	6.46498e-37	1p31.1
6767	ST13	7096.16	-0.407271	0.0316017	-12.8876	5.2852e-38	6.73582e-37	22q13.2
57348	TTYH1	10843.2	0.915165	0.0710488	12.8808	5.77367e-38	7.35187e-37	19q13.42
761	CA3	18.375	1.70917	0.132698	12.8802	5.82122e-38	7.40589e-37	8q21.2
29766	TMOD3	566.387	0.608927	0.0472785	12.8796	5.86629e-38	7.45665e-37	15q21.2
100131691	LOC100131691	37.7305	0.776521	0.0602938	12.879	5.91271e-38	7.50903e-37	19q13.43
23191	CYFIP1	3002.57	0.766129	0.059494	12.8774	6.03142e-38	7.65306e-37	15q11.2
357	SHROOM2	487.207	-0.97572	0.0758011	-12.8721	6.46201e-38	8.19222e-37	Xp22.2
11147	HHLA3	212.187	0.696218	0.0541354	12.8607	7.49035e-38	9.48756e-37	1p31.1
116236	ABHD15	155.693	0.666941	0.0518789	12.8557	7.98722e-38	1.0108e-36	17q11.2
1635	DCTD	553.797	0.925019	0.0720175	12.8444	9.24918e-38	1.16948e-36	4q35.1
200058	FLJ23867	138.613	-0.829011	0.0645457	-12.8438	9.32102e-38	1.17753e-36	NA
114625	ERMAP	281.753	0.570671	0.0444376	12.8421	9.52711e-38	1.20252e-36	1p34.2
345895	RSPH4A	25.0994	1.34207	0.104519	12.8404	9.73657e-38	1.22788e-36	6q22.1
5937	RBMS1	313.573	0.814239	0.0634242	12.838	1.00461e-37	1.26581e-36	2q24.2
5654	HTRA1	11504.3	-0.835918	0.065114	-12.8378	1.00732e-37	1.26811e-36	10q26.13
84898	PLXDC2	346.933	1.18963	0.0927686	12.8236	1.20874e-37	1.52036e-36	10p12.31
114915	NCRNA00219	647.851	-0.744894	0.0580891	-12.8233	1.21408e-37	1.52575e-36	5q22.1
219833	C11orf45	28.3405	1.10696	0.0863603	12.8179	1.30106e-37	1.63363e-36	11q24.3
81889	FAHD1	550.027	-0.422942	0.0329978	-12.8173	1.31224e-37	1.64623e-36	16p13.3
10251	SPRY3	128.853	-0.836558	0.0653226	-12.8066	1.50667e-37	1.88851e-36	c(\Xq28\", \"Yq12\")"
9938	ARHGAP25	200.658	0.948727	0.0741167	12.8004	1.63029e-37	2.04168e-36	2p13.3
23762	OSBP2	407.275	-0.627962	0.0490851	-12.7933	1.78636e-37	2.2352e-36	22q12.2
79770	TXNDC15	1303.21	-0.291518	0.0227931	-12.7897	1.87102e-37	2.3391e-36	5q31.1
646999	LOC646999	64.5762	0.77756	0.0607982	12.7892	1.88442e-37	2.35382e-36	7p14.1
118788	PIK3AP1	335.464	1.12498	0.0879652	12.7889	1.89067e-37	2.35958e-36	10q24.1
8477	GPR65	49.3035	1.78484	0.139611	12.7844	2.00469e-37	2.49972e-36	14q31.3
645	BLVRB	490.394	0.982249	0.0768648	12.7789	2.15029e-37	2.67895e-36	19q13.2
58491	ZNF71	174.382	0.471563	0.0369069	12.7771	2.20141e-37	2.74027e-36	19q13.43
3606	IL18	167.428	1.31118	0.102699	12.7672	2.49861e-37	3.10754e-36	11q23.1
23583	SMUG1	542.072	-0.344325	0.0269889	-12.758	2.81189e-37	3.49415e-36	12q13.13
3087	HHEX	80.004	1.00861	0.0791141	12.7489	3.16334e-37	3.9275e-36	10q23.33
1036	CDO1	1051.98	0.653192	0.0512377	12.7483	3.18728e-37	3.95382e-36	5q22.3
148741	ANKRD35	164.894	1.62759	0.127803	12.7351	3.77276e-37	4.67608e-36	1q21.1
55095	SAMD4B	1794.13	0.511808	0.0401915	12.7342	3.81526e-37	4.7247e-36	19q13.2
56892	C8orf4	292.055	1.66682	0.130909	12.7327	3.89345e-37	4.81739e-36	8p11.21
90233	ZNF551	123.481	0.649577	0.0510193	12.732	3.92762e-37	4.85551e-36	19q13.43
339487	ZBTB8OS	88.9585	0.525622	0.0412968	12.7279	4.13714e-37	5.11015e-36	1p35.1
126298	IRGQ	1028.58	0.442807	0.0348038	12.7229	4.40961e-37	5.44204e-36	19q13.31
1556	CYP2B7P1	17.1137	1.18429	0.0931082	12.7195	4.60758e-37	5.6815e-36	19q13.2
949	SCARB1	1786.08	-0.575345	0.0452341	-12.7193	4.6213e-37	5.69355e-36	12q24.31
11184	MAP4K1	54.5987	1.12924	0.0888285	12.7126	5.03377e-37	6.19644e-36	19q13.2
27439	CECR6	560.718	-0.655001	0.0515511	-12.7059	5.48579e-37	6.7471e-36	22q11.1
7385	UQCRC2	3401.74	-0.361482	0.0284518	-12.705	5.54368e-37	6.81249e-36	16p12.2
4668	NAGA	595.568	0.706532	0.05567	12.6914	6.59739e-37	8.10047e-36	22q13.2
5883	RAD9A	218.748	0.631881	0.0498424	12.6776	7.87102e-37	9.65605e-36	11q13.2
6652	SORD	684.954	0.769438	0.0607154	12.6729	8.36029e-37	1.02476e-35	15q21.1
26273	FBXO3	782.349	-0.457479	0.0361257	-12.6635	9.41815e-37	1.15344e-35	11p13
54863	C9orf167	109.379	0.853462	0.0674047	12.6618	9.63118e-37	1.17853e-35	9q34.3
90381	C15orf42	88.6716	1.09805	0.0867269	12.661	9.72776e-37	1.18934e-35	15q26.1
4056	LTC4S	54.1713	1.45115	0.114657	12.6564	1.03064e-36	1.25902e-35	5q35.3
27285	TEKT2	43.2501	1.20409	0.0951557	12.6539	1.06432e-36	1.29907e-35	1p34.3
8814	CDKL1	49.3007	-0.921216	0.0728081	-12.6527	1.08141e-36	1.3188e-35	14q21.3
29102	RNASEN	1621.05	-0.361964	0.0286158	-12.6491	1.13202e-36	1.37884e-35	5p13.3
284307	ZIK1	138.081	0.673653	0.0532573	12.649	1.13255e-36	1.37884e-35	19q13.43
400043	LOC400043	140.185	1.3913	0.110036	12.644	1.20712e-36	1.4684e-35	12q13.13
344595	LOC344595	167.787	-0.60502	0.0478786	-12.6365	1.32794e-36	1.614e-35	3q13.12
79891	ZNF671	290.612	0.472881	0.0374472	12.6279	1.48142e-36	1.79902e-35	19q13.43
64098	PARVG	281.209	1.19672	0.0948277	12.6199	1.64008e-36	1.99003e-35	22q13.31
10991	SLC38A3	1058.86	-0.560539	0.0444369	-12.6143	1.7619e-36	2.13604e-35	3p21.31
2207	FCER1G	402.835	1.22027	0.0968118	12.6046	1.99261e-36	2.41372e-35	1q23.3
285315	C3orf33	131.397	-0.405431	0.0321658	-12.6044	1.99691e-36	2.4169e-35	3q25.31
9262	STK17B	925.171	0.962391	0.0763728	12.6012	2.07891e-36	2.51404e-35	2q32.3
150356	CHADL	980.888	-1.01921	0.0808824	-12.6011	2.0822e-36	2.51591e-35	22q13.2
84465	MEGF11	1543.78	-1.10725	0.0878828	-12.5992	2.13309e-36	2.57524e-35	15q22.31
10675	CSPG5	7152.9	-1.10938	0.0880548	-12.5987	2.14643e-36	2.58917e-35	3p21.31
127281	C1orf93	848.152	0.653221	0.0518497	12.5983	2.15621e-36	2.5988e-35	1p36.32
6038	RNASE4	125.227	1.32302	0.105067	12.5922	2.33137e-36	2.80757e-35	14q11.2
10981	RAB32	109.137	1.0107	0.0802709	12.5911	2.36399e-36	2.84447e-35	6q24.3
2669	GEM	410.91	1.50983	0.119943	12.5879	2.46284e-36	2.96095e-35	8q22.1
80832	APOL4	180.007	2.06822	0.164341	12.5849	2.55598e-36	3.07036e-35	22q12.3
55800	SCN3B	2144.94	-1.40282	0.111505	-12.5807	2.69633e-36	3.23627e-35	11q24.1
78997	GDAP1L1	1399.7	-1.05122	0.0835593	-12.5805	2.70321e-36	3.24183e-35	20q13.12
387104	C6orf174	2616.48	-0.726714	0.0577724	-12.5789	2.75792e-36	3.3047e-35	6q22.33
1608	DGKG	1070.37	-1.45263	0.115521	-12.5745	2.91485e-36	3.48984e-35	3q27.2-q27.3
257	ALX3	46.8841	0.66428	0.0528729	12.5637	3.34261e-36	3.99865e-35	1p13.3
55914	ERBB2IP	3141.58	0.7149	0.056908	12.5624	3.39941e-36	4.06324e-35	5q12.3
8567	MADD	2679.83	-0.553636	0.0440872	-12.5577	3.60454e-36	4.30486e-35	11p11.2
81555	YIPF5	665.567	-0.392231	0.0312488	-12.5519	3.88226e-36	4.6327e-35	5q31.3
57710	KIAA1614	75.1422	-1.01949	0.0812292	-12.5507	3.9394e-36	4.697e-35	1q25.3
64645	HIAT1	704.947	0.48626	0.0387653	12.5437	4.30466e-36	5.12826e-35	1p21.2
388886	C22orf36	389.01	-0.735029	0.058612	-12.5406	4.4765e-36	5.32858e-35	22q11.23
84679	SLC9A7	106.025	-1.2304	0.0981492	-12.536	4.74538e-36	5.64399e-35	Xp11.3
79073	TMEM109	863.277	0.551651	0.0440098	12.5347	4.81897e-36	5.7268e-35	11q12.2
55022	PID1	2391.6	-0.895192	0.0714312	-12.5322	4.9749e-36	5.90723e-35	2q36.3
283267	LOC283267	566.06	-0.496899	0.0396566	-12.5301	5.1123e-36	6.06539e-35	11p13
22874	PLEKHA6	1314.42	-0.868527	0.0693298	-12.5275	5.28119e-36	6.26062e-35	1q32.1
3109	HLA-DMB	659.183	1.36265	0.108803	12.524	5.51638e-36	6.53406e-35	6p21.32
284021	C17orf60	23.4926	1.36704	0.109172	12.5219	5.66817e-36	6.70834e-35	17q23.3
79649	MAP7D3	125.586	0.932894	0.0745096	12.5205	5.77066e-36	6.82404e-35	Xq26.3
8034	SLC25A16	154.89	-0.436551	0.0348739	-12.518	5.95307e-36	7.03399e-35	10q21.3
734	OSGIN2	1994.7	0.757154	0.0604865	12.5177	5.97218e-36	7.05079e-35	8q21.3
255809	C19orf38	45.544	1.09551	0.0875209	12.5172	6.01505e-36	7.09559e-35	19p13.2
7940	LST1	192.206	1.14188	0.0912541	12.5132	6.32306e-36	7.45284e-35	6p21.33
81606	LBH	615.678	-1.05248	0.084129	-12.5103	6.55729e-36	7.72261e-35	2p23.1
57711	ZNF529	468.407	0.43257	0.0345817	12.5086	6.6984e-36	7.88236e-35	19q13.12
3765	KCNJ9	737.585	-1.05514	0.0843553	-12.5083	6.725e-36	7.90721e-35	1q23.2
1676	DFFA	415.047	0.48504	0.038806	12.4991	7.54925e-36	8.86914e-35	1p36.22
93589	CACNA2D4	38.8659	1.19522	0.0956722	12.4929	8.1621e-36	9.57981e-35	12p13.33
2909	GRLF1	3912.58	0.56087	0.0448953	12.4929	8.16744e-36	9.57981e-35	19q13.32
148898	C1orf213	125.71	0.820005	0.0656694	12.4869	8.80453e-36	1.03187e-34	1p36.12
5294	PIK3CG	49.6792	1.4849	0.118944	12.484	9.12617e-36	1.06845e-34	7q22.3
5979	RET	421.869	1.64517	0.131782	12.484	9.13145e-36	1.06845e-34	10q11.21
2878	GPX3	6384.62	1.80881	0.144893	12.4837	9.16177e-36	1.07113e-34	5q33.1
54436	SH3TC1	364.721	1.1896	0.095301	12.4825	9.29698e-36	1.08605e-34	4p16.1
440193	CCDC88C	268.758	0.991947	0.0794694	12.4821	9.34518e-36	1.0908e-34	14q32.11-q32.12
56944	OLFML3	584.244	1.05579	0.0846525	12.4721	1.06047e-35	1.23682e-34	1p13.2
130612	TMEM198	539.307	-0.513589	0.0411874	-12.4696	1.09428e-35	1.27521e-34	2q35
9896	FIG4	571.483	0.404091	0.0324098	12.4682	1.11376e-35	1.29687e-34	6q21
84894	LINGO1	3615.87	-0.880895	0.0706844	-12.4624	1.19765e-35	1.39342e-34	15q24.3
11146	GLMN	112.825	0.536191	0.0430319	12.4603	1.22879e-35	1.4285e-34	1p22.1
29108	PYCARD	149.953	1.19439	0.09588	12.4572	1.27849e-35	1.48508e-34	16p11.2
51225	ABI3	268.12	1.20281	0.0965928	12.4524	1.35715e-35	1.57519e-34	17q21.32
91147	TMEM67	153.976	0.73916	0.0593666	12.4508	1.38509e-35	1.60632e-34	8q22.1
8795	TNFRSF10B	538.992	-0.861053	0.0691572	-12.4507	1.38673e-35	1.60694e-34	8p21.3
55051	C14orf102	314.427	-0.512652	0.0411767	-12.45	1.39781e-35	1.61848e-34	14q32.11
55370	PPP4R1L	38.5053	0.806115	0.0647723	12.4454	1.48183e-35	1.71438e-34	20q13.32
11035	RIPK3	30.7845	1.12511	0.090413	12.4441	1.50603e-35	1.74098e-34	14q12
126661	CCDC163P	69.8444	1.29985	0.104481	12.4411	1.56331e-35	1.80575e-34	1p34.1
339451	KLHL17	176.139	0.757066	0.060858	12.4399	1.5873e-35	1.832e-34	1p36.33
11255	HRH3	233.848	-1.6819	0.135247	-12.4357	1.67263e-35	1.92894e-34	20q13.33
5265	SERPINA1	341.648	1.62533	0.130798	12.4262	1.88291e-35	2.1697e-34	14q32.13
57633	LRRN1	3149.45	-0.901073	0.0725225	-12.4247	1.9186e-35	2.20907e-34	3p26.2
222161	DKFZP586I1420	147.641	0.480183	0.0386487	12.4243	1.92914e-35	2.21943e-34	7p14.3
4689	NCF4	137.914	1.15302	0.0928104	12.4234	1.95002e-35	2.24167e-34	22q12.3
9338	TCEAL1	673.349	-0.364684	0.0293688	-12.4174	2.10314e-35	2.41577e-34	Xq22.2
728882	FAM182B	480.552	1.10372	0.0889329	12.4107	2.28782e-35	2.62581e-34	20p11.1
83938	C10orf11	19.8666	1.2775	0.103004	12.4024	2.5352e-35	2.90742e-34	10q22.2-q22.3
5875	RABGGTA	368.604	-0.425968	0.0343604	-12.3971	2.71086e-35	3.1064e-34	14q12
8658	TNKS	2935.9	-0.57892	0.0467249	-12.39	2.96139e-35	3.3908e-34	8p23.1
9443	MED7	156.996	-0.373725	0.0301765	-12.3846	3.16464e-35	3.62064e-34	5q33.3
85417	CCNB3	38.1861	-0.751276	0.060665	-12.384	3.19009e-35	3.64686e-34	Xp11.22
92691	TMEM169	324.164	-0.7437	0.0600793	-12.3786	3.41093e-35	3.89624e-34	2q35
55732	C1orf112	100.468	0.661026	0.0534074	12.3771	3.4785e-35	3.97028e-34	1q24.2
100128927	ZBTB42	72.1329	1.06633	0.0862435	12.3642	4.08182e-35	4.65521e-34	14q32.33
5192	PEX10	1039.88	0.444577	0.0359594	12.3633	4.12821e-35	4.70439e-34	1p36.32
7454	WAS	260.251	1.00237	0.0811099	12.3581	4.40251e-35	5.01303e-34	Xp11.23
706	TSPO	644.554	1.09372	0.0885116	12.3568	4.47481e-35	5.09133e-34	22q13.2
54482	CCDC76	219.01	0.597714	0.0483731	12.3563	4.50268e-35	5.119e-34	1p21.2
11004	KIF2C	114.592	1.79158	0.144995	12.3562	4.50986e-35	5.12313e-34	1p34.1
84284	C1orf57	626.611	-0.443557	0.0359129	-12.3509	4.81533e-35	5.46583e-34	1q42.2
57689	LRRC4C	815.705	-0.601679	0.0487223	-12.3491	4.92355e-35	5.58428e-34	11p12
284029	C17orf44	24.0798	0.733107	0.0594079	12.3402	5.50053e-35	6.23379e-34	17p13.1
5239	PGM5	209.158	0.96776	0.0784251	12.3399	5.52004e-35	6.25099e-34	9q21.11
163081	ZNF567	116.332	0.543975	0.0440894	12.338	5.65309e-35	6.39663e-34	19q13.12
147694	ZNF548	264.22	0.520638	0.0422138	12.3334	5.99014e-35	6.77271e-34	19q13.43
3157	HMGCS1	3862.49	-0.907565	0.0735894	-12.3328	6.02932e-35	6.81167e-34	5p12
842	CASP9	815.218	0.765029	0.0620532	12.3286	6.35473e-35	7.17369e-34	1p36.21
7767	ZNF224	158.214	0.620083	0.0503105	12.3251	6.63456e-35	7.48372e-34	19q13.31
653361	NCF1	58.9013	1.3791	0.111992	12.3142	7.59181e-35	8.55681e-34	7q11.23
5066	PAM	3152.17	0.785431	0.0637876	12.3132	7.68981e-35	8.6605e-34	5q21.1
54469	ZFAND6	1095.37	0.408574	0.0331841	12.3123	7.77396e-35	8.74843e-34	15q25.1
3636	INPPL1	2780.57	0.549374	0.0446336	12.3085	8.15092e-35	9.16549e-34	11q13.4
2786	GNG4	1888.05	-0.746304	0.0606476	-12.3056	8.45237e-35	9.49707e-34	1q42.3
57134	MAN1C1	595.599	1.2385	0.100674	12.3021	8.82671e-35	9.90996e-34	1p36.11
283377	SPRYD4	187.375	-0.488014	0.0397076	-12.2902	1.02249e-34	1.14708e-33	12q13.3
29992	PILRA	141.724	0.907221	0.0738429	12.2858	1.07924e-34	1.20981e-33	7q22.1
90780	PYGO2	978.711	0.322802	0.0262804	12.283	1.11764e-34	1.25188e-33	1q21.3
54039	PCBP3	360.135	-0.879367	0.0715926	-12.2829	1.11875e-34	1.25215e-33	21q22.3
27315	PGAP2	319.469	-0.485856	0.0395654	-12.2798	1.16259e-34	1.30021e-33	11p15.4
11309	SLCO2B1	3144.01	0.795342	0.0647796	12.2777	1.19386e-34	1.33415e-33	11q13.4
162494	RHBDL3	1661.42	-1.08205	0.0881347	-12.2773	1.20005e-34	1.34002e-33	17q11.2
27180	SIGLEC9	63.2439	1.41451	0.115285	12.2697	1.31698e-34	1.46946e-33	19q13.41
89894	TMEM116	181.596	-0.455888	0.0371577	-12.269	1.32876e-34	1.48145e-33	12q24.12-q24.13
142678	MIB2	806.532	0.592052	0.0482662	12.2664	1.3725e-34	1.52904e-33	1p36.33
127002	ATXN7L2	275.581	0.795975	0.0649041	12.2639	1.41573e-34	1.57599e-33	1p13.3
81793	TLR10	50.7707	1.45686	0.118864	12.2566	1.54896e-34	1.72297e-33	4p14
81706	PPP1R14C	157.27	-1.51216	0.123408	-12.2534	1.61187e-34	1.79155e-33	6q25.1
80025	PANK2	387.178	0.364875	0.0297794	12.2526	1.62722e-34	1.80723e-33	20p13
283417	DPY19L2	92.1941	-1.37924	0.112572	-12.2521	1.63709e-34	1.81679e-33	12q14.2
1848	DUSP6	678.621	-1.0278	0.083938	-12.2447	1.79316e-34	1.98847e-33	12q21.33
389119	C3orf54	103.816	0.980587	0.0801438	12.2353	2.0126e-34	2.23009e-33	3p21.31
5978	REST	118.958	1.15844	0.0946981	12.2329	2.07277e-34	2.29501e-33	4q12
92922	CCDC102A	94.2188	0.807992	0.0660763	12.2282	2.19819e-34	2.432e-33	16q21
10884	MRPS30	249.285	-0.348567	0.0285125	-12.2251	2.28404e-34	2.52505e-33	5p12
400940	LOC400940	148.678	-1.10646	0.0905281	-12.2223	2.36375e-34	2.61116e-33	2p25.2
84852	C1orf203	45.7959	0.583546	0.0477571	12.219	2.46005e-34	2.7141e-33	1p13.1
8189	SYMPK	2015.46	0.447892	0.0366553	12.219	2.46069e-34	2.7141e-33	19q13.32
80772	GLTPD1	468.551	0.518756	0.0424646	12.2162	2.54663e-34	2.80674e-33	1p36.33
23207	PLEKHM2	2672.13	0.544338	0.0445617	12.2154	2.57313e-34	2.83379e-33	1p36.21
18	ABAT	11921.9	-0.686704	0.0562363	-12.211	2.71399e-34	2.98663e-33	16p13.2
6499	SKIV2L	1128.42	-0.38831	0.0318091	-12.2075	2.83352e-34	3.11579e-33	6p21.33
56915	EXOSC5	370.425	0.598812	0.0490638	12.2048	2.93152e-34	3.2211e-33	19q13.2
2629	GBA	1133.4	-0.505353	0.0414185	-12.2012	3.06449e-34	3.36464e-33	1q22
712	C1QA	2515.96	1.32409	0.108532	12.2	3.10645e-34	3.40812e-33	1p36.12
9184	BUB3	1522.21	-0.38565	0.0316246	-12.1946	3.3209e-34	3.64063e-33	10q26.13
11189	CELF3	1109.22	-1.14521	0.0939131	-12.1944	3.33033e-34	3.64819e-33	1q21.3
84864	MINA	473.704	0.883825	0.0724808	12.1939	3.34904e-34	3.6659e-33	3q11.2
91661	ZNF765	122.034	0.487399	0.0399838	12.1899	3.51799e-34	3.84792e-33	19q13.42
11077	HSF2BP	97.6845	-0.938674	0.0770052	-12.1897	3.52517e-34	3.85285e-33	21q22.3
149473	CCDC24	124.613	0.815527	0.0669647	12.1785	4.04843e-34	4.4214e-33	1p34.1
84513	PPAPDC1B	415.703	-0.539864	0.0443341	-12.1772	4.1123e-34	4.48776e-33	8p11.23
55588	MED29	2690.19	0.450669	0.0370717	12.1567	5.2853e-34	5.76349e-33	19q13.2
4924	NUCB1	3293.32	0.463145	0.0381008	12.1558	5.34552e-34	5.82475e-33	19q13.33
83959	SLC4A11	82.8726	-1.19049	0.0979633	-12.1524	5.57125e-34	6.06614e-33	20p13
55683	KIAA1310	1323.2	0.248623	0.0204699	12.1458	6.03818e-34	6.5696e-33	2q11.2
205147	FAM123C	314.687	-1.52781	0.12583	-12.1419	6.33464e-34	6.88695e-33	2q21.1
8630	HSD17B6	179.988	-1.24703	0.102747	-12.1369	6.73639e-34	7.31822e-33	12q13.3
28985	MCTS1	768.867	-0.376844	0.0310571	-12.1339	6.98244e-34	7.57981e-33	Xq24
55825	PECR	190.547	-0.438385	0.0361436	-12.129	7.41546e-34	8.04383e-33	2q35
64115	C10orf54	2062.25	0.879681	0.0725474	12.1256	7.72806e-34	8.37662e-33	10q22.1
83756	TAS1R3	9.05234	1.01426	0.0836817	12.1205	8.22773e-34	8.91152e-33	1p36.33
3746	KCNC1	572.648	-1.1224	0.092622	-12.118	8.47679e-34	9.17439e-33	11p15.1
9704	DHX34	314.534	0.564086	0.0465549	12.1166	8.63008e-34	9.3333e-33	19q13.32
90843	TCEAL8	1042.8	-0.301151	0.0248686	-12.1097	9.38634e-34	1.01436e-32	Xq22.1
929	CD14	1497.37	1.42655	0.117871	12.1027	1.02193e-33	1.10355e-32	5q31.3
5580	PRKCD	335.607	0.988512	0.0816779	12.1026	1.02355e-33	1.10447e-32	3p21.1
90338	ZNF160	572.155	0.431872	0.0356937	12.0994	1.0641e-33	1.14736e-32	19q13.41-q13.42
23025	UNC13A	2322.12	-1.06341	0.0880186	-12.0816	1.32127e-33	1.42359e-32	19p13.11
114	ADCY8	1333.25	1.36776	0.113214	12.0812	1.32835e-33	1.43015e-32	8q24.22
4139	MARK1	553.925	-0.547929	0.0453578	-12.0801	1.34477e-33	1.44675e-32	1q41
64799	IQCH	23.5067	0.868272	0.0719504	12.0677	1.56532e-33	1.68278e-32	15q23
2194	FASN	6901.01	-0.626101	0.0518843	-12.0673	1.57287e-33	1.68964e-32	17q25.3
133686	C5orf33	1671.83	0.667	0.055285	12.0647	1.6218e-33	1.7409e-32	5p13.2
3683	ITGAL	155.95	1.43604	0.119091	12.0583	1.75337e-33	1.88074e-32	16p11.2
63976	PRDM16	227.188	1.06656	0.0884523	12.058	1.76009e-33	1.88654e-32	1p36.32
79071	ELOVL6	227.381	-0.677846	0.0562222	-12.0566	1.79115e-33	1.9184e-32	4q25
4300	MLLT3	380.929	-0.558026	0.046323	-12.0464	2.02577e-33	2.16808e-32	9p21.3
771	CA12	499.845	-1.58335	0.131441	-12.0461	2.03233e-33	2.17349e-32	15q22.2
100130987	LOC100130987	14.7896	0.943683	0.0783544	12.0438	2.09152e-33	2.23514e-32	11q13.2
10783	NEK6	740.693	0.751548	0.0624083	12.0424	2.12616e-33	2.27047e-32	9q33.3
1271	CNTFR	1697.01	-0.840682	0.069831	-12.0388	2.22132e-33	2.37034e-32	9p13.3
409	ARRB2	1499.71	0.479066	0.0398054	12.0352	2.32074e-33	2.4746e-32	17p13.2
163702	IL28RA	63.0247	1.3686	0.113731	12.0337	2.36409e-33	2.51896e-32	1p36.11
153396	TMEM161B	259.096	-0.415214	0.034534	-12.0233	2.68008e-33	2.85355e-32	5q14.3
192670	EIF2C4	405.033	0.628256	0.0522809	12.0169	2.89515e-33	3.08026e-32	1p34.3
154	ADRB2	95.5237	1.03692	0.0863186	12.0127	3.04595e-33	3.23832e-32	5q32
116173	CMTM5	1241.69	-0.797355	0.0664113	-12.0063	3.2917e-33	3.49701e-32	14q11.2
85028	SNHG12	209.908	0.867288	0.0722509	12.0038	3.39199e-33	3.6009e-32	1p35.3
1760	DMPK	1317.55	0.727843	0.0606434	12.002	3.46696e-33	3.67778e-32	19q13.32
25963	TMEM87A	1743.9	-0.393175	0.0327617	-12.0011	3.50696e-33	3.71748e-32	15q15.1
64756	ATPAF1	1766.07	0.490139	0.0408458	11.9997	3.56453e-33	3.77573e-32	1p33
137695	TMEM68	324.955	-0.327675	0.0273143	-11.9964	3.70911e-33	3.926e-32	8q12.1
2140	EYA3	73.1979	0.821398	0.0684883	11.9933	3.85403e-33	4.0764e-32	1p35.3
126374	WTIP	99.8489	0.971028	0.0809795	11.991	3.95924e-33	4.1836e-32	19q13.11
84689	MS4A14	42.8506	1.30735	0.109028	11.991	3.96119e-33	4.1836e-32	11q12.2
160428	ALDH1L2	564.52	-0.900257	0.0750848	-11.9899	4.01467e-33	4.23699e-32	12q23.3
51011	FAHD2A	425.702	-0.477675	0.0398552	-11.9853	4.24475e-33	4.47653e-32	2q11.1
25907	TMEM158	304.753	-1.30522	0.108933	-11.9819	4.42145e-33	4.65948e-32	3p21.31
55303	GIMAP4	425.872	0.946959	0.0790366	11.9813	4.45414e-33	4.6905e-32	7q36.1
1288	COL4A6	76.4639	1.74472	0.145695	11.9751	4.79579e-33	5.0466e-32	Xq22.3
50853	VILL	106.845	-1.28496	0.107309	-11.9744	4.8417e-33	5.0912e-32	3p22.2
54209	TREM2	868.146	1.2807	0.106962	11.9734	4.89619e-33	5.14474e-32	6p21.1
64175	LEPRE1	273.501	0.597456	0.0499359	11.9645	5.45468e-33	5.72741e-32	1p34.2
3754	KCNF1	651.018	-1.25446	0.104885	-11.9603	5.73724e-33	6.01972e-32	2p25.1
6585	SLIT1	6178.49	-1.09219	0.0913271	-11.9591	5.81756e-33	6.09956e-32	10q24.1
4598	MVK	370.159	-0.65036	0.0543847	-11.9585	5.85983e-33	6.13941e-32	12q24.11
27292	DIMT1L	543.389	0.425022	0.0355538	11.9543	6.16229e-33	6.45162e-32	5q12.1
9056	SLC7A7	245.322	1.09118	0.0912985	11.9518	6.3563e-33	6.64991e-32	14q11.2
151354	FAM84A	359.86	-1.04811	0.0877412	-11.9455	6.85615e-33	7.16766e-32	2p24.3
29109	FHOD1	222.38	0.800722	0.0670392	11.9441	6.97028e-33	7.28169e-32	16q22.1
92285	ZNF585B	85.5197	0.655391	0.0548723	11.9439	6.98433e-33	7.29109e-32	19q13.12
8832	CD84	112.909	1.42991	0.119746	11.9413	7.21207e-33	7.52339e-32	1q23.3
5836	PYGL	389.449	0.992313	0.0831127	11.9394	7.37811e-33	7.69104e-32	14q22.1
9488	PIGB	102.651	-0.483986	0.0405431	-11.9376	7.53915e-33	7.85323e-32	15q21.3
25999	CLIP3	8547.53	0.48941	0.040998	11.9374	7.5533e-33	7.8623e-32	19q13.12
3913	LAMB2	2737.81	0.667414	0.0559484	11.9291	8.34777e-33	8.683e-32	3p21.31
79605	PGBD5	814.149	-0.89375	0.0749236	-11.9288	8.37506e-33	8.70512e-32	1q42.13
400752	LOC400752	57.5587	0.735622	0.061681	11.9262	8.63999e-33	8.97402e-32	1p34.1
51157	ZNF580	416.548	0.712527	0.0597544	11.9243	8.84553e-33	9.18089e-32	19q13.42
10413	YAP1	863.383	1.03602	0.0868835	11.9242	8.85461e-33	9.18371e-32	11q22.1
345630	FBLL1	403.348	-0.885335	0.0742658	-11.9212	9.18175e-33	9.51617e-32	5q34
4998	ORC1L	32.5497	1.63715	0.137351	11.9194	9.37645e-33	9.71099e-32	1p32.3
80217	C10orf79	36.5187	1.50614	0.126407	11.915	9.88767e-33	1.02331e-31	10q25.1
100129034	LOC100129034	1807.19	0.644149	0.0541056	11.9054	1.10919e-32	1.14712e-31	9q33.3
642280	ZNF876P	20.8276	-0.95143	0.0799577	-11.8992	1.19526e-32	1.23524e-31	4p16.3
64881	PCDH20	293.501	-1.48447	0.12476	-11.8986	1.20412e-32	1.24351e-31	13q21.2
31	ACACA	2755.83	-0.468763	0.0393989	-11.8979	1.21376e-32	1.25257e-31	17q12
6770	STAR	48.1117	-1.18221	0.0993883	-11.8949	1.25819e-32	1.29749e-31	8p11.23
728	C5AR1	160.658	1.43187	0.120402	11.8923	1.29705e-32	1.33661e-31	19q13.32
22898	DENND3	644.827	0.914176	0.0769145	11.8856	1.40609e-32	1.44794e-31	8q24.3
1870	E2F2	76.3625	1.76758	0.148754	11.8825	1.4586e-32	1.50094e-31	1p36.12
9253	NUMBL	820.299	0.725064	0.0610511	11.8764	1.57072e-32	1.61517e-31	19q13.2
2635	GBP3	336.312	1.4988	0.126222	11.8744	1.60804e-32	1.65236e-31	1p22.2
9860	LRIG2	173.564	0.656562	0.0552988	11.873	1.63508e-32	1.67896e-31	1p13.2
4685	NCAM2	1657.16	-0.625912	0.052737	-11.8686	1.7239e-32	1.7689e-31	21q21.1
11163	NUDT4	1866.77	0.712238	0.0600173	11.8672	1.75231e-32	1.79677e-31	12q22
64581	CLEC7A	98.9347	1.31933	0.111229	11.8614	1.87865e-32	1.92495e-31	12p13.2
55806	HR	845.728	-0.943619	0.079567	-11.8594	1.92286e-32	1.96885e-31	8p21.3
29903	CCDC106	624.927	0.602972	0.0508745	11.8521	2.09755e-32	2.14619e-31	19q13.42
2894	GRID1	1157.13	-0.485266	0.0409765	-11.8425	2.35199e-32	2.40483e-31	10q23.1-q23.2
585	BBS4	418.702	0.358422	0.030282	11.8361	2.53848e-32	2.59367e-31	15q24.1
8120	AP3B2	1101.86	-0.840345	0.0710543	-11.8268	2.83759e-32	2.89724e-31	15q25.2
11231	SEC63	2243.24	-0.332093	0.0280843	-11.8249	2.90304e-32	2.96197e-31	6q21
84896	ATAD1	1237.55	-0.397977	0.0336586	-11.8239	2.93669e-32	2.99418e-31	10q23.31
10166	SLC25A15	248.792	-0.519462	0.0439349	-11.8234	2.95347e-32	3.00916e-31	13q14.11
117177	RAB3IP	2663.73	-0.861424	0.0728778	-11.8201	3.07282e-32	3.12855e-31	12q15
79717	PPCS	221.463	0.818205	0.0692238	11.8197	3.0879e-32	3.14169e-31	1p34.2
23595	ORC3L	677.807	-0.41174	0.0348361	-11.8193	3.10152e-32	3.15332e-31	6q15
164091	PAQR7	358.479	0.61663	0.0521725	11.8191	3.11125e-32	3.16098e-31	1p36.11
93349	SP140L	75.2187	0.943272	0.079836	11.8151	3.26096e-32	3.31076e-31	2q37.1
9363	RAB33A	420.946	-0.66823	0.0565585	-11.8149	3.27097e-32	3.31859e-31	Xq26.1
728689	EIF3CL	8142.48	-0.512434	0.0433768	-11.8135	3.32244e-32	3.36843e-31	16p12.1
5052	PRDX1	4831.52	0.998217	0.0845248	11.8097	3.47598e-32	3.52163e-31	1p34.1
10612	TRIM3	389.982	-0.53285	0.0451495	-11.8019	3.81505e-32	3.86244e-31	11p15.4
9123	SLC16A3	279.997	1.12453	0.0953793	11.79	4.39398e-32	4.44543e-31	17q25.3
10520	ZNF211	280.377	0.514145	0.0436178	11.7875	4.52674e-32	4.57654e-31	19q13.43
8301	PICALM	3280.1	0.403263	0.0342164	11.7857	4.62826e-32	4.67539e-31	11q14.2
3797	KIF3C	3787.12	-0.72739	0.0617185	-11.7856	4.63099e-32	4.67539e-31	2p23.3
121601	ANO4	128.971	-1.32273	0.1123	-11.7786	5.03475e-32	5.07946e-31	12q23.1
51239	ANKRD39	163.098	-0.563929	0.0478868	-11.7763	5.17158e-32	5.21386e-31	2q11.2
1535	CYBA	678.115	1.07202	0.0910444	11.7747	5.27122e-32	5.31061e-31	16q24.2
29075	HSPC072	31.0159	-1.00396	0.0852725	-11.7735	5.34588e-32	5.38207e-31	20p11.23
83706	FERMT3	314.682	1.04211	0.0885323	11.771	5.50869e-32	5.54211e-31	11q13.1
375323	LHFPL4	2073.89	-0.522243	0.0443768	-11.7684	5.68079e-32	5.71127e-31	3p25.3
58475	MS4A7	525.681	1.19384	0.101499	11.7621	6.12219e-32	6.15075e-31	11q12.2
57604	C8orf79	186.591	-1.65219	0.140469	-11.7619	6.13076e-32	6.15507e-31	8p22
84503	ZNF527	133.593	0.376414	0.0320055	11.7609	6.20496e-32	6.22524e-31	19q13.12
118672	PSTK	77.3938	-0.471452	0.0400911	-11.7595	6.30952e-32	6.32574e-31	10q26.13
10856	RUVBL2	1447.21	0.508254	0.043224	11.7586	6.37778e-32	6.38974e-31	19q13.33
140767	NRSN1	1023.12	-1.1771	0.100125	-11.7563	6.55561e-32	6.56335e-31	6p22.3
9306	SOCS6	949.188	0.668392	0.0568709	11.7528	6.83109e-32	6.8344e-31	18q22.2
2793	GNGT2	22.0992	1.09169	0.0929113	11.7498	7.08258e-32	7.0811e-31	17q21.32
51651	PTRH2	309.964	-0.440288	0.0374942	-11.7429	7.6849e-32	7.67798e-31	17q23.1
965	CD58	60.456	0.865419	0.0737089	11.741	7.85161e-32	7.83911e-31	1p13.1
23760	PITPNB	1462.99	-0.289701	0.0246744	-11.741	7.85905e-32	7.84111e-31	22q12.1
4595	MUTYH	194.946	0.502663	0.0428169	11.7398	7.96448e-32	7.94081e-31	1p34.1
55512	SMPD3	574.461	-0.875625	0.0745922	-11.7388	8.05957e-32	8.03007e-31	16q22.1
7881	KCNAB1	392.334	-1.28551	0.109514	-11.7384	8.10501e-32	8.06977e-31	3q25.31
79848	CSPP1	302.727	0.523954	0.0446584	11.7325	8.6867e-32	8.64296e-31	8q13.1-q13.2
11137	PWP1	869.026	-0.290935	0.0248097	-11.7267	9.30655e-32	9.25332e-31	12q23.3
11165	NUDT3	731.458	0.408171	0.0348091	11.726	9.38177e-32	9.32168e-31	6p21.31
1075	CTSC	584.801	1.0067	0.0858784	11.7224	9.78086e-32	9.71153e-31	11q14.2
56934	CA10	1049	-1.38199	0.117894	-11.7223	9.79997e-32	9.72381e-31	17q21.33-q22
129787	TMEM18	478.568	-0.411724	0.0351265	-11.7212	9.92784e-32	9.84391e-31	2p25.3
4814	NINJ1	1310.6	0.845667	0.0721802	11.7161	1.05475e-31	1.04512e-30	9q22.31
26505	CNNM3	841.595	-0.397856	0.0339605	-11.7153	1.06451e-31	1.05406e-30	2q11.2
399	RHOH	20.0005	1.33104	0.113654	11.7113	1.11512e-31	1.10341e-30	4p14
163732	CITED4	49.2368	1.07554	0.0918404	11.711	1.12012e-31	1.1076e-30	c(\1p34.2\", \"1p35-p34\")"
84940	CORO6	163.684	-1.66771	0.142423	-11.7096	1.13802e-31	1.12454e-30	17q11.2
23521	RPL13A	11388.5	0.706937	0.060379	11.7083	1.15549e-31	1.14101e-30	19q13.33
9023	CH25H	382.22	1.82643	0.156014	11.7069	1.17543e-31	1.15992e-30	10q23.31
9699	RIMS2	363.21	-1.49096	0.127381	-11.7047	1.20605e-31	1.18932e-30	8q22.3
84314	TMEM107	216.762	0.515463	0.0440597	11.6992	1.28703e-31	1.2683e-30	17p13.1
57095	C1orf128	1501.88	0.55085	0.04709	11.6978	1.308e-31	1.28809e-30	1p36.11
10175	CNIH	912.945	-0.355482	0.0303968	-11.6947	1.3564e-31	1.33484e-30	14q22.2
54551	MAGEL2	128.498	-0.817762	0.0699311	-11.6938	1.37054e-31	1.34784e-30	15q11.2
8237	USP11	7488.09	-0.413453	0.0353838	-11.6848	1.52407e-31	1.4978e-30	Xp11.3
2350	FOLR2	615.974	1.19301	0.102135	11.6808	1.59833e-31	1.56971e-30	11q13.4
9759	HDAC4	1894.34	-0.623441	0.0533823	-11.6788	1.63603e-31	1.60564e-30	2q37.3
348094	ANKDD1A	232.37	0.748741	0.0641187	11.6774	1.66275e-31	1.63076e-30	15q22.31
201176	ARHGAP27	294.659	0.72569	0.062147	11.677	1.67111e-31	1.63785e-30	17q21.31
55859	BEX1	3804.76	-0.624766	0.0535355	-11.6701	1.81144e-31	1.77418e-30	c(\Xq22.1\", \"Xq22\")"
9028	RHBDL1	138.619	-1.12673	0.0965955	-11.6644	1.93754e-31	1.8964e-30	16p13.3
773	CACNA1A	935.899	-0.884493	0.0758357	-11.6633	1.96331e-31	1.92032e-30	19p13.13
149134	LOC149134	26.4258	1.08023	0.0926253	11.6623	1.98505e-31	1.94027e-30	1q44
5352	PLOD2	693.383	0.820545	0.0703765	11.6594	2.05594e-31	2.00819e-30	3q24
2731	GLDC	1218.26	-0.645442	0.0553606	-11.6589	2.06765e-31	2.01827e-30	9p24.1
387882	C12orf75	131.722	0.921454	0.0790551	11.6558	2.14258e-31	2.09e-30	12q23.3
7351	UCP2	714.852	1.16351	0.0998572	11.6518	2.24737e-31	2.19073e-30	11q13.4
768206	PRCD	59.0605	-1.11873	0.0960264	-11.6502	2.28929e-31	2.23008e-30	17q25.1
11027	LILRA2	93.2898	1.23223	0.105806	11.6461	2.40064e-31	2.33698e-30	19q13.42
8792	TNFRSF11A	26.3305	1.27747	0.109725	11.6425	2.50626e-31	2.43815e-30	18q21.33
150290	DUSP18	131.766	0.652381	0.056074	11.6343	2.75866e-31	2.68188e-30	22q12.2
6447	SCG5	1610.94	-1.26191	0.108525	-11.6279	2.97348e-31	2.88878e-30	15q13.3
100131454	ELP2P	28.3161	-0.615559	0.0529432	-11.6268	3.01295e-31	2.92516e-30	17p13.3
100093630	SNHG8	564.817	-0.82256	0.0707503	-11.6263	3.03114e-31	2.94084e-30	4q26
23678	SGK3	465.075	0.723873	0.0622682	11.6251	3.07251e-31	2.97897e-30	8q13.1
222008	VSTM2A	488.402	-1.58572	0.136413	-11.6244	3.09885e-31	3.00249e-30	7p11.2
51272	BET1L	958.436	-0.356239	0.03065	-11.6228	3.1551e-31	3.05494e-30	11p15.5
6205	RPS11	14628.5	0.638005	0.0549052	11.6201	3.25692e-31	3.15141e-30	19q13.33
9118	INA	2079.25	-1.36091	0.11715	-11.6168	3.38484e-31	3.27299e-30	10q24.33
80183	C13orf18	87.8229	0.980446	0.0844154	11.6145	3.47687e-31	3.35973e-30	13q14.13
8870	IER3	239.918	1.29066	0.111125	11.6144	3.48104e-31	3.36151e-30	6p21.33
728116	ZBTB8B	43.4646	-1.18645	0.102159	-11.6137	3.51012e-31	3.38733e-30	1p35.1
10682	EBP	390.129	-0.589417	0.0507634	-11.6111	3.62102e-31	3.49201e-30	Xp11.23
121227	LRIG3	142.39	0.929833	0.0800908	11.6097	3.67748e-31	3.54409e-30	12q14.1
114907	FBXO32	554.332	1.18731	0.102295	11.6067	3.80975e-31	3.66911e-30	8q24.13
9570	GOSR2	1017.66	-0.283389	0.0244194	-11.6051	3.88333e-31	3.73748e-30	17q21.32
64432	MRPS25	1157.86	-0.405392	0.0349519	-11.5986	4.19054e-31	4.03046e-30	3p25.1
25806	VAX2	226.091	-0.871203	0.0751205	-11.5974	4.2472e-31	4.08224e-30	2p13.3
6421	SFPQ	3874.32	0.332058	0.0286373	11.5953	4.35452e-31	4.1826e-30	1p34.3
51263	MRPL30	797.728	-0.316916	0.0273378	-11.5926	4.49286e-31	4.31261e-30	2q11.2
2690	GHR	101.244	0.902361	0.0778468	11.5915	4.55102e-31	4.36553e-30	5p13.1-p12
5272	SERPINB9	299.789	0.818533	0.0706215	11.5904	4.60839e-31	4.41763e-30	6p25.2
85360	SYDE1	344.389	0.703568	0.0607082	11.5893	4.66791e-31	4.47171e-30	19p13.12
9812	KIAA0141	1450.13	-0.315708	0.0272502	-11.5856	4.87819e-31	4.67005e-30	5q31.3
25799	ZNF324	210.993	0.465782	0.0402103	11.5836	4.9883e-31	4.77229e-30	19q13.43
130589	GALM	136.394	0.787986	0.0680322	11.5825	5.05261e-31	4.83062e-30	2p22.1
4240	MFGE8	1715.13	-0.859785	0.0742458	-11.5803	5.18923e-31	4.95795e-30	15q26.1
4779	NFE2L1	6208.74	0.499734	0.0431703	11.5759	5.46126e-31	5.2144e-30	17q21.32
116228	FAM36A	2031.02	-0.414627	0.0358209	-11.575	5.51598e-31	5.26316e-30	1q44
11214	AKAP13	2124.75	0.490251	0.0423742	11.5696	5.87798e-31	5.60487e-30	15q25.3
84650	EBPL	312.817	-0.577208	0.0499258	-11.5613	6.46975e-31	6.16507e-30	13q14.2
4193	MDM2	1323.58	-0.346608	0.0299926	-11.5565	6.84636e-31	6.51963e-30	12q15
84978	FRMD5	550.002	0.776024	0.0671632	11.5543	7.02142e-31	6.68192e-30	15q15.3
203259	C9orf25	2420.65	-0.438696	0.0379691	-11.554	7.04478e-31	6.69974e-30	9p13.3
84765	ZNF577	187.852	0.7135	0.0618026	11.5448	7.84052e-31	7.45159e-30	19q13.41
2295	FOXF2	124.525	-0.915133	0.0792772	-11.5435	7.96574e-31	7.56562e-30	6p25.3
29931	LOH3CR2A	16.0659	1.19525	0.103571	11.5403	8.25975e-31	7.8397e-30	3p25.3
730051	ZNF814	280.474	0.635586	0.0550846	11.5384	8.45096e-31	8.01591e-30	19q13.43
115704	EVI5L	1779.29	-0.447721	0.0388039	-11.538	8.48418e-31	8.04213e-30	19p13.2
165140	OXER1	16.3142	1.04517	0.0905963	11.5366	8.63058e-31	8.17554e-30	2p21
650	BMP2	1645.7	-0.858803	0.0744568	-11.5342	8.86624e-31	8.39121e-30	20p12.3
8420	SNHG3	44.3743	0.992511	0.0860494	11.5342	8.8699e-31	8.39121e-30	1p35.3
83636	C19orf12	585.667	0.429869	0.0372777	11.5315	9.15109e-31	8.65156e-30	19q12
51379	CRLF3	175.479	0.397863	0.0345057	11.5303	9.27822e-31	8.766e-30	17q11.2
23166	STAB1	1523.18	1.14204	0.0990714	11.5274	9.59472e-31	9.0591e-30	3p21.1
60494	CCDC81	16.4843	0.975932	0.0846683	11.5265	9.69822e-31	9.15083e-30	11q14.2
56147	PCDHA1	298.091	-1.45231	0.126137	-11.5137	1.12544e-30	1.06122e-29	5q31.3
3491	CYR61	1006.28	1.72545	0.149895	11.5111	1.16038e-30	1.09346e-29	1p22.3
7474	WNT5A	483.707	1.13044	0.0982498	11.5058	1.2335e-30	1.1616e-29	3p14.3
283897	C16orf54	15.875	1.16048	0.100866	11.5052	1.24264e-30	1.16945e-29	16p11.2
4037	LRP3	1809.21	0.528867	0.045992	11.4991	1.33295e-30	1.25362e-29	19q13.11
8131	NPRL3	1335.14	-0.412446	0.0358744	-11.4969	1.36675e-30	1.28457e-29	16p13.3
2260	FGFR1	1580.18	-0.745913	0.0648994	-11.4934	1.42461e-30	1.33808e-29	8p11.23
24148	PRPF6	4184.16	-0.461604	0.0401939	-11.4844	1.57965e-30	1.48274e-29	20q13.33
9127	P2RX6	289.351	-0.902485	0.0785878	-11.4838	1.59175e-30	1.49312e-29	22q11.21
389333	LOC389333	69.4425	0.829241	0.0722682	11.4745	1.7721e-30	1.66121e-29	5q31.2
124936	CYB5D2	826.298	-0.439111	0.0382796	-11.4712	1.84193e-30	1.72555e-29	17p13.2
80774	LIMD2	354.183	0.713466	0.0622191	11.467	1.9326e-30	1.80932e-29	17q23.3
644873	FLJ33630	439.718	-0.314583	0.0274464	-11.4617	2.05429e-30	1.922e-29	5q23.3
5891	RAGE	171.811	0.782842	0.0683068	11.4607	2.07871e-30	1.94359e-29	14q32.31
4973	OLR1	496.282	1.41178	0.123209	11.4584	2.1334e-30	1.99343e-29	12p13.2
27185	DISC1	615.216	-0.85969	0.0750393	-11.4565	2.18081e-30	2.03641e-29	1q42.2
388569	ZNF324B	123.745	0.449425	0.0392348	11.4547	2.22641e-30	2.07765e-29	19q13.43
147650	NCRNA00085	101.376	0.957459	0.0836251	11.4494	2.36742e-30	2.20781e-29	19q13.41
133418	EMB	126.331	1.1378	0.0994245	11.4439	2.5226e-30	2.351e-29	5q11.1
65055	REEP1	865.222	-0.82728	0.0723093	-11.4408	2.61345e-30	2.43411e-29	2p11.2
1050	CEBPA	513.658	1.11121	0.0971469	11.4384	2.68674e-30	2.50075e-29	19q13.11
3428	IFI16	1491.97	0.805334	0.070456	11.4303	2.9506e-30	2.74457e-29	1q23.1
2660	MSTN	500.654	1.8259	0.159754	11.4294	2.98151e-30	2.77153e-29	2q32.2
10213	PSMD14	1196.28	-0.272058	0.0238079	-11.4272	3.0573e-30	2.84016e-29	2q24.2
1611	DAP	1438.74	0.401969	0.0351828	11.4252	3.13063e-30	2.90641e-29	5p15.2
9804	TOMM20	6067.55	-0.39986	0.0350072	-11.4222	3.23803e-30	3.00418e-29	1q42.3
3751	KCND2	1618.07	0.970065	0.0849943	11.4133	3.58871e-30	3.3274e-29	7q31.31
55530	SVOP	689.043	-1.73027	0.151613	-11.4124	3.62541e-30	3.35926e-29	12q24.11
220729	LOC220729	154.346	-0.550379	0.0482358	-11.4102	3.71958e-30	3.44431e-29	3q29
55073	LRRC37A4	376.372	-0.764923	0.0670587	-11.4068	3.86825e-30	3.57969e-29	17q21.31
90806	ANGEL2	816.724	-0.28362	0.024873	-11.4027	4.05286e-30	3.74811e-29	1q32.3
79412	KREMEN2	37.5824	-1.48509	0.130263	-11.4007	4.14903e-30	3.8346e-29	16p13.3
9945	GFPT2	1007.04	1.14243	0.100208	11.4005	4.15786e-30	3.8403e-29	5q35.3
10800	CYSLTR1	16.3059	1.04658	0.0918161	11.3987	4.24518e-30	3.91844e-29	Xq21.1
84925	DIRC2	433.894	-0.459688	0.040332	-11.3976	4.29822e-30	3.96486e-29	3q21.1
11336	EXOC3	1394.81	-0.319409	0.0280282	-11.396	4.37916e-30	4.03694e-29	5p15.33
388567	ZNF749	51.2008	0.574445	0.0504172	11.3938	4.4884e-30	4.135e-29	19q13.43
3965	LGALS9	826.976	1.06622	0.0935881	11.3927	4.54677e-30	4.1861e-29	17q11.2
202500	TCTE1	15.4286	-1.00762	0.0884652	-11.3901	4.68656e-30	4.31205e-29	6p21.1
2697	GJA1	9622.2	1.3263	0.11664	11.3709	5.83494e-30	5.36524e-29	6q22.31
2259	FGF14	407.693	-0.90364	0.0794824	-11.3691	5.96242e-30	5.47897e-29	13q33.1
10208	USPL1	609.15	-0.435447	0.0383092	-11.3666	6.12957e-30	5.626e-29	13q12.3
5364	PLXNB1	5696.14	0.570768	0.0502143	11.3666	6.13022e-30	5.626e-29	3p21.31
51318	MRPL35	916.842	-0.340618	0.0299765	-11.3628	6.4032e-30	5.87279e-29	2p11.2
162	AP1B1	4162.69	0.353409	0.0311099	11.36	6.61375e-30	6.06204e-29	22q12.2
89796	NAV1	4831.02	-0.611846	0.0538672	-11.3584	6.73539e-30	6.16962e-29	1q32.1
50943	FOXP3	9.90463	-0.859173	0.0756881	-11.3515	7.29041e-30	6.67378e-29	Xp11.23
84067	FAM160A2	575.957	-0.400875	0.0353228	-11.3489	7.50868e-30	6.86923e-29	11p15.4
301	ANXA1	761.492	1.68506	0.148482	11.3486	7.53691e-30	6.89069e-29	9q21.13
127687	C1orf122	1115.48	0.658786	0.058102	11.3384	8.46372e-30	7.73313e-29	1p34.3
7766	ZNF223	103.049	0.481604	0.0424759	11.3383	8.47995e-30	7.74305e-29	19q13.31
79690	GAL3ST4	586.035	0.741959	0.0654426	11.3376	8.54907e-30	7.80123e-29	7q22.1
55036	CCDC40	155.953	1.01123	0.0892182	11.3344	8.86608e-30	8.08539e-29	17q25.3
93081	C13orf27	201.355	0.743609	0.0656113	11.3336	8.94934e-30	8.15617e-29	13q33.1
129563	DIS3L2	454.903	-0.329431	0.0290795	-11.3286	9.46569e-30	8.62131e-29	2q37.1
116442	RAB39B	526.003	-0.399161	0.0352359	-11.3283	9.50723e-30	8.65368e-29	Xq28
9514	GAL3ST1	319.039	-1.00904	0.0890809	-11.3273	9.61591e-30	8.74708e-29	22q12.2
9921	RNF10	2956.84	0.253481	0.0223942	11.319	1.05627e-29	9.60224e-29	12q24.31
219743	TYSND1	375.914	-0.528777	0.0467237	-11.3171	1.08005e-29	9.81223e-29	10q22.1
2899	GRIK3	3099.06	0.791797	0.069975	11.3154	1.10082e-29	9.99462e-29	1p34.3
9094	UNC119	594.572	-0.549962	0.0486074	-11.3144	1.11408e-29	1.01087e-28	17q11.2
10261	IGSF6	106.438	1.10488	0.0976677	11.3126	1.13636e-29	1.03044e-28	16p12.2
85449	KIAA1755	1258.15	-0.751793	0.0664856	-11.3076	1.20333e-29	1.09048e-28	20q11.23
4261	CIITA	139.835	1.7193	0.152148	11.3002	1.30987e-29	1.18628e-28	16p13.13
7515	XRCC1	668.297	0.389257	0.0344836	11.2882	1.50118e-29	1.35869e-28	19q13.31
64327	LMBR1	1304.03	-0.437357	0.0387532	-11.2857	1.54398e-29	1.39655e-28	7q36.3
292	SLC25A5	4088.37	-0.545525	0.048354	-11.2819	1.61213e-29	1.45728e-28	Xq24
23170	TTLL12	1394.57	-0.462346	0.0410329	-11.2677	1.89464e-29	1.71158e-28	22q13.2
26575	RGS17	31.5017	-0.927964	0.0823954	-11.2623	2.01376e-29	1.81805e-28	6q25.2
3603	IL16	200.085	0.914743	0.0812221	11.2622	2.01566e-29	1.81864e-28	15q25.1
79858	NEK11	279.275	0.76654	0.0680912	11.2576	2.12584e-29	1.91684e-28	3q22.1
8458	TTF2	98.4785	0.804456	0.0715149	11.2488	2.348e-29	2.11584e-28	1p13.1
27146	FAM184B	112.614	-1.83527	0.163162	-11.2482	2.36484e-29	2.12968e-28	4p15.32-p15.31
80346	REEP4	189.888	0.700126	0.0622592	11.2453	2.44143e-29	2.19729e-28	8p21.3
168667	BMPER	216.736	-1.24257	0.11051	-11.244	2.47887e-29	2.2296e-28	7p14.3
55334	SLC39A9	1860.96	-0.371595	0.0330498	-11.2435	2.49386e-29	2.24168e-28	14q24.1
196996	GRAMD2	34.1138	-1.17067	0.104131	-11.2422	2.52859e-29	2.27148e-28	15q23
1373	CPS1	418.705	1.20286	0.107011	11.2406	2.57716e-29	2.31367e-28	2q34
1950	EGF	44.1571	1.2597	0.112093	11.2381	2.65149e-29	2.37892e-28	4q25
9122	SLC16A4	197.004	0.923709	0.0822569	11.2296	2.91892e-29	2.61694e-28	1p13.3
55515	ACCN4	2685.52	-1.226	0.109176	-11.2295	2.92041e-29	2.61694e-28	2q35
166815	TIGD2	108.853	0.473006	0.0421238	11.229	2.93923e-29	2.63217e-28	4q22.1
8822	FGF17	86.7629	1.64739	0.146714	11.2286	2.9507e-29	2.64081e-28	8p21.3
57664	PLEKHA4	473.602	1.33804	0.119219	11.2234	3.131e-29	2.79933e-28	19q13.33
10161	LPAR6	329.363	0.910134	0.0810929	11.2234	3.13171e-29	2.79933e-28	13q14.2
23432	GPR161	281.069	-0.671408	0.0598339	-11.2212	3.20886e-29	2.86652e-28	1q24.2
286319	TUSC1	218.488	0.964736	0.0859987	11.218	3.32615e-29	2.96946e-28	9p21.2
53635	PTOV1	3208.36	0.528018	0.0470911	11.2127	3.53235e-29	3.15159e-28	19q13.33
10256	CNKSR1	48.9659	1.08136	0.0964517	11.2114	3.58455e-29	3.19619e-28	1p36.11
5577	PRKAR2B	517.595	-0.93168	0.0831036	-11.2111	3.59825e-29	3.20642e-28	7q22.3
114804	RNF157	2187.87	-0.573732	0.0511773	-11.2107	3.61393e-29	3.21841e-28	17q25.1
3693	ITGB5	1197.76	0.853018	0.0761085	11.2079	3.72829e-29	3.3182e-28	3q21.2
6782	HSPA13	1753.25	-0.49759	0.0444223	-11.2014	4.01512e-29	3.57128e-28	21q11.2
112398	EGLN2	975.868	0.520749	0.046491	11.2011	4.02864e-29	3.58109e-28	19q13.2
65018	PINK1	5468.85	0.596683	0.0533167	11.1913	4.4977e-29	3.99559e-28	1p36.12
55143	CDCA8	71.7566	1.48673	0.13291	11.186	4.77375e-29	4.23821e-28	1p34.3
221687	RNF182	628.174	0.991806	0.0886794	11.1842	4.87405e-29	4.32459e-28	6p23
100144748	KILLIN	27.9082	-0.553388	0.049486	-11.1827	4.95493e-29	4.39365e-28	10q23.31
3937	LCP2	255.823	0.951236	0.0850693	11.1819	5.0011e-29	4.43187e-28	5q35.1
10285	SMNDC1	459.18	0.308494	0.0275942	11.1797	5.12682e-29	4.53892e-28	10q25.2
9724	UTP14C	1100.85	-0.501599	0.0448671	-11.1797	5.12819e-29	4.53892e-28	13q14.3
10008	KCNE3	68.9457	0.992258	0.0887579	11.1794	5.14504e-29	4.55104e-28	11q13.4
51390	AIG1	798.784	-0.436601	0.0390572	-11.1785	5.19632e-29	4.59359e-28	6q24.2
6633	SNRPD2	1439.2	0.543324	0.0486118	11.1768	5.29648e-29	4.67926e-28	19q13.32
84706	GPT2	4094.57	0.523159	0.0468187	11.1742	5.45654e-29	4.81772e-28	16q11.2
57211	GPR126	90.1164	1.31058	0.117299	11.173	5.526e-29	4.87606e-28	6q24.2
57523	NYNRIN	398.765	0.793795	0.0710467	11.1729	5.5373e-29	4.88305e-28	14q12
91851	CHRDL1	766.819	-1.55051	0.138782	-11.1723	5.57407e-29	4.91247e-28	Xq23
162968	ZNF497	97.3389	0.576727	0.0516645	11.1629	6.19198e-29	5.4537e-28	19q13.43
29985	SLC39A3	592.987	-0.478086	0.0428534	-11.1563	6.66977e-29	5.87095e-28	19p13.3
10026	PIGK	527.543	0.425792	0.0381808	11.152	7.00025e-29	6.15808e-28	1p31.1
286128	ZFP41	624.529	-0.429383	0.0385214	-11.1466	7.43924e-29	6.54027e-28	8q24.3
130497	OSR1	44.4169	1.99715	0.17924	11.1423	7.80467e-29	6.85736e-28	2p24.1
84435	GPR123	1103.27	-0.765233	0.0686919	-11.1401	8.0054e-29	7.02945e-28	10q26.3
81848	SPRY4	359.002	-1.45694	0.130789	-11.1396	8.05167e-29	7.06345e-28	5q31.3
199777	ZNF626	333.654	-0.508191	0.0456205	-11.1395	8.05391e-29	7.06345e-28	19p12
118813	ZFYVE27	960.962	-0.330085	0.0296364	-11.1378	8.21178e-29	7.19753e-28	10q24.2
6309	SC5DL	2131.79	-0.531463	0.0477326	-11.1342	8.55326e-29	7.4895e-28	11q23.3-q24.1
6299	SALL1	1882.4	0.69454	0.0623792	11.1342	8.55527e-29	7.4895e-28	16q12.1
25800	SLC39A6	2690.39	-0.471614	0.0423658	-11.1319	8.77085e-29	7.67356e-28	18q12.2
253558	LCLAT1	316.103	-0.365695	0.0328612	-11.1285	9.11753e-29	7.97204e-28	2p23.1
10153	CEBPZ	1164.06	-0.332284	0.0298798	-11.1207	9.94666e-29	8.69173e-28	2p22.2
57106	NAT14	547.541	0.654127	0.0588795	11.1096	1.12682e-28	9.8406e-28	19q13.42
2589	GALNT1	1612.89	0.411712	0.0370696	11.1065	1.1667e-28	1.01827e-27	18q12.2
6693	SPN	68.5378	1.07143	0.0964731	11.106	1.17238e-28	1.02261e-27	16p11.2
8935	SKAP2	335.95	0.901629	0.0812008	11.1037	1.20372e-28	1.04931e-27	7p15.2
4661	MYT1	1251.57	-0.973371	0.0877061	-11.0981	1.28139e-28	1.11634e-27	20q13.33
1286	COL4A4	147.034	-1.35007	0.121671	-11.0961	1.30994e-28	1.14052e-27	2q36.3
81888	HYI	294.593	0.687834	0.0620122	11.0919	1.37321e-28	1.19489e-27	1p34.2
89944	GLB1L2	295.201	1.15144	0.103861	11.0864	1.46118e-28	1.27067e-27	11q25
93611	FBXO44	1607.13	0.640241	0.0577659	11.0834	1.51056e-28	1.31283e-27	1p36.22
7220	TRPC1	370.589	-0.429752	0.0387771	-11.0826	1.52363e-28	1.32339e-27	3q23
81	ACTN4	3638.3	0.422126	0.0381063	11.0776	1.61179e-28	1.39911e-27	19q13.2
10677	AVIL	44.2149	1.03485	0.0934367	11.0755	1.65045e-28	1.43181e-27	12q14.1
114879	OSBPL5	606.635	-0.598272	0.0540202	-11.075	1.65943e-28	1.43874e-27	11p15.4
7014	TERF2	1290.74	-0.245132	0.0221425	-11.0707	1.74109e-28	1.50863e-27	16q22.1
10904	BLCAP	2653.63	-0.389701	0.0352031	-11.0701	1.753e-28	1.51804e-27	20q11.23
5257	PHKB	1714.66	0.31356	0.0283376	11.0652	1.85145e-28	1.60233e-27	16q12.1
10188	TNK2	8633.47	-0.794056	0.071786	-11.0614	1.92994e-28	1.66926e-27	3q29
197187	MGC23284	96.619	-0.659543	0.0596268	-11.0612	1.93518e-28	1.67279e-27	16q24.2
7554	ZNF8	119.179	0.518591	0.0468883	11.0602	1.95769e-28	1.69123e-27	19q13.43
577	BAI3	1345.06	-0.649349	0.0587191	-11.0586	1.9925e-28	1.72027e-27	6q12-q13
83851	SYT16	39.4321	-1.53029	0.138554	-11.0447	2.32483e-28	2.006e-27	14q23.2
84938	ATG4C	243.779	0.587996	0.05324	11.0443	2.33663e-28	2.01497e-27	1p31.3
400709	SIGLEC16	11.9864	1.00105	0.0907469	11.0312	2.70233e-28	2.32894e-27	19q13.33
6785	ELOVL4	238.766	-0.787776	0.0714156	-11.0309	2.71216e-28	2.33602e-27	6q14.1
79026	AHNAK	12365.7	0.913554	0.0828399	11.0279	2.80192e-28	2.41189e-27	11q12.3
149837	LOC149837	63.0121	-1.26027	0.114282	-11.0276	2.81171e-28	2.41888e-27	20p12.3
7275	TUB	3312.81	-0.635696	0.0576562	-11.0256	2.87475e-28	2.47163e-27	11p15.4
81622	UNC93B1	297.85	0.949098	0.0860981	11.0235	2.9454e-28	2.53087e-27	11q13.2
9535	GMFG	188.382	0.885912	0.0803676	11.0232	2.9522e-28	2.5352e-27	19q13.2
5778	PTPN7	32.5476	1.49725	0.135882	11.0187	3.1034e-28	2.66346e-27	1q32.1
728609	SDHAP3	167.844	-0.553079	0.0501961	-11.0184	3.11717e-28	2.67369e-27	5p15.33
968	CD68	1739.62	1.05473	0.0957389	11.0167	3.175e-28	2.72167e-27	17p13.1
64757	MOSC1	471.99	-0.854455	0.0775652	-11.016	3.20103e-28	2.74235e-27	1q41
2743	GLRB	729.425	-0.787965	0.0715402	-11.0143	3.26084e-28	2.79193e-27	4q32.1
6556	SLC11A1	324.31	1.55772	0.141434	11.0138	3.27883e-28	2.80568e-27	2q35
55670	PEX26	577.103	-0.50455	0.0458628	-11.0013	3.76715e-28	3.22162e-27	22q11.21
8608	RDH16	17.5512	1.03639	0.0942195	10.9997	3.83261e-28	3.27565e-27	12q13.3
84343	HPS3	472.957	0.500226	0.0454877	10.9969	3.95305e-28	3.3766e-27	3q24
9940	DLEC1	98.2677	1.57224	0.143049	10.9909	4.22734e-28	3.60875e-27	3p22.2
10743	RAI1	1206.79	-0.494314	0.0449809	-10.9894	4.29759e-28	3.66655e-27	17p11.2
157627	LOC157627	295.914	-1.28201	0.116665	-10.9888	4.32664e-28	3.68915e-27	8p23.1
23171	GPD1L	1081.09	-0.672741	0.0612282	-10.9874	4.39256e-28	3.74314e-27	3p22.3
79178	THTPA	898.156	-0.355314	0.0323415	-10.9863	4.44809e-28	3.78823e-27	14q11.2
387923	SERP2	491.733	-0.538019	0.0489819	-10.984	4.56075e-28	3.88189e-27	13q14.11
3654	IRAK1	2424.42	0.412422	0.0375726	10.9767	4.94823e-28	4.2092e-27	Xq28
84002	B3GNT5	151.87	0.99848	0.0909704	10.9759	4.99171e-28	4.24369e-27	3q27.1
10411	RAPGEF3	666.017	-0.831558	0.0757937	-10.9713	5.2492e-28	4.45996e-27	12q13.11
100133036	FAM95B1	177.643	1.37476	0.12536	10.9665	5.53692e-28	4.70166e-27	9p11.2
79989	TTC26	46.4997	0.732519	0.066802	10.9655	5.59688e-28	4.74977e-27	7q34
92558	CCDC64	100.617	-1.41551	0.129098	-10.9646	5.65251e-28	4.79417e-27	12q24.23
6695	SPOCK1	4271.98	-0.953948	0.0870248	-10.9618	5.83304e-28	4.94437e-27	5q31.2
26994	RNF11	2651.92	0.499678	0.0455916	10.9599	5.9583e-28	5.04758e-27	1p32.3
7260	TSSC1	849.25	-0.354746	0.032381	-10.9554	6.26171e-28	5.3015e-27	2p25.3
51196	PLCE1	379.42	0.932604	0.0851549	10.9519	6.50965e-28	5.5082e-27	10q23.33
11064	CEP110	333.106	0.587918	0.0536907	10.9501	6.63854e-28	5.61397e-27	9q33.2
683	BST1	27.7309	1.03841	0.0948551	10.9473	6.84637e-28	5.78633e-27	4p15.32
25854	FAM149A	351.947	-0.66096	0.060382	-10.9463	6.9218e-28	5.84666e-27	4q35.1
114134	SLC2A13	918.64	-0.952619	0.0870431	-10.9442	7.08205e-28	5.97851e-27	12q12
2774	GNAL	393.244	-0.926415	0.0846506	-10.944	7.09996e-28	5.99012e-27	18p11.21
5740	PTGIS	97.6703	-1.24674	0.11393	-10.943	7.17789e-28	6.05233e-27	20q13.13
54996	MOSC2	93.6726	-1.18995	0.108747	-10.9424	7.227e-28	6.09018e-27	1q41
7117	TMSL3	15749.9	0.698913	0.063874	10.9421	7.25316e-28	6.10866e-27	4q22.1
154807	VKORC1L1	1034.35	-0.365893	0.0334403	-10.9417	7.28225e-28	6.12958e-27	7q11.21
8863	PER3	1220.48	0.797745	0.0729737	10.932	8.108e-28	6.82065e-27	1p36.23
41	ACCN2	3768.89	-0.825695	0.0755547	-10.9284	8.4293e-28	7.08681e-27	12q13.12
55298	RNF121	502.783	-0.289056	0.0264547	-10.9264	8.61678e-28	7.2402e-27	11q13.4
2113	ETS1	1624.54	-0.825065	0.0755307	-10.9236	8.89286e-28	7.46783e-27	11q24.3
26093	CCDC9	210.107	0.495447	0.0453662	10.9211	9.14138e-28	7.67206e-27	19q13.32
2290	FOXG1	947.21	-1.02272	0.0936549	-10.9201	9.23934e-28	7.74976e-27	14q12
51286	CEND1	1695.16	-0.938576	0.085961	-10.9186	9.38994e-28	7.87151e-27	11p15.5
23252	OTUD3	272.694	0.470032	0.0430524	10.9177	9.49014e-28	7.95089e-27	1p36.13
51144	HSD17B12	2287.64	-0.523104	0.0479339	-10.913	9.98586e-28	8.36135e-27	11p11.2
3108	HLA-DMA	651.244	1.19851	0.109847	10.9107	1.02468e-27	8.5749e-27	6p21.32
347454	ANKRD58	17.9272	1.1682	0.10715	10.9024	1.12202e-27	9.38396e-27	Xq24
23118	TAB2	2109.62	0.505152	0.0463431	10.9003	1.14912e-27	9.60506e-27	6q25.1
57476	GRAMD1B	365.537	-0.918288	0.0842518	-10.8993	1.16113e-27	9.69986e-27	11q24.1
25888	ZNF473	202.035	0.448276	0.041129	10.8993	1.16189e-27	9.70058e-27	19q13.33
3454	IFNAR1	1766.94	-0.342313	0.0314078	-10.899	1.16552e-27	9.72527e-27	21q22.11
113444	C1orf212	468.547	0.431102	0.0395579	10.898	1.17802e-27	9.82387e-27	1p34.3
22983	MAST1	1124.29	-0.783226	0.0718884	-10.895	1.21724e-27	1.01451e-26	19p13.13
2946	GSTM2	2053.05	0.759607	0.0697443	10.8913	1.26803e-27	1.05623e-26	1p13.3
5429	POLH	452.259	-0.400927	0.0368176	-10.8895	1.29297e-27	1.07638e-26	6p21.1
440435	GPR179	93.8711	-1.19207	0.10947	-10.8895	1.2941e-27	1.0767e-26	17q12
57513	CASKIN2	1938.84	-0.460167	0.0422679	-10.8869	1.33063e-27	1.10645e-26	17q25.1
84885	ZDHHC12	129.285	0.827601	0.0760308	10.8851	1.35797e-27	1.12854e-26	9q34.11
29062	WDR91	764.211	-0.549688	0.0505556	-10.8729	1.55128e-27	1.28845e-26	7q33
10567	RABAC1	1614.53	0.589742	0.05424	10.8728	1.55329e-27	1.28937e-26	19q13.2
9588	PRDX6	3111.14	0.802981	0.0738657	10.8708	1.58757e-27	1.31707e-26	1q25.1
6093	ROCK1	1119.49	0.529858	0.0487434	10.8703	1.59591e-27	1.32323e-26	18q11.1
6223	RPS19	9471.63	0.733518	0.0674816	10.8699	1.60369e-27	1.32892e-26	19q13.2
2314	FLII	1673.9	0.349762	0.0321973	10.8631	1.72821e-27	1.43128e-26	17p11.2
969	CD69	30.3562	1.63385	0.150477	10.8578	1.83132e-27	1.5158e-26	12p13.31
50626	CYHR1	1066.5	0.584023	0.0538183	10.8518	1.95639e-27	1.6184e-26	8q24.3
267	AMFR	3617.86	0.311333	0.0286929	10.8505	1.98311e-27	1.63956e-26	16q13
90271	C10orf75	492.08	-0.796852	0.0734523	-10.8486	2.02585e-27	1.67394e-26	10q24.31
7386	UQCRFS1	1296.32	0.396817	0.0365847	10.8465	2.0712e-27	1.71043e-26	19q12
8398	PLA2G6	848.037	-0.417129	0.0384796	-10.8403	2.21846e-27	1.83099e-26	22q13.1
10127	ZNF263	728.568	-0.305276	0.028162	-10.84	2.22472e-27	1.83511e-26	16p13.3
1725	DHPS	1473.8	-0.417572	0.0385367	-10.8357	2.33196e-27	1.92247e-26	19p13.13
411	ARSB	489.853	-0.400904	0.0370003	-10.8352	2.34566e-27	1.93265e-26	5q14.1
493911	PHOSPHO2	33.9146	-0.494631	0.0456528	-10.8346	2.35946e-27	1.94292e-26	2q31.1
55341	LSG1	855.163	-0.27943	0.025807	-10.8277	2.54497e-27	2.09448e-26	3q29
25788	RAD54B	46.7641	0.961178	0.0887914	10.8251	2.61717e-27	2.15267e-26	8q22.1
5510	PPP1R7	1237.11	-0.430374	0.0397608	-10.8241	2.64689e-27	2.17588e-26	2q37.3
388242	LOC388242	25.3088	1.30215	0.120354	10.8193	2.78956e-27	2.29185e-26	16p11.2
79895	ATP8B4	130.809	1.04827	0.096909	10.817	2.85978e-27	2.34821e-26	15q21.2
6594	SMARCA1	1876.4	0.506816	0.0468548	10.8167	2.86823e-27	2.35381e-26	Xq25-q26.1
440026	TMEM41B	821.159	-0.38674	0.0357598	-10.8149	2.92518e-27	2.39918e-26	11p15.4
340745	LRIT2	35.6705	-0.940236	0.0869473	-10.8139	2.95959e-27	2.42602e-26	10q23.1
7696	ZNF137	33.5911	0.588361	0.0544088	10.8137	2.96445e-27	2.42863e-26	19q13.41
85409	NKD2	55.8731	-0.967125	0.0894361	-10.8136	2.96845e-27	2.43053e-26	5p15.33
7004	TEAD4	76.1234	1.66936	0.154419	10.8106	3.06758e-27	2.51026e-26	12p13.33
221458	KIF6	170.282	-1.49828	0.138609	-10.8093	3.10927e-27	2.54294e-26	6p21.2
5293	PIK3CD	241.433	0.843803	0.078097	10.8046	3.2755e-27	2.67737e-26	1p36.22
140707	BRI3BP	65.291	-0.673805	0.0623676	-10.8038	3.30353e-27	2.69875e-26	12q24.31
3371	TNC	3825.47	1.12503	0.104165	10.8005	3.42254e-27	2.7944e-26	9q33.1
55337	C19orf66	456.131	-0.741669	0.068684	-10.7983	3.5068e-27	2.86157e-26	19p13.2
147923	ZNF420	183.06	0.522322	0.0483732	10.7978	3.52729e-27	2.87666e-26	19q13.12
6196	RPS6KA2	1892.19	-0.600197	0.0555931	-10.7962	3.58584e-27	2.92277e-26	6q27
54106	TLR9	24.9798	0.723948	0.0670779	10.7926	3.72889e-27	3.03765e-26	3p21.2
91752	ZNF804A	246.444	0.885262	0.0820254	10.7925	3.73335e-27	3.03957e-26	2q32.1
51540	SCLY	253.706	-0.382792	0.035475	-10.7905	3.81774e-27	3.10652e-26	2q37.3
2737	GLI3	239.774	0.844616	0.0782818	10.7894	3.86187e-27	3.14066e-26	7p14.1
162962	ZNF836	76.9266	0.393739	0.0364996	10.7875	3.94424e-27	3.20583e-26	19q13.41
9140	ATG12	609.985	-0.269544	0.0249916	-10.7854	4.03675e-27	3.27918e-26	5q22.3
157556	C8orf56	55.5529	-1.18401	0.109798	-10.7835	4.11832e-27	3.34356e-26	8q22.3
79613	TMCO7	479.17	-0.356531	0.033072	-10.7804	4.25897e-27	3.4558e-26	16q22.1
221710	LOC221710	1125.78	-0.420168	0.0389794	-10.7792	4.3145e-27	3.49889e-26	6p24.2
28982	FLVCR1	110.724	-0.638312	0.0592207	-10.7785	4.34793e-27	3.52402e-26	1q32.3
219854	TMEM218	349.848	0.392641	0.0364385	10.7755	4.49543e-27	3.64153e-26	11q24.2
79699	ZYG11B	1326.33	0.458939	0.0425987	10.7735	4.58971e-27	3.71581e-26	1p32.3
55011	PIH1D1	925.484	0.462649	0.0429496	10.7719	4.67238e-27	3.78061e-26	19q13.33
79365	BHLHE41	1773.15	0.949947	0.0882358	10.766	4.98184e-27	4.02875e-26	12p12.1
128387	TATDN3	406.463	-0.279041	0.0259223	-10.7645	5.06285e-27	4.09198e-26	1q32.3
8673	VAMP8	270.162	1.00331	0.0932236	10.7624	5.17956e-27	4.18396e-26	2p11.2
57620	STIM2	677.551	0.397564	0.0369443	10.7612	5.24955e-27	4.23812e-26	4p15.2
390205	LRRC10B	97.2031	1.46328	0.136025	10.7574	5.46777e-27	4.41183e-26	11q12.2
84501	SPIRE2	314.037	-0.661529	0.0615163	-10.7537	5.69181e-27	4.59003e-26	16q24.3
51360	MBTPS2	692.187	-0.481095	0.0447388	-10.7534	5.71089e-27	4.60285e-26	Xp22.12
8773	SNAP23	664.956	0.398422	0.0370789	10.7452	6.23968e-27	5.02624e-26	15q15.1-q15.2
25782	RAB3GAP2	891.486	-0.437855	0.0407493	-10.7451	6.24959e-27	5.03141e-26	1q41
2230	FDX1	370.711	0.351911	0.0327532	10.7443	6.30205e-27	5.07081e-26	11q22.3
27075	TSPAN13	761.688	-0.799013	0.074372	-10.7435	6.36152e-27	5.11581e-26	7p21.1
221981	THSD7A	317.007	-1.22696	0.114251	-10.7391	6.66711e-27	5.35857e-26	7p21.3
79414	LRFN3	335.607	0.470093	0.0437743	10.739	6.67599e-27	5.36272e-26	19q13.12
4067	LYN	445.514	0.863479	0.0804592	10.7319	7.21098e-27	5.78925e-26	8q12.1
64748	LPPR2	2231.84	-0.43921	0.0409462	-10.7265	7.64089e-27	6.13099e-26	19p13.2
79868	ALG13	485.589	-0.280317	0.0261349	-10.7258	7.7028e-27	6.17722e-26	Xq23
379	ARL4D	174.58	-0.857489	0.0799594	-10.724	7.84899e-27	6.29097e-26	17q21.31
9416	DDX23	2530.14	-0.324055	0.0302186	-10.7237	7.88053e-27	6.31273e-26	12q13.12
23368	PPP1R13B	456.431	-0.610774	0.0569897	-10.7173	8.44482e-27	6.76101e-26	14q32.33
389206	BEND4	48.719	-1.29729	0.121049	-10.717	8.46766e-27	6.77553e-26	4p13
1234	CCR5	44.958	1.45555	0.135826	10.7163	8.53274e-27	6.82383e-26	3p21.31
89876	C3orf15	94.7012	1.20824	0.112752	10.7158	8.57685e-27	6.8553e-26	3q13.33
196383	RILPL2	219.81	0.549296	0.0512722	10.7133	8.81398e-27	7.04093e-26	12q24.31
10900	RUNDC3A	2889.67	-0.785956	0.073365	-10.713	8.84828e-27	7.06442e-26	17q21.31
93653	ST7OT1	151.144	0.676305	0.0631704	10.706	9.53648e-27	7.60967e-26	7q31.2
51184	GPN3	323.281	0.337308	0.0315165	10.7026	9.89987e-27	7.89527e-26	12q24.11
83450	LRRC48	67.2524	0.900073	0.084112	10.7009	1.00809e-26	8.03519e-26	17p11.2
2023	ENO1	18062.4	0.473705	0.0442712	10.7001	1.01697e-26	8.10147e-26	1p36.23
4725	NDUFS5	1812.25	0.533117	0.0498267	10.6994	1.02411e-26	8.15391e-26	1p34.3
150159	NHEDC1	17.6019	-0.822673	0.0769216	-10.6949	1.07482e-26	8.5529e-26	4q24
150372	NFAM1	174.927	0.997268	0.0932566	10.6938	1.08808e-26	8.65365e-26	22q13.2
63923	TNN	31.0065	-1.2543	0.1173	-10.693	1.09743e-26	8.72317e-26	1q25.1
51545	ZNF581	244.124	0.614564	0.0574765	10.6924	1.10436e-26	8.77348e-26	19q13.42
2323	FLT3LG	102.699	0.740134	0.0692934	10.6812	1.24692e-26	9.90056e-26	19q13.33
246329	STAC3	64.1859	0.931335	0.0872174	10.6783	1.28583e-26	1.02039e-25	12q13.3
10155	TRIM28	4335.11	0.480378	0.0449878	10.678	1.29083e-26	1.02379e-25	19q13.43
151613	TTC14	1005.06	-0.600483	0.056257	-10.6739	1.34803e-26	1.06857e-25	3q26.33
9819	TSC22D2	383.295	0.431422	0.040431	10.6706	1.39781e-26	1.10742e-25	3q25.1
6672	SP100	290.03	0.86267	0.080907	10.6625	1.52471e-26	1.2073e-25	2q37.1
4151	MB	22.1147	-1.35119	0.126728	-10.6621	1.53065e-26	1.21134e-25	22q12.3
388552	BLOC1S3	266.27	0.325707	0.0305487	10.6619	1.53438e-26	1.21362e-25	19q13.32
1653	DDX1	2493.02	-0.252345	0.0236903	-10.6518	1.70967e-26	1.35112e-25	2p24.3
133957	CCDC127	372.343	-0.289359	0.0271653	-10.6518	1.71009e-26	1.35112e-25	5p15.33
1270	CNTF	47.7024	1.16397	0.109298	10.6496	1.75201e-26	1.38348e-25	11q12.1
7378	UPP1	166.834	0.945841	0.0888169	10.6493	1.75629e-26	1.38611e-25	7p12.3
9892	SNAP91	2075.92	-0.821739	0.0771776	-10.6474	1.79353e-26	1.41472e-25	6q14.2
2995	GYPC	361.318	0.971349	0.0912681	10.6428	1.88362e-26	1.48497e-25	2q14.3
414152	C10orf105	94.8315	1.68094	0.157967	10.6411	1.91832e-26	1.5115e-25	10q22.1
79140	CCDC28B	379.553	0.594267	0.0558797	10.6348	2.05342e-26	1.61707e-25	1p35.2
1193	CLIC2	102.404	0.789041	0.0742203	10.6311	2.13635e-26	1.68146e-25	Xq28
11164	NUDT5	502.572	0.469767	0.0441884	10.631	2.13777e-26	1.68166e-25	10p14
163115	ZNF781	90.0065	0.573815	0.0539804	10.6301	2.15978e-26	1.69804e-25	19q13.12
28964	GIT1	3179.63	-0.384686	0.0361915	-10.6292	2.1806e-26	1.71348e-25	17q11.2
89953	KLC4	805.424	-0.336566	0.0316654	-10.6288	2.18872e-26	1.71893e-25	6p21.1
9142	CXorf1	131.056	-0.700506	0.0659164	-10.6272	2.22724e-26	1.74822e-25	NA
3773	KCNJ16	973.004	-1.315	0.123767	-10.6248	2.28487e-26	1.79249e-25	17q24.3
653583	PHLDB3	99.7791	0.593896	0.0559285	10.6188	2.4357e-26	1.90977e-25	19q13.31
134701	RIPPLY2	51.3216	-0.666798	0.0627995	-10.6179	2.46042e-26	1.92811e-25	6q14.2
340554	ZC3H12B	232.886	-0.587956	0.0554044	-10.6121	2.61823e-26	2.05066e-25	Xq11.2-q12
114795	TMEM132B	1318.39	-1.00993	0.0951763	-10.6112	2.64383e-26	2.06959e-25	12q24.31-q24.32
84897	TBRG1	1334.39	-0.345084	0.0325222	-10.6107	2.65628e-26	2.0782e-25	11q24.2
130951	C2orf65	20.7125	1.04722	0.0987034	10.6097	2.68486e-26	2.09943e-25	2p13.1
200728	TMEM17	98.2028	-0.45761	0.0431367	-10.6084	2.72486e-26	2.12955e-25	2p15
93550	ANUBL1	82.6864	0.955497	0.0900741	10.6079	2.73838e-26	2.13896e-25	10q11.22
220213	OTUD1	537.857	0.704069	0.0663986	10.6037	2.86513e-26	2.23675e-25	10p12.2
80301	PLEKHO2	1073.53	0.54273	0.0512181	10.5965	3.09505e-26	2.41494e-25	15q22.31
1756	DMD	775.414	0.73472	0.0693406	10.5958	3.11666e-26	2.43049e-25	Xp21.2-p21.1
10221	TRIB1	446.857	0.74076	0.0699315	10.5927	3.22296e-26	2.51203e-25	8q24.13
246269	LACE1	69.0771	-0.511804	0.0483257	-10.5907	3.28975e-26	2.5627e-25	6q21
84311	MRPL45	767.257	-0.359377	0.0339472	-10.5863	3.44813e-26	2.68463e-25	17q12
9509	ADAMTS2	31.891	-1.23446	0.116753	-10.5733	3.96336e-26	3.08411e-25	5q35.3
3716	JAK1	3955.47	0.569825	0.0538957	10.5727	3.98745e-26	3.10118e-25	1p31.3
606495	CYB5RL	72.6827	0.64255	0.0607766	10.5723	4.00435e-26	3.11265e-25	1p32.3
5525	PPP2R5A	2182.04	0.697515	0.0659779	10.5719	4.02107e-26	3.12396e-25	1q32.3
1821	DRP2	590.528	-0.652889	0.0618053	-10.5636	4.39263e-26	3.41079e-25	Xq22.1
3068	HDGF	4431.69	0.34207	0.0323892	10.5612	4.50748e-26	3.49808e-25	1q23.1
388531	RGS9BP	9.52315	0.866487	0.0820672	10.5583	4.65231e-26	3.60854e-25	19q13.11
205428	C3orf58	390.725	0.618222	0.0585625	10.5566	4.73449e-26	3.67031e-25	3q24
27042	C1orf107	460.156	-0.449468	0.0425923	-10.5528	4.93104e-26	3.82063e-25	1q32.2
9095	TBX19	30.3213	0.720084	0.0682478	10.551	5.02413e-26	3.89066e-25	1q24.2
8438	RAD54L	50.8049	1.36807	0.129699	10.5481	5.18486e-26	4.01298e-25	1p34.1
6480	ST6GAL1	2062.26	0.669423	0.0634682	10.5474	5.22376e-26	4.04092e-25	3q27.3
51020	HDDC2	1307.95	-0.444625	0.0421594	-10.5463	5.28423e-26	4.08551e-25	6q22.31
220002	CYBASC3	663.081	0.422045	0.0400216	10.5454	5.33296e-26	4.12098e-25	11q12.2
340351	AGBL3	11.8567	0.732203	0.0694481	10.5432	5.46272e-26	4.21898e-25	7q33
128486	FITM2	70.8808	-0.643207	0.0610092	-10.5428	5.48519e-26	4.23407e-25	20q13.12
637	BID	1521.78	-0.49527	0.0469935	-10.5391	5.70241e-26	4.39939e-25	22q11.21
6503	SLA	497.117	1.05874	0.100461	10.5389	5.71793e-26	4.40901e-25	8q24.22
587	BCAT2	279.882	0.695509	0.0660378	10.532	6.15224e-26	4.74137e-25	19q13.33
285676	ZNF454	62.4521	-0.56342	0.0534989	-10.5314	6.18837e-26	4.76666e-25	5q35.3
54431	DNAJC10	1273.11	0.363182	0.0344948	10.5286	6.37727e-26	4.90954e-25	2q32.1
23212	RRS1	481.789	-0.417761	0.0396861	-10.5266	6.51284e-26	5.01124e-25	8q13.1
54558	SPATA6	114.834	1.25489	0.11922	10.5259	6.56529e-26	5.0489e-25	1p33
55812	SPATA7	221.355	-0.465462	0.0442218	-10.5256	6.58323e-26	5.06e-25	14q31.3
59348	ZNF350	179.012	0.371361	0.0352833	10.5251	6.6177e-26	5.08379e-25	19q13.41
10226	PLIN3	1421.32	0.701666	0.0666685	10.5247	6.64806e-26	5.10439e-25	19p13.3
56917	MEIS3	1039.53	0.585426	0.0556494	10.5199	6.99609e-26	5.36875e-25	19q13.32
55585	UBE2Q1	1426.83	-0.206254	0.0196096	-10.5181	7.13308e-26	5.47097e-25	1q21.3
23462	HEY1	4559.63	-0.569972	0.0542039	-10.5153	7.34194e-26	5.62817e-25	8q21.13
84277	DNAJC30	337.619	-0.41661	0.0396355	-10.511	7.68432e-26	5.8875e-25	7q11.23
399694	SHC4	242.227	-0.700767	0.0666951	-10.507	8.01761e-26	6.1396e-25	15q21.1
201780	SLC10A4	58.7293	-1.2415	0.118176	-10.5055	8.15299e-26	6.23996e-25	4p11
199746	U2AF1L4	181.06	0.49059	0.0466998	10.5052	8.17701e-26	6.25502e-25	19q13.12
5771	PTPN2	208.571	0.4154	0.0395449	10.5045	8.23446e-26	6.29563e-25	18p11.21
51428	DDX41	1636.66	-0.325739	0.0310164	-10.5021	8.44472e-26	6.45296e-25	5q35.3
84153	RNASEH2C	1490.77	-0.473809	0.0451235	-10.5003	8.61286e-26	6.57796e-25	11q13.1
6697	SPR	334.363	-0.648373	0.0617716	-10.4963	8.98375e-26	6.85759e-25	2p13.2
59342	SCPEP1	527.394	0.59798	0.0569731	10.4958	9.02853e-26	6.88813e-25	17q22
51164	DCTN4	3306.96	-0.319845	0.0304805	-10.4934	9.26065e-26	7.06149e-25	5q33.1
84286	TMEM175	971.203	-0.545484	0.0519836	-10.4934	9.26563e-26	7.06155e-25	4p16.3
80851	SH3BP5L	1064.79	-0.313054	0.0298404	-10.491	9.50516e-26	7.24028e-25	1q44
83544	DNAL1	716.956	0.479897	0.0457479	10.49	9.59882e-26	7.30776e-25	14q24.3
2302	FOXJ1	201.021	1.35277	0.128987	10.4877	9.84432e-26	7.49072e-25	17q25.1
145165	FAM10A4	391.878	-0.398293	0.0379784	-10.4874	9.87575e-26	7.51067e-25	13q14.2
57130	ATP13A1	1643.76	-0.39027	0.0372213	-10.4851	1.01113e-25	7.68578e-25	19p13.11
139716	GAB3	107.186	0.733781	0.0699931	10.4836	1.02734e-25	7.80485e-25	Xq28
3718	JAK3	107.067	1.36588	0.130355	10.4782	1.08822e-25	8.26305e-25	19p13.11
22894	DIS3	941.194	-0.426399	0.040716	-10.4725	1.1555e-25	8.76929e-25	13q21.33
2630	GBAP1	519.694	-0.521026	0.0497571	-10.4714	1.16913e-25	8.86808e-25	1q22
23659	PLA2G15	577.104	0.456494	0.0436048	10.4689	1.20047e-25	9.10101e-25	16q22.1
50515	CHST11	420.746	-0.745253	0.0712111	-10.4654	1.24548e-25	9.43725e-25	12q23.3
3188	HNRNPH2	2944.05	-0.237597	0.0227106	-10.462	1.29142e-25	9.78025e-25	Xq22.1
57217	TTC7A	659.299	0.454782	0.043529	10.4478	1.4998e-25	1.13524e-24	2p21
3939	LDHA	2369.99	0.762026	0.0729427	10.4469	1.51368e-25	1.14514e-24	11p15.1
57325	CSRP2BP	892.037	-0.230235	0.0220444	-10.4441	1.5585e-25	1.17843e-24	20p11.23
83440	ADPGK	557.847	0.336198	0.0321943	10.4428	1.58119e-25	1.19496e-24	15q24.1
2275	FHL3	318.288	0.68066	0.0652052	10.4387	1.64992e-25	1.24625e-24	1p34.3
1762	DMWD	916.958	0.440936	0.0422435	10.438	1.6632e-25	1.25563e-24	19q13.32
5467	PPARD	1613.96	0.309275	0.0296306	10.4377	1.66821e-25	1.25875e-24	6p21.31
123036	TC2N	51.9039	1.49723	0.14351	10.4329	1.75432e-25	1.32303e-24	14q32.12
5780	PTPN9	776.863	-0.460456	0.0441527	-10.4287	1.83358e-25	1.38208e-24	15q24.2
1678	TIMM8A	119.014	-0.282064	0.0270596	-10.4238	1.93029e-25	1.45422e-24	Xq22.1
196527	ANO6	1261.02	0.757448	0.0726952	10.4195	2.0199e-25	1.52093e-24	12q12
23328	SASH1	2906.93	-0.677017	0.0649982	-10.4159	2.09718e-25	1.5783e-24	6q24.3-q25.1
220136	CCDC11	38.4987	0.860015	0.082573	10.4152	2.11314e-25	1.58948e-24	18q21.1
53346	TM6SF1	264.786	0.580197	0.0557253	10.4117	2.19197e-25	1.64792e-24	15q25.2
83716	CRISPLD2	292.864	-1.20039	0.115322	-10.4091	2.25366e-25	1.69341e-24	16q24.1
5264	PHYH	413.703	0.780871	0.0750606	10.4032	2.3973e-25	1.80041e-24	10p13
1340	COX6B1	2073.35	0.509695	0.0490307	10.3954	2.60127e-25	1.95257e-24	19q13.12
84105	PCBD2	355.008	-0.326203	0.0313798	-10.3953	2.60415e-25	1.95372e-24	5q31.1
151056	PLB1	75.2307	0.97238	0.0935505	10.3942	2.63571e-25	1.97637e-24	2p23.2
338811	FAM19A2	295.198	-1.33443	0.128389	-10.3936	2.65036e-25	1.98632e-24	12q14.1
63901	FAM111A	374.974	0.65144	0.0626885	10.3917	2.70481e-25	2.02608e-24	11q12.1
11037	STON1	980.27	0.878716	0.0845667	10.3908	2.73051e-25	2.04427e-24	2p16.3
64145	ZFYVE20	2602.93	-0.347388	0.0334341	-10.3902	2.74689e-25	2.05547e-24	3p25.1
339665	SLC35E4	147.082	0.513835	0.0494597	10.389	2.78345e-25	2.08175e-24	22q12.2
972	CD74	14445.5	1.29137	0.124311	10.3882	2.80522e-25	2.09694e-24	5q33.1
4356	MPP3	65.7824	-0.835865	0.0805009	-10.3833	2.95393e-25	2.20696e-24	17q21.31
643719	LOC643719	16.848	0.878687	0.084627	10.3831	2.96122e-25	2.21126e-24	19q13.11
57572	DOCK6	435.657	-0.708944	0.0682859	-10.382	2.99437e-25	2.23486e-24	19p13.2
146225	CMTM2	6.9631	1.02178	0.0985418	10.369	3.43006e-25	2.55871e-24	16q21
53407	STX18	540.274	0.294632	0.0284186	10.3676	3.48294e-25	2.59573e-24	4p16.3-p16.2
347731	LRRTM3	864.77	-0.661131	0.0637692	-10.3676	3.48329e-25	2.59573e-24	10q21.3
7143	TNR	3576.26	-1.38955	0.134057	-10.3654	3.56448e-25	2.65487e-24	1q25.1
220992	ZNF485	48.0436	-0.493503	0.0476166	-10.3641	3.61165e-25	2.68861e-24	10q11.21
27239	GPR162	2163.67	-0.571673	0.0551832	-10.3596	3.78688e-25	2.8176e-24	12p13.31
10278	EFS	2499.71	-0.527665	0.0509398	-10.3586	3.82532e-25	2.84474e-24	14q11.2
133522	PPARGC1B	18.9078	-1.04277	0.100718	-10.3534	4.03846e-25	3.00169e-24	5q32
80728	ARHGAP39	669.919	0.522727	0.0505013	10.3508	4.15124e-25	3.08393e-24	8q24.3
140862	ISM1	83.4478	-0.975019	0.0942206	-10.3483	4.26125e-25	3.16403e-24	20p12.1
399818	METTL10	303.845	-0.360314	0.0348206	-10.3477	4.28558e-25	3.18046e-24	10q26.13
81537	SGPP1	540.246	-0.36796	0.0355793	-10.342	4.5502e-25	3.3751e-24	14q23.2
9914	ATP2C2	41.2699	-1.1496	0.111178	-10.3401	4.63864e-25	3.43894e-24	16q24.1
22841	RAB11FIP2	644.719	-0.459174	0.044421	-10.3369	4.80025e-25	3.55692e-24	10q26.11
4292	MLH1	720.307	-0.278152	0.0269105	-10.3362	4.83253e-25	3.579e-24	3p22.2
9121	SLC16A5	13.5958	0.895359	0.08664	10.3342	4.93323e-25	3.65171e-24	17q25.1
80024	SLC24A6	404.184	0.692878	0.0670643	10.3315	5.07409e-25	3.75405e-24	12q24.13
23616	SH3BP1	390.284	0.569845	0.055181	10.3268	5.32891e-25	3.94056e-24	22q13.1
84809	CROCCL1	532.139	0.588468	0.056995	10.3249	5.43742e-25	4.01873e-24	1p36.13
65108	MARCKSL1	13260.6	0.514241	0.0498066	10.3248	5.44588e-25	4.02293e-24	1p35.1
29950	SERTAD1	218.727	0.863207	0.0836253	10.3223	5.58543e-25	4.1239e-24	19q13.2
64859	OBFC2A	90.7542	0.809444	0.0784218	10.3217	5.62365e-25	4.14999e-24	2q32.3
677	ZFP36L1	4016.22	0.71939	0.0697069	10.3202	5.71017e-25	4.21169e-24	14q24.1
23592	LEMD3	689.16	-0.349446	0.0338649	-10.3188	5.79345e-25	4.27093e-24	12q14.3
147837	ZNF563	32.7409	-0.390639	0.0378662	-10.3163	5.94714e-25	4.38199e-24	19p13.2
283849	EXOC3L	59.2009	-0.820799	0.07957	-10.3154	6.00119e-25	4.41956e-24	16q22.1
10500	SEMA6C	578.905	-0.572398	0.0555068	-10.3122	6.20567e-25	4.56782e-24	1q21.3
23022	PALLD	1667.74	0.507651	0.0492328	10.3112	6.26954e-25	4.61248e-24	4q32.3
221955	DAGLB	687.99	0.362536	0.0351634	10.31	6.34728e-25	4.66729e-24	7p22.1
120224	TMEM45B	26.2047	-0.880818	0.0854481	-10.3082	6.46841e-25	4.75393e-24	11q24.3
26010	SPATS2L	1117.96	0.559746	0.0543191	10.3048	6.70455e-25	4.92498e-24	2q33.1
5795	PTPRJ	1265.95	-0.535881	0.0520053	-10.3043	6.73458e-25	4.94452e-24	11p11.2
1520	CTSS	650.304	1.01174	0.0981985	10.303	6.82789e-25	5.01048e-24	1q21.3
84231	TRAF7	1511.88	0.301409	0.029258	10.3018	6.91791e-25	5.07396e-24	16p13.3
100130557	LOC100130557	77.2488	0.711465	0.0690817	10.2989	7.12778e-25	5.22523e-24	1p34.2
100129842	ZNF737	370.425	-0.52212	0.0507071	-10.2968	7.28577e-25	5.33833e-24	19p12
340061	TMEM173	215.201	0.770886	0.0748757	10.2955	7.38008e-25	5.40469e-24	5q31.2
54855	FAM46C	68.8154	1.33884	0.130074	10.2929	7.58524e-25	5.55212e-24	1p12
57828	CATSPERG	11.9042	0.922284	0.0896051	10.2928	7.59649e-25	5.55691e-24	19q13.2
167359	MGC42105	467.357	-0.362759	0.0352443	-10.2927	7.59949e-25	5.55691e-24	5p12
26039	SS18L1	765.083	-0.351463	0.0341486	-10.2922	7.64274e-25	5.58571e-24	20q13.33
81542	TMX1	1060.01	0.416668	0.0404986	10.2885	7.94224e-25	5.80165e-24	14q22.1
126364	LRRC25	99.5108	1.08778	0.105757	10.2857	8.17626e-25	5.96958e-24	19p13.11
64927	TTC23	345.332	0.394239	0.0383313	10.285	8.23151e-25	6.00688e-24	15q26.3
147007	TMEM199	495.442	-0.215723	0.0209933	-10.2758	9.06077e-25	6.60868e-24	17q11.2
56998	CTNNBIP1	1133.89	0.398163	0.0387575	10.2732	9.30761e-25	6.78529e-24	1p36.22
57699	CPNE5	1589.05	-0.996345	0.0970328	-10.2681	9.80885e-25	7.14709e-24	6p21.2
64780	MICAL1	1405.37	-0.845123	0.0823093	-10.2677	9.85709e-25	7.17861e-24	6q21
1601	DAB2	831.875	0.719854	0.0701127	10.2671	9.91518e-25	7.21727e-24	5p13.1
374618	TEX9	105.591	0.881494	0.0858841	10.2638	1.02629e-24	7.46662e-24	15q21.3
717	C2	261.336	1.2436	0.121195	10.2611	1.05449e-24	7.6679e-24	6p21.33
58477	SRPRB	874.024	-0.342181	0.0333722	-10.2535	1.14188e-24	8.29921e-24	3q22.1
84502	JPH4	2959.11	-0.632275	0.0616707	-10.2524	1.15387e-24	8.38211e-24	14q11.2
91807	MYLK3	35.342	1.05426	0.102838	10.2516	1.16399e-24	8.45139e-24	16q11.2
2218	FKTN	686.899	-0.375348	0.0366454	-10.2427	1.27629e-24	9.2621e-24	9q31.2
5155	PDGFB	457.999	0.667145	0.0651378	10.242	1.28489e-24	9.31984e-24	22q13.1
2034	EPAS1	4907.76	-0.686718	0.0670804	-10.2372	1.35027e-24	9.7891e-24	2p21
10019	SH2B3	556.697	0.535248	0.0522859	10.237	1.35432e-24	9.81357e-24	12q24.12
23197	FAF2	1295.28	-0.263	0.0256981	-10.2342	1.39278e-24	1.00872e-23	5q35.2
901	CCNG2	870.286	-0.471958	0.046119	-10.2335	1.40393e-24	1.01628e-23	4q21.1
114036	C21orf82	22.3517	1.19419	0.116698	10.2332	1.40761e-24	1.01843e-23	21q22.11
141	ADPRH	99.6622	0.711869	0.0695812	10.2308	1.44357e-24	1.04393e-23	3q13.33
55702	CCDC94	757.882	-0.469469	0.0459001	-10.2281	1.48448e-24	1.07298e-23	19p13.3
147645	VSIG10L	37.2425	0.782587	0.0765143	10.228	1.48595e-24	1.0735e-23	19q13.41
10844	TUBGCP2	1692.91	-0.329139	0.0322079	-10.2192	1.62699e-24	1.1748e-23	10q26.3
9734	HDAC9	429.445	-0.850967	0.0832817	-10.2179	1.6481e-24	1.18945e-23	7p21.1
[truncated: 12,428 more rows]

## Sheet: I vs III
Entrez.ID	Gene	baseMean	log2FoldChange	lfcSE	stat	pvalue	padj	chromosome
79730	NSUN7	36.8349	4.33332	0.119777	36.1781	1.34397e-286	1.91677e-282	4p14		Differentially Expressed Genes identified between Type I and Type III TCGA LGG
10630	PDPN	1184.03	5.06669	0.148942	34.0179	1.21162e-253	8.64006e-250	1p36.21
650	BMP2	1525.85	-3.4936	0.116422	-30.0081	7.68784e-198	3.6548e-194	20p12.3
4478	MSN	4601.82	2.64067	0.0885878	29.8085	3.03451e-195	1.08196e-191	Xq12
65220	NADK	780.513	1.1496	0.0386761	29.7239	3.77662e-194	1.07724e-190	1p36.33
2014	EMP3	529.418	4.36621	0.148457	29.4106	4.01762e-190	9.54989e-187	19q13.33
83871	RAB34	447.023	3.04323	0.105698	28.7918	2.71833e-182	5.5384e-179	17q11.2
761	CA3	169.618	5.90671	0.205933	28.6827	6.27458e-181	1.1186e-177	8q21.2
79084	WDR77	525.023	0.969616	0.0339407	28.5679	1.68301e-179	2.66701e-176	1p13.2
200081	TXLNA	1158.4	1.2803	0.0454756	28.1535	2.16963e-174	3.09433e-171	1p35.2
79819	WDR78	114.179	3.69086	0.13265	27.8241	2.21598e-170	2.87312e-167	1p31.3
965	CD58	110.731	2.56728	0.0938307	27.3608	8.04326e-165	9.55942e-162	1p13.1
4007	PRICKLE3	32.6562	2.49993	0.0918967	27.2037	5.87767e-163	6.44825e-160	Xp11.23
201134	CCDC46	113.981	2.29779	0.0875622	26.2418	8.87088e-152	9.03689e-149	17q24.1
26065	LSM14A	1867.14	0.941236	0.0359847	26.1565	8.30573e-151	7.89708e-148	19q13.11
11328	FKBP9	1443.88	2.28979	0.0877015	26.1089	2.89153e-150	2.57744e-147	7p14.3
10643	IGF2BP3	93.5881	4.2806	0.165644	25.8422	2.97622e-147	2.49687e-144	7p15.3
9403	2020-09-15	1720.65	1.02971	0.0400595	25.7046	1.0381e-145	8.22523e-143	1p22.3
301	ANXA1	2124.46	4.05183	0.157728	25.6887	1.56282e-145	1.1731e-142	9q21.13
115290	FBXO17	230.018	3.02617	0.118067	25.631	6.89104e-145	4.914e-142	19q13.2
9241	NOG	408.309	-3.25323	0.127303	-25.5551	4.81778e-144	3.27196e-141	17q22
132884	EVC2	39.6324	3.70305	0.145199	25.5033	1.81024e-143	1.17353e-140	4p16.2
497190	CLEC18B	79.5926	3.46783	0.136052	25.489	2.61129e-143	1.61923e-140	16q23.1
1266	CNN3	6660.97	1.58861	0.0625475	25.3986	2.61651e-142	1.55486e-139	1p21.3
2787	GNG5	765.381	1.98126	0.0780141	25.3962	2.78081e-142	1.5864e-139	1p22.3
4057	LTF	1997.74	7.77334	0.307465	25.282	5.04094e-141	2.76515e-138	3p21.31
3485	IGFBP2	2105.28	4.19633	0.1675	25.0528	1.62828e-138	8.60096e-136	2q35
10451	VAV3	191.473	4.10151	0.164026	25.0052	5.36864e-138	2.73456e-135	1p13.3
202333	CMYA5	327.112	3.61026	0.14458	24.9706	1.27453e-137	6.26805e-135	5q14.1
84902	CCDC123	304.501	1.19681	0.048038	24.9139	5.26139e-137	2.50127e-134	19q13.11
5919	RARRES2	365.487	4.32275	0.173555	24.9071	6.22871e-137	2.86561e-134	7q36.1
7050	TGIF1	343.287	2.30096	0.0926234	24.8421	3.14381e-136	1.40116e-133	18p11.31
10945	KDELR1	1625.29	1.28443	0.0517686	24.8111	6.80851e-136	2.94251e-133	19q13.33
8407	TAGLN2	2728.11	2.44018	0.0986524	24.7351	4.48655e-135	1.88198e-132	1q23.2
7042	TGFB2	993.37	3.28913	0.133329	24.6693	2.28527e-134	9.31215e-132	1q41
148867	SLC30A7	297.095	1.28433	0.0521333	24.6355	5.2611e-134	2.08427e-131	1p21.2
7802	DNALI1	718.245	2.39754	0.0973598	24.6256	6.72045e-134	2.59046e-131	1p34.3
51060	TXNDC12	974.8	0.992538	0.0403295	24.6107	9.69419e-134	3.63838e-131	1p32.3
5947	RBP1	897.266	3.46959	0.141326	24.5503	4.29107e-133	1.56921e-130	3q23
9653	HS2ST1	1166.02	1.38688	0.0566634	24.4757	2.68124e-132	9.55997e-130	1p22.3
10946	SF3A3	1156.01	0.722588	0.0295718	24.4351	7.2532e-132	2.52305e-129	1p34.3
80183	C13orf18	185.387	2.9362	0.120226	24.4224	9.90113e-132	3.36214e-129	13q14.13
83987	CCDC8	152.576	3.26684	0.133866	24.4037	1.5628e-131	5.18342e-129	19q13.32
1650	DDOST	2182.91	0.979418	0.0402657	24.3239	1.09609e-130	3.55283e-128	1p36.12
51100	SH3GLB1	2140.74	1.06311	0.043773	24.2868	2.70269e-130	8.56572e-128	1p22.3
1924-01-24	FPGT	194.035	1.5074	0.0621053	24.2716	3.90846e-130	1.21179e-127	1p31.1
200132	TCTEX1D1	148.291	5.62346	0.233374	24.0963	2.7307e-128	8.28623e-126	1p31.3
114990	VASN	253.105	3.42625	0.142268	24.083	3.769e-128	1.11986e-125	16p13.3
5738	PTGFRN	1350.28	1.85125	0.07719	23.983	4.18383e-127	1.21775e-124	1p13.1
2591	GALNT3	47.613	3.56864	0.149427	23.8821	4.69719e-126	1.33983e-123	2q24.3
2773	GNAI3	1296.05	0.944335	0.0395686	23.8658	6.94938e-126	1.94337e-123	1p13.3
148137	C19orf55	51.2389	1.71846	0.0720316	23.8571	8.55354e-126	2.34597e-123	19q13.12
81031	SLC2A10	284.66	2.82846	0.118636	23.8415	1.23961e-125	3.33573e-123	20q13.12
55970	GNG12	1058.7	2.8131	0.118059	23.8279	1.7148e-125	4.52899e-123	1p31.3
145837	LOC145837	50.8934	-3.04962	0.128084	-23.8095	2.66448e-125	6.90923e-123	15q23
79998	ANKRD53	23.6768	3.30725	0.13891	23.8087	2.71696e-125	6.91952e-123	2p13.3
6429	SFRS4	1419.09	0.803141	0.0338245	23.7443	1.25742e-124	3.1462e-122	1p35.3
100130776	LOC100130776	169.009	3.88922	0.164037	23.7095	2.87711e-124	7.07471e-122	12q14.1
115353	LRRC42	283.761	1.09056	0.0460236	23.6957	3.99563e-124	9.65859e-122	1p32.3
55113	XKR8	165.678	2.52466	0.106845	23.6292	1.93036e-123	4.58847e-121	1p35.3
93010	B3GNT7	147.308	3.42708	0.145884	23.4919	4.94054e-122	1.13749e-119	2q37.1
7431	VIM	18990.2	2.95433	0.12576	23.4918	4.94491e-122	1.13749e-119	10p13
9759	HDAC4	1847.95	-1.50793	0.0644344	-23.4026	4.02431e-121	9.11027e-119	2q37.3
26099	C1orf144	1802.91	0.883254	0.0378092	23.3608	1.06995e-120	2.38433e-118	1p36.13
150368	FAM109B	67.8878	1.9626	0.0840465	23.3513	1.33639e-120	2.93224e-118	22q13.2
7268	TTC4	399.818	0.704577	0.0301949	23.3343	1.98889e-120	4.29782e-118	1p32.3
3065	HDAC1	715.895	1.32343	0.0567207	23.3324	2.08178e-120	4.43139e-118	1p35.2-p35.1
83931	STK40	878.715	1.45817	0.0627516	23.2371	1.92076e-119	4.02852e-117	1p34.3
4837	NNMT	267.413	4.77467	0.205728	23.2087	3.71817e-119	7.68529e-117	11q23.2
254559	LOC254559	2035.85	-2.5711	0.11082	-23.2008	4.47276e-119	9.11293e-117	15q26.1
7076	TIMP1	1717.54	3.85958	0.166623	23.1636	1.05998e-118	2.12921e-116	Xp11.3
11218	DDX20	240.109	0.838406	0.036393	23.0376	1.96018e-117	3.8828e-115	1p13.2
128344	C1orf88	374.766	3.2787	0.142638	22.9861	6.42128e-117	1.25452e-114	1p13.2
10489	LRRC41	1334.96	0.65434	0.028479	22.9762	8.06061e-117	1.55352e-114	1p34.1-p33
10745	PHTF1	209.418	1.57353	0.0687297	22.8944	5.28343e-116	1.0047e-113	1p13.2
55214	LEPREL1	181.622	2.89485	0.12669	22.8499	1.46465e-115	2.74852e-113	3q28
55013	CCDC109B	144.413	2.7004	0.118361	22.815	3.2565e-115	6.03171e-113	4q25
4213	MEIS3P1	202.356	1.62672	0.0714742	22.7596	1.15332e-114	2.10879e-112	17p12
2171	FABP5	107.347	3.63303	0.159909	22.7194	2.8815e-114	5.20203e-112	8q21.13
90362	FAM110B	1993.41	-2.03195	0.0898013	-22.6272	2.3415e-113	4.17431e-111	8q12.1
84457	PHYHIPL	7136.51	-1.7841	0.0788548	-22.6251	2.4521e-113	4.31752e-111	10q21.1
345895	RSPH4A	73.4454	3.81817	0.169087	22.581	6.65775e-113	1.15796e-110	6q22.1
83596	BCL2L12	55.6444	2.31799	0.102823	22.5434	1.55788e-112	2.67693e-110	19q13.33
79934	ADCK4	688.546	1.1228	0.0498183	22.538	1.7623e-112	2.99213e-110	19q13.2
23075	SWAP70	708.392	1.82585	0.0811403	22.5023	3.93831e-112	6.60802e-110	11p15.4
8826	IQGAP1	1558.81	1.97522	0.0879132	22.4679	8.56213e-112	1.41992e-109	15q26.1
283576	ZDHHC22	3786.35	-2.70116	0.120252	-22.4624	9.67763e-112	1.58646e-109	14q24.3
51150	SDF4	1929.68	1.02409	0.0456574	22.4299	2.01187e-111	3.2606e-109	1p36.33
308	ANXA5	6218.09	1.74908	0.0782207	22.3608	9.4745e-111	1.51826e-108	4q27
8572	PDLIM4	337.396	3.69432	0.165647	22.3023	3.5076e-110	5.55838e-108	5q31.1
493869	GPX8	92.4333	3.47528	0.156153	22.2557	9.93964e-110	1.55779e-107	5q11.2
57212	KIAA0495	420.063	2.34701	0.105661	22.2127	2.58642e-109	4.00951e-107	1p36.32
6883	TAF12	276.203	0.876914	0.0394791	22.2121	2.62326e-109	4.02289e-107	1p35.3
80135	RPF1	397.585	0.844247	0.0380276	22.2009	3.36773e-109	5.10964e-107	1p22.3
51249	TMEM69	331.643	0.881187	0.0397175	22.1864	4.65223e-109	6.98422e-107	1p34.1
1295	COL8A1	102.369	4.70115	0.212099	22.1648	7.5068e-109	1.11523e-106	3q12.1
9410	SNRNP40	412.55	0.860136	0.0388248	22.1543	9.48814e-109	1.39505e-106	1p35.2
998	CDC42	2846.18	0.898883	0.0407659	22.0499	9.5839e-108	1.39475e-105	1p36.12
829	CAPZA1	1053.34	1.01089	0.0458633	22.0414	1.15465e-107	1.66339e-105	1p13.2
2302	FOXJ1	527.997	3.64977	0.165724	22.0233	1.72395e-107	2.4587e-105	17q25.1
7378	UPP1	245.303	2.21546	0.100859	21.9658	6.11224e-107	8.63097e-105	7p12.3
343099	CCDC18	30.6785	2.39051	0.109081	21.9151	1.86564e-106	2.6086e-104	1p22.1
84002	B3GNT5	251.598	2.5045	0.114473	21.8785	4.16495e-106	5.76705e-104	3q27.1
11167	FSTL1	2283.11	2.39877	0.110011	21.8049	2.08577e-105	2.86032e-103	3q13.33
79989	TTC26	75.9633	2.21497	0.101704	21.7786	3.70501e-105	5.03246e-103	7q34
55268	ECHDC2	251.326	2.48862	0.114288	21.775	4.00898e-105	5.39397e-103	1p32.3
55612	FERMT1	1507.36	-3.31671	0.152501	-21.7487	7.1025e-105	9.4669e-103	20p12.3
84913	ATOH8	2279.29	-2.65025	0.121868	-21.7468	7.406e-105	9.78004e-103	2p11.2
135228	CD109	271.83	2.55052	0.117328	21.7384	8.90214e-105	1.16479e-102	6q13
84243	ZDHHC18	303.072	0.990251	0.0456036	21.7143	1.50341e-104	1.94923e-102	1p36.11
64802	NMNAT1	173.088	1.01089	0.0466104	21.688	2.66162e-104	3.41982e-102	1p36.22
204	AK2	946.967	1.11576	0.0515086	21.6617	4.71942e-104	6.00968e-102	1p35.1
26292	MYCBP	149.733	1.57742	0.0728657	21.6484	6.29416e-104	7.94402e-102	1p34.3
1192	CLIC1	1201.81	2.33877	0.108561	21.5434	6.10621e-103	7.63918e-101	6p21.33
64411	ARAP3	413.654	2.13642	0.0992734	21.5206	9.98683e-103	1.23854e-100	5q31.3
304	ANXA2P2	537.081	2.99343	0.139143	21.5133	1.16896e-102	1.43722e-100	9p13.3
283248	RCOR2	1118.44	-2.68001	0.124751	-21.4829	2.25241e-102	2.74563e-100	11q13.1
57578	KIAA1409	1148.2	-2.51194	0.117067	-21.4572	3.90954e-102	4.72525e-100	14q32.12
388335	TMEM220	113.438	1.96622	0.0917022	21.4414	5.49854e-102	6.58993e-100	17p13.1
440730	TRIM67	2181.78	-4.08187	0.190533	-21.4234	8.09019e-102	9.61519e-100	1q42.2
92211	CDHR1	1409.52	-2.72095	0.12724	-21.3844	1.86491e-101	2.19813e-99	10q23.1
285704	RGMB	3146.57	-1.95369	0.0913733	-21.3814	1.99105e-101	2.32757e-99	5q15
85440	DOCK7	1108.83	1.62918	0.0762305	21.3718	2.44588e-101	2.83602e-99	1p31.3
59271	C21orf63	236.824	2.20203	0.103106	21.3569	3.36501e-101	3.8703e-99	21q22.11
5690	PSMB2	1396.7	0.61665	0.0289097	21.3302	5.95528e-101	6.79474e-99	1p34.3
26002	MOXD1	711.514	5.05112	0.236929	21.3192	7.53966e-101	8.53418e-99	6q23.2
79898	ZNF613	79.5773	0.911942	0.0428334	21.2904	1.39285e-100	1.56416e-98	19q13.41
30008	EFEMP2	786.062	2.30557	0.108298	21.2891	1.431e-100	1.59445e-98	11q13.1
26524	LATS2	177.586	1.9439	0.0914884	21.2475	3.47405e-100	3.84085e-98	13q12.11
9398	CD101	53.6198	2.57169	0.121037	21.2471	3.50431e-100	3.8445e-98	1p13.1
29889	GNL2	550.192	0.856832	0.0404786	21.1676	1.90155e-99	2.07022e-97	1p34.3
10040	TOM1L1	113.629	3.63224	0.171921	21.1274	4.45838e-99	4.81708e-97	17q22
79149	ZSCAN5A	64.1588	1.25975	0.0596554	21.1171	5.53952e-99	5.9402e-97	19q13.43
79883	PODNL1	86.4533	4.22647	0.200222	21.1089	6.5948e-99	7.01903e-97	19p13.12
6424	SFRP4	436.792	3.41703	0.162146	21.0737	1.38585e-98	1.46408e-96	7p14.1
9620	CELSR1	115.317	3.95082	0.187589	21.0611	1.81092e-98	1.89907e-96	22q13.31
2331	FMOD	755.135	4.64548	0.22063	21.0555	2.03432e-98	2.11777e-96	1q32.1
201799	TMEM154	39.1223	2.36892	0.112586	21.0409	2.76808e-98	2.86075e-96	4q31.3
9873	FCHSD2	2987.31	-1.28375	0.0610266	-21.036	3.07551e-98	3.15561e-96	11q13.4
3077	HFE	48.9738	2.33428	0.111067	21.0169	4.59799e-98	4.68404e-96	6p22.2
208	AKT2	1894.39	1.03437	0.0492437	21.0052	5.87841e-98	5.94595e-96	19q13.2
64858	DCLRE1B	223.673	0.94722	0.0451073	20.9992	6.66451e-98	6.69361e-96	1p13.2
6920	TCEA3	117.638	3.29828	0.157428	20.9511	1.83534e-97	1.83047e-95	1p36.12
54522	ANKRD16	212.259	-1.01446	0.0484688	-20.9302	2.84202e-97	2.81478e-95	10p15.1
1635	DCTD	722.456	1.94497	0.0930691	20.8981	5.57361e-97	5.48213e-95	4q35.1
64766	S100PBP	447.755	0.825642	0.0395144	20.8947	5.97853e-97	5.84012e-95	1p35.1
5167	ENPP1	59.8469	2.46598	0.118166	20.8688	1.0298e-96	9.99115e-95	6q23.2
25788	RAD54B	59.6553	1.93552	0.0928794	20.8391	1.91562e-96	1.84599e-94	8q22.1
302	ANXA2	1540.42	2.7105	0.130122	20.8305	2.29005e-96	2.19199e-94	15q22.2
132299	OCIAD2	244.195	2.80144	0.134673	20.8017	4.17605e-96	3.97058e-94	4p11
56900	TMEM167B	964.637	0.865004	0.0416211	20.7828	6.18908e-96	5.8456e-94	1p13.3
79864	C11orf63	57.4406	3.548	0.171028	20.7451	1.3563e-95	1.27261e-93	11q24.1
84282	RNF135	192.466	1.92546	0.0928567	20.7359	1.64482e-95	1.53323e-93	17q11.2
11077	HSF2BP	99.4149	-2.12203	0.102369	-20.7292	1.89098e-95	1.75125e-93	21q22.3
10775	POP4	383.616	0.908574	0.0439454	20.675	5.81105e-95	5.34691e-93	19q12
54677	CROT	490.721	1.50614	0.072908	20.6581	8.24887e-95	7.54137e-93	7q21.12
4898	NRD1	1832.76	0.706249	0.0341948	20.6537	9.04384e-95	8.21549e-93	1p32.3
57639	CCDC146	194.721	2.30314	0.11165	20.6283	1.52969e-94	1.38079e-92	7q11.23
7205	TRIP6	1079.72	1.99153	0.0966698	20.6014	2.66632e-94	2.39164e-92	7q22.1
51231	VRK3	478.999	0.825789	0.040095	20.5958	2.99285e-94	2.66775e-92	19q13.33
256355	RPS2P32	15.9775	2.5042	0.12164	20.587	3.59284e-94	3.18268e-92	7p15.3
23463	ICMT	1081.51	0.924669	0.0450708	20.5159	1.55181e-93	1.36617e-91	1p36.31
1355	COX15	1003.27	-0.734209	0.035789	-20.5149	1.58355e-93	1.38556e-91	10q24.2
200316	APOBEC3F	45.6681	2.24912	0.109728	20.4973	2.27685e-93	1.98003e-91	22q13.1
390916	NUDT19	181.404	1.09101	0.0532737	20.4794	3.28521e-93	2.83962e-91	19q13.11
841	CASP8	106.964	1.953	0.0954485	20.4613	4.76524e-93	4.09409e-91	2q33.1
26010	SPATS2L	1393.65	1.43616	0.070191	20.4607	4.82073e-93	4.11696e-91	2q33.1
23169	SLC35D1	350.742	1.21018	0.0591681	20.4532	5.62441e-93	4.77472e-91	1p31.3
30812	SOX8	16324.2	-2.50183	0.122549	-20.415	1.2313e-92	1.0391e-90	16p13.3
54103	PION	210.171	2.2454	0.110011	20.4106	1.34594e-92	1.12917e-90	7q11.23
126432	RINL	93.7177	2.00427	0.0982389	20.402	1.6044e-92	1.33812e-90	19q13.2
9936	CD302	616.648	1.91623	0.0939947	20.3865	2.20185e-92	1.82574e-90	2q24.2
9563	H6PD	1144.26	1.14225	0.0560628	20.3746	2.81241e-92	2.31853e-90	1p36.22
60313	GPBP1L1	983.619	0.886892	0.0435532	20.3634	3.53089e-92	2.89411e-90	1p34.1
9674	KIAA0040	392.594	2.51496	0.123542	20.3572	4.01228e-92	3.2699e-90	1q25.1
54507	ADAMTSL4	98.5946	2.59996	0.127831	20.3391	5.79466e-92	4.69565e-90	1q21.2
54455	FBXO42	396.329	0.684642	0.0336769	20.3297	7.01826e-92	5.65505e-90	1p36.13
85416	ZIC5	79.7114	2.42118	0.119117	20.3261	7.55296e-92	6.0517e-90	13q32.3
80011	FAM192A	2983.5	-0.666272	0.0327888	-20.3201	8.53746e-92	6.80231e-90	16q13
65979	PHACTR4	663.477	0.84168	0.0414421	20.3098	1.05367e-91	8.34862e-90	1p35.3
126393	HSPB6	1044.23	3.31516	0.163419	20.2862	1.70128e-91	1.34053e-89	19q13.12
10487	CAP1	3546.72	0.838951	0.0413717	20.2784	1.99691e-91	1.56483e-89	1p34.2
10981	RAB32	140.526	2.00962	0.0991568	20.2671	2.50829e-91	1.95482e-89	6q24.3
56652	C10orf2	418.728	-1.09106	0.0538812	-20.2494	3.59806e-91	2.78888e-89	10q24.31
390980	ZNF805	237.396	0.828946	0.0409534	20.2412	4.24613e-91	3.27342e-89	19q13.43
79871	RPAP2	132.783	0.906324	0.0448247	20.2193	6.62084e-91	5.07669e-89	1p22.1
89848	FCHSD1	154.541	1.85369	0.0919174	20.1669	1.91281e-90	1.45885e-88	5q31.3
9820	CUL7	414.921	1.46676	0.0729151	20.1159	5.35233e-90	4.06037e-88	6p21.1
348327	ZNF530	44.0618	1.28301	0.0637823	20.1154	5.40763e-90	4.08061e-88	19q13.43
339448	C1orf174	230.816	0.814024	0.0404902	20.1042	6.77669e-90	5.0868e-88	1p36.32
255743	NPNT	710.547	3.47898	0.173236	20.0823	1.05298e-89	7.86263e-88	4q24
56063	C1orf91	122.563	1.12971	0.0562554	20.0818	1.06444e-89	7.90681e-88	1p35.2
55616	ASAP3	807.904	1.34832	0.0671731	20.0723	1.28859e-89	9.52224e-88	1p36.12
131965	METTL6	389.426	-0.457374	0.0228048	-20.056	1.78796e-89	1.31443e-87	3p25.1
2150	F2RL1	99.6843	3.26854	0.162978	20.0551	1.82071e-89	1.33164e-87	5q13.3
9902	MRC2	1841.28	2.43479	0.121448	20.048	2.1031e-89	1.53033e-87	17q23.2
819	CAMLG	1596.48	-0.96684	0.0482584	-20.0346	2.74903e-89	1.99019e-87	5q31.1
8634	RTCD1	413.633	0.938336	0.0468483	20.0292	3.06385e-89	2.20563e-87	1p21.2
55069	C7orf42	2801.06	0.875329	0.0437031	20.029	3.07755e-89	2.20563e-87	7q11.21
399818	METTL10	291.387	-0.934555	0.0466686	-20.0253	3.31236e-89	2.36204e-87	10q26.13
55240	STEAP3	622.731	3.04701	0.152763	19.9461	1.62179e-88	1.15075e-86	2q14.2
84267	C9orf64	200.885	2.18644	0.10962	19.9458	1.63171e-88	1.15205e-86	9q21.32
79947	DHDDS	538.407	0.719105	0.0360977	19.9211	2.67188e-88	1.87716e-86	1p36.11
4924	NUCB1	3750.81	1.08685	0.0546033	19.9045	3.71625e-88	2.5981e-86	19q13.33
348174	CLEC18A	76.5793	2.53427	0.127328	19.9035	3.7915e-88	2.63777e-86	16q22.1
637	BID	1445.75	-1.35904	0.0683044	-19.8967	4.34188e-88	3.00601e-86	22q11.21
141	ADPRH	128.477	1.68505	0.0846916	19.8963	4.38023e-88	3.01791e-86	3q13.33
54952	TRNAU1AP	213.988	0.879667	0.0442842	19.8641	8.31759e-88	5.70315e-86	1p35.3
125893	ZNF816A	50.6226	1.39024	0.0701428	19.8201	1.99698e-87	1.36273e-85	19q13.41
29957	SLC25A24	129.612	1.80782	0.0912517	19.8114	2.37344e-87	1.61191e-85	1p13.3
79717	PPCS	283.155	1.7841	0.0900765	19.8065	2.61547e-87	1.76786e-85	1p34.2
7596	ZNF45	231.979	0.998236	0.0504359	19.7922	3.47709e-87	2.33916e-85	19q13.31
54462	FAM190B	2334.58	-1.1354	0.057519	-19.7396	9.8557e-87	6.59916e-85	10q23.1
360132	FKBP9L	39.3692	2.39264	0.121248	19.7334	1.1143e-86	7.42621e-85	7p11.2
5327	PLAT	788.372	2.91226	0.147792	19.7051	1.94992e-86	1.29348e-84	8p11.21
23170	TTLL12	1342.23	-1.16615	0.0592963	-19.6666	4.17151e-86	2.75435e-84	22q13.2
6342	SCP2	1894.24	0.903711	0.0459697	19.6588	4.85799e-86	3.19284e-84	1p32.3
222183	SRRM3	844.639	-2.57768	0.131174	-19.6508	5.6858e-86	3.71976e-84	7q11.23
10627	MYL12A	1116.98	1.63158	0.0830317	19.6501	5.77257e-86	3.75929e-84	18p11.31
23480	SEC61G	2339.2	3.38184	0.172644	19.5886	1.93559e-85	1.25479e-83	7p11.2
389	RHOC	3317.38	1.47944	0.075536	19.5859	2.04086e-85	1.31705e-83	1p13.2
7773	ZNF230	82.7222	0.982072	0.0501467	19.584	2.11835e-85	1.3609e-83	19q13.31
6672	SP100	406.277	2.03119	0.103753	19.5771	2.42483e-85	1.5508e-83	2q37.1
3777	KCNK3	661.918	-3.10675	0.15871	-19.575	2.52702e-85	1.60895e-83	2p23.3
4343	MOV10	460.142	1.30486	0.0666821	19.5684	2.87446e-85	1.82202e-83	1p13.2
79754	ASB13	861.624	-1.19461	0.0612636	-19.4994	1.1097e-84	7.00292e-83	10p15.1
10269	ZMPSTE24	979.996	0.857142	0.0439929	19.4837	1.51076e-84	9.49181e-83	1p34.2
3767	KCNJ11	943.635	-2.63631	0.135354	-19.4771	1.716e-84	1.0734e-82	11p15.1
7060	THBS4	1303.67	2.83777	0.145823	19.4603	2.38171e-84	1.48331e-82	5q14.1
90288	?	29.1287	3.59769	0.18544	19.4008	7.59152e-84	4.7074e-82	3q21.3
2318	FLNC	1829.28	3.49682	0.180355	19.3886	9.63854e-84	5.95086e-82	7q32.1
10390	CEPT1	446.798	0.704047	0.0363457	19.3708	1.36006e-83	8.36088e-82	1p13.3
55149	MTPAP	453.455	-0.781791	0.0404079	-19.3475	2.14067e-83	1.31031e-81	10p11.23
4015	LOX	101.807	3.01311	0.156148	19.2965	5.749e-83	3.50394e-81	5q23.1
55022	PID1	2446.11	-1.90112	0.0985942	-19.2823	7.56371e-83	4.59037e-81	2q36.3
10252	SPRY1	324.071	2.18136	0.113138	19.2806	7.8116e-83	4.72072e-81	4q28.1
4774	NFIA	2151.66	1.27848	0.0664811	19.2307	2.049e-82	1.23303e-80	1p31.3
4116	MAGOH	245.349	0.950258	0.0494807	19.2046	3.38525e-82	2.02859e-80	1p32.3
256126	SYCE2	59.3707	-2.32067	0.120888	-19.1969	3.93021e-82	2.3453e-80	19p13.13
5511	PPP1R8	952.096	0.46998	0.0245021	19.1812	5.31346e-82	3.15752e-80	1p35.3
6491	STIL	77.966	1.90277	0.0992923	19.1634	7.48779e-82	4.43115e-80	1p33
83723	FAM57B	823.541	-2.17185	0.113363	-19.1584	8.2392e-82	4.85568e-80	16p11.2
87769	A2LD1	48.6092	2.07359	0.108305	19.1458	1.04837e-81	6.15305e-80	13q32.3
23452	ANGPTL2	5375.76	-2.21523	0.115708	-19.1449	1.06705e-81	6.23702e-80	9q33.3
64145	ZFYVE20	2479.99	-0.94632	0.0494395	-19.141	1.15085e-81	6.69937e-80	3p25.1
23529	CLCF1	44.6578	3.3706	0.176401	19.1076	2.18234e-81	1.26523e-79	11q13.2
25959	KANK2	951.714	1.63666	0.0856611	19.1063	2.23944e-81	1.29307e-79	19p13.2
1842	ECM2	475.143	3.02622	0.158396	19.1054	2.27727e-81	1.30961e-79	9q22.31
8935	SKAP2	583.161	2.49981	0.130906	19.0963	2.7112e-81	1.5529e-79	7p15.2
22955	SCMH1	429.629	0.897776	0.0470182	19.0942	2.82067e-81	1.60914e-79	1p34.2
8915	BCL10	171.764	0.800554	0.0419545	19.0815	3.5993e-81	2.04515e-79	1p22.3
10163	WASF2	2513.02	1.06126	0.055624	19.0791	3.76473e-81	2.13066e-79	1p36.11
5051	PAFAH2	234.704	0.742433	0.0389495	19.0614	5.28012e-81	2.97648e-79	1p36.11
51375	SNX7	334.637	1.09493	0.057449	19.0592	5.50721e-81	3.08582e-79	1p21.3
414152	C10orf105	223.544	3.77209	0.197915	19.0591	5.51734e-81	3.08582e-79	10q22.1
23351	KHNYN	516.314	1.54606	0.0812869	19.0199	1.16806e-80	6.50735e-79	14q12
54936	ADPRHL2	580.628	0.966486	0.050933	18.9756	2.71164e-80	1.5048e-78	1p34.3
30819	KCNIP2	1844.36	-2.85855	0.150663	-18.9732	2.84056e-80	1.57023e-78	10q24.32
1489	CTF1	76.01	2.19305	0.115625	18.967	3.19568e-80	1.75972e-78	16p11.2
284119	PTRF	1948.19	2.06012	0.108653	18.9606	3.61296e-80	1.98185e-78	17q21.2
79594	MUL1	696.616	0.823317	0.0434474	18.9497	4.43753e-80	2.42483e-78	1p36.12
57190	SEPN1	3826.31	1.19751	0.0631983	18.9485	4.54127e-80	2.47205e-78	1p36.11
114915	NCRNA00219	656.135	-1.53152	0.0808483	-18.9432	5.02904e-80	2.72716e-78	5q22.1
100129534	LOC100129534	45.161	1.58231	0.0836083	18.9253	7.05741e-80	3.81261e-78	1p36.32
5836	PYGL	540.185	2.14671	0.113477	18.9176	8.16784e-80	4.39584e-78	14q22.1
80271	ITPKC	434.688	1.50092	0.0793923	18.9051	1.03483e-79	5.5484e-78	19q13.2
9077	DIRAS3	206.142	3.19091	0.168834	18.8997	1.14683e-79	6.12587e-78	1p31.3
9184	BUB3	1516.28	-0.751227	0.0397524	-18.8976	1.19296e-79	6.3485e-78	10q26.13
55273	TMEM100	1831.17	-2.75578	0.145881	-18.8906	1.36178e-79	7.21998e-78	17q22
55707	NECAP2	1074.05	1.10599	0.0585804	18.8798	1.67077e-79	8.82539e-78	1p36.13
114769	CARD16	61.0466	3.05898	0.162061	18.8755	1.81533e-79	9.5536e-78	11q22.3
93349	SP140L	103.854	2.08525	0.110567	18.8596	2.45042e-79	1.28485e-77	2q37.1
2152	F3	2068.65	2.4198	0.128357	18.8521	2.82249e-79	1.47452e-77	1p21.3
8323	FZD6	167.898	1.96753	0.104407	18.8448	3.2413e-79	1.68713e-77	8q22.3
6833	ABCC8	1109.4	-2.92337	0.155166	-18.8402	3.53419e-79	1.83289e-77	11p15.1
728215	FAM155A	1004.93	-2.25565	0.119767	-18.8336	4.00646e-79	2.0703e-77	13q33.3
284739	NCRNA00176	90.5542	-2.67976	0.142321	-18.829	4.37113e-79	2.25058e-77	20q13.33
10188	TNK2	8614.75	-1.83289	0.097355	-18.8269	4.54966e-79	2.33407e-77	3q29
116443	GRIN3A	510.44	-3.1985	0.170081	-18.8058	6.77253e-79	3.462e-77	9q31.1
55659	ZNF416	106.662	0.823274	0.0437816	18.8041	6.98956e-79	3.56018e-77	19q13.43
27095	TRAPPC3	752.081	0.858347	0.0456493	18.8031	7.12678e-79	3.61716e-77	1p34.3
29946	SERTAD3	174.643	1.64662	0.0876253	18.7916	8.8511e-79	4.4764e-77	19q13.2
1951	CELSR3	1642.24	-2.23153	0.118787	-18.786	9.82975e-79	4.95378e-77	3p21.31
5355	PLP2	350.053	2.30736	0.12283	18.785	1.00232e-78	5.03349e-77	Xp11.23
51364	ZMYND10	196.139	3.43059	0.182681	18.7791	1.1195e-78	5.60223e-77	3p21.31
80742	PRR3	666.913	-1.0787	0.0574954	-18.7615	1.55803e-78	7.76946e-77	6p21.33
55170	PRMT6	347.584	0.923744	0.0493159	18.7311	2.75915e-78	1.37111e-76	1p13.3
26135	SERBP1	3566.39	0.682676	0.0364576	18.7252	3.08361e-78	1.52703e-76	1p31.3
83939	EIF2A	1559.79	-0.940314	0.0503739	-18.6667	9.2386e-78	4.5592e-76	3q25.1
79971	WLS	4170.36	1.32793	0.0711798	18.656	1.12881e-77	5.55095e-76	1p31.3
1296	COL8A2	221.912	2.81528	0.150906	18.6558	1.13261e-77	5.55095e-76	1p34.3
55851	PSENEN	713.459	1.15588	0.0619748	18.6508	1.24478e-77	6.07983e-76	19q13.12
1806	DPYD	252.612	2.2954	0.123085	18.6489	1.28974e-77	6.2779e-76	1p21.3
51441	YTHDF2	1070.53	0.703465	0.0377266	18.6464	1.35064e-77	6.55201e-76	1p35.3
1154	CISH	43.1652	2.42372	0.13001	18.6425	1.45171e-77	7.01838e-76	3p21.2
85478	CCDC65	45.8877	2.97896	0.160021	18.616	2.38308e-77	1.14698e-75	12q13.12
10783	NEK6	952.871	1.72447	0.0926341	18.6159	2.38854e-77	1.14698e-75	9q33.3
1290	COL5A2	729.31	2.60336	0.140009	18.5943	3.57603e-77	1.71145e-75	2q32.2
25865	PRKD2	442.818	1.19343	0.0642012	18.5889	3.94983e-77	1.88403e-75	19q13.32
50809	HP1BP3	3640.64	0.72986	0.0392801	18.5809	4.58767e-77	2.18098e-75	1p36.12
8038	ADAM12	194.119	3.2178	0.173407	18.5563	7.24713e-77	3.43384e-75	10q26.2
91147	TMEM67	194.88	1.67378	0.0902677	18.5424	9.38547e-77	4.43231e-75	8q22.1
7117	TMSL3	18187.6	1.40964	0.0760438	18.5372	1.03515e-76	4.87238e-75	4q22.1
57045	TWSG1	873.789	1.36151	0.0734648	18.5328	1.12271e-76	5.26713e-75	18p11.22
64960	MRPS15	392.334	1.13055	0.0610457	18.5198	1.42952e-76	6.68455e-75	1p34.3
148479	PHF13	410.305	0.878255	0.0474848	18.4955	2.2448e-76	1.04625e-74	1p36.31
8463	TEAD2	176.182	2.0323	0.109907	18.4911	2.4372e-76	1.13223e-74	19q13.33
378708	APITD1	134.146	1.1834	0.0640061	18.4888	2.54125e-76	1.17673e-74	1p36.22
23155	CLCC1	898.809	0.636283	0.0344288	18.4812	2.92824e-76	1.35154e-74	1p13.3
10367	CBARA1	1581.4	-0.935913	0.0507039	-18.4584	4.46267e-76	2.05312e-74	10q22.1
8321	FZD1	405.197	1.55057	0.0841752	18.4208	8.95172e-76	4.10512e-74	7q21.13
839	CASP6	84.029	1.47976	0.0803893	18.4074	1.14655e-75	5.24104e-74	4q25
53826	FXYD6	23251	-1.7705	0.0964837	-18.3503	3.28559e-75	1.49709e-73	11q23.3
137835	TMEM71	39.9926	3.29562	0.179678	18.3418	3.83718e-75	1.74286e-73	8q24.22
79647	AKIRIN1	1429.86	0.936987	0.0511174	18.3301	4.75946e-75	2.1549e-73	1p34.3
6038	RNASE4	155.191	2.27074	0.124086	18.2997	8.32386e-75	3.7568e-73	14q11.2
84967	LSM10	425.473	0.960522	0.0525171	18.2897	9.9947e-75	4.49667e-73	1p34.3
9601	PDIA4	2264.64	1.2356	0.0675859	18.2819	1.15319e-74	5.17196e-73	7q36.1
85460	ZNF518B	226.585	2.25724	0.123527	18.2733	1.35095e-74	6.03988e-73	4p16.1
7275	TUB	3257.37	-1.47205	0.0805777	-18.2687	1.46785e-74	6.54204e-73	11p15.4
22826	DNAJC8	1672.91	0.717486	0.0392815	18.2652	1.56495e-74	6.95307e-73	1p35.3
112611	RWDD2A	222.607	-0.748188	0.0409895	-18.2532	1.95212e-74	8.64633e-73	6q14.1
84617	TUBB6	580.921	2.07403	0.113639	18.251	2.0311e-74	8.96829e-73	18p11.21
23642	SNHG1	1181.04	-1.4234	0.0780312	-18.2414	2.42318e-74	1.06665e-72	11q12.3
147912	SIX5	143.332	1.84814	0.10132	18.2406	2.45675e-74	1.0781e-72	19q13.32
84790	TUBA1C	758.975	2.11138	0.115998	18.2018	4.98946e-74	2.18281e-72	12q13.12
51473	DCDC2	41.2743	3.06493	0.168684	18.1697	8.96479e-74	3.90997e-72	6p22.3
8835	SOCS2	395.538	2.72126	0.149809	18.1648	9.80699e-74	4.26425e-72	12q22
57453	DSCAML1	1403.92	-2.27405	0.125242	-18.1573	1.12374e-73	4.87137e-72	11q23.3
5937	RBMS1	376.407	1.63658	0.0902009	18.1437	1.43884e-73	6.21839e-72	2q24.2
728621	CCDC30	82.3253	1.76861	0.0974804	18.1433	1.4507e-73	6.2507e-72	1p34.2
57664	PLEKHA4	817.178	2.9151	0.160793	18.1295	1.86331e-73	8.00437e-72	19q13.33
2882	GPX7	143.537	1.42231	0.0784953	18.1196	2.2313e-73	9.55639e-72	1p32.3
51668	HSPB11	187.492	1.0329	0.057042	18.1076	2.77366e-73	1.18437e-71	1p32.3
5701	PSMC2	1390.45	0.630416	0.0348639	18.0822	4.40103e-73	1.87366e-71	7q22.1
92249	LOC92249	752.078	-0.773601	0.0427942	-18.0772	4.81731e-73	2.04477e-71	Xq11.1
253260	RICTOR	1198.82	-1.1672	0.064579	-18.074	5.10992e-73	2.16254e-71	5p13.1
60489	APOBEC3G	102.86	2.2212	0.122907	18.0723	5.27048e-73	2.22389e-71	22q13.1
586	BCAT1	837.75	2.60343	0.144151	18.0605	6.52415e-73	2.74476e-71	12p12.1
112950	MED8	336.641	0.770474	0.0426616	18.0601	6.56789e-73	2.75504e-71	1p34.2
5359	PLSCR1	461.203	1.98534	0.110052	18.04	9.4484e-73	3.9517e-71	3q24
4772	NFATC1	194.559	2.0023	0.111028	18.0342	1.05019e-72	4.3795e-71	18q23
1116	CHI3L1	12888.8	5.15177	0.285798	18.0259	1.22013e-72	5.07334e-71	1q32.1
64778	FNDC3B	450.034	1.38883	0.0770891	18.016	1.46015e-72	6.05366e-71	3q26.31
837	CASP4	123.24	2.13018	0.118292	18.0078	1.69319e-72	6.99949e-71	11q22.3
114827	FHAD1	33.6676	3.27879	0.182352	17.9806	2.76609e-72	1.14017e-70	1p36.21
1643	DDB2	217.916	1.61804	0.089991	17.98	2.79562e-72	1.14902e-70	11p11.2
8693	GALNT4	166.725	1.53965	0.0856409	17.978	2.89695e-72	1.18725e-70	12q21.33
10677	AVIL	86.0977	2.84033	0.158086	17.967	3.53497e-72	1.44458e-70	12q14.1
55300	PI4K2B	168.816	1.08678	0.0605029	17.9625	3.8341e-72	1.56234e-70	4p15.2
7764	ZNF217	327.216	1.54741	0.0862113	17.9491	4.87961e-72	1.98271e-70	20q13.2
241	ALOX5AP	348.033	2.58284	0.144012	17.9349	6.29651e-72	2.55116e-70	13q12.3
5394	EXOSC10	921.541	0.823055	0.0458987	17.932	6.63636e-72	2.68124e-70	1p36.22
56006	C19orf61	708.397	0.888563	0.049553	17.9316	6.68615e-72	2.69373e-70	19q13.31
9967	THRAP3	2214.53	0.5607	0.0313018	17.9127	9.38647e-72	3.77098e-70	1p34.3
219285	SAMD9L	576.559	2.23741	0.124911	17.9121	9.49191e-72	3.80263e-70	7q21.2
54896	PQLC2	276.96	0.967548	0.0540305	17.9074	1.03174e-71	4.12176e-70	1p36.13
5154	PDGFA	897.301	2.0683	0.115539	17.9014	1.15062e-71	4.57361e-70	7p22.3
7014	TERF2	1267.88	-0.536716	0.0299819	-17.9013	1.15126e-71	4.57361e-70	16q22.1
23474	ETHE1	232.663	0.988141	0.0552495	17.8851	1.54151e-71	6.10695e-70	19q13.31
84722	PSRC1	909.532	2.02155	0.11317	17.8629	2.29405e-71	9.06308e-70	1p13.3
85462	FHDC1	512.65	-2.57218	0.144333	-17.8212	4.84066e-71	1.90711e-69	4q31.3
56731	SLC2A4RG	439.803	1.36454	0.076659	17.8001	7.05392e-71	2.77143e-69	20q13.33
57657	HCN3	305.834	-1.41606	0.07956	-17.7986	7.24186e-71	2.83746e-69	1q22
65987	KCTD14	50.0997	1.90525	0.107056	17.7968	7.48855e-71	2.92607e-69	11q14.1
9231	DLG5	3203.5	-1.17653	0.0661512	-17.7855	9.15024e-71	3.56559e-69	10q22.3
114625	ERMAP	316.521	1.18356	0.0665874	17.7745	1.11377e-70	4.32822e-69	1p34.2
92340	C17orf72	91.1737	3.10218	0.174585	17.7689	1.23054e-70	4.769e-69	17q23.3
57619	SHROOM3	298.086	2.67753	0.150695	17.7679	1.25401e-70	4.84682e-69	4q21.1
5742	PTGS1	423.354	2.3534	0.13246	17.767	1.27429e-70	4.91186e-69	9q33.2
60494	CCDC81	28.1864	2.54172	0.143102	17.7616	1.40245e-70	5.39132e-69	11q14.2
2020	EN2	49.5127	3.47339	0.195727	17.7461	1.84861e-70	7.08732e-69	7q36.3
834	CASP1	158.089	2.15782	0.121629	17.7411	2.01966e-70	7.72236e-69	11q22.3
3939	LDHA	2897.61	1.61939	0.0912814	17.7407	2.03501e-70	7.76026e-69	11p15.1
9603	NFE2L3	108.686	1.82925	0.103114	17.7401	2.05559e-70	7.81783e-69	7p15.2
10404	PGCP	357.346	1.90664	0.10755	17.7279	2.55397e-70	9.68741e-69	8q22.1
10430	TMEM147	949.195	1.01511	0.057302	17.715	3.21081e-70	1.21466e-68	19q13.12
51386	EIF3L	7075.32	-1.22029	0.0689055	-17.7096	3.53849e-70	1.33508e-68	22q13.1
51816	CECR1	676.214	1.90464	0.107556	17.7082	3.62225e-70	1.36307e-68	22q11.1
4800	NFYA	960.684	-0.881685	0.0498123	-17.7001	4.18275e-70	1.56985e-68	6p21.1
4499	MT1M	380.821	2.6312	0.148874	17.674	6.65544e-70	2.49133e-68	16q13
5586	PKN2	682.518	0.882826	0.0499619	17.67	7.14495e-70	2.66757e-68	1p22.2
9122	SLC16A4	275	2.08612	0.118084	17.6665	7.59982e-70	2.82999e-68	1p13.3
388536	ZNF790	110.78	0.834851	0.0472663	17.6627	8.12106e-70	3.01621e-68	19q13.12
10298	PAK4	604.284	0.925489	0.0524092	17.6589	8.69157e-70	3.21972e-68	19q13.2
284309	ZNF776	354.224	0.943959	0.053478	17.6514	9.93199e-70	3.66969e-68	19q13.43
56181	FAM54B	1024.63	0.625775	0.0354583	17.6482	1.05082e-69	3.87256e-68	1p36.11
9180	OSMR	345.775	2.45095	0.138961	17.6376	1.26695e-69	4.65701e-68	5p13.1
34	ACADM	881.452	0.914638	0.0518608	17.6364	1.29414e-69	4.74473e-68	1p31.1
4624	MYH6	52.8743	-2.64558	0.15002	-17.6348	1.33052e-69	4.8656e-68	14q11.2
358	AQP1	16640.6	3.47351	0.196978	17.634	1.35049e-69	4.92602e-68	7p14.3
154313	C6orf165	37.6368	3.19237	0.181134	17.6244	1.60038e-69	5.82261e-68	6q15
5704	PSMC4	1356.61	0.700084	0.0397337	17.6194	1.74865e-69	6.34587e-68	19q13.2
129881	C2orf77	178.162	2.10778	0.119819	17.5914	2.86806e-69	1.03818e-67	2q31.1
23216	TBC1D1	809.488	1.35474	0.07706	17.5803	3.48752e-69	1.25921e-67	4p14
23585	TMEM50A	1483.12	0.608909	0.0346439	17.5762	3.7455e-69	1.34895e-67	1p36.11
113763	C7orf29	29.0565	2.44785	0.139303	17.5722	4.02533e-69	1.44608e-67	7q36.1
10449	ACAA2	650.965	1.72342	0.0980965	17.5686	4.28352e-69	1.53496e-67	18q21.1
2000	ELF4	92.491	2.07143	0.11792	17.5664	4.45176e-69	1.59125e-67	Xq26.1
51196	PLCE1	476.693	1.87197	0.106599	17.5608	4.91755e-69	1.75335e-67	10q23.33
127396	ZNF684	62.6415	0.875758	0.0498774	17.5582	5.14891e-69	1.83127e-67	1p34.2
861	RUNX1	296.065	2.62154	0.149384	17.549	6.05651e-69	2.1487e-67	21q22.12
4323	MMP14	1510.33	2.22666	0.126905	17.5458	6.40442e-69	2.2665e-67	14q11.2
166929	SGMS2	49.431	2.14457	0.122232	17.5451	6.48174e-69	2.28818e-67	4q25
54874	FNBP1L	699.902	1.85199	0.105683	17.5239	9.4101e-69	3.31375e-67	1p22.1
4926	NUMA1	10060.4	-0.857896	0.0489722	-17.518	1.04392e-68	3.66709e-67	11q13.4
347902	AMIGO2	141.04	2.77188	0.158271	17.5135	1.12975e-68	3.95883e-67	12q13.11
10954	PDIA5	77.2819	1.95716	0.111753	17.5133	1.13498e-68	3.96744e-67	3q21.1
154865	IQUB	26.2977	2.52113	0.14406	17.5006	1.41792e-68	4.94433e-67	7q31.32
710	SERPING1	2020.77	2.48087	0.14178	17.4981	1.48214e-68	5.15567e-67	11q12.1
9554	SEC22B	773.258	0.750279	0.0429077	17.4859	1.83496e-68	6.36746e-67	1p12
81	ACTN4	4150.06	1.04039	0.0595057	17.4839	1.90105e-68	6.58076e-67	19q13.2
53834	FGFRL1	734.867	2.19602	0.125607	17.4834	1.91882e-68	6.62619e-67	4p16.3
90231	KIAA2013	823.771	0.90299	0.0516519	17.4822	1.95795e-68	6.745e-67	1p36.22
4625	MYH7	1334.45	-2.54349	0.14561	-17.4678	2.52001e-68	8.66034e-67	14q11.2
10325	RRAGB	625.233	-0.792942	0.0453955	-17.4674	2.53754e-68	8.6996e-67	Xp11.21
57217	TTC7A	740.206	1.03735	0.0594216	17.4575	3.02101e-68	1.03323e-66	2p21
132160	PPM1M	331.085	1.27303	0.0729472	17.4514	3.35796e-68	1.14572e-66	3p21.2
5686	PSMA5	755.155	0.669578	0.0384148	17.4302	4.86638e-68	1.65643e-66	1p13.3
11079	RER1	1821.76	0.658086	0.0377737	17.4218	5.63641e-68	1.91396e-66	1p36.32
144406	WDR66	48.441	2.61021	0.149928	17.4098	6.95354e-68	2.35561e-66	12q24.31
79654	HECTD3	829.544	0.676824	0.0388929	17.4023	7.93094e-68	2.68036e-66	1p34.1
373156	GSTK1	1156.38	0.991626	0.0570032	17.396	8.85027e-68	2.98398e-66	7q34
399669	ZNF321	12.106	1.42756	0.0820674	17.3949	9.01519e-68	3.03242e-66	19q13.41
22900	CARD8	563.909	0.90192	0.0518872	17.3823	1.12344e-67	3.76999e-66	19q13.33
6932	TCF7	116.823	2.00044	0.115166	17.3701	1.3899e-67	4.65324e-66	5q31.1
7915	ALDH5A1	3024.28	-1.10353	0.0635396	-17.3675	1.45345e-67	4.85461e-66	6p22.3
151050	C2orf67	306.825	1.09809	0.063234	17.3655	1.50633e-67	5.01944e-66	2q34
124995	MRPL10	1025.7	-0.602827	0.0347245	-17.3603	1.64969e-67	5.48434e-66	17q21.32
4983	OPHN1	1990.21	-1.6033	0.0924679	-17.339	2.39036e-67	7.9282e-66	Xq12
7576	ZNF28	227.6	1.16032	0.0669274	17.3371	2.47006e-67	8.17355e-66	19q13.41
80312	TET1	148.025	-1.77249	0.102268	-17.3318	2.70653e-67	8.9353e-66	10q21.3
55036	CCDC40	206.018	2.0644	0.119121	17.3303	2.78077e-67	9.15921e-66	17q25.3
9632	SEC24C	2488.59	-0.764703	0.0441312	-17.3279	2.89541e-67	9.51483e-66	10q22.2
400710	FLJ26850	13.6636	2.54158	0.14675	17.3191	3.37627e-67	1.10695e-65	19q13.33
5636	PRPSAP2	994.862	-0.643789	0.0371777	-17.3165	3.52985e-67	1.15465e-65	17p11.2
1429	CRYZ	418.548	1.72031	0.0993511	17.3154	3.59795e-67	1.17423e-65	1p31.1
23094	SIPA1L3	621.054	1.07177	0.0619826	17.2915	5.45178e-67	1.77519e-65	19q13.13-q13.2
80059	LRRTM4	475.422	-2.19968	0.127237	-17.2881	5.78207e-67	1.87845e-65	2p12
7711	ZNF155	153.242	0.948029	0.054841	17.2869	5.90699e-67	1.91467e-65	19q13.31
1903	S1PR3	727.777	2.20817	0.127788	17.28	6.65292e-67	2.15156e-65	9q22.1
3633	INPP5B	372.43	0.602256	0.0348694	17.2718	7.67225e-67	2.4756e-65	1p34.3
84311	MRPL45	753.927	-0.778319	0.0450863	-17.2629	8.95405e-67	2.88268e-65	17q12
51268	PIPOX	751.235	2.31836	0.134318	17.2602	9.37233e-67	3.01054e-65	17q11.2
6767	ST13	7056.14	-0.809244	0.046924	-17.2459	1.20193e-66	3.85213e-65	22q13.2
5224	PGAM2	420.783	2.89943	0.168175	17.2406	1.31729e-66	4.21236e-65	7p13
30836	DNTTIP2	774.669	0.486775	0.0282353	17.2399	1.33214e-66	4.25032e-65	1p22.1
10352	WARS2	161.939	1.01864	0.0591015	17.2354	1.4401e-66	4.58452e-65	1p12
148741	ANKRD35	204.317	2.59643	0.15065	17.2348	1.45502e-66	4.62172e-65	1q21.1
2077	ERF	1201.82	1.04017	0.0603619	17.2322	1.52337e-66	4.82806e-65	19q13.2
55624	POMGNT1	1723.27	0.716523	0.0416051	17.222	1.81545e-66	5.74102e-65	1p34.1
27439	CECR6	562.705	-1.35293	0.0786019	-17.2124	2.14403e-66	6.76508e-65	22q11.1
5480	PPIC	173.874	1.77621	0.103225	17.2072	2.34405e-66	7.37986e-65	5q23.2
1611	DAP	1621.78	0.981583	0.0570655	17.201	2.6108e-66	8.20159e-65	5p15.2
1770	DNAH9	312.272	2.47858	0.144191	17.1896	3.17828e-66	9.96232e-65	17p12
56647	BCCIP	1138.79	-0.799308	0.0465055	-17.1874	3.30092e-66	1.03241e-64	10q26.2
342945	ZSCAN22	80.9297	0.713628	0.0415252	17.1854	3.41501e-66	1.06575e-64	19q13.43
9562	MINPP1	350.944	-0.794456	0.0462302	-17.1848	3.45165e-66	1.07483e-64	10q23.2
10809	STARD10	622.35	-1.32953	0.077368	-17.1846	3.46603e-66	1.07696e-64	11q13.4
64114	TMBIM1	1733.57	1.70622	0.0993621	17.1717	4.32567e-66	1.34114e-64	2q35
80217	C10orf79	64.2914	3.11267	0.181405	17.1587	5.41434e-66	1.67504e-64	10q25.1
23636	NUP62	1117.3	0.707097	0.0412149	17.1563	5.63614e-66	1.73988e-64	19q13.33
54970	TTC12	76.2804	2.70582	0.157807	17.1464	6.68414e-66	2.05894e-64	11q23.2
57134	MAN1C1	812.011	2.37075	0.138391	17.1308	8.74341e-66	2.68747e-64	1p36.11
5906	RAP1A	934.355	0.922398	0.0538602	17.1258	9.5342e-66	2.92423e-64	1p13.2
7073	TIAL1	1318.37	-0.687439	0.0401613	-17.117	1.10925e-65	3.39488e-64	10q26.11
83742	MARVELD1	211.161	2.11987	0.123907	17.1085	1.28241e-65	3.91642e-64	10q24.2
8668	EIF3I	2087.56	0.655131	0.0383024	17.1041	1.38211e-65	4.21188e-64	1p35.2
51513	ETV7	22.8936	2.58338	0.151116	17.0953	1.6085e-65	4.89136e-64	6p21.31
201514	ZNF584	200.341	0.710198	0.041562	17.0877	1.83308e-65	5.56242e-64	19q13.43
57538	ALPK3	287.446	1.93913	0.11352	17.0819	2.02302e-65	6.12576e-64	15q25.3
1889	ECE1	2121.97	1.33574	0.078206	17.0798	2.09808e-65	6.33959e-64	1p36.12
91624	NEXN	89.0072	1.94883	0.114173	17.0692	2.51839e-65	7.59351e-64	1p31.1
10253	SPRY2	1379.99	1.4373	0.0842533	17.0592	2.98403e-65	8.97854e-64	13q31.1
91523	FAM113B	66.8723	1.87866	0.110146	17.056	3.15317e-65	9.46749e-64	12q13.11
1114	CHGB	4055.92	-2.47864	0.145549	-17.0296	4.95831e-65	1.48562e-63	20p12.3
79608	RIC3	714.493	-1.01365	0.0595581	-17.0196	5.87978e-65	1.75802e-63	11p15.4
55776	C6orf64	553.986	-0.666525	0.0392142	-16.997	8.63824e-65	2.57738e-63	6p21.2
1803	DPP4	40.3729	3.1204	0.183637	16.9922	9.38325e-65	2.79382e-63	2q24.2
54328	GPR173	414.078	-1.35797	0.0799397	-16.9874	1.01804e-64	3.02486e-63	Xp11.22
515	ATP5F1	2192.48	0.676259	0.0398286	16.9792	1.16997e-64	3.46904e-63	1p13.2
11325	DDX42	3567.86	-0.445886	0.0262778	-16.9682	1.41199e-64	4.17796e-63	17q23.3
6282	S100A11	795.995	2.29973	0.135623	16.9567	1.71604e-64	5.06713e-63	1q21.3
26121	PRPF31	1074.61	0.921608	0.0544416	16.9284	2.77945e-64	8.1902e-63	19q13.42
605	BCL7A	1263.23	-1.44559	0.0854146	-16.9244	2.97128e-64	8.7374e-63	12q24.31
83941	TM2D1	294.313	0.824568	0.0487251	16.9229	3.05206e-64	8.95647e-63	1p31.3
148932	MOBKL2C	309.331	1.16096	0.0686103	16.9211	3.14292e-64	9.20416e-63	1p33
5825	ABCD3	1319.09	0.80028	0.0472965	16.9205	3.17719e-64	9.28548e-63	1p21.3
255104	TMCO4	187.259	1.86687	0.110341	16.9191	3.25423e-64	9.49117e-63	1p36.13
6674	SPAG1	170.049	1.95855	0.115768	16.9178	3.32399e-64	9.67485e-63	8q22.2
55629	PNRC2	970.343	0.785497	0.0464319	16.9172	3.36185e-64	9.76511e-63	1p36.11
339977	LRRC66	16.1331	2.29145	0.135455	16.9167	3.38802e-64	9.82112e-63	4q12
64093	SMOC1	14281.6	-2.64703	0.156526	-16.911	3.73008e-64	1.07907e-62	14q24.2
5995	RGR	303.44	-3.03951	0.179808	-16.9041	4.1943e-64	1.21091e-62	10q23.1
26009	ZZZ3	484.573	0.801977	0.0474441	16.9036	4.23203e-64	1.21934e-62	1p31.1
84896	ATAD1	1196.79	-0.966687	0.057203	-16.8992	4.55849e-64	1.31075e-62	10q23.31
54039	PCBP3	359.529	-2.14231	0.126824	-16.892	5.15297e-64	1.4787e-62	21q22.3
83450	LRRC48	105.166	2.29366	0.135845	16.8844	5.85875e-64	1.67786e-62	17p11.2
7398	USP1	788.84	0.809511	0.0479628	16.8779	6.54318e-64	1.87012e-62	1p31.3
5911	RAP2A	5045.09	-1.4091	0.0835007	-16.8753	6.83443e-64	1.94945e-62	13q32.1
85027	C5orf62	443.765	1.82695	0.108264	16.875	6.86997e-64	1.95568e-62	5q33.1
112770	C1orf85	413.23	1.43273	0.0849044	16.8746	6.91693e-64	1.96513e-62	1q22
5570	PKIB	118.889	2.66776	0.158285	16.8541	9.78111e-64	2.77332e-62	6q22.31
199870	FAM76A	195.742	0.954332	0.0566442	16.8478	1.08863e-63	3.08055e-62	1p35.3
3635	INPP5D	740.178	1.59606	0.0947795	16.8397	1.24825e-63	3.52525e-62	2q37.1
6004	RGS16	256.937	2.49559	0.148226	16.8364	1.32069e-63	3.72245e-62	1q25.3
80776	B9D2	74.9403	1.45726	0.086589	16.8296	1.47998e-63	4.16152e-62	19q13.2
54879	ST7L	226.522	0.645454	0.0383524	16.8295	1.4823e-63	4.16152e-62	1p13.2
6649	SOD3	230.109	2.8084	0.167093	16.8074	2.15329e-63	6.03345e-62	4p15.2
10644	IGF2BP2	107.866	3.96262	0.236114	16.7827	3.26815e-63	9.13928e-62	3q27.2
132671	SPATA18	81.2251	3.34576	0.199399	16.7792	3.46275e-63	9.66453e-62	4q12
84223	IQCG	427.819	1.58836	0.0946876	16.7747	3.73777e-63	1.04117e-61	3q29
91442	C19orf40	17.0742	1.34346	0.0801214	16.7678	4.199e-63	1.16737e-61	19q13.11
55037	PTCD3	1845.61	-0.586929	0.035022	-16.7588	4.88023e-63	1.35412e-61	2p11.2
1486	CTBS	201.634	1.53446	0.0915976	16.7522	5.45372e-63	1.51031e-61	1p22.3
3155	HMGCL	480.963	0.993622	0.059319	16.7505	5.61537e-63	1.55206e-61	1p36.11
26032	SUSD5	1106.37	-2.87666	0.171872	-16.7372	7.02302e-63	1.93738e-61	3p22.3
100132707	LOC100132707	81.0595	1.60119	0.0957121	16.7293	8.02364e-63	2.20913e-61	7q36.2
3913	LAMB2	3147.15	1.36108	0.0814012	16.7207	9.26462e-63	2.5459e-61	3p21.31
6257	RXRB	1494.82	-0.584908	0.0349873	-16.7177	9.7409e-63	2.67163e-61	6p21.32
9662	CEP135	125.462	1.42313	0.0851803	16.7073	1.15914e-62	3.17307e-61	4q12
23411	SIRT1	629.227	-0.962929	0.0576474	-16.7038	1.23039e-62	3.36166e-61	10q21.3
1054	CEBPG	996.442	0.9343	0.0559743	16.6916	1.50924e-62	4.11564e-61	19q13.11
10849	CD3EAP	485.318	0.810578	0.0485958	16.68	1.83202e-62	4.9863e-61	19q13.32
27173	SLC39A1	1585.6	0.813643	0.048846	16.6573	2.67682e-62	7.27178e-61	1q21.3
3189	HNRNPH3	3165.35	-0.644322	0.0386814	-16.6572	2.68461e-62	7.27907e-61	10q21.3
54955	C1orf109	311.426	0.774532	0.046499	16.6569	2.69458e-62	7.29223e-61	1p34.3
54432	YIPF1	377.783	0.809274	0.0485895	16.6553	2.76796e-62	7.46541e-61	1p32.3
4055	LTBR	274.5	1.69043	0.101495	16.6553	2.76904e-62	7.46541e-61	12p13.31
100131211	TMEM194B	43.1945	1.12266	0.0674151	16.653	2.87808e-62	7.74475e-61	2q32.2
9126	SMC3	1516.3	-0.822521	0.0494213	-16.643	3.39937e-62	9.1303e-61	10q25.2
8764	TNFRSF14	314.589	1.63859	0.0984565	16.6428	3.41547e-62	9.15629e-61	1p36.32
4599	MX1	1407.21	2.42795	0.145929	16.6379	3.70315e-62	9.90887e-61	21q22.3
7812	CSDE1	6263.72	0.679399	0.0408537	16.6301	4.22138e-62	1.12744e-60	1p13.2
84915	C12orf34	1573.22	-1.77525	0.106767	-16.6273	4.42286e-62	1.17904e-60	12q24.11
55509	BATF3	50.5611	2.2776	0.137015	16.623	4.7521e-62	1.26445e-60	1q32.3
389741	MGC21881	360.202	-1.26736	0.0762673	-16.6173	5.21898e-62	1.38609e-60	9p12
2633	GBP1	768.602	2.69507	0.162227	16.613	5.61314e-62	1.488e-60	1p22.2
2275	FHL3	375.331	1.43894	0.086632	16.6098	5.91672e-62	1.56557e-60	1p34.3
57708	MIER1	494.973	0.679056	0.0408868	16.6082	6.0783e-62	1.60535e-60	1p31.3
10052	GJC1	228.592	1.82708	0.11003	16.6053	6.38534e-62	1.68332e-60	17q21.31
3188	HNRNPH2	2904.62	-0.497664	0.0299737	-16.6034	6.58858e-62	1.7337e-60	Xq22.1
148327	CREB3L4	251.154	-1.46393	0.0881784	-16.6019	6.75372e-62	1.77388e-60	1q21.3
79600	TCTN1	531.847	1.10438	0.0665393	16.5974	7.27673e-62	1.90774e-60	12q24.11
8458	TTF2	107.003	1.38702	0.0835743	16.5963	7.41747e-62	1.94106e-60	1p13.1
84885	ZDHHC12	157.869	1.69092	0.101914	16.5916	8.01945e-62	2.09475e-60	9q34.11
4867	NPHP1	108.76	1.36471	0.0822577	16.5906	8.14811e-62	2.12447e-60	2q13
286223	C9orf47	22.3194	2.17337	0.131051	16.5842	9.07148e-62	2.3609e-60	9q22.1
5959	RDH5	99.3832	2.20197	0.132865	16.573	1.09314e-61	2.83976e-60	12q13.2
3597	IL13RA1	1134.74	1.61572	0.0975321	16.5661	1.22571e-61	3.17837e-60	Xq24
64147	KIF9	144.759	1.41959	0.0857275	16.5594	1.37057e-61	3.54756e-60	3p21.31
51279	C1RL	291.331	2.10684	0.127234	16.5587	1.38554e-61	3.57981e-60	12p13.31
339318	ZNF181	341.311	0.807605	0.0487818	16.5555	1.46201e-61	3.77055e-60	19q13.11
136895	C7orf31	86.9207	2.17829	0.13169	16.5411	1.85547e-61	4.77666e-60	7p15.3
30846	EHD2	952.652	1.57313	0.0951054	16.5409	1.8617e-61	4.78406e-60	19q13.33
51330	TNFRSF12A	372.086	3.08527	0.186574	16.5365	2.0049e-61	5.14278e-60	16p13.3
3476	IGBP1	1355.93	-0.891385	0.0539343	-16.5273	2.33526e-61	5.97944e-60	Xq13.1
80832	APOL4	252.094	3.27754	0.198378	16.5217	2.56133e-61	6.54655e-60	22q12.3
55118	CRTAC1	1874.17	-2.66451	0.16129	-16.52	2.63392e-61	6.72003e-60	10q24.2
91319	DERL3	35.1829	2.32975	0.141043	16.518	2.72339e-61	6.92846e-60	22q11.23
339487	ZBTB8OS	92.7744	0.920328	0.0557168	16.5179	2.72533e-61	6.92846e-60	1p35.1
64901	RANBP17	90.886	-2.61758	0.158471	-16.5177	2.73613e-61	6.94355e-60	5q35.1
2635	GBP3	426.542	2.50374	0.151789	16.4948	3.99615e-61	1.01231e-59	1p22.2
11319	ECD	453.281	-0.755013	0.0457791	-16.4925	4.15287e-61	1.05015e-59	10q22.2
140578	CHODL	71.9145	3.43037	0.207997	16.4924	4.16167e-61	1.05051e-59	21q21.1
2316	FLNA	6795.4	1.68173	0.102015	16.485	4.69918e-61	1.18409e-59	Xq28
55857	PLK1S1	922.891	-1.06812	0.0648059	-16.4819	4.95117e-61	1.24539e-59	20p11.23
140564	APOBEC3D	14.3991	2.03821	0.123672	16.4807	5.04594e-61	1.26699e-59	22q13.1
10844	TUBGCP2	1652.23	-0.752002	0.0456476	-16.4741	5.63295e-61	1.4119e-59	10q26.3
64799	IQCH	29.8511	1.82503	0.11084	16.4655	6.4941e-61	1.62489e-59	15q23
831	CAST	1357.62	1.04426	0.0634525	16.4573	7.43337e-61	1.85665e-59	5q15
64792	RABL5	603.998	0.895561	0.0544399	16.4505	8.32287e-61	2.07519e-59	7q22.1
64852	TUT1	821.748	-0.823248	0.0500508	-16.4482	8.63279e-61	2.14608e-59	11q12.3
414	ARSD	481.351	1.56541	0.0951721	16.4482	8.63729e-61	2.14608e-59	Xp22.33
9609	RAB36	225.666	2.43793	0.148225	16.4475	8.74333e-61	2.16865e-59	22q11.23
100128927	ZBTB42	89.2913	1.98706	0.120853	16.4419	9.58154e-61	2.37243e-59	14q32.33
79147	FKRP	309.866	0.990617	0.0602899	16.4309	1.14958e-60	2.84148e-59	19q13.32
22931	RAB18	2287.56	-0.758612	0.0462058	-16.4181	1.41952e-60	3.50264e-59	10p12.1
5435	POLR2F	2250.02	-1.59313	0.0970511	-16.4154	1.48384e-60	3.65501e-59	22q13.1
9508	ADAMTS3	71.2806	2.95995	0.18032	16.415	1.49442e-60	3.67473e-59	4q13.3
644538	LOC644538	112.018	1.51319	0.0922207	16.4084	1.66604e-60	4.08969e-59	Xq26.3
813	CALU	2229.98	1.15833	0.0706232	16.4016	1.863e-60	4.56532e-59	7q32.1
169981	SPIN3	601.536	-0.929486	0.0566826	-16.3981	1.9738e-60	4.82852e-59	Xp11.21
7465	WEE1	427.332	1.90937	0.116534	16.3847	2.45962e-60	6.0067e-59	11p15.4
80778	ZNF34	218.35	-0.706167	0.0431158	-16.3784	2.72853e-60	6.65201e-59	8q24.3
55930	MYO5C	262.168	2.02997	0.123944	16.3781	2.7396e-60	6.66762e-59	15q21.2
22794	CASC3	4027.41	-0.662013	0.0404444	-16.3685	3.21239e-60	7.80496e-59	17q21.1
79792	GSDMD	369.379	1.82927	0.111797	16.3625	3.54393e-60	8.59585e-59	8q24.3
2519	FUCA2	554.26	1.71784	0.105022	16.3569	3.88175e-60	9.39925e-59	6q24.2
3661	IRF3	552.091	1.11857	0.0683864	16.3566	3.90301e-60	9.4347e-59	19q13.33
8761	PABPC4	1426.59	0.6545	0.0400215	16.3537	4.0917e-60	9.87407e-59	1p34.3
130340	AP1S3	29.4102	1.47159	0.0899973	16.3515	4.24083e-60	1.02167e-58	2q36.1
858	CAV2	310.938	1.90796	0.116722	16.3463	4.62456e-60	1.11223e-58	7q31.2
541471	LOC541471	74.8627	2.51137	0.153689	16.3406	5.07394e-60	1.21826e-58	2q13
57020	C16orf62	1741.54	-0.456065	0.0279111	-16.3399	5.1337e-60	1.23053e-58	16p12.3
83743	GRWD1	439.215	0.806673	0.0493911	16.3324	5.80971e-60	1.39024e-58	19q13.33
123036	TC2N	80.2473	2.8717	0.17583	16.3322	5.8212e-60	1.39065e-58	14q32.12
4893	NRAS	962.133	0.677856	0.0415444	16.3164	7.54621e-60	1.79973e-58	1p13.2
29798	C2orf27A	147.509	-2.19153	0.134323	-16.3153	7.67806e-60	1.82812e-58	2q21.2
54502	RBM47	153.318	2.33782	0.143473	16.2945	1.07994e-59	2.56703e-58	4p14
100188953	NCRNA00092	106.201	2.44971	0.150377	16.2904	1.15403e-59	2.73548e-58	9q22.32
54739	XAF1	563.659	2.14637	0.131757	16.2904	1.15465e-59	2.73548e-58	17p13.1
84270	C9orf89	153.165	1.73467	0.106511	16.2863	1.23439e-59	2.91954e-58	9q22.31
55506	H2AFY2	658.077	-1.95029	0.119821	-16.2767	1.44546e-59	3.4131e-58	10q22.1
1263	PLK3	213.168	1.40123	0.086111	16.2723	1.55095e-59	3.65615e-58	1p34.1
148413	LOC148413	391.665	0.812711	0.0499885	16.258	1.96094e-59	4.615e-58	1p36.33
7903	ST8SIA4	205.097	1.61685	0.0994797	16.253	2.12542e-59	4.99386e-58	5q21.1
79778	MICALL2	570.285	1.77349	0.109199	16.2409	2.58892e-59	6.0729e-58	7p22.3
130589	GALM	164.493	1.61735	0.0995959	16.2391	2.66725e-59	6.24636e-58	2p22.1
7267	TTC3	9703.51	-1.03802	0.0639224	-16.2388	2.68275e-59	6.27236e-58	21q22.13
1810	DR1	622.673	0.854735	0.0526631	16.2303	3.08141e-59	7.19264e-58	1p22.1
79101	TAF1D	593.446	-1.04643	0.0644915	-16.2259	3.30876e-59	7.7107e-58	11q21
23421	ITGB3BP	98.433	1.22353	0.0754802	16.2099	4.28984e-59	9.98071e-58	1p31.3
28986	MAGEH1	1919.55	-1.2308	0.0759699	-16.2012	4.9477e-59	1.14925e-57	Xp11.21
29015	SLC43A3	424.375	2.04668	0.126439	16.1871	6.2218e-59	1.44285e-57	11q12.1
7005	TEAD3	106.748	1.85343	0.114509	16.1858	6.34956e-59	1.47009e-57	6p21.31
57631	LRCH2	404.608	-0.943998	0.0583257	-16.1849	6.44049e-59	1.48872e-57	Xq23
7813	EVI5	543.8	0.811975	0.0501991	16.1751	7.55826e-59	1.74427e-57	1p22.1
4849	CNOT3	756.137	0.643172	0.0398147	16.1541	1.06219e-58	2.44733e-57	19q13.42
162966	ZNF600	32.7098	1.40737	0.0871279	16.1529	1.08356e-58	2.49254e-57	19q13.41
91661	ZNF765	125.091	0.819634	0.0507588	16.1476	1.18e-58	2.71001e-57	19q13.42
3460	IFNGR2	925.578	0.923352	0.0572029	16.1417	1.29875e-58	2.97794e-57	21q22.11
8651	SOCS1	32.1742	2.17307	0.134694	16.1334	1.48596e-58	3.40174e-57	16p13.13
5184	PEPD	1546.63	0.887365	0.0550425	16.1214	1.80369e-58	4.12246e-57	19q13.11
51276	ZNF571	87.2338	0.857814	0.0532283	16.1158	1.97713e-58	4.51165e-57	19q13.12
90333	ZNF468	131.043	1.07311	0.0666248	16.1067	2.28787e-58	5.21239e-57	19q13.41
64900	LPIN3	55.537	2.54391	0.158072	16.0934	2.8373e-58	6.45383e-57	20q12
220992	ZNF485	47.1129	-1.10839	0.068889	-16.0896	3.02011e-58	6.85873e-57	10q11.21
56964	WDR93	16.3758	2.42213	0.150686	16.074	3.8797e-58	8.79686e-57	15q26.1
51056	LAP3	1991.59	1.12169	0.0697907	16.0722	3.99669e-58	9.04775e-57	4p15.32
80862	NCRNA00171	65.0591	-1.00418	0.0625078	-16.0649	4.4957e-58	1.01613e-56	6p22.1
3958	LGALS3	898.524	2.1791	0.135697	16.0586	4.9776e-58	1.12327e-56	14q22.3
286128	ZFP41	635.505	-0.717702	0.0447376	-16.0425	6.45452e-58	1.45425e-56	8q24.3
51263	MRPL30	798.655	-0.579577	0.0361531	-16.0312	7.73853e-58	1.7408e-56	2q11.2
25876	SPEF1	98.8815	2.93709	0.183265	16.0264	8.35733e-58	1.87704e-56	20p13
84709	C4orf49	40.8483	2.20199	0.137419	16.0239	8.69592e-58	1.95002e-56	4q31.1
832	CAPZB	3137.39	0.671286	0.0419001	16.0211	9.10408e-58	2.03834e-56	1p36.13
92689	FAM114A1	129.927	1.94181	0.12122	16.0189	9.42844e-58	2.10766e-56	4p14
871	SERPINH1	958.259	1.96763	0.12284	16.0178	9.59902e-58	2.14243e-56	11q13.5
55917	CTTNBP2NL	580.459	0.931912	0.058182	16.0172	9.6936e-58	2.16016e-56	1p13.2
219743	TYSND1	373.634	-1.0987	0.0686372	-16.0074	1.13511e-57	2.52557e-56	10q22.1
29106	SCG3	13358	-1.8945	0.118525	-15.984	1.65086e-57	3.66738e-56	15q21.2
8505	PARG	376.347	-0.65237	0.0408178	-15.9825	1.6922e-57	3.75338e-56	10q11.23
57085	AGTRAP	413.397	1.44763	0.0905971	15.9787	1.79823e-57	3.98235e-56	1p36.22
78986	DUSP26	1090.45	-1.7791	0.111345	-15.9782	1.8119e-57	4.00641e-56	8p12
55906	ZC4H2	520.551	-1.26536	0.0792087	-15.975	1.90874e-57	4.21399e-56	Xq11.2
401494	PTPLAD2	89.8447	1.89966	0.118936	15.9722	1.99684e-57	4.40169e-56	9p21.3
10184	LHFPL2	862.215	1.43546	0.0898802	15.9708	2.0418e-57	4.49385e-56	5q14.1
692094	MSMP	98.4172	2.68291	0.167997	15.97	2.06919e-57	4.54712e-56	9p13.3
9026	HIP1R	7271.85	-1.58692	0.0993778	-15.9685	2.1178e-57	4.64677e-56	12q24.31
79760	GEMIN7	158.317	0.846845	0.0530353	15.9676	2.14995e-57	4.71007e-56	19q13.32
27147	DENND2A	2175.27	1.36279	0.0854068	15.9565	2.56759e-57	5.61642e-56	7q34
5928	RBBP4	3046.43	0.660614	0.0414021	15.956	2.58588e-57	5.64776e-56	1p35.1
100270710	LOC100270710	52.9835	2.2114	0.13866	15.9484	2.92477e-57	6.37814e-56	NA
115273	RAB42	16.2588	2.2097	0.138647	15.9376	3.47369e-57	7.56363e-56	1p35.3
1975	EIF4B	6598.11	-0.98452	0.0617857	-15.9344	3.65497e-57	7.94622e-56	12q13.13
7101	NR2E1	406.073	1.81301	0.113783	15.934	3.68145e-57	7.9916e-56	6q21
89765	RSPH1	240.472	2.61656	0.16425	15.9304	3.90157e-57	8.45656e-56	21q22.3
63901	FAM111A	437.56	1.37922	0.0866667	15.9141	5.06175e-57	1.09546e-55	11q12.1
79969	C6orf134	2075.69	-1.11225	0.0699181	-15.9079	5.58641e-57	1.20717e-55	6p21.33
41	ACCN2	3920.7	-1.51327	0.0951306	-15.9072	5.64448e-57	1.21788e-55	12q13.12
83473	KATNAL2	99.4902	1.3984	0.0880011	15.8907	7.34861e-57	1.58317e-55	18q21.1
8872	CDC123	1027.47	-0.598659	0.0376843	-15.8862	7.90292e-57	1.70002e-55	10p14-p13
54700	RRN3	1429.33	-0.745449	0.0469631	-15.8731	9.7357e-57	2.09112e-55	16p13.11
79867	TCTN2	322.441	1.29865	0.0818738	15.8616	1.16949e-56	2.50816e-55	12q24.31
8208	CHAF1B	89.3744	1.99487	0.125784	15.8594	1.20978e-56	2.59067e-55	21q22.12-q22.13
56521	DNAJC12	402.186	-1.30369	0.0822286	-15.8544	1.31024e-56	2.80161e-55	10q21.3
143888	KDELC2	457.076	1.61613	0.101993	15.8454	1.51168e-56	3.22749e-55	11q22.3
93	ACVR2B	624.418	-1.16194	0.0733338	-15.8445	1.53438e-56	3.27104e-55	3p22.2
23022	PALLD	1876.3	1.11002	0.0700607	15.8437	1.55331e-56	3.30645e-55	4q32.3
10392	NOD1	140.178	1.20668	0.076227	15.83	1.93083e-56	4.10394e-55	7p14.3
79022	TMEM106C	693.623	1.30401	0.0823906	15.8272	2.02026e-56	4.28764e-55	12q13.11
286207	C9orf117	16.7606	3.03959	0.192096	15.8232	2.15102e-56	4.55838e-55	9q34.11
10051	SMC4	567.166	1.60827	0.101766	15.8035	2.94146e-56	6.2242e-55	3q25.33
5606	MAP2K3	349.39	1.18793	0.0751774	15.8017	3.02755e-56	6.39688e-55	17p11.2
828	CAPS	665.922	2.59813	0.164432	15.8007	3.0777e-56	6.49322e-55	19p13.3
26873	OPLAH	180.616	2.18836	0.138532	15.7968	3.27225e-56	6.89348e-55	8q24.3
389289	C5orf39	64.6093	1.74542	0.110613	15.7796	4.30021e-56	9.04565e-55	5p12
8559	PRPF18	258.59	-0.586027	0.0371509	-15.7742	4.68027e-56	9.83064e-55	10p13
6615	SNAI1	30.1094	2.52072	0.159804	15.7738	4.70906e-56	9.87656e-55	20q13.13
6328	SCN3A	2073.04	-2.07553	0.131614	-15.7697	5.02548e-56	1.05247e-54	2q24.3
10286	BCAS2	583.933	0.674131	0.0427558	15.767	5.24588e-56	1.09702e-54	1p13.2
2897	GRIK1	277.591	2.97679	0.188866	15.7613	5.74044e-56	1.19868e-54	21q21.3
10633	RASL10A	609.404	-2.73139	0.173349	-15.7566	6.18569e-56	1.28977e-54	22q12.2
57512	GPR158	1661.43	-1.80026	0.114262	-15.7556	6.29054e-56	1.30972e-54	10p12.1
5351	PLOD1	1641.3	1.18326	0.075139	15.7476	7.13638e-56	1.48366e-54	1p36.22
162989	DEDD2	280.646	1.2966	0.0823722	15.7408	7.9433e-56	1.64902e-54	19q13.2
339416	ANKRD45	88.9334	2.42376	0.154045	15.7341	8.82894e-56	1.83021e-54	1q25.1
85360	SYDE1	376.285	1.27717	0.0812595	15.7172	1.15372e-55	2.38815e-54	19p13.12
55140	ELP3	1059.54	-0.515208	0.0327841	-15.7152	1.19052e-55	2.46074e-54	8p21.1
8643	PTCH2	111.56	1.65762	0.105488	15.7139	1.2143e-55	2.50628e-54	1p34.1
5329	PLAUR	151.766	2.39315	0.152299	15.7135	1.22311e-55	2.5208e-54	19q13.31
388561	ZNF761	160.002	0.85508	0.0544386	15.7072	1.34948e-55	2.77725e-54	19q13.42
79830	ZMYM1	147.718	0.869446	0.0553704	15.7024	1.45725e-55	2.9947e-54	1p34.3
116236	ABHD15	161.762	1.09805	0.0699654	15.6941	1.65879e-55	3.40399e-54	17q11.2
54707	GPN2	186.166	0.63078	0.0402572	15.6688	2.47376e-55	5.06907e-54	1p36.11
25842	ASF1A	853.394	-0.768763	0.0490781	-15.6641	2.66302e-55	5.44906e-54	6q22.31
9435	CHST2	711.557	1.54776	0.098829	15.661	2.79526e-55	5.71145e-54	3q24
11015	KDELR3	37.1909	2.24533	0.143452	15.6521	3.21337e-55	6.55637e-54	22q13.1
2012	EMP1	2034.82	2.44094	0.155993	15.6478	3.44159e-55	7.01198e-54	12p13.1
81493	SYNC	317.761	2.32348	0.148546	15.6415	3.79779e-55	7.72668e-54	1p35.1
493861	EID3	26.3113	2.20332	0.140932	15.6339	4.27659e-55	8.68843e-54	12q23.3
51191	HERC5	261.201	2.18557	0.139801	15.6335	4.3067e-55	8.73714e-54	4q22.1
2242	FES	167.298	1.45534	0.0932065	15.6142	5.8292e-55	1.18012e-53	15q26.1
79887	PLBD1	69.4493	2.38589	0.152803	15.6141	5.83356e-55	1.18012e-53	12p13.1
162494	RHBDL3	1791.6	-1.90643	0.12218	-15.6034	6.89806e-55	1.39349e-53	17q11.2
245812	CNPY4	434.972	1.05396	0.0675565	15.6012	7.14339e-55	1.44101e-53	7q22.1
84893	FBXO18	1184.32	-0.549029	0.0351919	-15.601	7.16371e-55	1.44306e-53	10p15.1
162073	ITPRIPL2	487.437	1.08983	0.0698699	15.598	7.51011e-55	1.51071e-53	16p12.3
6601	SMARCC2	5377.03	-0.522977	0.0335432	-15.5911	8.36171e-55	1.67964e-53	12q13.2
826	CAPNS1	3882.64	0.915139	0.0586984	15.5905	8.44382e-55	1.69375e-53	19q13.12
286204	CRB2	743.69	2.57348	0.16507	15.5902	8.48054e-55	1.69873e-53	9q33.3
11014	KDELR2	2416.18	0.846861	0.0543329	15.5865	8.98787e-55	1.79783e-53	7p22.1
202	AIM1	63.3253	2.46078	0.157915	15.5829	9.51587e-55	1.90078e-53	6q21
79753	SNIP1	215.146	0.601298	0.0386147	15.5718	1.13258e-54	2.25914e-53	1p34.3
284	ANGPT1	200.338	2.48233	0.159419	15.5711	1.14465e-54	2.28004e-53	8q23.1
92799	SHKBP1	414.837	1.1982	0.0769559	15.57	1.16435e-54	2.31603e-53	19q13.2
8667	EIF3H	2903.22	-0.760271	0.0488306	-15.5696	1.17215e-54	2.3283e-53	8q23.3-q24.11
6293	VPS52	1929.1	-0.467587	0.0300566	-15.5569	1.42904e-54	2.83463e-53	6p21.32
58491	ZNF71	171.779	0.674639	0.0433807	15.5516	1.55174e-54	3.07373e-53	19q13.43
4793	NFKBIB	487.651	1.09387	0.0703499	15.549	1.61706e-54	3.19668e-53	19q13.2
55222	LRRC20	872.125	-1.05174	0.0676404	-15.5489	1.61829e-54	3.19668e-53	10q22.1
53340	SPA17	128.433	1.8034	0.116001	15.5465	1.68145e-54	3.31685e-53	11q24.2
5265	SERPINA1	397.367	2.47523	0.159236	15.5444	1.73656e-54	3.42082e-53	14q32.13
3908	LAMA2	553.56	1.95885	0.126077	15.5369	1.95119e-54	3.83833e-53	6q22.33
114034	TOE1	183.255	0.684802	0.0440842	15.5339	2.04426e-54	4.01587e-53	1p34.1
57555	NLGN2	5041.54	-0.922757	0.0594147	-15.5308	2.14738e-54	4.21265e-53	17p13.1
10129	FRY	1742.77	-1.15068	0.0740922	-15.5304	2.16066e-54	4.23288e-53	13q13.1
100130771	EFCAB10	18.642	2.7561	0.177482	15.5289	2.21014e-54	4.32387e-53	7q22.3
2590	GALNT2	2262.59	0.916758	0.0590361	15.5288	2.21631e-54	4.33e-53	1q42.13
100132215	LOC100132215	44.0698	1.70581	0.109937	15.5163	2.69307e-54	5.25424e-53	2p15
83938	C10orf11	23.4509	2.11945	0.1366	15.5157	2.71525e-54	5.29028e-53	10q22.2-q22.3
84034	EMILIN2	181.277	2.52964	0.163069	15.5127	2.84755e-54	5.54048e-53	18p11.32-p11.31
2737	GLI3	315.524	1.87675	0.121026	15.507	3.11312e-54	6.04896e-53	7p14.1
1948	EFNB2	514.139	1.60649	0.103633	15.5017	3.37595e-54	6.55073e-53	13q33.3
25927	CNRIP1	1860.69	-1.08453	0.0700081	-15.4915	3.95754e-54	7.66882e-53	2p14
7565	ZNF17	116.769	0.712333	0.0460111	15.4818	4.60685e-54	8.91492e-53	19q13.43
219749	ZNF25	869.216	-1.06571	0.0688567	-15.4772	4.94232e-54	9.55114e-53	10p11.21
440078	FAM66C	152.23	-0.991196	0.0640939	-15.4647	6.0023e-54	1.15839e-52	12p13.31
11000	SLC27A3	277.064	1.42898	0.0924144	15.4627	6.19009e-54	1.19302e-52	1q21.3
2898	GRIK2	1446.3	-1.93368	0.125103	-15.4567	6.79692e-54	1.3082e-52	6q16.3
29902	C12orf24	367.077	-0.782162	0.0506092	-15.4549	6.98742e-54	1.34305e-52	12q24.11
55119	PRPF38B	848.102	0.682529	0.0441641	15.4544	7.04551e-54	1.3524e-52	1p13.3
50999	TMED5	1164.42	0.959333	0.0620986	15.4485	7.71672e-54	1.47925e-52	1p22.1
100129842	ZNF737	369.003	-1.06575	0.0690032	-15.4449	8.16298e-54	1.56269e-52	19p12
4166	CHST6	520.176	2.28393	0.147878	15.4447	8.1879e-54	1.56536e-52	16q23.1
3915	LAMC1	1453.72	1.61111	0.104321	15.4438	8.30725e-54	1.58605e-52	1q25.3
199857	ALG14	127.43	0.902277	0.0584337	15.441	8.66883e-54	1.65287e-52	1p21.3
79177	ZNF576	249.431	0.664075	0.0430616	15.4215	1.17364e-53	2.23478e-52	19q13.31
100131691	LOC100131691	39.1483	1.23424	0.0800507	15.4182	1.23573e-53	2.34986e-52	19q13.43
92667	C20orf72	285.386	0.785295	0.0509416	15.4156	1.28615e-53	2.44248e-52	20p11.23
10542	HBXIP	928.546	0.782609	0.0508397	15.3936	1.80569e-53	3.42458e-52	1p13.3
5778	PTPN7	44.953	2.66537	0.17317	15.3917	1.86221e-53	3.52706e-52	1q32.1
84196	USP48	825.748	0.591382	0.0384302	15.3885	1.95609e-53	3.69996e-52	1p36.12
6547	SLC8A3	775.883	-2.07036	0.134546	-15.3878	1.97719e-53	3.73492e-52	14q24.2
6522	SLC4A2	1601.6	1.23911	0.0805409	15.3848	2.06861e-53	3.90245e-52	7q36.1
113878	DTX2	177.965	0.993826	0.0646336	15.3763	2.36042e-53	4.44707e-52	7q11.23
8932	MBD2	480.842	0.694847	0.0452099	15.3694	2.62754e-53	4.9438e-52	18q21.2
8464	SUPT3H	150.483	-1.01344	0.0659455	-15.3679	2.68925e-53	5.05324e-52	6p21.1
55143	CDCA8	84.8384	2.35325	0.153144	15.3662	2.75698e-53	5.1696e-52	1p34.3
56944	OLFML3	670.188	1.81055	0.117827	15.3662	2.75842e-53	5.1696e-52	1p13.2
146845	WDR16	74.0278	3.27272	0.213052	15.3611	2.98336e-53	5.58381e-52	17p13.1
118424	UBE2J2	659.988	0.756893	0.0492803	15.3589	3.08546e-53	5.76735e-52	1p36.33
3646	EIF3E	3580.3	-0.976177	0.0635813	-15.3532	3.37038e-53	6.29167e-52	8q23.1
55553	SOX6	2311.62	-1.51093	0.098417	-15.3523	3.41692e-53	6.37021e-52	11p15.2
165	AEBP1	4697.52	2.69655	0.175653	15.3516	3.45535e-53	6.43345e-52	7p13
7408	VASP	490.044	1.09592	0.0713905	15.3511	3.48477e-53	6.47976e-52	19q13.32
57209	ZNF248	478.739	-0.991358	0.0645846	-15.3498	3.55535e-53	6.6024e-52	10p11.21
85300	ATCAY	6583.18	-2.28721	0.149048	-15.3455	3.79654e-53	7.04112e-52	19p13.3
5463	POU6F1	1135.98	-0.816723	0.0532525	-15.3368	4.34149e-53	8.04135e-52	12q13.13
5806	PTX3	96.892	2.59086	0.168961	15.334	4.52875e-53	8.3761e-52	3q25.32
91544	UBXN11	406.732	1.47888	0.0964444	15.334	4.53397e-53	8.3761e-52	1p36.11
84167	C19orf44	211.18	0.980354	0.0639432	15.3316	4.7006e-53	8.6727e-52	19p13.11
63894	VIPAR	518.507	-0.710706	0.0463595	-15.3303	4.79492e-53	8.83529e-52	14q24.3
9993	DGCR2	6499.14	-0.875125	0.0570857	-15.33	4.81755e-53	8.86554e-52	22q11.21
55092	TMEM51	234.073	1.29389	0.0844337	15.3243	5.26418e-53	9.67497e-52	1p36.21
10278	EFS	2396.07	-1.3779	0.0899195	-15.3237	5.30891e-53	9.74462e-52	14q11.2
84106	PRAM1	113.137	2.15375	0.140581	15.3204	5.58921e-53	1.02459e-51	19p13.2
220388	CCDC89	39.181	2.06458	0.134766	15.3197	5.64373e-53	1.03326e-51	11q14.1
51727	CMPK1	1691.21	0.619966	0.0405141	15.3025	7.36078e-53	1.34589e-51	1p33
80143	SIKE1	623.145	0.681825	0.0445599	15.3013	7.49178e-53	1.36809e-51	1p13.2
8737	RIPK1	556.027	0.673466	0.0440369	15.2932	8.48582e-53	1.54763e-51	6p25.2
112597	NCRNA00152	56.5946	2.50782	0.164091	15.2831	9.90897e-53	1.80487e-51	2p11.2
22887	FOXJ3	1080.85	0.646247	0.0422913	15.2808	1.02617e-52	1.86674e-51	1p34.2
221092	HNRNPUL2	4063.97	-0.534899	0.0350316	-15.2691	1.22915e-52	2.23313e-51	11q12.3
6122	RPL3	27670	-1.05925	0.0693766	-15.2681	1.24747e-52	2.26353e-51	22q13.1
6776	STAT5A	328.677	1.54362	0.101119	15.2653	1.30153e-52	2.35863e-51	17q21.2
9804	TOMM20	6094.39	-0.732648	0.0479953	-15.265	1.30823e-52	2.36776e-51	1q42.3
4137	MAPT	10113	-1.12889	0.0740127	-15.2527	1.58081e-52	2.85748e-51	17q21.31
8237	USP11	7475.44	-0.798882	0.0523774	-15.2524	1.58689e-52	2.86484e-51	Xp11.3
389856	USP27X	260.225	-1.03916	0.0681406	-15.2502	1.64097e-52	2.95873e-51	Xp11.23
114659	LRRC37B	381.079	-0.958242	0.0628718	-15.2412	1.88369e-52	3.39206e-51	17q11.2
2047	EPHB1	1711.01	-1.91761	0.125843	-15.2381	1.97538e-52	3.5527e-51	3q22.2
5464	PPA1	2052.62	-0.815294	0.0535063	-15.2373	1.99833e-52	3.58944e-51	10q22.1
10475	TRIM38	103.545	1.48519	0.0975065	15.2317	2.17703e-52	3.90552e-51	6p22.2
6938	TCF12	8709.13	-1.43494	0.0942342	-15.2274	2.32678e-52	4.16892e-51	15q21.3
202018	TAPT1	1349.5	-0.672984	0.0442094	-15.2226	2.50191e-52	4.47707e-51	4p15.32
51118	UTP11L	425.227	0.546133	0.0358961	15.2143	2.84375e-52	5.08239e-51	1p34.3
112398	EGLN2	1034.18	0.960087	0.0631192	15.2107	3.00386e-52	5.36183e-51	19q13.2
10771	ZMYND11	3206.29	-0.79063	0.0520202	-15.1985	3.61616e-52	6.44671e-51	10p15.3
1760	DMPK	1332.66	1.1026	0.0725496	15.1979	3.65027e-52	6.49939e-51	19q13.32
92691	TMEM169	334.415	-1.35925	0.089518	-15.1841	4.50797e-52	8.01655e-51	2q35
23522	MYST4	1309.53	-1.1069	0.0729027	-15.1832	4.57039e-52	8.11742e-51	10q22.2
84881	RPUSD4	526.813	-0.696216	0.0458563	-15.1826	4.61362e-52	8.184e-51	11q24.2
51322	WAC	3026.2	-0.683632	0.045051	-15.1746	5.20755e-52	9.2261e-51	c(\10p12.1\", \"10p12.1-p11.2\")"
55280	CWF19L1	387.858	-0.619059	0.0407961	-15.1745	5.21872e-52	9.23441e-51	10q24.31
27343	POLL	555.87	-0.813833	0.0536341	-15.1738	5.27182e-52	9.31682e-51	10q24.32
125144	NCRNA00188	6212.29	-1.192	0.0785946	-15.1664	5.90459e-52	1.04222e-50	17p11.2
85415	RHPN2	500.103	1.65302	0.109033	15.1608	6.43174e-52	1.13386e-50	19q13.11
127428	C1orf83	160.028	0.756722	0.0499884	15.1379	9.1016e-52	1.60256e-50	1p32.3
90668	LRRC16B	425.417	-1.50449	0.0994021	-15.1354	9.45748e-52	1.66316e-50	14q11.2
81622	UNC93B1	353.821	1.76694	0.116787	15.1296	1.03389e-51	1.81594e-50	11q13.2
54919	HEATR2	645.9	0.842649	0.0557211	15.1226	1.14887e-51	2.0154e-50	7p22.3
6611	SMS	854.247	0.9862	0.065225	15.12	1.19594e-51	2.09539e-50	Xp22.11
684	BST2	896.102	2.04961	0.135628	15.112	1.34958e-51	2.36169e-50	19p13.11
23560	GTPBP4	741.703	-0.589373	0.0390333	-15.0992	1.63806e-51	2.86299e-50	10p15.3
25816	TNFAIP8	53.8971	2.37488	0.157293	15.0985	1.65726e-51	2.89105e-50	5q23.1
23593	HEBP2	245.337	1.09955	0.0728251	15.0984	1.65817e-51	2.89105e-50	6q24.1
55920	RCC2	1780.93	0.807675	0.0535034	15.0958	1.72643e-51	3.00638e-50	1p36.13
151507	MSL3L2	32.7128	2.5296	0.167583	15.0946	1.75879e-51	3.05901e-50	2q37.1
27346	TMEM97	1110.47	-1.28961	0.0854713	-15.0883	1.93456e-51	3.36062e-50	17q11.2
157777	C8orf45	97.5801	-1.15938	0.0768742	-15.0816	2.14124e-51	3.71514e-50	8q13.1
11338	U2AF2	2989.74	0.526934	0.0349508	15.0765	2.31287e-51	4.00805e-50	19q13.42
54918	CMTM6	882.555	0.857011	0.0568634	15.0714	2.49715e-51	4.32213e-50	3p22.3
80381	CD276	1188.72	1.24364	0.0825215	15.0705	2.53057e-51	4.37467e-50	15q24.1
9871	SEC24D	313.607	1.33854	0.0888245	15.0695	2.56972e-51	4.43696e-50	4q26
4016	LOXL1	95.5748	2.57872	0.171135	15.0683	2.61684e-51	4.51286e-50	15q24.1
26128	KIAA1279	1237.96	-0.658128	0.0436775	-15.0679	2.63389e-51	4.53678e-50	10q22.1
51776	ZAK	644.642	1.2622	0.0838819	15.0474	3.59275e-51	6.18092e-50	2q31.1
85417	CCNB3	39.1244	-1.43809	0.0956026	-15.0424	3.87155e-51	6.65253e-50	Xp11.22
6124	RPL4	22585.1	-1.11366	0.0740484	-15.0396	4.03725e-51	6.92891e-50	15q22.31
205	AK3L1	244.203	1.70363	0.113279	15.0392	4.06332e-51	6.96527e-50	1p31.3
79137	FAM134A	4907.81	-0.588343	0.0391232	-15.0382	4.1243e-51	7.06131e-50	2q35
10203	CALCRL	1798.61	-2.01008	0.133713	-15.0328	4.47756e-51	7.65695e-50	2q32.1
54708	2020-03-05	914.468	-0.588438	0.0391517	-15.0297	4.69275e-51	8.01533e-50	10q23.32-q23.33
126789	PUSL1	142.604	1.07799	0.0718445	15.0045	6.85958e-51	1.17023e-49	1p36.33
55764	IFT122	580.886	0.816888	0.0544519	15.002	7.12145e-51	1.21345e-49	3q21.3-q22.1
56893	UBQLN4	2415.86	-0.621847	0.0414674	-14.9961	7.7906e-51	1.32589e-49	1q22
1907-10-12	GPR19	208.455	-1.01507	0.0676999	-14.9937	8.07317e-51	1.37234e-49	12p13.1
339674	LOC339674	564.352	-1.59218	0.106197	-14.9927	8.19247e-51	1.39096e-49	22q13.2
115908	CTHRC1	73.5468	2.72397	0.181698	14.9917	8.31882e-51	1.41074e-49	8q22.3
6138	RPL15	17448.7	-0.815268	0.0543894	-14.9895	8.60403e-51	1.45737e-49	3p24.2
10287	RGS19	273.112	1.11778	0.0746049	14.9827	9.52897e-51	1.61213e-49	20q13.33
374946	C1orf187	58.2047	2.70139	0.180409	14.9737	1.09088e-50	1.84338e-49	1p36.22
4802	NFYC	760.192	0.544207	0.0363611	14.9668	1.21084e-50	2.04368e-49	1p34.2
976	CD97	553.469	1.69082	0.112986	14.9649	1.24531e-50	2.09935e-49	19p13.12
80727	TTYH3	4395.69	1.25709	0.0840064	14.9643	1.25707e-50	2.11669e-49	7p22.3
9668	ZNF432	98.1563	1.12858	0.0754521	14.9575	1.39145e-50	2.34019e-49	19q13.41
1992	SERPINB1	241.985	1.51152	0.101056	14.9573	1.39652e-50	2.34595e-49	6p25.2
7580	ZNF32	944.597	-0.891982	0.0596418	-14.9556	1.43096e-50	2.40099e-49	10q11.21
54986	ULK4	35.8999	1.53939	0.103033	14.9407	1.7913e-50	3.00206e-49	3p22.1
80346	REEP4	199.55	1.17021	0.0783547	14.9348	1.9553e-50	3.27306e-49	8p21.3
883	CCBL1	538.58	-1.06204	0.0711275	-14.9315	2.05617e-50	3.43789e-49	9q34.11
822	CAPG	1077.48	2.13456	0.143032	14.9236	2.31504e-50	3.86618e-49	2p11.2
3371	TNC	5505.34	2.36037	0.158186	14.9215	2.38887e-50	3.9848e-49	9q33.1
55653	BCAS4	443.461	1.22772	0.0822865	14.9201	2.44081e-50	4.06669e-49	20q13.13
100129034	LOC100129034	1987.27	1.21932	0.0817603	14.9133	2.69924e-50	4.49201e-49	9q33.3
23633	KPNA6	1301.62	0.695664	0.0466562	14.9104	2.8185e-50	4.68502e-49	1p35.2
83690	CRISPLD1	1381.16	1.65045	0.110718	14.9068	2.97668e-50	4.94219e-49	8q21.13
8398	PLA2G6	832.042	-0.917267	0.0616264	-14.8843	4.16667e-50	6.90989e-49	22q13.1
653361	NCF1	67.0804	2.16031	0.145146	14.8838	4.20217e-50	6.96067e-49	7q11.23
157506	RDH10	431.157	1.82374	0.122538	14.8831	4.24272e-50	7.01968e-49	8q21.11
1376	CPT2	474.31	0.67777	0.0455568	14.8775	4.6171e-50	7.63026e-49	1p32.3
4500	MT1L	52.2983	2.01751	0.135712	14.8661	5.47404e-50	9.03596e-49	16q13
23333	DPY19L1	1656.63	1.35795	0.0913481	14.8656	5.50836e-50	9.0821e-49	7p14.2
6744	SSFA2	3494.65	0.964884	0.0649163	14.8635	5.68736e-50	9.36641e-49	2q31.3
26086	GPSM1	2173.93	-1.04322	0.0702216	-14.856	6.35768e-50	1.04583e-48	9q34.3
118924	C10orf4	562.328	-0.980334	0.0660008	-14.8534	6.61454e-50	1.08683e-48	10q23.33
23122	CLASP2	5443.65	-0.895886	0.0603195	-14.8523	6.71794e-50	1.10255e-48	3p22.3
5328	PLAU	246.671	2.84541	0.191808	14.8347	8.74139e-50	1.43298e-48	10q22.2
650655	ABCA17P	71.169	-1.56816	0.105715	-14.8338	8.85097e-50	1.44928e-48	16p13.3
6884	TAF13	167.252	1.01627	0.068604	14.8135	1.19837e-49	1.96e-48	1p13.3
50512	PODXL2	3323.81	-1.23495	0.0833918	-14.809	1.28105e-49	2.09282e-48	3q21.3
23598	PATZ1	1816.06	-0.752376	0.0508222	-14.8041	1.37872e-49	2.24981e-48	22q12.2
29058	C20orf30	1746.9	0.715733	0.0483748	14.7956	1.56456e-49	2.55014e-48	20p13-p12.3
79858	NEK11	328.69	1.53447	0.10381	14.7815	1.92879e-49	3.14022e-48	3q22.1
5714	PSMD8	1806.3	0.67766	0.0458673	14.7743	2.14451e-49	3.48746e-48	19q13.2
55565	ZNF821	523.321	-0.913046	0.0618155	-14.7705	2.27017e-49	3.68761e-48	16q22.2
9776	KIAA0652	2906.81	-0.635284	0.0430187	-14.7676	2.36922e-49	3.84412e-48	11p11.2
10465	PPIH	201.049	0.807361	0.054704	14.7587	2.70338e-49	4.38132e-48	1p34.2
50848	F11R	397.986	1.53149	0.103831	14.7498	3.08767e-49	4.99845e-48	1q23.3
6752	SSTR2	500.189	-2.44643	0.165873	-14.7488	3.13008e-49	5.06136e-48	17q25.1
56975	FAM20C	1411.61	1.46603	0.0994162	14.7464	3.24333e-49	5.23855e-48	7p22.3
79411	GLB1L	138.854	1.09231	0.0740827	14.7445	3.33775e-49	5.38495e-48	2q35
7389	UROD	1214.36	0.742298	0.0503555	14.7412	3.50746e-49	5.65236e-48	1p34.1
284459	HKR1	562.822	0.611392	0.0414801	14.7394	3.59936e-49	5.78961e-48	19q13.12
10054	UBA2	1621.75	0.564773	0.0383173	14.7394	3.60075e-49	5.78961e-48	19q13.11
100128640	LOC100128640	30.9761	-1.25497	0.0851777	-14.7336	3.92514e-49	6.3041e-48	3p22.2
991	CDC20	131.884	2.56982	0.17445	14.731	4.07693e-49	6.54052e-48	1p34.2
55721	IQCC	83.3416	0.790339	0.0536614	14.7282	4.24607e-49	6.80422e-48	1p35.2
64333	ARHGAP9	114.081	1.59544	0.108331	14.7274	4.2989e-49	6.88114e-48	12q13.3
23462	HEY1	4457.24	-1.33624	0.0907888	-14.7182	4.92831e-49	7.87978e-48	8q21.13
7291	TWIST1	40.1722	2.19044	0.148866	14.7142	5.22914e-49	8.3514e-48	7p21.1
118429	ANTXR2	331.387	1.49957	0.101927	14.7122	5.38646e-49	8.59303e-48	4q21.21
55603	FAM46A	302.9	1.72376	0.117219	14.7055	5.94622e-49	9.47542e-48	6q14.1
9938	ARHGAP25	204.456	1.40592	0.0956183	14.7034	6.12632e-49	9.75152e-48	2p13.3
6648	SOD2	5868.96	1.98302	0.134894	14.7005	6.39673e-49	1.01706e-47	6q25.3
81788	NUAK2	80.1425	1.82329	0.12409	14.6933	7.11641e-49	1.12937e-47	1q32.1
2717	GLA	231.909	0.819783	0.0557931	14.6933	7.11893e-49	1.12937e-47	Xq22.1
29766	TMOD3	574.402	0.953937	0.0649406	14.6894	7.53932e-49	1.19473e-47	15q21.2
7037	TFRC	1578.78	1.44073	0.0981089	14.685	8.04428e-49	1.27334e-47	3q29
115362	GBP5	51.2276	3.10004	0.211159	14.6811	8.52549e-49	1.34801e-47	1p22.2
2135	EXTL2	484.563	0.861699	0.0587028	14.679	8.78591e-49	1.38765e-47	1p21.2
7374	UNG	784.937	0.718205	0.0489279	14.6788	8.80873e-49	1.38971e-47	12q24.11
375484	C5orf25	103.719	2.00942	0.136912	14.6767	9.08709e-49	1.43205e-47	5q35.2
23046	KIF21B	3340	-1.5816	0.107772	-14.6754	9.26233e-49	1.45805e-47	1q32.1
7035	TFPI	205.953	2.50451	0.170719	14.6703	9.98295e-49	1.56976e-47	2q32.1
79930	DOK3	129.113	1.58061	0.107796	14.663	1.11292e-48	1.74806e-47	5q35.3
160428	ALDH1L2	602.241	-1.48269	0.101154	-14.6578	1.20128e-48	1.88479e-47	12q23.3
161835	FSIP1	25.5588	1.64958	0.112596	14.6504	1.3391e-48	2.0987e-47	15q14
27350	APOBEC3C	104.963	1.98525	0.135573	14.6434	1.48536e-48	2.32537e-47	22q13.1
4211	MEIS1	350.598	1.31131	0.0896277	14.6307	1.78989e-48	2.79905e-47	2p14
219833	C11orf45	29.783	1.67218	0.114307	14.6289	1.83695e-48	2.86951e-47	11q24.3
84182	FAM188B	153.983	1.86009	0.127153	14.6287	1.84188e-48	2.87406e-47	7p14.3
10893	MMP24	1213.99	-1.24433	0.0851067	-14.6209	2.06727e-48	3.22223e-47	20q11.22
25875	LETMD1	1141.36	-0.724578	0.0495693	-14.6175	2.17332e-48	3.38384e-47	12q13.12
58472	SQRDL	208.06	1.68834	0.115505	14.6171	2.18653e-48	3.40069e-47	15q21.1
148103	ZNF599	109.834	0.700107	0.0479028	14.6152	2.2479e-48	3.49232e-47	19q13.11
8725	C19orf2	1016.69	0.501065	0.0342848	14.6148	2.26056e-48	3.50817e-47	19q12
10516	FBLN5	468.561	2.00897	0.137493	14.6115	2.3722e-48	3.67743e-47	14q32.12
1117	CHI3L2	1015.46	3.41998	0.234138	14.6067	2.54726e-48	3.94452e-47	1p13.2
3615	IMPDH2	3098.56	-1.12512	0.0770472	-14.603	2.68806e-48	4.15726e-47	3p21.31
55094	GPATCH1	196.284	0.601226	0.0411716	14.6029	2.69047e-48	4.15726e-47	19q13.11
403	ARL3	1501.07	-0.877651	0.0601458	-14.592	3.15604e-48	4.87137e-47	10q24.32
157638	FAM84B	2796.31	-1.61378	0.110628	-14.5874	3.37667e-48	5.20628e-47	8q24.21
7581	ZNF33A	714.254	-0.718567	0.0492784	-14.5818	3.66773e-48	5.64894e-47	10p11.1
9051	PSTPIP1	267.14	-1.96746	0.134944	-14.5798	3.77412e-48	5.80653e-47	15q24.3
9710	KIAA0355	678.538	0.745063	0.0511053	14.579	3.82158e-48	5.87321e-47	19q13.11
55224	ETNK2	438.275	2.07049	0.14204	14.5768	3.94392e-48	6.05471e-47	1q32.1
55762	ZNF701	55.5134	0.914169	0.0627472	14.5691	4.4179e-48	6.77506e-47	19q13.41
79690	GAL3ST4	623.534	1.25554	0.0861968	14.5659	4.62664e-48	7.08756e-47	7q22.1
26157	GIMAP2	125.116	1.3549	0.0930189	14.5659	4.63187e-48	7.08795e-47	7q36.1
26098	C10orf137	350.559	-0.768248	0.0527633	-14.5603	5.02581e-48	7.68254e-47	10q26.2
9422	ZNF264	515.149	0.619613	0.0425601	14.5585	5.15397e-48	7.87001e-47	19q13.43
1292	COL6A2	1178.61	2.84638	0.195568	14.5544	5.47526e-48	8.35168e-47	21q22.3
7132	TNFRSF1A	1350.94	1.51112	0.103833	14.5534	5.55887e-48	8.47015e-47	12p13.31
51058	ZNF691	166.946	0.729505	0.05013	14.5523	5.64956e-48	8.59915e-47	1p34.2
2997	GYS1	934.446	0.794489	0.0546053	14.5497	5.86884e-48	8.9234e-47	19q13.33
22852	ANKRD26	280.746	-0.985759	0.0677997	-14.5393	6.83056e-48	1.03746e-46	10p12.1
57406	ABHD6	964.815	-0.947493	0.0651931	-14.5336	7.41677e-48	1.1253e-46	3p14.3
3613	IMPA2	65.8078	1.52271	0.104796	14.5303	7.79241e-48	1.18103e-46	18p11.21
55101	ATP5SL	563.787	0.619974	0.0426815	14.5256	8.34036e-48	1.26274e-46	19q13.2
26093	CCDC9	220.95	0.904151	0.0622478	14.525	8.41026e-48	1.27197e-46	19q13.32
84890	ADO	1114.02	-0.682235	0.046976	-14.5231	8.65439e-48	1.30751e-46	10q21.3
2941	GSTA4	1214.63	-0.763198	0.0525515	-14.5229	8.68085e-48	1.31012e-46	6p12.2
22984	PDCD11	876.191	-0.759547	0.0523106	-14.52	9.0572e-48	1.36547e-46	10q24.33
1408	CRY2	2329.76	-1.09706	0.0755665	-14.5178	9.34893e-48	1.40797e-46	11p11.2
54680	ZNHIT6	450.709	0.521749	0.0359393	14.5175	9.3863e-48	1.4121e-46	1p22.3
202181	LOC202181	22.9197	1.85851	0.128049	14.5141	9.87049e-48	1.48338e-46	5q35.3
168090	C6orf118	32.229	2.52847	0.174229	14.5123	1.01225e-47	1.51966e-46	6q27
56260	C8orf44	56.0554	-0.69814	0.0481408	-14.502	1.17614e-47	1.76384e-46	8q13.1
374928	ZNF773	139.387	0.770425	0.053143	14.4972	1.26199e-47	1.8906e-46	19q13.43
4038	LRP4	8059.18	-1.45518	0.100412	-14.492	1.36074e-47	2.03639e-46	11p11.2
29929	ALG6	188.067	1.03341	0.0713363	14.4864	1.47585e-47	2.20635e-46	1p31.3
11284	PNKP	311.632	0.887078	0.0612835	14.475	1.74355e-47	2.60382e-46	19q13.33
6470	SHMT1	312.508	1.13678	0.0785999	14.4629	2.07853e-47	3.10084e-46	17p11.2
9704	DHX34	311.999	0.826911	0.0571869	14.4598	2.17417e-47	3.24013e-46	19q13.32
8477	GPR65	50.6615	2.41127	0.166801	14.4559	2.30042e-47	3.4247e-46	14q31.3
4258	MGST2	234.242	1.18221	0.081794	14.4534	2.38461e-47	3.54634e-46	4q31.1
11004	KIF2C	126.711	2.55606	0.17687	14.4516	2.44773e-47	3.63641e-46	1p34.1
266675	BEST4	17.5353	2.17834	0.150763	14.4488	2.55178e-47	3.78704e-46	1p34.1
222235	FBXL13	9.81992	1.88898	0.130767	14.4454	2.68162e-47	3.9756e-46	7q22.1
79709	GLT25D1	1057.71	0.927213	0.0641986	14.4429	2.78001e-47	4.11719e-46	19p13.11
51253	MRPL37	792.415	0.777812	0.0538645	14.4402	2.89143e-47	4.27776e-46	1p32.3
23283	CSTF2T	1147.08	-0.598819	0.0414853	-14.4345	3.13899e-47	4.63919e-46	10q21.1
2582	GALE	244.15	0.808934	0.0560451	14.4336	3.17875e-47	4.69309e-46	1p36.11
29092	HSPC157	111.07	0.853687	0.059161	14.4299	3.35596e-47	4.9496e-46	1p36.12
5873	RAB27A	86.3042	1.27406	0.088335	14.423	3.7084e-47	5.46376e-46	15q21.3
10006	ABI1	1937.19	-0.742578	0.0514861	-14.4229	3.71562e-47	5.46875e-46	10p12.1
50619	DEF6	157.886	1.67478	0.116246	14.4072	4.66279e-47	6.85575e-46	6p21.31
22823	MTF2	265.928	0.615365	0.0427166	14.4057	4.76132e-47	6.99341e-46	1p22.1
23194	FBXL7	844.859	1.14474	0.0794951	14.4001	5.16538e-47	7.57908e-46	5p15.1
79823	C2orf34	108.347	1.2616	0.0876259	14.3976	5.35862e-47	7.85453e-46	2p21
79073	TMEM109	881.558	0.896069	0.0622386	14.3973	5.37877e-47	7.87598e-46	11q12.2
23354	HAUS5	309.725	0.915647	0.0636366	14.3887	6.09409e-47	8.91425e-46	19q13.12
51054	PLEKHA9	35.9663	1.01778	0.0707632	14.3829	6.62543e-47	9.68155e-46	12q12
126526	C19orf47	205.468	0.649344	0.0451483	14.3825	6.66654e-47	9.73165e-46	19q13.2
400027	LOC400027	503.725	-0.794682	0.0552651	-14.3795	6.96394e-47	1.01554e-45	12q12
80270	HSD3B7	193.995	1.37337	0.0955122	14.379	7.01199e-47	1.0215e-45	16p11.2
10417	SPON2	116.07	2.61211	0.181791	14.3687	8.1351e-47	1.18391e-45	4p16.3
221078	NSUN6	286.229	-0.881584	0.0613595	-14.3675	8.27282e-47	1.20272e-45	10p12.31
51021	MRPS16	1379.58	-0.578962	0.0403005	-14.3661	8.44352e-47	1.22629e-45	10q22.2
2730	GCLM	217.24	1.28275	0.0893132	14.3624	8.91026e-47	1.29276e-45	1p22.1
240	ALOX5	207.325	1.92189	0.13383	14.3607	9.13487e-47	1.324e-45	10q11.21
90506	LRRC46	44.0527	2.21374	0.154196	14.3567	9.67569e-47	1.40096e-45	17q21.32
64777	RMND5B	790.339	-0.519472	0.0361865	-14.3554	9.85514e-47	1.4255e-45	5q35.3
10026	PIGK	539.897	0.729981	0.050851	14.3553	9.87216e-47	1.42651e-45	1p31.1
23213	SULF1	845.105	3.04121	0.211931	14.35	1.06516e-46	1.53759e-45	8q13.2-q13.3
54813	KLHL28	569.98	-0.913794	0.063722	-14.3403	1.22494e-46	1.76643e-45	14q21.2
1303	COL12A1	249.523	2.49147	0.173746	14.3397	1.23662e-46	1.78148e-45	6q13-q14.1
29960	FTSJ2	620.735	0.539832	0.0376526	14.3372	1.28125e-46	1.84391e-45	7p22.3
2184	FAH	251.541	1.45957	0.101817	14.3351	1.31965e-46	1.89726e-45	15q25.1
977	CD151	2097.9	1.23547	0.0861885	14.3345	1.33112e-46	1.91183e-45	11p15.5
10312	TCIRG1	305.583	1.57332	0.10977	14.3329	1.36287e-46	1.95546e-45	11q13.2
10561	IFI44	372.719	1.75516	0.122498	14.3281	1.46108e-46	2.09426e-45	1p31.1
7536	SF1	5231.77	-0.466905	0.0325921	-14.3257	1.51161e-46	2.16452e-45	11q13.1
728130	FAM22D	168.625	-1.15469	0.0806387	-14.3193	1.65775e-46	2.3714e-45	10q23.2
79611	ACSS3	332.65	2.223	0.155253	14.3185	1.67589e-46	2.39495e-45	12q21.31
12	SERPINA3	9304.73	3.03094	0.211696	14.3174	1.70392e-46	2.43256e-45	14q32.13
83992	CTTNBP2	1406.28	-1.44332	0.100826	-14.315	1.76461e-46	2.51668e-45	7q31.31
92922	CCDC102A	100.037	1.33226	0.0930802	14.313	1.81473e-46	2.58558e-45	16q21
7260	TSSC1	855.838	-0.62002	0.0433208	-14.3123	1.83332e-46	2.60946e-45	2p25.3
6924	TCEB3	972.3	0.449233	0.0313945	14.3093	1.91485e-46	2.7228e-45	1p36.11
8763	CD164	2230.87	0.920905	0.0643982	14.3002	2.1833e-46	3.10142e-45	6q21
30818	KCNIP3	2192.75	-1.69849	0.118789	-14.2985	2.23734e-46	3.17501e-45	2q11.1
135295	SFRS13B	216.147	-0.938124	0.0656206	-14.2962	2.31129e-46	3.27671e-45	6q15
59342	SCPEP1	572.418	1.12772	0.0788846	14.2959	2.32245e-46	3.28925e-45	17q22
10772	SFRS13A	1003.96	0.52646	0.0368349	14.2924	2.43981e-46	3.45204e-45	1p36.11
1075	CTSC	724.323	1.9227	0.134527	14.2923	2.44545e-46	3.45659e-45	11q14.2
6277	S100A6	3889.7	1.80952	0.126615	14.2915	2.47141e-46	3.48983e-45	1q21.3
112885	PHF21B	405.65	-1.30849	0.091595	-14.2856	2.69212e-46	3.79485e-45	22q13.31
80342	TRAF3IP3	39.0995	1.97561	0.138294	14.2856	2.69274e-46	3.79485e-45	1q32.2
83860	TAF3	236.198	-0.830597	0.0581434	-14.2853	2.70135e-46	3.80322e-45	10p14
285175	UNC80	1673.2	-1.62762	0.113982	-14.2796	2.93319e-46	4.12556e-45	2q34
4082	MARCKS	17360.9	-1.09381	0.0766044	-14.2787	2.97147e-46	4.17529e-45	6q21
51317	PHF21A	1546.7	-0.581465	0.0407475	-14.2699	3.36886e-46	4.72901e-45	11p11.2
4067	LYN	470.205	1.38739	0.0972374	14.2681	3.46105e-46	4.85364e-45	8q12.1
84071	ARMC2	45.3034	1.45138	0.101757	14.2631	3.71311e-46	5.202e-45	6q21
84108	PCGF6	169.161	-0.64861	0.0454789	-14.2618	3.78749e-46	5.301e-45	10q24.33
1522	CTSZ	1387.42	1.51513	0.106253	14.2596	3.90672e-46	5.46251e-45	20q13.32
100133545	LOC100133545	27.5958	-1.91642	0.134438	-14.255	4.17082e-46	5.82608e-45	11p15.5
8214	DGCR6	1866.13	-1.79316	0.125823	-14.2514	4.39152e-46	6.12837e-45	c(\22q11.21\", \"22q11\")"
55526	DHTKD1	1333.57	-0.776563	0.0545195	-14.2438	4.90109e-46	6.83279e-45	10p14
4046	LSP1	224.882	2.37316	0.166618	14.2431	4.95046e-46	6.89488e-45	11p15.5
142686	ASB14	17.3635	-1.07778	0.0757347	-14.231	5.8864e-46	8.19043e-45	3p14.3
51135	IRAK4	289.251	0.768747	0.0540367	14.2264	6.28355e-46	8.7345e-45	12q12
404636	FAM45A	412.447	-0.573661	0.0403533	-14.216	7.29249e-46	1.01271e-44	10q26.11
167838	TXLNB	118.865	2.53137	0.178068	14.2157	7.31747e-46	1.01519e-44	6q24.1
6494	SIPA1	637.877	1.27317	0.0895714	14.214	7.50165e-46	1.03973e-44	11q13.1
64175	LEPRE1	286.406	1.02697	0.0722903	14.2063	8.37935e-46	1.16025e-44	1p34.2
7412	VCAM1	596.715	2.43811	0.171631	14.2056	8.46018e-46	1.17031e-44	1p21.2
57593	EBF4	1233.48	-1.21776	0.0857591	-14.1998	9.18698e-46	1.26962e-44	20p13
1207	CLNS1A	2629.88	-0.647182	0.0455771	-14.1997	9.19649e-46	1.2697e-44	11q14.1
9221	NOLC1	2053.32	-0.528961	0.0372532	-14.1991	9.28484e-46	1.28066e-44	10q24.32
11221	DUSP10	158.767	1.56897	0.110531	14.1948	9.86529e-46	1.35941e-44	1q41
9124	PDLIM1	235.679	2.37664	0.167459	14.1924	1.02118e-45	1.4058e-44	10q23.33
6832	SUPV3L1	427.219	-0.599182	0.0422375	-14.186	1.11793e-45	1.53751e-44	10q22.1
8228	PNPLA4	203.854	2.00167	0.141117	14.1845	1.14343e-45	1.57105e-44	Xp22.31
214	ALCAM	4161.88	-1.13681	0.0802005	-14.1746	1.31559e-45	1.80586e-44	3q13.11
7769	ZNF226	342.622	0.718412	0.0506957	14.1711	1.38382e-45	1.89769e-44	19q13.31
27129	HSPB7	55.0886	2.14921	0.151708	14.1668	1.47077e-45	2.015e-44	1p36.13
25888	ZNF473	206.312	0.753338	0.053178	14.1663	1.47995e-45	2.02563e-44	19q13.33
9064	MAP3K6	305.629	1.36662	0.0964941	14.1628	1.55704e-45	2.1291e-44	1p36.11
64210	MMS19	1181.33	-0.656452	0.0463614	-14.1594	1.63283e-45	2.23059e-44	10q24.1
25825	BACE2	176.123	1.46082	0.103177	14.1583	1.66007e-45	2.26564e-44	21q22.2-q22.3
9141	PDCD5	516.561	0.713538	0.0504189	14.1522	1.81002e-45	2.46792e-44	19q13.11
441054	C4orf47	24.0957	2.22471	0.157228	14.1495	1.88063e-45	2.56176e-44	4q35.1
1912	PHC2	3139.93	0.73396	0.0518744	14.1488	1.89959e-45	2.58511e-44	1p35.1
55859	BEX1	3781.69	-1.34959	0.095428	-14.1425	2.07722e-45	2.82414e-44	c(\Xq22.1\", \"Xq22\")"
57715	SEMA4G	307.069	-1.12489	0.0795473	-14.1411	2.11989e-45	2.87942e-44	10q24.31
5352	PLOD2	770.682	1.4618	0.103418	14.1349	2.31518e-45	3.14168e-44	3q24
114787	GPRIN1	1204.6	-1.42236	0.100649	-14.132	2.41316e-45	3.27152e-44	5q35.2
196383	RILPL2	228.654	0.945541	0.0669215	14.1291	2.51276e-45	3.40332e-44	12q24.31
25932	CLIC4	5406.56	1.08392	0.0767241	14.1274	2.57316e-45	3.48182e-44	1p36.11
553115	PEF1	1174.24	0.685313	0.0485119	14.1267	2.60049e-45	3.51547e-44	1p35.2
5226	PGD	1957.76	0.648287	0.0458951	14.1254	2.64855e-45	3.57621e-44	1p36.22
26074	C20orf26	50.4285	2.41149	0.170721	14.1254	2.65044e-45	3.57621e-44	20p11.23
79639	TMEM53	190.764	0.860598	0.0609276	14.1249	2.66678e-45	3.59486e-44	1p34.1
4684	NCAM1	17768.9	-0.919904	0.0651965	-14.1097	3.30918e-45	4.45661e-44	11q23.2
55534	MAML3	128.756	1.2731	0.0902429	14.1075	3.41706e-45	4.59756e-44	4q31.1
9760	TOX	941.045	-1.70647	0.121021	-14.1007	3.76058e-45	5.05498e-44	8q12.1
90321	ZNF766	234.428	0.569472	0.0403888	14.0997	3.81213e-45	5.11946e-44	19q13.41
79048	SECISBP2	1046.22	-0.507935	0.0360308	-14.0972	3.94914e-45	5.29846e-44	9q22.2
144983	HNRNPA1L2	2283.16	-0.687731	0.0487957	-14.0941	4.12994e-45	5.53582e-44	13q14.3
83442	SH3BGRL3	1871.83	1.03886	0.0737236	14.0912	4.30084e-45	5.75949e-44	1p36.11
7462	LAT2	322.79	1.67889	0.119219	14.0824	4.8713e-45	6.5173e-44	7q11.23
9138	ARHGEF1	1124.03	1.0001	0.0710186	14.0823	4.88299e-45	6.52682e-44	19q13.2
10161	LPAR6	350.685	1.4663	0.104147	14.0791	5.10248e-45	6.81381e-44	13q14.2
11117	EMILIN1	711.489	1.6805	0.119393	14.0754	5.38037e-45	7.17819e-44	2p23.3
1907-12-02	GRIA4	3926.71	-1.65266	0.117426	-14.074	5.488e-45	7.31494e-44	11q22.3
148213	ZNF681	250.259	-1.41724	0.100737	-14.0688	5.90958e-45	7.86951e-44	19p12
163087	ZNF383	68.8796	0.708921	0.0504013	14.0655	6.18599e-45	8.22991e-44	19q13.12
10095	ARPC1B	897.79	1.44528	0.102772	14.063	6.41022e-45	8.52027e-44	7q22.1
55116	TMEM39B	228.276	0.628841	0.0447421	14.0548	7.20044e-45	9.5617e-44	1p35.2
112970	KTI12	155.462	0.57031	0.0405919	14.0499	7.71862e-45	1.02403e-43	1p32.3
23471	TRAM1	1866.05	0.755833	0.0538095	14.0465	8.09715e-45	1.07325e-43	8q13.3
55843	ARHGAP15	40.7195	2.12771	0.151478	14.0463	8.11467e-45	1.07457e-43	2q22.2-q22.3
54558	SPATA6	133.496	2.06442	0.14699	14.0447	8.30602e-45	1.09889e-43	1p33
58527	C6orf115	117.605	1.24442	0.0886329	14.0401	8.85341e-45	1.17023e-43	6q24.1
6284	S100A13	930.115	1.7543	0.124957	14.0392	8.96912e-45	1.18442e-43	1q21.3
388886	C22orf36	407.031	-1.22706	0.087466	-14.029	1.03544e-44	1.36609e-43	22q11.23
23033	DOPEY1	1097.53	-0.801837	0.057159	-14.0282	1.04789e-44	1.38123e-43	6q14.1
56606	SLC2A9	27.0729	1.68506	0.120138	14.026	1.08104e-44	1.42362e-43	4p16.1
64376	IKZF5	644.933	-0.751439	0.0535924	-14.0214	1.15364e-44	1.51783e-43	10q26.13
2067	ERCC1	787.436	0.707281	0.0504452	14.0208	1.16318e-44	1.52897e-43	19q13.32
23334	KIAA0467	848.487	0.599663	0.0427721	14.0199	1.17699e-44	1.54569e-43	1p34.2
25806	VAX2	227.389	-2.02166	0.144215	-14.0184	1.20314e-44	1.57858e-43	2p13.3
5862	RAB2A	1365.72	-0.775377	0.0553285	-14.014	1.27911e-44	1.67672e-43	8q12.1-q12.2
9513	FXR2	1654.11	-0.587436	0.0419178	-14.014	1.28033e-44	1.67678e-43	17p13.1
3903	LAIR1	380.445	1.85668	0.132491	14.0136	1.28684e-44	1.68376e-43	19q13.42
6693	SPN	77.8925	1.80833	0.129089	14.0084	1.38434e-44	1.80966e-43	16p11.2
143282	FGFBP3	810.087	-1.96672	0.140406	-14.0074	1.40355e-44	1.8331e-43	10q23.32
163702	IL28RA	70.6347	2.11616	0.151077	14.0072	1.40906e-44	1.83861e-43	1p36.11
25787	DGCR9	172.174	-1.81059	0.129275	-14.0057	1.43784e-44	1.87445e-43	22q11.21
79651	RHBDF2	479.021	1.53678	0.109727	14.0055	1.44189e-44	1.87801e-43	17q25.1
130574	LYPD6	175.211	1.96624	0.14043	14.0015	1.52532e-44	1.98487e-43	2q23.2
1945	EFNA4	36.3513	1.53384	0.109566	13.9993	1.57493e-44	2.04756e-43	1q21.3
115209	OMA1	143.134	0.761563	0.0544056	13.9979	1.60629e-44	2.08643e-43	1p32.2-p32.1
10520	ZNF211	281.944	0.7984	0.0571029	13.9818	2.01448e-44	2.61425e-43	19q13.43
718	C3	9206.9	2.26112	0.161743	13.9797	2.07462e-44	2.68983e-43	19p13.3
678655	LOC678655	694.931	-0.822522	0.0588671	-13.9725	2.29364e-44	2.97111e-43	12p13.31
2550	GABBR1	13622.7	-1.68672	0.120738	-13.97	2.37484e-44	3.0735e-43	6p22.1
127544	RNF19B	393.613	0.901847	0.0645575	13.9697	2.38692e-44	3.08633e-43	1p35.1
23769	FLRT1	701.547	-1.53598	0.109954	-13.9694	2.39783e-44	3.09764e-43	11q13.1
56911	C21orf7	111.917	2.7458	0.196568	13.9687	2.42023e-44	3.12374e-43	21q21.3
57106	NAT14	574.365	1.10432	0.0790928	13.9624	2.64534e-44	3.4112e-43	19q13.42
29109	FHOD1	227.046	1.22318	0.0876246	13.9593	2.76067e-44	3.5567e-43	16q22.1
1802	DPH2	376.21	0.52827	0.0378702	13.9495	3.16927e-44	4.07943e-43	1p34.1
282997	LOC282997	84.3835	-1.25523	0.0899957	-13.9477	3.25037e-44	4.18005e-43	10q25.2
969	CD69	36.6124	2.55324	0.183062	13.9474	3.26297e-44	4.19248e-43	12p13.31
163732	CITED4	66.2509	2.17021	0.155609	13.9466	3.30099e-44	4.23751e-43	c(\1p34.2\", \"1p35-p34\")"
7546	ZIC2	268.279	1.58573	0.11372	13.9442	3.41347e-44	4.37796e-43	13q32.3
1594	CYP27B1	22.8129	2.63533	0.189034	13.941	3.56781e-44	4.5718e-43	12q14.1
128977	C22orf39	1030.27	-0.667204	0.0478723	-13.9372	3.76579e-44	4.82116e-43	22q11.21
64332	NFKBIZ	96.9567	1.57714	0.113161	13.9371	3.77172e-44	4.82442e-43	3q12.3
4261	CIITA	152.163	2.45077	0.175911	13.9319	4.05215e-44	5.17847e-43	16p13.13
1954	MEGF8	3444.68	0.998781	0.0716969	13.9306	4.12841e-44	5.2712e-43	19q13.2
7732	RNF112	1225.86	-1.29407	0.0928998	-13.9298	4.17646e-44	5.32779e-43	17p11.2
178	AGL	525.018	0.977019	0.0701399	13.9296	4.18856e-44	5.33845e-43	1p21.2
119392	C10orf78	144.087	-0.802751	0.0576353	-13.9281	4.27535e-44	5.4442e-43	10q25.1
10919	EHMT2	2734.9	-0.700781	0.0503217	-13.926	4.40287e-44	5.60158e-43	6p21.33
984	CDK11B	844.817	0.571583	0.0410581	13.9213	4.70064e-44	5.97509e-43	1p36.33
6238	RRBP1	2549.27	0.924982	0.0664677	13.9163	5.04643e-44	6.40892e-43	20p12.1
374969	CCDC23	214.188	0.803697	0.0577578	13.915	5.13953e-44	6.52135e-43	1p34.2
5271	SERPINB8	156.973	1.29434	0.0930242	13.914	5.20636e-44	6.60028e-43	18q22.1
6814	STXBP3	893.561	0.820962	0.0590123	13.9117	5.37822e-44	6.81209e-43	1p13.3
1495	CTNNA1	6112.02	0.68025	0.0489038	13.91	5.51112e-44	6.97424e-43	5q31.2
51008	ASCC1	851.122	-0.733402	0.0527411	-13.9057	5.84808e-44	7.39408e-43	10q22.1
5052	PRDX1	4782.13	1.39521	0.100349	13.9036	6.0275e-44	7.61419e-43	1p34.1
22949	PTGR1	261.368	1.28516	0.0925267	13.8896	7.32117e-44	9.24023e-43	9q31.3
90324	CCDC97	785.773	0.534371	0.0384809	13.8867	7.63083e-44	9.62254e-43	19q13.2
8842	PROM1	288.038	1.84213	0.132717	13.8802	8.35545e-44	1.0527e-42	4p15.32
116832	RPL39L	45.6622	2.01662	0.145327	13.8764	8.80646e-44	1.10854e-42	3q27.3
29102	RNASEN	1660.49	-0.544541	0.0392436	-13.8759	8.86444e-44	1.11486e-42	5p13.3
55898	UNC45A	1058.13	0.755054	0.0544354	13.8707	9.54025e-44	1.19879e-42	15q26.1
22844	FRMPD1	166.934	-1.62226	0.116972	-13.8689	9.78214e-44	1.22811e-42	9p13.2
1947	EFNB1	456.559	0.951009	0.0685791	13.8673	9.99258e-44	1.25342e-42	Xq13.1
57690	TNRC6C	1447.39	-0.677697	0.0488712	-13.867	1.00394e-43	1.25819e-42	17q25.3
9519	TBPL1	357.812	-0.780059	0.0562555	-13.8664	1.01288e-43	1.26828e-42	6q23.2
120379	PIH1D2	38.5547	1.53235	0.110513	13.8659	1.02009e-43	1.27619e-42	11q23.1
89876	C3orf15	113.496	2.07576	0.149745	13.8619	1.07786e-43	1.34728e-42	3q13.33
55959	SULF2	6711.1	-1.51038	0.10896	-13.8617	1.08099e-43	1.35e-42	20q13.12
150384	CN5H6.4	30.314	-1.14662	0.0827235	-13.8609	1.09313e-43	1.36398e-42	22q13.31
7097	TLR2	276.017	2.07029	0.149371	13.86	1.10679e-43	1.37982e-42	4q31.3
6556	SLC11A1	414.269	2.58169	0.186298	13.8578	1.1405e-43	1.42059e-42	2q35
715	C1R	1955.27	2.21963	0.160189	13.8563	1.16506e-43	1.44993e-42	12p13.31
25996	REXO2	355.073	0.885394	0.0638992	13.8561	1.1686e-43	1.45306e-42	11q23.2
79818	ZNF552	39.8629	0.73984	0.0533981	13.8552	1.1839e-43	1.4708e-42	19q13.43
148189	LOC148189	68.9341	0.621213	0.0448421	13.8533	1.2144e-43	1.50713e-42	19q11
6497	SKI	2337.71	0.646998	0.0467036	13.8533	1.21525e-43	1.50713e-42	1p36.33-p36.32
10291	SF3A1	3604.21	-0.657101	0.0474348	-13.8527	1.22495e-43	1.51783e-42	22q12.2
55900	ZNF302	958.28	0.62531	0.0451486	13.8501	1.2712e-43	1.57377e-42	19q13.11
8273	SLC10A3	193.543	0.766223	0.0553259	13.8493	1.28518e-43	1.58971e-42	Xq28
4052	LTBP1	900.646	1.85285	0.133826	13.8452	1.36049e-43	1.68139e-42	2p22.3
602	BCL3	124.453	1.50954	0.109068	13.8404	1.45419e-43	1.79564e-42	19q13.32
26153	KIF26A	447.683	-2.08629	0.150781	-13.8365	1.53437e-43	1.89301e-42	14q32.33
25973	PARS2	112.441	0.575654	0.041605	13.8362	1.54176e-43	1.90048e-42	1p32.3
89953	KLC4	807.306	-0.613791	0.044367	-13.8344	1.58034e-43	1.94636e-42	6p21.1
4297	MLL	3022.12	-0.906992	0.0655833	-13.8296	1.68905e-43	2.07845e-42	11q23.3
51131	PHF11	248.213	1.39801	0.101102	13.8277	1.73495e-43	2.13309e-42	13q14.2
256236	NAPSB	313.839	2.93893	0.212552	13.8269	1.75497e-43	2.15585e-42	19q13.33
23760	PITPNB	1448.04	-0.58637	0.0424277	-13.8204	1.91902e-43	2.35534e-42	22q12.1
8187	ZNF239	111.285	-0.860344	0.0622691	-13.8165	2.02555e-43	2.48395e-42	10q11.21
79962	DNAJC22	30.9028	2.09268	0.15147	13.8158	2.04719e-43	2.50833e-42	12q13.12
51684	SUFU	726.264	-0.661366	0.0478732	-13.815	2.0706e-43	2.53484e-42	10q24.32
9104	RGN	300.715	1.98054	0.143378	13.8134	2.11467e-43	2.58657e-42	Xp11.3
55106	SLFN12	37.5516	1.71013	0.123818	13.8116	2.16911e-43	2.65089e-42	17q12
64170	CARD9	76.2955	1.67907	0.121585	13.8098	2.22307e-43	2.71123e-42	9q34.3
81857	MED25	832.146	0.704614	0.0510226	13.8098	2.2232e-43	2.71123e-42	19q13.33
6195	RPS6KA1	430.854	1.57825	0.114285	13.8098	2.22419e-43	2.71123e-42	1p36.11
23177	CEP68	1398.67	-0.697433	0.0505108	-13.8076	2.2933e-43	2.79309e-42	2p14
257177	C1orf192	195.918	2.47512	0.179262	13.8072	2.30476e-43	2.80465e-42	1q23.3
84775	ZNF607	186.58	0.605551	0.0438596	13.8066	2.32567e-43	2.82768e-42	19q13.12
25850	ZNF345	61.9588	0.748431	0.0542274	13.8017	2.48828e-43	3.02282e-42	19q13.12
57381	RHOJ	264.33	1.40169	0.10156	13.8015	2.49433e-43	3.02758e-42	14q23.2
10250	SRRM1	1218.54	0.590553	0.0427995	13.7981	2.61623e-43	3.17285e-42	1p36.11
4595	MUTYH	195.676	0.776707	0.0563032	13.7951	2.72859e-43	3.3063e-42	1p34.1
100129792	CCDC152	115.927	1.94142	0.140958	13.773	3.70288e-43	4.48307e-42	5p12
55259	CASC1	44.8324	2.0417	0.148254	13.7717	3.77285e-43	4.56389e-42	12p12.1
9948	WDR1	4362.41	0.744606	0.0540912	13.7658	4.09532e-43	4.94979e-42	4p16.1
54480	CHPF2	853.657	0.868103	0.0630839	13.7611	4.3685e-43	5.27549e-42	7q36.1
9682	KDM4A	928.831	0.599441	0.0435694	13.7583	4.54024e-43	5.47825e-42	1p34.2-p34.1
5358	PLS3	1555.77	1.28967	0.0937409	13.7578	4.57321e-43	5.51337e-42	Xq23
79961	DENND2D	56.872	2.08413	0.151492	13.7573	4.60119e-43	5.54241e-42	1p13.3-p13.2
1536	CYBB	830.862	1.87413	0.136293	13.7507	5.04061e-43	6.0666e-42	Xp21.1-p11.4
9338	TCEAL1	682.114	-0.610437	0.0444342	-13.738	6.01269e-43	7.23044e-42	Xq22.2
152195	NUDT16P1	13.9776	1.76409	0.128471	13.7315	6.57663e-43	7.90192e-42	3q22.1
145165	FAM10A4	389.026	-0.799719	0.0582523	-13.7285	6.85104e-43	8.2247e-42	13q14.2
4330	MN1	954.57	-1.5747	0.114751	-13.7228	7.41495e-43	8.8942e-42	22q12.1
118672	PSTK	78.4472	-0.832689	0.0607034	-13.7173	7.99513e-43	9.58207e-42	10q26.13
150864	FAM117B	439.44	-0.883101	0.064382	-13.7166	8.07899e-43	9.67443e-42	2q33.2
5236	PGM1	1427.86	0.780793	0.0569421	13.7121	8.59903e-43	1.02885e-41	1p31.3
1234	CCR5	54.5116	2.37211	0.173043	13.7082	9.06912e-43	1.08419e-41	3p21.31
2212	FCGR2A	524.958	1.88335	0.137401	13.7069	9.22705e-43	1.10215e-41	1q23.3
6869	TACR1	205.634	-2.60453	0.190071	-13.7029	9.75504e-43	1.16424e-41	2p12
79642	ARSJ	122.99	2.25001	0.164208	13.7022	9.85253e-43	1.17489e-41	4q26
56889	TM9SF3	3798.63	-0.588499	0.042965	-13.6972	1.05538e-42	1.25747e-41	10q24.1
8682	PEA15	45261.8	-0.994554	0.0726552	-13.6887	1.18622e-42	1.41218e-41	1q23.2
163	AP2B1	11136.6	-0.592054	0.0432629	-13.685	1.24798e-42	1.48446e-41	17q12
6402	SELL	2097.15	-3.00945	0.219948	-13.6826	1.29068e-42	1.53397e-41	1q24.2
585	BBS4	438.048	0.703161	0.0514172	13.6756	1.42055e-42	1.68692e-41	15q24.1
139716	GAB3	116.278	1.29557	0.0947411	13.6748	1.43545e-42	1.70319e-41	Xq28
3690	ITGB3	58.5808	2.55084	0.186547	13.674	1.4519e-42	1.72128e-41	17q21.32
2677	GGCX	464.752	0.483494	0.035361	13.6731	1.47078e-42	1.74221e-41	2p11.2
23544	SEZ6L	3576.52	-2.15571	0.157669	-13.6723	1.48535e-42	1.75801e-41	22q12.1
6129	RPL7	989.412	-0.981098	0.0717642	-13.6711	1.51017e-42	1.78591e-41	8q21.11
4673	NAP1L1	9275.37	-0.712498	0.0521218	-13.6699	1.53704e-42	1.81618e-41	12q21.2
161394	C14orf174	28.7984	1.69333	0.12394	13.6625	1.69995e-42	2.00701e-41	14q24.3
81839	VANGL1	186.703	1.38573	0.101437	13.6609	1.7375e-42	2.04965e-41	1p13.1
2064	ERBB2	1006.8	1.172	0.0858212	13.6562	1.85291e-42	2.18399e-41	17q12
5118	PCOLCE	273.752	2.26734	0.16605	13.6546	1.89477e-42	2.23148e-41	7q22.1
7248	TSC1	1479.92	-0.628679	0.0460629	-13.6483	2.06763e-42	2.43249e-41	9q34.13
116496	FAM129A	349.428	2.01003	0.147274	13.6482	2.06886e-42	2.43249e-41	1q25.3
2314	FLII	1668.19	0.535965	0.0392809	13.6444	2.1792e-42	2.56011e-41	17p11.2
1647	GADD45A	839.427	1.78041	0.130584	13.6342	2.50567e-42	2.94122e-41	1p31.3
9240	PNMA1	4767.59	-0.749424	0.0549774	-13.6315	2.60258e-42	3.05247e-41	14q24.3
4675	NAP1L3	2218.99	-1.20265	0.0882285	-13.631	2.61849e-42	3.06861e-41	Xq21.32
27154	BRPF3	1311.13	-0.875568	0.0642415	-13.6293	2.68117e-42	3.13948e-41	6p21.31
860	RUNX2	75.4236	1.62164	0.118998	13.6275	2.74979e-42	3.21718e-41	6p21.1
10038	PARP2	738.226	-0.686519	0.0503785	-13.6272	2.75889e-42	3.22519e-41	14q11.2
57570	TRMT5	655.469	-0.781505	0.05735	-13.6269	2.7702e-42	3.23576e-41	14q23.1
23185	LARP4B	1060.64	-0.500005	0.0366927	-13.6268	2.77318e-42	3.23659e-41	10p15.3
145781	GCOM1	81.5059	2.66172	0.195331	13.6267	2.77877e-42	3.24046e-41	15q21.3
2120	ETV6	459.732	0.766674	0.0562656	13.626	2.80604e-42	3.26958e-41	12p13.2
3481	IGF2	1392.88	2.7704	0.203322	13.6257	2.81807e-42	3.28093e-41	11p15.5
5788	PTPRC	364.334	1.96613	0.144336	13.6219	2.96777e-42	3.45239e-41	1q31.3-q32.1
388389	CCDC103	626.959	1.60956	0.118219	13.6151	3.25693e-42	3.78568e-41	17q21.31
80210	ARMC9	217.026	0.88668	0.0651305	13.6139	3.31082e-42	3.84519e-41	2q37.1
387923	SERP2	493.786	-1.04848	0.0770476	-13.6082	3.57757e-42	4.15161e-41	13q14.11
349565	NMNAT3	111.282	2.07691	0.152714	13.6	4.003e-42	4.64152e-41	3q23
89958	C9orf140	2364.64	-1.93012	0.141986	-13.5938	4.36055e-42	5.052e-41	9q34.3
23550	PSD4	218.932	1.55147	0.114132	13.5936	4.36809e-42	5.05663e-41	2q14.1
1017	CDK2	286.401	1.41038	0.103755	13.5934	4.38308e-42	5.06987e-41	12q13.2
23030	KDM4B	1961.67	-0.8268	0.0608492	-13.5877	4.73861e-42	5.47666e-41	19p13.3
57553	MICAL3	2684.81	-0.766126	0.0563879	-13.5867	4.80204e-42	5.54549e-41	22q11.21
81932	HDHD3	157.014	1.63771	0.120556	13.5847	4.93821e-42	5.69812e-41	9q32
7703	PCGF2	1296.25	-1.15471	0.0850124	-13.5828	5.06611e-42	5.84098e-41	17q12
387646	LOC387646	67.238	1.8189	0.133921	13.5819	5.13095e-42	5.91095e-41	10p12.1
80818	ZNF436	642.916	1.0886	0.0801552	13.5811	5.18469e-42	5.96804e-41	1p36.12
26301	GBGT1	87.4706	1.41784	0.104437	13.5761	5.55294e-42	6.38678e-41	9q34.2
65996	MGC2752	636.566	0.681883	0.0502284	13.5757	5.58355e-42	6.41681e-41	19q13.43
284297	SSC5D	126.616	2.06248	0.151954	13.573	5.78778e-42	6.64616e-41	19q13.42
4542	MYO1F	409.464	1.57845	0.116296	13.5727	5.81568e-42	6.67283e-41	19p13.2
91452	ACBD5	2028.52	-0.717816	0.0528923	-13.5713	5.92902e-42	6.79741e-41	10p12.1
9123	SLC16A3	305.491	1.77857	0.13108	13.5685	6.15479e-42	7.05057e-41	17q25.3
8836	GGH	302.446	1.00131	0.0738026	13.5674	6.24901e-42	7.15275e-41	8q12.3
972	CD74	17154.2	2.15076	0.158525	13.5673	6.25773e-42	7.157e-41	5q33.1
63976	PRDM16	263.098	1.84351	0.135899	13.5653	6.43076e-42	7.349e-41	1p36.32
1767	DNAH5	90.2782	2.27779	0.167933	13.5637	6.57645e-42	7.50948e-41	5p15.2
10992	SF3B2	6922.54	-0.523274	0.0385807	-13.5631	6.62811e-42	7.56241e-41	11q13.1
55715	DOK4	443.646	-1.25641	0.0926364	-13.5629	6.6481e-42	7.57915e-41	16q21
387104	C6orf174	2704.09	-1.29904	0.0957824	-13.5624	6.6876e-42	7.61809e-41	6q22.33
9744	ACAP1	21.948	1.96808	0.145157	13.5583	7.07941e-42	8.05798e-41	17p13.1
7023	TFAP4	244.969	-0.959213	0.0707544	-13.5569	7.20741e-42	8.19714e-41	16p13.3
388695	LYSMD1	350.64	-0.601969	0.044409	-13.5551	7.38928e-42	8.39728e-41	1q21.3
64581	CLEC7A	108.804	2.0207	0.1491	13.5527	7.64027e-42	8.6756e-41	12p13.2
10450	PPIE	581.37	0.595378	0.0439335	13.5518	7.73327e-42	8.77422e-41	1p34.2
7148	TNXB	849.776	1.53649	0.113414	13.5476	8.18408e-42	9.27833e-41	6p21.33-p21.32
800	CALD1	2608.32	1.15074	0.0849503	13.546	8.36278e-42	9.47339e-41	7q33
84503	ZNF527	131.465	0.53235	0.0393037	13.5445	8.53553e-42	9.66141e-41	19q13.12
6183	MRPS12	311.016	0.936194	0.0691496	13.5387	9.24362e-42	1.04544e-40	19q13.2
84962	JUB	118.066	1.76789	0.130581	13.5386	9.25082e-42	1.04544e-40	14q11.2
56262	LRRC8A	9105.5	-1.2445	0.0919578	-13.5334	9.9345e-42	1.12182e-40	9q34.11
28959	TMEM176B	958.441	2.00493	0.148151	13.5331	9.97929e-42	1.12599e-40	7q36.1
22854	NTNG1	142.669	2.0262	0.149737	13.5317	1.0163e-41	1.1458e-40	1p13.3
2139	EYA2	305.779	1.92225	0.142137	13.5239	1.12959e-41	1.27252e-40	20q13.12
132430	PABPC4L	17.3149	1.63531	0.120939	13.5218	1.16294e-41	1.30907e-40	4q28.3
84417	C2orf40	83.6733	2.42499	0.179356	13.5205	1.18368e-41	1.33137e-40	2q12.2
26018	LRIG1	14543.1	-1.17858	0.0871946	-13.5167	1.24659e-41	1.40102e-40	3p14.1
100093630	SNHG8	599.631	-1.33168	0.0985492	-13.5129	1.31313e-41	1.47463e-40	4q26
79696	FAM164C	52.6978	1.47665	0.109298	13.5103	1.35983e-41	1.52588e-40	14q24.3
2990	GUSB	708.688	0.908359	0.0672354	13.5101	1.36285e-41	1.52806e-40	7q11.21
64761	PARP12	331.526	1.49574	0.110751	13.5055	1.45104e-41	1.62566e-40	7q34
6385	SDC4	1865.33	2.65206	0.196557	13.4926	1.7291e-41	1.93567e-40	20q13.12
7355	SLC35A2	392.632	0.483933	0.0358716	13.4907	1.77376e-41	1.98411e-40	Xp11.23
54876	DCAF16	908.694	-0.813515	0.0603096	-13.489	1.81612e-41	2.0299e-40	4p15.31
10570	DPYSL4	1349.92	-1.21609	0.0901668	-13.4871	1.86319e-41	2.08088e-40	10q26.3
9295	SFRS11	1988.22	0.663224	0.0491966	13.4811	2.02113e-41	2.25472e-40	1p31.1
8382	NME5	121.343	1.48348	0.110042	13.4811	2.02201e-41	2.25472e-40	5q31.2
653319	KIAA0895L	1404.85	-1.25638	0.093199	-13.4806	2.03461e-41	2.267e-40	16q22.1
3689	ITGB2	1401.81	1.78041	0.132073	13.4805	2.03824e-41	2.26928e-40	21q22.3
3151	HMGN2	3224.52	0.869159	0.0644775	13.48	2.05019e-41	2.28079e-40	1p36.11
83480	PUS3	227.529	-0.692423	0.0513837	-13.4755	2.17883e-41	2.42202e-40	11q24.2
8728	ADAM19	308.976	1.68039	0.124701	13.4754	2.18415e-41	2.42524e-40	5q33.3
130814	PQLC3	145.758	1.05096	0.0779914	13.4753	2.18513e-41	2.42524e-40	2p25.1
9957	HS3ST1	157.019	1.98915	0.147618	13.475	2.19552e-41	2.43487e-40	4p15.33
54431	DNAJC10	1320.9	0.684926	0.0508356	13.4734	2.24406e-41	2.48677e-40	2q32.1
8029	CUBN	70.27	1.60623	0.119244	13.4701	2.346e-41	2.59772e-40	10p13
2214	FCGR3A	1118.95	2.13736	0.158714	13.4667	2.45454e-41	2.7158e-40	1q23.3
8153	RND2	7183.86	-1.32171	0.0981599	-13.4649	2.51755e-41	2.78336e-40	17q21.31
4520	MTF1	437.857	0.712495	0.0529208	13.4634	2.56708e-41	2.83592e-40	1p34.3
9111	NMI	155.218	1.46636	0.108918	13.463	2.58178e-41	2.84995e-40	2q23.3
54857	GDPD2	270.246	2.05763	0.152862	13.4607	2.66267e-41	2.93697e-40	Xq13.1
151963	C3orf59	281.701	-1.28922	0.0957806	-13.4602	2.68342e-41	2.95756e-40	3q29
3956	LGALS1	2363.15	1.53288	0.113945	13.4528	2.96581e-41	3.26628e-40	22q13.1
84271	POLDIP3	3038.17	-0.67202	0.0499721	-13.4479	3.1672e-41	3.48538e-40	22q13.2
5820	PVT1	21.6579	2.00218	0.148885	13.4478	3.17197e-41	3.48795e-40	8q24.21
55858	TMEM165	768.345	0.887357	0.06599	13.4468	3.21348e-41	3.53086e-40	4q12
2124	EVI2B	280.11	1.74555	0.129817	13.4462	3.24085e-41	3.5582e-40	17q11.2
25956	SEC31B	439.733	-1.36413	0.101481	-13.4422	3.41936e-41	3.7513e-40	10q24.31
84179	MFSD7	49.338	1.59744	0.118876	13.4378	3.62933e-41	3.97859e-40	4p16.3
4920	ROR2	26.1529	2.7766	0.206635	13.4372	3.66021e-41	4.00937e-40	9q22.31
84261	FBXW9	218.874	0.924535	0.0688126	13.4355	3.7431e-41	4.09702e-40	19p13.13
65999	LRRC61	88.3581	2.3642	0.176128	13.4232	4.42415e-41	4.83874e-40	7q36.1
79713	TMEM149	129.757	1.272	0.0947919	13.4189	4.68713e-41	5.12244e-40	19q13.12
253725	FAM21C	1320.85	-0.575389	0.0428847	-13.4171	4.79981e-41	5.24157e-40	10q11.22
4481	MSR1	365.02	2.24653	0.167562	13.4071	5.492e-41	5.99287e-40	8p22
94120	SYTL3	75.5441	1.55119	0.11572	13.4047	5.67762e-41	6.19069e-40	6q25.3
8438	RAD54L	54.073	2.00516	0.149594	13.404	5.72603e-41	6.23871e-40	1p34.1
22982	DIP2C	1583.28	-0.825049	0.0615726	-13.3996	6.0772e-41	6.61626e-40	10p15.3
283487	C13orf29	28.7015	1.75965	0.131378	13.3938	6.57621e-41	7.15408e-40	13q34
5228	PGF	724.836	-2.33737	0.174535	-13.3919	6.73916e-41	7.32575e-40	14q24.3
144455	E2F7	67.3814	2.39426	0.178809	13.3901	6.90828e-41	7.50387e-40	12q21.2
6618	SNAPC2	306.304	0.931071	0.0695403	13.3889	7.01732e-41	7.61651e-40	19p13.2
23023	TMCC1	1165.87	-0.647492	0.0483846	-13.3822	7.68585e-41	8.33579e-40	3q22.1
83940	TATDN1	265.894	-0.604204	0.0451696	-13.3763	8.31327e-41	9.00941e-40	8q24.13
2194	FASN	7157.87	-1.02623	0.0767289	-13.3748	8.48855e-41	9.19239e-40	17q25.3
9588	PRDX6	3239.04	1.27695	0.0954938	13.3721	8.79979e-41	9.5222e-40	1q25.1
51296	SLC15A3	418.524	1.61291	0.120655	13.3679	9.31145e-41	1.00682e-39	11q12.2
4493	MT1E	1332.69	1.99541	0.149306	13.3646	9.73268e-41	1.05157e-39	16q13
3606	IL18	170.381	1.84342	0.138067	13.3517	1.15821e-40	1.25045e-39	11q23.1
85236	HIST1H2BK	145.999	1.36798	0.10246	13.3513	1.1645e-40	1.25629e-39	6p22.1
124045	C16orf55	181.849	0.795305	0.0595741	13.3498	1.18699e-40	1.27958e-39	16q24.3
54718	BTN2A3	11.9578	1.52582	0.114335	13.3452	1.26356e-40	1.3611e-39	6p22.2
285755	PPIL6	159.656	1.50857	0.113052	13.344	1.28447e-40	1.38257e-39	6q21
145173	B3GALTL	535.886	1.20649	0.090457	13.3377	1.39718e-40	1.50276e-39	13q12.3
140886	PABPC5	148.612	-1.84127	0.138054	-13.3373	1.40385e-40	1.5088e-39	Xq21.31
54788	DNAJB12	1097.11	-0.569435	0.0426989	-13.336	1.42842e-40	1.53405e-39	10q22.1
79932	KIAA0319L	1683.84	0.522691	0.0391965	13.3352	1.4454e-40	1.55112e-39	1p34.3
54764	ZRANB1	1241.81	-0.726829	0.0545092	-13.3341	1.46667e-40	1.57275e-39	10q26.13
54332	GDAP1	1433.4	-0.956379	0.0717278	-13.3334	1.479e-40	1.58479e-39	8q21.11
891	CCNB1	254.854	1.53338	0.115038	13.3293	1.56268e-40	1.67319e-39	5q13.2
6263	RYR3	425.188	2.61432	0.19622	13.3234	1.69135e-40	1.8096e-39	15q13.3-q14
116115	ZNF526	153.574	0.591849	0.044453	13.314	1.91867e-40	2.05128e-39	19q13.2
3109	HLA-DMB	663.366	1.88097	0.141301	13.3118	1.97724e-40	2.11231e-39	6p21.32
3656	IRAK2	111.412	1.5149	0.113859	13.3051	2.1616e-40	2.30754e-39	3p25.3
1062	CENPE	97.537	2.26388	0.17016	13.3045	2.18084e-40	2.32634e-39	4q24
2588	GALNS	358.569	0.645619	0.0485699	13.2926	2.55599e-40	2.72448e-39	16q24.3
6450	SH3BGR	284.161	1.34842	0.101468	13.2891	2.67854e-40	2.85298e-39	21q22.2
157567	ANKRD46	1368.02	-0.761072	0.0572793	-13.287	2.75277e-40	2.92985e-39	8q22.3
284161	GDPD1	227.934	-1.08543	0.0817117	-13.2836	2.88158e-40	3.06466e-39	17q22
84868	HAVCR2	460.487	1.66813	0.125631	13.2779	3.10835e-40	3.30337e-39	5q33.3
7552	ZNF711	1386.09	-1.02564	0.0772755	-13.2725	3.34427e-40	3.55145e-39	Xq21.1
3976	LIF	107.532	2.95653	0.222759	13.2723	3.34935e-40	3.5542e-39	22q12.2
22797	TFEC	93.9054	1.79024	0.134934	13.2675	3.57255e-40	3.78823e-39	7q31.2
11173	ADAMTS7	68.4477	2.00588	0.151203	13.2661	3.63862e-40	3.85542e-39	15q25.1
57178	ZMIZ1	6590.65	-0.981757	0.0740118	-13.2649	3.70086e-40	3.91846e-39	10q22.3
6877	TAF5	104.133	-0.686108	0.0517274	-13.2639	3.74757e-40	3.96497e-39	10q24.33
7220	TRPC1	378.423	-0.697596	0.0526135	-13.2589	4.00845e-40	4.23785e-39	3q23
2891	GRIA2	4219.77	-1.45846	0.110053	-13.2523	4.3771e-40	4.62416e-39	4q32.1
10395	DLC1	933.095	1.28315	0.0968658	13.2466	4.71825e-40	4.98088e-39	8p22
5345	SERPINF2	44.7576	1.59665	0.120572	13.2423	4.99898e-40	5.27334e-39	17p13.3
10556	RPP30	409.798	-0.512178	0.0386792	-13.2417	5.0399e-40	5.31256e-39	10q23.31
23318	ZCCHC11	564.836	0.743878	0.0562	13.2363	5.41756e-40	5.70644e-39	1p32.3
6275	S100A4	114.753	2.49523	0.188519	13.236	5.4369e-40	5.72259e-39	1q21.3
84343	HPS3	482.463	0.823535	0.0622324	13.2332	5.64151e-40	5.93176e-39	3q24
29842	TFCP2L1	405.585	3.26251	0.24654	13.2332	5.64394e-40	5.93176e-39	2q14.2
8635	RNASET2	1092.04	1.37815	0.104153	13.2319	5.74091e-40	6.02922e-39	6q27
92815	HIST3H2A	87.5396	-1.69919	0.128418	-13.2317	5.75469e-40	6.03925e-39	1q42.13
2643	GCH1	51.8288	1.54096	0.116494	13.2278	6.0632e-40	6.35834e-39	14q22.2
29888	STRN4	1709.62	0.651468	0.049261	13.2248	6.30815e-40	6.61035e-39	19q13.32
10413	YAP1	913.753	1.604	0.121291	13.2244	6.34431e-40	6.64336e-39	11q22.1
4647	MYO7A	194.694	1.47032	0.111193	13.2232	6.44721e-40	6.74615e-39	11q13.5
5074	PAWR	43.7368	1.78199	0.134774	13.2221	6.54437e-40	6.8428e-39	12q21.2
2535	FZD2	88.9064	1.67904	0.126993	13.2215	6.59238e-40	6.88795e-39	17q21.31
4668	NAGA	579.574	0.969464	0.0733459	13.2177	6.93536e-40	7.241e-39	22q13.2
4843	NOS2	145.681	2.62796	0.198842	13.2163	7.06445e-40	7.37039e-39	17q11.2
169792	GLIS3	542.821	1.85524	0.140434	13.2108	7.605e-40	7.92854e-39	9p24.2
81847	RNF146	1231.18	-0.472124	0.0357407	-13.2097	7.71206e-40	8.03429e-39	6q22.33
65975	STK33	281.573	1.06417	0.0805604	13.2096	7.71858e-40	8.03521e-39	11p15.4
10385	BTN2A2	222.293	1.11827	0.084672	13.2071	7.9804e-40	8.30171e-39	6p22.2
29933	GPR132	39.1388	1.6688	0.126363	13.2064	8.06304e-40	8.38157e-39	14q32.33
643866	CBLN3	34.9004	1.81559	0.137495	13.2048	8.23655e-40	8.5557e-39	14q12
157869	C8orf84	70.4146	2.39792	0.181603	13.2042	8.29466e-40	8.60978e-39	8q21.11
55512	SMPD3	603.46	-1.56316	0.118388	-13.2037	8.35271e-40	8.66373e-39	16q22.1
128338	DRAM2	491.869	0.719474	0.0544981	13.2018	8.56508e-40	8.87756e-39	1p13.3
7096	TLR1	101.782	1.70619	0.129247	13.201	8.65721e-40	8.96653e-39	4p14
64926	RASAL3	105.133	1.61051	0.122035	13.1971	9.12195e-40	9.44102e-39	19p13.12
10419	PRMT5	1518.37	-0.672331	0.0509489	-13.1962	9.22933e-40	9.54523e-39	14q11.2
27	ABL2	1145.2	-0.665894	0.0504671	-13.1946	9.4231e-40	9.73857e-39	1q25.2
8970	HIST1H2BJ	10.3088	1.84811	0.140093	13.1921	9.74814e-40	1.00672e-38	6p22.1
84079	ANKRD27	492.799	0.646514	0.0490093	13.1917	9.80076e-40	1.01142e-38	19q13.11
3691	ITGB4	1874.34	2.29443	0.173958	13.1895	1.008e-39	1.03949e-38	17q25.1
9310	ZNF235	111.057	0.769784	0.058368	13.1885	1.02243e-39	1.05361e-38	19q13.31
23191	CYFIP1	2824.39	0.954635	0.0724167	13.1825	1.10627e-39	1.13917e-38	15q11.2
25895	FAM119B	191.183	1.70292	0.1292	13.1806	1.13541e-39	1.16834e-38	12q14.1
7791	ZYX	3207.64	1.17153	0.0888877	13.1799	1.14603e-39	1.17841e-38	7q34
149473	CCDC24	126.239	1.22106	0.0927136	13.1702	1.30237e-39	1.33821e-38	1p34.1
22898	DENND3	606.648	1.15676	0.0878482	13.1677	1.34618e-39	1.38223e-38	8q24.3
284370	ZNF615	209.003	0.704303	0.05349	13.167	1.35902e-39	1.39441e-38	19q13.41
56938	ARNTL2	50.969	1.64337	0.124813	13.1666	1.36637e-39	1.40095e-38	12p11.23
65062	ALS2CR4	826.8	0.779445	0.0592123	13.1636	1.42219e-39	1.45713e-38	2q33.1
836	CASP3	678.836	0.866632	0.065848	13.1611	1.46938e-39	1.5044e-38	4q35.1
3059	HCLS1	807.356	1.611	0.122496	13.1514	1.66973e-39	1.7083e-38	3q13.33
340075	ARSI	62.5303	2.30706	0.17549	13.1464	1.78444e-39	1.82435e-38	5q32
3298	HSF2	509.297	-0.601794	0.0457799	-13.1454	1.80931e-39	1.84845e-38	6q22.31
388566	ZNF470	340.161	0.722474	0.0549752	13.1418	1.89608e-39	1.93571e-38	19q13.43
6510	SLC1A5	317.114	1.71165	0.130263	13.14	1.94171e-39	1.98088e-38	19q13.32
1289	COL5A1	344.781	2.84048	0.216194	13.1386	1.97828e-39	2.01674e-38	9q34.3
10410	IFITM3	3109.86	1.64766	0.125427	13.1365	2.0349e-39	2.07298e-38	11p15.5
10683	DLL3	4225.22	-2.38198	0.181339	-13.1355	2.06149e-39	2.09857e-38	19q13.2
84328	LZIC	301.021	0.704984	0.0536761	13.134	2.10145e-39	2.13772e-38	1p36.22
55329	MNS1	151.569	1.31869	0.100469	13.1253	2.35714e-39	2.39611e-38	15q21.3
23404	EXOSC2	522.276	-0.517616	0.0394622	-13.1167	2.64064e-39	2.68239e-38	9q34.12
79616	CCNJL	64.4792	1.54691	0.117993	13.1102	2.87929e-39	2.92273e-38	5q33.3
27071	DAPP1	23.7019	1.99734	0.152424	13.1039	3.12809e-39	3.17303e-38	4q23
5311	PKD2	638.626	0.778151	0.0593846	13.1036	3.14058e-39	3.18344e-38	4q22.1
2517	FUCA1	343.714	1.16611	0.0890007	13.1023	3.19544e-39	3.23674e-38	1p36.11
2004	ELK3	198.852	1.48468	0.113319	13.1018	3.21516e-39	3.25441e-38	12q23.1
23098	SARM1	1217.61	-0.795295	0.0607073	-13.1005	3.27213e-39	3.30972e-38	17q11.2
219902	TMEM136	833.823	-0.816666	0.0623403	-13.1001	3.28733e-39	3.32275e-38	11q23.3
57820	CCNB1IP1	754.789	-1.01577	0.0775449	-13.0992	3.32844e-39	3.36191e-38	14q11.2
196410	METTL7B	800.453	3.07227	0.234662	13.0923	3.64311e-39	3.67714e-38	12q13.2
30817	EMR2	82.6531	1.79253	0.136923	13.0915	3.68236e-39	3.71413e-38	19p13.12
122060	SLAIN1	4582.63	-1.24921	0.0954396	-13.089	3.80593e-39	3.83606e-38	13q22.3
114044	MCM3APAS	64.3246	-1.30635	0.0998357	-13.085	4.00946e-39	4.03834e-38	21q22.3
8776	MTMR1	1093.69	-0.58574	0.0447705	-13.0832	4.10898e-39	4.13566e-38	Xq28
6051	RNPEP	651.859	0.705588	0.0539314	13.0831	4.11479e-39	4.13858e-38	1q32.1
6585	SLIT1	6642.08	-1.9819	0.151506	-13.0813	4.21038e-39	4.23174e-38	10q24.1
84450	ZNF512	1418.15	-0.494249	0.037783	-13.0813	4.21451e-39	4.23291e-38	2p23.3
127700	OSCP1	152.971	1.08767	0.0831549	13.08	4.28402e-39	4.2997e-38	1p34.3
84314	TMEM107	220.626	0.837461	0.064052	13.0747	4.59393e-39	4.6075e-38	17p13.1
9903	KLHL21	1043.8	0.864173	0.066122	13.0694	4.92644e-39	4.93752e-38	1p36.31
54867	TMEM214	969.699	0.47648	0.0364675	13.0659	5.15962e-39	5.16759e-38	2p23.3
58528	RRAGD	1829.22	-0.843071	0.0645537	-13.06	5.57319e-39	5.57789e-38	6q15
26031	OSBPL3	605.114	1.47751	0.1132	13.0522	6.17058e-39	6.17144e-38	7p15.3
2786	GNG4	1943.92	-1.38462	0.106085	-13.0521	6.18398e-39	6.18052e-38	1q42.3
29978	UBQLN2	1923.56	-0.564481	0.0432578	-13.0492	6.42073e-39	6.41263e-38	Xp11.21
1404	HAPLN1	818.187	-2.13893	0.163927	-13.048	6.52226e-39	6.50948e-38	5q14.3
399726	C10orf114	58.8365	1.59197	0.12204	13.0446	6.81729e-39	6.79917e-38	10p12.31
10168	ZNF197	566.803	-0.51556	0.0395259	-13.0436	6.90972e-39	6.88655e-38	3p21.31
117854	TRIM6	37.6383	1.74706	0.133948	13.0428	6.98234e-39	6.95406e-38	11p15.4
151195	CCNYL1	332.876	0.659439	0.0505859	13.036	7.63497e-39	7.59874e-38	2q33.3
54834	GDAP2	146.59	0.667308	0.0511968	13.0342	7.82125e-39	7.77871e-38	1p12
54440	SASH3	260.464	1.62866	0.124974	13.032	8.0447e-39	7.99537e-38	Xq26.1
374383	DKFZp686O24166	198.465	-1.83982	0.141248	-13.0255	8.75887e-39	8.69909e-38	11p15.1
115761	ARL11	32.6956	1.56578	0.120231	13.0231	9.03843e-39	8.9705e-38	13q14.2
223082	ZNRF2	179.048	0.9548	0.0733768	13.0123	1.04163e-38	1.03308e-37	7p14.3
163786	SASS6	77.6577	0.787595	0.0605313	13.0114	1.05444e-38	1.04506e-37	1p21.2
92610	TIFA	80.2698	1.26946	0.0975736	13.0103	1.06964e-38	1.05939e-37	4q25
2959	GTF2B	373.373	0.442773	0.0340339	13.0097	1.07695e-38	1.06589e-37	1p22.2
80207	OPA3	390.01	0.63181	0.0485764	13.0065	1.12341e-38	1.1111e-37	19q13.32
1454	CSNK1E	4554.52	-0.818567	0.0629434	-13.0048	1.14888e-38	1.1355e-37	22q13.1
10723	SLC12A7	586.272	1.17159	0.0901445	12.9968	1.27549e-38	1.25977e-37	5p15.33
199953	TMEM201	597.375	0.751783	0.0578733	12.9901	1.39155e-38	1.37345e-37	1p36.22
57325	CSRP2BP	896.388	-0.390395	0.030056	-12.9889	1.41406e-38	1.3947e-37	20p11.23
92675	DTD1	1137.54	-0.651073	0.0501369	-12.9859	1.47103e-38	1.44988e-37	20p11.23
9208	LRRFIP1	935.533	0.615813	0.0474349	12.9823	1.54239e-38	1.51917e-37	2q37.3
388327	C17orf100	192.392	-0.777492	0.0599268	-12.974	1.71762e-38	1.69059e-37	17p13.1
129804	FBLN7	120.105	2.16298	0.166719	12.9738	1.72251e-38	1.69317e-37	2q13-q14.1
284403	WDR62	106.835	2.06312	0.159022	12.9738	1.72261e-38	1.69317e-37	19q13.12
6229	RPS24	11098.3	-1.06615	0.0821782	-12.9737	1.726e-38	1.69533e-37	10q22.3
147948	ZNF582	69.497	0.645399	0.0497475	12.9735	1.72953e-38	1.69763e-37	19q13.43
4650	MYO9B	2588.13	0.784695	0.0604974	12.9707	1.79328e-38	1.75889e-37	19p13.11
9697	TRAM2	335.089	1.17146	0.0903164	12.9707	1.79441e-38	1.75889e-37	6p12.2
253959	RALGAPA1	800.303	-0.722854	0.0557308	-12.9705	1.79945e-38	1.76262e-37	14q13.2
143689	PIWIL4	46.6931	2.01543	0.1554	12.9693	1.82685e-38	1.78823e-37	11q21
963	CD53	611.524	1.5565	0.120059	12.9644	1.94666e-38	1.9042e-37	1p13.3
147081	C17orf69	151.557	-0.838618	0.0646914	-12.9634	1.974e-38	1.92962e-37	17q21.31
51182	HSPA14	385.284	-0.4724	0.036443	-12.9627	1.99095e-38	1.94485e-37	10p13
118812	MORN4	597.789	-0.773243	0.059656	-12.9617	2.01736e-38	1.96931e-37	10q24.2
55719	FAM178A	1342.01	-0.640141	0.0493948	-12.9597	2.07039e-38	2.01969e-37	10q24.31
2746	GLUD1	8755.61	-0.977653	0.0754398	-12.9594	2.07888e-38	2.02659e-37	10q23.2
57835	SLC4A5	195.545	-1.1893	0.0917902	-12.9568	2.1516e-38	2.09605e-37	2p13.1
222389	BEND7	307.245	-0.836714	0.064585	-12.9552	2.19466e-38	2.13654e-37	10p13
90271	C10orf75	517.147	-1.34135	0.10354	-12.9549	2.20334e-38	2.14352e-37	10q24.31
4129	MAOB	3416.93	2.52098	0.194664	12.9504	2.33666e-38	2.27167e-37	Xp11.3
6119	RPA3	188.208	0.825987	0.063806	12.9453	2.49809e-38	2.42696e-37	7p21.3
9528	TMEM59	3228.53	0.692407	0.0534953	12.9433	2.56337e-38	2.48868e-37	1p32.3
84864	MINA	483.369	1.32781	0.102622	12.9388	2.7177e-38	2.63672e-37	3q11.2
79134	TMEM185B	219.663	1.27521	0.0985573	12.9388	2.72e-38	2.63716e-37	2q14.2
83440	ADPGK	569.84	0.596511	0.0461357	12.9295	3.06845e-38	2.97298e-37	15q24.1
81669	CCNL2	1725.72	1.13182	0.0875424	12.9288	3.09754e-38	2.99913e-37	1p36.33
3683	ITGAL	155.941	1.9542	0.151178	12.9265	3.19216e-38	3.08864e-37	16p11.2
10671	DCTN6	1061.34	-0.483895	0.0374429	-12.9235	3.31509e-38	3.20541e-37	8p12
7733	ZNF180	137.78	0.702445	0.0543547	12.9233	3.32358e-38	3.21144e-37	19q13.31
64866	CDCP1	71.339	1.94121	0.150233	12.9213	3.41311e-38	3.29572e-37	3p21.31
51095	TRNT1	356.366	-0.485596	0.0375817	-12.9211	3.4228e-38	3.30284e-37	3p26.2
10186	LHFP	1400.88	1.2109	0.0937445	12.917	3.60842e-38	3.4796e-37	13q13.3-q14.11
7040	TGFB1	763.788	1.26954	0.0982946	12.9156	3.67348e-38	3.5377e-37	19q13.2
83482	SCRT1	760.56	-2.56501	0.198597	-12.9156	3.67364e-38	3.5377e-37	8q24.3
84240	ZCCHC9	186.319	0.563742	0.0436509	12.9148	3.71402e-38	3.57418e-37	5q14.1
400410	ST20	41.7507	1.43022	0.110748	12.9142	3.74252e-38	3.59918e-37	15q25.1
284086	NEK8	51.0816	0.915781	0.0709367	12.9098	3.96168e-38	3.80738e-37	17q11.2
11262	SP140	33.6492	1.55502	0.120457	12.9093	3.99027e-38	3.83227e-37	2q37.1
79178	THTPA	897.913	-0.666224	0.0516532	-12.898	4.61851e-38	4.43265e-37	14q11.2
147658	ZNF534	20.7745	-1.09095	0.0846254	-12.8915	5.02632e-38	4.8208e-37	19q13.41
84688	C9orf24	118.993	3.24882	0.252081	12.888	5.25925e-38	5.04082e-37	9p13.3
726	CAPN5	1367.78	1.21583	0.0943805	12.8822	5.66759e-38	5.42855e-37	11q13.5
113277	TMEM106A	53.2296	1.51488	0.117629	12.8785	5.94586e-38	5.69126e-37	17q21.31
9567	GTPBP1	1976.88	-0.561898	0.0436387	-12.8762	6.13134e-38	5.86487e-37	22q13.1
10008	KCNE3	72.4346	1.53433	0.119192	12.8728	6.40337e-38	6.12097e-37	11q13.4
91039	DPP9	886.447	0.580868	0.0451415	12.8677	6.83884e-38	6.53286e-37	19p13.3
81610	FAM83D	56.3842	1.99243	0.154885	12.8639	7.1854e-38	6.85932e-37	20q11.23
2622	GAS8	486.461	0.776311	0.0603623	12.8609	7.47416e-38	7.1302e-37	16q24.3
112616	CMTM7	103.159	1.61475	0.125572	12.8592	7.63965e-38	7.2832e-37	3p22.3
9868	TOMM70A	1785.21	-0.511268	0.0397593	-12.8591	7.64818e-38	7.28646e-37	3q12.2
7477	WNT7B	687.036	-2.48976	0.193633	-12.8582	7.73909e-38	7.36815e-37	22q13.31
54809	SAMD9	302.648	1.6024	0.124628	12.8574	7.81296e-38	7.43352e-37	7q21.2
22983	MAST1	1143.09	-1.60395	0.124752	-12.8571	7.84927e-38	7.46309e-37	19p13.13
55844	PPP2R2D	538.83	-0.602731	0.0468848	-12.8556	8.00264e-38	7.60384e-37	10q26.3
10128	LRPPRC	3203.81	-0.563927	0.0438704	-12.8544	8.12545e-38	7.71539e-37	2p21
219539	YPEL4	434.387	-1.67141	0.130048	-12.8523	8.35116e-38	7.92443e-37	11q12.1
151056	PLB1	79.1986	1.51508	0.117886	12.8521	8.36846e-38	7.93557e-37	2p23.2
16	AARS	6491.98	-0.498114	0.0387653	-12.8495	8.65996e-38	8.20653e-37	16q22.1
55220	KLHDC8A	1078.87	1.97372	0.153625	12.8476	8.86757e-38	8.3977e-37	1q32.1
4998	ORC1L	31.4429	2.11446	0.164587	12.8471	8.93048e-38	8.45166e-37	1p32.3
159195	USP54	3630.23	-1.16306	0.0905523	-12.8441	9.28184e-38	8.77835e-37	10q22.2
6230	RPS25	6219.07	-0.900799	0.0701728	-12.8369	1.01914e-37	9.63216e-37	11q23.3
29101	SSU72	1603.72	0.623588	0.04858	12.8363	1.0266e-37	9.69629e-37	1p36.33
2348	FOLR1	45.1904	2.40445	0.187327	12.8356	1.03589e-37	9.77754e-37	11q13.4
10123	ARL4C	1310.52	1.42823	0.11131	12.8311	1.09785e-37	1.03555e-36	2q37.1
6207	RPS13	5844.28	-0.972371	0.0757841	-12.8308	1.10213e-37	1.0389e-36	11p15.1
22929	SEPHS1	1229.2	-0.577957	0.0450473	-12.83	1.11361e-37	1.04903e-36	10p13
7251	TSG101	1373.67	-0.449364	0.0350264	-12.8293	1.12393e-37	1.05805e-36	11p15.1
163175	LGI4	856.232	2.1332	0.166302	12.8273	1.15324e-37	1.08493e-36	c(\19q13.12\", \"19q13.11\")"
10969	EBNA1BP2	831.946	0.566058	0.0441338	12.826	1.17317e-37	1.10295e-36	1p34.2
4939	OAS2	466.446	2.00615	0.156432	12.8244	1.19696e-37	1.12458e-36	12q24.13
25903	OLFML2B	215.984	1.80416	0.140739	12.8192	1.27969e-37	1.20151e-36	1q23.3
3422	IDI1	2149.77	-0.975855	0.0761432	-12.816	1.33326e-37	1.25098e-36	10p15.3
5830	PEX5	2065.5	-0.452656	0.0353499	-12.805	1.53695e-37	1.44115e-36	12p13.31
55210	ATAD3A	587.264	0.820799	0.0641031	12.8043	1.55032e-37	1.45273e-36	1p36.33
5792	PTPRF	3012.87	1.02102	0.079783	12.7975	1.69418e-37	1.5865e-36	1p34.2
283897	C16orf54	16.3797	1.69549	0.132489	12.7973	1.6983e-37	1.58932e-36	16p11.2
79171	RBM42	1183.34	0.847206	0.0662077	12.7962	1.72224e-37	1.61066e-36	19q13.12
81603	TRIM8	2918.78	-0.726436	0.0567827	-12.7933	1.78786e-37	1.67093e-36	10q24.32
54494	C11orf71	433.734	-0.703397	0.0549882	-12.7918	1.82248e-37	1.70217e-36	11q23.2
10797	MTHFD2	1781.66	-1.56576	0.122414	-12.7907	1.84745e-37	1.72437e-36	2p13.1
3108	HLA-DMA	684.858	1.78445	0.139569	12.7854	1.9786e-37	1.84557e-36	6p21.32
51225	ABI3	256.489	1.5713	0.122902	12.785	1.98899e-37	1.85405e-36	17q21.32
56478	EIF4ENIF1	844.626	-0.4667	0.0365088	-12.7832	2.03503e-37	1.89573e-36	22q12.2
2736	GLI2	174.727	1.52106	0.119006	12.7813	2.08432e-37	1.94037e-36	2q14.2
10389	SCML2	93.7911	-1.26525	0.0989942	-12.7811	2.09157e-37	1.94585e-36	Xp22.13
29075	HSPC072	34.4538	-1.39279	0.108979	-12.7804	2.11068e-37	1.96236e-36	20p11.23
59269	HIVEP3	187.204	1.27681	0.099945	12.7751	2.25834e-37	2.09807e-36	1p34.2
220136	CCDC11	49.3563	1.83586	0.143707	12.7751	2.2596e-37	2.09807e-36	18q21.1
11329	STK38	480.818	0.692582	0.0542208	12.7734	2.30987e-37	2.14335e-36	6p21.31
64897	C12orf43	407.649	-0.470479	0.0368416	-12.7703	2.4023e-37	2.22768e-36	12q24.31
64431	ACTR6	748.836	-0.394185	0.0308698	-12.7693	2.43399e-37	2.25559e-36	12q23.1
9204	ZMYM6	373.817	0.437598	0.0342708	12.7688	2.44818e-37	2.26727e-36	1p34.3
2217	FCGRT	1892.96	1.07719	0.084381	12.7658	2.54464e-37	2.35507e-36	19q13.33
5891	RAGE	167.431	1.07514	0.0842513	12.7611	2.70351e-37	2.49904e-36	14q32.31
23344	ESYT1	968.192	0.792797	0.0621261	12.7611	2.7037e-37	2.49904e-36	12q13.2
387338	NSUN4	323.148	0.566752	0.0444208	12.7587	2.78845e-37	2.5757e-36	1p33
90313	TP53I13	346.713	1.10123	0.086316	12.7582	2.80761e-37	2.59172e-36	17q11.2
55081	IFT57	553.358	0.725102	0.0568438	12.756	2.88471e-37	2.66117e-36	3q13.12-q13.13
57763	ANKRA2	368.08	-0.501024	0.039284	-12.7539	2.96543e-37	2.73387e-36	5q13.2
399744	LOC399744	199.793	-1.05586	0.0828195	-12.7489	3.16139e-37	2.91265e-36	10p11.1
2121	EVC	215.152	1.87724	0.14726	12.7478	3.20699e-37	2.95275e-36	4p16.2
284306	ZNF547	75.4242	0.789488	0.0619753	12.7387	3.60136e-37	3.31207e-36	19q13.43
3931	LCAT	914.43	-1.42987	0.112246	-12.7387	3.60189e-37	3.31207e-36	16q22.1
57595	PDZD4	6503.11	-1.33954	0.105163	-12.7378	3.64735e-37	3.35171e-36	Xq28
8567	MADD	2804.76	-0.80796	0.0634649	-12.7308	3.98614e-37	3.66068e-36	11p11.2
7625	ZNF74	516.658	-0.852003	0.0669284	-12.7301	4.02422e-37	3.69327e-36	22q11.21
84219	WDR24	562.209	-0.669903	0.0526265	-12.7294	4.06074e-37	3.72439e-36	16p13.3
7026	NR2F2	394.539	1.69358	0.133059	12.7281	4.13022e-37	3.78569e-36	15q26.2
58505	OSTC	524.753	0.706192	0.0554953	12.7252	4.28154e-37	3.92185e-36	4q25
147947	ZNF542	433.035	0.675635	0.0531041	12.7228	4.41537e-37	4.04136e-36	19q13.43
158787	RIBC1	68.5753	1.90884	0.150033	12.7228	4.41767e-37	4.04136e-36	Xp11.22
80153	EDC3	916.687	-0.555397	0.0436665	-12.7191	4.63334e-37	4.23595e-36	15q24.1
1827	RCAN1	2167.76	1.02775	0.0808124	12.7178	4.71042e-37	4.30365e-36	21q22.12
1036	CDO1	1143.9	1.19984	0.0943587	12.7158	4.83446e-37	4.41416e-36	5q22.3
83874	TBC1D10A	925.656	-1.41435	0.111326	-12.7047	5.57156e-37	5.08391e-36	22q12.2
1441	CSF3R	286.516	1.58948	0.125134	12.7022	5.74695e-37	5.2406e-36	1p34.3
57456	KIAA1143	1015.94	-0.540751	0.0425788	-12.7	5.91184e-37	5.38751e-36	3p21.31
81539	SLC38A1	5026.82	-1.39672	0.109988	-12.6988	6.00261e-37	5.46675e-36	12q13.11
7417	VDAC2	1398.91	-0.752166	0.0592414	-12.6966	6.17265e-37	5.61802e-36	10q22.2
84296	GINS4	73.4888	1.25331	0.0987129	12.6965	6.1821e-37	5.62303e-36	8p11.21
9518	GDF15	81.6562	2.95386	0.232699	12.6939	6.3905e-37	5.80888e-36	19p13.11
8569	MKNK1	393.879	0.940118	0.0740979	12.6875	6.93484e-37	6.29966e-36	1p33
11022	TDRKH	431.272	-0.862245	0.0679616	-12.6872	6.95948e-37	6.31802e-36	1q21.3
25937	WWTR1	419.765	1.86674	0.147169	12.6844	7.2198e-37	6.55018e-36	3q25.1
339324	ZNF260	599.353	0.674662	0.0531947	12.6829	7.35802e-37	6.67133e-36	19q13.12
1031	CDKN2C	704.945	1.69005	0.133256	12.6828	7.36974e-37	6.67771e-36	1p32.3
23174	ZCCHC14	1626.54	-0.633814	0.049984	-12.6803	7.60038e-37	6.88232e-36	16q24.2
29785	CYP2S1	25.7804	1.55122	0.122344	12.6792	7.7127e-37	6.97961e-36	19q13.2
10153	CEBPZ	1188.94	-0.50124	0.0395413	-12.6764	7.9949e-37	7.23039e-36	2p22.2
3897	L1CAM	2936.01	-2.50371	0.197516	-12.676	8.03453e-37	7.26163e-36	Xq28
116442	RAB39B	540.523	-0.597952	0.0471795	-12.674	8.24214e-37	7.43992e-36	Xq28
157695	C8orf42	542.234	-0.861324	0.0679601	-12.674	8.24223e-37	7.43992e-36	8p23.3
728643	LOC728643	64.9748	-0.779857	0.0615375	-12.6729	8.35956e-37	7.54105e-36	10q11.22
124637	CYB5D1	496.73	0.807874	0.0637579	12.671	8.5649e-37	7.7214e-36	17p13.1
163126	EID2	289.484	0.667938	0.0527231	12.6688	8.80569e-37	7.93347e-36	19q13.2
51337	C8orf55	598.326	-0.635207	0.0501452	-12.6673	8.97054e-37	8.07688e-36	8q24.3
9095	TBX19	30.3513	1.0669	0.084271	12.6604	9.80391e-37	8.82166e-36	1q24.2
348013	FAM70B	27.9171	1.70341	0.134612	12.6542	1.06055e-36	9.53697e-36	13q34
284759	SIRPB2	57.1964	1.68793	0.133441	12.6493	1.12905e-36	1.01465e-35	20p13
51617	HMP19	5694.63	-2.18016	0.172417	-12.6447	1.19697e-36	1.07501e-35	5q35.2
123803	NTAN1	185.623	0.815798	0.0645357	12.641	1.25397e-36	1.1255e-35	16p13.11
534	ATP6V1G2	2669.49	-1.54579	0.122338	-12.6354	1.34711e-36	1.20834e-35	6p21.33
23336	SYNM	2476.43	1.55191	0.122841	12.6335	1.38018e-36	1.23721e-35	15q26.3
3488	IGFBP5	8365.89	1.93311	0.153072	12.6288	1.46465e-36	1.31212e-35	2q35
257236	CCDC96	89.9036	1.33767	0.105936	12.6272	1.49437e-36	1.3379e-35	4p16.1
84312	BRMS1L	458.704	-0.698934	0.0553527	-12.6269	1.50045e-36	1.3425e-35	14q13.2
22902	RUFY3	4552.24	-0.700612	0.0554944	-12.6249	1.53905e-36	1.37617e-35	4q13.3
55911	APOB48R	168.5	1.58091	0.125247	12.6223	1.5901e-36	1.42093e-35	16p12.1
9056	SLC7A7	242.159	1.50682	0.119433	12.6164	1.71441e-36	1.53105e-35	14q11.2
10522	DEAF1	2367.82	-0.890154	0.0705579	-12.6159	1.72493e-36	1.53948e-35	11p15.5
57689	LRRC4C	823.637	-1.16146	0.0920827	-12.6132	1.78645e-36	1.5934e-35	11p12
695	BTK	139.786	1.55089	0.123011	12.6077	1.91493e-36	1.70692e-35	Xq22.1
147645	VSIG10L	41.3428	1.41286	0.112083	12.6054	1.9706e-36	1.75545e-35	19q13.41
9702	CEP57	757.922	-0.622515	0.0493892	-12.6043	2.00021e-36	1.78071e-35	11q21
1788	DNMT3A	290.215	0.758827	0.0602264	12.5996	2.12287e-36	1.88873e-35	2p23.3
29998	GLTSCR1	264.306	0.726616	0.057686	12.596	2.21992e-36	1.97385e-35	19q13.33
6505	SLC1A1	1012.08	-1.60285	0.127253	-12.5958	2.2278e-36	1.97962e-35	9p24.2
60487	TRMT11	306.495	-0.552028	0.0438438	-12.5908	2.37294e-36	2.10728e-35	6q22.32
642280	ZNF876P	23.1897	-1.25477	0.0996803	-12.588	2.45887e-36	2.18223e-35	4p16.3
6185	RPN2	3991.71	0.625122	0.049664	12.587	2.48948e-36	2.20802e-35	20q11.23
54947	LPCAT2	380.071	1.68995	0.134299	12.5835	2.60178e-36	2.30619e-35	16q12.2
3684	ITGAM	257.101	1.6057	0.127635	12.5804	2.70551e-36	2.39665e-35	16p11.2
80008	TMEM156	48.3871	1.75452	0.139498	12.5773	2.8136e-36	2.49085e-35	4p14
182	JAG1	1216.56	1.33262	0.105986	12.5736	2.94992e-36	2.60991e-35	20p12.2
51082	POLR1D	608.63	0.597331	0.0475094	12.5729	2.97592e-36	2.63128e-35	13q12.2
51665	ASB1	1251.72	-0.765102	0.0608635	-12.5708	3.05624e-36	2.70063e-35	2q37.3
254827	NAALADL2	39.5203	1.11005	0.0883331	12.5667	3.22014e-36	2.84369e-35	3q26.31
344	APOC2	579.731	2.05352	0.163416	12.5662	3.24054e-36	2.85994e-35	19q13.32
29950	SERTAD1	223.754	1.30718	0.104091	12.558	3.59426e-36	3.17015e-35	19q13.2
57480	PLEKHG1	593.717	1.20325	0.0958493	12.5535	3.80099e-36	3.35042e-35	6q25.1
30851	TAX1BP3	1301.6	0.950161	0.0757084	12.5503	3.96161e-36	3.48984e-35	17p13.2
55592	GOLGA2B	55.7368	1.71341	0.136524	12.5502	3.96447e-36	3.4902e-35	12q23.1
2827	GPR3	72.1269	1.56564	0.12479	12.5462	4.16971e-36	3.66862e-35	1p36.11
54518	APBB1IP	466.182	1.66794	0.132953	12.5453	4.21623e-36	3.70661e-35	10p12.1
8542	APOL1	304.527	1.75841	0.140165	12.5453	4.21809e-36	3.70661e-35	22q12.3
51302	CYP39A1	29.4622	1.77406	0.141435	12.5433	4.32563e-36	3.79878e-35	6p12.3
2894	GRID1	1114.46	-1.21691	0.0970236	-12.5424	4.37516e-36	3.83991e-35	10q23.1-q23.2
9736	USP34	3056.39	-0.585281	0.0466713	-12.5405	4.48128e-36	3.93063e-35	2p15
64757	MOSC1	534.595	-0.92179	0.07351	-12.5396	4.53012e-36	3.97103e-35	1q41
6788	STK3	164.348	0.747762	0.0596442	12.537	4.68169e-36	4.10137e-35	8q22.2
49856	WDR8	357.631	0.648879	0.0517736	12.533	4.92667e-36	4.31333e-35	1p36.32
577	BAI3	1369.04	-1.22119	0.0974452	-12.5321	4.98419e-36	4.36101e-35	6q12-q13
79033	ERI3	1342.04	0.664311	0.0530137	12.5309	5.05665e-36	4.4217e-35	1p34.1
3937	LCP2	260.264	1.40583	0.112246	12.5246	5.47508e-36	4.78465e-35	5q35.1
23271	CAMSAP1L1	3255.36	-0.772166	0.0616526	-12.5245	5.48591e-36	4.79119e-35	1q32.1
440574	C1orf151	645.543	0.817963	0.0653543	12.5158	6.11623e-36	5.33842e-35	1p36.13
81578	COL21A1	68.0987	2.74979	0.219709	12.5156	6.13221e-36	5.34909e-35	c(\6p12.1\", \"6p12.3-p11.2\")"
84502	JPH4	2839.54	-1.6946	0.135406	-12.515	6.18461e-36	5.39149e-35	14q11.2
79876	UBA5	1042.43	-0.38202	0.0305306	-12.5127	6.36287e-36	5.54351e-35	3q22.1
11035	RIPK3	29.7263	1.49638	0.119612	12.5103	6.55713e-36	5.70926e-35	14q12
9341	VAMP3	1810.92	0.846196	0.0676404	12.5102	6.56427e-36	5.712e-35	1p36.23
10859	LILRB1	131.691	1.73512	0.138735	12.5068	6.85534e-36	5.96164e-35	19q13.42
84545	MRPL43	1080.34	-0.719732	0.05756	-12.504	7.09572e-36	6.16692e-35	10q24.31
11238	CA5B	300.654	1.12711	0.0901607	12.5011	7.3603e-36	6.39297e-35	Xp22.2
967	CD63	8974.24	1.01524	0.0812174	12.5003	7.43736e-36	6.45598e-35	12q13.2
3673	ITGA2	248.351	1.88365	0.150723	12.4974	7.70927e-36	6.68793e-35	5q11.2
117177	RAB3IP	2859.81	-1.32959	0.106393	-12.497	7.75459e-36	6.72316e-35	12q15
395	ARHGAP6	151.706	1.42088	0.113719	12.4947	7.97699e-36	6.91177e-35	Xp22.2
148789	B3GALNT2	341.507	0.725297	0.0580557	12.4931	8.1389e-36	7.04778e-35	1q42.3
284613	CYB561D1	272.96	0.773815	0.061945	12.492	8.2586e-36	7.14709e-35	1p13.3
2203	FBP1	72.5071	1.88568	0.150955	12.4917	8.2851e-36	7.16568e-35	9q22.32
5536	PPP5C	1205.07	0.613647	0.0491386	12.4881	8.67277e-36	7.49643e-35	19q13.32
51136	RNFT1	170.939	0.768085	0.0615077	12.4876	8.72208e-36	7.53448e-35	17q23.1
79697	C14orf169	98.5546	1.19808	0.0959523	12.4862	8.88444e-36	7.67009e-35	14q24.3
6734	SRPR	1222.55	0.632822	0.0506852	12.4853	8.97598e-36	7.74443e-35	11q24.2
1762	DMWD	918.654	0.68384	0.0547756	12.4844	9.08177e-36	7.83097e-35	19q13.32
57662	KIAA1543	382.142	-1.74377	0.13968	-12.484	9.12433e-36	7.86291e-35	19p13.2
738	C11orf2	3108.22	-0.842363	0.0674774	-12.4836	9.17079e-36	7.89817e-35	11q13.1
11127	KIF3A	1949.17	-0.932787	0.074722	-12.4834	9.19447e-36	7.91379e-35	5q31.1
202243	CCDC125	141.242	1.03244	0.082721	12.481	9.47965e-36	8.15433e-35	5q13.2
2048	EPHB2	486.679	1.51053	0.121043	12.4792	9.69052e-36	8.33069e-35	1p36.12
56062	KLHL4	337.506	2.03618	0.163175	12.4785	9.77819e-36	8.401e-35	Xq21.31
55837	EAPP	717.707	-0.499038	0.0400056	-12.4742	1.03214e-35	8.86239e-35	14q13.1
87	ACTN1	2033.43	1.67355	0.134162	12.4742	1.03289e-35	8.86343e-35	c(\14q24.1\", \"14q22-q24\")"
2697	GJA1	10415.9	1.99449	0.159915	12.4721	1.05933e-35	9.08492e-35	6q22.31
9755	TBKBP1	930.911	-0.864878	0.0693503	-12.4711	1.07286e-35	9.19542e-35	17q21.32
81624	DIAPH3	62.4638	1.50072	0.120386	12.4659	1.14542e-35	9.8114e-35	13q21.2
440435	GPR179	103.499	-1.9924	0.159859	-12.4635	1.1806e-35	1.01067e-34	17q12
165140	OXER1	17.7177	1.67365	0.134285	12.4634	1.18245e-35	1.01164e-34	2p21
196527	ANO6	1277.99	1.15021	0.0923056	12.4609	1.2194e-35	1.04263e-34	12q12
3696	ITGB8	4662.49	1.28898	0.103468	12.4577	1.26981e-35	1.08508e-34	7p21.1
397	ARHGDIB	1189.22	1.2303	0.09876	12.4575	1.2733e-35	1.08741e-34	12p12.3
2207	FCER1G	393.207	1.64011	0.131668	12.4564	1.29007e-35	1.10108e-34	1q23.3
9811	KIAA0427	2397.65	-0.79242	0.0636182	-12.4559	1.29937e-35	1.10835e-34	18q21.1
5998	RGS3	457.211	1.17492	0.0943341	12.4549	1.31559e-35	1.12151e-34	9q32
8638	OASL	70.4352	2.49255	0.200199	12.4504	1.392e-35	1.18594e-34	12q24.31
11027	LILRA2	97.7126	1.81436	0.145779	12.446	1.47087e-35	1.25239e-34	19q13.42
9559	VPS26A	938.686	-0.499966	0.0401782	-12.4437	1.51328e-35	1.28774e-34	10q22.1
89796	NAV1	5021.12	-0.978564	0.0786793	-12.4374	1.63802e-35	1.39305e-34	1q32.1
219347	LOC219347	173.048	-0.975408	0.0784339	-12.436	1.66538e-35	1.41548e-34	10q22.3
8073	PTP4A2	1604.4	0.828143	0.0666012	12.4343	1.70134e-35	1.44518e-34	1p35.2
345630	FBLL1	420.467	-1.6663	0.134064	-12.4291	1.8156e-35	1.54132e-34	5q34
8556	CDC14A	107.178	0.897205	0.0721954	12.4275	1.85442e-35	1.57333e-34	1p21.2
51035	UBXN1	3081.44	-0.932851	0.0750684	-12.4267	1.87269e-35	1.58789e-34	11q12.3
79958	DENND1C	71.765	1.50696	0.12131	12.4223	1.97692e-35	1.67527e-34	19p13.3
51421	AMOTL2	2449.27	-1.21938	0.0981756	-12.4204	2.02573e-35	1.71562e-34	3q22.2
5777	PTPN6	318.228	1.4473	0.116552	12.4176	2.09669e-35	1.77466e-34	12p13.31
57685	CACHD1	676.603	1.09515	0.0882074	12.4157	2.14888e-35	1.81749e-34	1p31.3
85449	KIAA1755	1318.03	-1.25207	0.100847	-12.4156	2.14984e-35	1.81749e-34	20q11.23
5771	PTPN2	208.192	0.635611	0.0511969	12.415	2.16598e-35	1.83005e-34	18p11.21
83538	TTC25	69.17	1.39861	0.112661	12.4143	2.18696e-35	1.84668e-34	17q21.2
57504	MTA3	1403.05	-0.63556	0.0512071	-12.4115	2.26249e-35	1.90933e-34	2p21
3783	KCNN4	38.8488	2.18097	0.175728	12.411	2.27746e-35	1.92083e-34	19q13.31
5239	PGM5	221.402	1.52043	0.122509	12.4108	2.28439e-35	1.92553e-34	9q21.11
114883	OSBPL9	736.557	0.89638	0.0722345	12.4093	2.32654e-35	1.9599e-34	1p32.3
3964	LGALS8	285.669	0.955173	0.0770255	12.4007	2.58932e-35	2.17998e-34	1q43
54537	FAM35A	392.024	-0.543216	0.0438216	-12.3961	2.74402e-35	2.30886e-34	10q23.2
10724	MGEA5	4183.19	-0.628677	0.0507304	-12.3925	2.86873e-35	2.41238e-34	10q24.32
51706	CYB5R1	928.641	1.08138	0.0872689	12.3914	2.90974e-35	2.44542e-34	1q32.1
10861	SLC26A1	66.0521	-1.30297	0.10516	-12.3904	2.9467e-35	2.47502e-34	4p16.3
5341	PLEK	266.567	1.68103	0.135703	12.3876	3.05132e-35	2.56138e-34	2p14
2050	EPHB4	407.918	1.1071	0.08939	12.3851	3.14647e-35	2.6397e-34	7q22.1
89890	KBTBD6	1086.33	-0.713948	0.0576502	-12.3842	3.18439e-35	2.66994e-34	13q14.11
80025	PANK2	380.191	0.508488	0.0410732	12.38	3.35134e-35	2.80827e-34	20p13
7748	ZNF195	451.329	-0.631941	0.0510515	-12.3785	3.41739e-35	2.86194e-34	11p15.4
200403	VWA3B	61.9131	2.3452	0.189474	12.3774	3.46251e-35	2.89802e-34	2q11.2
3122	HLA-DRA	5566.68	2.16106	0.17465	12.3737	3.62815e-35	3.03488e-34	6p21.32
84888	SPPL2A	336.263	0.854624	0.06909	12.3697	3.81207e-35	3.18686e-34	15q21.2
90853	SPOCD1	448.702	3.33208	0.269387	12.3691	3.83915e-35	3.20761e-34	1p35.2
200014	CC2D1B	594.844	0.747852	0.0604748	12.3663	3.97491e-35	3.31909e-34	1p32.3
5379	PMS2L1	257.891	0.598729	0.0484183	12.3658	4.00441e-35	3.34177e-34	7q22.1
1653	DDX1	2542.46	-0.358442	0.028992	-12.3635	4.1193e-35	3.43564e-34	2p24.3
4302	MLLT6	4571.31	-0.560032	0.0453071	-12.3608	4.25873e-35	3.54985e-34	17q12
9927	MFN2	2503.29	0.594114	0.0480968	12.3524	4.72511e-35	3.9363e-34	1p36.22
717	C2	292.88	1.97504	0.159946	12.3481	4.98462e-35	4.15006e-34	6p21.33
64098	PARVG	270.652	1.57813	0.12782	12.3465	5.08972e-35	4.2351e-34	22q13.31
116143	WDR92	227.868	0.700804	0.0567619	12.3464	5.09481e-35	4.23686e-34	2p14
84628	NTNG2	691.444	-1.41486	0.114633	-12.3426	5.34255e-35	4.44029e-34	9q34.13
283011	FLJ37201	18.3525	-1.26638	0.102605	-12.3423	5.36352e-35	4.45513e-34	10q23.31
220965	FAM13C	639.742	-1.27816	0.103569	-12.3411	5.43785e-35	4.51424e-34	10q21.1
63971	KIF13A	1616.25	-1.0588	0.0858186	-12.3377	5.6748e-35	4.7082e-34	6p22.3
3082	HGF	51.7543	2.31573	0.187748	12.3343	5.92283e-35	4.91113e-34	7q21.11
6683	SPAST	985.574	-0.504085	0.0408779	-12.3315	6.13124e-35	5.08098e-34	2p22.3
1768	DNAH6	53.7195	2.4043	0.194983	12.3308	6.18212e-35	5.12017e-34	2p11.2
11151	CORO1A	1052.32	1.09948	0.0892076	12.325	6.64571e-35	5.50094e-34	16p11.2
142940	TRUB1	467.167	-0.817525	0.0663436	-12.3226	6.8459e-35	5.66336e-34	10q25.3
3099	HK2	616.676	1.51681	0.123094	12.3224	6.86287e-35	5.67411e-34	2p12
100170841	C17orf96	363.841	-1.35084	0.109629	-12.3219	6.90294e-35	5.70392e-34	17q12
79143	MBOAT7	983.999	0.899223	0.0729841	12.3208	6.99892e-35	5.77988e-34	19q13.42
27285	TEKT2	48.7953	1.94131	0.157568	12.3205	7.0277e-35	5.80029e-34	1p34.3
90075	ZNF30	120.266	0.554246	0.044989	12.3196	7.10519e-35	5.86086e-34	19q13.11
7805	LAPTM5	3355.47	1.47195	0.119502	12.3174	7.29888e-35	6.01715e-34	1p35.2
147657	ZNF480	255.045	0.679127	0.0551364	12.3172	7.3185e-35	6.02984e-34	19q13.41
219654	ZCCHC24	6641.17	-1.01216	0.0821758	-12.317	7.33707e-35	6.04164e-34	10q22.3
5819	PVRL2	835.317	0.938355	0.076184	12.3169	7.34195e-35	6.04217e-34	19q13.32
9121	SLC16A5	15.7115	1.63694	0.132904	12.3167	7.3642e-35	6.05699e-34	17q25.1
147650	NCRNA00085	98.2289	1.29001	0.104744	12.3158	7.44488e-35	6.11982e-34	19q13.41
653820	FAM72B	57.9261	1.15632	0.0939128	12.3127	7.73919e-35	6.35809e-34	1p11.2
63940	GPSM3	304.135	1.274	0.103482	12.3114	7.86723e-35	6.45956e-34	6p21.32
6813	STXBP2	201.709	1.32953	0.108008	12.3096	8.04549e-35	6.60211e-34	19p13.2
4666	NACA	10139	-0.734383	0.059679	-12.3056	8.45481e-35	6.93401e-34	12q13.3
83666	PARP9	871.378	1.29636	0.105353	12.3049	8.52365e-35	6.98646e-34	3q21.1
7539	ZFP37	209.807	-0.853196	0.0693607	-12.3009	8.96095e-35	7.34067e-34	9q32
2745	GLRX	309.353	1.03863	0.0844393	12.3003	9.02082e-35	7.38548e-34	5q15
5734	PTGER4	49.7793	1.83486	0.14918	12.2996	9.10087e-35	7.44674e-34	5p13.1
25799	ZNF324	206.367	0.643587	0.0523265	12.2995	9.11846e-35	7.45685e-34	19q13.43
389114	ZNF662	128.804	1.75221	0.142468	12.2989	9.17786e-35	7.50112e-34	3p22.1
92822	ZNF276	1047.93	-0.811888	0.0660242	-12.2968	9.42032e-35	7.69488e-34	16q24.3
94059	LENG9	44.0824	1.34374	0.109276	12.2967	9.43444e-35	7.702e-34	19q13.42
10320	IKZF1	186.237	1.503	0.122241	12.2954	9.58614e-35	7.82137e-34	7p12.2
1890	TYMP	258.724	2.27358	0.184916	12.2952	9.61364e-35	7.83932e-34	22q13.33
4973	OLR1	539.091	2.10037	0.170895	12.2904	1.01949e-34	8.30856e-34	12p13.2
11236	RNF139	915.616	-0.435726	0.0354591	-12.2881	1.04926e-34	8.54631e-34	8q24.13
474343	SPIN2B	182.964	-0.557382	0.0453662	-12.2863	1.07318e-34	8.73614e-34	Xp11.21
10780	ZNF234	148.929	0.75505	0.0614634	12.2845	1.09674e-34	8.92279e-34	19q13.31
51411	BIN2	154.998	1.40317	0.114232	12.2835	1.11068e-34	9.03107e-34	12q13.13
57343	ZNF304	268.707	0.604913	0.0492502	12.2825	1.12532e-34	9.14489e-34	19q13.43
1278	COL1A2	1438	1.95467	0.159169	12.2805	1.15287e-34	9.36342e-34	7q21.3
54532	USP53	483.07	1.33342	0.108583	12.2802	1.15743e-34	9.39513e-34	4q26
23635	SSBP2	447.956	1.03363	0.0841829	12.2784	1.18282e-34	9.59575e-34	5q14.1
10454	TAB1	1394.05	-0.517735	0.042168	-12.2779	1.1905e-34	9.65262e-34	22q13.1
26509	MYOF	542.458	1.64119	0.133676	12.2774	1.19829e-34	9.71021e-34	10q23.33
55320	C14orf106	162.991	1.24639	0.10152	12.2772	1.20013e-34	9.71965e-34	14q21.2
6608	SMO	813.981	1.09458	0.089163	12.2762	1.2157e-34	9.84012e-34	7q32.1
221302	ZUFSP	197.357	-0.457105	0.0372421	-12.2739	1.25125e-34	1.01221e-33	6q22.1
10610	ST6GALNAC2	68.2447	2.49054	0.202916	12.2738	1.25308e-34	1.01312e-33	17q25.1
1826	DSCAM	1336.72	-1.52645	0.124404	-12.2701	1.31139e-34	1.05967e-33	21q22.2
55062	WIPI1	241.805	1.08449	0.088402	12.2677	1.34999e-34	1.09024e-33	17q24.2
51075	TMX2	3296.59	-0.530279	0.0432429	-12.2628	1.43486e-34	1.15812e-33	11q12.1
57228	SMAGP	26.0533	1.41846	0.115709	12.2588	1.50628e-34	1.21507e-33	12q13.13
11228	RASSF8	677.642	1.08986	0.0889171	12.257	1.54057e-34	1.24203e-33	12p12.1
26470	SEZ6L2	3624.92	-1.40944	0.114998	-12.2563	1.55487e-34	1.25286e-33	16p11.2
91603	ZNF830	414.681	-0.446634	0.0364589	-12.2503	1.67322e-34	1.34746e-33	17q12
57705	WDFY4	200.251	1.6697	0.136323	12.2481	1.7193e-34	1.38378e-33	10q11.23
6548	SLC9A1	563.748	1.04152	0.0850491	12.2461	1.76377e-34	1.41877e-33	1p36.11
10105	PPIF	2637.92	-1.24597	0.101747	-12.2458	1.77016e-34	1.42311e-33	10q22.3
7570	ZNF22	1032.74	-0.585332	0.0478078	-12.2434	1.82176e-34	1.46377e-33	10q11.21
80227	PAAF1	934.081	-0.643519	0.0525622	-12.243	1.83155e-34	1.47081e-33	11q13.4
79966	SCD5	26796.6	-1.02272	0.0835573	-12.2398	1.90573e-34	1.52952e-33	4q21.22
1938	EEF2	48565.3	-0.776642	0.0634577	-12.2387	1.92983e-34	1.54799e-33	19p13.3
84146	ZNF644	788.495	0.573573	0.046874	12.2365	1.98466e-34	1.59108e-33	1p22.2
4291	MLF1	512.316	1.14388	0.0934897	12.2354	2.01229e-34	1.61232e-33	3q25.32
6487	ST3GAL3	405.837	0.741404	0.0605959	12.2352	2.01593e-34	1.61433e-33	1p34.1
587	BCAT2	269.156	0.918249	0.0750778	12.2306	2.13275e-34	1.70691e-33	19q13.33
80263	TRIM45	132.382	0.927427	0.0758599	12.2255	2.2711e-34	1.81663e-33	1p13.1
942	CD86	203.657	1.61226	0.131911	12.2223	2.36228e-34	1.8885e-33	3q13.33
79896	THNSL1	290.17	-0.662903	0.0542373	-12.2223	2.36378e-34	1.88864e-33	10p12.1
89781	HPS4	1239.48	-0.534411	0.04375	-12.2151	2.58192e-34	2.06111e-33	22q12.1
126308	MOBKL2A	1095.06	0.538996	0.0441254	12.2151	2.58253e-34	2.06111e-33	19p13.3
9493	KIF23	93.0221	2.24785	0.184062	12.2125	2.6661e-34	2.12662e-33	15q23
347240	KIF24	91.1864	1.14336	0.0936329	12.2111	2.71196e-34	2.16078e-33	9p13.3
79974	C7orf58	72.3618	1.69428	0.138749	12.2111	2.71196e-34	2.16078e-33	7q31.31
10460	TACC3	432.669	1.87124	0.153247	12.2107	2.726e-34	2.17075e-33	4p16.3
11060	WWP2	2036.99	-0.997288	0.0816765	-12.2102	2.74169e-34	2.18203e-33	16q22.1
9249	DHRS3	827.851	1.36934	0.112162	12.2087	2.79469e-34	2.22297e-33	1p36.21
80007	C10orf88	186.002	-0.571277	0.0467957	-12.2079	2.82094e-34	2.2426e-33	10q26.13
22809	ATF5	458.859	1.03997	0.0851948	12.207	2.85141e-34	2.26556e-33	19q13.33
55295	KLHL26	309.125	1.79109	0.146748	12.2053	2.91335e-34	2.31348e-33	19p13.11
6039	RNASE6	198.305	1.52483	0.124936	12.2049	2.92666e-34	2.32276e-33	14q11.2
80772	GLTPD1	462.095	0.745216	0.0610649	12.2037	2.9711e-34	2.35672e-33	1p36.33
3693	ITGB5	1218.11	1.28095	0.104996	12.2	3.1094e-34	2.46505e-33	3q21.2
84525	HOPX	1986.37	1.87711	0.153894	12.1974	3.20821e-34	2.54197e-33	4q12
128346	C1orf162	150.423	1.61999	0.132838	12.1953	3.29413e-34	2.6086e-33	1p13.2
55052	MRPL20	959.226	0.741212	0.0607817	12.1947	3.3192e-34	2.627e-33	1p36.33
51531	C9orf156	316.429	-0.585941	0.0480608	-12.1917	3.44321e-34	2.72363e-33	9q22.33
54886	LPPR1	2105.39	-1.8111	0.148688	-12.1805	3.9483e-34	3.12143e-33	9q31.1
54206	ERRFI1	517.063	1.01855	0.0836244	12.1801	3.96992e-34	3.13679e-33	1p36.23
124411	ZNF720	305.496	-0.568218	0.0466551	-12.1791	4.01662e-34	3.17168e-33	16p11.2
93663	ARHGAP18	273.153	1.44175	0.118379	12.1791	4.01853e-34	3.17168e-33	6q22.33
257106	ARHGAP30	294.391	1.27477	0.104696	12.1759	4.1778e-34	3.29556e-33	1q23.3
3174	HNF4G	58.4637	1.40265	0.115209	12.1748	4.23313e-34	3.33646e-33	8q21.13
91687	CENPL	101.651	0.811451	0.06665	12.1748	4.23432e-34	3.33646e-33	1q25.1
629	CFB	174.391	1.93722	0.159125	12.1742	4.26799e-34	3.36113e-33	6p21.33
9363	RAB33A	419.664	-1.44559	0.118755	-12.1728	4.33859e-34	3.41461e-33	Xq26.1
958	CD40	86.9054	1.41877	0.116553	12.1728	4.34069e-34	3.41461e-33	20q13.12
55365	TMEM176A	549.969	1.95095	0.160286	12.1716	4.40206e-34	3.46098e-33	7q36.1
5908	RAP1B	1135.7	0.705391	0.0579588	12.1706	4.45954e-34	3.50424e-33	12q15
84894	LINGO1	3840.58	-1.47506	0.121224	-12.168	4.59946e-34	3.6122e-33	15q24.3
10717	AP4B1	315.171	0.536799	0.0441255	12.1653	4.7581e-34	3.73473e-33	1p13.2
10791	VAMP5	513.249	1.31386	0.108029	12.1621	4.94801e-34	3.88166e-33	2p11.2
58500	ZNF250	306.289	-0.541751	0.0445538	-12.1595	5.10882e-34	4.00561e-33	8q24.3
7019	TFAM	381.696	-0.508525	0.041842	-12.1535	5.49857e-34	4.30882e-33	10q21.1
55588	MED29	2647.4	0.641725	0.0528028	12.1532	5.51332e-34	4.31801e-33	19q13.2
3030	HADHA	5012.36	-0.527995	0.043484	-12.1423	6.30474e-34	4.93514e-33	2p23.3
954	ENTPD2	395.629	1.81574	0.149545	12.1417	6.34697e-34	4.96547e-33	9q34.3
63910	SLC17A9	30.6802	1.57612	0.129876	12.1355	6.84849e-34	5.35489e-33	20q13.33
374872	C19orf35	27.3959	1.62412	0.133836	12.1351	6.87891e-34	5.37573e-33	19p13.3
23107	MRPS27	1472.98	-0.360015	0.0296732	-12.1327	7.0896e-34	5.53735e-33	5q13.2
24138	IFIT5	752.66	-0.612318	0.050487	-12.1282	7.48463e-34	5.84268e-33	10q23.31
3111	HLA-DOA	444.868	2.19494	0.181004	12.1264	7.65249e-34	5.97045e-33	6p21.32
100233209	LOC100233209	16.9661	1.94624	0.160526	12.1242	7.86524e-34	6.13308e-33	12q13.11
6118	RPA2	1054.74	0.530866	0.0437923	12.1224	8.03946e-34	6.2655e-33	1p35.3
122773	KLHDC1	150.552	-0.754083	0.0622121	-12.1212	8.15946e-34	6.35555e-33	14q21.3
683	BST1	28.8365	1.56602	0.129226	12.1185	8.43367e-34	6.56556e-33	4p15.32
5912	RAP2B	523.793	0.591697	0.0488307	12.1173	8.55022e-34	6.65266e-33	3q25.2
10915	TCERG1	1052.35	-0.600484	0.049564	-12.1153	8.76191e-34	6.81365e-33	5q32
11147	HHLA3	202.304	0.895149	0.0739103	12.1113	9.20352e-34	7.15316e-33	1p31.1
56659	KCNK13	41.2317	1.54856	0.127875	12.11	9.35123e-34	7.26401e-33	14q32.11
83593	RASSF5	189.116	1.35292	0.111731	12.1087	9.5041e-34	7.37874e-33	1q32.1
1880	GPR183	102.201	1.91251	0.157946	12.1086	9.51003e-34	7.37933e-33	13q32.3
678	ZFP36L2	2789.62	0.976827	0.0807173	12.1018	1.03274e-33	8.00919e-33	2p21
3679	ITGA7	2351.28	1.38143	0.114159	12.101	1.04356e-33	8.08874e-33	12q13.2
51673	TPPP3	1571.54	2.15372	0.17798	12.1009	1.04501e-33	8.09558e-33	16q22.1
9322	TRIP10	348.279	1.17106	0.0967753	12.1008	1.04579e-33	8.09723e-33	19p13.3
23012	STK38L	938.723	0.887445	0.0733524	12.0984	1.07723e-33	8.33615e-33	12p11.23
1757	SARDH	76.4303	1.85507	0.153339	12.0978	1.0847e-33	8.38937e-33	9q34.2
140767	NRSN1	1145.53	-1.77862	0.147038	-12.0963	1.1047e-33	8.53942e-33	6p22.3
728194	RSPH10B2	17.3648	2.10296	0.173865	12.0954	1.11737e-33	8.6327e-33	7p22.1
3594	IL12RB1	27.6143	1.61713	0.133751	12.0906	1.18429e-33	9.14472e-33	19p13.11
7376	NR1H2	1188.58	0.596862	0.049377	12.0878	1.22455e-33	9.45049e-33	19q13.33
284349	ZNF283	38.8327	0.699309	0.0578572	12.0868	1.24029e-33	9.5668e-33	19q13.31
3315	HSPB1	3450.03	1.53003	0.126646	12.0812	1.32735e-33	1.02328e-32	7q11.23
1039	CDR2	246.793	1.00538	0.0832192	12.0811	1.32901e-33	1.02401e-32	16p12.2
9595	CYTIP	52.3934	1.79648	0.148706	12.0808	1.33437e-33	1.02758e-32	2q24.1
6464	SHC1	973.376	0.991264	0.0820557	12.0804	1.34089e-33	1.03204e-32	1q21.3
5978	REST	117.418	1.59038	0.131676	12.078	1.38082e-33	1.0622e-32	4q12
283298	OLFML1	50.73	1.7922	0.148438	12.0737	1.4546e-33	1.11836e-32	11p15.4
80351	TNKS2	1788.15	-0.73071	0.0605398	-12.0699	1.52303e-33	1.17034e-32	10q23.32
126014	OSCAR	70.1603	1.51849	0.125863	12.0646	1.62471e-33	1.2478e-32	19q13.42
5294	PIK3CG	47.4191	1.91239	0.15853	12.0632	1.65181e-33	1.26793e-32	7q22.3
147685	C19orf18	13.2901	1.66595	0.138116	12.062	1.67719e-33	1.28672e-32	19q13.43
399	RHOH	19.673	1.79292	0.148672	12.0596	1.72621e-33	1.32361e-32	4p14
56913	C1GALT1	259.931	0.784053	0.065021	12.0585	1.75043e-33	1.34147e-32	7p22.1-p21.3
4064	CD180	79.1567	1.7517	0.145296	12.0561	1.80214e-33	1.38035e-32	5q12.3
55693	KDM4D	74.856	-0.565028	0.0468714	-12.0548	1.82867e-33	1.39992e-32	11q21
7392	USF2	2655.72	0.626593	0.0519805	12.0544	1.83874e-33	1.40688e-32	19q13.12
11313	LYPLA2	546.484	0.87331	0.0724573	12.0528	1.8758e-33	1.43446e-32	1p36.11
29969	MDFIC	418.25	1.54638	0.128303	12.0525	1.88155e-33	1.43809e-32	7q31.1-q31.2
143187	VTI1A	328.975	-0.64378	0.0534235	-12.0505	1.92776e-33	1.47261e-32	10q25.2
80216	ALPK1	145.593	1.42573	0.118352	12.0466	2.02219e-33	1.54392e-32	4q25
23264	ZC3H7B	4248.39	-0.562945	0.0467464	-12.0425	2.12345e-33	1.62037e-32	22q13.2
5157	PDGFRL	41.8655	1.64222	0.136377	12.0418	2.14318e-33	1.63455e-32	8p22
9665	KIAA0430	2374.09	-0.60572	0.0503058	-12.0407	2.16982e-33	1.65398e-32	16p13.11
255352	C10orf93	16.0412	1.53028	0.127157	12.0346	2.33785e-33	1.78111e-32	NA
23607	CD2AP	259.991	0.714033	0.0593496	12.031	2.44291e-33	1.86016e-32	6p12.3
64776	C11orf1	267.93	-0.775074	0.0644262	-12.0304	2.45899e-33	1.87141e-32	11q23.1
146556	C16orf89	250.171	1.9223	0.159954	12.0179	2.86316e-33	2.17784e-32	16p13.3
3071	NCKAP1L	377.103	1.48553	0.12362	12.0169	2.89501e-33	2.20089e-32	12q13.13-q13.2
919	CD247	15.0562	1.55521	0.12942	12.0168	2.90049e-33	2.20388e-32	1q24.2
11184	MAP4K1	51.1415	1.42697	0.118755	12.0161	2.92284e-33	2.21968e-32	19q13.2
80169	C17orf68	563.14	-0.5727	0.0476624	-12.0158	2.93641e-33	2.2288e-32	17p13.1
92105	INTS4	562.043	-0.553706	0.0460864	-12.0145	2.98105e-33	2.26147e-32	11q14.1
492303	GEMIN8P4	24.1503	0.827037	0.0688412	12.0137	3.01103e-33	2.28301e-32	1p22.2
8622	PDE8B	1094.99	-1.36605	0.113745	-12.0097	3.15827e-33	2.39337e-32	5q13.3
90835	C16orf93	87.0291	1.12391	0.0936219	12.0048	3.35361e-33	2.54005e-32	16p11.2
5424	POLD1	304.62	0.947914	0.0789698	12.0035	3.4058e-33	2.57821e-32	19q13.33
11282	MGAT4B	1085.58	0.603047	0.0502608	11.9984	3.62394e-33	2.74189e-32	5q35.3
129807	NEU4	1465.04	-1.94325	0.161976	-11.9971	3.67791e-33	2.78125e-32	2q37.3
283131	NEAT1	2635.88	1.58416	0.132051	11.9966	3.70241e-33	2.79829e-32	11q13.1
317662	FAM149B1	605.651	-0.646123	0.0538704	-11.994	3.81859e-33	2.88457e-32	10q22.2
6206	RPS12	9209.6	-1.02672	0.0856167	-11.992	3.91303e-33	2.95435e-32	6q23.2
8479	HIRIP3	1082.74	-0.644147	0.0537166	-11.9916	3.93265e-33	2.96759e-32	16p11.2
27287	VENTX	18.4407	2.07425	0.17301	11.9891	4.05111e-33	3.05537e-32	10q26.3
5336	PLCG2	163.741	1.23886	0.103341	11.9882	4.09885e-33	3.08974e-32	16q23.3
283130	SLC25A45	74.6069	1.50239	0.125358	11.9848	4.26941e-33	3.2166e-32	11q13.1
1933	EEF1B2	2897.21	-0.868298	0.0724688	-11.9817	4.43305e-33	3.33813e-32	2q33.3
51754	TMEM8B	1181.25	-0.645979	0.0539462	-11.9745	4.83269e-33	3.63714e-32	9p13.3
57146	TMEM159	112.171	1.19796	0.100061	11.9723	4.96393e-33	3.73394e-32	16p12.3
100131454	ELP2P	29.7834	-0.909633	0.0759949	-11.9697	5.12377e-33	3.85214e-32	17p13.3
2256	FGF11	1028.26	-1.07753	0.0900409	-11.9671	5.28165e-33	3.96875e-32	17p13.1
951	CD37	353.693	1.64234	0.137264	11.9649	5.42731e-33	4.07605e-32	19q13.33
84991	RBM17	1754.05	-0.46113	0.038543	-11.964	5.48351e-33	4.11609e-32	10p15.1
60674	GAS5	1106.28	-1.11564	0.0932521	-11.9637	5.50475e-33	4.12986e-32	1q25.1
64101	LRRC4	1192.19	-1.03354	0.0864215	-11.9593	5.80238e-33	4.35087e-32	7q32.1
56929	FEM1C	920.104	0.794393	0.0664255	11.9592	5.81489e-33	4.35796e-32	5q22.3
121441	NEDD1	313.06	0.816841	0.068317	11.9566	5.99423e-33	4.49001e-32	12q23.1
27332	ZNF638	2313.67	-0.372347	0.0311444	-11.9555	6.07678e-33	4.54945e-32	2p13.3-p13.2
80095	ZNF606	338.988	0.650009	0.0543725	11.9547	6.1336e-33	4.58958e-32	19q13.43
2766	GMPR	487.184	2.027	0.16962	11.9502	6.4734e-33	4.8413e-32	6p22.3
2720	GLB1	701.576	0.608682	0.0509368	11.9498	6.51168e-33	4.86625e-32	3p22.3
113452	TMEM54	655.093	1.05281	0.0881033	11.9497	6.51359e-33	4.86625e-32	1p35.1
55249	YY1AP1	1966.75	-0.38434	0.0321647	-11.9491	6.56113e-33	4.89921e-32	1q22
84433	CARD11	129.818	1.41261	0.118231	11.9479	6.65679e-33	4.96804e-32	7p22.2
51244	C3orf19	441.84	-0.493926	0.0413444	-11.9466	6.76337e-33	5.04493e-32	3p25.1
4627	MYH9	5839.63	0.782306	0.0655029	11.9431	7.05555e-33	5.26013e-32	22q12.3
8224	SYN3	160.107	-1.81466	0.151949	-11.9426	7.1002e-33	5.29065e-32	22q12.3
55005	RMND1	321.754	-0.529356	0.044333	-11.9404	7.28322e-33	5.42419e-32	6q25.1
51604	PIGT	1843.17	0.679427	0.0569031	11.9401	7.31582e-33	5.44563e-32	20q13.12
6850	SYK	370.209	1.44772	0.121254	11.9396	7.35856e-33	5.47458e-32	9q22.2
10079	ATP9A	8998.35	-0.987612	0.082718	-11.9395	7.36588e-33	5.47718e-32	20q13.2
8289	ARID1A	2164.44	0.569905	0.0477351	11.9389	7.42028e-33	5.51475e-32	1p36.11
377677	CA13	63.4066	1.24275	0.104094	11.9387	7.43605e-33	5.52359e-32	8q21.2
54873	PALMD	254.196	1.36328	0.114274	11.9299	8.26283e-33	6.13299e-32	1p21.2
81502	HM13	2007.49	0.589909	0.0494479	11.9299	8.26505e-33	6.13299e-32	20q11.21
7270	TTF1	386.176	-0.443842	0.0372064	-11.9292	8.3397e-33	6.18517e-32	9q34.13
132320	SCLT1	132.071	0.7021	0.0588714	11.926	8.66281e-33	6.42146e-32	4q28.2
57648	KIAA1522	429.767	1.48733	0.124728	11.9246	8.80609e-33	6.52428e-32	1p35.1
93166	PRDM6	6.71088	1.60462	0.134564	11.9246	8.81453e-33	6.52714e-32	5q23.2
94081	SFXN1	1425.19	-0.526506	0.0441982	-11.9124	1.02005e-32	7.54952e-32	5q35.2
6252	RTN1	7783.33	-1.42182	0.119368	-11.9112	1.03507e-32	7.65674e-32	14q23.1
728118	FAM22A	91.942	-1.08903	0.0914415	-11.9096	1.05442e-32	7.79586e-32	10q23.2
6646	SOAT1	463.751	0.834347	0.0700649	11.9082	1.07269e-32	7.92682e-32	1q25.2
267004	PGBD3	76.3161	-0.674525	0.0566445	-11.908	1.07468e-32	7.93736e-32	10q11.23
2053	EPHX2	240.612	1.74423	0.146485	11.9072	1.08513e-32	8.01042e-32	8p21.2-p21.1
23217	ZFR2	230.475	-2.26362	0.190134	-11.9054	1.10975e-32	8.18796e-32	19p13.3
10871	CD300C	29.0287	1.66192	0.139603	11.9046	1.11949e-32	8.25551e-32	17q25.1
23498	HAAO	42.7758	1.52651	0.12823	11.9044	1.12205e-32	8.27012e-32	2p21
114882	OSBPL8	1879.26	-0.786876	0.0661065	-11.9032	1.13952e-32	8.39457e-32	12q21.2
3178	HNRNPA1	6359.77	-0.750236	0.063031	-11.9027	1.1463e-32	8.44011e-32	12q13.13
3663	IRF5	221.192	1.3411	0.112703	11.8994	1.19165e-32	8.76951e-32	7q32.1
150082	LCA5L	40.3987	1.4735	0.123847	11.8977	1.21619e-32	8.94546e-32	21q22.2
54994	C20orf11	1937.27	-0.417401	0.0350837	-11.8973	1.22275e-32	8.98908e-32	20q13.33
54732	TMED9	2328.17	0.648706	0.0545489	11.8922	1.29955e-32	9.54781e-32	5q35.3
672	BRCA1	241.765	1.0584	0.089	11.8922	1.30009e-32	9.54781e-32	17q21.31
90459	ERI1	291.597	0.736608	0.0619572	11.889	1.35055e-32	9.91177e-32	8p23.1
6281	S100A10	1380.91	1.92232	0.16169	11.8889	1.35104e-32	9.91177e-32	1q21.3
51309	ARMCX1	891.773	-0.525236	0.044182	-11.888	1.36603e-32	1.00166e-31	Xq22.1
4285	MIPEP	202.639	0.702808	0.0591358	11.8846	1.42248e-32	1.04252e-31	13q12.12
1969	EPHA2	210.717	1.67528	0.141	11.8814	1.47826e-32	1.08284e-31	1p36.13
27291	C10orf28	228.182	-0.454791	0.0382861	-11.8787	1.52634e-32	1.11749e-31	10q24.2
161582	DYX1C1	73.6906	1.08519	0.0913792	11.8757	1.58304e-32	1.1584e-31	15q21.3
9127	P2RX6	309.174	-1.47977	0.12461	-11.8752	1.59212e-32	1.16445e-31	22q11.21
151242	PPP1R1C	60.5205	1.94175	0.163517	11.8749	1.59844e-32	1.16848e-31	2q31.3-q32.1
23366	KIAA0895	205.236	0.972262	0.081883	11.8738	1.61938e-32	1.18317e-31	7p14.2
9767	PHF16	419.021	-0.988636	0.0832695	-11.8727	1.64039e-32	1.19792e-31	Xp11.3
8644	AKR1C3	706.301	-1.57562	0.132718	-11.8719	1.65646e-32	1.20903e-31	10p15.1
27247	NFU1	564.044	-0.496768	0.0418459	-11.8714	1.66741e-32	1.2164e-31	2p13.3
55803	ADAP2	231.439	1.19139	0.100365	11.8706	1.68191e-32	1.22635e-31	17q11.2
54587	MXRA8	505.506	1.31198	0.110524	11.8706	1.68344e-32	1.22684e-31	1p36.33
57103	C12orf5	438.798	0.916257	0.0772077	11.8674	1.74761e-32	1.27295e-31	12p13.32
2665	GDI2	3384.47	-0.495119	0.0417231	-11.8668	1.76113e-32	1.28214e-31	10p15.1
2562	GABRB3	1911.39	-1.82331	0.153653	-11.8664	1.7694e-32	1.28751e-31	15q12
27180	SIGLEC9	58.191	1.745	0.147062	11.8658	1.78293e-32	1.29669e-31	19q13.41
9472	AKAP6	2537.84	-1.09476	0.092282	-11.8632	1.83709e-32	1.3354e-31	14q12
49855	SCAPER	796.501	-0.682546	0.0575431	-11.8615	1.8766e-32	1.36342e-31	15q24.3
1439	CSF2RB	59.9742	1.65836	0.139858	11.8574	1.96938e-32	1.43011e-31	22q12.3
27097	TAF5L	598.66	-0.597242	0.0503721	-11.8566	1.9885e-32	1.44325e-31	1q42.13
5324	PLAG1	38.2798	1.66456	0.140441	11.8524	2.09172e-32	1.5174e-31	8q12.1
25961	NUDT13	48.2854	-0.919646	0.0775928	-11.8522	2.09584e-32	1.51962e-31	10q22.2
27245	AHDC1	1424.41	0.713457	0.0602167	11.8482	2.19983e-32	1.59421e-31	1p36.11-p35.3
23082	PPRC1	740.078	-0.604694	0.0510376	-11.848	2.2037e-32	1.5962e-31	10q24.32
375323	LHFPL4	2029.13	-1.1991	0.101209	-11.8478	2.20882e-32	1.59909e-31	3p25.3
5272	SERPINB9	282.294	1.03007	0.0869496	11.8468	2.23651e-32	1.61832e-31	6p25.2
706	TSPO	616.2	1.43238	0.120927	11.845	2.28374e-32	1.65166e-31	22q13.2
4277	MICB	37.7083	1.68278	0.14215	11.8381	2.48086e-32	1.79331e-31	6p21.33
54906	C10orf18	1198.36	-0.671825	0.0567638	-11.8354	2.55993e-32	1.84953e-31	10p15.1
10652	YKT6	3121.11	0.558748	0.0472139	11.8344	2.59236e-32	1.87201e-31	7p13
22944	KIN	165.405	-0.465971	0.039376	-11.8339	2.6072e-32	1.88177e-31	10p14
32	ACACB	463.065	1.41749	0.119789	11.8332	2.62984e-32	1.89716e-31	12q24.11
10656	KHDRBS3	1460.28	-0.877487	0.0742065	-11.8249	2.90159e-32	2.09214e-31	8q24.23
23026	MYO16	577.079	-1.68175	0.142283	-11.8197	3.08626e-32	2.22417e-31	13q33.3
7100	TLR5	67.9401	1.47024	0.124407	11.8181	3.14905e-32	2.26827e-31	1q41
84950	PRPF38A	906.491	0.470706	0.0398308	11.8177	3.16412e-32	2.27736e-31	1p32.3
9118	INA	2339.71	-2.3087	0.19536	-11.8176	3.16486e-32	2.27736e-31	10q24.33
9337	CNOT8	1368.88	-0.419915	0.0355488	-11.8123	3.37042e-32	2.42405e-31	5q33.2
150159	NHEDC1	18.6453	-1.34397	0.113791	-11.8108	3.43245e-32	2.46742e-31	4q24
149076	ZNF362	836.06	0.47418	0.0401528	11.8094	3.49175e-32	2.50878e-31	1p35.1
11124	FAF1	593.084	0.572819	0.0485064	11.8091	3.50127e-32	2.51436e-31	1p32.3
400242	FLJ45244	158.115	-1.22498	0.103761	-11.8058	3.64389e-32	2.61546e-31	14q32.13
29903	CCDC106	607.164	0.819147	0.0693858	11.8057	3.64822e-32	2.61725e-31	19q13.42
23341	DNAJC16	434.132	0.610255	0.0516967	11.8045	3.69869e-32	2.65212e-31	1p36.21
6908	TBP	311.104	-0.392061	0.0332141	-11.8041	3.71911e-32	2.66542e-31	6q27
1141	CHRNB2	841.674	-1.51015	0.127939	-11.8036	3.73834e-32	2.67786e-31	1q21.3
1508	CTSB	12452.1	0.858453	0.0727383	11.8019	3.81463e-32	2.73114e-31	8p23.1
4601	MXI1	2264.29	-0.8091	0.0685613	-11.8011	3.85186e-32	2.75641e-31	10q25.2
3426	CFI	431.131	2.03161	0.172189	11.7987	3.9644e-32	2.83552e-31	4q25
169611	OLFML2A	286.972	1.4338	0.121527	11.7982	3.98625e-32	2.84972e-31	9q33.3
31	ACACA	2851.42	-0.700934	0.0594124	-11.7978	4.00723e-32	2.86328e-31	17q12
84680	ACCS	94.287	1.73205	0.146859	11.794	4.19304e-32	2.99455e-31	11p11.2
79744	ZNF419	200.302	0.693725	0.0588219	11.7937	4.20874e-32	3.00426e-31	19q13.43
3910	LAMA4	907.181	1.51006	0.128051	11.7926	4.25932e-32	3.03884e-31	6q21
[truncated: 12,263 more rows]

## Sheet: II vs III
Entrez.ID	Gene	baseMean	log2FoldChange	lfcSE	stat	pvalue	padj	chromosome
5947	RBP1	708.462	4.08526	0.130289	31.3555	8.19096e-216	1.16557e-211	3q23		Differentially Expressed Genes identified between Type II and Type III TCGA LGG
79730	NSUN7	33.6875	3.3979	0.111907	30.3636	1.65943e-202	1.18068e-198	4p14
202333	CMYA5	261.818	4.08656	0.139025	29.3945	6.44807e-190	3.05854e-186	5q14.1
83871	RAB34	409.757	2.6988	0.0924031	29.2068	1.59045e-187	5.65804e-184	17q11.2
414	ARSD	360.338	2.31751	0.0821029	28.2269	2.73268e-175	7.77722e-172	Xp22.33
5919	RARRES2	298.091	4.47824	0.159845	28.0161	1.0347e-172	2.45397e-169	7q36.1
57212	KIAA0495	376.321	2.30849	0.0840529	27.4647	4.63779e-166	9.42797e-163	1p36.32
83987	CCDC8	126.9	3.44932	0.12633	27.304	3.7972e-164	6.75428e-161	19q13.32
100130776	LOC100130776	138.843	4.06302	0.149145	27.2421	2.06174e-163	3.25984e-160	12q14.1
4007	PRICKLE3	30.9836	2.18605	0.0854717	25.5763	2.80206e-144	3.98733e-141	Xp11.23
8407	TAGLN2	2402.35	2.44965	0.0962448	25.4523	6.65996e-143	8.61557e-140	1q23.2
55113	XKR8	149.573	2.41001	0.0950992	25.342	1.10031e-141	1.30478e-138	1p35.3
11328	FKBP9	1384.23	2.00382	0.079253	25.2838	4.80884e-141	5.26383e-138	7p14.3
93010	B3GNT7	129.972	3.1521	0.126468	24.924	4.08985e-137	4.15704e-134	2q37.1
387590	psiTPTE22	1014.09	-4.65964	0.189868	-24.5415	5.33424e-133	5.06042e-130	22q11.1
10451	VAV3	160.234	4.04871	0.165817	24.4167	1.13734e-131	1.01152e-128	1p13.3
493869	GPX8	76.2701	3.67711	0.151125	24.3316	9.08881e-131	7.60787e-128	5q11.2
650	BMP2	956.13	-2.62833	0.108444	-24.2368	9.1212e-130	7.21082e-127	20p12.3
2331	FMOD	617.805	4.75163	0.199699	23.794	3.85701e-125	2.8887e-122	1q32.1
6920	TCEA3	101.74	3.18665	0.134315	23.7252	1.98238e-124	1.41046e-121	1p36.12
79864	C11orf63	47.2417	3.74821	0.15996	23.4322	2.00738e-121	1.36024e-118	11q24.1
254559	LOC254559	2122.16	-2.48839	0.106354	-23.3973	4.54956e-121	2.94274e-118	15q26.1
114990	VASN	219.369	3.27234	0.141246	23.1677	9.63223e-119	5.95942e-116	16p13.3
2014	EMP3	463.336	3.75715	0.163571	22.9696	9.38813e-117	5.56638e-114	19q13.33
63898	SH2D4A	43.0986	3.51983	0.153477	22.9339	2.1344e-116	1.2149e-113	8p21.3
55612	FERMT1	1490.87	-3.14469	0.137303	-22.9033	4.30337e-116	2.35526e-113	20p12.3
388335	TMEM220	108.785	1.76864	0.0773115	22.8768	7.91209e-116	4.16997e-113	17p13.1
256355	RPS2P32	13.9108	2.55622	0.112044	22.8144	3.29855e-115	1.67637e-112	7p15.3
5154	PDGFA	745.646	2.39048	0.105185	22.7265	2.44888e-114	1.20164e-111	7p22.3
10203	CALCRL	2360.45	-2.30348	0.101531	-22.6875	5.94636e-114	2.82056e-111	2q32.1
23480	SEC61G	1990	3.37644	0.14931	22.6137	3.18071e-113	1.46005e-110	7p11.2
79883	PODNL1	71.7807	4.1744	0.186146	22.4254	2.22681e-111	9.90236e-109	19p13.12
9820	CUL7	400.718	1.36279	0.0609754	22.3499	1.20963e-110	5.21608e-108	6p21.1
8572	PDLIM4	279.326	3.82531	0.17223	22.2105	2.71965e-109	1.13825e-106	5q31.1
84790	TUBA1C	646.201	2.32268	0.104782	22.1668	7.18388e-109	2.92076e-106	12q13.12
3485	IGFBP2	1810.2	3.84659	0.173761	22.1373	1.38278e-108	5.46583e-106	2q35
79998	ANKRD53	22.3884	2.68366	0.121866	22.0214	1.79579e-107	6.90651e-105	2p13.3
65987	KCTD14	43.5468	2.06526	0.0946396	21.8224	1.42294e-105	5.32854e-103	11q14.1
150368	FAM109B	68.0283	1.62296	0.0752075	21.5798	2.77932e-103	1.01409e-100	22q13.2
2591	GALNT3	42.5448	3.1518	0.146949	21.4483	4.73648e-102	1.65362e-99	2q24.3
360132	FKBP9L	34.3991	2.46058	0.114723	21.448	4.76448e-102	1.65362e-99	7p11.2
2118	ETV4	169.595	4.12225	0.192957	21.3636	2.91627e-101	9.88062e-99	17q21.31
55240	STEAP3	572.705	2.67655	0.125364	21.3503	3.87649e-101	1.28285e-98	2q14.2
115290	FBXO17	198.826	3.00447	0.140852	21.3306	5.89835e-101	1.90758e-98	19q13.2
692094	MSMP	106.834	3.28807	0.155292	21.1734	1.68068e-99	5.31469e-97	9p13.3
57619	SHROOM3	242.681	3.0658	0.14577	21.0318	3.35622e-98	1.03824e-95	4q21.1
84267	C9orf64	183.249	2.10992	0.100402	21.0146	4.81908e-98	1.45905e-95	9q21.32
1116	CHI3L1	10402.9	5.37043	0.255924	20.9844	9.09891e-98	2.69745e-95	1q32.1
57710	KIAA1614	98.4635	2.03431	0.0972438	20.9197	3.54145e-97	1.02847e-94	1q25.3
1643	DDB2	203.835	1.57606	0.0754634	20.8851	7.3226e-97	2.08401e-94	11p11.2
10630	PDPN	1130.94	3.33627	0.159948	20.8584	1.27925e-96	3.56937e-94	1p36.21
5480	PPIC	147.194	2.04808	0.0983691	20.8203	2.83406e-96	7.75552e-94	5q23.2
965	CD58	121.566	1.70811	0.0822156	20.776	7.14037e-96	1.91712e-93	1p13.1
761	CA3	150.223	4.20423	0.203249	20.6851	4.71596e-95	1.24274e-92	8q21.2
85478	CCDC65	38.6905	3.09067	0.149772	20.6359	1.30615e-94	3.37938e-92	12q13.12
23351	KHNYN	492.941	1.45995	0.0709638	20.5732	4.76718e-94	1.21137e-91	14q12
26002	MOXD1	594.715	4.67647	0.227711	20.5368	1.00946e-93	2.5201e-91	6q23.2
7060	THBS4	1126.65	2.85005	0.13906	20.4951	2.38153e-93	5.84297e-91	5q14.1
8038	ADAM12	159.144	3.5112	0.171548	20.4678	4.17276e-93	1.00641e-90	10q26.2
4478	MSN	4804.26	1.91732	0.0940309	20.3904	2.03563e-92	4.82783e-90	Xq12
55268	ECHDC2	238.855	2.17123	0.106671	20.3544	4.24368e-92	9.8996e-90	1p32.3
3958	LGALS3	749.127	2.47588	0.121721	20.3407	5.61666e-92	1.28912e-89	14q22.3
7076	TIMP1	1487.02	3.56212	0.176126	20.2249	5.91274e-91	1.33553e-88	Xp11.3
4499	MT1M	314.712	2.9249	0.144951	20.1786	1.51066e-90	3.35885e-88	16q13
54970	TTC12	65.383	2.78708	0.138245	20.1604	2.18202e-90	4.77695e-88	11q23.2
196410	METTL7B	645.214	3.504	0.173829	20.1577	2.30137e-90	4.9619e-88	12q13.2
9325	TRIP4	181.893	1.50191	0.0747382	20.0956	8.05733e-90	1.71128e-87	15q22.31
130340	AP1S3	25.0807	1.74484	0.0869057	20.0773	1.16465e-89	2.43719e-87	2q36.1
11000	SLC27A3	229.493	1.80242	0.0898083	20.0697	1.35899e-89	2.80267e-87	1q21.3
283248	RCOR2	965.114	-2.30445	0.115876	-19.8872	5.25151e-88	1.06756e-85	11q13.1
4983	OPHN1	2407.7	-1.78822	0.0899454	-19.8812	5.92052e-88	1.18661e-85	Xq12
51268	PIPOX	681.156	2.24002	0.113085	19.8083	2.52497e-87	4.99032e-85	17q11.2
64411	ARAP3	379.951	2.04992	0.103805	19.7479	8.36067e-87	1.62976e-84	5q31.3
30008	EFEMP2	694.366	2.33337	0.118166	19.7465	8.59067e-87	1.63584e-84	11q13.1
79754	ASB13	871.48	-1.10684	0.056053	-19.7464	8.62178e-87	1.63584e-84	10p15.1
90362	FAM110B	1816.78	-1.74831	0.0886034	-19.7318	1.14965e-86	2.15257e-84	8q12.1
9518	GDF15	61.5644	3.93402	0.199404	19.7289	1.21858e-86	2.25199e-84	19p13.11
55930	MYO5C	215.28	2.39955	0.121976	19.6724	3.71594e-86	6.7792e-84	15q21.2
10006	ABI1	2331.19	-0.983537	0.0500429	-19.6539	5.35775e-86	9.65073e-84	10p12.1
56652	C10orf2	431.383	-1.04052	0.0531964	-19.56	3.38997e-85	6.02991e-83	10q24.31
132299	OCIAD2	208.544	2.891	0.148072	19.5243	6.82776e-85	1.19949e-82	4p11
5322	PLA2G5	204.671	3.63236	0.186911	19.4336	4.01493e-84	6.96737e-82	1p36.13
26873	OPLAH	159.674	2.23825	0.115957	19.3024	5.12554e-83	8.78752e-81	8q24.3
79642	ARSJ	99.2409	2.69751	0.139755	19.3017	5.19258e-83	8.79648e-81	4q26
1848	DUSP6	863.726	1.97784	0.102751	19.2489	1.44216e-82	2.41434e-80	12q21.33
8323	FZD6	147.941	2.06553	0.107481	19.2176	2.63567e-82	4.36112e-80	8q22.3
29015	SLC43A3	370.338	2.16692	0.112931	19.188	4.66405e-82	7.62867e-80	11q12.1
100132707	LOC100132707	73.253	1.67079	0.0872289	19.1541	8.94657e-82	1.4467e-79	7q36.2
2897	GRIK1	228.511	3.27412	0.171252	19.1188	1.76216e-81	2.81748e-79	21q21.3
7101	NR2E1	301.526	2.648	0.138558	19.1111	2.03985e-81	3.22523e-79	6q21
51364	ZMYND10	169.407	3.26619	0.171075	19.0921	2.93598e-81	4.5911e-79	3p21.31
54103	PION	209.966	1.82728	0.0957921	19.0755	4.03796e-81	6.24567e-79	7q11.23
954	ENTPD2	284.78	2.80224	0.146925	19.0725	4.2711e-81	6.53524e-79	9q34.3
2064	ERBB2	871.527	1.42331	0.0748192	19.0233	1.09332e-80	1.6551e-78	17q12
7130	TNFAIP6	57.5788	3.25202	0.171155	19.0005	1.69088e-80	2.53276e-78	2q23.3
4211	MEIS1	294.62	1.64807	0.086795	18.9881	2.13879e-80	3.17031e-78	2p14
9873	FCHSD2	2824.81	-1.07907	0.0570023	-18.9302	6.42573e-80	9.42661e-78	11q13.4
84709	C4orf49	36.5987	2.19716	0.116126	18.9205	7.73224e-80	1.12275e-77	4q31.1
100188953	NCRNA00092	85.4965	2.90307	0.153712	18.8865	1.47387e-79	2.1185e-77	9q22.32
30812	SOX8	13490.3	-2.05882	0.109022	-18.8844	1.5335e-79	2.18217e-77	16p13.3
80727	TTYH3	3841.18	1.47789	0.0783319	18.867	2.13056e-79	3.00177e-77	7p22.3
3679	ITGA7	1858.72	1.91478	0.101664	18.8344	3.94766e-79	5.50737e-77	12q13.2
54507	ADAMTSL4	94.0122	2.23061	0.118508	18.8224	4.94694e-79	6.83446e-77	1q21.2
3077	HFE	48.3925	1.92222	0.102137	18.82	5.17501e-79	7.08081e-77	6p22.2
4926	NUMA1	10351.4	-0.818784	0.0435781	-18.7889	9.31168e-79	1.26195e-76	11q13.4
81848	SPRY4	673.343	3.17518	0.16906	18.7814	1.07302e-78	1.44048e-76	5q31.3
10404	PGCP	343.582	1.7151	0.0914613	18.7522	1.85601e-78	2.46832e-76	8q22.1
8872	CDC123	1223.02	-0.835707	0.0446795	-18.7045	4.54917e-78	5.99396e-76	10p14-p13
6238	RRBP1	2249.88	1.14548	0.0615008	18.6254	1.99927e-77	2.61006e-75	20p12.1
2746	GLUD1	11631.8	-1.36106	0.073269	-18.5763	5.00182e-77	6.47054e-75	10q23.2
55273	TMEM100	1768.8	-2.55251	0.137506	-18.5629	6.41884e-77	8.22884e-75	17q22
29842	TFCP2L1	332.698	3.54499	0.191826	18.4802	2.97896e-76	3.78488e-74	2q14.2
2121	EVC	172.723	2.35404	0.127513	18.4612	4.23948e-76	5.33874e-74	4p16.2
23075	SWAP70	728.576	1.4503	0.0785684	18.4591	4.40819e-76	5.5025e-74	11p15.4
90993	CREB3L1	130.943	3.10062	0.168029	18.4529	4.94263e-76	6.11597e-74	11p11.2
55149	MTPAP	499.743	-0.867136	0.0470545	-18.4284	7.78021e-76	9.54417e-74	10p11.23
80183	C13orf18	199.774	1.96414	0.106841	18.3838	1.77222e-75	2.15544e-73	13q14.13
493861	EID3	22.8025	2.33121	0.127156	18.3335	4.47135e-75	5.39214e-73	12q23.3
91752	ZNF804A	240.513	-2.27375	0.124183	-18.3097	6.93118e-75	8.2883e-73	2q32.1
81031	SLC2A10	303.767	1.94299	0.106536	18.238	2.57825e-74	3.05737e-72	20q13.12
3189	HNRNPH3	3321.75	-0.654294	0.0358987	-18.2261	3.20211e-74	3.76579e-72	10q21.3
27295	PDLIM3	637.532	1.84986	0.102253	18.0909	3.75602e-73	4.381e-71	4q35.1
9767	PHF16	573.479	-1.42338	0.0787231	-18.0808	4.51262e-73	5.22069e-71	Xp11.3
10627	MYL12A	1114.39	1.39498	0.0774246	18.0172	1.42779e-72	1.6385e-70	18p11.31
53834	FGFRL1	700.61	1.95951	0.108866	17.9994	1.97083e-72	2.24359e-70	4p16.3
51322	WAC	3335.2	-0.776216	0.043126	-17.9988	1.99078e-72	2.24832e-70	c(\10p12.1\", \"10p12.1-p11.2\")"
8767	RIPK2	605.075	-1.17676	0.0654074	-17.9912	2.28204e-72	2.55696e-70	8q21.3
83742	MARVELD1	206.784	1.81141	0.100984	17.9376	6.00391e-72	6.67466e-70	10q24.2
126432	RINL	101.13	1.43055	0.0802714	17.8215	4.81713e-71	5.31378e-69	19q13.2
4016	LOXL1	75.8218	3.12619	0.175572	17.8058	6.37684e-71	6.98018e-69	15q24.1
200316	APOBEC3F	47.2102	1.71452	0.0962938	17.8051	6.45194e-71	7.00848e-69	22q13.1
200734	SPRED2	983.916	1.60161	0.089967	17.8022	6.7983e-71	7.32877e-69	2p14
84073	MYCBPAP	16.6924	2.7733	0.155958	17.7824	9.6827e-71	1.03598e-68	17q21.33
1803	DPP4	35.2168	3.02116	0.169947	17.7771	1.06325e-70	1.1291e-68	2q24.2
29798	C2orf27A	151.591	-2.09607	0.118047	-17.7562	1.54393e-70	1.62741e-68	2q21.2
11167	FSTL1	2297.59	1.89959	0.107359	17.6938	4.67964e-70	4.89642e-68	3q13.33
60401	EDA2R	86.2035	2.72541	0.154302	17.6628	8.10719e-70	8.42082e-68	Xq12
201134	CCDC46	122.896	1.61344	0.0916159	17.6109	2.03105e-69	2.09433e-67	17q24.1
1355	COX15	992.399	-0.63229	0.0359143	-17.6055	2.2354e-69	2.28847e-67	10q24.2
976	CD97	476.428	1.91326	0.108862	17.575	3.82643e-69	3.88929e-67	19p13.12
51386	EIF3L	6634.61	-1.00293	0.0571804	-17.5398	7.12161e-69	7.18727e-67	22q13.1
8321	FZD1	401.664	1.35469	0.0773432	17.5153	1.09507e-68	1.09738e-66	7q21.13
308	ANXA5	6510.5	1.34757	0.0769595	17.5101	1.19887e-68	1.193e-66	4q27
10252	SPRY1	290.325	2.18101	0.125034	17.4433	3.87046e-68	3.82477e-66	4q28.1
64114	TMBIM1	1689.18	1.52176	0.0873104	17.4293	4.94502e-68	4.85294e-66	2q35
113763	C7orf29	28.2143	2.06047	0.118465	17.393	9.31461e-68	9.07856e-66	7q36.1
5738	PTGFRN	1251.12	1.79664	0.10355	17.3505	1.95468e-67	1.89219e-65	1p13.1
9609	RAB36	197.498	2.48006	0.143333	17.3028	4.48299e-67	4.31034e-65	22q11.23
284086	NEK8	45.1538	1.134	0.0655773	17.2925	5.35616e-67	5.11532e-65	17q11.2
54996	MOSC2	133.91	2.39211	0.138357	17.2894	5.65575e-67	5.36542e-65	1q41
79778	MICALL2	519.096	1.79197	0.103993	17.2315	1.53994e-66	1.45122e-64	7p22.3
253260	RICTOR	1280.14	-1.17362	0.0681322	-17.2257	1.70414e-66	1.59539e-64	5p13.1
415	ARSE	54.036	1.98196	0.115171	17.2089	2.27617e-66	2.11699e-64	Xp22.33
9076	CLDN1	36.8242	2.31496	0.134628	17.1952	2.88638e-66	2.66709e-64	3q28
1192	CLIC1	1263.79	1.71449	0.100438	17.07	2.48033e-65	2.2771e-63	6p21.33
64900	LPIN3	50.5096	2.38902	0.140405	17.0152	6.33622e-65	5.77977e-63	20q12
10449	ACAA2	674.753	1.35467	0.0796401	17.0098	6.9416e-65	6.25522e-63	18q21.1
22931	RAB18	2537.98	-0.856873	0.0503752	-17.0098	6.94536e-65	6.25522e-63	10p12.1
29957	SLC25A24	128.405	1.54738	0.0910284	16.9989	8.37226e-65	7.49291e-63	1p13.3
23333	DPY19L1	1545.06	1.3725	0.0809219	16.9608	1.60079e-64	1.42371e-62	7p14.2
1937	EEF1G	15111.7	-1.07625	0.0636502	-16.9088	3.87408e-64	3.42411e-62	11q12.3
23637	RABGAP1	2862.22	-0.668055	0.0395649	-16.885	5.79873e-64	5.09358e-62	9q33.2-q33.3
100270710	LOC100270710	51.9719	1.8671	0.110846	16.8441	1.15975e-63	1.01247e-61	NA
83473	KATNAL2	91.1826	1.45661	0.0866005	16.8199	1.74375e-63	1.51302e-61	18q21.1
255743	NPNT	635.237	3.11611	0.185383	16.8091	2.09393e-63	1.80586e-61	4q24
222389	BEND7	372.762	-1.08238	0.0644131	-16.8037	2.29351e-63	1.96606e-61	10p13
6263	RYR3	354.501	2.87341	0.171013	16.8023	2.34876e-63	2.00137e-61	15q13.3-q14
79611	ACSS3	296.513	2.23583	0.133264	16.7774	3.56913e-63	3.02313e-61	12q21.31
144406	WDR66	45.8148	2.26184	0.135003	16.754	5.29002e-63	4.45426e-61	12q24.31
1261	CNGA3	359.084	3.15342	0.188232	16.7528	5.39802e-63	4.51846e-61	2q11.2
1513	CTSK	179.982	2.0473	0.122434	16.7216	9.12196e-63	7.59097e-61	1q21.3
55013	CCDC109B	142.161	2.16895	0.12975	16.7164	9.95472e-63	8.23579e-61	4q25
55220	KLHDC8A	919.746	2.20004	0.132003	16.6666	2.29194e-62	1.88522e-60	1q32.1
57538	ALPK3	281.604	1.67598	0.100622	16.6562	2.72931e-62	2.23207e-60	15q25.3
50848	F11R	369.502	1.52677	0.091736	16.6431	3.39688e-62	2.76214e-60	1q23.3
9104	RGN	248.911	2.3237	0.139899	16.6098	5.91851e-62	4.78525e-60	Xp11.3
81932	HDHD3	136.529	1.82871	0.110128	16.6053	6.37696e-62	5.12679e-60	9q32
10395	DLC1	808.882	1.52491	0.0919442	16.5852	8.92263e-62	7.13309e-60	8p22
6146	RPL22	6564.55	-0.921206	0.055697	-16.5396	1.90338e-61	1.51314e-59	1p36.31
586	BCAT1	764.385	2.42466	0.146619	16.5371	1.98381e-61	1.56831e-59	12p12.1
51562	MBIP	589.488	-1.01309	0.0613814	-16.5048	3.38813e-61	2.66371e-59	14q13.3
55280	CWF19L1	399.066	-0.595624	0.0361399	-16.4811	5.01962e-61	3.92468e-59	10q24.31
23411	SIRT1	598.094	-0.778415	0.0472589	-16.4713	5.90216e-61	4.5895e-59	10q21.3
84893	FBXO18	1329.62	-0.687184	0.0417664	-16.453	7.97833e-61	6.1702e-59	10p15.1
100132215	LOC100132215	41.4473	1.63325	0.0995901	16.3997	1.92248e-60	1.47875e-58	2p15
8651	SOCS1	28.8141	2.17102	0.132515	16.3832	2.52264e-60	1.92995e-58	16p13.13
7681	MKRN3	283.725	-1.71118	0.104522	-16.3715	3.05753e-60	2.32667e-58	15q11.2
115265	DDIT4L	149.587	3.38111	0.206708	16.357	3.87997e-60	2.93681e-58	4q24
55506	H2AFY2	644.555	-1.78456	0.1093	-16.3272	6.32556e-60	4.76258e-58	10q22.1
5028	P2RY1	151.51	2.41722	0.148107	16.3208	7.01686e-60	5.25526e-58	3q25.2
284119	PTRF	1892.64	1.79321	0.109887	16.3188	7.25744e-60	5.40698e-58	17q21.2
154865	IQUB	25.8856	2.05544	0.126327	16.2708	1.59193e-59	1.17985e-57	7q31.32
9241	NOG	192.614	-1.93777	0.119188	-16.2581	1.95561e-59	1.44188e-57	17q22
112597	NCRNA00152	49.8686	2.50409	0.154068	16.2531	2.12328e-59	1.55744e-57	2p11.2
26018	LRIG1	15917.5	-1.22522	0.075424	-16.2444	2.44724e-59	1.78586e-57	3p14.1
27147	DENND2A	2047.72	1.35211	0.0832727	16.2371	2.75476e-59	2.00001e-57	7q34
84991	RBM17	2104.85	-0.727401	0.0449031	-16.1993	5.09677e-59	3.68158e-57	10p15.1
1160	CKMT2	50.7797	2.26155	0.139623	16.1975	5.25384e-59	3.77586e-57	5q14.1
134	ADORA1	1298.14	1.78408	0.11016	16.1953	5.44343e-59	3.89246e-57	1q32.1
6744	SSFA2	3263.94	1.03386	0.0638517	16.1916	5.78175e-59	4.11372e-57	2q31.3
2119	ETV5	1071.04	1.64695	0.101748	16.1865	6.27712e-59	4.44395e-57	3q27.2
143888	KDELC2	446.043	1.44728	0.0894602	16.1779	7.22235e-59	5.08782e-57	11q22.3
9231	DLG5	3031.19	-0.975618	0.0603428	-16.1679	8.48984e-59	5.95125e-57	10q22.3
93	ACVR2B	646.061	-1.11438	0.0689459	-16.163	9.19206e-59	6.41191e-57	3p22.2
55069	C7orf42	2958.22	0.6604	0.0408673	16.1596	9.71215e-59	6.74165e-57	7q11.21
134266	GRPEL2	270.138	0.816468	0.0505762	16.1433	1.26554e-58	8.74205e-57	5q32
55083	KIF26B	174.253	2.00116	0.124039	16.1333	1.48766e-58	1.02267e-56	1q44
2152	F3	1999.96	2.06195	0.127915	16.1197	1.85496e-58	1.26905e-56	1p21.3
1002	CDH4	219.514	2.0153	0.125217	16.0944	2.79215e-58	1.90107e-56	20q13.33
9601	PDIA4	2244.71	1.10602	0.0687282	16.0927	2.8702e-58	1.9449e-56	7q36.1
4320	MMP11	31.4891	2.16193	0.134362	16.0903	2.98383e-58	2.01232e-56	22q11.23
6122	RPL3	27691.4	-0.960806	0.0597188	-16.0888	3.05537e-58	2.05084e-56	22q13.1
8667	EIF3H	3191.99	-0.84438	0.0525195	-16.0774	3.67234e-58	2.4534e-56	8q23.3-q24.11
10809	STARD10	569.686	-1.06771	0.0664586	-16.0657	4.43486e-58	2.94897e-56	11q13.4
5118	PCOLCE	242.167	2.30069	0.143237	16.0621	4.70056e-58	3.11111e-56	7q22.1
168090	C6orf118	25.7484	3.0119	0.187607	16.0543	5.33409e-58	3.51408e-56	6q27
5167	ENPP1	59.6823	1.97239	0.12295	16.0422	6.4779e-58	4.24795e-56	6q23.2
51008	ASCC1	927.181	-0.802805	0.0501302	-16.0144	1.01386e-57	6.61801e-56	10q22.1
8728	ADAM19	263.433	1.9427	0.12134	16.0103	1.08231e-57	7.03253e-56	5q33.3
8228	PNPLA4	181.072	2.06555	0.129026	16.0089	1.10829e-57	7.16861e-56	Xp22.31
167681	PRSS35	347.201	-2.41124	0.150788	-15.991	1.47684e-57	9.50924e-56	6q14.2
5918	RARRES1	26.8692	2.69233	0.1687	15.9592	2.45677e-57	1.57477e-55	3q25.32
23598	PATZ1	1883.5	-0.73347	0.0459803	-15.9518	2.7673e-57	1.75837e-55	22q12.2
26524	LATS2	178.064	1.61085	0.100982	15.9518	2.76792e-57	1.75837e-55	13q12.11
54462	FAM190B	2108.9	-0.854251	0.0535886	-15.9409	3.29523e-57	2.08405e-55	10q23.1
9508	ADAMTS3	61.768	2.9528	0.185471	15.9205	4.5638e-57	2.87358e-55	4q13.3
84818	IL17RC	373.914	1.50675	0.0947504	15.9023	6.10461e-57	3.82681e-55	c(\3p25.3\", \"3p25.3-p24.1\")"
1489	CTF1	78.2735	1.69253	0.10652	15.8894	7.50633e-57	4.68487e-55	16p11.2
3908	LAMA2	501.474	1.95991	0.123482	15.872	9.90685e-57	6.15609e-55	6q22.33
54537	FAM35A	428.648	-0.635835	0.0400674	-15.8691	1.03638e-56	6.41202e-55	10q23.2
85027	C5orf62	440.846	1.55413	0.098067	15.8476	1.461e-56	9.00004e-55	5q33.1
54708	2020-03-05	959.589	-0.601778	0.0379779	-15.8455	1.51132e-56	9.26989e-55	10q23.32-q23.33
214	ALCAM	4397.82	-1.12735	0.0711703	-15.8402	1.6417e-56	1.00263e-54	3q13.11
167838	TXLNB	99.3583	2.77163	0.175004	15.8375	1.71586e-56	1.04345e-54	6q24.1
51278	IER5	654.212	1.09623	0.0692224	15.8364	1.74518e-56	1.05676e-54	1q25.3
87769	A2LD1	50.476	1.58938	0.100413	15.8285	1.97989e-56	1.19381e-54	13q32.3
6124	RPL4	22064.6	-0.971299	0.0614192	-15.8143	2.48067e-56	1.48945e-54	15q22.31
161742	SPRED1	1448.46	1.23117	0.0779059	15.8033	2.95202e-56	1.76501e-54	15q14
373156	GSTK1	1157.07	0.882737	0.0558819	15.7965	3.2901e-56	1.95892e-54	7q34
23023	TMCC1	1325.07	-0.798715	0.0505657	-15.7956	3.33573e-56	1.97781e-54	3q22.1
51673	TPPP3	1266.45	2.5959	0.164404	15.7898	3.65773e-56	2.15973e-54	16q22.1
169611	OLFML2A	241.121	1.75538	0.111288	15.7734	4.74258e-56	2.78871e-54	9q33.3
57209	ZNF248	505.826	-0.987588	0.0626933	-15.7527	6.58326e-56	3.85513e-54	10p11.21
5959	RDH5	99.1504	1.80395	0.114549	15.7483	7.05654e-56	4.11535e-54	12q13.2
57381	RHOJ	229.1	1.63365	0.103741	15.7473	7.16434e-56	4.16116e-54	14q23.2
79792	GSDMD	370.315	1.52583	0.0969874	15.7323	9.08643e-56	5.25609e-54	8q24.3
283385	MORN3	20.7797	2.56825	0.163308	15.7264	9.97153e-56	5.74473e-54	12q24.31
80352	RNF39	51.2636	-1.28798	0.0819424	-15.7181	1.13675e-55	6.52254e-54	6p22.1
22929	SEPHS1	1422.2	-0.76632	0.0487583	-15.7167	1.16234e-55	6.64259e-54	10p13
4843	NOS2	123.297	2.81399	0.179083	15.7133	1.22575e-55	6.97696e-54	17q11.2
858	CAV2	284.075	1.88957	0.120354	15.7001	1.50968e-55	8.55884e-54	7q31.2
26128	KIAA1279	1312.97	-0.684556	0.0436101	-15.6972	1.58125e-55	8.92907e-54	10q22.1
7188	TRAF5	148.046	1.48526	0.094742	15.6769	2.17679e-55	1.22434e-53	1q32.3
751071	METTL12	78.4644	-1.02855	0.0658169	-15.6275	4.72875e-55	2.64922e-53	11q12.3
3556	IL1RAP	529.199	2.15199	0.137913	15.604	6.83509e-55	3.81425e-53	3q28
4163	MCC	884.129	1.31743	0.0844846	15.5938	8.02627e-55	4.46148e-53	5q22.2
22925	PLA2R1	32.8355	2.78453	0.178602	15.5907	8.42422e-55	4.66446e-53	2q24.2
643866	CBLN3	29.8199	2.05668	0.131951	15.5867	8.96201e-55	4.943e-53	14q12
1292	COL6A2	1037.98	2.76405	0.177608	15.5627	1.30519e-54	7.17097e-53	21q22.3
6832	SUPV3L1	450.488	-0.621029	0.0399074	-15.5618	1.32406e-54	7.24666e-53	10q22.1
7764	ZNF217	333.282	1.2745	0.0819012	15.5614	1.33093e-54	7.2564e-53	20q13.2
388341	C17orf76	134.373	1.53414	0.0986769	15.5471	1.6653e-54	9.04472e-53	17p11.2
10633	RASL10A	496.45	-2.25961	0.145352	-15.5458	1.69991e-54	9.19763e-53	22q12.2
7005	TEAD3	91.8259	2.05949	0.132584	15.5335	2.05901e-54	1.10984e-52	6p21.31
84457	PHYHIPL	5889.69	-1.34041	0.0863095	-15.5302	2.1664e-54	1.16332e-52	10q21.1
284297	SSC5D	114.62	2.04455	0.131697	15.5247	2.36253e-54	1.26386e-52	19q13.42
1290	COL5A2	663.114	2.4384	0.157194	15.512	2.8774e-54	1.53353e-52	2q32.2
10771	ZMYND11	3533.09	-0.873825	0.0563665	-15.5026	3.33364e-54	1.77006e-52	10p15.3
9488	PIGB	106.873	0.799286	0.0516359	15.4793	4.78798e-54	2.52783e-52	15q21.3
2047	EPHB1	1690.8	-1.76665	0.114131	-15.4792	4.7963e-54	2.52783e-52	3q22.2
6129	RPL7	1029.63	-0.954552	0.0616889	-15.4736	5.22616e-54	2.74422e-52	8q21.11
8682	PEA15	47654.9	-0.985978	0.0637232	-15.4728	5.29364e-54	2.76943e-52	1q23.2
92815	HIST3H2A	97.7999	-1.75299	0.113327	-15.4685	5.66511e-54	2.95291e-52	1q42.13
9902	MRC2	1996.58	1.67609	0.10839	15.4635	6.12039e-54	3.17858e-52	17q23.2
56052	ALG1	364.027	0.769154	0.0497505	15.4602	6.43599e-54	3.33033e-52	16p13.3
65999	LRRC61	77.9849	2.38221	0.154147	15.4542	7.07359e-54	3.63658e-52	7q36.1
8764	TNFRSF14	309.543	1.43907	0.0931188	15.4541	7.07895e-54	3.63658e-52	1p36.32
10723	SLC12A7	523.753	1.33571	0.0865868	15.4263	1.08932e-53	5.57591e-52	5p15.33
162989	DEDD2	285.504	1.0885	0.070568	15.4248	1.11563e-53	5.6901e-52	19q13.2
6284	S100A13	842.04	1.79115	0.116165	15.419	1.21894e-53	6.19484e-52	1q21.3
79989	TTC26	83.9072	1.4863	0.0964506	15.4099	1.4036e-53	7.10789e-52	7q34
80820	EEPD1	1852.49	-1.57655	0.102329	-15.4066	1.47693e-53	7.45271e-52	7p14.2
54739	XAF1	520.624	2.03275	0.131947	15.4058	1.49544e-53	7.51948e-52	17p13.1
100129792	CCDC152	110.503	1.7692	0.114926	15.3943	1.78874e-53	8.96257e-52	5p12
10683	DLL3	4874.66	-2.46116	0.159889	-15.3929	1.82572e-53	9.11579e-52	19q13.2
8559	PRPF18	277.926	-0.643067	0.0418521	-15.3652	2.80107e-53	1.39368e-51	10p13
5435	POLR2F	1847.76	-1.14384	0.0744769	-15.3583	3.11447e-53	1.54421e-51	22q13.1
23560	GTPBP4	852.079	-0.764461	0.0497837	-15.3556	3.24649e-53	1.60408e-51	10p15.3
2747	GLUD2	1415.63	-1.38218	0.0900537	-15.3484	3.62925e-53	1.787e-51	Xq24
5157	PDGFRL	34.044	2.07324	0.135127	15.3429	3.94881e-53	1.93764e-51	8p22
80210	ARMC9	206.1	0.924248	0.0603041	15.3264	5.09072e-53	2.48938e-51	2q37.1
6229	RPS24	11330.1	-1.0026	0.0654271	-15.3239	5.29637e-53	2.58107e-51	10q22.3
283659	PRTG	236.255	-1.28085	0.0835957	-15.322	5.45502e-53	2.64932e-51	15q21.3
435	ASL	306.498	0.927965	0.0605893	15.3157	6.00986e-53	2.90885e-51	7q11.21
23704	KCNE4	193.688	2.18573	0.142786	15.3078	6.78084e-53	3.26106e-51	2q36.1
57631	LRCH2	404.738	-0.849558	0.0554984	-15.3078	6.78337e-53	3.26106e-51	Xq23
4192	MDK	820.113	2.07082	0.135335	15.3014	7.48094e-53	3.5843e-51	11p11.2
80237	ELL3	41.4077	1.31499	0.0863156	15.2347	2.08175e-52	9.9407e-51	15q15.3
842	CASP9	842.139	-1.1583	0.0760455	-15.2317	2.17739e-52	1.03626e-50	1p36.21
55244	SLC47A1	88.8905	2.48949	0.163491	15.2271	2.33818e-52	1.10908e-50	17p11.2
135228	CD109	288.162	1.81217	0.11927	15.1939	3.88281e-52	1.83563e-50	6q13
10367	CBARA1	1471.91	-0.714358	0.0470219	-15.192	3.9939e-52	1.88189e-50	10q22.1
9398	CD101	53.3467	2.05371	0.135391	15.1688	5.69366e-52	2.67395e-50	1p13.1
1770	DNAH9	283.386	2.34093	0.154336	15.1678	5.78129e-52	2.70618e-50	17p12
84842	HPDL	16.0288	1.55885	0.102829	15.1597	6.54163e-52	3.05205e-50	1p34.1
79695	GALNT12	28.7038	1.64447	0.108625	15.139	8.95912e-52	4.16628e-50	9q22.33
220972	2020-03-08	540.924	-1.55778	0.102909	-15.1374	9.17541e-52	4.25297e-50	10q11.21-q11.22
134265	AFAP1L1	208.533	1.78444	0.117969	15.1264	1.08542e-51	5.01477e-50	5q32
3615	IMPDH2	2964.37	-0.947373	0.0626518	-15.1212	1.17301e-51	5.4019e-50	3p21.31
84108	PCGF6	176.323	-0.646309	0.0427613	-15.1144	1.30225e-51	5.97775e-50	10q24.33
132430	PABPC4L	14.7743	1.88707	0.124925	15.1055	1.48866e-51	6.81146e-50	4q28.3
10556	RPP30	436.375	-0.558969	0.0370047	-15.1053	1.49364e-51	6.81235e-50	10q23.31
3915	LAMC1	1382.08	1.52408	0.10093	15.1004	1.60834e-51	7.31204e-50	1q25.3
6424	SFRP4	431.741	2.54133	0.168309	15.0991	1.64059e-51	7.43489e-50	7p14.1
10325	RRAGB	614.657	-0.675952	0.0448052	-15.0865	1.9877e-51	8.97937e-50	Xp11.21
64782	AEN	376.579	1.40296	0.0930156	15.0831	2.09193e-51	9.4203e-50	15q26.1
55337	C19orf66	512.483	1.34986	0.089565	15.0713	2.49976e-51	1.12213e-49	19p13.2
5125	PCSK5	93.8368	1.64777	0.109337	15.0706	2.52881e-51	1.1316e-49	9q21.13
221078	NSUN6	339.979	-1.08726	0.0721653	-15.0663	2.69841e-51	1.20371e-49	10p12.31
1635	DCTD	892.645	1.02586	0.0681243	15.0587	3.02638e-51	1.34579e-49	4q35.1
114897	C1QTNF1	1062.85	2.10525	0.139822	15.0566	3.1233e-51	1.38188e-49	17q25.3
5911	RAP2A	4627.78	-1.14821	0.0762601	-15.0565	3.12694e-51	1.38188e-49	13q32.1
5074	PAWR	37.5814	1.9981	0.132722	15.0548	3.2092e-51	1.41384e-49	12q21.2
5355	PLP2	339.174	1.97331	0.131132	15.0482	3.54571e-51	1.55727e-49	Xp11.23
286223	C9orf47	20.3029	2.10445	0.139881	15.0446	3.74576e-51	1.64007e-49	9q22.1
225	ABCD2	176.141	2.1558	0.143319	15.042	3.8973e-51	1.70118e-49	12q12
140578	CHODL	65.2858	2.99559	0.199186	15.0392	4.06561e-51	1.76923e-49	21q21.1
54961	SSH3	199.611	1.42399	0.0947105	15.0351	4.32077e-51	1.87453e-49	11q13.2
977	CD151	1963.7	1.26008	0.0838139	15.0342	4.38008e-51	1.89448e-49	11p15.5
1915-10-28	PTPN9	821.286	0.825172	0.0549676	15.012	6.13001e-51	2.64333e-49	15q24.2
836	CASP3	641.641	0.919206	0.0613309	14.9877	8.84125e-51	3.80094e-49	4q35.1
151242	PPP1R1C	50.8348	2.2316	0.149027	14.9745	1.07782e-50	4.61967e-49	2q31.3-q32.1
83860	TAF3	267.588	-0.959791	0.0641087	-14.9713	1.13055e-50	4.83116e-49	10p14
57228	SMAGP	23.3431	1.54056	0.102905	14.9707	1.14072e-50	4.86001e-49	12q13.13
6138	RPL15	17733.3	-0.756951	0.0505875	-14.9632	1.27711e-50	5.42487e-49	3p24.2
84928	TMEM209	527.372	0.832652	0.055652	14.9618	1.30528e-50	5.52801e-49	7q32.2
414241	FAM35B	157.781	-0.660302	0.0441605	-14.9523	1.50395e-50	6.35049e-49	10q11.22
1819	DRG2	436.804	1.12224	0.0751674	14.9299	2.10463e-50	8.8606e-49	17p11.2
55295	KLHL26	282.254	1.79994	0.120594	14.9256	2.24636e-50	9.42942e-49	19p13.11
201780	SLC10A4	79.4478	2.32322	0.155675	14.9235	2.31718e-50	9.69807e-49	4p11
79962	DNAJC22	30.1776	1.79989	0.12069	14.9133	2.69868e-50	1.12617e-48	12q13.12
23642	SNHG1	1076.44	-1.15234	0.0773214	-14.9033	3.13806e-50	1.30472e-48	11q12.3
6188	RPS3	13270.8	-1.02051	0.0684762	-14.9031	3.1449e-50	1.30472e-48	11q13.4
5525	PPP2R5A	2232.25	-1.11814	0.0752163	-14.8656	5.50797e-50	2.27844e-48	1q32.3
51302	CYP39A1	26.2518	1.86202	0.125264	14.8647	5.58425e-50	2.3033e-48	6p12.3
84171	LOXL4	29.0558	2.54378	0.171219	14.8568	6.28215e-50	2.58367e-48	10q24.2
57406	ABHD6	1001.98	-0.918851	0.0619459	-14.8331	8.94678e-50	3.66895e-48	3p14.3
9610	RIN1	140.791	2.12462	0.143438	14.8121	1.22327e-49	5.00203e-48	11q13.2
91319	DERL3	37.7659	1.64679	0.111214	14.8073	1.31408e-49	5.35797e-48	22q11.23
57480	PLEKHG1	531.421	1.35871	0.0919516	14.7764	2.08049e-49	8.45868e-48	6q25.1
8935	SKAP2	654.145	1.60417	0.108569	14.7756	2.10445e-49	8.53173e-48	7p15.2
30851	TAX1BP3	1212.69	1.02486	0.0694272	14.7617	2.58689e-49	1.04578e-47	17p13.2
51684	SUFU	767.117	-0.681814	0.0462015	-14.7574	2.75704e-49	1.11141e-47	10q24.32
6125	RPL5	13968.6	-0.887477	0.0601841	-14.746	3.26319e-49	1.31173e-47	1p22.1
401944	LDLRAD2	29.0443	2.39767	0.16264	14.7422	3.45465e-49	1.38478e-47	1p36.12
64093	SMOC1	11447.8	-2.15791	0.146402	-14.7397	3.58412e-49	1.43264e-47	14q24.2
84989	LOC84989	30.6802	-1.65948	0.112705	-14.7241	4.51621e-49	1.80016e-47	10q21.3
1956	EGFR	6159.39	2.6509	0.180102	14.7189	4.87507e-49	1.93777e-47	7p11.2
4232	MEST	1417.08	1.64919	0.112128	14.7082	5.71434e-49	2.26504e-47	7q32.2
57453	DSCAML1	1093.76	-1.73674	0.11814	-14.7008	6.37394e-49	2.51948e-47	11q23.3
1289	COL5A1	291.014	2.99281	0.203945	14.6746	9.3734e-49	3.69483e-47	9q34.3
11238	CA5B	265.611	1.32418	0.0902478	14.6727	9.64129e-49	3.78993e-47	Xp22.2
23590	PDSS1	116.223	-0.854317	0.0582567	-14.6647	1.08506e-48	4.25354e-47	10p12.1
81788	NUAK2	76.7327	1.66194	0.113435	14.651	1.32656e-48	5.18596e-47	1q32.1
54906	C10orf18	1363.25	-0.822182	0.0561736	-14.6365	1.64415e-48	6.40995e-47	10p15.1
132	ADK	420.186	-0.805296	0.0550213	-14.6361	1.65306e-48	6.42704e-47	c(\10q22.2\", \"10q11-q24\")"
57570	TRMT5	705.304	-0.82364	0.0562773	-14.6354	1.66982e-48	6.47453e-47	14q23.1
125144	NCRNA00188	5583.51	-0.902374	0.0616775	-14.6305	1.79374e-48	6.93611e-47	17p11.2
201799	TMEM154	41.3086	1.72189	0.117701	14.6294	1.8248e-48	7.0371e-47	4q31.3
23060	ZNF609	1844.22	-0.77014	0.0526488	-14.6279	1.86538e-48	7.17415e-47	15q22.31
84688	C9orf24	97.055	3.55041	0.242836	14.6206	2.07426e-48	7.95599e-47	9p13.3
54522	ANKRD16	203.614	-0.842594	0.0576314	-14.6204	2.08152e-48	7.96236e-47	10p15.1
3964	LGALS8	270.964	0.987409	0.067595	14.6077	2.50724e-48	9.56516e-47	1q43
967	CD63	8610.05	1.00678	0.0689393	14.6039	2.65387e-48	1.00975e-46	12q13.2
8693	GALNT4	180.898	1.10146	0.075446	14.5994	2.8346e-48	1.07564e-46	12q21.33
55536	CDCA7L	488.291	1.82094	0.124829	14.5875	3.37156e-48	1.27599e-46	7p15.3
760	CA2	1548.46	1.83017	0.125521	14.5806	3.7342e-48	1.40949e-46	8q21.2
6938	TCF12	8399.72	-1.25881	0.0863381	-14.58	3.76634e-48	1.41786e-46	15q21.3
79823	C2orf34	108.69	1.09772	0.0753092	14.5761	3.98518e-48	1.49628e-46	2p21
1410	CRYAB	50445	-2.01142	0.138006	-14.5749	4.05938e-48	1.52013e-46	11q23.1
9603	NFE2L3	112.848	1.42344	0.0977297	14.565	4.68869e-48	1.75118e-46	7p15.2
353376	TICAM2	63.5493	1.15947	0.079681	14.5515	5.71725e-48	2.12975e-46	5q22.3
145837	LOC145837	22.222	-1.60253	0.110178	-14.5449	6.28855e-48	2.33645e-46	15q23
4166	CHST6	513.768	1.8912	0.130053	14.5417	6.59602e-48	2.44431e-46	16q23.1
1757	SARDH	63.509	2.19608	0.151063	14.5375	7.01066e-48	2.59121e-46	9q34.2
2827	GPR3	53.8969	2.32892	0.16031	14.5276	8.09832e-48	2.98547e-46	1p36.11
84722	PSRC1	962.223	1.49857	0.103253	14.5136	9.94329e-48	3.65615e-46	1p13.3
1181	CLCN2	226.687	1.02556	0.0706726	14.5114	1.02637e-47	3.76423e-46	3q27.1
26240	FAM50B	168.96	1.69777	0.117027	14.5075	1.0859e-47	3.97232e-46	6p25.2
2665	GDI2	3813.41	-0.645813	0.0445343	-14.5015	1.18577e-47	4.32655e-46	10p15.1
23522	MYST4	1229.78	-0.894539	0.0617522	-14.4859	1.48663e-47	5.41042e-46	10q22.2
345895	RSPH4A	76.0835	2.47717	0.171014	14.4852	1.503e-47	5.45603e-46	6q22.1
2990	GUSB	683.91	0.901585	0.0622608	14.4808	1.60264e-47	5.80294e-46	7q11.21
148398	SAMD11	201.264	-2.29578	0.158599	-14.4754	1.73234e-47	6.24417e-46	1p36.33
55553	SOX6	2194.56	-1.30552	0.090189	-14.4754	1.73327e-47	6.24417e-46	11p15.2
93663	ARHGAP18	248.571	1.51273	0.104666	14.4529	2.40268e-47	8.61806e-46	6q22.33
7570	ZNF22	1253.03	-0.857366	0.0593215	-14.4529	2.40434e-47	8.61806e-46	10q11.21
9180	OSMR	345.009	1.96556	0.136041	14.4483	2.56872e-47	9.18413e-46	5p13.1
5311	PKD2	586.704	0.910862	0.0630452	14.4478	2.58912e-47	9.23388e-46	4q22.1
9545	RAB3D	243.577	1.29419	0.0896006	14.444	2.73651e-47	9.73513e-46	19p13.2
283298	OLFML1	44.3416	1.94124	0.13451	14.4319	3.25856e-47	1.15634e-45	11p15.4
9077	DIRAS3	223.01	2.06452	0.143125	14.4246	3.62462e-47	1.28304e-45	1p31.3
10129	FRY	1809.36	-1.10825	0.076837	-14.4234	3.68982e-47	1.30288e-45	13q13.1
710	SERPING1	1899.67	2.20216	0.152879	14.4046	4.84355e-47	1.70603e-45	11q12.1
5806	PTX3	85.3326	2.57302	0.17863	14.4042	4.86883e-47	1.7107e-45	3q25.32
161835	FSIP1	24.4961	1.52562	0.105974	14.3962	5.4641e-47	1.91513e-45	15q14
403	ARL3	1599.37	-0.896256	0.0622688	-14.3934	5.69664e-47	1.99172e-45	10q24.32
140564	APOBEC3D	14.1364	1.73805	0.120875	14.3789	7.02221e-47	2.44917e-45	22q13.1
4493	MT1E	1193.64	2.02528	0.14119	14.3443	1.15642e-46	4.02344e-45	16q13
7205	TRIP6	1148.28	1.46402	0.102128	14.3352	1.31865e-46	4.57668e-45	7q22.1
841	CASP8	119.272	1.29914	0.0906405	14.3329	1.36369e-46	4.72147e-45	2q33.1
633	BGN	2188.98	1.79124	0.125055	14.3236	1.55835e-46	5.38236e-45	Xq28
6257	RXRB	1432.24	-0.433306	0.0302621	-14.3184	1.67874e-46	5.78413e-45	6p21.32
202018	TAPT1	1343.54	-0.586504	0.0409874	-14.3094	1.9124e-46	6.57328e-45	4p15.32
58527	C6orf115	113.055	1.19455	0.0835006	14.3058	2.01229e-46	6.89997e-45	6q24.1
2173	FABP7	1889.59	2.2393	0.156553	14.3039	2.07023e-46	7.08157e-45	6q22.31
376497	SLC27A1	1217.63	1.06538	0.0744909	14.3022	2.12146e-46	7.23942e-45	19p13.11
116832	RPL39L	43.0692	1.85948	0.13002	14.3015	2.14114e-46	7.28911e-45	3q27.3
11015	KDELR3	35.57	1.98082	0.138556	14.2962	2.31204e-46	7.85211e-45	22q13.1
1454	CSNK1E	4834.16	-0.835136	0.0584309	-14.2927	2.42973e-46	8.23216e-45	22q13.1
55187	VPS13D	4446.11	-1.11717	0.0781815	-14.2895	2.54416e-46	8.59939e-45	1p36.22-p36.21
7023	TFAP4	252.964	-0.919986	0.0643956	-14.2865	2.65715e-46	8.96003e-45	16p13.3
53826	FXYD6	18490.3	-1.26543	0.0885803	-14.2857	2.68578e-46	9.03515e-45	11q23.3
54993	ZSCAN2	226.623	-0.563088	0.0394347	-14.279	2.95903e-46	9.93091e-45	15q25.2
27115	PDE7B	215.367	1.56267	0.109542	14.2655	3.59232e-46	1.20279e-44	6q23.3
79896	THNSL1	335.113	-0.840018	0.0589214	-14.2566	4.07922e-46	1.36261e-44	10p12.1
64778	FNDC3B	477.619	1.04711	0.073535	14.2395	5.20617e-46	1.73498e-44	3q26.31
4982	TNFRSF11B	62.9153	2.60367	0.182861	14.2385	5.28672e-46	1.75486e-44	8q24.12
399726	C10orf114	53.4743	1.65022	0.115899	14.2384	5.29047e-46	1.75486e-44	10p12.31
23231	SEL1L3	425.155	2.31913	0.162888	14.2375	5.35763e-46	1.773e-44	4p15.2
605	BCL7A	1129.23	-1.1391	0.0801058	-14.2199	6.89437e-46	2.27626e-44	12q24.31
9632	SEC24C	2299.53	-0.537926	0.0378787	-14.2013	8.99376e-46	2.96253e-44	10q22.2
6130	RPL7A	10620.6	-0.880758	0.0620508	-14.1941	9.95969e-46	3.27313e-44	9q34.2
2519	FUCA2	620.229	1.14133	0.0804454	14.1876	1.09283e-45	3.58318e-44	6q24.2
116143	WDR92	219.723	0.72296	0.0509726	14.1833	1.16227e-45	3.8021e-44	2p14
26986	PABPC1	12786.5	-1.01241	0.0714165	-14.1761	1.2877e-45	4.20276e-44	8q22.3
4137	MAPT	10028.4	-1.00843	0.0711999	-14.1633	1.54493e-45	5.03075e-44	17q21.31
2735	GLI1	32.3683	2.65009	0.18724	14.1535	1.77805e-45	5.77665e-44	12q13.3
25907	TMEM158	342.689	1.96309	0.13871	14.1525	1.80249e-45	5.84271e-44	3p21.31
871	SERPINH1	968.628	1.603	0.113636	14.1064	3.46801e-45	1.12159e-43	11q13.5
80258	EFHC2	63.8502	2.59544	0.184035	14.1029	3.64411e-45	1.17587e-43	Xp11.3
79979	TRMT2B	218.545	0.792264	0.0562996	14.0723	5.62305e-45	1.81032e-43	Xq22.1
9472	AKAP6	2737.17	-1.11832	0.079494	-14.068	5.97768e-45	1.91731e-43	14q12
2622	GAS8	454.214	0.868601	0.0617435	14.0679	5.98233e-45	1.91731e-43	16q24.3
80742	PRR3	573.002	-0.712158	0.050637	-14.064	6.32122e-45	2.02137e-43	6p21.33
50853	VILL	105.061	1.59554	0.113607	14.0443	8.34479e-45	2.66247e-43	3p22.2
10253	SPRY2	1375.7	1.25246	0.0891877	14.043	8.50403e-45	2.7029e-43	13q31.1
63926	ANKRD5	20.2294	2.19606	0.156381	14.043	8.50949e-45	2.7029e-43	20p12.2
117854	TRIM6	34.7778	1.71382	0.122231	14.0212	1.15698e-44	3.66678e-43	11p15.4
55973	BCAP29	1624.18	0.664745	0.0474164	14.0193	1.18803e-44	3.75682e-43	7q22.3
11014	KDELR2	2454.45	0.727203	0.0519822	13.9895	1.80746e-44	5.70292e-43	7p22.1
9126	SMC3	1491.23	-0.706198	0.0505218	-13.9781	2.12142e-44	6.67871e-43	10q25.2
3646	EIF3E	3535.59	-0.859252	0.0615481	-13.9607	2.70855e-44	8.50831e-43	8q23.1
2588	GALNS	343.889	0.689951	0.0494321	13.9575	2.83036e-44	8.87138e-43	16q24.3
7465	WEE1	418.172	1.66271	0.119161	13.9534	2.99793e-44	9.37595e-43	11p15.4
89848	FCHSD1	173.847	1.21516	0.0871124	13.9494	3.17404e-44	9.90495e-43	5q31.3
10797	MTHFD2	1929.91	-1.57727	0.113218	-13.9313	4.08609e-44	1.27232e-42	2p13.1
4610	MYCL1	422.247	-1.52886	0.109807	-13.9231	4.5872e-44	1.42524e-42	1p34.2
284	ANGPT1	187.584	2.22198	0.159737	13.9102	5.48927e-44	1.70179e-42	8q23.1
84217	ZMYND12	45.3027	1.84279	0.132546	13.903	6.07513e-44	1.87812e-42	1p34.2
6156	RPL30	10359.8	-0.90741	0.0652678	-13.9029	6.08442e-44	1.87812e-42	8q22.2
8835	SOCS2	403.568	2.05244	0.147634	13.9022	6.14389e-44	1.89237e-42	12q22
80011	FAM192A	2765.69	-0.449751	0.0323759	-13.8915	7.128e-44	2.19074e-42	16q13
9559	VPS26A	982.192	-0.51549	0.0371286	-13.8839	7.92933e-44	2.43177e-42	10q22.1
26010	SPATS2L	1601.4	0.882101	0.0635844	13.8729	9.24601e-44	2.82948e-42	2q33.1
1916-10-21	RPL17	3871.07	-0.854936	0.0616465	-13.8684	9.84873e-44	3.00746e-42	18q21.1
118924	C10orf4	551.909	-0.851044	0.0615033	-13.8374	1.51655e-43	4.6211e-42	10q23.33
5998	RGS3	434.809	1.16669	0.0843291	13.835	1.56786e-43	4.76724e-42	9q32
3675	ITGA3	925.906	1.76162	0.12739	13.8286	1.71277e-43	5.19676e-42	17q21.33
254887	ZDHHC23	138.677	2.56484	0.185488	13.8276	1.73779e-43	5.26142e-42	3q13.31
6230	RPS25	6486.86	-0.88399	0.0639311	-13.8272	1.74602e-43	5.27513e-42	11q23.3
25891	PAMR1	533.747	2.09978	0.151866	13.8265	1.76326e-43	5.31592e-42	11p13
56475	RPRM	610.184	-2.0044	0.145111	-13.8129	2.13089e-43	6.41068e-42	2q23.3
118490	ZMYND17	101.76	-0.815022	0.0590333	-13.8061	2.34034e-43	7.02595e-42	10q22.2
114884	OSBPL10	104.75	1.80787	0.130989	13.8016	2.49104e-43	7.46264e-42	3p23
23452	ANGPTL2	3519.46	-1.397	0.101424	-13.7739	3.66156e-43	1.09462e-41	9q33.3
55227	LRRC1	517.243	-0.964821	0.0700875	-13.766	4.08441e-43	1.21847e-41	6p12.1
129804	FBLN7	95.1912	2.70237	0.196323	13.7649	4.14369e-43	1.23357e-41	2q13-q14.1
3956	LGALS1	2175.1	1.55573	0.113026	13.7643	4.17885e-43	1.24144e-41	22q13.1
4601	MXI1	2523.84	-0.912345	0.0662921	-13.7625	4.28366e-43	1.26993e-41	10q25.2
221037	JMJD1C	1948.52	-0.877658	0.0638403	-13.7477	5.25549e-43	1.55479e-41	10q21.3
637	BID	1151.4	-0.857638	0.0623992	-13.7444	5.50476e-43	1.62516e-41	22q11.21
149297	FAM78B	46.1599	1.55279	0.113017	13.7394	5.89654e-43	1.73722e-41	1q24.1
389741	MGC21881	315.754	-0.933736	0.0680034	-13.7307	6.64721e-43	1.95433e-41	9p12
51021	MRPS16	1352.72	-0.470659	0.0342928	-13.7247	7.22158e-43	2.11883e-41	10q22.2
56731	SLC2A4RG	482.437	0.947208	0.0690182	13.724	7.28994e-43	2.13448e-41	20q13.33
7106	TSPAN4	273.765	1.0168	0.07409	13.7238	7.31399e-43	2.13713e-41	11p15.5
3400	ID4	8687.15	-1.21859	0.0887986	-13.7231	7.38455e-43	2.15332e-41	6p22.3
84002	B3GNT5	291.074	1.51155	0.110168	13.7204	7.66082e-43	2.22931e-41	3q27.1
219749	ZNF25	825.878	-0.873776	0.0636914	-13.7189	7.82417e-43	2.2722e-41	10p11.21
57555	NLGN2	4779.3	-0.734832	0.0536696	-13.6918	1.13704e-42	3.29534e-41	17p13.1
5358	PLS3	1586.95	1.07424	0.078465	13.6907	1.15403e-42	3.33778e-41	Xq23
55603	FAM46A	311.144	1.38083	0.100899	13.6853	1.2425e-42	3.58637e-41	6q14.1
79819	WDR78	144.01	1.70128	0.124345	13.6819	1.30302e-42	3.75343e-41	1p31.3
1969	EPHA2	183.521	1.86577	0.13643	13.6756	1.4199e-42	4.08185e-41	1p36.13
136853	SRCRB4D	45.7291	1.27608	0.0933307	13.6727	1.47862e-42	4.24209e-41	7q11.23
1933	EEF1B2	2803.06	-0.721215	0.052771	-13.6669	1.60102e-42	4.584e-41	2q33.3
115908	CTHRC1	64.6539	2.67572	0.195807	13.6651	1.64139e-42	4.69016e-41	8q22.3
205	AK3L1	236.019	1.54896	0.113398	13.6595	1.77138e-42	5.05145e-41	1p31.3
84223	IQCG	442.699	1.25561	0.0919834	13.6504	2.00749e-42	5.71331e-41	3q29
283576	ZDHHC22	1945.43	-1.49674	0.109677	-13.6469	2.10666e-42	5.98358e-41	14q24.3
219736	STOX1	785.625	-1.83039	0.134223	-13.637	2.41312e-42	6.84039e-41	10q22.1
254827	NAALADL2	38.1014	1.07644	0.0790079	13.6245	2.86435e-42	8.10331e-41	3q26.31
79717	PPCS	344.081	0.97122	0.0712889	13.6237	2.89444e-42	8.1722e-41	1p34.2
136332	LRGUK	13.7932	2.18816	0.160651	13.6206	3.02149e-42	8.51402e-41	7q33
79022	TMEM106C	726.902	1.01523	0.0745573	13.6168	3.18196e-42	8.94848e-41	12q13.11
126393	HSPB6	1128.49	2.1226	0.155968	13.6092	3.53128e-42	9.91127e-41	19q13.12
57715	SEMA4G	305.515	-1.00985	0.0742096	-13.6081	3.58265e-42	1.00357e-40	10q24.31
2887	GRB10	813.069	1.21814	0.0896015	13.5951	4.28283e-42	1.19734e-40	7p12.1
137835	TMEM71	40.55	2.3634	0.173854	13.5942	4.33491e-42	1.20952e-40	8q24.22
6649	SOD3	218.143	2.38826	0.175722	13.5911	4.52229e-42	1.25934e-40	4p15.2
84668	FAM126A	527.328	1.21749	0.0896749	13.5767	5.50442e-42	1.52984e-40	7p15.3
9414	TJP2	6390.79	-1.46551	0.108017	-13.5675	6.24183e-42	1.73141e-40	9q21.11
4015	LOX	105.581	2.14006	0.157999	13.5448	8.50856e-42	2.35558e-40	5q23.1
90506	LRRC46	41.4797	1.99883	0.147738	13.5296	1.0457e-41	2.88939e-40	17q21.32
4804	NGFR	487.436	2.46522	0.182313	13.522	1.16043e-41	3.20017e-40	17q21.33
23461	ABCA5	170.961	2.07177	0.153258	13.5182	1.22131e-41	3.36156e-40	17q24.3
56907	SPIRE1	3261.24	-0.80613	0.059653	-13.5137	1.29905e-41	3.56862e-40	18p11.21
738	C11orf2	3100.59	-0.749261	0.0554471	-13.5131	1.30926e-41	3.58973e-40	11q13.1
100129534	LOC100129534	50.676	1.04221	0.0772571	13.4901	1.78793e-41	4.89273e-40	1p36.32
339416	ANKRD45	87.7539	1.98052	0.14683	13.4885	1.82751e-41	4.99144e-40	1q25.1
32	ACACB	431.083	1.43027	0.106078	13.4832	1.96529e-41	5.35748e-40	12q24.11
51176	LEF1	280.843	1.20908	0.0898052	13.4634	2.56884e-41	6.98941e-40	4q25
839	CASP6	92.2713	1.02568	0.0762048	13.4595	2.7074e-41	7.35234e-40	4q25
2192	FBLN1	677.709	1.91511	0.142366	13.452	2.99493e-41	8.11768e-40	22q13.31
59271	C21orf63	261.279	1.48733	0.110635	13.4435	3.36088e-41	9.09226e-40	21q22.11
115273	RAB42	15.9406	1.86338	0.138628	13.4416	3.44979e-41	9.31509e-40	1p35.3
1948	EFNB2	532.128	1.27796	0.0952364	13.4189	4.68819e-41	1.2635e-39	13q33.3
158293	FAM120AOS	679.12	0.518203	0.0386272	13.4155	4.90544e-41	1.31955e-39	9q22.31
83723	FAM57B	599.754	-1.52193	0.113512	-13.4076	5.45694e-41	1.46514e-39	16p11.2
114898	C1QTNF2	26.4729	1.50895	0.112557	13.4061	5.56879e-41	1.49235e-39	5q33.3
100128640	LOC100128640	28.2105	-0.986557	0.0736922	-13.3875	7.1523e-41	1.91311e-39	3p22.2
8861	LDB1	1183.36	-0.737896	0.0551291	-13.3849	7.41073e-41	1.97851e-39	10q24.32
56681	SAR1A	2126.76	-0.436994	0.032675	-13.374	8.58356e-41	2.28734e-39	10q22.1
6202	RPS8	12958.9	-0.846159	0.0632703	-13.3737	8.61216e-41	2.29067e-39	1p34.1
657	BMPR1A	746.444	-0.810556	0.06062	-13.3711	8.92144e-41	2.36851e-39	10q23.2
27163	NAAA	156.533	1.0524	0.0787129	13.3701	9.04071e-41	2.3957e-39	4q21.1
2318	FLNC	1914.03	2.32215	0.173929	13.3512	1.16617e-40	3.0845e-39	7q32.1
348378	FAM159A	11.6712	1.58844	0.119155	13.3308	1.53168e-40	4.04375e-39	1p32.3
50509	COL5A3	1097.57	1.58175	0.118696	13.326	1.63359e-40	4.3048e-39	19p13.2
92689	FAM114A1	134.898	1.50044	0.112615	13.3236	1.68822e-40	4.44054e-39	4p14
79696	FAM164C	49.1802	1.46716	0.110127	13.3225	1.7122e-40	4.49531e-39	14q24.3
3364	HUS1	236.948	0.664092	0.049851	13.3215	1.73504e-40	4.54476e-39	7p12.3
5570	PKIB	111.616	2.34805	0.176261	13.3214	1.73742e-40	4.54476e-39	6q22.31
26019	UPF2	903.632	-0.671328	0.0504027	-13.3193	1.78822e-40	4.66907e-39	10p14
55526	DHTKD1	1414.22	-0.794864	0.0597099	-13.3121	1.9691e-40	5.13192e-39	10p14
55332	DRAM1	197.092	1.14936	0.0863521	13.3102	2.02031e-40	5.25576e-39	12q23.2
439965	FAM35B2	43.5992	-0.664975	0.0499846	-13.3036	2.20549e-40	5.72704e-39	10q11.22
7037	TFRC	1527.54	1.33906	0.100698	13.2978	2.3839e-40	6.17904e-39	3q29
54986	ULK4	35.2841	1.36479	0.102646	13.2961	2.43869e-40	6.30957e-39	3p22.1
26027	ACOT11	95.4011	1.84365	0.138698	13.2926	2.55674e-40	6.60299e-39	1p32.3
4213	MEIS3P1	224.783	1.09926	0.0827058	13.2912	2.60258e-40	6.7092e-39	17p12
7625	ZNF74	526.087	-0.79399	0.0597537	-13.2877	2.72793e-40	7.01962e-39	22q11.21
57124	CD248	182.207	2.10653	0.158742	13.2701	3.45068e-40	8.8634e-39	11q13.2
4360	MRC1	218.364	-2.40733	0.18145	-13.2672	3.58781e-40	9.19901e-39	10p12.33
828	CAPS	645.327	2.14934	0.162029	13.2652	3.68618e-40	9.43422e-39	19p13.3
51776	ZAK	586.898	1.35908	0.102463	13.264	3.74293e-40	9.56227e-39	2q31.1
60489	APOBEC3G	115.501	1.44191	0.108755	13.2584	4.03582e-40	1.02921e-38	22q13.1
1039	CDR2	230.362	1.07417	0.0811055	13.2441	4.88086e-40	1.24248e-38	16p12.2
168507	PKD1L1	12.692	1.72718	0.130495	13.2355	5.47037e-40	1.39006e-38	7p12.3
55833	UBAP2	803.143	-0.667639	0.050514	-13.2169	7.00897e-40	1.77786e-38	9p13.3
80778	ZNF34	243.55	-0.818884	0.0620046	-13.2068	8.01309e-40	2.02894e-38	8q24.3
2788	GNG7	2270.21	1.10717	0.0838756	13.2002	8.75546e-40	2.21297e-38	19p13.3
79969	C6orf134	1840.87	-0.8018	0.0607964	-13.1883	1.02492e-39	2.58592e-38	6p21.33
51332	SPTBN5	41.6627	2.02786	0.153773	13.1873	1.03828e-39	2.61499e-38	15q15.1
91734	IDI2	70.5646	-0.926023	0.0702469	-13.1824	1.10819e-39	2.78614e-38	10p15.3
1471	CST3	22651.8	1.66172	0.126099	13.1779	1.17655e-39	2.9528e-38	20p11.21
79009	DDX50	653.808	-0.467096	0.0354766	-13.1663	1.37144e-39	3.43584e-38	10q22.1
57161	PELI2	629.617	-0.871399	0.0661897	-13.1652	1.39204e-39	3.48133e-38	14q22.3
163175	LGI4	772.599	2.11388	0.160651	13.1582	1.52732e-39	3.81293e-38	c(\19q13.12\", \"19q13.11\")"
23588	KLHDC2	1012.21	-0.527102	0.0400675	-13.1553	1.58554e-39	3.95134e-38	14q21.3
9759	HDAC4	1367.01	-0.877556	0.0667209	-13.1526	1.64317e-39	4.08782e-38	2q37.3
9208	LRRFIP1	880.066	0.708422	0.0538932	13.1449	1.82001e-39	4.51985e-38	2q37.3
55224	ETNK2	446.187	1.64286	0.125017	13.1411	1.91456e-39	4.74639e-38	1q32.1
390916	NUDT19	217.632	0.537241	0.0408866	13.1398	1.94767e-39	4.82005e-38	19q13.11
5464	PPA1	1961.68	-0.646284	0.0492159	-13.1316	2.17014e-39	5.3613e-38	10q22.1
873	CBR1	1714.73	1.73994	0.132586	13.1231	2.42803e-39	5.98803e-38	21q22.12
91452	ACBD5	2140.39	-0.73082	0.0557514	-13.1086	2.94161e-39	7.24207e-38	10p12.1
57103	C12orf5	414.987	0.959276	0.0732225	13.1008	3.25614e-39	8.00256e-38	12p13.32
6285	S100B	8729.15	1.48692	0.113548	13.095	3.51473e-39	8.62322e-38	21q22.3
64901	RANBP17	64.5999	-1.95693	0.149444	-13.0947	3.53164e-39	8.64979e-38	5q35.1
128153	SPATA17	26.8242	2.32701	0.177767	13.0903	3.74321e-39	9.1522e-38	1q41
83992	CTTNBP2	1320.58	-1.2217	0.0933509	-13.0872	3.89626e-39	9.51007e-38	7q31.31
23216	TBC1D1	885.299	0.945729	0.0723425	13.0729	4.70114e-39	1.1455e-37	4p14
84282	RNF135	224.744	1.15826	0.0886665	13.0631	5.35264e-39	1.30202e-37	17q11.2
307	ANXA4	429.415	0.946914	0.0724963	13.0615	5.46124e-39	1.32617e-37	2p13.3
9397	NMT2	473.769	-0.734659	0.0562571	-13.059	5.649e-39	1.36943e-37	10p13
11030	RBPMS	180.326	1.60403	0.122838	13.0581	5.71211e-39	1.38237e-37	8p12
1488	CTBP2	1213.97	-0.623234	0.0477374	-13.0555	5.9135e-39	1.42868e-37	10q26.13
64849	SLC13A3	208.04	1.72541	0.132199	13.0516	6.22487e-39	1.50135e-37	20q13.12
54898	ELOVL2	970.544	2.00316	0.153555	13.0452	6.76726e-39	1.62941e-37	6p24.2
9562	MINPP1	328.899	-0.592595	0.045448	-13.039	7.34582e-39	1.76573e-37	10q23.2
51082	POLR1D	583.512	0.649176	0.0498122	13.0324	7.99981e-39	1.91969e-37	13q12.2
51317	PHF21A	1588.62	-0.557514	0.0427961	-13.0272	8.56656e-39	2.05222e-37	11p11.2
51706	CYB5R1	906.168	1.01765	0.0781343	13.0243	8.89966e-39	2.12844e-37	1q32.1
10894	LYVE1	290.081	-2.49332	0.19166	-13.009	1.08699e-38	2.59528e-37	11p15.4
3174	HNF4G	53.4518	1.46871	0.112971	13.0008	1.21097e-38	2.88644e-37	8q21.13
283487	C13orf29	26.8771	1.68672	0.129844	12.9903	1.38799e-38	3.30285e-37	13q34
151354	FAM84A	382.389	1.52913	0.117851	12.9751	1.6947e-38	4.02598e-37	2p24.3
84466	MEGF10	797.506	1.72927	0.13342	12.9611	2.03438e-38	4.82487e-37	5q23.2
54795	TRPM4	172.405	1.04677	0.0807786	12.9586	2.10132e-38	4.97534e-37	19q13.33
3720	JARID2	762.944	-0.658628	0.0508575	-12.9505	2.33533e-38	5.52022e-37	6p22.3
51421	AMOTL2	2596.87	-1.21139	0.0936672	-12.9329	2.93445e-38	6.9249e-37	3q22.2
54432	YIPF1	381.762	0.708393	0.0547784	12.932	2.97132e-38	7.00032e-37	1p32.3
8826	IQGAP1	1895.96	1.08326	0.0838181	12.9239	3.29805e-38	7.75722e-37	15q26.1
60681	FKBP10	1793.37	1.35498	0.104862	12.9215	3.40439e-38	7.99413e-37	17q21.2
10570	DPYSL4	1336.17	-1.09042	0.0844033	-12.9191	3.5112e-38	8.23137e-37	10q26.3
51182	HSPA14	427.192	-0.595542	0.0461155	-12.9141	3.74647e-38	8.76846e-37	10p13
56925	LXN	53.8752	1.46513	0.11359	12.8984	4.59447e-38	1.07355e-36	3q25.32
220929	ZNF438	325.851	-0.719618	0.055803	-12.8957	4.76036e-38	1.11049e-36	10p11.23
5606	MAP2K3	357.337	0.987968	0.0766487	12.8896	5.15286e-38	1.20009e-36	17p11.2
883	CCBL1	529.921	-0.933801	0.0724507	-12.8888	5.20606e-38	1.21049e-36	9q34.11
1594	CYP27B1	29.0439	2.57742	0.199998	12.8872	5.3144e-38	1.23367e-36	12q14.1
387640	C10orf140	35.5315	1.63549	0.126919	12.8861	5.39023e-38	1.24923e-36	10p12.31
22944	KIN	185.717	-0.612635	0.0475501	-12.884	5.54011e-38	1.28188e-36	10p14
6548	SLC9A1	562.807	0.933622	0.0725102	12.8757	6.16542e-38	1.42425e-36	1p36.11
1806	DPYD	259.165	1.76736	0.137283	12.8738	6.31917e-38	1.4574e-36	1p21.3
22984	PDCD11	860.887	-0.644231	0.0500765	-12.8649	7.08973e-38	1.63247e-36	10q24.33
6119	RPA3	185.331	0.782406	0.0608297	12.8622	7.34191e-38	1.68781e-36	7p21.3
4193	MDM2	1441.18	0.791754	0.061565	12.8605	7.51205e-38	1.72414e-36	12q15
56938	ARNTL2	44.676	1.80649	0.140517	12.856	7.95606e-38	1.8231e-36	12p11.23
80312	TET1	117.258	-1.26003	0.0980671	-12.8487	8.74904e-38	2.00159e-36	10q21.3
55959	SULF2	6096.24	-1.23295	0.0960906	-12.8312	1.09718e-37	2.50609e-36	20q13.12
54205	CYCS	2646.38	0.770129	0.0600257	12.83	1.11393e-37	2.54026e-36	7p15.3
23266	LPHN2	467.57	1.67336	0.130496	12.823	1.21815e-37	2.77349e-36	1p31.1
80314	EPC1	537.646	-0.902965	0.0704334	-12.8201	1.26483e-37	2.87517e-36	10p11.22
54919	HEATR2	677.863	0.648019	0.0505542	12.8183	1.2952e-37	2.93951e-36	7p22.3
55695	NSUN5	354.11	1.08409	0.0846774	12.8026	1.58614e-37	3.59408e-36	7q11.23
51778	MYOZ2	32.6454	-2.39725	0.187325	-12.7973	1.69839e-37	3.84231e-36	4q26
10745	PHTF1	265.181	0.739569	0.0578861	12.7763	2.22466e-37	5.02491e-36	1p13.2
25870	SUMF2	2690.5	1.04802	0.0820335	12.7755	2.24775e-37	5.06902e-36	7p11.2
1979	EIF4EBP2	3610.09	-0.588301	0.0460524	-12.7746	2.27321e-37	5.11832e-36	10q22.1
23170	TTLL12	1089.22	-0.696342	0.0545141	-12.7736	2.3025e-37	5.17607e-36	22q13.2
64145	ZFYVE20	2142.88	-0.592314	0.0464038	-12.7643	2.5933e-37	5.8206e-36	3p25.1
84952	CGNL1	747.725	1.29677	0.101615	12.7616	2.68496e-37	6.01685e-36	15q21.3
145282	MIPOL1	58.3834	-1.53122	0.119994	-12.7608	2.71529e-37	6.07525e-36	14q13.3-q21.1
3074	HEXB	822.857	0.903635	0.0708304	12.7577	2.82324e-37	6.30685e-36	5q13.3
4609	MYC	1221.79	-1.40649	0.110276	-12.7543	2.94827e-37	6.57584e-36	8q24.21
283078	MKX	206.965	-2.11176	0.165731	-12.7421	3.44876e-37	7.6801e-36	10p12.1
5764	PTN	7863.88	1.32041	0.103628	12.7418	3.46197e-37	7.69747e-36	7q33
26037	SIPA1L1	1264.1	1.09612	0.0860391	12.7398	3.5519e-37	7.88511e-36	14q24.2
346007	EYS	18.8469	-1.77288	0.139235	-12.733	3.87742e-37	8.59434e-36	6q12
92340	C17orf72	88.5314	2.4424	0.191852	12.7307	3.99353e-37	8.83795e-36	17q23.3
2232	FDXR	301.955	1.06739	0.0839977	12.7074	5.37903e-37	1.18857e-35	17q25.1
283130	SLC25A45	76.2657	1.23072	0.0970143	12.6859	7.07508e-37	1.5609e-35	11q13.1
219285	SAMD9L	630.161	1.53297	0.120914	12.6782	7.81312e-37	1.72106e-35	7q21.2
4684	NCAM1	17052.7	-0.753823	0.0594607	-12.6777	7.86431e-37	1.72966e-35	11q23.2
55064	C9orf68	30.8971	1.32016	0.104139	12.6769	7.94438e-37	1.74458e-35	9p24.2-p24.1
54328	GPR173	334.634	-0.88019	0.0694477	-12.6742	8.22443e-37	1.80329e-35	Xp11.22
116238	TLCD1	143.61	1.42733	0.112638	12.6718	8.47188e-37	1.85469e-35	17q11.2
23185	LARP4B	1124.88	-0.539979	0.0426154	-12.671	8.56482e-37	1.87216e-35	10p15.3
406	ARNTL	385.983	0.954862	0.0754137	12.6617	9.64421e-37	2.10486e-35	11p15.3
813	CALU	2288.83	0.955971	0.0755089	12.6604	9.80315e-37	2.13628e-35	7q32.1
7791	ZYX	3133.25	1.09357	0.0863827	12.6596	9.89644e-37	2.15331e-35	7q34
831	CAST	1462.13	0.747277	0.0590844	12.6476	1.15311e-36	2.50516e-35	5q15
64787	EPS8L2	151.343	1.59275	0.125935	12.6474	1.15629e-36	2.50823e-35	11p15.5
6990	DYNLT3	386.941	1.49938	0.118601	12.6422	1.2355e-36	2.67598e-35	Xp11.4
55857	PLK1S1	819.183	-0.760761	0.0601933	-12.6386	1.29276e-36	2.79575e-35	20p11.23
64147	KIF9	149.699	1.13383	0.0898775	12.6153	1.73941e-36	3.75597e-35	3p21.31
85363	TRIM5	247.925	1.22742	0.0973369	12.6101	1.8587e-36	4.00747e-35	11p15.4
4046	LSP1	222.806	1.93628	0.153552	12.6099	1.86152e-36	4.00748e-35	11p15.5
653390	RRN3P2	8.53271	1.66824	0.132359	12.6039	2.00993e-36	4.32043e-35	16p11.2
23283	CSTF2T	1135.98	-0.506951	0.0402246	-12.603	2.03236e-36	4.36207e-35	10q21.1
81493	SYNC	315.095	1.90157	0.150918	12.6	2.11056e-36	4.52307e-35	1p35.1
3696	ITGB8	4696.91	1.10589	0.0878016	12.5953	2.24202e-36	4.79759e-35	7p21.1
8505	PARG	361.201	-0.499404	0.0396695	-12.5891	2.42408e-36	5.17937e-35	10q11.23
90203	SNX21	520.415	0.732711	0.058208	12.5878	2.4644e-36	5.25763e-35	20q13.12
151195	CCNYL1	324.819	0.662677	0.0526609	12.5839	2.59084e-36	5.51912e-35	2q33.3
7073	TIAL1	1295.33	-0.575527	0.0457737	-12.5733	2.96084e-36	6.29786e-35	10q26.11
57010	CABP4	10.586	1.58062	0.12578	12.5666	3.22487e-36	6.84924e-35	11q13.2
92211	CDHR1	712.759	-1.49063	0.11862	-12.5664	3.2306e-36	6.85119e-35	10q23.1
85462	FHDC1	305.025	-1.6057	0.127867	-12.5576	3.61318e-36	7.65113e-35	4q31.3
4234	METTL1	323.413	1.78221	0.141955	12.5548	3.74336e-36	7.91501e-35	12q14.1
23122	CLASP2	5170.85	-0.712114	0.0567542	-12.5473	4.1117e-36	8.68093e-35	3p22.3
6189	RPS3A	3574.57	-0.794556	0.0633325	-12.5458	4.19175e-36	8.83684e-35	4q31.3
64761	PARP12	324.868	1.34072	0.106918	12.5397	4.52428e-36	9.52374e-35	7q34
6328	SCN3A	1582.21	-1.50423	0.119984	-12.5369	4.6927e-36	9.86367e-35	2q24.3
348174	CLEC18A	84.8991	1.6604	0.132494	12.5319	4.99664e-36	1.04871e-34	16q22.1
56893	UBQLN4	2365.88	-0.507699	0.0405201	-12.5296	5.14484e-36	1.07822e-34	1q22
4060	LUM	141.026	2.47617	0.197671	12.5267	5.33227e-36	1.11586e-34	12q21.33
11077	HSF2BP	60.484	-1.17738	0.0940345	-12.5208	5.74743e-36	1.20097e-34	21q22.3
9672	SDC3	17660.6	0.919506	0.0734489	12.519	5.87738e-36	1.22632e-34	1p35.2
57835	SLC4A5	192.266	-1.05649	0.0844179	-12.515	6.18072e-36	1.28773e-34	2p13.1
55711	FAR2	107.882	1.19579	0.0955626	12.5132	6.32529e-36	1.31592e-34	12p11.22
128344	C1orf88	438.473	1.81384	0.145071	12.5031	7.17915e-36	1.49138e-34	1p13.2
51473	DCDC2	42.1697	2.20638	0.17662	12.4923	8.22858e-36	1.70511e-34	6p22.3
29058	C20orf30	1832.6	0.545039	0.0436303	12.4922	8.23198e-36	1.70511e-34	20p13-p12.3
144983	HNRNPA1L2	2207.74	-0.547391	0.0438673	-12.4783	9.80055e-36	2.02706e-34	13q14.3
389289	C5orf39	69.2608	1.2775	0.102411	12.4742	1.03231e-35	2.13205e-34	5p12
1975	EIF4B	5901.9	-0.692392	0.0555096	-12.4734	1.04318e-35	2.15137e-34	12q13.13
238	ALK	110.518	2.00313	0.160801	12.4572	1.27771e-35	2.63124e-34	2p23.2-p23.1
10447	FAM3C	1493.55	0.779065	0.0625975	12.4456	1.47721e-35	3.03767e-34	7q31.31
140876	FAM65C	64.8388	1.82832	0.147133	12.4263	1.88238e-35	3.86526e-34	20q13.13
114769	CARD16	68.9104	1.85196	0.149056	12.4246	1.92269e-35	3.94234e-34	11q22.3
144402	CPNE8	101.182	1.89918	0.152859	12.4244	1.92625e-35	3.94396e-34	12q12
10419	PRMT5	1509.73	-0.583193	0.0469422	-12.4236	1.94501e-35	3.97666e-34	14q11.2
1889	ECE1	2254.04	1.00559	0.0809534	12.4218	1.99058e-35	4.06396e-34	1p36.12
56937	PMEPA1	1361.38	0.814035	0.0655335	12.4217	1.99343e-35	4.06396e-34	20q13.31
57553	MICAL3	2704.5	-0.694008	0.0558962	-12.416	2.13959e-35	4.3557e-34	22q11.21
79770	TXNDC15	1311.68	0.410427	0.0330636	12.4133	2.21471e-35	4.50218e-34	5q31.1
64376	IKZF5	652.083	-0.686947	0.0553667	-12.4072	2.3875e-35	4.84652e-34	10q26.13
29969	MDFIC	390.432	1.52436	0.122871	12.4061	2.42083e-35	4.90718e-34	7q31.1-q31.2
2260	FGFR1	1619.95	1.07173	0.086478	12.3931	2.8488e-35	5.7665e-34	8p11.23
56911	C21orf7	114.64	2.03997	0.164621	12.3919	2.88998e-35	5.84154e-34	21q21.3
10945	KDELR1	2003.3	0.612771	0.0494577	12.3898	2.96746e-35	5.98964e-34	19q13.33
5634	PRPS2	227.463	1.3209	0.106617	12.3892	2.99075e-35	6.02809e-34	Xp22.2
27286	SRPX2	136.785	2.65397	0.214247	12.3874	3.05809e-35	6.15511e-34	Xq22.1
22852	ANKRD26	267.032	-0.800328	0.0646354	-12.3822	3.26289e-35	6.55804e-34	10p12.1
8987	STBD1	170.641	0.996704	0.080531	12.3767	3.49632e-35	7.01729e-34	4q21.1
57648	KIAA1522	406.361	1.44417	0.11676	12.3687	3.85831e-35	7.73293e-34	1p35.1
6423	SFRP2	2334.28	-2.87794	0.232727	-12.3662	3.98441e-35	7.97443e-34	4q31.3
22914	KLRK1	141.293	-2.08931	0.169044	-12.3596	4.32358e-35	8.64109e-34	12p13.2
2261	FGFR3	3025.8	1.89222	0.153118	12.3579	4.41318e-35	8.80778e-34	4p16.3
9604	RNF14	1044.99	0.432845	0.0350548	12.3477	5.01453e-35	9.99394e-34	5q31.3
2941	GSTA4	1179.28	-0.625541	0.0507019	-12.3376	5.68024e-35	1.13049e-33	6p12.2
57690	TNRC6C	1464.17	-0.618982	0.050202	-12.3298	6.25804e-35	1.2427e-33	17q25.3
9547	CXCL14	869.201	2.8405	0.230377	12.3298	6.26152e-35	1.2427e-33	5q31.1
400710	FLJ26850	14.7272	1.749	0.14187	12.3281	6.39055e-35	1.26654e-33	19q13.33
58500	ZNF250	344.748	-0.685334	0.0556317	-12.3191	7.147e-35	1.41449e-33	8q24.3
196996	GRAMD2	37.3322	1.74666	0.141799	12.3179	7.25932e-35	1.43472e-33	15q23
11117	EMILIN1	732.666	1.3419	0.109024	12.3082	8.18079e-35	1.6146e-33	2p23.3
84179	MFSD7	50.3519	1.30557	0.106105	12.3045	8.56293e-35	1.68768e-33	4p16.3
26031	OSBPL3	640.002	1.12277	0.0912494	12.3044	8.57598e-35	1.68791e-33	7p15.3
8985	PLOD3	1331.21	0.816685	0.0664042	12.2987	9.20342e-35	1.8089e-33	7q22.1
79101	TAF1D	495.617	-0.630278	0.0512546	-12.297	9.39984e-35	1.84496e-33	11q21
4862	NPAS2	355.126	1.25734	0.102253	12.2963	9.48233e-35	1.85859e-33	2q11.2
56964	WDR93	17.3553	1.7331	0.140985	12.2928	9.89778e-35	1.93735e-33	15q26.1
54764	ZRANB1	1262.21	-0.671997	0.0546778	-12.2901	1.0235e-34	2.00061e-33	10q26.13
79887	PLBD1	75.6861	1.62661	0.132387	12.2868	1.06649e-34	2.0812e-33	12p13.1
5217	PFN2	8451.7	-0.790316	0.0643228	-12.2867	1.06766e-34	2.0812e-33	3q25.1
10417	SPON2	106.406	2.40688	0.195904	12.286	1.07703e-34	2.0966e-33	4p16.3
54732	TMED9	2321.39	0.602906	0.049107	12.2774	1.19775e-34	2.32841e-33	5q35.3
1278	COL1A2	1300.08	1.95416	0.159169	12.2772	1.20044e-34	2.33046e-33	7q21.3
25988	HINFP	459.897	-0.476465	0.0388208	-12.2734	1.25781e-34	2.43851e-33	11q23.3
64210	MMS19	1155.22	-0.53718	0.0437918	-12.2667	1.36762e-34	2.64778e-33	10q24.1
1938	EEF2	49124	-0.711099	0.0579908	-12.2623	1.44399e-34	2.79184e-33	19p13.3
6228	RPS23	10415.4	-0.697618	0.0569072	-12.2589	1.50571e-34	2.90722e-33	5q14.2
199720	GGN	17.942	1.44615	0.11808	12.2472	1.73854e-34	3.35223e-33	19q13.2
114818	KLHL29	152.765	1.71811	0.140414	12.2361	1.99465e-34	3.84085e-33	2p24.1
26263	FBXO22	257.846	0.674318	0.0551298	12.2315	2.11123e-34	4.05983e-33	15q24.2
79697	C14orf169	101.46	0.98081	0.0802041	12.2289	2.17779e-34	4.18217e-33	14q24.3
28514	DLL1	1807.46	-1.46223	0.119661	-12.2198	2.43591e-34	4.67156e-33	6q27
734	OSGIN2	2071.15	-1.08765	0.089046	-12.2144	2.60338e-34	4.98601e-33	8q21.3
5636	PRPSAP2	907.398	-0.398149	0.0326553	-12.1925	3.40972e-34	6.52156e-33	17p11.2
78986	DUSP26	872.876	-1.28276	0.105224	-12.1908	3.47995e-34	6.64693e-33	8p12
112770	C1orf85	460.823	0.952423	0.0781968	12.1798	3.98146e-34	7.59466e-33	1q22
112885	PHF21B	385.151	-1.10885	0.0910877	-12.1735	4.30342e-34	8.19781e-33	22q13.31
3315	HSPB1	3107.76	1.62136	0.133237	12.169	4.54848e-34	8.65305e-33	7q11.23
23199	KIAA0182	1579.4	-0.869644	0.0714818	-12.1659	4.71955e-34	8.96651e-33	16q24.1
6175	RPLP0	16904	-0.873464	0.0718178	-12.1622	4.93976e-34	9.37237e-33	12q24.23
301	ANXA1	2300.09	2.37228	0.19529	12.1475	5.91665e-34	1.12109e-32	9q21.13
29960	FTSJ2	633.266	0.45885	0.0377788	12.1457	6.04643e-34	1.14416e-32	7p22.3
9263	STK17A	808.61	0.903834	0.0745044	12.1313	7.21118e-34	1.36275e-32	7p13
4924	NUCB1	4313.02	0.630087	0.0519465	12.1295	7.36701e-34	1.39035e-32	19q13.33
56975	FAM20C	1430.02	1.22689	0.101156	12.1287	7.44657e-34	1.40351e-32	7p22.3
51076	CUTC	356.599	-0.601973	0.0496349	-12.128	7.50305e-34	1.41228e-32	10q24.2
79134	TMEM185B	238.532	0.905994	0.0747218	12.1249	7.79543e-34	1.46538e-32	2q14.2
5664	PSEN2	380.293	0.717636	0.0591889	12.1245	7.83313e-34	1.47052e-32	1q42.13
541471	LOC541471	74.8101	1.99886	0.16488	12.1232	7.96271e-34	1.49288e-32	2q13
23194	FBXL7	919.693	0.801179	0.0661177	12.1175	8.53641e-34	1.59833e-32	5p15.1
10644	IGF2BP2	103.372	2.95046	0.243678	12.108	9.57506e-34	1.79045e-32	3q27.2
83451	ABHD11	301.116	0.774191	0.0639452	12.1071	9.68607e-34	1.80883e-32	7q11.23
1846	DUSP4	62.5095	2.07999	0.171857	12.103	1.0182e-33	1.89895e-32	8p12
4837	NNMT	270.477	2.90649	0.24064	12.0781	1.37793e-33	2.56649e-32	11q23.2
23457	ABCB9	214.122	1.09639	0.090806	12.074	1.44964e-33	2.69652e-32	12q24.31
55214	LEPREL1	222.144	1.52212	0.126216	12.0597	1.72388e-33	3.20246e-32	3q28
7581	ZNF33A	674.875	-0.534132	0.0442925	-12.0592	1.73486e-33	3.21865e-32	10p11.1
347902	AMIGO2	149.088	1.94107	0.161074	12.0508	1.92185e-33	3.56093e-32	12q13.11
10752	CHL1	2505.71	1.65476	0.137412	12.0423	2.12905e-33	3.9397e-32	3p26.3
81629	TSSK3	52.3213	-1.18999	0.09882	-12.042	2.1378e-33	3.95077e-32	1p35.1
6402	SELL	1678.74	-2.52131	0.209413	-12.0399	2.19285e-33	4.04725e-32	1q24.2
79925	SPEF2	82.5201	2.04898	0.170237	12.036	2.29694e-33	4.23387e-32	5p13.2
165	AEBP1	4398.68	2.36702	0.196748	12.0307	2.45048e-33	4.51105e-32	7p13
11123	RCAN3	21.8915	1.43172	0.11902	12.0292	2.4967e-33	4.59018e-32	1p36.11
9744	ACAP1	20.9286	1.7798	0.148014	12.0245	2.64122e-33	4.84523e-32	17p13.1
641638	SNHG6	1104.93	-0.782258	0.0650554	-12.0245	2.64223e-33	4.84523e-32	c(\8q13.1\", \"8q13\")"
1605	DAG1	4460.35	0.694445	0.0577535	12.0243	2.64844e-33	4.85036e-32	3p21.31
79156	PLEKHF1	143.963	1.53428	0.127672	12.0174	2.88051e-33	5.26859e-32	19q12
7019	TFAM	394.599	-0.501905	0.0417681	-12.0165	2.91129e-33	5.31806e-32	10q21.1
4005	LMO2	1040.28	1.17211	0.0975672	12.0134	3.023e-33	5.51504e-32	11p13
150291	C22orf27	155.098	-0.78043	0.0649955	-12.0075	3.24692e-33	5.91597e-32	22q12.2
166929	SGMS2	51.4379	1.62446	0.135294	12.0069	3.26734e-33	5.94556e-32	4q25
5701	PSMC2	1493.09	0.423051	0.0352533	12.0003	3.53911e-33	6.42986e-32	7q22.1
352909	C19orf51	47.769	2.08296	0.173577	12.0002	3.54253e-33	6.42986e-32	19q13.42
3483	IGFALS	20.4083	-1.51093	0.12591	-12.0001	3.54866e-33	6.43279e-32	16p13.3
7741	ZNF187	504.547	-0.51789	0.0432406	-11.977	4.69233e-33	8.49514e-32	6p22.1
1307	COL16A1	1210.7	1.47626	0.123278	11.9751	4.80041e-33	8.67978e-32	1p35.2
2302	FOXJ1	562.443	2.30002	0.192087	11.9739	4.86983e-33	8.79412e-32	17q25.1
60674	GAS5	1046.56	-0.91817	0.076692	-11.9722	4.97123e-33	8.96586e-32	1q25.1
55906	ZC4H2	446.092	-0.891789	0.074565	-11.9599	5.76331e-33	1.03813e-31	Xq11.2
2681	GGTA1	1135.64	-1.43114	0.119672	-11.9588	5.83837e-33	1.05032e-31	9q33.2
91408	BTF3L4	1291.63	-0.446968	0.0373813	-11.957	5.96786e-33	1.07226e-31	1p32.3
171423	PDIA3P	1122.04	0.574006	0.0480092	11.9562	6.02843e-33	1.08177e-31	1q21.1
130589	GALM	202.418	0.834472	0.0698009	11.955	6.11116e-33	1.09524e-31	2p22.1
58488	PCTP	337.06	-0.830268	0.0694568	-11.9537	6.2071e-33	1.11103e-31	17q22
2181	ACSL3	2622.68	0.848722	0.0710629	11.9433	7.04151e-33	1.2588e-31	2q36.1
83547	RILP	83.3376	0.912195	0.0763831	11.9424	7.11694e-33	1.27069e-31	17p13.3
202243	CCDC125	138.037	0.974321	0.0815989	11.9404	7.29058e-33	1.30006e-31	5q13.2
9760	TOX	775.197	-1.26098	0.105608	-11.9402	7.30223e-33	1.30051e-31	8q12.1
80862	NCRNA00171	57.0504	-0.675903	0.0566392	-11.9335	7.91736e-33	1.4083e-31	6p22.1
84270	C9orf89	176.238	1.07864	0.0904489	11.9254	8.72284e-33	1.54964e-31	9q22.31
9702	CEP57	738.743	-0.500922	0.0420295	-11.9183	9.4975e-33	1.68516e-31	11q21
355	FAS	146.396	1.51165	0.126878	11.9141	9.98969e-33	1.77028e-31	10q23.31
83690	CRISPLD1	1393.96	1.37795	0.115673	11.9125	1.01918e-32	1.80385e-31	8q21.13
84913	ATOH8	1150.41	-1.42058	0.119261	-11.9115	1.03078e-32	1.82211e-31	2p11.2
116843	C6orf192	1001.23	0.962095	0.0807758	11.9107	1.04117e-32	1.83819e-31	6q23.2
255104	TMCO4	213.852	1.18231	0.0992826	11.9085	1.06821e-32	1.88359e-31	1p36.13
7546	ZIC2	272.676	1.31218	0.110196	11.9077	1.0797e-32	1.9015e-31	13q32.3
4599	MX1	1401.74	1.94902	0.163692	11.9066	1.09306e-32	1.92266e-31	21q22.3
27350	APOBEC3C	115.653	1.35339	0.113678	11.9055	1.10819e-32	1.94685e-31	22q13.1
2139	EYA2	293.25	1.73721	0.145946	11.903	1.14105e-32	2.00212e-31	20q13.12
23601	CLEC5A	64.9177	2.53759	0.213433	11.8894	1.34326e-32	2.35402e-31	7q34
10882	C1QL1	4383.82	-1.81939	0.153076	-11.8855	1.40814e-32	2.46467e-31	17q21.31
222068	TMED4	1044.69	0.485909	0.0408962	11.8815	1.47628e-32	2.57931e-31	7p13
868	CBLB	343.408	-0.929749	0.078252	-11.8815	1.47726e-32	2.57931e-31	3q13.11
83596	BCL2L12	73.6994	1.0462	0.0880891	11.8766	1.56672e-32	2.73216e-31	19q13.33
441951	C20orf199	1335.27	-0.792953	0.0667677	-11.8763	1.57191e-32	2.73786e-31	20q13.13
6204	RPS10	4555.91	-0.735824	0.0619593	-11.8759	1.5788e-32	2.74649e-31	6p21.31
140576	S100A16	2185.5	1.16782	0.0983816	11.8703	1.68872e-32	2.93413e-31	1q21.3
6464	SHC1	962.16	0.912387	0.0768663	11.8698	1.69884e-32	2.94811e-31	1q21.3
56478	EIF4ENIF1	853.487	-0.420078	0.0354047	-11.865	1.79842e-32	3.11712e-31	22q12.2
6293	VPS52	1863.28	-0.337935	0.028483	-11.8644	1.81146e-32	3.1359e-31	6p21.32
3481	IGF2	1317.24	2.37497	0.200232	11.8611	1.88474e-32	3.25879e-31	11p15.5
302	ANXA2	1742.19	1.6834	0.142002	11.8548	2.03152e-32	3.50831e-31	15q22.2
8509	NDST2	574.016	-0.490178	0.0413611	-11.8512	2.12204e-32	3.6602e-31	10q22.2
23366	KIAA0895	198.194	0.956097	0.0806768	11.851	2.12765e-32	3.66138e-31	7p14.2
10135	NAMPT	1928.69	1.45915	0.123125	11.8509	2.12787e-32	3.66138e-31	7q22.3
1947	EFNB1	466.722	0.801196	0.0676178	11.8489	2.18094e-32	3.74817e-31	Xq13.1
56288	PARD3	706.332	-0.893045	0.0753847	-11.8465	2.24356e-32	3.85113e-31	10p11.22-p11.21
1767	DNAH5	85.9577	2.00706	0.169453	11.8443	2.30258e-32	3.94768e-31	5p15.2
22882	ZHX2	2168.23	-0.856492	0.0723155	-11.8438	2.31651e-32	3.96678e-31	8q24.13
90060	CCDC120	275.934	-0.883859	0.0746269	-11.8437	2.31984e-32	3.96771e-31	Xp11.23
6672	SP100	482.595	1.174	0.0991287	11.8432	2.33348e-32	3.98624e-31	2q37.1
25825	BACE2	176.795	1.24878	0.105461	11.8412	2.39112e-32	4.07981e-31	21q22.2-q22.3
118429	ANTXR2	349.387	1.14594	0.0969301	11.8223	2.99221e-32	5.09931e-31	4q21.21
285704	RGMB	1866.91	-0.957982	0.0810376	-11.8215	3.02408e-32	5.14744e-31	5q15
6235	RPS29	3255.98	-0.773869	0.0655079	-11.8134	3.32968e-32	5.66085e-31	14q21.3
4313	MMP2	1266.88	1.33148	0.112737	11.8105	3.44663e-32	5.85269e-31	16q12.2
10782	ZNF274	537.037	-0.671485	0.0568668	-11.808	3.54744e-32	6.01669e-31	19q13.43
10256	CNKSR1	52.0098	-1.51636	0.128435	-11.8064	3.61825e-32	6.12949e-31	1p36.11
23239	PHLPP1	4239.79	-0.629473	0.0533318	-11.803	3.76781e-32	6.37526e-31	18q21.33
64377	CHST8	154.938	2.18599	0.18525	11.8002	3.89384e-32	6.58069e-31	19q13.11
54813	KLHL28	531.033	-0.69553	0.0589613	-11.7964	4.07466e-32	6.8781e-31	14q21.2
8464	SUPT3H	128.762	-0.641334	0.0543748	-11.7947	4.15776e-32	7.01006e-31	6p21.1
54480	CHPF2	880.52	0.710093	0.0602152	11.7926	4.26293e-32	7.17887e-31	7q36.1
9881	TRANK1	318.276	1.00481	0.0852237	11.7903	4.38109e-32	7.36914e-31	3p22.2
150864	FAM117B	422.265	-0.72062	0.0611304	-11.7882	4.48798e-32	7.54002e-31	2q33.2
284805	C20orf203	26.2585	-1.70332	0.144506	-11.7872	4.5443e-32	7.62563e-31	20q11.21
22854	NTNG1	140.839	1.72363	0.146242	11.7862	4.60084e-32	7.71141e-31	1p13.3
5376	PMP22	2776.15	1.04771	0.0889366	11.7804	4.92628e-32	8.24717e-31	17p12
157753	TMEM74	46.2808	1.77591	0.150806	11.7761	5.1825e-32	8.66592e-31	8q23.1
84890	ADO	1062.45	-0.516229	0.0438425	-11.7746	5.27495e-32	8.81016e-31	10q21.3
9761	MLEC	4217.41	0.517347	0.0439683	11.7664	5.81738e-32	9.70472e-31	12q24.31
4666	NACA	9763.6	-0.585177	0.0497437	-11.7638	5.99512e-32	9.98953e-31	12q13.3
2799	GNS	2381.06	0.774565	0.0658916	11.7551	6.64508e-32	1.10596e-30	12q14.3
64116	SLC39A8	353.688	1.02287	0.0870735	11.7472	7.29891e-32	1.21336e-30	4q24
140886	PABPC5	130.269	-1.49654	0.12745	-11.7422	7.74235e-32	1.28557e-30	Xq21.31
3516	RBPJ	991.646	-0.67865	0.0578067	-11.74	7.94922e-32	1.31838e-30	4p15.2
6988	TCTA	1026.82	0.603988	0.0514515	11.739	8.04612e-32	1.3329e-30	3p21.31
9221	NOLC1	2023.35	-0.431956	0.036806	-11.736	8.33183e-32	1.37863e-30	10q24.32
388524	RPSAP58	6939.92	-0.759842	0.0647623	-11.7328	8.6563e-32	1.43065e-30	19p12
788	SLC25A20	282.672	1.26008	0.107421	11.7302	8.92487e-32	1.47333e-30	3p21.31
304	ANXA2P2	606.094	1.82381	0.155622	11.7195	1.0126e-31	1.66968e-30	9p13.3
2923	PDIA3	3956.81	0.588454	0.050219	11.7177	1.03386e-31	1.70275e-30	15q15.3
23243	ANKRD28	1439.1	-0.697811	0.0595601	-11.7161	1.05441e-31	1.73459e-30	3p25.1
163	AP2B1	11053.6	-0.504008	0.0430282	-11.7135	1.0876e-31	1.78714e-30	17q12
2893	GRIA4	3321.75	-1.24984	0.106745	-11.7087	1.15024e-31	1.88788e-30	11q22.3
7536	SF1	5059.17	-0.339577	0.02902	-11.7015	1.25246e-31	2.05329e-30	11q13.1
10123	ARL4C	1139.25	1.64595	0.140747	11.6944	1.36142e-31	2.22934e-30	2q37.1
2710	GK	126.133	0.72864	0.0623566	11.685	1.51994e-31	2.48607e-30	Xp21.2
1004	CDH6	226.534	1.26161	0.10798	11.6837	1.54357e-31	2.52182e-30	5p13.3
5837	PYGM	541.413	2.16997	0.185736	11.6831	1.55473e-31	2.53713e-30	11q13.1
23178	PASK	142.662	0.958469	0.0821396	11.6688	1.8403e-31	2.99971e-30	2q37.3
10783	NEK6	1137.59	0.978976	0.0839298	11.6642	1.94137e-31	3.16084e-30	9q33.3
56245	C21orf62	468.081	2.01113	0.172456	11.6617	1.99985e-31	3.25232e-30	21q22.11
200403	VWA3B	62.1398	1.8663	0.160042	11.6613	2.00935e-31	3.26405e-30	2q11.2
28986	MAGEH1	1545.1	-0.747228	0.064127	-11.6523	2.23316e-31	3.62347e-30	Xp11.21
94134	ARHGAP12	1673.99	-0.694829	0.0596316	-11.652	2.2405e-31	3.63124e-30	10p11.22
57533	TBC1D14	4318.06	-0.502574	0.0431436	-11.6489	2.32542e-31	3.76459e-30	4p16.1
65062	ALS2CR4	858.06	0.622775	0.0535156	11.6373	2.66436e-31	4.30839e-30	2q33.1
11194	ABCB8	863.576	0.591199	0.0508037	11.6369	2.67462e-31	4.32008e-30	7q36.1
2487	FRZB	321.318	1.51909	0.130596	11.632	2.83289e-31	4.57052e-30	2q32.1
23612	PHLDA3	726.952	1.42556	0.122564	11.6311	2.86481e-31	4.61679e-30	1q32.1
653553	?	133.688	1.63572	0.140714	11.6244	3.09664e-31	4.98476e-30	9q21.13
132864	CPEB2	643.502	0.890805	0.0766458	11.6224	3.17278e-31	5.10154e-30	4p15.32
10991	SLC38A3	1123.64	0.957043	0.0823479	11.622	3.18753e-31	5.11947e-30	3p21.31
5172	SLC26A4	25.5423	1.87003	0.160924	11.6206	3.23835e-31	5.19524e-30	7q22.3
5836	PYGL	661.403	1.16064	0.099955	11.6116	3.59717e-31	5.76439e-30	14q22.1
80169	C17orf68	582.022	-0.560167	0.0482529	-11.609	3.71015e-31	5.93875e-30	17p13.1
115004	C6orf150	23.1836	1.19825	0.103246	11.6058	3.8507e-31	6.15679e-30	6q13
9736	USP34	2990.3	-0.471988	0.0406749	-11.6039	3.93602e-31	6.28615e-30	2p15
5527	PPP2R5C	2617.03	-0.531842	0.0458813	-11.5917	4.54054e-31	7.24348e-30	14q32.31
8382	NME5	126.233	1.16759	0.100744	11.5896	4.65314e-31	7.4148e-30	5q31.2
29906	ST8SIA5	125.824	2.06882	0.178602	11.5834	5.00397e-31	7.96106e-30	18q21.1
130132	RFTN2	2025.56	-0.855329	0.0738417	-11.5833	5.00873e-31	7.96106e-30	2q33.1
57822	GRHL3	208.896	-1.69886	0.146665	-11.5832	5.01273e-31	7.96106e-30	1p36.11
10992	SF3B2	6694.75	-0.393126	0.0339533	-11.5784	5.30118e-31	8.40979e-30	11q13.1
2863	GPR39	20.324	1.53443	0.132539	11.5772	5.37723e-31	8.52094e-30	2q21.2
8634	RTCD1	505.867	0.383489	0.0331257	11.5768	5.40316e-31	8.5525e-30	1p21.2
81	ACTN4	4712.51	0.624518	0.0540299	11.5587	6.66767e-31	1.05423e-29	19q13.2
23234	DNAJC9	642.05	-0.530612	0.045922	-11.5546	6.99373e-31	1.10456e-29	10q22.2
8842	PROM1	290.35	1.51768	0.13141	11.5493	7.44488e-31	1.17451e-29	4p15.32
92579	G6PC3	1768.63	0.515825	0.0446766	11.5458	7.75472e-31	1.22203e-29	17q21.31
9124	PDLIM1	226.006	2.05858	0.178388	11.5399	8.30348e-31	1.30706e-29	10q23.33
8453	CUL2	651.748	-0.500438	0.0433906	-11.5333	8.96008e-31	1.40886e-29	10p11.21
26985	AP3M1	1319.83	-0.478268	0.0414759	-11.5312	9.18151e-31	1.44208e-29	10q22.2
57593	EBF4	1067.72	-0.863052	0.0748486	-11.5306	9.24617e-31	1.45064e-29	20p13
5723	PSPH	647.771	1.00327	0.087035	11.5273	9.6154e-31	1.50691e-29	7p11.2
822	CAPG	1169.72	1.48726	0.12905	11.5247	9.90169e-31	1.55007e-29	2p11.2
6659	SOX4	5143.41	-1.42452	0.123645	-11.5211	1.03305e-30	1.61541e-29	6p22.3
90288	?	31.4859	2.2202	0.192735	11.5195	1.05262e-30	1.64421e-29	3q21.3
5224	PGAM2	448.542	1.97751	0.171721	11.5158	1.09773e-30	1.71279e-29	7p13
5908	RAP1B	1165.36	0.585666	0.0508601	11.5152	1.10577e-30	1.72344e-29	12q15
5287	PIK3C2B	859.082	1.39167	0.120868	11.514	1.12182e-30	1.74655e-29	1q32.1
728194	RSPH10B2	16.7396	1.83768	0.159606	11.5139	1.12339e-30	1.74709e-29	7p22.1
728643	LOC728643	62.7678	-0.633009	0.0549867	-11.512	1.14733e-30	1.78236e-29	10q11.22
100128292	LOC100128292	35.4326	-1.09536	0.0951652	-11.5101	1.17355e-30	1.82111e-29	10q22.3
55062	WIPI1	253.552	0.8438	0.0733472	11.5042	1.25663e-30	1.94791e-29	17q24.2
8763	CD164	2394.17	0.659171	0.0573024	11.5034	1.26859e-30	1.96432e-29	6q21
2073	ERCC5	1064.76	-0.497999	0.0432997	-11.5012	1.30087e-30	2.01211e-29	13q33.1
80789	INTS5	713.598	-0.407181	0.0354186	-11.4963	1.37771e-30	2.12865e-29	11q12.3
51816	CECR1	788.027	1.14934	0.0999767	11.4961	1.38071e-30	2.13096e-29	22q11.1
151313	FAHD2B	165.781	1.64178	0.142891	11.4897	1.48548e-30	2.29018e-29	2q11.2
10553	HTATIP2	184.529	1.14593	0.099747	11.4883	1.50971e-30	2.32502e-29	11p15.1
10014	HDAC5	2357.15	-0.561002	0.048835	-11.4877	1.52074e-30	2.33947e-29	17q21.31
114915	NCRNA00219	452.346	-0.779409	0.0678517	-11.487	1.53429e-30	2.35778e-29	5q22.1
84915	C12orf34	1149.56	-1.12978	0.0983569	-11.4866	1.54118e-30	2.3658e-29	12q24.11
7915	ALDH5A1	2745.52	-0.832256	0.0724635	-11.4852	1.56617e-30	2.40157e-29	6p22.3
23053	KIAA0913	1957.57	-0.518878	0.0451785	-11.4851	1.56809e-30	2.40193e-29	10q22.2
5881	RAC3	531.631	-1.06656	0.0928666	-11.4849	1.57136e-30	2.40435e-29	17q25.3
56260	C8orf44	54.8532	-0.578307	0.0503736	-11.4804	1.65586e-30	2.53093e-29	8q13.1
10282	BET1	337.366	0.527778	0.0459802	11.4784	1.69398e-30	2.58641e-29	7q21.3
23654	PLXNB2	3798.23	0.624787	0.0544462	11.4753	1.75531e-30	2.67718e-29	22q13.33
27291	C10orf28	231.698	-0.419859	0.0365885	-11.4751	1.75876e-30	2.67956e-29	10q24.2
730971	FLJ36777	6.91042	1.3142	0.114543	11.4735	1.79347e-30	2.72953e-29	4p16.1
8790	FPGT	252.167	0.6375	0.0555797	11.47	1.86608e-30	2.837e-29	1p31.1
151827	LRRC34	197.464	1.05915	0.092345	11.4695	1.87747e-30	2.85127e-29	3q26.2
57146	TMEM159	104.452	1.24518	0.108571	11.4688	1.89256e-30	2.87113e-29	16p12.3
6233	RPS27A	6504.32	-0.658482	0.0574188	-11.468	1.9092e-30	2.89328e-29	2p16.1
80853	JHDM1D	660.303	-0.729475	0.0636175	-11.4666	1.94181e-30	2.93957e-29	7q34
200728	TMEM17	102.982	0.7899	0.0688909	11.466	1.95582e-30	2.95764e-29	2p15
81552	VOPP1	2238.52	1.18441	0.103415	11.4529	2.27284e-30	3.43338e-29	7p11.2
146802	SLC47A2	139.475	2.9419	0.256877	11.4526	2.28295e-30	3.44501e-29	17p11.2
83940	TATDN1	275.801	-0.596486	0.0520956	-11.4498	2.35578e-30	3.55114e-29	8q24.13
84311	MRPL45	645.674	-0.412151	0.0359975	-11.4494	2.36658e-30	3.56364e-29	17q12
9871	SEC24D	328.291	1.04439	0.0912691	11.443	2.54872e-30	3.83386e-29	4q26
90529	C1orf201	124.892	1.67395	0.146298	11.4421	2.57554e-30	3.8701e-29	1p36.11
119587	CPXM2	150.036	2.56009	0.223763	11.4411	2.60595e-30	3.91167e-29	10q26.13
55092	TMEM51	259.062	0.873101	0.0763623	11.4337	2.8389e-30	4.25686e-29	1p36.21
84034	EMILIN2	180.544	2.02133	0.17682	11.4316	2.90715e-30	4.3546e-29	18p11.32-p11.31
10391	CORO2B	2425.55	0.77515	0.0678338	11.4272	3.05853e-30	4.57653e-29	15q23
399818	METTL10	249.942	-0.567439	0.0496662	-11.4251	3.13452e-30	4.68531e-29	10q26.13
8214	DGCR6	1515.62	-1.32403	0.115922	-11.4217	3.25675e-30	4.86291e-29	c(\22q11.21\", \"22q11\")"
5612	PRKRIR	1101.85	-0.482707	0.0422789	-11.4172	3.42984e-30	5.116e-29	11q13.5
10677	AVIL	95.6395	1.81228	0.158748	11.4161	3.47605e-30	5.1795e-29	12q14.1
10188	TNK2	5746.01	-1.03137	0.0903454	-11.4159	3.4826e-30	5.18383e-29	3q29
56521	DNAJC12	339.364	-0.899879	0.0788683	-11.4099	3.73144e-30	5.54842e-29	10q21.3
6143	RPL19	14287.9	-0.62456	0.0547563	-11.4062	3.89442e-30	5.78472e-29	17q12
79007	DBNDD1	572.22	1.46627	0.128576	11.4039	3.99582e-30	5.92915e-29	16q24.3
6302	TSPAN31	1822.6	1.50504	0.132038	11.3986	4.2499e-30	6.2996e-29	12q14.1
55776	C6orf64	516.044	-0.459337	0.0403114	-11.3947	4.44238e-30	6.57805e-29	6p21.2
284434	NWD1	370.822	2.14358	0.188185	11.3908	4.6458e-30	6.87211e-29	19p13.11
3141	HLCS	413.391	0.604329	0.0530665	11.3881	4.79107e-30	7.07964e-29	21q22.13
650368	LOC650368	14.9249	1.25941	0.110615	11.3856	4.9353e-30	7.28519e-29	11p15.4
1495	CTNNA1	6333.57	0.542529	0.0476634	11.3825	5.11054e-30	7.53606e-29	5q31.2
358	AQP1	17868	2.20826	0.194073	11.3785	5.35207e-30	7.87763e-29	7p14.3
55020	TTC38	343.376	0.890958	0.0783021	11.3785	5.35325e-30	7.87763e-29	22q13.31
7580	ZNF32	841.804	-0.595947	0.0523807	-11.3772	5.4302e-30	7.98262e-29	10q11.21
64924	SLC30A5	553.512	0.462782	0.0407002	11.3705	5.86551e-30	8.61365e-29	5q13.1-q13.2
121457	IKBIP	173.961	0.981256	0.0863066	11.3694	5.93815e-30	8.71133e-29	12q23.1
5441	POLR2L	918.186	0.777663	0.0684329	11.3639	6.32652e-30	9.27152e-29	11p15.5
162966	ZNF600	36.3451	0.943344	0.0830218	11.3626	6.4201e-30	9.39897e-29	19q13.41
51035	UBXN1	2813.03	-0.679669	0.0598293	-11.3601	6.60439e-30	9.65884e-29	11q12.3
339488	TFAP2E	100.009	-1.3756	0.121186	-11.3511	7.32172e-30	1.06969e-28	1p34.3
55012	PPP2R3C	642.178	-0.425604	0.037502	-11.3488	7.51606e-30	1.09696e-28	14q13.2
3751	KCND2	1711.68	-1.32852	0.117116	-11.3436	7.97826e-30	1.16322e-28	7q31.31
80207	OPA3	397.91	0.5384	0.0474652	11.343	8.02988e-30	1.16955e-28	19q13.32
84271	POLDIP3	2890.17	-0.502753	0.0443364	-11.3395	8.36195e-30	1.21667e-28	22q13.2
64856	VWA1	1085.76	1.40906	0.124399	11.3269	9.65554e-30	1.40346e-28	1p36.33
9960	USP3	450.377	-0.641668	0.0566616	-11.3246	9.91853e-30	1.44021e-28	15q22.31
55915	LANCL2	2434.82	1.49045	0.131623	11.3236	1.00266e-29	1.45441e-28	7p11.2
441032	EEF1A1P9	5538.53	-0.688562	0.0608243	-11.3205	1.0387e-29	1.50517e-28	4q24
10077	TSPAN32	13.1548	1.1754	0.103839	11.3195	1.05118e-29	1.5217e-28	11p15.5
11183	MAP4K5	1261.28	-0.698453	0.0617114	-11.3181	1.06816e-29	1.5447e-28	14q22.1
10105	PPIF	2290.7	-0.896605	0.0792523	-11.3133	1.1278e-29	1.6293e-28	10q22.3
141	ADPRH	151.632	0.979649	0.0866202	11.3097	1.17478e-29	1.69545e-28	3q13.33
285440	CYP4V2	623.131	0.6878	0.0608625	11.3009	1.2991e-29	1.87297e-28	4q35.1-q35.2
339674	LOC339674	469.783	-1.16405	0.103012	-11.3001	1.31124e-29	1.88856e-28	22q13.2
9993	DGCR2	5916.58	-0.619883	0.0548833	-11.2946	1.39578e-29	2.00829e-28	22q11.21
50507	NOX4	23.4507	2.07586	0.183803	11.2939	1.40576e-29	2.02061e-28	11q14.3
5876	RABGGTB	982.128	-0.53077	0.0470012	-11.2927	1.42607e-29	2.04772e-28	1p31.1
129881	C2orf77	211.835	1.21275	0.107415	11.2903	1.46513e-29	2.10169e-28	2q31.1
6591	SNAI2	58.249	1.50465	0.133281	11.2893	1.48206e-29	2.12384e-28	8q11.21
9262	STK17B	999.68	-1.09461	0.0969664	-11.2885	1.49501e-29	2.14023e-28	2q32.3
6382	SDC1	130.199	1.84195	0.163197	11.2867	1.52653e-29	2.18317e-28	2p24.1
157638	FAM84B	2397.2	-1.23793	0.109684	-11.2864	1.53241e-29	2.18938e-28	8q24.21
7267	TTC3	8275.53	-0.657607	0.0582665	-11.2862	1.53544e-29	2.19151e-28	21q22.13
9936	CD302	761.086	1.01148	0.089704	11.2757	1.72902e-29	2.46533e-28	2q24.2
7355	SLC35A2	401.954	0.403058	0.0357521	11.2737	1.76992e-29	2.52112e-28	Xp11.23
55160	ARHGEF10L	2871.48	-0.719771	0.0638464	-11.2735	1.77398e-29	2.52437e-28	1p36.13
8737	RIPK1	576.598	0.53539	0.0475116	11.2686	1.8749e-29	2.66532e-28	6p25.2
7050	TGIF1	455.781	1.03194	0.0916037	11.2653	1.94634e-29	2.76411e-28	18p11.31
439921	MXRA7	2077.47	0.795164	0.0706137	11.2608	2.04992e-29	2.90831e-28	17q25.1
26074	C20orf26	49.5168	1.98704	0.176561	11.2541	2.20995e-29	3.13222e-28	20p11.23
80013	FAM188A	531.914	-0.625996	0.0556313	-11.2526	2.24887e-29	3.18423e-28	10p13
1927-07-08	SMC4	580.95	1.30451	0.115955	11.2502	2.31139e-29	3.26949e-28	3q25.33
55698	RADIL	166.273	0.909369	0.0808372	11.2494	2.33224e-29	3.29571e-28	7p22.1
54867	TMEM214	986.848	0.409535	0.0364117	11.2474	2.38648e-29	3.369e-28	2p23.3
64410	KLHL25	1265.52	-0.880502	0.0783169	-11.2428	2.51254e-29	3.54346e-28	15q25.3
9519	TBPL1	348.156	-0.644252	0.0573107	-11.2414	2.55303e-29	3.597e-28	6q23.2
57037	ANKMY2	640.262	0.538405	0.0479064	11.2387	2.63238e-29	3.70512e-28	7p21.1
1656	DDX6	3818.3	-0.46547	0.0414361	-11.2334	2.79382e-29	3.92846e-28	11q23.3
9349	RPL23	7401.94	-0.790989	0.0704246	-11.2317	2.84902e-29	3.99866e-28	17q12
4000	LMNA	2012.53	0.982502	0.0874758	11.2317	2.84936e-29	3.99866e-28	1q22
8622	PDE8B	1248.26	-1.46848	0.130766	-11.2298	2.90989e-29	4.07957e-28	5q13.3
22982	DIP2C	1523.06	-0.666685	0.0593821	-11.227	3.00361e-29	4.20683e-28	10p15.3
80320	SP6	23.3355	1.49284	0.133031	11.2217	3.19062e-29	4.46436e-28	17q21.32
497190	CLEC18B	98.2904	1.71174	0.152575	11.219	3.28789e-29	4.59594e-28	16q23.1
55740	ENAH	5267.02	-0.715061	0.0637391	-11.2186	3.30614e-29	4.61692e-28	1q42.12
146562	C16orf71	34.1258	1.32561	0.118231	11.212	3.55889e-29	4.965e-28	16p13.3
11164	NUDT5	515.664	-0.655102	0.0584337	-11.211	3.59966e-29	5.01696e-28	10p14
54838	C10orf26	1688.81	-0.524698	0.0468034	-11.2107	3.61406e-29	5.03211e-28	10q24.32
149837	LOC149837	57.6843	1.36615	0.12191	11.2063	3.79871e-29	5.28404e-28	20p12.3
219771	CCNY	2168.57	-0.495289	0.0442042	-11.2046	3.873e-29	5.3821e-28	10p11.21
6128	RPL6	6013.44	-0.637268	0.0568792	-11.2039	3.9028e-29	5.41823e-28	12q24.13
79867	TCTN2	355.253	0.884456	0.0789519	11.2025	3.96571e-29	5.5002e-28	12q24.31
55365	TMEM176A	559.221	1.57082	0.140224	11.2022	3.97878e-29	5.51295e-28	7q36.1
57540	PTCHD2	856.945	-1.34048	0.119685	-11.2	4.07759e-29	5.64437e-28	1p36.22
132160	PPM1M	378.97	0.773828	0.0690972	11.1991	4.11758e-29	5.69419e-28	3p21.2
10410	IFITM3	3097.29	1.41223	0.126128	11.1968	4.22913e-29	5.84276e-28	11p15.5
4129	MAOB	3229.61	2.20993	0.197403	11.195	4.3151e-29	5.95577e-28	Xp11.3
60494	CCDC81	32.122	1.56763	0.140121	11.1877	4.68538e-29	6.46056e-28	11q14.2
157773	C8orf48	23.6578	1.1216	0.100261	11.1869	4.72815e-29	6.51322e-28	8p22
5819	PVRL2	854.821	0.78557	0.0702299	11.1857	4.79102e-29	6.59345e-28	19q13.32
7090	TLE3	1735.88	-0.68592	0.0613262	-11.1848	4.84073e-29	6.65542e-28	15q23
6134	RPL10	8788.01	-0.608252	0.054437	-11.1735	5.49736e-29	7.5509e-28	Xq28
2729	GCLC	1769.81	-0.771048	0.0690234	-11.1708	5.66593e-29	7.77494e-28	6p12.1
5325	PLAGL1	98.7048	1.22355	0.109551	11.1688	5.79848e-29	7.94917e-28	6q24.2
84909	C9orf3	232.963	0.9157	0.0820782	11.1564	6.66042e-29	9.12202e-28	9q22.32
8729	GBF1	2099.16	-0.542361	0.0486285	-11.1532	6.91031e-29	9.45516e-28	10q24.32
124995	MRPL10	940.327	-0.368402	0.0330369	-11.1512	7.06348e-29	9.65546e-28	17q21.32
84441	MAML2	1272.11	-1.12758	0.101158	-11.1466	7.43632e-29	1.01554e-27	11q21
160418	TMTC3	345.227	0.491001	0.0440526	11.1458	7.50869e-29	1.02444e-27	12q21.32
6941	TCF19	238.008	1.13505	0.101865	11.1427	7.77573e-29	1.05985e-27	6p21.33
338645	LUZP2	2787.6	-1.6014	0.143803	-11.1361	8.37241e-29	1.14009e-27	11p14.3
1915	EEF1A1	59548.4	-0.674555	0.0606017	-11.131	8.86842e-29	1.20648e-27	6q13
6154	RPL26	6672.26	-0.681338	0.0612377	-11.1261	9.36272e-29	1.27251e-27	17p13.1
3178	HNRNPA1	6084.26	-0.587665	0.0528545	-11.1185	1.01929e-28	1.38401e-27	12q13.13
2737	GLI3	382.24	1.03676	0.0932492	11.1181	1.02398e-28	1.38906e-27	7p14.1
[truncated: 13,181 more rows]
