# Supplementary material for: Integrated proteomic analysis of low-grade gliomas reveals contributions of 1p-19q co-deletion to oligodendroglioma
Source: Acta Neuropathol Commun. 2022 May 7;10:70. doi: 10.1186/s40478-022-01372-1 (PMC9080204; doi:10.1186/s40478-022-01372-1)
Supplement: Supplementary file 15 — Additional file 15: TCGA Differential protein expression. [file 40478_2022_1372_MOESM15_ESM.xlsx]

## Sheet: Type I
Table descibing Gene sets dysregulated in Type I TCGA LGG
GroupID	Category	Term	Description	LogP	Log(q-value)	InTerm_InList	Symbols
1_Summary	GO Biological Processes	GO:0050804	modulation of chemical synaptic transmission	-40.455	-36.4439	127/428	ASIC1,ACHE,ADORA1,ADRA1A,BCHE,BCR,CACNA1A,CALB1,CAMK2A,CAMK2B,CBLN1,CHRNB2,DBN1,DLG4,EPHB1,GABBR1,KAT2A,GRIA1,GRID1,GRID2,GRIK2,GRIK4,GRIN1,GRM2,GRM4,GRM5,GRM6,GRM8,ITPKA,ITPR3,KCNB1,KCNJ10,KIT,MAP1A,MAPT,MME,MPP2,NF1,NPTX1,OPHN1,P2RY1,PRKN,PLCL1,PPP3CB,PRKAR1B,PRKAR2B,PRKCB,PRKCE,RAB3A,RASGRF1,S100B,SLC1A1,SLC6A1,SLC8A2,SLC8A3,SNAP25,SNCA,STXBP1,SYN1,SYP,SYT1,SYT4,TACR1,NR2E1,TNR,VGF,LRP8,SYN3,P…
1_Member	GO Biological Processes	GO:0050804	modulation of chemical synaptic transmission	-40.455	-36.4439	127/428	ASIC1,ACHE,ADORA1,ADRA1A,BCHE,BCR,CACNA1A,CALB1,CAMK2A,CAMK2B,CBLN1,CHRNB2,DBN1,DLG4,EPHB1,GABBR1,KAT2A,GRIA1,GRID1,GRID2,GRIK2,GRIK4,GRIN1,GRM2,GRM4,GRM5,GRM6,GRM8,ITPKA,ITPR3,KCNB1,KCNJ10,KIT,MAP1A,MAPT,MME,MPP2,NF1,NPTX1,OPHN1,P2RY1,PRKN,PLCL1,PPP3CB,PRKAR1B,PRKAR2B,PRKCB,PRKCE,RAB3A,RASGRF1,S100B,SLC1A1,SLC6A1,SLC8A2,SLC8A3,SNAP25,SNCA,STXBP1,SYN1,SYP,SYT1,SYT4,TACR1,NR2E1,TNR,VGF,LRP8,SYN3,P…
1_Member	GO Biological Processes	GO:0099177	regulation of trans-synaptic signaling	-40.336	-36.4439	127/429	ASIC1,ACHE,ADORA1,ADRA1A,BCHE,BCR,CACNA1A,CALB1,CAMK2A,CAMK2B,CBLN1,CHRNB2,DBN1,DLG4,EPHB1,GABBR1,KAT2A,GRIA1,GRID1,GRID2,GRIK2,GRIK4,GRIN1,GRM2,GRM4,GRM5,GRM6,GRM8,ITPKA,ITPR3,KCNB1,KCNJ10,KIT,MAP1A,MAPT,MME,MPP2,NF1,NPTX1,OPHN1,P2RY1,PRKN,PLCL1,PPP3CB,PRKAR1B,PRKAR2B,PRKCB,PRKCE,RAB3A,RASGRF1,S100B,SLC1A1,SLC6A1,SLC8A2,SLC8A3,SNAP25,SNCA,STXBP1,SYN1,SYP,SYT1,SYT4,TACR1,NR2E1,TNR,VGF,LRP8,SYN3,P…
1_Member	GO Biological Processes	GO:0050890	cognition	-28.4603	-25.2214	90/306	ASIC1,ADORA1,ADGRB3,BCHE,CALB1,CAMK4,CHRM1,CHRNA4,CHRNB2,BRINP1,DLG4,FGF13,AFF2,KAT2A,GRIA1,GRIN1,GRM5,HMGCR,ITPR3,KIT,LDLR,MAP1A,MAPT,MDK,MME,NF1,PRKN,PPP3CB,PRKAR1B,PRKAR2B,PTPRZ1,RASGRF1,S100B,SCN2A,SLC1A1,SLC1A4,SLC6A1,SLC8A2,SLC8A3,SNAP25,ABCC8,SYT4,TACR1,THRA,TNR,TSC1,VLDLR,TUSC3,PLA2G6,SYNGAP1,NRXN3,NRXN1,NRXN2,DGCR2,ATP8A1,RAPGEF3,CHL1,C1QL1,EHMT2,HRH3,CPEB3,SHANK2,SORCS3,PLCB1,CUX2,CRTC1…
1_Member	GO Biological Processes	GO:0007610	behavior	-24.7632	-21.684	122/563	ABAT,ABL2,ASIC1,ADCY5,ALK,ADGRB3,BCHE,CALB1,CAMK4,CHRNA4,CHRNB2,CNTFR,DACH1,BRINP1,ACE,DLG4,DSCAM,EFNB3,ETV1,FGF12,FGF13,AFF2,GAD1,KAT2A,GLRB,MCHR1,GRIA1,GRID1,GRIK2,GRIN1,GRM2,GRM5,GRM6,HMGCR,ITPR3,KCNJ10,KIT,LDLR,MAP1A,MAPT,MDK,MME,MMP17,NF1,P2RY1,PRKN,PPP3CB,PRKAR1B,PRKAR2B,PRKCE,PTPRZ1,RASGRF1,S100B,SCN2A,SLC1A1,SLC6A1,SLC8A2,SLC8A3,SNAP25,SNCA,SPTBN2,ABCC8,SYT4,TACR1,THRA,NR2E1,TNR,TSC1,VLDL…
1_Member	GO Biological Processes	GO:0007611	learning or memory	-24.1778	-21.1608	77/264	ASIC1,ADGRB3,BCHE,CALB1,CAMK4,CHRNB2,BRINP1,DLG4,FGF13,AFF2,KAT2A,GRIA1,GRIN1,GRM5,HMGCR,ITPR3,KIT,LDLR,MAP1A,MAPT,MDK,MME,NF1,PRKN,PPP3CB,PRKAR1B,PRKAR2B,PTPRZ1,RASGRF1,S100B,SCN2A,SLC1A1,SLC6A1,SLC8A2,SLC8A3,SNAP25,ABCC8,SYT4,TACR1,THRA,TNR,TSC1,VLDLR,PLA2G6,SYNGAP1,NRXN3,NRXN1,NRXN2,ATP8A1,RAPGEF3,C1QL1,EHMT2,CPEB3,SHANK2,SORCS3,PLCB1,CUX2,CRTC1,MAPK8IP2,ZNF385A,CNTNAP2,TMOD2,KCNK4,KCNK10,NLGN…
1_Member	GO Biological Processes	GO:0048167	regulation of synaptic plasticity	-21.5041	-18.6393	62/197	ADORA1,CALB1,CAMK2A,CAMK2B,CBLN1,DBN1,DLG4,KAT2A,GRIA1,GRID2,GRIK2,GRIN1,GRM5,ITPKA,ITPR3,KCNB1,KCNJ10,KIT,MAP1A,MAPT,MME,MPP2,NF1,PPP3CB,RAB3A,RASGRF1,S100B,SLC1A1,SLC8A2,SLC8A3,SNAP25,SNCA,STXBP1,SYP,SYT4,NR2E1,TNR,VGF,SYNGAP1,NEURL1,AKAP5,RIMS2,CPLX2,CPEB3,SHANK2,SORCS3,RIMS1,CRTC1,LRRTM2,NSG1,SLC4A10,JPH3,ABHD6,MCTP1,JPH4,SHANK3,SYT12,CNTN4,LRRTM1,GRID2IP,SHISA7,SHISA9
1_Member	GO Biological Processes	GO:0007613	memory	-15.5913	-13.1225	41/122	ASIC1,CALB1,CAMK4,CHRNB2,BRINP1,FGF13,KAT2A,GRIA1,ITPR3,LDLR,MAP1A,MAPT,MDK,PPP3CB,RASGRF1,S100B,SCN2A,SLC1A1,SLC6A1,SLC8A2,SLC8A3,ABCC8,SYT4,TACR1,VLDLR,PLA2G6,EHMT2,CPEB3,SORCS3,PLCB1,CUX2,CRTC1,KCNK4,KCNK10,PAK5,JPH3,CSMD1,ATAD1,SHANK3,TAFA2,SHISA7
1_Member	GO Biological Processes	GO:0007612	learning	-15.5455	-13.0848	45/145	ASIC1,ADGRB3,BCHE,CHRNB2,DLG4,FGF13,GRIN1,GRM5,HMGCR,KIT,MAP1A,NF1,PRKN,PPP3CB,PRKAR2B,SLC1A1,SLC6A1,SLC8A2,SLC8A3,SNAP25,ABCC8,TACR1,TNR,TSC1,SYNGAP1,NRXN3,NRXN1,NRXN2,ATP8A1,RAPGEF3,C1QL1,SHANK2,SORCS3,PLCB1,MAPK8IP2,CNTNAP2,NLGN3,PAK5,JPH3,SLC12A5,CSMD1,JPH4,ATAD1,SHANK3,TAFA2
2_Summary	GO Biological Processes	GO:0099537	trans-synaptic signaling	-37.1529	-32.9597	83/413	ACHE,ADORA1,AMPH,DAGLA,CACNA1A,CACNA1E,CACNB4,CBLN1,CHRM1,CHRNA4,CHRNB2,GABRA3,GABRB1,GABRB2,GABRB3,GLRB,GRIA1,GRIK2,GRIN1,GRM2,GRM4,GRM5,GRM6,GUCY1A1,GUCY1B1,KCNK3,NPTX1,PCDH8,PTPRN2,RAB3A,RPS6KA2,SCN2B,SLC1A1,SLC6A1,SNAP25,SNCB,SNCA,STXBP1,SYN1,SYT1,SYT4,LRP8,SYN3,CACNA1G,BSN,HAP1,UNC119,P2RX6,NRXN1,NRXN2,AKAP5,RIMS2,SV2A,CSPG5,CPLX2,CPLX1,IL1RAPL1,HRH3,RPH3A,RIMS1,UNC13A,RIMBP2,MAPK8IP2,RASD2,…
2_Member	GO Biological Processes	GO:0099537	trans-synaptic signaling	-37.1529	-32.9597	83/413	ACHE,ADORA1,AMPH,DAGLA,CACNA1A,CACNA1E,CACNB4,CBLN1,CHRM1,CHRNA4,CHRNB2,GABRA3,GABRB1,GABRB2,GABRB3,GLRB,GRIA1,GRIK2,GRIN1,GRM2,GRM4,GRM5,GRM6,GUCY1A1,GUCY1B1,KCNK3,NPTX1,PCDH8,PTPRN2,RAB3A,RPS6KA2,SCN2B,SLC1A1,SLC6A1,SNAP25,SNCB,SNCA,STXBP1,SYN1,SYT1,SYT4,LRP8,SYN3,CACNA1G,BSN,HAP1,UNC119,P2RX6,NRXN1,NRXN2,AKAP5,RIMS2,SV2A,CSPG5,CPLX2,CPLX1,IL1RAPL1,HRH3,RPH3A,RIMS1,UNC13A,RIMBP2,MAPK8IP2,RASD2,…
2_Member	GO Biological Processes	GO:0099536	synaptic signaling	-36.5212	-32.6291	85/442	ACHE,ADORA1,AMPH,DAGLA,CACNA1A,CACNA1E,CACNB4,CBLN1,CHRM1,CHRNA4,CHRNB2,DRP2,GABRA3,GABRB1,GABRB2,GABRB3,GLRB,GRIA1,GRIK2,GRIN1,GRM2,GRM4,GRM5,GRM6,GUCY1A1,GUCY1B1,KCNK3,NPTX1,PCDH8,PTPRN2,RAB3A,RPS6KA2,SCN2B,SLC1A1,SLC6A1,SNAP25,SNCB,SNCA,STXBP1,SYN1,SYT1,SYT4,LRP8,SYN3,CACNA1G,BSN,HAP1,UNC119,P2RX6,NRXN1,NRXN2,AKAP5,RIMS2,SV2A,CSPG5,CPLX2,CPLX1,IL1RAPL1,HRH3,RPH3A,RIMS1,UNC13A,RIMBP2,MAPK8IP2,R…
2_Member	GO Biological Processes	GO:0007268	chemical synaptic transmission	-34.277	-30.7888	78/396	ACHE,ADORA1,AMPH,CACNA1A,CACNA1E,CACNB4,CBLN1,CHRM1,CHRNA4,CHRNB2,GABRA3,GABRB1,GABRB2,GABRB3,GLRB,GRIA1,GRIK2,GRIN1,GRM2,GRM4,GRM5,GRM6,KCNK3,NPTX1,PCDH8,PTPRN2,RAB3A,RPS6KA2,SCN2B,SLC1A1,SLC6A1,SNAP25,SNCB,SNCA,STXBP1,SYN1,SYT1,SYT4,LRP8,SYN3,CACNA1G,BSN,HAP1,UNC119,P2RX6,NRXN1,NRXN2,AKAP5,RIMS2,SV2A,CPLX2,CPLX1,HRH3,RPH3A,RIMS1,UNC13A,RIMBP2,MAPK8IP2,RASD2,NSG1,PDE7B,PCLO,KCNIP2,NLGN3,PCDHB11,…
2_Member	GO Biological Processes	GO:0098916	anterograde trans-synaptic signaling	-34.277	-30.7888	78/396	ACHE,ADORA1,AMPH,CACNA1A,CACNA1E,CACNB4,CBLN1,CHRM1,CHRNA4,CHRNB2,GABRA3,GABRB1,GABRB2,GABRB3,GLRB,GRIA1,GRIK2,GRIN1,GRM2,GRM4,GRM5,GRM6,KCNK3,NPTX1,PCDH8,PTPRN2,RAB3A,RPS6KA2,SCN2B,SLC1A1,SLC6A1,SNAP25,SNCB,SNCA,STXBP1,SYN1,SYT1,SYT4,LRP8,SYN3,CACNA1G,BSN,HAP1,UNC119,P2RX6,NRXN1,NRXN2,AKAP5,RIMS2,SV2A,CPLX2,CPLX1,HRH3,RPH3A,RIMS1,UNC13A,RIMBP2,MAPK8IP2,RASD2,NSG1,PDE7B,PCLO,KCNIP2,NLGN3,PCDHB11,…
2_Member	GO Biological Processes	GO:0140352	export from cell	-25.2111	-22.194	69/423	ANK1,ARL4D,ATP2B3,CBLN1,CHGA,CRHR1,DMTN,GRM2,GRM4,KIT,NEUROD1,PTPRN,PTPRN2,RAB3A,SNAP25,SNCA,STXBP1,SYN1,SYT1,SYT4,TYRO3,VGF,SCG2,SYN3,HAP1,SYNGR3,NRXN1,NRXN2,STXBP5L,SCAMP1,RIMS2,SV2A,ARHGAP44,CPLX2,CPLX1,RAB31,HRH3,RPH3A,RIMS1,UNC13A,KCNE4,RAB26,PCLO,STXBP6,KCNIP2,TMEM38B,SLC47A1,SMPD3,SYT13,SRCIN1,SYT16,NKD2,CREB3L1,SYT12,OLFM2,STX1B,RAB3C,RAB3IP,SLC24A4,SYT2,RIMS4,SYT9,SLC35G1,SCAMP5,LGI3,STE…
2_Member	GO Biological Processes	GO:0032940	secretion by cell	-23.9606	-20.998	63/372	ANK1,ARL4D,CBLN1,CHGA,CRHR1,DMTN,GRM2,GRM4,KIT,NEUROD1,PTPRN,PTPRN2,RAB3A,SNAP25,SNCA,STXBP1,SYN1,SYT1,SYT4,TYRO3,VGF,SCG2,SYN3,HAP1,SYNGR3,NRXN1,NRXN2,STXBP5L,SCAMP1,RIMS2,SV2A,ARHGAP44,CPLX2,CPLX1,RAB31,HRH3,RPH3A,RIMS1,UNC13A,RAB26,PCLO,STXBP6,TMEM38B,SMPD3,SYT13,SRCIN1,SYT16,NKD2,CREB3L1,SYT12,OLFM2,STX1B,RAB3C,RAB3IP,SYT2,RIMS4,SYT9,SCAMP5,LGI3,STEAP2,EXOC3L1,RAB15,ILDR2
2_Member	GO Biological Processes	GO:0051046	regulation of secretion	-21.702	-18.889	78/606	ABAT,ASIC1,ACHE,ADA,ADCY5,ADORA1,ADRA1A,BMP2,CAMK2A,CHGA,CHRNA4,CHRNB2,CRHR1,CRY2,ACE,GABBR1,GALR1,GPLD1,GRM2,HMGCR,KCNJ11,NEUROD1,NKX3-1,NPR1,P2RY1,PCSK1,RAB3A,SFRP1,SCG5,SLC6A1,SNAP25,SNCA,STXBP1,ABCC8,SYN1,SYP,SYT1,SYT4,TFR2,VSNL1,MYOM1,CACNA1I,CACNA1G,CDK5R2,HAP1,HIP1R,STXBP5L,ABCG1,RIMS2,SV2A,CSPG5,CPLX2,CPLX1,IL1RAPL1,HRH3,PLA2R1,RIMS1,RAB26,PCLO,STXBP6,SMPD3,SYT13,MICAL1,WNK4,MCTP1,SRCIN1,…
2_Member	GO Biological Processes	GO:0046903	secretion	-21.0271	-18.3248	68/485	ANK1,ARL4D,CBLN1,CHGA,CHRM1,CRHR1,ACE,DMTN,GRM2,GRM4,KIT,NEUROD1,NPR1,PTPRN,PTPRN2,RAB3A,SNAP25,SNCA,STXBP1,SYN1,SYT1,SYT4,TRPC4,TYRO3,VGF,SCG2,SYN3,HAP1,SYNGR3,NEURL1,NRXN1,NRXN2,STXBP5L,SCAMP1,RIMS2,SV2A,ARHGAP44,CPLX2,CPLX1,RAB31,HRH3,RPH3A,RIMS1,UNC13A,RAB26,PCLO,STXBP6,TMEM38B,SMPD3,SYT13,SRCIN1,SYT16,NKD2,CREB3L1,SYT12,OLFM2,STX1B,RAB3C,RAB3IP,SYT2,RIMS4,SYT9,SCAMP5,LGI3,STEAP2,EXOC3L1,RAB1…
2_Member	GO Biological Processes	GO:0001505	regulation of neurotransmitter levels	-19.6993	-17.0625	43/211	ABAT,ASIC1,ACHE,ADRA1A,DAGLA,CAMK2A,GRM4,P2RY1,PTPRN2,RAB3A,SLC6A1,SLC6A12,SLC6A13,SNAP25,SNCA,STXBP1,SYN1,SYP,SYT1,SYT4,SYN3,SYNGR3,NRXN1,NRXN2,RIMS2,SV2A,CSPG5,CPLX2,CPLX1,HRH3,RPH3A,RIMS1,UNC13A,PCLO,ZNF219,MCTP1,SLC38A1,SYT12,STX1B,GRIN3A,SYT2,RIMS4,SYT9
2_Member	GO Biological Processes	GO:1903530	regulation of secretion by cell	-19.2816	-16.6795	70/549	ABAT,ASIC1,ACHE,ADCY5,ADORA1,ADRA1A,BMP2,CAMK2A,CHGA,CHRNA4,CHRNB2,CRHR1,CRY2,GABBR1,GALR1,GPLD1,GRM2,HMGCR,KCNJ11,NEUROD1,NKX3-1,P2RY1,PCSK1,RAB3A,SFRP1,SCG5,SNAP25,SNCA,STXBP1,ABCC8,SYN1,SYP,SYT1,SYT4,TFR2,VSNL1,MYOM1,CACNA1I,CACNA1G,CDK5R2,HAP1,STXBP5L,ABCG1,RIMS2,CSPG5,CPLX2,CPLX1,IL1RAPL1,HRH3,RIMS1,RAB26,PCLO,STXBP6,SMPD3,SYT13,MICAL1,MCTP1,SRCIN1,SYT12,STX1B,C1QTNF1,RAB3C,GRIN3A,SYT2,ACVR1…
2_Member	GO Biological Processes	GO:0006836	neurotransmitter transport	-18.2366	-15.687	33/131	GRM4,PTPRN2,RAB3A,SLC1A1,SLC6A1,SLC6A12,SLC6A13,SNAP25,SNCA,STXBP1,SYN1,SYT1,SYT4,SYN3,SYNGR3,NRXN1,NRXN2,RIMS2,SV2A,CPLX2,CPLX1,HRH3,RPH3A,RIMS1,UNC13A,PCLO,SLC38A1,SYT12,STX1B,SYT2,RIMS4,SYT9,SLC6A17
2_Member	GO Biological Processes	GO:0006887	exocytosis	-17.1088	-14.6399	41/223	ANK1,CHGA,DMTN,KIT,RAB3A,SNAP25,SNCA,STXBP1,SYT1,SYT4,HAP1,SYNGR3,STXBP5L,SCAMP1,RIMS2,SV2A,ARHGAP44,CPLX2,CPLX1,RAB31,RIMS1,UNC13A,RAB26,PCLO,STXBP6,SYT13,SRCIN1,SYT16,NKD2,SYT12,STX1B,RAB3C,RAB3IP,SYT2,RIMS4,SYT9,SCAMP5,LGI3,STEAP2,EXOC3L1,RAB15
2_Member	GO Biological Processes	GO:0007269	neurotransmitter secretion	-16.568	-14.1457	25/79	GRM4,PTPRN2,RAB3A,SNAP25,SNCA,STXBP1,SYN1,SYT1,SYT4,SYN3,NRXN1,NRXN2,RIMS2,SV2A,CPLX2,CPLX1,HRH3,RPH3A,RIMS1,UNC13A,PCLO,SYT12,STX1B,SYT2,SYT9
2_Member	GO Biological Processes	GO:0099643	signal release from synapse	-16.568	-14.1457	25/79	GRM4,PTPRN2,RAB3A,SNAP25,SNCA,STXBP1,SYN1,SYT1,SYT4,SYN3,NRXN1,NRXN2,RIMS2,SV2A,CPLX2,CPLX1,HRH3,RPH3A,RIMS1,UNC13A,PCLO,SYT12,STX1B,SYT2,SYT9
2_Member	GO Biological Processes	GO:0023061	signal release	-14.8296	-12.4938	32/157	CRHR1,GRM4,NEUROD1,PTPRN,PTPRN2,RAB3A,SNAP25,SNCA,STXBP1,SYN1,SYT1,SYT4,VGF,SYN3,NRXN1,NRXN2,RIMS2,SV2A,CPLX2,CPLX1,HRH3,RPH3A,RIMS1,UNC13A,PCLO,SMPD3,SYT12,STX1B,SYT2,SYT9,EXOC3L1,ILDR2
2_Member	GO Biological Processes	GO:0017157	regulation of exocytosis	-14.5209	-12.2142	36/204	ADRA1A,P2RY1,RAB3A,SNCA,STXBP1,SYN1,SYP,SYT1,SYT4,VSNL1,CACNA1I,CACNA1G,CDK5R2,HAP1,STXBP5L,RIMS2,CSPG5,CPLX2,CPLX1,IL1RAPL1,RAB26,PCLO,STXBP6,SMPD3,SYT13,MICAL1,SYT12,STX1B,RAB3C,GRIN3A,SYT2,RIMS4,SYT9,SCAMP5,LGI3,RAB15
2_Member	GO Biological Processes	GO:0060627	regulation of vesicle-mediated transport	-13.1298	-10.8609	58/529	ADRA1A,SCARB1,HPCA,MFGE8,P2RY1,PRKAR1B,PTPRJ,RAB3A,SNCA,STXBP1,SYN1,SYP,SYT1,SYT4,TF,TFR2,TUB,VSNL1,DYSF,CACNA1I,CACNA1G,BSN,CDK5R2,HAP1,HIP1R,UNC119,AKAP5,STXBP5L,RIMS2,SNAP91,ARHGAP44,TNK2,CSPG5,CPLX2,CPLX1,RAB31,IL1RAPL1,RAB26,LRRTM2,PCLO,STXBP6,CALY,SMPD3,SYT13,MICAL1,MCTP1,PGAP1,SYT12,STX1B,RAB3C,GRIN3A,SYT2,RIMS4,SYT9,SCAMP5,LGI3,LRRTM1,RAB15
2_Member	GO Biological Processes	GO:0099003	vesicle-mediated transport in synapse	-11.9601	-9.7626	25/120	AMPH,RAB3A,SNAP25,SNCB,SNCA,STXBP1,SYN1,SYP,SYT1,SYN3,RIMS2,SNAP91,SV2A,CPLX2,CPLX1,RIMS1,UNC13A,NSG1,PCLO,CALY,NLGN3,SYT12,STX1B,SYT2,SYT9
2_Member	GO Biological Processes	GO:0045055	regulated exocytosis	-11.3009	-9.14521	25/128	CHGA,DMTN,KIT,RAB3A,SNAP25,SNCA,STXBP1,SYT1,SYT4,SYNGR3,RIMS2,SV2A,CPLX2,CPLX1,RAB31,RIMS1,UNC13A,RAB26,PCLO,SYT13,SYT12,STX1B,SYT2,SYT9,STEAP2
2_Member	GO Biological Processes	GO:0099504	synaptic vesicle cycle	-10.7547	-8.65032	23/114	AMPH,RAB3A,SNAP25,SNCB,SNCA,STXBP1,SYN1,SYP,SYT1,SYN3,RIMS2,SNAP91,SV2A,CPLX2,CPLX1,RIMS1,UNC13A,PCLO,NLGN3,SYT12,STX1B,SYT2,SYT9
2_Member	GO Biological Processes	GO:0046928	regulation of neurotransmitter secretion	-10.6271	-8.53085	20/86	ASIC1,ADRA1A,CAMK2A,P2RY1,RAB3A,SNCA,STXBP1,SYN1,SYP,SYT1,SYT4,CSPG5,CPLX2,CPLX1,RIMS1,MCTP1,SYT12,STX1B,GRIN3A,RIMS4
2_Member	GO Biological Processes	GO:0016079	synaptic vesicle exocytosis	-10.0834	-8.02378	16/56	RAB3A,SNAP25,SNCA,STXBP1,SYT1,RIMS2,SV2A,CPLX2,CPLX1,RIMS1,UNC13A,PCLO,SYT12,STX1B,SYT2,SYT9
2_Member	GO Biological Processes	GO:0051588	regulation of neurotransmitter transport	-9.45071	-7.44254	20/99	ASIC1,ADRA1A,CAMK2A,P2RY1,RAB3A,SNCA,STXBP1,SYN1,SYP,SYT1,SYT4,CSPG5,CPLX2,CPLX1,RIMS1,MCTP1,SYT12,STX1B,GRIN3A,RIMS4
2_Member	GO Biological Processes	GO:1903305	regulation of regulated secretory pathway	-7.45552	-5.59078	21/140	ADRA1A,P2RY1,RAB3A,STXBP1,SYN1,SYP,SYT1,SYT4,CACNA1I,CACNA1G,CDK5R2,CSPG5,SYT13,MICAL1,SYT12,GRIN3A,SYT2,RIMS4,SYT9,SCAMP5,RAB15
2_Member	GO Biological Processes	GO:2000300	regulation of synaptic vesicle exocytosis	-4.5392	-3.05279	10/56	ADRA1A,P2RY1,RAB3A,SYN1,SYP,SYT1,SYT4,CSPG5,GRIN3A,RIMS4
3_Summary	GO Biological Processes	GO:0050808	synapse organization	-35.8522	-32.1362	96/284	ACHE,ADD2,ANK3,ADGRB3,CACNB4,CBLN1,CTBP2,DBN1,DLG4,DRP2,DSCAM,EPHB1,FGF13,GABRB2,GABRB3,GLRB,GPM6A,GRID2,GRM5,IGF1R,ITPKA,L1CAM,LRP4,MAPT,NEFH,NEFL,OPHN1,PCDHGC3,RAB3A,SLC1A1,SLC6A1,SLC8A2,SLC8A3,SNCB,SNCA,SPTBN2,SYN1,TNR,TSC1,WNT7B,SPARCL1,PPFIBP2,PPFIA4,PPFIA2,SYNGAP1,BSN,WASF1,INA,NRXN1,NRXN2,MYOT,SPOCK2,ARHGAP44,GPC6,GPHN,WASF3,C1QL1,IL1RAPL1,NLGN1,SHANK2,UNC13A,NFASC,ADGRL3,LRRTM2,DNM3,PCDHB…
3_Member	GO Biological Processes	GO:0050808	synapse organization	-35.8522	-32.1362	96/284	ACHE,ADD2,ANK3,ADGRB3,CACNB4,CBLN1,CTBP2,DBN1,DLG4,DRP2,DSCAM,EPHB1,FGF13,GABRB2,GABRB3,GLRB,GPM6A,GRID2,GRM5,IGF1R,ITPKA,L1CAM,LRP4,MAPT,NEFH,NEFL,OPHN1,PCDHGC3,RAB3A,SLC1A1,SLC6A1,SLC8A2,SLC8A3,SNCB,SNCA,SPTBN2,SYN1,TNR,TSC1,WNT7B,SPARCL1,PPFIBP2,PPFIA4,PPFIA2,SYNGAP1,BSN,WASF1,INA,NRXN1,NRXN2,MYOT,SPOCK2,ARHGAP44,GPC6,GPHN,WASF3,C1QL1,IL1RAPL1,NLGN1,SHANK2,UNC13A,NFASC,ADGRL3,LRRTM2,DNM3,PCDHB…
3_Member	GO Biological Processes	GO:0034330	cell junction organization	-29.7655	-26.4755	118/473	ACHE,ADD2,ANK3,ADGRB3,BCR,DST,CACNB4,CBLN1,CTBP2,CXADR,DBN1,DLG4,DRP2,DSCAM,EPHB1,FGF13,GABRB2,GABRB3,GLRB,GPM6A,GRID2,GRM5,IGF1R,ITPKA,L1CAM,LRP4,SMAD7,MAPT,NEFH,NEFL,OPHN1,PCDHGC3,PRKCA,NECTIN1,RAB3A,SLC1A1,SLC6A1,SLC8A2,SLC8A3,SNAI2,SNCB,SNCA,SPTBN2,SYN1,THY1,TNR,TSC1,WNT7B,SPARCL1,PPFIBP2,PPFIA4,PPFIA2,SYNGAP1,BSN,WASF1,INA,DLG5,NRXN1,NRXN2,TJP2,MYOT,MTSS1,SPOCK2,ARHGAP44,GPC6,GPHN,WASF3,C1QL…
3_Member	GO Biological Processes	GO:0007416	synapse assembly	-13.3688	-10.9952	34/99	ACHE,ADD2,DSCAM,FGF13,GABRB2,GABRB3,GPM6A,GRID2,LRP4,SPTBN2,BSN,NRXN1,NRXN2,SPOCK2,IL1RAPL1,NLGN1,SHANK2,ADGRL3,DNM3,PCDHB5,PCLO,NLGN3,PCDHB11,PCDHB9,PCDHB6,PCDHB3,PCDHB2,NLGN2,LRRC4,NTNG2,SHANK3,DNER,SLITRK1,LRRTM3
3_Member	GO Biological Processes	GO:0034329	cell junction assembly	-7.33727	-5.36163	47/259	ACHE,ADD2,BCR,DST,DSCAM,FGF13,GABRB2,GABRB3,GPM6A,GRID2,LRP4,SMAD7,OPHN1,PRKCA,SPTBN2,THY1,BSN,DLG5,NRXN1,NRXN2,SPOCK2,IL1RAPL1,NLGN1,SHANK2,ADGRL3,DNM3,PCDHB5,PCLO,CDH20,NLGN3,PCDHB11,PCDHB9,PCDHB6,PCDHB3,PCDHB2,PARD3,NLGN2,LRRC4,CDH24,CDH22,PEAK1,NTNG2,SHANK3,MARVELD3,DNER,SLITRK1,LRRTM3
4_Summary	Oncogenic Signatures	M2892	KRAS.KIDNEY UP.V1 UP	-32.8368	-29.2457	64/141	ANK3,CALB1,CHGA,CHGB,CPE,CRYAB,DYNC1I1,DUSP6,ESRRG,ETV1,FGF9,GABRB1,GAD1,GLDC,GPM6A,GPR19,GRIA2,GRIK2,GRM5,KIF5C,KIT,NAP1L2,NDN,NEFL,PLCL1,RTN1,SATB1,SCN2A,SFRP1,SCG5,SLC6A1,SNAP25,SYT1,TSPAN7,VIPR2,SPARCL1,CDK5R1,ITGBL1,NRXN1,SNAP91,RCAN2,ARPP21,RAPGEF4,CPEB3,NMNAT2,PLCB1,WSCD1,HEY1,DNM3,NSG1,TRIB2,MAGEH1,SCG3,NRN1,HPCAL4,NSG2,SOBP,NUDT11,TMEM100,LMO3,PELI2,SLC12A5,TRIM9,TCEAL2,APOD,BMP7,CMKLR1,…
4_Member	Oncogenic Signatures	M2892	KRAS.KIDNEY UP.V1 UP	-32.8368	-29.2457	64/141	ANK3,CALB1,CHGA,CHGB,CPE,CRYAB,DYNC1I1,DUSP6,ESRRG,ETV1,FGF9,GABRB1,GAD1,GLDC,GPM6A,GPR19,GRIA2,GRIK2,GRM5,KIF5C,KIT,NAP1L2,NDN,NEFL,PLCL1,RTN1,SATB1,SCN2A,SFRP1,SCG5,SLC6A1,SNAP25,SYT1,TSPAN7,VIPR2,SPARCL1,CDK5R1,ITGBL1,NRXN1,SNAP91,RCAN2,ARPP21,RAPGEF4,CPEB3,NMNAT2,PLCB1,WSCD1,HEY1,DNM3,NSG1,TRIB2,MAGEH1,SCG3,NRN1,HPCAL4,NSG2,SOBP,NUDT11,TMEM100,LMO3,PELI2,SLC12A5,TRIM9,TCEAL2
4_Member	Oncogenic Signatures	M2882	KRAS.600 UP.V1 UP	-18.7399	-16.1596	48/278	ANK3,APOD,BMP7,CHGA,CHGB,CMKLR1,DYNC1I1,DUSP4,DUSP6,ETV5,FOXG1,FLT4,GABRA3,GLDC,GPR19,ITPKA,KCNC1,KCNK3,KIF5C,KIT,MCF2,MMP17,NAP1L2,PCDH8,PDE2A,SCN2A,SCG5,SLIT1,SNAP25,SYT1,ITGBL1,SNAP91,KCNK7,RCAN2,NMNAT2,HEY1,TMEM158,NALF2,TRIB2,TAGLN3,CEND1,KCNK10,ASIC4,BEX1,LMO3,ZDHHC11,C1QTNF1,FAM174B
4_Member	Oncogenic Signatures	M2875	KRAS.300 UP.V1 UP	-15.9324	-13.4382	45/142	ADAM8,ANK3,APOD,CALB1,CHGA,CHGB,DYNC1I1,DUSP6,ETV1,ETV5,FGF9,GABRA3,GLDC,GPR19,KIF5C,MCF2,NAP1L2,PCDH8,PDE2A,MAPK10,RTN1,SCN2A,SCG5,SNAP25,SYT1,MKRN3,CDK5R1,ITGBL1,SNAP91,KCNK7,RCAN2,HEY1,KIAA1549L,DNM3,NALF2,TOX3,TRIB2,SCG3,KCNK10,ASIC4,BEX1,LMO3,RRAGD,COL26A1,TAPT1
4_Member	Oncogenic Signatures	M2878	KRAS.50 UP.V1 UP	-8.0927	-5.98391	18/48	ADAM8,CALB1,CHGB,DYNC1I1,ETV1,ETV5,FGF9,GLDC,KIF5C,PCDH8,SCG5,SNAP25,SNAP91,HEY1,KIAA1549L,NALF2,SCG3,LMO3
5_Summary	GO Biological Processes	GO:0031175	neuron projection development	-29.9832	-26.6352	142/639	ALCAM,ANK3,APBB1,APOD,BMP7,CAMK2A,CDH4,CHRNB2,CRMP1,DBN1,DLG4,DSCAM,EFNB3,EPHB1,ETV1,FOXG1,GFRA1,GPM6A,HSP90AB1,IGF1R,KIF5C,L1CAM,LRP4,MAP1A,MAP2,MAPT,MCF2,NCAM1,NCAM2,NDN,NEFH,NEFL,NFIB,NOTCH1,NPTX1,OMG,OPHN1,PLS1,PLXNB3,PPP3CB,PSD,PTCH1,PTPRZ1,NECTIN1,RAB3A,RAC3,RASGRF1,ROBO1,RPL24,S100B,SLIT1,STXBP1,NR2E1,TNR,VLDLR,WNT7B,LRP8,SEMA7A,TMEFF1,SYNGAP1,CDK5R1,HERC1,WASF1,CDK5R2,KALRN,BRSK2,LGI1,NOG…
5_Member	GO Biological Processes	GO:0031175	neuron projection development	-29.9832	-26.6352	142/639	ALCAM,ANK3,APBB1,APOD,BMP7,CAMK2A,CDH4,CHRNB2,CRMP1,DBN1,DLG4,DSCAM,EFNB3,EPHB1,ETV1,FOXG1,GFRA1,GPM6A,HSP90AB1,IGF1R,KIF5C,L1CAM,LRP4,MAP1A,MAP2,MAPT,MCF2,NCAM1,NCAM2,NDN,NEFH,NEFL,NFIB,NOTCH1,NPTX1,OMG,OPHN1,PLS1,PLXNB3,PPP3CB,PSD,PTCH1,PTPRZ1,NECTIN1,RAB3A,RAC3,RASGRF1,ROBO1,RPL24,S100B,SLIT1,STXBP1,NR2E1,TNR,VLDLR,WNT7B,LRP8,SEMA7A,TMEFF1,SYNGAP1,CDK5R1,HERC1,WASF1,CDK5R2,KALRN,BRSK2,LGI1,NOG…
5_Member	GO Biological Processes	GO:0048858	cell projection morphogenesis	-22.9908	-20.0018	105/463	ALCAM,ANK3,APBB1,BMP7,CDH4,CHRNB2,CRMP1,DBN1,DLG4,DSCAM,EFNB3,EPHB1,ETV1,FOXG1,GPM6A,HSP90AB1,IGF1R,KIF5C,L1CAM,LRP4,MAP1A,MAP2,MDK,NCAM1,NDN,NEFH,NEFL,NFIB,NOTCH1,NPTX1,OPHN1,PLXNB3,PPP3CB,PTCH1,PTPRZ1,NECTIN1,RAB3A,ROBO1,RPL24,S100B,SLIT1,STXBP1,NR2E1,TNR,VLDLR,WNT7B,LRP8,SEMA7A,TMEFF1,CDK5R1,WASF1,CDK5R2,KALRN,BRSK2,LGI1,NOG,RPS6KA5,B4GALT6,LHX2,NRXN3,NRXN1,MYOT,ABI1,SEMA6C,SEMA6B,DPYSL4,CSPG5…
5_Member	GO Biological Processes	GO:0032990	cell part morphogenesis	-22.6406	-19.6779	107/482	ALCAM,ANK3,APBB1,BMP7,CDH4,CHRNB2,CRMP1,DBN1,DLG4,DSCAM,EFNB3,EPHB1,ETV1,FOXG1,GPM6A,HSP90AB1,IGF1R,KIF5C,L1CAM,LRP4,MAP1A,MAP2,MDK,NCAM1,NDN,NEFH,NEFL,NFIB,NOTCH1,NPTX1,OPHN1,PLXNB3,PPP3CB,PTCH1,PTPRZ1,NECTIN1,RAB3A,ROBO1,RPL24,S100B,SLIT1,STXBP1,SUPV3L1,NR2E1,TNR,VLDLR,WNT7B,LRP8,SEMA7A,TMEFF1,CDK5R1,WASF1,CDK5R2,KALRN,BRSK2,LGI1,NOG,RPS6KA5,B4GALT6,LHX2,NRXN3,NRXN1,MYOT,ABI1,SEMA6C,SEMA6B,DPYS…
5_Member	GO Biological Processes	GO:0048812	neuron projection morphogenesis	-22.4988	-19.561	103/455	ALCAM,ANK3,APBB1,BMP7,CDH4,CHRNB2,CRMP1,DBN1,DLG4,DSCAM,EFNB3,EPHB1,ETV1,FOXG1,GPM6A,HSP90AB1,IGF1R,KIF5C,L1CAM,LRP4,MAP1A,MAP2,NCAM1,NDN,NEFH,NEFL,NFIB,NOTCH1,NPTX1,OPHN1,PLXNB3,PPP3CB,PTCH1,PTPRZ1,NECTIN1,RAB3A,ROBO1,RPL24,S100B,SLIT1,STXBP1,NR2E1,TNR,VLDLR,WNT7B,LRP8,SEMA7A,TMEFF1,CDK5R1,WASF1,CDK5R2,KALRN,BRSK2,LGI1,NOG,RPS6KA5,B4GALT6,LHX2,NRXN3,NRXN1,MYOT,ABI1,SEMA6C,SEMA6B,DPYSL4,CHL1,LMTK…
5_Member	GO Biological Processes	GO:0120039	plasma membrane bounded cell projection morphogenesis	-22.1907	-19.2763	103/459	ALCAM,ANK3,APBB1,BMP7,CDH4,CHRNB2,CRMP1,DBN1,DLG4,DSCAM,EFNB3,EPHB1,ETV1,FOXG1,GPM6A,HSP90AB1,IGF1R,KIF5C,L1CAM,LRP4,MAP1A,MAP2,NCAM1,NDN,NEFH,NEFL,NFIB,NOTCH1,NPTX1,OPHN1,PLXNB3,PPP3CB,PTCH1,PTPRZ1,NECTIN1,RAB3A,ROBO1,RPL24,S100B,SLIT1,STXBP1,NR2E1,TNR,VLDLR,WNT7B,LRP8,SEMA7A,TMEFF1,CDK5R1,WASF1,CDK5R2,KALRN,BRSK2,LGI1,NOG,RPS6KA5,B4GALT6,LHX2,NRXN3,NRXN1,MYOT,ABI1,SEMA6C,SEMA6B,DPYSL4,CHL1,LMTK…
5_Member	GO Biological Processes	GO:0032989	cellular component morphogenesis	-21.49	-18.6393	117/573	ALCAM,ANK3,APBB1,BMP7,CASQ1,CDH4,CHRNB2,CRMP1,DBN1,DLG4,DSCAM,EFNB3,EPHB1,ETV1,FOXG1,GPM6A,HSP90AB1,IGF1R,KIF5C,L1CAM,LRP4,MAP1A,MAP2,MDK,MYH6,NCAM1,NDN,NEFH,NEFL,NFIB,NOTCH1,NPTX1,OPHN1,PDGFRA,PLXNB3,PPP3CB,PTCH1,PTPRZ1,NECTIN1,RAB3A,ROBO1,RPL24,S100B,SLIT1,STXBP1,SUPV3L1,NR2E1,TNR,VLDLR,WNT7B,LRP8,SEMA7A,TMEFF1,CDK5R1,WASF1,CDK5R2,KALRN,BRSK2,LGI1,NOG,RPS6KA5,B4GALT6,LHX2,NRXN3,NRXN1,MYOT,TBPL1…
5_Member	GO Biological Processes	GO:0000902	cell morphogenesis	-20.1715	-17.3586	127/673	ADAM8,ALCAM,ANK3,APBB1,BMP7,CDH4,CHRNB2,CRMP1,DBN1,DLG4,DSCAM,EFNB3,EPHB1,ETV1,FOXG1,GPM6A,HSP90AB1,IGF1R,ITPR1,KIF5C,L1CAM,LAMB3,LRP4,MAP1A,MAP2,MDK,NCAM1,NDN,NEFH,NEFL,NFIB,NOTCH1,NPTX1,OPHN1,P2RX7,PIK3R1,PLS1,PLXNB3,PPP3CB,PTCH1,PTPRZ1,NECTIN1,RAB3A,ROBO1,RPL24,S100B,SLIT1,STXBP1,NR2E1,TNR,TYRO3,VLDLR,WNT7B,LRP8,SEMA7A,TMEFF1,CDK5R1,WASF1,CDK5R2,KALRN,BRSK2,LGI1,NOG,RPS6KA5,B4GALT6,LHX2,NRXN3,…
5_Member	GO Biological Processes	GO:0048667	cell morphogenesis involved in neuron differentiation	-19.8023	-17.0242	92/411	ALCAM,ANK3,APBB1,BMP7,CDH4,CHRNB2,CRMP1,DLG4,DSCAM,EFNB3,EPHB1,ETV1,FOXG1,HSP90AB1,IGF1R,KIF5C,L1CAM,LRP4,MAP1A,MAP2,NCAM1,NDN,NEFH,NFIB,NOTCH1,NPTX1,OPHN1,PLS1,PLXNB3,PPP3CB,PTCH1,PTPRZ1,NECTIN1,RAB3A,ROBO1,RPL24,S100B,SLIT1,STXBP1,NR2E1,TNR,VLDLR,LRP8,SEMA7A,TMEFF1,CDK5R1,CDK5R2,KALRN,BRSK2,LGI1,NOG,RPS6KA5,B4GALT6,LHX2,NRXN3,NRXN1,MYOT,ABI1,SEMA6C,SEMA6B,CHL1,LMTK2,MYCBP2,NFASC,MAPK8IP2,RBFOX2…
5_Member	GO Biological Processes	GO:0061564	axon development	-18.8725	-16.1336	86/380	ALCAM,ANK3,APBB1,APOD,BMP7,CDH4,CHRNB2,CRMP1,DSCAM,EFNB3,EPHB1,ETV1,FOXG1,HSP90AB1,IGF1R,KIF5C,L1CAM,MAP1A,MAPT,NCAM1,NCAM2,NDN,NEFH,NEFL,NFIB,NOTCH1,NPTX1,OPHN1,PLXNB3,PPP3CB,PTCH1,PTPRZ1,NECTIN1,RAB3A,ROBO1,RPL24,S100B,SLIT1,STXBP1,NR2E1,TNR,SEMA7A,TMEFF1,CDK5R1,CDK5R2,KALRN,BRSK2,LGI1,NOG,RPS6KA5,B4GALT6,LHX2,NRXN3,NRXN1,MYOT,SPRY3,SEMA6C,SEMA6B,CSPG5,CHL1,LMTK2,MYCBP2,NFASC,CAMSAP2,VAX2,SLITR…
5_Member	GO Biological Processes	GO:0000904	cell morphogenesis involved in differentiation	-16.915	-14.313	101/522	ALCAM,ANK3,APBB1,BMP7,CDH4,CHRNB2,CRMP1,DLG4,DSCAM,EFNB3,EPHB1,ETV1,FOXG1,HSP90AB1,IGF1R,KIF5C,L1CAM,LAMB3,LRP4,MAP1A,MAP2,NCAM1,NDN,NEFH,NFIB,NOTCH1,NPTX1,OPHN1,PIK3R1,PLS1,PLXNB3,PPP3CB,PTCH1,PTPRZ1,NECTIN1,RAB3A,ROBO1,RPL24,S100B,SLIT1,STXBP1,NR2E1,TNR,TYRO3,VLDLR,LRP8,SEMA7A,TMEFF1,CDK5R1,CDK5R2,KALRN,BRSK2,LGI1,NOG,RPS6KA5,B4GALT6,LHX2,NRXN3,NRXN1,MYOT,ABI1,SEMA6C,SEMA6B,CHL1,LMTK2,MYCBP2,NF…
5_Member	GO Biological Processes	GO:0007409	axonogenesis	-16.2817	-13.7433	76/342	ALCAM,ANK3,APBB1,BMP7,CDH4,CHRNB2,CRMP1,DSCAM,EFNB3,EPHB1,ETV1,FOXG1,HSP90AB1,IGF1R,KIF5C,L1CAM,MAP1A,NCAM1,NDN,NEFH,NFIB,NOTCH1,NPTX1,OPHN1,PLXNB3,PPP3CB,PTCH1,PTPRZ1,NECTIN1,RAB3A,ROBO1,RPL24,S100B,SLIT1,STXBP1,NR2E1,TNR,SEMA7A,TMEFF1,CDK5R1,CDK5R2,KALRN,BRSK2,LGI1,NOG,RPS6KA5,B4GALT6,LHX2,NRXN3,NRXN1,MYOT,SEMA6C,SEMA6B,CHL1,LMTK2,MYCBP2,NFASC,VAX2,SLITRK5,ATL1,ATP8A2,NLGN3,PARD3,DSCAML1,SEMA4G…
5_Member	GO Biological Processes	GO:0097485	neuron projection guidance	-9.68446	-7.45982	48/228	ALCAM,BMP7,CDH4,CRMP1,DSCAM,EFNB3,EPHB1,ETV1,FOXG1,KIF5C,L1CAM,NCAM1,NFIB,NOTCH1,OPHN1,PLXNB3,PTCH1,NECTIN1,ROBO1,RPL24,SLIT1,TNR,SEMA7A,TMEFF1,CDK5R1,CDK5R2,KALRN,LGI1,NOG,RPS6KA5,LHX2,NRXN3,NRXN1,MYOT,SEMA6C,SEMA6B,DPYSL4,CHL1,MYCBP2,NFASC,DSCAML1,SEMA4G,UNC5A,PLXNA4,CNTN4,LAMA1,EPHA10,RNF165
5_Member	GO Biological Processes	GO:0007411	axon guidance	-9.24394	-7.04204	47/227	ALCAM,BMP7,CDH4,CRMP1,DSCAM,EFNB3,EPHB1,ETV1,FOXG1,KIF5C,L1CAM,NCAM1,NFIB,NOTCH1,OPHN1,PLXNB3,PTCH1,NECTIN1,ROBO1,RPL24,SLIT1,TNR,SEMA7A,TMEFF1,CDK5R1,CDK5R2,KALRN,LGI1,NOG,RPS6KA5,LHX2,NRXN3,NRXN1,MYOT,SEMA6C,SEMA6B,CHL1,MYCBP2,NFASC,DSCAML1,SEMA4G,UNC5A,PLXNA4,CNTN4,LAMA1,EPHA10,RNF165
5_Member	GO Biological Processes	GO:0006935	chemotaxis	-5.03937	-3.46457	39/506	BMP7,CDH4,CHGA,CMKLR1,CXADR,FOXG1,KIF5C,KIT,L1CAM,MDK,PGF,PLXNB3,PTPRJ,ROBO1,SLIT1,TNR,SCG2,SEMA7A,CDK5R2,KALRN,LGI1,NOG,RPS6KA5,LHX2,NRXN3,NRXN1,CXCL14,SEMA6C,CHL1,NFASC,PARVA,DSCAML1,UNC5A,PLXNA4,CMTM5,CMTM8,CNTN4,LAMA1,EPHA10
5_Member	GO Biological Processes	GO:0042330	taxis	-4.96083	-3.39915	39/510	BMP7,CDH4,CHGA,CMKLR1,CXADR,FOXG1,KIF5C,KIT,L1CAM,MDK,PGF,PLXNB3,PTPRJ,ROBO1,SLIT1,TNR,SCG2,SEMA7A,CDK5R2,KALRN,LGI1,NOG,RPS6KA5,LHX2,NRXN3,NRXN1,CXCL14,SEMA6C,CHL1,NFASC,PARVA,DSCAML1,UNC5A,PLXNA4,CMTM5,CMTM8,CNTN4,LAMA1,EPHA10
6_Summary	GO Biological Processes	GO:0043269	regulation of ion transport	-29.5909	-26.2429	96/685	ABAT,ADORA1,ANK3,CACNA1A,CACNA1E,CACNB4,CAMK2A,CAMK2B,CASQ1,CHRM1,CHRNA4,CHRNB2,CRHR1,CRY2,ACE,FGF13,FGF14,GABBR1,MCHR1,GRIN1,GRM2,GRM5,GRM6,HPCA,KCNC1,KCNF1,KCNH1,KCNJ9,KCNJ11,KCNJ16,KCNMA1,NPPA,P2RY1,PDE4D,PLN,RAB3A,RGS7,RYR2,SCN2A,SCN2B,SCN3A,SCN8A,SLC6A1,SNCA,STXBP1,ABCC8,SYT1,SYT4,TF,THY1,TRPC3,BEST1,KCNAB1,STC2,CACNA1I,CACNA1G,HAP1,CACNA2D2,SV2A,ATP2C2,KCNK7,RAMP3,SLC38A3,WWP2,HRH3,PLA2R1,H…
6_Member	GO Biological Processes	GO:0043269	regulation of ion transport	-29.5909	-26.2429	96/685	ABAT,ADORA1,ANK3,CACNA1A,CACNA1E,CACNB4,CAMK2A,CAMK2B,CASQ1,CHRM1,CHRNA4,CHRNB2,CRHR1,CRY2,ACE,FGF13,FGF14,GABBR1,MCHR1,GRIN1,GRM2,GRM5,GRM6,HPCA,KCNC1,KCNF1,KCNH1,KCNJ9,KCNJ11,KCNJ16,KCNMA1,NPPA,P2RY1,PDE4D,PLN,RAB3A,RGS7,RYR2,SCN2A,SCN2B,SCN3A,SCN8A,SLC6A1,SNCA,STXBP1,ABCC8,SYT1,SYT4,TF,THY1,TRPC3,BEST1,KCNAB1,STC2,CACNA1I,CACNA1G,HAP1,CACNA2D2,SV2A,ATP2C2,KCNK7,RAMP3,SLC38A3,WWP2,HRH3,PLA2R1,H…
6_Member	GO Biological Processes	GO:0034765	regulation of ion transmembrane transport	-16.6602	-14.2229	61/483	ANK3,CACNA1A,CACNA1E,CACNB4,CASQ1,CRHR1,FGF13,FGF14,GRM5,HPCA,KCNC1,KCNF1,KCNH1,KCNJ9,KCNJ11,KCNJ16,KCNMA1,NPPA,PDE4D,PLN,RGS7,RYR2,SCN2A,SCN2B,SCN3A,SCN8A,SNCA,ABCC8,THY1,KCNAB1,CACNA1I,CACNA1G,HAP1,CACNA2D2,KCNK7,RAMP3,WWP2,HECW1,GPD1L,KCNH4,MAPK8IP2,KCNE4,TSPAN13,CACNG4,KCNIP3,KCNIP2,KCNIP1,EHD3,FXYD7,KCNK10,NLGN3,TMEM38B,CACNA2D3,SCN3B,JPH3,WNK4,JPH4,SHANK3,KCNH8,CATSPER3,SHISA9
6_Member	GO Biological Processes	GO:0034762	regulation of transmembrane transport	-14.565	-12.2527	64/580	ANK3,CACNA1A,CACNA1E,CACNB4,CASQ1,CRHR1,ACE,FGF13,FGF14,GRB10,GRM5,HPCA,KCNC1,KCNF1,KCNH1,KCNJ9,KCNJ11,KCNJ16,KCNMA1,NPPA,PDE4D,PLN,RGS7,RYR2,SCN2A,SCN2B,SCN3A,SCN8A,SNCA,ABCC8,THY1,KCNAB1,CACNA1I,CACNA1G,HAP1,CACNA2D2,KCNK7,RAMP3,WWP2,HECW1,GPD1L,KCNH4,MAPK8IP2,KCNE4,TSPAN13,CACNG4,KCNIP3,KCNIP2,KCNIP1,EHD3,FXYD7,KCNK10,NLGN3,PID1,TMEM38B,CACNA2D3,SCN3B,JPH3,WNK4,JPH4,SHANK3,KCNH8,CATSPER3,SHISA9
6_Member	GO Biological Processes	GO:0010959	regulation of metal ion transport	-12.2759	-10.065	48/403	ADORA1,ANK3,CACNB4,CAMK2A,CAMK2B,CASQ1,CRHR1,ACE,FGF13,FGF14,MCHR1,GRIN1,GRM6,HPCA,KCNC1,NPPA,PDE4D,PLN,RGS7,RYR2,SCN2B,SNCA,ABCC8,TF,THY1,TRPC3,BEST1,KCNAB1,STC2,HAP1,ATP2C2,RAMP3,WWP2,HECW1,GPD1L,KCNE4,TSPAN13,KCNIP3,KCNIP2,KCNIP1,EHD3,FXYD7,TMEM38B,SCN3B,JPH3,WNK4,JPH4,GRAMD2A
6_Member	GO Biological Processes	GO:0043270	positive regulation of ion transport	-11.2611	-9.11331	37/273	ABAT,ADORA1,ANK3,CAMK2A,CASQ1,CHRM1,CHRNB2,GABBR1,MCHR1,GRIN1,GRM6,KCNC1,NPPA,P2RY1,RGS7,RYR2,SLC6A1,SNCA,STXBP1,ABCC8,SYT1,SYT4,THY1,TRPC3,HAP1,ATP2C2,RAMP3,SLC38A3,PLA2R1,GPD1L,CACNG4,KCNIP2,EHD3,NLGN3,SCN3B,WNK4,SHANK3
6_Member	GO Biological Processes	GO:1904062	regulation of cation transmembrane transport	-9.67678	-7.64801	40/353	ANK3,CACNB4,CASQ1,CRHR1,FGF13,FGF14,HPCA,KCNC1,NPPA,PDE4D,PLN,RGS7,RYR2,SCN2B,SNCA,ABCC8,THY1,KCNAB1,HAP1,RAMP3,WWP2,HECW1,GPD1L,MAPK8IP2,KCNE4,TSPAN13,CACNG4,KCNIP3,KCNIP2,KCNIP1,EHD3,FXYD7,NLGN3,TMEM38B,SCN3B,JPH3,WNK4,JPH4,SHANK3,SHISA9
6_Member	GO Biological Processes	GO:0022898	regulation of transmembrane transporter activity	-9.40098	-7.39818	34/273	ANK3,CACNB4,CASQ1,CRHR1,FGF13,FGF14,GRM5,HPCA,KCNC1,NPPA,PDE4D,PLN,RYR2,SCN2B,SNCA,ABCC8,KCNAB1,HAP1,WWP2,HECW1,GPD1L,MAPK8IP2,KCNE4,CACNG4,KCNIP2,EHD3,FXYD7,NLGN3,SCN3B,JPH3,WNK4,JPH4,SHANK3,SHISA9
6_Member	GO Biological Processes	GO:0032412	regulation of ion transmembrane transporter activity	-9.22879	-7.24675	33/263	ANK3,CACNB4,CASQ1,CRHR1,FGF13,FGF14,GRM5,HPCA,KCNC1,NPPA,PDE4D,PLN,RYR2,SCN2B,ABCC8,KCNAB1,HAP1,WWP2,HECW1,GPD1L,MAPK8IP2,KCNE4,CACNG4,KCNIP2,EHD3,FXYD7,NLGN3,SCN3B,JPH3,WNK4,JPH4,SHANK3,SHISA9
6_Member	GO Biological Processes	GO:0032409	regulation of transporter activity	-8.69564	-6.75049	35/305	ANK3,CACNB4,CASQ1,CRHR1,FGF13,FGF14,GRM5,HPCA,KCNC1,NPPA,PDE4D,PLN,RYR2,SCN2B,SNCA,ABCC8,KCNAB1,HAP1,SYNGR3,WWP2,HECW1,GPD1L,MAPK8IP2,KCNE4,CACNG4,KCNIP2,EHD3,FXYD7,NLGN3,SCN3B,JPH3,WNK4,JPH4,SHANK3,SHISA9
6_Member	GO Biological Processes	GO:2001257	regulation of cation channel activity	-7.4038	-5.54513	24/180	ANK3,CACNB4,CASQ1,CRHR1,FGF13,FGF14,HPCA,KCNC1,NPPA,PDE4D,PLN,ABCC8,KCNAB1,HAP1,MAPK8IP2,KCNE4,CACNG4,KCNIP2,EHD3,NLGN3,JPH3,JPH4,SHANK3,SHISA9
6_Member	GO Biological Processes	GO:0051924	regulation of calcium ion transport	-6.83171	-5.04512	28/251	CACNB4,CAMK2A,CAMK2B,CASQ1,CRHR1,ACE,MCHR1,GRIN1,GRM6,HPCA,NPPA,PDE4D,PLN,RYR2,SNCA,THY1,TRPC3,BEST1,STC2,HAP1,ATP2C2,RAMP3,TSPAN13,EHD3,TMEM38B,JPH3,JPH4,GRAMD2A
6_Member	GO Biological Processes	GO:1904064	positive regulation of cation transmembrane transport	-4.56556	-3.07487	17/148	ANK3,CASQ1,KCNC1,NPPA,RGS7,RYR2,SNCA,ABCC8,THY1,HAP1,RAMP3,CACNG4,KCNIP2,EHD3,NLGN3,WNK4,SHANK3
6_Member	GO Biological Processes	GO:2001259	positive regulation of cation channel activity	-4.33396	-2.87533	11/71	ANK3,CASQ1,KCNC1,NPPA,ABCC8,HAP1,CACNG4,KCNIP2,EHD3,NLGN3,SHANK3
6_Member	GO Biological Processes	GO:0032411	positive regulation of transporter activity	-4.05977	-2.65974	14/117	ANK3,CASQ1,KCNC1,NPPA,RYR2,ABCC8,HAP1,SYNGR3,CACNG4,KCNIP2,EHD3,NLGN3,WNK4,SHANK3
6_Member	GO Biological Processes	GO:0034767	positive regulation of ion transmembrane transport	-4.03291	-2.63567	17/163	ANK3,CASQ1,KCNC1,NPPA,RGS7,RYR2,SNCA,ABCC8,THY1,HAP1,RAMP3,CACNG4,KCNIP2,EHD3,NLGN3,WNK4,SHANK3
6_Member	GO Biological Processes	GO:0032414	positive regulation of ion transmembrane transporter activity	-3.92154	-2.54993	13/106	ANK3,CASQ1,KCNC1,NPPA,RYR2,ABCC8,HAP1,CACNG4,KCNIP2,EHD3,NLGN3,WNK4,SHANK3
6_Member	GO Biological Processes	GO:1901379	regulation of potassium ion transmembrane transport	-3.78737	-2.44162	12/95	ANK3,KCNC1,NPPA,RGS7,ABCC8,KCNAB1,WWP2,KCNE4,KCNIP3,KCNIP2,KCNIP1,WNK4
6_Member	GO Biological Processes	GO:0043266	regulation of potassium ion transport	-3.75743	-2.41922	13/110	ADORA1,ANK3,KCNC1,NPPA,RGS7,ABCC8,KCNAB1,WWP2,KCNE4,KCNIP3,KCNIP2,KCNIP1,WNK4
6_Member	GO Biological Processes	GO:0034764	positive regulation of transmembrane transport	-2.69533	-1.59367	17/213	ANK3,CASQ1,KCNC1,NPPA,RGS7,RYR2,SNCA,ABCC8,THY1,HAP1,RAMP3,CACNG4,KCNIP2,EHD3,NLGN3,WNK4,SHANK3
6_Member	GO Biological Processes	GO:0043268	positive regulation of potassium ion transport	-2.63904	-1.54797	7/51	ADORA1,KCNC1,NPPA,RGS7,ABCC8,KCNIP2,WNK4
6_Member	GO Biological Processes	GO:1903818	positive regulation of voltage-gated potassium channel activity	-2.55588	-1.48497	4/17	KCNC1,NPPA,ABCC8,KCNIP2
6_Member	GO Biological Processes	GO:1901016	regulation of potassium ion transmembrane transporter activity	-2.54976	-1.48179	8/67	ANK3,KCNC1,NPPA,ABCC8,KCNAB1,WWP2,KCNE4,KCNIP2
6_Member	GO Biological Processes	GO:1901381	positive regulation of potassium ion transmembrane transport	-2.31671	-1.30884	6/44	KCNC1,NPPA,RGS7,ABCC8,KCNIP2,WNK4
7_Summary	GO Biological Processes	GO:0002181	cytoplasmic translation	-28.8443	-25.5542	48/112	EIF4B,RPSA,RPL10A,RPL3,RPL4,RPL6,RPL7,RPL7A,RPL8,RPL9,RPL10,RPL13,RPL15,RPL17,RPL18A,RPL19,RPL24,RPL26,RPL30,RPL27A,RPL29,RPL31,RPL32,RPL34,RPL37,RPL37A,RPLP0,RPLP2,RPS3,RPS3A,RPS4X,RPS6,RPS12,RPS13,RPS15A,RPS18,RPS20,RPS21,RPS23,RPS24,RPS25,RPS27,RPS27A,RPS28,RPS29,EIF3A,RPL23,RPL22L1,DHPS,EEF1A1,EEF1B2,EEF1D,EEF1G,EEF2,EIF3E,RPL36AL,VARS1,EIF3F,EIF3H,GTPBP1,RACK1,CPEB3,MRPS16,RSL24D1,EIF3L,PTCD…
7_Member	GO Biological Processes	GO:0002181	cytoplasmic translation	-28.8443	-25.5542	48/112	EIF4B,RPSA,RPL10A,RPL3,RPL4,RPL6,RPL7,RPL7A,RPL8,RPL9,RPL10,RPL13,RPL15,RPL17,RPL18A,RPL19,RPL24,RPL26,RPL30,RPL27A,RPL29,RPL31,RPL32,RPL34,RPL37,RPL37A,RPLP0,RPLP2,RPS3,RPS3A,RPS4X,RPS6,RPS12,RPS13,RPS15A,RPS18,RPS20,RPS21,RPS23,RPS24,RPS25,RPS27,RPS27A,RPS28,RPS29,EIF3A,RPL23,RPL22L1
7_Member	GO Biological Processes	GO:0006412	translation	-21.5833	-18.7881	72/332	DHPS,EEF1A1,EEF1B2,EEF1D,EEF1G,EEF2,EIF4B,EIF3E,RPSA,RPL10A,RPL3,RPL4,RPL6,RPL7,RPL7A,RPL8,RPL9,RPL10,RPL13,RPL15,RPL17,RPL18A,RPL19,RPL24,RPL26,RPL30,RPL27A,RPL29,RPL31,RPL32,RPL34,RPL36AL,RPL37,RPL37A,RPLP0,RPLP2,RPS3,RPS3A,RPS4X,RPS6,RPS12,RPS13,RPS15A,RPS18,RPS20,RPS21,RPS23,RPS24,RPS25,RPS27,RPS27A,RPS28,RPS29,VARS1,EIF3A,EIF3F,EIF3H,RPL23,GTPBP1,RACK1,CPEB3,MRPS16,RSL24D1,EIF3L,PTCD3,AARSD1…
7_Member	GO Biological Processes	GO:0043043	peptide biosynthetic process	-21.4222	-18.6494	75/359	DHPS,EEF1A1,EEF1B2,EEF1D,EEF1G,EEF2,EIF4B,GGTA1,GCLC,EIF3E,RPSA,RPL10A,RPL3,RPL4,RPL6,RPL7,RPL7A,RPL8,RPL9,RPL10,RPL13,RPL15,RPL17,RPL18A,RPL19,RPL24,RPL26,RPL30,RPL27A,RPL29,RPL31,RPL32,RPL34,RPL36AL,RPL37,RPL37A,RPLP0,RPLP2,RPS3,RPS3A,RPS4X,RPS6,RPS12,RPS13,RPS15A,RPS18,RPS20,RPS21,RPS23,RPS24,RPS25,RPS27,RPS27A,RPS28,RPS29,SLC1A1,VARS1,EIF3A,EIF3F,EIF3H,RPL23,GTPBP1,RACK1,CPEB3,MRPS16,RSL24D1,…
7_Member	GO Biological Processes	GO:0043604	amide biosynthetic process	-19.6278	-17.0028	85/474	ACACA,DHPS,EEF1A1,EEF1B2,EEF1D,EEF1G,EEF2,EIF4B,GGTA1,GCLC,EIF3E,RPSA,RPL10A,P2RX7,RPL3,RPL4,RPL6,RPL7,RPL7A,RPL8,RPL9,RPL10,RPL13,RPL15,RPL17,RPL18A,RPL19,RPL24,RPL26,RPL30,RPL27A,RPL29,RPL31,RPL32,RPL34,RPL36AL,RPL37,RPL37A,RPLP0,RPLP2,RPS3,RPS3A,RPS4X,RPS6,RPS12,RPS13,RPS15A,RPS18,RPS20,RPS21,RPS23,RPS24,RPS25,RPS27,RPS27A,RPS28,RPS29,SLC1A1,SLC25A1,VARS1,EIF3A,EIF3F,EIF3H,B3GALT2,ST3GAL5,RPL2…
7_Member	GO Biological Processes	GO:0006518	peptide metabolic process	-19.289	-16.6795	86/489	BCHE,CPE,DHPS,EEF1A1,EEF1B2,EEF1D,EEF1G,EEF2,EIF4B,GGTA1,GCLC,GSTA4,EIF3E,RPSA,RPL10A,PCSK6,PCSK2,RPL3,RPL4,RPL6,RPL7,RPL7A,RPL8,RPL9,RPL10,RPL13,RPL15,RPL17,RPL18A,RPL19,RPL24,RPL26,RPL30,RPL27A,RPL29,RPL31,RPL32,RPL34,RPL36AL,RPL37,RPL37A,RPLP0,RPLP2,RPS3,RPS3A,RPS4X,RPS6,RPS12,RPS13,RPS15A,RPS18,RPS20,RPS21,RPS23,RPS24,RPS25,RPS27,RPS27A,RPS28,RPS29,SLC1A1,VARS1,EIF3A,EIF3F,EIF3H,RPL23,GTPBP1,…
7_Member	GO Biological Processes	GO:0043603	cellular amide metabolic process	-16.8439	-14.399	107/750	ACACA,BCHE,CPE,DHPS,EEF1A1,EEF1B2,EEF1D,EEF1G,EEF2,EIF4B,GGTA1,GCLC,GSTA4,HMGCS1,EIF3E,RPSA,MVD,RPL10A,P2RX7,PCSK6,PCSK2,RPL3,RPL4,RPL6,RPL7,RPL7A,RPL8,RPL9,RPL10,RPL13,RPL15,RPL17,RPL18A,RPL19,RPL24,RPL26,RPL30,RPL27A,RPL29,RPL31,RPL32,RPL34,RPL36AL,RPL37,RPL37A,RPLP0,RPLP2,RPS3,RPS3A,RPS4X,RPS6,RPS12,RPS13,RPS15A,RPS18,RPS20,RPS21,RPS23,RPS24,RPS25,RPS27,RPS27A,RPS28,RPS29,SHMT2,SLC1A1,SLC25A1,…
8_Summary	GO Biological Processes	GO:0042391	regulation of membrane potential	-28.1086	-24.9155	73/425	ABAT,ASIC1,ADORA1,ADRA1A,ADRB1,ANK3,CBLN1,CHRM1,CHRNA4,CHRNB2,CXADR,FGF13,GABBR1,GABRA3,GABRB1,GABRB2,GABRB3,GLRB,GRIA1,GRIK2,GRIN1,GRM5,KCNC1,KCNH1,KCNJ11,KCNK3,KCNMA1,NPPA,PLN,RYR2,SCN2A,SCN2B,SCN3A,SCN8A,SLC8A3,SNCA,CACNA1I,CACNA1G,P2RX6,NRXN1,RIMS2,KCNK7,KCNMB2,WWP2,RIMS1,GPD1L,CUX2,KCNH4,MAPK8IP2,KCNE4,CTNNA3,KCNIP2,EHD3,KCNK10,NLGN3,PID1,SCN3B,CELF4,HCN3,TMEM108,SLC4A11,SHANK3,CHRFAM7A,STX1…
8_Member	GO Biological Processes	GO:0042391	regulation of membrane potential	-28.1086	-24.9155	73/425	ABAT,ASIC1,ADORA1,ADRA1A,ADRB1,ANK3,CBLN1,CHRM1,CHRNA4,CHRNB2,CXADR,FGF13,GABBR1,GABRA3,GABRB1,GABRB2,GABRB3,GLRB,GRIA1,GRIK2,GRIN1,GRM5,KCNC1,KCNH1,KCNJ11,KCNK3,KCNMA1,NPPA,PLN,RYR2,SCN2A,SCN2B,SCN3A,SCN8A,SLC8A3,SNCA,CACNA1I,CACNA1G,P2RX6,NRXN1,RIMS2,KCNK7,KCNMB2,WWP2,RIMS1,GPD1L,CUX2,KCNH4,MAPK8IP2,KCNE4,CTNNA3,KCNIP2,EHD3,KCNK10,NLGN3,PID1,SCN3B,CELF4,HCN3,TMEM108,SLC4A11,SHANK3,CHRFAM7A,STX1…
8_Member	GO Biological Processes	GO:0030001	metal ion transport	-27.9978	-24.8461	88/611	ASIC1,ADRA1A,SHROOM2,ATP2B3,CACNA1A,CACNA1E,CACNB4,CAMK2A,CHRNA4,CHRNB2,FGF13,GRIN1,ITPR1,ITPR3,KCNC1,KCNF1,KCNH1,KCNJ9,KCNJ11,KCNJ16,KCNK3,KCNMA1,RYR2,SCN2A,SCN2B,SCN3A,SCN8A,SLC1A1,SLC6A1,SLC6A12,SLC6A13,SLC8A3,SNAP25,ABCC8,TF,TFR2,TRPC3,TRPC4,KCNAB1,CACNA1I,CACNA1G,NOL3,CACNA2D2,ATP2C2,SLC23A2,KCNK7,KCNMB2,RAMP3,SLC38A3,RASA3,LMTK2,KCNH4,KCNE4,CACNG4,NALF2,FLVCR1,KCNIP3,KCNIP2,KCNIP1,KCNK10,TM…
8_Member	GO Biological Processes	GO:0098660	inorganic ion transmembrane transport	-23.4335	-20.5191	83/637	ASIC1,SLC25A5,SHROOM2,ATP2B3,CACNA1A,CACNA1E,CACNB4,CNGA3,GABRA3,GABRB1,GABRB2,GABRB3,GLRB,GRIN1,ITPR1,ITPR3,KCNC1,KCNF1,KCNH1,KCNJ9,KCNJ11,KCNJ16,KCNK3,KCNMA1,RYR2,SCN2A,SCN2B,SCN3A,SCN8A,SLC1A1,SLC6A1,SLC6A12,SLC6A13,SLC8A3,SNAP25,ABCC8,TRPC3,TRPC4,BEST1,KCNAB1,CACNA1I,CACNA1G,NOL3,CACNA2D2,ATP2C2,KCNK7,KCNMB2,RASA3,KCNH4,KCNE4,CACNG4,NALF2,KCNIP3,KCNIP2,KCNIP1,KCNK10,TMEM38B,SLC47A1,ASIC4,CACN…
8_Member	GO Biological Processes	GO:0098655	cation transmembrane transport	-22.0523	-19.2209	81/640	ASIC1,SLC25A5,SHROOM2,ATP2B3,CACNA1A,CACNA1E,CACNB4,CNGA3,GRIN1,ITPR1,ITPR3,KCNC1,KCNF1,KCNH1,KCNJ9,KCNJ11,KCNJ16,KCNK3,KCNMA1,RYR2,SCN2A,SCN2B,SCN3A,SCN8A,SLC1A1,SLC6A1,SLC6A12,SLC6A13,SLC8A3,SNAP25,ABCC8,TRPC3,TRPC4,KCNAB1,CACNA1I,CACNA1G,NOL3,P2RX6,CACNA2D2,ATP2C2,KCNK7,KCNMB2,ATP8A1,SLC38A3,RASA3,KCNH4,KCNE4,CACNG4,NALF2,KCNIP3,KCNIP2,KCNIP1,PEX5L,KCNK10,TMEM38B,SLC47A1,ASIC4,CACNA2D3,SCN3B,T…
8_Member	GO Biological Processes	GO:0098662	inorganic cation transmembrane transport	-21.4111	-18.6494	75/571	ASIC1,SLC25A5,SHROOM2,ATP2B3,CACNA1A,CACNA1E,CACNB4,CNGA3,GRIN1,ITPR1,ITPR3,KCNC1,KCNF1,KCNH1,KCNJ9,KCNJ11,KCNJ16,KCNK3,KCNMA1,RYR2,SCN2A,SCN2B,SCN3A,SCN8A,SLC1A1,SLC6A1,SLC6A12,SLC6A13,SLC8A3,SNAP25,ABCC8,TRPC3,TRPC4,KCNAB1,CACNA1I,CACNA1G,NOL3,CACNA2D2,ATP2C2,KCNK7,KCNMB2,RASA3,KCNH4,KCNE4,CACNG4,NALF2,KCNIP3,KCNIP2,KCNIP1,KCNK10,TMEM38B,SLC47A1,ASIC4,CACNA2D3,SCN3B,SLC4A10,SLC24A3,SLC12A5,HCN3…
8_Member	GO Biological Processes	GO:0071805	potassium ion transmembrane transport	-10.7232	-8.62346	27/158	KCNC1,KCNF1,KCNH1,KCNJ9,KCNJ11,KCNJ16,KCNK3,KCNMA1,SNAP25,ABCC8,KCNAB1,KCNK7,KCNMB2,KCNH4,KCNE4,KCNIP3,KCNIP2,KCNIP1,KCNK10,TMEM38B,SLC24A3,SLC12A5,HCN3,TMEM175,SLC9A7,SLC24A4,KCNH8
8_Member	GO Biological Processes	GO:0006813	potassium ion transport	-10.089	-8.02378	27/168	KCNC1,KCNF1,KCNH1,KCNJ9,KCNJ11,KCNJ16,KCNK3,KCNMA1,SNAP25,ABCC8,KCNAB1,KCNK7,KCNMB2,KCNH4,KCNE4,KCNIP3,KCNIP2,KCNIP1,KCNK10,TMEM38B,SLC24A3,SLC12A5,HCN3,TMEM175,SLC9A7,SLC24A4,KCNH8
9_Summary	GO Biological Processes	GO:0051960	regulation of nervous system development	-20.9657	-18.1343	98/439	ADGRB3,BMP2,BMP7,BMPR1A,CAMK2B,CBLN1,CDH4,BRINP1,DBN1,ACE,DSCAM,EFNB3,EPHB1,FGF13,FOXG1,GRID2,GRM5,ID1,ITPKA,KIT,L1CAM,LDLR,LRP4,MAP2,MAPT,MCF2,MDK,MME,MYC,NAP1L1,NEFL,NF1,NOTCH1,PLXNB3,PTPRZ1,ROBO1,SLIT1,ABCC8,SYT4,THBS2,THY1,NR2E1,TNR,RNF112,LRP8,RND2,SEMA7A,SYNGAP1,CDK5R1,HAP1,NEURL1,MAP3K13,DLG5,NOG,GPR37L1,LHX2,NRXN1,PRMT5,SEMA6C,SEMA6B,DLL3,WASF3,TPPP,IL1RAPL1,NLGN1,RUFY3,CUX2,HEY1,DAAM2,SS…
9_Member	GO Biological Processes	GO:0051960	regulation of nervous system development	-20.9657	-18.1343	98/439	ADGRB3,BMP2,BMP7,BMPR1A,CAMK2B,CBLN1,CDH4,BRINP1,DBN1,ACE,DSCAM,EFNB3,EPHB1,FGF13,FOXG1,GRID2,GRM5,ID1,ITPKA,KIT,L1CAM,LDLR,LRP4,MAP2,MAPT,MCF2,MDK,MME,MYC,NAP1L1,NEFL,NF1,NOTCH1,PLXNB3,PTPRZ1,ROBO1,SLIT1,ABCC8,SYT4,THBS2,THY1,NR2E1,TNR,RNF112,LRP8,RND2,SEMA7A,SYNGAP1,CDK5R1,HAP1,NEURL1,MAP3K13,DLG5,NOG,GPR37L1,LHX2,NRXN1,PRMT5,SEMA6C,SEMA6B,DLL3,WASF3,TPPP,IL1RAPL1,NLGN1,RUFY3,CUX2,HEY1,DAAM2,SS…
9_Member	GO Biological Processes	GO:0010975	regulation of neuron projection development	-18.8644	-16.1336	93/431	ABL2,ALK,ADGRB3,BMP7,CAMK2B,CDH4,CHRNB2,CRMP1,DGKG,DBN1,DPYSL3,DSCAM,EFNB3,FGF13,GRID2,ID1,IGF1R,ITPKA,L1CAM,LRP4,MAP2,MAPT,MARK1,MCF2,MDK,NEFL,PLXNB3,PTK6,RAP2A,ROBO1,SFRP1,SFRP2,SLIT1,SNAP25,SPOCK1,TBX6,THY1,NR2E1,TNR,TSC1,VLDLR,LRP8,RND2,SF3A2,SEMA7A,PPFIA2,SYNGAP1,CDK5R1,BRSK2,MAP3K13,TOX,LZTS3,ARHGAP44,PQBP1,UST,SEMA6C,SEMA6B,STMN2,IL1RAPL1,NLGN1,RUFY3,HECW1,SARM1,KANK1,DENND5A,CAMSAP2,CUX2,…
9_Member	GO Biological Processes	GO:0031344	regulation of cell projection organization	-18.0075	-15.3329	118/639	ABL2,ALK,ADGRB3,BMP7,CAMK2B,CDH4,CHRNB2,CRMP1,DGKG,DBN1,DLG4,DPYSL3,DSCAM,EFNB3,DMTN,FGF13,KAT2A,GPM6A,GRID2,ID1,IGF1R,ITPKA,KIT,L1CAM,LRP4,MAP2,MAPT,MARK1,MCF2,MDK,MYO10,NEFL,P2RX7,PIK3R1,PLS1,PLXNB3,PTK6,RAP1GAP,RAP2A,ROBO1,SFRP1,SFRP2,SLIT1,SNAP25,SPOCK1,TBX6,THY1,NR2E1,TNR,TSC1,VLDLR,LRP8,RND2,SF3A2,SEMA7A,PPFIA2,CDKL1,SYNGAP1,CDK5R1,HAP1,BRSK2,NEURL1,MAP3K13,FXR2,TOX,LZTS3,ARHGAP44,PQBP1,UST…
9_Member	GO Biological Processes	GO:0120035	regulation of plasma membrane bounded cell projection organization	-17.1601	-14.5352	114/622	ABL2,ALK,ADGRB3,BMP7,CAMK2B,CDH4,CHRNB2,CRMP1,DGKG,DBN1,DPYSL3,DSCAM,EFNB3,DMTN,FGF13,GPM6A,GRID2,ID1,IGF1R,ITPKA,KIT,L1CAM,LRP4,MAP2,MAPT,MARK1,MCF2,MDK,MYO10,NEFL,P2RX7,PIK3R1,PLS1,PLXNB3,PTK6,RAP1GAP,RAP2A,ROBO1,SFRP1,SFRP2,SLIT1,SNAP25,SPOCK1,TBX6,THY1,NR2E1,TNR,TSC1,VLDLR,LRP8,RND2,SF3A2,SEMA7A,PPFIA2,CDKL1,SYNGAP1,CDK5R1,HAP1,BRSK2,NEURL1,MAP3K13,FXR2,TOX,LZTS3,ARHGAP44,PQBP1,UST,SEMA6C,SEM…
9_Member	GO Biological Processes	GO:0050767	regulation of neurogenesis	-15.4343	-12.9816	77/361	BMP2,BMP7,BMPR1A,CAMK2B,CDH4,BRINP1,DBN1,ACE,DSCAM,EFNB3,FGF13,FOXG1,GRM5,ID1,ITPKA,KIT,L1CAM,LDLR,LRP4,MAP2,MAPT,MCF2,MDK,MME,MYC,NAP1L1,NEFL,NF1,NOTCH1,PLXNB3,PTPRZ1,ROBO1,SLIT1,ABCC8,SYT4,THY1,NR2E1,TNR,RNF112,LRP8,RND2,SEMA7A,SYNGAP1,CDK5R1,HAP1,NEURL1,MAP3K13,NOG,GPR37L1,LHX2,PRMT5,SEMA6C,SEMA6B,DLL3,IL1RAPL1,RUFY3,CUX2,HEY1,DAAM2,SS18L1,DISC1,DLL1,SOX8,HES6,CHD7,SEMA4G,ZNF335,RTN4R,BHLHB9,T…
9_Member	GO Biological Processes	GO:0060284	regulation of cell development	-13.6285	-11.2388	91/500	BMP2,BMP4,BMP7,BMPR1A,CAMK2B,CDH4,BRINP1,DBN1,ACE,DSCAM,EFNB3,DMTN,FGF13,FOXG1,GRM5,ID1,ITPKA,KIT,L1CAM,LDLR,LRP4,SMAD7,MAP2,MAPT,MCF2,MDK,MME,MYC,NAP1L1,NEFL,NF1,NOTCH1,PLXNB3,PTPRZ1,RAC3,ROBO1,SLIT1,ABCC8,SYT4,TBX6,THY1,NR2E1,TNR,RNF112,LRP8,RND2,SEMA7A,SYNGAP1,CDK5R1,HAP1,NEURL1,MAP3K13,NOG,GPR37L1,LHX2,HDAC9,PRMT5,SEMA6C,SEMA6B,CSPG5,DLL3,IL1RAPL1,RUFY3,KANK1,PLCB1,CUX2,HEY1,DAAM2,CORO1C,SS18…
9_Member	GO Biological Processes	GO:0051962	positive regulation of nervous system development	-13.6257	-11.2388	61/269	ADGRB3,BMP2,CAMK2B,CBLN1,CDH4,DBN1,ACE,DSCAM,EPHB1,FOXG1,GRID2,GRM5,ITPKA,KIT,L1CAM,MAPT,MDK,MME,MYC,NAP1L1,NEFL,NOTCH1,PLXNB3,PTPRZ1,ROBO1,THBS2,RNF112,LRP8,RND2,SEMA7A,HAP1,NEURL1,MAP3K13,DLG5,NRXN1,PRMT5,IL1RAPL1,NLGN1,RUFY3,CUX2,SS18L1,LRRTM2,DISC1,SOX8,NLGN3,NLGN2,LRRN1,ZNF335,CLSTN2,BHLHB9,TTBK1,SLITRK2,SHANK3,PLXNA4,SLITRK1,ZNF488,ZFYVE27,IL34,LRRTM1,LRRTM3,LRRC24
9_Member	GO Biological Processes	GO:0050769	positive regulation of neurogenesis	-9.22768	-7.24675	30/222	BMP2,CAMK2B,CDH4,ACE,FOXG1,GRM5,ITPKA,KIT,L1CAM,MDK,MME,NEFL,PLXNB3,PTPRZ1,ROBO1,RNF112,LRP8,SEMA7A,HAP1,NEURL1,MAP3K13,IL1RAPL1,CUX2,DISC1,ZNF335,BHLHB9,SHANK3,PLXNA4,SLITRK1,IL34
9_Member	GO Biological Processes	GO:0010720	positive regulation of cell development	-7.88917	-5.99051	33/297	BMP2,CAMK2B,CDH4,ACE,DMTN,FOXG1,GRM5,ITPKA,KIT,L1CAM,MDK,MME,NEFL,PLXNB3,PTPRZ1,ROBO1,RNF112,LRP8,SEMA7A,HAP1,NEURL1,MAP3K13,CSPG5,IL1RAPL1,CUX2,DISC1,LIMS2,ZNF335,BHLHB9,SHANK3,PLXNA4,SLITRK1,IL34
9_Member	GO Biological Processes	GO:0031346	positive regulation of cell projection organization	-7.42441	-5.42441	57/341	ABL2,ALK,BMP7,CAMK2B,CDH4,DBN1,DLG4,DPYSL3,DSCAM,KAT2A,GPM6A,IGF1R,ITPKA,KIT,L1CAM,MAPT,MDK,NEFL,P2RX7,PIK3R1,PLXNB3,PTK6,ROBO1,VLDLR,LRP8,RND2,SF3A2,SEMA7A,HAP1,NEURL1,MAP3K13,TOX,STMN2,IL1RAPL1,NLGN1,RUFY3,CUX2,CRTC1,GRIP1,CORO1C,SS18L1,DNM3,DISC1,ATP8A2,TENM2,KIDINS220,EPS8L2,BHLHB9,PLXNA4,ZNF804A,SLITRK1,ZFYVE27,CARMIL2,PLPPR5,TAPT1,GPC2,TRIM67
9_Member	GO Biological Processes	GO:0010976	positive regulation of neuron projection development	-4.01704	-2.46083	26/150	ABL2,ALK,BMP7,CAMK2B,DBN1,DPYSL3,IGF1R,ITPKA,MDK,PLXNB3,PTK6,VLDLR,LRP8,SF3A2,TOX,STMN2,CUX2,CRTC1,DISC1,ATP8A2,KIDINS220,BHLHB9,ZNF804A,PLPPR5,GPC2,TRIM67
10_Summary	GO Biological Processes	GO:0098609	cell-cell adhesion	-20.6396	-17.9516	71/533	BMP7,CBLN1,CDH4,CXADR,DLG3,CELSR3,FAT2,ITGA2B,KIT,L1CAM,EPCAM,NCAM2,PCDH1,PCDHGC3,PCDH8,PLXNB3,ROBO1,STXBP1,THY1,TNR,TYRO3,WNT7B,NRXN3,NRXN1,NRXN2,TSPAN32,GPC6,MMP24,IL1RAPL1,NFASC,STXBP6,CTNNA3,PODXL2,CERCAM,NLGN3,LIMS2,PARVA,PCDHGC4,PCDHGB1,PCDHGA10,PCDHGA9,PCDHGA1,PCDHB15,PCDHB11,PCDHB8,PCDHB6,PCDHB3,PCDHB2,PCDHAC2,PCDHA6,PCDHA4,PCDHA3,PCDHA2,PCDHA1,TENM2,DSCAML1,CAMSAP3,LRRC4C,PERP,CDH24,CDH2…
10_Member	GO Biological Processes	GO:0098609	cell-cell adhesion	-20.6396	-17.9516	71/533	BMP7,CBLN1,CDH4,CXADR,DLG3,CELSR3,FAT2,ITGA2B,KIT,L1CAM,EPCAM,NCAM2,PCDH1,PCDHGC3,PCDH8,PLXNB3,ROBO1,STXBP1,THY1,TNR,TYRO3,WNT7B,NRXN3,NRXN1,NRXN2,TSPAN32,GPC6,MMP24,IL1RAPL1,NFASC,STXBP6,CTNNA3,PODXL2,CERCAM,NLGN3,LIMS2,PARVA,PCDHGC4,PCDHGB1,PCDHGA10,PCDHGA9,PCDHGA1,PCDHB15,PCDHB11,PCDHB8,PCDHB6,PCDHB3,PCDHB2,PCDHAC2,PCDHA6,PCDHA4,PCDHA3,PCDHA2,PCDHA1,TENM2,DSCAML1,CAMSAP3,LRRC4C,PERP,CDH24,CDH2…
10_Member	GO Biological Processes	GO:0098742	cell-cell adhesion via plasma-membrane adhesion molecules	-18.2344	-15.5184	67/257	ALCAM,CBLN1,CDH4,CDH13,CXADR,DSCAM,CELSR3,FAT2,GRID2,L1CAM,PCDH1,PCDHGC3,PCDH7,PCDH8,PLXNB3,NECTIN1,ROBO1,SELL,TRO,SPARCL1,MYOT,GPC6,MMP24,PTPRT,IL1RAPL1,ADGRL1,NLGN1,ADGRL3,CRB1,PCDHB5,CDH20,PCDHGC4,PCDHGB5,PCDHGB1,PCDHGA10,PCDHGA9,PCDHGA5,PCDHGA3,PCDHGA1,PCDHB15,PCDHB11,PCDHB9,PCDHB8,PCDHB6,PCDHB3,PCDHB2,PCDHAC2,PCDHA6,PCDHA4,PCDHA3,PCDHA2,PCDHA1,TENM2,DSCAML1,LRRC4C,CLSTN2,LRRC4,CDH24,CDH22,PC…
10_Member	GO Biological Processes	GO:0007156	homophilic cell adhesion via plasma membrane adhesion molecules	-14.8547	-12.5129	33/167	CDH4,CELSR3,FAT2,L1CAM,PCDH1,PCDHGC3,PCDH8,PLXNB3,ROBO1,PCDHGC4,PCDHGB1,PCDHGA10,PCDHGA9,PCDHGA1,PCDHB15,PCDHB11,PCDHB8,PCDHB6,PCDHB3,PCDHB2,PCDHAC2,PCDHA6,PCDHA4,PCDHA3,PCDHA2,PCDHA1,DSCAML1,CDH24,CDH22,PCDH20,IGSF21,CDHR1,CNTN4
11_Summary	Oncogenic Signatures	M2659	CSR LATE UP.V1 DN	-17.5448	-14.8831	48/147	DHCR7,FDFT1,FDPS,FDXR,GFRA1,HMGCR,HMGCS1,IDI1,IGBP1,INSIG1,KIT,L1CAM,LDLR,FADS1,MLLT6,MME,MVD,PGF,MSMO1,SC5D,SCD,SCML1,SLC25A1,CAVIN2,FADS2,TOX,RASSF2,RCAN2,EBP,CHL1,ANGPTL2,QPRT,DAAM2,PAMR1,LRIG1,C2orf27A,DRAM1,TRERF1,DENND11,NTN4,ELOVL6,LONRF1,KLHL29,EPB41L4A-AS1,CMBL,STARD4,ANKRD29,FAM131C
11_Member	Oncogenic Signatures	M2659	CSR LATE UP.V1 DN	-17.5448	-14.8831	48/147	DHCR7,FDFT1,FDPS,FDXR,GFRA1,HMGCR,HMGCS1,IDI1,IGBP1,INSIG1,KIT,L1CAM,LDLR,FADS1,MLLT6,MME,MVD,PGF,MSMO1,SC5D,SCD,SCML1,SLC25A1,CAVIN2,FADS2,TOX,RASSF2,RCAN2,EBP,CHL1,ANGPTL2,QPRT,DAAM2,PAMR1,LRIG1,C2orf27A,DRAM1,TRERF1,DENND11,NTN4,ELOVL6,LONRF1,KLHL29,EPB41L4A-AS1,CMBL,STARD4,ANKRD29,FAM131C
12_Summary	GO Biological Processes	GO:0050803	regulation of synapse structure or activity	-16.8307	-14.2504	58/213	ADGRB3,CAMK2B,CBLN1,CHRNB2,DBN1,EPHB1,GPM6A,GRID2,ITPKA,LRP4,NPTX1,PCDH8,NECTIN1,SLIT1,SNCA,THBS2,LRP8,PPFIA2,SYNGAP1,CDK5R1,NEURL1,DLG5,NRXN1,FRMPD4,LZTS3,ARHGAP44,GPC6,IL1RAPL1,ADGRL1,NLGN1,SHANK2,CUX2,LRRTM2,SLITRK5,DNM3,DISC1,SIX4,NLGN3,SETD5,NLGN2,LRRN1,CLSTN2,CAMKV,SRCIN1,BHLHB9,CTTNBP2,NTNG2,SLITRK2,SHANK3,ZNF804A,STX1B,SLITRK1,LRFN5,MDGA1,LRRTM1,LRRTM3,LHFPL4,LRRC24,APOD,COL16A1,ACE,DMTN,…
12_Member	GO Biological Processes	GO:0050803	regulation of synapse structure or activity	-16.8307	-14.2504	58/213	ADGRB3,CAMK2B,CBLN1,CHRNB2,DBN1,EPHB1,GPM6A,GRID2,ITPKA,LRP4,NPTX1,PCDH8,NECTIN1,SLIT1,SNCA,THBS2,LRP8,PPFIA2,SYNGAP1,CDK5R1,NEURL1,DLG5,NRXN1,FRMPD4,LZTS3,ARHGAP44,GPC6,IL1RAPL1,ADGRL1,NLGN1,SHANK2,CUX2,LRRTM2,SLITRK5,DNM3,DISC1,SIX4,NLGN3,SETD5,NLGN2,LRRN1,CLSTN2,CAMKV,SRCIN1,BHLHB9,CTTNBP2,NTNG2,SLITRK2,SHANK3,ZNF804A,STX1B,SLITRK1,LRFN5,MDGA1,LRRTM1,LRRTM3,LHFPL4,LRRC24
12_Member	GO Biological Processes	GO:0050807	regulation of synapse organization	-16.1362	-13.6243	56/207	ADGRB3,CAMK2B,CBLN1,CHRNB2,DBN1,EPHB1,GPM6A,GRID2,ITPKA,LRP4,NPTX1,PCDH8,NECTIN1,SLIT1,SNCA,THBS2,LRP8,PPFIA2,CDK5R1,NEURL1,DLG5,NRXN1,FRMPD4,LZTS3,ARHGAP44,GPC6,IL1RAPL1,ADGRL1,NLGN1,SHANK2,CUX2,LRRTM2,SLITRK5,DNM3,DISC1,SIX4,NLGN3,SETD5,NLGN2,LRRN1,CLSTN2,CAMKV,SRCIN1,BHLHB9,CTTNBP2,NTNG2,SLITRK2,SHANK3,ZNF804A,SLITRK1,LRFN5,MDGA1,LRRTM1,LRRTM3,LHFPL4,LRRC24
12_Member	GO Biological Processes	GO:0051963	regulation of synapse assembly	-12.7946	-10.4527	34/103	ADGRB3,CBLN1,CHRNB2,EPHB1,GRID2,NPTX1,NECTIN1,SLIT1,SNCA,THBS2,DLG5,NRXN1,GPC6,IL1RAPL1,NLGN1,CUX2,LRRTM2,SLITRK5,SIX4,NLGN3,SETD5,NLGN2,LRRN1,CLSTN2,BHLHB9,NTNG2,SLITRK2,SLITRK1,LRFN5,MDGA1,LRRTM1,LRRTM3,LHFPL4,LRRC24
12_Member	GO Biological Processes	GO:1901888	regulation of cell junction assembly	-12.3287	-10.0221	49/201	APOD,ADGRB3,CBLN1,CHRNB2,COL16A1,ACE,DMTN,EPHB1,GRID2,NPTX1,PTPRJ,NECTIN1,SFRP1,SLIT1,SNAI2,SNCA,THBS2,THY1,TSC1,LDB1,DLG5,NRXN1,GPC6,IL1RAPL1,NLGN1,CLASP2,CUX2,CORO1C,LRRTM2,CNTNAP2,SLITRK5,SIX4,NLGN3,SETD5,NLGN2,LRRN1,CAMSAP3,CLSTN2,PEAK1,BHLHB9,NTNG2,SLITRK2,SLITRK1,LRFN5,MDGA1,LRRTM1,LRRTM3,LHFPL4,LRRC24
12_Member	GO Biological Processes	GO:0051965	positive regulation of synapse assembly	-8.39661	-6.2488	21/62	ADGRB3,CBLN1,EPHB1,GRID2,THBS2,DLG5,NRXN1,IL1RAPL1,NLGN1,CUX2,LRRTM2,NLGN3,NLGN2,LRRN1,CLSTN2,BHLHB9,SLITRK2,SLITRK1,LRRTM1,LRRTM3,LRRC24
12_Member	GO Biological Processes	GO:1901890	positive regulation of cell junction assembly	-8.24289	-6.31928	19/104	ADGRB3,CBLN1,COL16A1,PTPRJ,SFRP1,THBS2,THY1,NRXN1,IL1RAPL1,CUX2,LRRTM2,CNTNAP2,NLGN3,LRRN1,BHLHB9,SLITRK2,SLITRK1,LRRTM1,LRRTM3
12_Member	GO Biological Processes	GO:0044089	positive regulation of cellular component biogenesis	-7.37065	-5.38704	74/493	ABCA3,ARL3,ADGRB3,BID,BMP7,CBLN1,CHGA,COL16A1,DPYSL3,EPHB1,GPM6A,GRID2,ID1,KIT,MAPT,NUMA1,P2RX7,PIK3R1,PRKCA,PRKCE,PTPRJ,RPS3,SFRP1,SNCA,TACR1,THBS2,THY1,TSC1,CDK5R1,HAP1,HIP1R,NEURL1,DLG5,NRXN1,MTSS1,FCHSD2,RACK1,RAPGEF3,TPPP,IL1RAPL1,NLGN1,CLASP2,CUX2,LRRTM2,CNTNAP2,DNM3,CALY,NLGN3,SMPD3,FERMT1,SLF2,TENM2,CRACD,NLGN2,LRRN1,CLSTN2,MOAP1,EPS8L2,SYNPO2L,ATAT1,BAIAP2L2,BHLHB9,TTBK1,SLITRK2,SLITRK1,…
13_Summary	Oncogenic Signatures	M2808	CAHOY NEURONAL	-15.8724	-13.4786	27/100	CAMK2B,DYNC1I1,DMTN,HPCA,ITPKA,NEFM,NEFL,STXBP1,SYT1,SYT4,SCG2,PPFIA2,RAMP3,MYT1L,CELF4,PRDM8,SYT13,CPNE5,CELF6,CAMKV,CALN1,JPH4,KRT222,AMER3,SLC6A17,SH2D5,CKMT1A
13_Member	Oncogenic Signatures	M2808	CAHOY NEURONAL	-15.8724	-13.4786	27/100	CAMK2B,DYNC1I1,DMTN,HPCA,ITPKA,NEFM,NEFL,STXBP1,SYT1,SYT4,SCG2,PPFIA2,RAMP3,MYT1L,CELF4,PRDM8,SYT13,CPNE5,CELF6,CAMKV,CALN1,JPH4,KRT222,AMER3,SLC6A17,SH2D5,CKMT1A
14_Summary	GO Biological Processes	GO:0044057	regulation of system process	-15.3706	-12.9904	65/573	ABAT,ADA,ADORA1,ADRA1A,ADRB1,ATP2B3,CAMK2B,CASQ1,CBLN1,CHGA,CRHR1,CRY2,CXADR,ACE,EPAS1,FGF13,GALR1,GRIN1,GUCY1A1,KCNMA1,KIT,MYH6,MYH7,NEUROD1,NKX3-1,NPPA,NPR1,NPTX1,PDE4D,PLN,RYR2,SCN2B,SLC1A1,SLC8A3,SSTR2,ABCC8,TNR,TRPC3,CACNA1G,NOL3,HIP1R,NRXN1,RIMS2,HDAC4,KCNMB2,TPPP,RIMS1,GPD1L,CUX2,KCNE4,CACNG4,CTNNA3,KCNIP2,EHD3,NLGN3,TMEM38B,SCN3B,CELF4,WNK4,TMEM108,SHANK3,STX1B,C1QTNF1,ZDHHC21,SHISA9,RPS6…
14_Member	GO Biological Processes	GO:0044057	regulation of system process	-15.3706	-12.9904	65/573	ABAT,ADA,ADORA1,ADRA1A,ADRB1,ATP2B3,CAMK2B,CASQ1,CBLN1,CHGA,CRHR1,CRY2,CXADR,ACE,EPAS1,FGF13,GALR1,GRIN1,GUCY1A1,KCNMA1,KIT,MYH6,MYH7,NEUROD1,NKX3-1,NPPA,NPR1,NPTX1,PDE4D,PLN,RYR2,SCN2B,SLC1A1,SLC8A3,SSTR2,ABCC8,TNR,TRPC3,CACNA1G,NOL3,HIP1R,NRXN1,RIMS2,HDAC4,KCNMB2,TPPP,RIMS1,GPD1L,CUX2,KCNE4,CACNG4,CTNNA3,KCNIP2,EHD3,NLGN3,TMEM38B,SCN3B,CELF4,WNK4,TMEM108,SHANK3,STX1B,C1QTNF1,ZDHHC21,SHISA9
14_Member	GO Biological Processes	GO:0008016	regulation of heart contraction	-7.4239	-5.56321	26/207	ADA,ADORA1,ADRA1A,ADRB1,ATP2B3,CHGA,CXADR,EPAS1,FGF13,MYH6,MYH7,NPPA,PDE4D,PLN,RYR2,SCN2B,SLC1A1,SLC8A3,CACNA1G,GPD1L,KCNE4,CTNNA3,KCNIP2,EHD3,TMEM38B,SCN3B
14_Member	GO Biological Processes	GO:1903522	regulation of blood circulation	-7.19725	-5.36585	29/256	ADA,ADORA1,ADRA1A,ADRB1,ATP2B3,CHGA,CXADR,ACE,EPAS1,FGF13,MYH6,MYH7,NPPA,PDE4D,PLN,RYR2,SCN2B,SLC1A1,SLC8A3,CACNA1G,KCNMB2,GPD1L,KCNE4,CTNNA3,KCNIP2,EHD3,TMEM38B,SCN3B,ZDHHC21
14_Member	GO Biological Processes	GO:0002027	regulation of heart rate	-6.64732	-4.88877	17/105	ADA,ADRA1A,ADRB1,EPAS1,MYH6,MYH7,NPPA,PDE4D,PLN,RYR2,SCN2B,SLC1A1,CACNA1G,GPD1L,KCNE4,CTNNA3,SCN3B
14_Member	GO Biological Processes	GO:0003015	heart process	-5.76196	-4.0847	16/108	CHGA,ACE,MYH6,MYH7,PDE4D,PLN,RPS6KA2,RYR2,SCN2B,SLC1A1,CACNA1G,RAMP3,GPD1L,KCNE4,NOX4,SCN3B
14_Member	GO Biological Processes	GO:0003012	muscle system process	-4.88394	-3.3382	26/281	ADORA1,ADRA1A,CHGA,CHRNB2,CKMT2,GUCY1A1,KCNMA1,MYH6,MYH7,NPPA,P2RY1,PLN,RYR2,SCN2B,SSTR2,MYOM1,CACNA1G,P2RX6,HDAC4,GPD1L,KCNE4,KCNIP2,ATP8A2,SCN3B,MYOZ1,CCDC78
14_Member	GO Biological Processes	GO:0086001	cardiac muscle cell action potential	-3.52418	-2.07691	12/49	HCN2,CACNA1C,FGF12,KCNN2,RYR2,SCN2B,CACNA1G,HCN4,GPD1L,KCNE4,KCNIP2,SCN3B
14_Member	GO Biological Processes	GO:0060047	heart contraction	-3.31104	-2.06436	11/92	ACE,MYH6,MYH7,RPS6KA2,RYR2,SCN2B,SLC1A1,CACNA1G,GPD1L,KCNE4,SCN3B
14_Member	GO Biological Processes	GO:0070252	actin-mediated cell contraction	-3.17562	-1.95742	9/67	MYH6,MYH7,RYR2,SCN2B,CACNA1G,GPD1L,KCNE4,PARVA,SCN3B
14_Member	GO Biological Processes	GO:0006936	muscle contraction	-2.78872	-1.65968	18/227	ADRA1A,CHRNB2,CKMT2,KCNMA1,MYH6,MYH7,RYR2,SCN2B,SSTR2,MYOM1,CACNA1G,P2RX6,GPD1L,KCNE4,KCNIP2,ATP8A2,SCN3B,CCDC78
14_Member	GO Biological Processes	GO:0086002	cardiac muscle cell action potential involved in contraction	-2.66694	-1.40317	9/38	CACNA1C,FGF12,KCNN2,RYR2,SCN2B,CACNA1G,GPD1L,KCNE4,SCN3B
14_Member	GO Biological Processes	GO:0061337	cardiac conduction	-2.59126	-1.51108	8/66	CXADR,PLN,RYR2,SCN2B,CACNA1G,KCNE4,CTNNA3,SCN3B
14_Member	GO Biological Processes	GO:0086003	cardiac muscle cell contraction	-2.36713	-1.34719	6/43	RYR2,SCN2B,CACNA1G,GPD1L,KCNE4,SCN3B
14_Member	GO Biological Processes	GO:0060371	regulation of atrial cardiac muscle cell membrane depolarization	-2.32954	-1.3174	3/10	SCN2B,CACNA1G,SCN3B
14_Member	GO Biological Processes	GO:0006941	striated muscle contraction	-2.29143	-1.2892	10/106	MYH6,MYH7,RYR2,SCN2B,CACNA1G,GPD1L,KCNE4,ATP8A2,SCN3B,CCDC78
14_Member	GO Biological Processes	GO:0060048	cardiac muscle contraction	-2.24648	-1.25748	8/75	MYH6,MYH7,RYR2,SCN2B,CACNA1G,GPD1L,KCNE4,SCN3B
14_Member	GO Biological Processes	GO:0086005	ventricular cardiac muscle cell action potential	-2.20529	-1.22859	4/21	RYR2,GPD1L,KCNE4,SCN3B
14_Member	GO Biological Processes	GO:0030048	actin filament-based movement	-2.06743	-1.13006	9/97	MYH6,MYH7,RYR2,SCN2B,CACNA1G,GPD1L,KCNE4,PARVA,SCN3B
15_Summary	GO Biological Processes	GO:0007420	brain development	-15.368	-12.9231	124/742	ABAT,ALK,APOD,SHROOM2,ATRX,BCR,BMP2,BMP4,BMP7,BMPR1A,VPS51,CBLN1,CHRNB2,ACE,EPHB1,FGF9,FGF13,FOXG1,AFF2,GATA2,KAT2A,GDF10,GLUD1,GRID2,GRIN1,HPCA,ID1,IGF1R,RBPJ,KCNC1,KCNK3,MDK,MYC,NEFL,NEUROD1,NF1,NFIB,NOTCH1,OPHN1,PCSK1,POU6F1,PTCH1,RAC3,RGS7,ROBO1,SLC1A1,SLIT1,SPTBN2,SSTR2,SYT1,ZEB1,NR2E1,TNR,TSC1,TYRO3,WNT7B,LRP8,SEMA7A,CDK5R1,LDB1,HERC1,CDK5R2,HAP1,INA,SYNGR3,NEURL1,DLG5,NOG,LHX2,TOX,AKT3,BAS…
15_Member	GO Biological Processes	GO:0007420	brain development	-15.368	-12.9231	124/742	ABAT,ALK,APOD,SHROOM2,ATRX,BCR,BMP2,BMP4,BMP7,BMPR1A,VPS51,CBLN1,CHRNB2,ACE,EPHB1,FGF9,FGF13,FOXG1,AFF2,GATA2,KAT2A,GDF10,GLUD1,GRID2,GRIN1,HPCA,ID1,IGF1R,RBPJ,KCNC1,KCNK3,MDK,MYC,NEFL,NEUROD1,NF1,NFIB,NOTCH1,OPHN1,PCSK1,POU6F1,PTCH1,RAC3,RGS7,ROBO1,SLC1A1,SLIT1,SPTBN2,SSTR2,SYT1,ZEB1,NR2E1,TNR,TSC1,TYRO3,WNT7B,LRP8,SEMA7A,CDK5R1,LDB1,HERC1,CDK5R2,HAP1,INA,SYNGR3,NEURL1,DLG5,NOG,LHX2,TOX,AKT3,BAS…
15_Member	GO Biological Processes	GO:0060322	head development	-14.9118	-12.4745	128/787	ABAT,ALK,APOD,SHROOM2,ATRX,BCR,BMP2,BMP4,BMP7,BMPR1A,VPS51,CBLN1,CHRNB2,ACE,EPHB1,FGF9,FGF13,FOXG1,AFF2,GATA2,KAT2A,GDF10,GLUD1,GRID2,GRIN1,HPCA,ID1,IGF1R,RBPJ,IL11RA,KCNC1,KCNK3,MDK,MYC,NEFL,NEUROD1,NF1,NFIB,NOTCH1,OPHN1,PCSK1,PDGFRA,POU6F1,PTCH1,RAC3,RGS7,ROBO1,SLC1A1,SLIT1,SPTBN2,SSTR2,SYT1,ZEB1,NR2E1,TNR,TSC1,TYRO3,WNT7B,LRP8,SEMA7A,CDK5R1,LDB1,HERC1,CDK5R2,HAP1,INA,SYNGR3,NEURL1,DLG5,NOG,LHX…
16_Summary	GO Biological Processes	GO:0048168	regulation of neuronal synaptic plasticity	-14.4816	-12.0519	25/50	CAMK2A,CAMK2B,DBN1,DLG4,GRIK2,GRM5,KCNJ10,KIT,NF1,RAB3A,RASGRF1,S100B,SLC8A2,SNCA,SYP,SYT4,VGF,SYNGAP1,NEURL1,SLC4A10,JPH3,MCTP1,SHANK3,SHISA7,SHISA9
16_Member	GO Biological Processes	GO:0048168	regulation of neuronal synaptic plasticity	-14.4816	-12.0519	25/50	CAMK2A,CAMK2B,DBN1,DLG4,GRIK2,GRM5,KCNJ10,KIT,NF1,RAB3A,RASGRF1,S100B,SLC8A2,SNCA,SYP,SYT4,VGF,SYNGAP1,NEURL1,SLC4A10,JPH3,MCTP1,SHANK3,SHISA7,SHISA9
16_Member	GO Biological Processes	GO:0048169	regulation of long-term neuronal synaptic plasticity	-7.5284	-5.51996	12/23	CAMK2B,DLG4,GRIK2,GRM5,KCNJ10,KIT,NF1,SNCA,SYP,SYNGAP1,NEURL1,SHANK3
16_Member	GO Biological Processes	GO:0048170	positive regulation of long-term neuronal synaptic plasticity	-4.61779	-3.12277	4/6	GRM5,KIT,NEURL1,SHANK3
17_Summary	GO Biological Processes	GO:0072657	protein localization to membrane	-14.1741	-11.7663	85/442	ADORA1,ANK1,ANK3,ARL3,BID,CAMLG,CPE,DLG3,DLG4,FGF13,GLRB,GRIK2,KCNB1,LRP4,MYO5A,NACA,NPTX1,P2RY1,PTCH1,RAB3A,RAP2A,SLC1A1,SNAP25,STXBP1,THY1,TUB,SYNGAP1,LGI1,NRXN1,NRXN2,ARHGAP44,ATP2C2,TSPAN32,GPHN,RAMP3,CPLX1,RAB31,FRMPD1,NLGN1,NFASC,CLASP2,GRIP1,RAB26,GGA1,TIMM10B,NSG1,KCNIP3,EHD3,PEX26,SCN3B,PARD3,TM9SF3,GPR158,NLGN2,KIF13A,LRRC4,MOAP1,REEP1,WNK3,PLEKHF1,ZDHHC11,NACA4P,ATAD1,SHANK3,NKD2,BBIP1…
17_Member	GO Biological Processes	GO:0072657	protein localization to membrane	-14.1741	-11.7663	85/442	ADORA1,ANK1,ANK3,ARL3,BID,CAMLG,CPE,DLG3,DLG4,FGF13,GLRB,GRIK2,KCNB1,LRP4,MYO5A,NACA,NPTX1,P2RY1,PTCH1,RAB3A,RAP2A,SLC1A1,SNAP25,STXBP1,THY1,TUB,SYNGAP1,LGI1,NRXN1,NRXN2,ARHGAP44,ATP2C2,TSPAN32,GPHN,RAMP3,CPLX1,RAB31,FRMPD1,NLGN1,NFASC,CLASP2,GRIP1,RAB26,GGA1,TIMM10B,NSG1,KCNIP3,EHD3,PEX26,SCN3B,PARD3,TM9SF3,GPR158,NLGN2,KIF13A,LRRC4,MOAP1,REEP1,WNK3,PLEKHF1,ZDHHC11,NACA4P,ATAD1,SHANK3,NKD2,BBIP1…
17_Member	GO Biological Processes	GO:0051668	localization within membrane	-14.1363	-11.7356	94/515	ADORA1,ANK1,ANK3,ARL3,BID,VPS51,CAMLG,CDH13,CPE,DLG3,DLG4,FGF13,GLRB,GRIK2,KCNB1,LRP4,MYO5A,NACA,NPTX1,P2RY1,PTCH1,RAB3A,RAP2A,SLC1A1,SNAP25,STXBP1,THY1,EIPR1,TUB,SYNGAP1,LGI1,NRXN1,NRXN2,ARHGAP44,ATP2C2,TSPAN32,GPHN,RAMP3,CPLX1,RAB31,FRMPD1,LMTK2,NLGN1,NFASC,CLASP2,GRIP1,RAB26,GGA1,TIMM10B,NSG1,CACNG4,STXBP6,KCNIP3,EHD3,PEX26,SCN3B,PARD3,TM9SF3,GPR158,NLGN2,KIF13A,LRRC4,MOAP1,REEP1,WNK3,PLEKHF1,…
17_Member	GO Biological Processes	GO:1990778	protein localization to cell periphery	-9.98149	-7.92953	32/233	ANK1,ANK3,FGF13,NPTX1,P2RY1,RAB3A,SLC1A1,SNAP25,STXBP1,TUB,LGI1,ARHGAP44,ATP2C2,TSPAN32,RAMP3,CPLX1,RAB31,NFASC,GRIP1,RAB26,NSG1,KCNIP3,EHD3,SCN3B,GPR158,PLEKHF1,NKD2,STX1B,RAB3C,ZDHHC23,ZDHHC22,RAB15
17_Member	GO Biological Processes	GO:0072659	protein localization to plasma membrane	-7.34124	-5.49054	25/195	ANK1,ANK3,FGF13,P2RY1,RAB3A,STXBP1,ARHGAP44,ATP2C2,TSPAN32,RAMP3,RAB31,NFASC,GRIP1,RAB26,NSG1,KCNIP3,EHD3,SCN3B,GPR158,PLEKHF1,NKD2,RAB3C,ZDHHC23,ZDHHC22,RAB15
17_Member	GO Biological Processes	GO:0090150	establishment of protein localization to membrane	-4.75241	-3.06035	35/211	ADORA1,ANK3,BID,CAMLG,NACA,SLC1A1,SNAP25,ARHGAP44,CPLX1,RAB31,FRMPD1,GRIP1,RAB26,GGA1,TIMM10B,NSG1,PEX26,PARD3,KIF13A,MOAP1,REEP1,ZDHHC11,NACA4P,ATAD1,STX1B,RAB3IP,TRAM1L1,ZDHHC23,AQP11,ZDHHC22,RTP5,ZDHHC21,NACA2,GOLGA7B,CD24
18_Summary	GO Biological Processes	GO:0060078	regulation of postsynaptic membrane potential	-12.7301	-10.4912	23/93	ADORA1,ADRB1,CHRM1,CHRNA4,CHRNB2,GABBR1,GABRA3,GABRB1,GABRB2,GLRB,GRIA1,GRIK2,GRIN1,GRM5,SNCA,P2RX6,MAPK8IP2,NLGN3,GRIN3A,SEZ6,INSYN1,RGS7BP,INSYN2A
18_Member	GO Biological Processes	GO:0060078	regulation of postsynaptic membrane potential	-12.7301	-10.4912	23/93	ADORA1,ADRB1,CHRM1,CHRNA4,CHRNB2,GABBR1,GABRA3,GABRB1,GABRB2,GLRB,GRIA1,GRIK2,GRIN1,GRM5,SNCA,P2RX6,MAPK8IP2,NLGN3,GRIN3A,SEZ6,INSYN1,RGS7BP,INSYN2A
18_Member	GO Biological Processes	GO:0099565	chemical synaptic transmission, postsynaptic	-6.48069	-4.73781	13/63	ADORA1,CHRNA4,CHRNB2,GLRB,GRIK2,GRIN1,SNCA,P2RX6,MAPK8IP2,NLGN3,SEZ6,INSYN1,INSYN2A
18_Member	GO Biological Processes	GO:0060080	inhibitory postsynaptic potential	-5.16406	-3.56863	5/9	CHRNA4,GRIK2,NLGN3,INSYN1,INSYN2A
18_Member	GO Biological Processes	GO:0060079	excitatory postsynaptic potential	-4.33517	-2.87533	10/59	ADORA1,CHRNA4,CHRNB2,GLRB,GRIK2,GRIN1,SNCA,P2RX6,MAPK8IP2,SEZ6
19_Summary	GO Biological Processes	GO:0055082	cellular chemical homeostasis	-12.5635	-10.242	117/746	ABL2,ADCY5,ADCYAP1R1,ADORA1,ADRA1A,ATP1A3,ATP2B3,ATP6V0A1,ATP7B,CACNA1A,CACNA1C,CALB1,CASQ1,CMKLR1,ACE,DLG4,ENDOG,GALR1,GATA2,GCLC,GPR3,GPR17,MCHR1,GRIA1,GRIK2,GRIN1,GRM5,IGF1R,ITPR1,ITPR3,KCNB1,KCNK3,KCNMA1,MT1X,MYC,NEUROD1,NPTX1,P2RX5,P2RX7,P2RY1,PDGFRA,PIK3R1,PLN,PRKCB,PTGFR,PTPRN,PTPRN2,RYR2,SCNN1D,SLC1A1,SLC8A2,SLC8A3,SNCA,SOX4,ABCC8,TACR1,TF,TFR2,THY1,TRPC1,TRPC3,TRPC4,NCOA4,PLA2G6,STC2,NOL…
19_Member	GO Biological Processes	GO:0055082	cellular chemical homeostasis	-12.5635	-10.242	117/746	ABL2,ADCY5,ADCYAP1R1,ADORA1,ADRA1A,ATP1A3,ATP2B3,ATP6V0A1,ATP7B,CACNA1A,CACNA1C,CALB1,CASQ1,CMKLR1,ACE,DLG4,ENDOG,GALR1,GATA2,GCLC,GPR3,GPR17,MCHR1,GRIA1,GRIK2,GRIN1,GRM5,IGF1R,ITPR1,ITPR3,KCNB1,KCNK3,KCNMA1,MT1X,MYC,NEUROD1,NPTX1,P2RX5,P2RX7,P2RY1,PDGFRA,PIK3R1,PLN,PRKCB,PTGFR,PTPRN,PTPRN2,RYR2,SCNN1D,SLC1A1,SLC8A2,SLC8A3,SNCA,SOX4,ABCC8,TACR1,TF,TFR2,THY1,TRPC1,TRPC3,TRPC4,NCOA4,PLA2G6,STC2,NOL…
19_Member	GO Biological Processes	GO:0050801	ion homeostasis	-12.2451	-9.94404	117/754	ABL2,ADCY5,ADCYAP1R1,ADORA1,ADRA1A,ANK3,ATP1A3,ATP2B3,ATP6V0A1,ATP7B,HCN2,CA12,CACNA1A,CACNA1C,CALB1,CASQ1,CMKLR1,DLG4,EPAS1,GALR1,GATA2,GCLC,GPR3,GPR17,MCHR1,GRIA1,GRIK2,GRIN1,GRM2,GRM5,ITPR1,ITPR3,KCNJ10,KCNK3,KCNMA1,SMAD7,MLLT6,MT1X,MYC,P2RX5,P2RX7,P2RY1,PRKN,PDGFRA,PLN,PRKCB,PTGFR,RYR2,SCN2B,SCNN1D,SLC1A1,SLC8A2,SLC8A3,SNCA,TACR1,TF,TFR2,THY1,TRPC1,TRPC3,TRPC4,NCOA4,PLA2G6,STC2,CACNA1G,NOL3,H…
19_Member	GO Biological Processes	GO:0006816	calcium ion transport	-11.8818	-9.69724	35/235	ASIC1,ADRA1A,ATP2B3,CACNA1A,CACNA1E,CACNB4,CAMK2A,CHRNA4,CHRNB2,GRIN1,ITPR1,ITPR3,RYR2,SLC8A3,TRPC3,TRPC4,CACNA1I,CACNA1G,NOL3,CACNA2D2,ATP2C2,RAMP3,RASA3,CACNG4,NALF2,TMEM38B,CACNA2D3,JPH3,SLC24A3,JPH4,GRIN3A,SLC24A4,SLC35G1,CATSPER3,NALF1
19_Member	GO Biological Processes	GO:0030003	cellular cation homeostasis	-10.7535	-8.65032	59/620	ADCY5,ADORA1,ADRA1A,ATP2B3,CACNA1A,CASQ1,CMKLR1,GALR1,GPR3,GPR17,MCHR1,GRIA1,GRIK2,GRIN1,GRM5,ITPR1,ITPR3,KCNK3,KCNMA1,P2RY1,PLN,RYR2,SLC1A1,SLC8A3,SNCA,TF,TFR2,THY1,TRPC3,TRPC4,STC2,NOL3,HAP1,SV2A,ATP2C2,RAMP3,RASA3,NALF2,DISC1,FLVCR1,TMEM38B,SLC4A10,JPH3,SLC24A3,SLC12A5,WNK4,RIC3,SLC4A11,TMEM175,JPH4,SLC9A7,TMTC4,C1QTNF1,SLC24A4,LETM2,SLC9B1,SLC35G1,STEAP2,NALF1
19_Member	GO Biological Processes	GO:0006873	cellular ion homeostasis	-10.3366	-8.2507	59/635	ADCY5,ADORA1,ADRA1A,ATP2B3,CACNA1A,CASQ1,CMKLR1,GALR1,GPR3,GPR17,MCHR1,GRIA1,GRIK2,GRIN1,GRM5,ITPR1,ITPR3,KCNK3,KCNMA1,P2RY1,PLN,RYR2,SLC1A1,SLC8A3,SNCA,TF,TFR2,THY1,TRPC3,TRPC4,STC2,NOL3,HAP1,SV2A,ATP2C2,RAMP3,RASA3,NALF2,DISC1,FLVCR1,TMEM38B,SLC4A10,JPH3,SLC24A3,SLC12A5,WNK4,RIC3,SLC4A11,TMEM175,JPH4,SLC9A7,TMTC4,C1QTNF1,SLC24A4,LETM2,SLC9B1,SLC35G1,STEAP2,NALF1
19_Member	GO Biological Processes	GO:0055080	cation homeostasis	-10.1794	-8.1068	62/692	ADCY5,ADORA1,ADRA1A,ANK3,ATP2B3,CACNA1A,CASQ1,CMKLR1,EPAS1,GALR1,GPR3,GPR17,MCHR1,GRIA1,GRIK2,GRIN1,GRM5,ITPR1,ITPR3,KCNK3,KCNMA1,P2RY1,PLN,RYR2,SLC1A1,SLC8A3,SNCA,TF,TFR2,THY1,TRPC3,TRPC4,STC2,NOL3,HAP1,SV2A,ATP2C2,RAMP3,RASA3,NALF2,DISC1,FLVCR1,TMEM38B,SLC4A10,JPH3,SLC24A3,SLC12A5,WNK4,RIC3,SLC4A11,TMEM175,JPH4,SLC9A7,TMTC4,C1QTNF1,SLC24A4,LETM2,SLC9B1,SLC35G1,STEAP2,UNC80,NALF1
19_Member	GO Biological Processes	GO:0070588	calcium ion transmembrane transport	-10.0936	-8.0243	28/180	ASIC1,ATP2B3,CACNA1A,CACNA1E,CACNB4,GRIN1,ITPR1,ITPR3,RYR2,SLC8A3,TRPC3,TRPC4,CACNA1I,CACNA1G,NOL3,CACNA2D2,ATP2C2,RASA3,CACNG4,NALF2,TMEM38B,CACNA2D3,SLC24A3,GRIN3A,SLC24A4,SLC35G1,CATSPER3,NALF1
19_Member	GO Biological Processes	GO:0051480	regulation of cytosolic calcium ion concentration	-9.97597	-7.92953	38/316	ADCY5,ADORA1,ADRA1A,ATP2B3,CACNA1A,CASQ1,CMKLR1,GALR1,GPR3,GPR17,MCHR1,GRIA1,GRIN1,GRM5,ITPR1,ITPR3,KCNK3,P2RY1,PLN,RYR2,SLC8A3,SNCA,THY1,TRPC3,TRPC4,NOL3,HAP1,RAMP3,RASA3,NALF2,TMEM38B,JPH3,RIC3,JPH4,C1QTNF1,SLC24A4,SLC35G1,NALF1
19_Member	GO Biological Processes	GO:0006874	cellular calcium ion homeostasis	-9.92354	-7.8827	45/422	ADCY5,ADORA1,ADRA1A,ATP2B3,CACNA1A,CASQ1,CMKLR1,GALR1,GPR3,GPR17,MCHR1,GRIA1,GRIK2,GRIN1,GRM5,ITPR1,ITPR3,KCNK3,P2RY1,PLN,RYR2,SLC8A3,SNCA,THY1,TRPC3,TRPC4,STC2,NOL3,HAP1,SV2A,ATP2C2,RAMP3,RASA3,NALF2,DISC1,TMEM38B,JPH3,SLC24A3,RIC3,JPH4,TMTC4,C1QTNF1,SLC24A4,SLC35G1,NALF1
19_Member	GO Biological Processes	GO:0055074	calcium ion homeostasis	-9.49375	-7.47381	45/435	ADCY5,ADORA1,ADRA1A,ATP2B3,CACNA1A,CASQ1,CMKLR1,GALR1,GPR3,GPR17,MCHR1,GRIA1,GRIK2,GRIN1,GRM5,ITPR1,ITPR3,KCNK3,P2RY1,PLN,RYR2,SLC8A3,SNCA,THY1,TRPC3,TRPC4,STC2,NOL3,HAP1,SV2A,ATP2C2,RAMP3,RASA3,NALF2,DISC1,TMEM38B,JPH3,SLC24A3,RIC3,JPH4,TMTC4,C1QTNF1,SLC24A4,SLC35G1,NALF1
19_Member	GO Biological Processes	GO:0006875	cellular metal ion homeostasis	-9.44814	-7.44254	52/550	ADCY5,ADORA1,ADRA1A,ATP2B3,CACNA1A,CASQ1,CMKLR1,GALR1,GPR3,GPR17,MCHR1,GRIA1,GRIK2,GRIN1,GRM5,ITPR1,ITPR3,KCNK3,KCNMA1,P2RY1,PLN,RYR2,SLC1A1,SLC8A3,SNCA,TF,TFR2,THY1,TRPC3,TRPC4,STC2,NOL3,HAP1,SV2A,ATP2C2,RAMP3,RASA3,NALF2,DISC1,FLVCR1,TMEM38B,JPH3,SLC24A3,RIC3,JPH4,TMTC4,C1QTNF1,SLC24A4,LETM2,SLC35G1,STEAP2,NALF1
19_Member	GO Biological Processes	GO:0072503	cellular divalent inorganic cation homeostasis	-9.33152	-7.33705	46/456	ADCY5,ADORA1,ADRA1A,ATP2B3,CACNA1A,CASQ1,CMKLR1,GALR1,GPR3,GPR17,MCHR1,GRIA1,GRIK2,GRIN1,GRM5,ITPR1,ITPR3,KCNK3,P2RY1,PLN,RYR2,SLC1A1,SLC8A3,SNCA,THY1,TRPC3,TRPC4,STC2,NOL3,HAP1,SV2A,ATP2C2,RAMP3,RASA3,NALF2,DISC1,TMEM38B,JPH3,SLC24A3,RIC3,JPH4,TMTC4,C1QTNF1,SLC24A4,SLC35G1,NALF1
19_Member	GO Biological Processes	GO:0072507	divalent inorganic cation homeostasis	-9.1526	-7.17696	47/478	ADCY5,ADORA1,ADRA1A,ANK3,ATP2B3,CACNA1A,CASQ1,CMKLR1,GALR1,GPR3,GPR17,MCHR1,GRIA1,GRIK2,GRIN1,GRM5,ITPR1,ITPR3,KCNK3,P2RY1,PLN,RYR2,SLC1A1,SLC8A3,SNCA,THY1,TRPC3,TRPC4,STC2,NOL3,HAP1,SV2A,ATP2C2,RAMP3,RASA3,NALF2,DISC1,TMEM38B,JPH3,SLC24A3,RIC3,JPH4,TMTC4,C1QTNF1,SLC24A4,SLC35G1,NALF1
19_Member	GO Biological Processes	GO:0055065	metal ion homeostasis	-9.1482	-6.95071	93/618	ABL2,ADCY5,ADCYAP1R1,ADORA1,ADRA1A,ANK3,ATP1A3,ATP2B3,ATP7B,CACNA1A,CACNA1C,CALB1,CASQ1,CMKLR1,DLG4,EPAS1,GALR1,GATA2,GPR3,GPR17,MCHR1,GRIA1,GRIK2,GRIN1,GRM5,ITPR1,ITPR3,KCNJ10,KCNK3,KCNMA1,MLLT6,MT1X,MYC,P2RX5,P2RX7,P2RY1,PRKN,PDGFRA,PLN,PRKCB,PTGFR,RYR2,SCNN1D,SLC1A1,SLC8A2,SLC8A3,SNCA,TACR1,TF,TFR2,THY1,TRPC1,TRPC3,TRPC4,NCOA4,PLA2G6,STC2,NOL3,HAP1,TSPOAP1,AKAP6,SV2A,ATP2C2,SLC12A6,RAMP3,MICU1…
19_Member	GO Biological Processes	GO:0098771	inorganic ion homeostasis	-9.07168	-7.11155	60/702	ADCY5,ADORA1,ADRA1A,ANK3,ATP2B3,CA12,CACNA1A,CASQ1,CMKLR1,EPAS1,GALR1,GPR3,GPR17,MCHR1,GRIA1,GRIK2,GRIN1,GRM5,ITPR1,ITPR3,KCNK3,KCNMA1,P2RY1,PLN,RYR2,SLC1A1,SLC8A3,SNCA,TF,TFR2,THY1,TRPC3,TRPC4,STC2,NOL3,HAP1,SV2A,ATP2C2,RAMP3,RASA3,NALF2,DISC1,FLVCR1,TMEM38B,SLC4A10,JPH3,SLC24A3,SLC12A5,RIC3,TMEM175,JPH4,SLC9A7,TMTC4,C1QTNF1,SLC24A4,LETM2,SLC9B1,SLC35G1,STEAP2,NALF1
19_Member	GO Biological Processes	GO:0060401	cytosolic calcium ion transport	-6.60127	-4.8459	16/94	ADRA1A,ATP2B3,GRIN1,ITPR1,ITPR3,RYR2,SLC8A3,NOL3,RASA3,NALF2,TMEM38B,JPH3,JPH4,SLC24A4,SLC35G1,NALF1
19_Member	GO Biological Processes	GO:0007204	positive regulation of cytosolic calcium ion concentration	-6.33223	-4.60299	29/281	ADCY5,ADRA1A,CACNA1A,CASQ1,CMKLR1,GALR1,GPR17,MCHR1,GRIN1,ITPR1,ITPR3,P2RY1,RYR2,SLC8A3,SNCA,THY1,TRPC3,NOL3,HAP1,RAMP3,RASA3,NALF2,TMEM38B,JPH3,RIC3,JPH4,C1QTNF1,SLC24A4,NALF1
19_Member	GO Biological Processes	GO:0060402	calcium ion transport into cytosol	-6.14508	-4.43626	14/78	ADRA1A,GRIN1,ITPR1,ITPR3,RYR2,SLC8A3,NOL3,RASA3,NALF2,TMEM38B,JPH3,JPH4,SLC24A4,NALF1
19_Member	GO Biological Processes	GO:0097553	calcium ion transmembrane import into cytosol	-4.45272	-2.97309	11/69	GRIN1,ITPR1,ITPR3,RYR2,SLC8A3,NOL3,RASA3,NALF2,TMEM38B,SLC24A4,NALF1
20_Summary	Oncogenic Signatures	M2719	CAMP UP.V1 DN	-12.4491	-10.2337	42/199	ACAT2,BCR,DST,DPYSL3,EIF4B,ENO2,INSIG1,ABLIM1,MAP2,NAP1L1,NAP1L2,PKIA,RAP2A,RPL7,STXBP1,TRPC1,UBE2E2,TSC22D1,BSN,DLG5,SPOCK2,AKT3,ATP9A,FRY,ATP8A1,RAB31,ZCCHC14,PES1,RASD2,DGCR5,TMEM97,ATL1,CHST15,NUDT11,PELI1,ZMIZ1,UNC79,MTMR9,UBE2QL1,THSD7A,RALGAPA1,LINC01089
20_Member	Oncogenic Signatures	M2719	CAMP UP.V1 DN	-12.4491	-10.2337	42/199	ACAT2,BCR,DST,DPYSL3,EIF4B,ENO2,INSIG1,ABLIM1,MAP2,NAP1L1,NAP1L2,PKIA,RAP2A,RPL7,STXBP1,TRPC1,UBE2E2,TSC22D1,BSN,DLG5,SPOCK2,AKT3,ATP9A,FRY,ATP8A1,RAB31,ZCCHC14,PES1,RASD2,DGCR5,TMEM97,ATL1,CHST15,NUDT11,PELI1,ZMIZ1,UNC79,MTMR9,UBE2QL1,THSD7A,RALGAPA1,LINC01089

## Sheet: Type II
Table descriing Gene sets dysregulated in Type II TCGA LGG
GroupID	Category	Term	Description	LogP	Log(q-value)	InTerm_InList	Symbols
1_Summary	GO Biological Processes	GO:0002181	cytoplasmic translation	-49.5936	-45.4005	56/112	EIF4B,RPSA,RPL3,RPL4,RPL5,RPL6,RPL7,RPL7A,RPL8,RPL9,RPL10,RPL11,RPL12,RPL13,RPL15,RPL17,RPL18,RPL18A,RPL19,RPL22,RPL24,RPL26,RPL27,RPL30,RPL27A,RPL29,RPL31,RPL32,RPL34,RPL37,RPL37A,RPL38,RPLP0,RPS3,RPS3A,RPS4X,RPS6,RPS8,RPS10,RPS11,RPS12,RPS13,RPS15A,RPS16,RPS17,RPS18,RPS20,RPS21,RPS23,RPS24,RPS25,RPS27,RPS27A,RPS29,RPL23,RPL13A,EEF1A1,EEF1B2,EEF1D,EEF1G,EEF2,EIF4EBP2,GGTA1,GCLC,EIF3E,SLC1A1,EIF3…
1_Member	GO Biological Processes	GO:0002181	cytoplasmic translation	-49.5936	-45.4005	56/112	EIF4B,RPSA,RPL3,RPL4,RPL5,RPL6,RPL7,RPL7A,RPL8,RPL9,RPL10,RPL11,RPL12,RPL13,RPL15,RPL17,RPL18,RPL18A,RPL19,RPL22,RPL24,RPL26,RPL27,RPL30,RPL27A,RPL29,RPL31,RPL32,RPL34,RPL37,RPL37A,RPL38,RPLP0,RPS3,RPS3A,RPS4X,RPS6,RPS8,RPS10,RPS11,RPS12,RPS13,RPS15A,RPS16,RPS17,RPS18,RPS20,RPS21,RPS23,RPS24,RPS25,RPS27,RPS27A,RPS29,RPL23,RPL13A
1_Member	GO Biological Processes	GO:0043043	peptide biosynthetic process	-31.3606	-28.2815	71/359	EEF1A1,EEF1B2,EEF1D,EEF1G,EEF2,EIF4B,EIF4EBP2,GGTA1,GCLC,EIF3E,RPSA,RPL3,RPL4,RPL5,RPL6,RPL7,RPL7A,RPL8,RPL9,RPL10,RPL11,RPL12,RPL13,RPL15,RPL17,RPL18,RPL18A,RPL19,RPL22,RPL24,RPL26,RPL27,RPL30,RPL27A,RPL29,RPL31,RPL32,RPL34,RPL37,RPL37A,RPL38,RPLP0,RPS3,RPS3A,RPS4X,RPS6,RPS8,RPS10,RPS11,RPS12,RPS13,RPS15A,RPS16,RPS17,RPS18,RPS20,RPS21,RPS23,RPS24,RPS25,RPS27,RPS27A,RPS29,SLC1A1,EIF3H,RPL23,CPEB3…
1_Member	GO Biological Processes	GO:0006412	translation	-31.0241	-28.0351	68/332	EEF1A1,EEF1B2,EEF1D,EEF1G,EEF2,EIF4B,EIF4EBP2,EIF3E,RPSA,RPL3,RPL4,RPL5,RPL6,RPL7,RPL7A,RPL8,RPL9,RPL10,RPL11,RPL12,RPL13,RPL15,RPL17,RPL18,RPL18A,RPL19,RPL22,RPL24,RPL26,RPL27,RPL30,RPL27A,RPL29,RPL31,RPL32,RPL34,RPL37,RPL37A,RPL38,RPLP0,RPS3,RPS3A,RPS4X,RPS6,RPS8,RPS10,RPS11,RPS12,RPS13,RPS15A,RPS16,RPS17,RPS18,RPS20,RPS21,RPS23,RPS24,RPS25,RPS27,RPS27A,RPS29,EIF3H,RPL23,CPEB3,RPL13A,EIF3L,MRPL…
1_Member	GO Biological Processes	GO:0043604	amide biosynthetic process	-28.0059	-25.2899	77/474	CPS1,EEF1A1,EEF1B2,EEF1D,EEF1G,EEF2,EIF4B,EIF4EBP2,GGTA1,GCLC,EIF3E,RPSA,P2RX7,RPL3,RPL4,RPL5,RPL6,RPL7,RPL7A,RPL8,RPL9,RPL10,RPL11,RPL12,RPL13,RPL15,RPL17,RPL18,RPL18A,RPL19,RPL22,RPL24,RPL26,RPL27,RPL30,RPL27A,RPL29,RPL31,RPL32,RPL34,RPL37,RPL37A,RPL38,RPLP0,RPS3,RPS3A,RPS4X,RPS6,RPS8,RPS10,RPS11,RPS12,RPS13,RPS15A,RPS16,RPS17,RPS18,RPS20,RPS21,RPS23,RPS24,RPS25,RPS27,RPS27A,RPS29,SLC1A1,SLC25A…
1_Member	GO Biological Processes	GO:0006518	peptide metabolic process	-24.9462	-22.3763	74/489	CTSH,EEF1A1,EEF1B2,EEF1D,EEF1G,EEF2,EIF4B,EIF4EBP2,GGTA1,GCLC,GSTA4,EIF3E,RPSA,PCSK6,RPL3,RPL4,RPL5,RPL6,RPL7,RPL7A,RPL8,RPL9,RPL10,RPL11,RPL12,RPL13,RPL15,RPL17,RPL18,RPL18A,RPL19,RPL22,RPL24,RPL26,RPL27,RPL30,RPL27A,RPL29,RPL31,RPL32,RPL34,RPL37,RPL37A,RPL38,RPLP0,RPS3,RPS3A,RPS4X,RPS6,RPS8,RPS10,RPS11,RPS12,RPS13,RPS15A,RPS16,RPS17,RPS18,RPS20,RPS21,RPS23,RPS24,RPS25,RPS27,RPS27A,RPS29,SLC1A1,…
1_Member	GO Biological Processes	GO:0043603	cellular amide metabolic process	-21.1195	-18.6745	87/750	BAAT,CPS1,CTSH,EEF1A1,EEF1B2,EEF1D,EEF1G,EEF2,EIF4B,EIF4EBP2,GGTA1,GCLC,GSTA4,EIF3E,RPSA,P2RX7,PCSK6,RPL3,RPL4,RPL5,RPL6,RPL7,RPL7A,RPL8,RPL9,RPL10,RPL11,RPL12,RPL13,RPL15,RPL17,RPL18,RPL18A,RPL19,RPL22,RPL24,RPL26,RPL27,RPL30,RPL27A,RPL29,RPL31,RPL32,RPL34,RPL37,RPL37A,RPL38,RPLP0,RPS3,RPS3A,RPS4X,RPS6,RPS8,RPS10,RPS11,RPS12,RPS13,RPS15A,RPS16,RPS17,RPS18,RPS20,RPS21,RPS23,RPS24,RPS25,RPS27,RPS2…
2_Summary	GO Biological Processes	GO:0006954	inflammatory response	-47.0246	-43.1325	132/504	A2M,SERPINA3,ADCY8,ADORA3,ADRA2A,AGER,AIF1,ALOX5,ALOX5AP,ANXA1,AXL,BCL6,BMPR1B,BTK,C3,C3AR1,C4A,C5AR1,CASP4,CD14,CD40,CD44,CD68,CDO1,CEBPB,CHI3L1,CCR1,CCR5,CSF1,CSF1R,CX3CR1,CYBA,CYBB,S1PR3,F2RL1,FCGR1A,FCGR3A,FOLR2,FOS,FPR1,FPR3,MTOR,ACKR1,B4GALT1,HCK,HLA-DRB1,HMOX1,IFI16,IL1B,IL1R1,IL4R,IL6R,CXCR2,IL18,IRAK2,IRF5,ITGAL,ITGB2,LGALS9,CD180,LY75,LYN,CIITA,NAIP,NFKBIB,NINJ1,NOTCH2,OLR1,SERPINA1,PIK…
2_Member	GO Biological Processes	GO:0006954	inflammatory response	-47.0246	-43.1325	132/504	A2M,SERPINA3,ADCY8,ADORA3,ADRA2A,AGER,AIF1,ALOX5,ALOX5AP,ANXA1,AXL,BCL6,BMPR1B,BTK,C3,C3AR1,C4A,C5AR1,CASP4,CD14,CD40,CD44,CD68,CDO1,CEBPB,CHI3L1,CCR1,CCR5,CSF1,CSF1R,CX3CR1,CYBA,CYBB,S1PR3,F2RL1,FCGR1A,FCGR3A,FOLR2,FOS,FPR1,FPR3,MTOR,ACKR1,B4GALT1,HCK,HLA-DRB1,HMOX1,IFI16,IL1B,IL1R1,IL4R,IL6R,CXCR2,IL18,IRAK2,IRF5,ITGAL,ITGB2,LGALS9,CD180,LY75,LYN,CIITA,NAIP,NFKBIB,NINJ1,NOTCH2,OLR1,SERPINA1,PIK…
2_Member	GO Biological Processes	GO:0032103	positive regulation of response to external stimulus	-29.9205	-27.1076	100/442	AGER,AIF1,ALOX5AP,BTK,C3,C3AR1,C5AR1,CASP1,CD74,CEBPA,CEBPB,CTSC,CCR1,CNTF,CSF1,CSF1R,CX3CR1,CYBA,S1PR1,MEGF8,F2RL1,FLNA,MSTN,HCK,NCKAP1L,IFI16,IL1B,IL6R,IL16,IL18,IRF3,ITGA2,LGALS9,CD180,LYN,MNDA,NINJ1,SERPINE1,PDGFB,PIK3CG,PLCG2,SERPINF2,PLSCR1,PTGER4,PTGS2,RAC2,RPS19,S100A9,CCL3,CCL4,SPI1,SYK,TGFB1,TLR2,TLR3,TLR4,TNFRSF1A,TYROBP,VAV1,WNT5A,PLA2G7,OASL,VAMP8,RIPK2,TNFRSF11A,NMI,LY86,PUM1,NOD1,L…
2_Member	GO Biological Processes	GO:0031347	regulation of defense response	-28.3793	-25.6333	122/648	A2M,AGER,ALOX5,ALOX5AP,ANXA1,AOAH,APOE,BCL6,BST1,BTK,C3,CASP1,CASP4,CASP8,CEBPA,CEBPB,CTSC,CYBA,DRD2,EDNRB,F2RL1,GPX1,HCK,HGF,HLA-DRB1,IFI16,IGF1,IL1B,IL1R1,IL12RB1,IL16,IL18,IRF3,ITGA2,LGALS9,LYN,MICB,MNDA,NINJ1,OAS1,SERPINE1,SERPINB9,PIK3CG,PLCG2,PLSCR1,PRKCD,PTGER4,PTGS2,PTPN6,PTPRC,RPS19,S100A9,CCL3,SPI1,SYK,TLR2,TLR3,TLR4,TNFAIP3,TNFRSF1A,TNFRSF1B,TYROBP,VAV1,WNT5A,ZFP36,PLA2G7,VAMP8,RIPK2,T…
2_Member	GO Biological Processes	GO:0031349	positive regulation of defense response	-20.8328	-18.3972	67/289	ALOX5AP,BTK,C3,CASP1,CEBPA,CEBPB,CTSC,CYBA,F2RL1,HCK,IFI16,IL1B,IL16,IL18,IRF3,ITGA2,LYN,MNDA,NINJ1,SERPINE1,PIK3CG,PLCG2,PLSCR1,PTGER4,PTGS2,RPS19,S100A9,CCL3,SPI1,SYK,TLR2,TLR3,TLR4,TNFRSF1A,TYROBP,VAV1,WNT5A,PLA2G7,VAMP8,RIPK2,TNFRSF11A,NMI,NOD1,LILRA2,PARK7,NLRP1,LSM14A,PYCARD,TLR7,TLR9,TREM2,NLRC4,TRPV4,GPSM3,NOD2,CARD9,NFKBIZ,CLEC7A,TASL,TLR10,NLRC5,HAVCR2,GBP5,LRRK2,NEAT1,STING1,SIGLEC16
2_Member	GO Biological Processes	GO:0050727	regulation of inflammatory response	-18.474	-16.1785	76/394	AGER,ALOX5,ALOX5AP,ANXA1,AOAH,APOE,BCL6,BST1,BTK,C3,CASP1,CASP4,CEBPA,CEBPB,CTSC,EDNRB,GPX1,HCK,HGF,HLA-DRB1,IGF1,IL1B,IL1R1,IL16,IL18,IRF3,ITGA2,LYN,NINJ1,SERPINE1,PIK3CG,PLCG2,PRKCD,PTGER4,PTGS2,PTPRC,RPS19,S100A9,CCL3,SYK,TLR2,TLR3,TLR4,TNFAIP3,TNFRSF1A,TNFRSF1B,WNT5A,ZFP36,PLA2G7,VAMP8,TNFRSF11A,SOCS3,NMI,DUSP10,PARK7,NLRP1,PYCARD,TLR7,TLR9,TREM2,TRPV4,GPSM3,NOD2,NFKBIZ,TNFAIP8L2,RHBDF2,ADAMT…
2_Member	GO Biological Processes	GO:0050729	positive regulation of inflammatory response	-16.2533	-14.0896	41/145	ALOX5AP,BTK,C3,CASP1,CEBPA,CEBPB,CTSC,IL1B,IL16,IL18,ITGA2,NINJ1,SERPINE1,PIK3CG,PLCG2,PTGER4,PTGS2,RPS19,S100A9,CCL3,TLR2,TLR3,TLR4,TNFRSF1A,WNT5A,PLA2G7,VAMP8,TNFRSF11A,NMI,PARK7,NLRP1,PYCARD,TLR7,TLR9,TREM2,TRPV4,GPSM3,NFKBIZ,TLR10,LRRK2,NEAT1
3_Summary	GO Biological Processes	GO:0001819	positive regulation of cytokine production	-42.4894	-38.7734	122/475	ADRA2A,AGER,AIF1,ANXA1,BCL3,C3,C3AR1,C5AR1,CASP1,CASP8,RUNX1,CD4,CD14,CD86,CD40,CD58,CD74,CEBPB,CEBPG,CHI3L1,CSF1R,CYBA,CYBB,DRD2,EGR1,F2RL1,FCER1G,HGF,HLA-DPA1,HLA-DPB1,HMOX1,HSPA1A,HSPA1B,IRF8,IFI16,IL1B,IL1R1,IL4R,IL6R,IL12RB1,IL16,IL18,IRF3,IRF5,LGALS9,MNDA,OAS1,SERPINE1,PIK3CD,PIK3CG,PLCG2,SERPINF2,POU2F2,PTAFR,PTGER4,PTGS2,PTPRC,CCL3,SLC11A1,SPN,SYK,TGFB1,TLR1,TLR2,TLR3,TLR4,TLR5,TWIST1,TYR…
3_Member	GO Biological Processes	GO:0001819	positive regulation of cytokine production	-42.4894	-38.7734	122/475	ADRA2A,AGER,AIF1,ANXA1,BCL3,C3,C3AR1,C5AR1,CASP1,CASP8,RUNX1,CD4,CD14,CD86,CD40,CD58,CD74,CEBPB,CEBPG,CHI3L1,CSF1R,CYBA,CYBB,DRD2,EGR1,F2RL1,FCER1G,HGF,HLA-DPA1,HLA-DPB1,HMOX1,HSPA1A,HSPA1B,IRF8,IFI16,IL1B,IL1R1,IL4R,IL6R,IL12RB1,IL16,IL18,IRF3,IRF5,LGALS9,MNDA,OAS1,SERPINE1,PIK3CD,PIK3CG,PLCG2,SERPINF2,POU2F2,PTAFR,PTGER4,PTGS2,PTPRC,CCL3,SLC11A1,SPN,SYK,TGFB1,TLR1,TLR2,TLR3,TLR4,TLR5,TWIST1,TYR…
3_Member	GO Biological Processes	GO:0032675	regulation of interleukin-6 production	-20.2461	-17.8383	50/172	AGER,AIF1,CD74,CEBPB,CYBA,F2RL1,FOXJ1,NCKAP1L,HGF,IL1B,IL6R,IL16,INPP5D,LGALS9,PLCG2,POU2F2,PTAFR,PTPN6,SYK,TLR1,TLR2,TLR3,TLR4,TNFAIP3,TWIST1,TYROBP,WNT5A,RIPK2,CD84,BCL10,LILRB2,TLR6,NOD1,ARID5A,LILRB4,LILRA2,PYCARD,TLR7,TLR9,TREM2,TRPV4,NOD2,CARD9,CLEC7A,ZC3H12A,HAVCR2,TMEM106A,C1QTNF3,SCIMP,SIGLEC16
3_Member	GO Biological Processes	GO:0032755	positive regulation of interleukin-6 production	-19.6588	-17.3045	37/97	AGER,AIF1,CD74,CYBA,F2RL1,IL1B,IL6R,IL16,LGALS9,PLCG2,POU2F2,PTAFR,SYK,TLR1,TLR2,TLR3,TLR4,TWIST1,TYROBP,WNT5A,RIPK2,BCL10,LILRB2,TLR6,NOD1,ARID5A,LILRA2,PYCARD,TLR7,TLR9,TRPV4,NOD2,CARD9,CLEC7A,TMEM106A,SCIMP,SIGLEC16
3_Member	GO Biological Processes	GO:1903555	regulation of tumor necrosis factor superfamily cytokine production	-19.2859	-16.9501	51/187	AGER,AXL,BCL3,TSPO,CD14,CD86,CD33,CX3CR1,CYBA,CYBB,IGF1,LGALS9,OAS1,PLCG2,PTAFR,PTPN6,PTPRC,CCL3,SPN,SYK,TLR1,TLR2,TLR3,TLR4,TNFAIP3,TWIST1,TYROBP,WNT5A,ZFP36,RIPK2,CD84,BCL10,NOD1,LILRB1,ARID5A,LILRB4,LILRA2,LY96,PYCARD,CLEC4A,TLR9,TREM2,SASH3,VSIR,NOD2,CARD9,CLEC7A,ZC3H12A,HAVCR2,TMEM106A,LRRK2
3_Member	GO Biological Processes	GO:0032757	positive regulation of interleukin-8 production	-18.502	-16.201	29/62	CD14,CD58,CD74,CHI3L1,F2RL1,HSPA1A,HSPA1B,IL1B,LGALS9,SERPINE1,SYK,TLR1,TLR2,TLR3,TLR4,TLR5,WNT5A,BCL10,NOD1,LAMTOR5,LILRA2,PARK7,PRKD2,PYCARD,ZNF580,TLR7,TLR9,NOD2,CLEC7A
3_Member	GO Biological Processes	GO:0032680	regulation of tumor necrosis factor production	-18.2987	-16.0141	49/182	AGER,AXL,BCL3,TSPO,CD14,CD33,CX3CR1,CYBA,CYBB,IGF1,LGALS9,OAS1,PLCG2,PTAFR,PTPN6,PTPRC,CCL3,SPN,SYK,TLR1,TLR2,TLR3,TLR4,TNFAIP3,TWIST1,TYROBP,WNT5A,ZFP36,RIPK2,CD84,NOD1,LILRB1,ARID5A,LILRB4,LILRA2,LY96,PYCARD,CLEC4A,TLR9,TREM2,SASH3,VSIR,NOD2,CARD9,CLEC7A,ZC3H12A,HAVCR2,TMEM106A,LRRK2
3_Member	GO Biological Processes	GO:1903557	positive regulation of tumor necrosis factor superfamily cytokine production	-17.0615	-14.8321	36/107	AGER,CD14,CD86,CYBA,CYBB,LGALS9,OAS1,PLCG2,PTAFR,PTPRC,CCL3,SPN,SYK,TLR1,TLR2,TLR3,TLR4,TWIST1,TYROBP,WNT5A,RIPK2,CD84,BCL10,NOD1,ARID5A,LILRA2,LY96,PYCARD,TLR9,SASH3,NOD2,CARD9,CLEC7A,HAVCR2,TMEM106A,LRRK2
3_Member	GO Biological Processes	GO:0032642	regulation of chemokine production	-16.7832	-14.5723	34/97	AGER,AIF1,CD74,CSF1R,EGR1,F2RL1,ACKR1,HMOX1,IL1B,IL4R,IL6R,IL18,LGALS9,OAS1,SYK,TLR2,TLR3,TLR4,TWIST1,WNT5A,RIPK2,CD84,LILRB4,PYCARD,TLR7,TLR9,TREM2,ERBIN,TRPV4,NOD2,CARD9,CLEC7A,HAVCR2,C1QTNF3
3_Member	GO Biological Processes	GO:0032722	positive regulation of chemokine production	-16.716	-14.5096	29/70	AGER,AIF1,CD74,CSF1R,EGR1,F2RL1,HMOX1,IL1B,IL4R,IL6R,IL18,LGALS9,OAS1,SYK,TLR2,TLR3,TLR4,TWIST1,WNT5A,RIPK2,CD84,PYCARD,TLR7,TLR9,TRPV4,NOD2,CARD9,CLEC7A,HAVCR2
3_Member	GO Biological Processes	GO:0032649	regulation of interferon-gamma production	-16.5013	-14.3125	37/117	AXL,BCL3,CD14,CEBPG,F2RL1,HLA-DPA1,HLA-DPB1,HLA-DRB1,IRF8,IL1B,IL1R1,IL12RB1,IL18,LGALS9,SLC11A1,TLR3,TLR4,WNT5A,LAPTM5,RIPK2,ISG15,EBI3,LILRB1,ARID5A,LILRB4,RIPK3,PYCARD,TLR7,TLR9,SASH3,VSIR,NOD2,CLEC7A,ZC3H12A,PDCD1LG2,HAVCR2,LGALS9C
3_Member	GO Biological Processes	GO:0032677	regulation of interleukin-8 production	-16.0114	-13.8596	34/102	ANXA1,BCL3,CD14,CD33,CD58,CD74,CHI3L1,F2RL1,HSPA1A,HSPA1B,IL1B,LGALS9,SERPINE1,PTPRC,SYK,TLR1,TLR2,TLR3,TLR4,TLR5,WNT5A,BCL10,TLR6,NOD1,LAMTOR5,LILRA2,PARK7,PRKD2,PYCARD,ZNF580,TLR7,TLR9,NOD2,CLEC7A
3_Member	GO Biological Processes	GO:0032760	positive regulation of tumor necrosis factor production	-15.8635	-13.7157	34/103	AGER,CD14,CYBA,CYBB,LGALS9,OAS1,PLCG2,PTAFR,PTPRC,CCL3,SPN,SYK,TLR1,TLR2,TLR3,TLR4,TWIST1,TYROBP,WNT5A,RIPK2,CD84,NOD1,ARID5A,LILRA2,LY96,PYCARD,TLR9,SASH3,NOD2,CARD9,CLEC7A,HAVCR2,TMEM106A,LRRK2
3_Member	GO Biological Processes	GO:0032652	regulation of interleukin-1 production	-15.7688	-13.6287	38/129	AGER,ANXA1,CASP1,CASP8,CD33,CX3CR1,S1PR3,EGR1,SERPINB1,F2RL1,IFI16,IGF1,IL16,LGALS9,MNDA,CCL3,TLR4,TNFAIP3,TYROBP,WNT5A,RIPK2,TLR6,NOD1,LILRB4,LILRA2,NLRP1,CARD8,PYCARD,TREM2,NLRC4,NOD2,CLEC7A,ZC3H12A,HAVCR2,TMEM106A,NLRP3,CARD16,GBP5
3_Member	GO Biological Processes	GO:0032651	regulation of interleukin-1 beta production	-15.7415	-13.6092	35/110	AGER,CASP1,CASP8,CD33,CX3CR1,S1PR3,EGR1,SERPINB1,F2RL1,IFI16,IGF1,LGALS9,MNDA,CCL3,TLR4,TNFAIP3,TYROBP,WNT5A,RIPK2,TLR6,NOD1,LILRB4,LILRA2,NLRP1,CARD8,PYCARD,TREM2,NLRC4,NOD2,CLEC7A,ZC3H12A,TMEM106A,NLRP3,CARD16,GBP5
3_Member	GO Biological Processes	GO:0032731	positive regulation of interleukin-1 beta production	-14.1733	-12.1007	25/62	AGER,CASP1,CASP8,EGR1,F2RL1,IFI16,LGALS9,MNDA,CCL3,TLR4,TYROBP,WNT5A,RIPK2,TLR6,NOD1,LILRA2,NLRP1,CARD8,PYCARD,NLRC4,NOD2,CLEC7A,TMEM106A,NLRP3,GBP5
3_Member	GO Biological Processes	GO:0032732	positive regulation of interleukin-1 production	-14.1417	-12.0724	27/73	AGER,CASP1,CASP8,EGR1,F2RL1,IFI16,IL16,LGALS9,MNDA,CCL3,TLR4,TYROBP,WNT5A,RIPK2,TLR6,NOD1,LILRA2,NLRP1,CARD8,PYCARD,NLRC4,NOD2,CLEC7A,HAVCR2,TMEM106A,NLRP3,GBP5
3_Member	GO Biological Processes	GO:0032729	positive regulation of interferon-gamma production	-13.4767	-11.4419	27/77	BCL3,CD14,CEBPG,F2RL1,HLA-DPA1,HLA-DPB1,IRF8,IL1B,IL1R1,IL12RB1,IL18,LGALS9,SLC11A1,TLR3,TLR4,WNT5A,RIPK2,ISG15,EBI3,LILRB1,ARID5A,PYCARD,TLR7,TLR9,SASH3,CLEC7A,HAVCR2
3_Member	GO Biological Processes	GO:0032653	regulation of interleukin-10 production	-12.9796	-10.9655	24/63	AGER,BCL3,F2RL1,HGF,HLA-DRB1,JAK3,LGALS9,PLCG2,SYK,TLR2,TLR4,TYROBP,CD83,ISG15,LILRB1,LILRB4,PYCARD,TLR9,TREM2,SASH3,VSIR,NOD2,CLEC7A,PDCD1LG2
3_Member	GO Biological Processes	GO:0032735	positive regulation of interleukin-12 production	-9.87744	-8.08744	17/42	AGER,CD40,IRF8,IL16,IRF5,LGALS9,PLCG2,SYK,TLR2,TLR3,TLR4,LAPTM5,RIPK2,TLR9,NOD2,CLEC7A,SCIMP
3_Member	GO Biological Processes	GO:0032733	positive regulation of interleukin-10 production	-9.05205	-7.33604	16/41	BCL3,F2RL1,HGF,LGALS9,PLCG2,SYK,TLR2,TLR4,CD83,ISG15,PYCARD,TLR9,TREM2,SASH3,NOD2,CLEC7A
3_Member	GO Biological Processes	GO:1901224	positive regulation of NIK/NF-kappaB signaling	-8.74093	-7.0516	20/67	AGER,CD14,CD86,IL1B,IL18,LGALS9,TLR2,TLR3,TLR4,TRIP6,LAPTM5,NMI,NOD1,TLR7,TLR9,TREM2,TCIM,NOD2,HAVCR2,AGO3
3_Member	GO Biological Processes	GO:1901222	regulation of NIK/NF-kappaB signaling	-8.70611	-7.02084	26/110	AGER,BCL3,CD14,CD86,IL1B,IL18,LGALS9,PRDX1,SPI1,TLR2,TLR3,TLR4,TRIP6,LAPTM5,NMI,NOD1,TLR7,TLR9,TREM2,TCIM,NOD2,ZC3H12A,HAVCR2,NLRP3,C1QTNF3,AGO3
3_Member	GO Biological Processes	GO:0032655	regulation of interleukin-12 production	-8.41999	-6.76216	19/63	AGER,CD40,IRF8,IL16,IRF5,JAK3,LGALS9,PLCG2,SYK,TLR2,TLR3,TLR4,LAPTM5,RIPK2,LILRB1,TLR9,NOD2,CLEC7A,SCIMP
3_Member	GO Biological Processes	GO:0002730	regulation of dendritic cell cytokine production	-6.06708	-4.66494	8/15	BST2,JAK3,PLCG2,TLR3,TLR4,NOD2,CLEC7A,SCIMP
4_Summary	GO Biological Processes	GO:0050865	regulation of cell activation	-40.7362	-37.1451	146/681	AGER,AHR,AIF1,ANXA1,APOE,RHOH,AXL,BCL6,ZFP36L1,ZFP36L2,BST1,BTK,CAV1,RUNX1,CD4,CD86,CD33,CD40,CD74,CEBPA,CEBPB,CTSC,MAP3K8,GPR183,EGR3,F2RL1,FCER1G,FCGR3A,FES,FOXJ1,GLI2,GLI3,NCKAP1L,HLA-DMA,HLA-DMB,HLA-DOA,HLA-DPA1,HLA-DPB1,HLA-DQA1,HLA-DQB1,HLA-DRA,HLA-DRB1,HLA-DRB5,HLX,HMOX1,IGF1,IL1B,IL4R,IL12RB1,IL15RA,IL18,INPP5D,ITGAM,ITGB2,JAK3,LGALS9,LYN,MMP14,MNDA,PDGFB,PLA2G4A,PLEK,PLSCR1,PRKCD,PTAFR,P…
4_Member	GO Biological Processes	GO:0050865	regulation of cell activation	-40.7362	-37.1451	146/681	AGER,AHR,AIF1,ANXA1,APOE,RHOH,AXL,BCL6,ZFP36L1,ZFP36L2,BST1,BTK,CAV1,RUNX1,CD4,CD86,CD33,CD40,CD74,CEBPA,CEBPB,CTSC,MAP3K8,GPR183,EGR3,F2RL1,FCER1G,FCGR3A,FES,FOXJ1,GLI2,GLI3,NCKAP1L,HLA-DMA,HLA-DMB,HLA-DOA,HLA-DPA1,HLA-DPB1,HLA-DQA1,HLA-DQB1,HLA-DRA,HLA-DRB1,HLA-DRB5,HLX,HMOX1,IGF1,IL1B,IL4R,IL12RB1,IL15RA,IL18,INPP5D,ITGAM,ITGB2,JAK3,LGALS9,LYN,MMP14,MNDA,PDGFB,PLA2G4A,PLEK,PLSCR1,PRKCD,PTAFR,P…
4_Member	GO Biological Processes	GO:0002694	regulation of leukocyte activation	-39.0083	-35.5933	137/629	AGER,AHR,AIF1,ANXA1,RHOH,AXL,BCL6,ZFP36L1,ZFP36L2,BST1,BTK,CAV1,RUNX1,CD4,CD86,CD33,CD40,CD74,CEBPA,CEBPB,CTSC,MAP3K8,GPR183,EGR3,F2RL1,FCGR3A,FES,FOXJ1,GLI2,GLI3,NCKAP1L,HLA-DMA,HLA-DMB,HLA-DOA,HLA-DPA1,HLA-DPB1,HLA-DQA1,HLA-DQB1,HLA-DRA,HLA-DRB1,HLA-DRB5,HLX,HMOX1,IGF1,IL1B,IL4R,IL12RB1,IL15RA,IL18,INPP5D,ITGAM,ITGB2,JAK3,LGALS9,LYN,MMP14,MNDA,PLA2G4A,PLSCR1,PTAFR,PTPN6,PTPRC,RAC2,CCL2,CCL3,SDC…
4_Member	GO Biological Processes	GO:0030155	regulation of cell adhesion	-38.8669	-34.6738	192/760	ADAM8,AGER,AIF1,ALOX5,ANXA1,ARHGAP6,ARHGDIB,RHOH,BCL6,BMP2,BMP4,BST1,CAV1,RUNX1,CBLB,CD4,CD86,CD44,CD74,CDC42,CDH1,CDKN2A,CEBPB,MAP3K8,CSF1,DAB2,DSCAM,ECM2,S1PR1,EFNA1,EGR3,EPHA4,FES,FOXJ1,FLNA,FUT4,GBP1,GLI2,GLI3,GPM6B,HAS2,NCKAP1L,HLA-DMA,HLA-DMB,HLA-DOA,HLA-DPA1,HLA-DPB1,HLA-DQA1,HLA-DQB1,HLA-DRA,HLA-DRB1,HLA-DRB5,HLX,TNC,IGF1,CCN1,IL1B,IL4R,IL12RB1,IL18,ITGA2,ITGB2,JAK1,JAK3,LAMA4,LGALS9,LIF,…
4_Member	GO Biological Processes	GO:0050867	positive regulation of cell activation	-31.1208	-28.1037	101/436	AGER,AIF1,ANXA1,RHOH,AXL,BCL6,BST1,BTK,CAV1,RUNX1,CD4,CD86,CD40,CD74,CEBPA,CTSC,MAP3K8,GPR183,EGR3,F2RL1,FCGR3A,GLI2,GLI3,NCKAP1L,HLA-DMA,HLA-DMB,HLA-DOA,HLA-DPA1,HLA-DPB1,HLA-DQA1,HLA-DQB1,HLA-DRA,HLA-DRB1,HLA-DRB5,HLX,IGF1,IL1B,IL4R,IL12RB1,IL15RA,IL18,INPP5D,ITGAM,ITGB2,JAK3,LGALS9,LYN,MMP14,PLA2G4A,PLEK,PTAFR,PTPN6,PTPRC,RPS6KA1,CCL2,CCL3,SYK,TGFB1,TGFBR2,TLR4,TYROBP,VAV1,VCAM1,WNT5A,NR4A3,VA…
4_Member	GO Biological Processes	GO:0045785	positive regulation of cell adhesion	-30.9289	-27.9662	102/446	AGER,AIF1,ALOX5,ANXA1,RHOH,BCL6,CAV1,RUNX1,CD4,CD86,CD44,CD74,CDC42,MAP3K8,CSF1,DAB2,ECM2,EGR3,EPHA4,FLNA,FUT4,GLI2,GLI3,HAS2,NCKAP1L,HLA-DMA,HLA-DMB,HLA-DOA,HLA-DPA1,HLA-DPB1,HLA-DQA1,HLA-DQB1,HLA-DRA,HLA-DRB1,HLA-DRB5,HLX,IGF1,CCN1,IL1B,IL4R,IL12RB1,IL18,ITGA2,ITGB2,JAK1,JAK3,LGALS9,LIF,LYN,PDGFB,PLAUR,SERPINF2,PTAFR,PTPN6,PTPRC,RET,RRAS,RREB1,S100A10,CCL2,SDC4,SYK,TGFB2,TGFBR2,VAV1,VCAM1,WNT5A…
4_Member	GO Biological Processes	GO:1903039	positive regulation of leukocyte cell-cell adhesion	-30.8678	-27.9299	74/245	AGER,AIF1,ALOX5,ANXA1,RHOH,BCL6,CAV1,RUNX1,CD4,CD86,CD44,CD74,MAP3K8,EGR3,FUT4,GLI2,GLI3,HAS2,NCKAP1L,HLA-DMA,HLA-DMB,HLA-DOA,HLA-DPA1,HLA-DPB1,HLA-DQA1,HLA-DQB1,HLA-DRA,HLA-DRB1,HLA-DRB5,HLX,IGF1,IL1B,IL4R,IL12RB1,IL18,ITGB2,JAK3,LGALS9,LYN,PTAFR,PTPN6,PTPRC,CCL2,SYK,TGFBR2,VAV1,VCAM1,NR4A3,RIPK2,BCL10,CD83,EBI3,LILRB2,BTN2A2,LILRB1,LILRB4,CORO1A,DUSP10,PYCARD,SASH3,VSIR,NOD2,NFKBIZ,RASAL3,PDCD1…
4_Member	GO Biological Processes	GO:0051249	regulation of lymphocyte activation	-30.4923	-27.578	112/532	AGER,AHR,AIF1,ANXA1,RHOH,AXL,BCL6,ZFP36L1,ZFP36L2,BST1,BTK,CAV1,RUNX1,CD4,CD86,CD40,CD74,CEBPB,MAP3K8,GPR183,EGR3,FCGR3A,FOXJ1,GLI2,GLI3,NCKAP1L,HLA-DMA,HLA-DMB,HLA-DOA,HLA-DPA1,HLA-DPB1,HLA-DQA1,HLA-DQB1,HLA-DRA,HLA-DRB1,HLA-DRB5,HLX,IGF1,IL1B,IL4R,IL12RB1,IL15RA,IL18,INPP5D,JAK3,LGALS9,LYN,MMP14,MNDA,PTPN6,PTPRC,RAC2,CCL2,SDC4,SPN,SYK,TCF7,TGFB1,TGFBR2,TLR4,TNFAIP3,TNFRSF1B,TYROBP,VAV1,VCAM1,LA…
4_Member	GO Biological Processes	GO:0002696	positive regulation of leukocyte activation	-30.3874	-27.5164	98/421	AGER,AIF1,ANXA1,RHOH,AXL,BCL6,BST1,BTK,CAV1,RUNX1,CD4,CD86,CD40,CD74,CEBPA,CTSC,MAP3K8,GPR183,EGR3,F2RL1,FCGR3A,GLI2,GLI3,NCKAP1L,HLA-DMA,HLA-DMB,HLA-DOA,HLA-DPA1,HLA-DPB1,HLA-DQA1,HLA-DQB1,HLA-DRA,HLA-DRB1,HLA-DRB5,HLX,IGF1,IL1B,IL4R,IL12RB1,IL15RA,IL18,INPP5D,ITGAM,ITGB2,JAK3,LGALS9,LYN,MMP14,PLA2G4A,PTAFR,PTPN6,PTPRC,CCL2,CCL3,SYK,TGFB1,TGFBR2,TLR4,TYROBP,VAV1,VCAM1,WNT5A,NR4A3,VAMP8,RIPK2,BCL…
4_Member	GO Biological Processes	GO:0022409	positive regulation of cell-cell adhesion	-30.1642	-27.3135	80/291	AGER,AIF1,ALOX5,ANXA1,RHOH,BCL6,CAV1,RUNX1,CD4,CD86,CD44,CD74,MAP3K8,EGR3,FUT4,GLI2,GLI3,HAS2,NCKAP1L,HLA-DMA,HLA-DMB,HLA-DOA,HLA-DPA1,HLA-DPB1,HLA-DQA1,HLA-DQB1,HLA-DRA,HLA-DRB1,HLA-DRB5,HLX,IGF1,IL1B,IL4R,IL12RB1,IL18,ITGB2,JAK1,JAK3,LGALS9,LYN,PLAUR,SERPINF2,PTAFR,PTPN6,PTPRC,CCL2,SYK,TGFBR2,VAV1,VCAM1,WNT5A,NR4A3,PLPP3,RIPK2,BCL10,CD83,EBI3,LILRB2,BTN2A2,PDPN,LILRB1,LILRB4,CORO1A,DUSP10,PYCAR…
4_Member	GO Biological Processes	GO:0022407	regulation of cell-cell adhesion	-30.0765	-27.2451	102/456	AGER,AIF1,ALOX5,ANXA1,RHOH,BCL6,CAV1,RUNX1,CD4,CD86,CD44,CD74,CDH1,CEBPB,MAP3K8,EGR3,FOXJ1,FUT4,GLI2,GLI3,HAS2,NCKAP1L,HLA-DMA,HLA-DMB,HLA-DOA,HLA-DPA1,HLA-DPB1,HLA-DQA1,HLA-DQB1,HLA-DRA,HLA-DRB1,HLA-DRB5,HLX,IGF1,IL1B,IL4R,IL12RB1,IL18,ITGB2,JAK1,JAK3,LGALS9,LYN,PLAUR,SERPINF2,PRKCD,PTAFR,PTPN6,PTPRC,CCL2,SDC4,SPI1,SPN,SYK,TGFB1,TGFBR2,VAV1,VCAM1,WNT5A,LAPTM5,NR4A3,PLPP3,RIPK2,BCL10,SOCS6,CD83,S…
4_Member	GO Biological Processes	GO:1903037	regulation of leukocyte cell-cell adhesion	-29.8289	-27.0337	87/344	AGER,AIF1,ALOX5,ANXA1,RHOH,BCL6,CAV1,RUNX1,CD4,CD86,CD44,CD74,CEBPB,MAP3K8,EGR3,FOXJ1,FUT4,GLI2,GLI3,HAS2,NCKAP1L,HLA-DMA,HLA-DMB,HLA-DOA,HLA-DPA1,HLA-DPB1,HLA-DQA1,HLA-DQB1,HLA-DRA,HLA-DRB1,HLA-DRB5,HLX,IGF1,IL1B,IL4R,IL12RB1,IL18,ITGB2,JAK3,LGALS9,LYN,PTAFR,PTPN6,PTPRC,CCL2,SDC4,SPN,SYK,TGFBR2,VAV1,VCAM1,LAPTM5,NR4A3,RIPK2,BCL10,SOCS6,CD83,EBI3,LILRB2,BTN2A2,LILRB1,FGL2,LILRB4,GLMN,CORO1A,DUSP1…
4_Member	GO Biological Processes	GO:1903706	regulation of hemopoiesis	-28.6619	-25.9001	89/371	AGER,ANXA1,RHOH,AXL,BCL6,ZFP36L1,ZFP36L2,BTK,C1QC,CASP8,RUNX1,CD4,CD86,CD74,CEBPB,CCR1,CSF1,CSF3R,EGR3,EVI2B,FES,FOXJ1,FOS,MTOR,GLI2,GLI3,HCLS1,NCKAP1L,HLA-DOA,HLA-DRA,HLA-DRB1,HLX,PRMT1,HSPA1A,HSPA1B,IL4R,IL12RB1,IL15RA,IL18,INPP5D,JAK3,LGALS9,LIF,LOX,LYN,MMP14,NOTCH2,PTPN6,PTPRC,CCL3,SPI1,SYK,TAL1,TCF7,TGFB1,TGFBR2,TLR3,TLR4,TYROBP,ZFP36,RIPK2,CD83,ISG15,TRIB1,LRRC17,LILRB2,BTN2A2,LILRB1,FGL2,L…
4_Member	GO Biological Processes	GO:0070663	regulation of leukocyte proliferation	-28.1138	-25.3831	72/254	AGER,AHR,AIF1,ANXA1,BCL6,BST1,BST2,BTK,CD86,CD40,CD74,CEBPB,CSF1,CSF1R,CSF2RA,CSF2RB,GPR183,FCGR3A,FOXJ1,NCKAP1L,HHEX,HLA-DMB,HLA-DPA1,HLA-DPB1,HLA-DRB1,IGF1,IL1B,IL12RB1,IL18,INPP5D,JAK3,LGALS9,LYN,MNDA,PTPN6,PTPRC,RAC2,SDC4,ST6GAL1,SPN,SYK,TGFBR2,TLR4,TNFAIP3,TNFRSF1B,TYROBP,VCAM1,LST1,RIPK2,EBI3,LILRB2,BTN2A2,LILRB1,LILRB4,RIPK3,GLMN,CORO1A,CD300A,VSIG4,CLCF1,PYCARD,TLR9,SASH3,VSIR,RASAL3,PDCD…
4_Member	GO Biological Processes	GO:1902105	regulation of leukocyte differentiation	-27.9523	-25.2506	76/283	AGER,ANXA1,RHOH,AXL,BCL6,ZFP36L1,ZFP36L2,BTK,C1QC,CASP8,RUNX1,CD4,CD86,CD74,CEBPB,CCR1,CSF1,EGR3,EVI2B,FES,FOXJ1,FOS,MTOR,GLI2,GLI3,HCLS1,NCKAP1L,HLA-DOA,HLA-DRA,HLA-DRB1,HLX,IL4R,IL12RB1,IL15RA,IL18,INPP5D,JAK3,LGALS9,LIF,LYN,MMP14,NOTCH2,PTPN6,PTPRC,CCL3,SYK,TAL1,TCF7,TGFB1,TGFBR2,TLR3,TLR4,TYROBP,RIPK2,CD83,TRIB1,LRRC17,LILRB2,BTN2A2,LILRB1,FGL2,LILRB4,DUSP10,TMEM176B,TLR9,TREM2,SASH3,VSIR,NFK…
4_Member	GO Biological Processes	GO:0050870	positive regulation of T cell activation	-27.8484	-25.1729	67/223	AGER,AIF1,ANXA1,RHOH,BCL6,CAV1,RUNX1,CD4,CD86,CD74,MAP3K8,EGR3,GLI2,GLI3,NCKAP1L,HLA-DMA,HLA-DMB,HLA-DOA,HLA-DPA1,HLA-DPB1,HLA-DQA1,HLA-DQB1,HLA-DRA,HLA-DRB1,HLA-DRB5,HLX,IGF1,IL1B,IL4R,IL12RB1,IL18,JAK3,LGALS9,LYN,PTPN6,PTPRC,CCL2,SYK,TGFBR2,VAV1,VCAM1,RIPK2,BCL10,CD83,EBI3,LILRB2,BTN2A2,LILRB1,LILRB4,CORO1A,DUSP10,PYCARD,SASH3,VSIR,NOD2,NFKBIZ,RASAL3,PDCD1LG2,DOCK8,CARD11,NFKBID,HAVCR2,NLRP3,TM…
4_Member	GO Biological Processes	GO:0050863	regulation of T cell activation	-27.8475	-25.1729	84/342	AGER,AIF1,ANXA1,RHOH,BCL6,CAV1,RUNX1,CD4,CD86,CD74,CEBPB,MAP3K8,EGR3,FOXJ1,GLI2,GLI3,NCKAP1L,HLA-DMA,HLA-DMB,HLA-DOA,HLA-DPA1,HLA-DPB1,HLA-DQA1,HLA-DQB1,HLA-DRA,HLA-DRB1,HLA-DRB5,HLX,IGF1,IL1B,IL4R,IL12RB1,IL18,JAK3,LGALS9,LYN,PTPN6,PTPRC,RAC2,CCL2,SDC4,SPN,SYK,TCF7,TGFBR2,TNFRSF1B,VAV1,VCAM1,LAPTM5,RIPK2,BCL10,SOCS6,CD83,EBI3,LILRB2,BTN2A2,LILRB1,FGL2,LILRB4,RIPK3,GLMN,CORO1A,DUSP10,CD300A,VSIG4…
4_Member	GO Biological Processes	GO:0032944	regulation of mononuclear cell proliferation	-25.7994	-23.1592	66/233	AGER,AHR,AIF1,ANXA1,BCL6,BST1,BTK,CD86,CD40,CD74,CEBPB,CSF1,GPR183,FCGR3A,FOXJ1,NCKAP1L,HLA-DMB,HLA-DPA1,HLA-DPB1,HLA-DRB1,IGF1,IL1B,IL12RB1,IL18,INPP5D,JAK3,LGALS9,LYN,MNDA,PTPN6,PTPRC,RAC2,SDC4,ST6GAL1,SPN,SYK,TGFBR2,TLR4,TNFRSF1B,TYROBP,VCAM1,LST1,RIPK2,EBI3,LILRB2,BTN2A2,LILRB1,LILRB4,RIPK3,GLMN,CORO1A,CD300A,VSIG4,CLCF1,PYCARD,TLR9,SASH3,VSIR,RASAL3,PDCD1LG2,CARD11,HAVCR2,TMIGD2,IL4I1,CCDC88…
4_Member	GO Biological Processes	GO:1902107	positive regulation of leukocyte differentiation	-25.7841	-23.1592	54/157	AGER,ANXA1,RHOH,AXL,BCL6,ZFP36L1,BTK,CASP8,RUNX1,CD4,CD86,CD74,CCR1,CSF1,EGR3,EVI2B,FES,FOS,GLI2,GLI3,HCLS1,NCKAP1L,HLA-DRA,HLA-DRB1,HLX,IL4R,IL12RB1,IL15RA,IL18,INPP5D,LGALS9,LIF,MMP14,NOTCH2,PTPRC,SYK,TGFB1,TGFBR2,TYROBP,RIPK2,CD83,TRIB1,LILRB2,BTN2A2,LILRB4,DUSP10,TREM2,SASH3,VSIR,NFKBIZ,NFKBID,NLRP3,PIK3R6,IL4I1
4_Member	GO Biological Processes	GO:1903708	positive regulation of hemopoiesis	-25.7841	-23.1592	54/157	AGER,ANXA1,RHOH,AXL,BCL6,ZFP36L1,BTK,CASP8,RUNX1,CD4,CD86,CD74,CCR1,CSF1,EGR3,EVI2B,FES,FOS,GLI2,GLI3,HCLS1,NCKAP1L,HLA-DRA,HLA-DRB1,HLX,IL4R,IL12RB1,IL15RA,IL18,INPP5D,LGALS9,LIF,MMP14,NOTCH2,PTPRC,SYK,TGFB1,TGFBR2,TYROBP,RIPK2,CD83,TRIB1,LILRB2,BTN2A2,LILRB4,DUSP10,TREM2,SASH3,VSIR,NFKBIZ,NFKBID,NLRP3,PIK3R6,IL4I1
4_Member	GO Biological Processes	GO:0051251	positive regulation of lymphocyte activation	-25.2235	-22.6215	84/371	AGER,AIF1,ANXA1,RHOH,AXL,BCL6,BST1,BTK,CAV1,RUNX1,CD4,CD86,CD40,CD74,MAP3K8,GPR183,EGR3,FCGR3A,GLI2,GLI3,NCKAP1L,HLA-DMA,HLA-DMB,HLA-DOA,HLA-DPA1,HLA-DPB1,HLA-DQA1,HLA-DQB1,HLA-DRA,HLA-DRB1,HLA-DRB5,HLX,IGF1,IL1B,IL4R,IL12RB1,IL15RA,IL18,INPP5D,JAK3,LGALS9,LYN,MMP14,PTPN6,PTPRC,CCL2,SYK,TGFB1,TGFBR2,TLR4,TYROBP,VAV1,VCAM1,RIPK2,BCL10,CD83,EBI3,LILRB2,BTN2A2,MAD2L2,LILRB1,LILRB4,CORO1A,DUSP10,CLCF…
4_Member	GO Biological Processes	GO:0050670	regulation of lymphocyte proliferation	-24.5628	-22.0131	64/230	AGER,AHR,AIF1,ANXA1,BCL6,BST1,BTK,CD86,CD40,CD74,CEBPB,GPR183,FCGR3A,FOXJ1,NCKAP1L,HLA-DMB,HLA-DPA1,HLA-DPB1,HLA-DRB1,IGF1,IL1B,IL12RB1,IL18,INPP5D,JAK3,LGALS9,LYN,MNDA,PTPN6,PTPRC,RAC2,SDC4,SPN,SYK,TGFBR2,TLR4,TNFRSF1B,TYROBP,VCAM1,LST1,RIPK2,EBI3,LILRB2,BTN2A2,LILRB1,LILRB4,RIPK3,GLMN,CORO1A,CD300A,VSIG4,CLCF1,PYCARD,TLR9,SASH3,VSIR,RASAL3,PDCD1LG2,CARD11,HAVCR2,TMIGD2,IL4I1,CCDC88B,LGALS9C
4_Member	GO Biological Processes	GO:0002683	negative regulation of immune system process	-23.5064	-20.9761	88/425	A2M,AHR,ANXA1,AXL,BCL6,BST2,BTK,C1QC,RUNX1,CD86,CD68,CD74,CEBPB,CX3CR1,DRD2,FOXJ1,GBP1,GLI3,GPX1,HCK,NCKAP1L,HLA-DOA,HLA-DRB1,HLX,HMOX1,IFI16,IL4R,INPP5D,JAK3,LGALS9,LYN,MNDA,OAS1,SERPINB9,PTGER4,PTPN6,PTPRC,RPS19,CCL2,CCL3,SDC4,SOX9,SPI1,SPN,SYK,TGFB1,TGFB2,TLR3,TLR4,TNFAIP3,TYROBP,LAPTM5,LST1,CD84,NMI,SOCS6,LPXN,ISG15,TRIB1,LRRC17,LILRB2,BTN2A2,MERTK,LILRB1,FGL2,LILRB4,GLMN,DUSP10,CD300A,VSIG4,…
4_Member	GO Biological Processes	GO:0050866	negative regulation of cell activation	-19.962	-17.5682	56/216	ANXA1,APOE,AXL,BCL6,BTK,RUNX1,CD86,CD74,CEBPB,FOXJ1,GLI3,NCKAP1L,HLA-DRB1,HLX,HMOX1,IL4R,INPP5D,JAK3,LGALS9,LYN,MNDA,PDGFB,PRKCD,PTPN6,PTPRC,SDC4,SPI1,SPN,TNFAIP3,TYROBP,LAPTM5,LST1,CD84,SOCS6,SH2B3,LILRB2,BTN2A2,MERTK,LILRB1,FGL2,LILRB4,GLMN,CD300A,VSIG4,TREM2,SAMSN1,VSIR,TNFAIP8L2,ZC3H12A,PDCD1LG2,HAVCR2,CD300LF,IL4I1,MILR1,TBC1D10C,LGALS9C
4_Member	GO Biological Processes	GO:0045619	regulation of lymphocyte differentiation	-19.1842	-16.8544	50/181	ANXA1,RHOH,AXL,BCL6,ZFP36L1,ZFP36L2,BTK,RUNX1,CD86,CD74,EGR3,FOXJ1,GLI2,GLI3,NCKAP1L,HLA-DOA,HLA-DRA,HLA-DRB1,HLX,IL4R,IL12RB1,IL15RA,IL18,INPP5D,JAK3,LGALS9,MMP14,PTPN6,PTPRC,SYK,TCF7,TGFBR2,RIPK2,CD83,LILRB2,BTN2A2,FGL2,LILRB4,DUSP10,TLR9,SASH3,VSIR,NFKBIZ,ZC3H12A,CARD11,NFKBID,NLRP3,PIK3R6,NFAM1,IL4I1
4_Member	GO Biological Processes	GO:0045621	positive regulation of lymphocyte differentiation	-18.9031	-16.585	38/107	ANXA1,RHOH,AXL,BCL6,BTK,RUNX1,CD86,CD74,EGR3,GLI2,GLI3,NCKAP1L,HLA-DRA,HLA-DRB1,HLX,IL4R,IL12RB1,IL15RA,IL18,INPP5D,LGALS9,MMP14,PTPRC,SYK,TGFBR2,RIPK2,CD83,LILRB2,BTN2A2,LILRB4,DUSP10,SASH3,VSIR,NFKBIZ,NFKBID,NLRP3,PIK3R6,IL4I1
4_Member	GO Biological Processes	GO:0070665	positive regulation of leukocyte proliferation	-18.7114	-16.3991	46/158	AGER,AIF1,ANXA1,BCL6,BST1,BST2,CD86,CD40,CD74,CSF1,CSF1R,CSF2RA,CSF2RB,GPR183,FCGR3A,NCKAP1L,HLA-DMB,HLA-DPA1,HLA-DPB1,IGF1,IL1B,IL12RB1,IL18,JAK3,LGALS9,LYN,PTPRC,ST6GAL1,SYK,TGFBR2,TLR4,VCAM1,RIPK2,EBI3,LILRB2,CORO1A,CLCF1,PYCARD,TLR9,SASH3,RASAL3,PDCD1LG2,CARD11,HAVCR2,TMIGD2,CCDC88B
4_Member	GO Biological Processes	GO:0002695	negative regulation of leukocyte activation	-18.6313	-16.3246	51/193	ANXA1,AXL,BCL6,BTK,RUNX1,CD86,CD74,CEBPB,FOXJ1,GLI3,NCKAP1L,HLA-DRB1,HLX,HMOX1,IL4R,INPP5D,JAK3,LGALS9,LYN,MNDA,PTPN6,PTPRC,SDC4,SPI1,SPN,TNFAIP3,TYROBP,LAPTM5,LST1,CD84,SOCS6,LILRB2,BTN2A2,MERTK,LILRB1,FGL2,LILRB4,GLMN,CD300A,VSIG4,SAMSN1,VSIR,TNFAIP8L2,ZC3H12A,PDCD1LG2,HAVCR2,CD300LF,IL4I1,MILR1,TBC1D10C,LGALS9C
4_Member	GO Biological Processes	GO:0042129	regulation of T cell proliferation	-17.6432	-15.3896	47/174	AGER,AIF1,ANXA1,CD86,CEBPB,FOXJ1,NCKAP1L,HLA-DMB,HLA-DPA1,HLA-DPB1,HLA-DRB1,IGF1,IL1B,IL12RB1,IL18,JAK3,LGALS9,PTPN6,PTPRC,RAC2,SDC4,SPN,SYK,TGFBR2,TNFRSF1B,VCAM1,RIPK2,EBI3,LILRB2,BTN2A2,LILRB1,LILRB4,RIPK3,GLMN,CORO1A,VSIG4,PYCARD,SASH3,VSIR,RASAL3,PDCD1LG2,CARD11,HAVCR2,TMIGD2,IL4I1,CCDC88B,LGALS9C
4_Member	GO Biological Processes	GO:0051250	negative regulation of lymphocyte activation	-17.5536	-15.305	45/161	ANXA1,AXL,BCL6,BTK,RUNX1,CD86,CD74,CEBPB,FOXJ1,GLI3,NCKAP1L,HLA-DRB1,HLX,IL4R,INPP5D,JAK3,LGALS9,LYN,MNDA,PTPN6,SDC4,SPN,TNFAIP3,TYROBP,LAPTM5,LST1,SOCS6,LILRB2,BTN2A2,MERTK,LILRB1,FGL2,LILRB4,GLMN,CD300A,VSIG4,SAMSN1,VSIR,TNFAIP8L2,ZC3H12A,PDCD1LG2,HAVCR2,IL4I1,TBC1D10C,LGALS9C
4_Member	GO Biological Processes	GO:0032946	positive regulation of mononuclear cell proliferation	-16.4908	-14.3062	41/143	AGER,AIF1,ANXA1,BCL6,BST1,CD86,CD40,CD74,CSF1,GPR183,FCGR3A,NCKAP1L,HLA-DMB,HLA-DPA1,HLA-DPB1,IGF1,IL1B,IL12RB1,IL18,JAK3,LGALS9,PTPRC,ST6GAL1,SYK,TGFBR2,TLR4,VCAM1,RIPK2,EBI3,LILRB2,CORO1A,CLCF1,PYCARD,TLR9,SASH3,RASAL3,PDCD1LG2,CARD11,HAVCR2,TMIGD2,CCDC88B
4_Member	GO Biological Processes	GO:0045582	positive regulation of T cell differentiation	-16.3338	-14.166	33/94	ANXA1,RHOH,BCL6,RUNX1,CD86,CD74,EGR3,GLI2,GLI3,NCKAP1L,HLA-DRA,HLA-DRB1,HLX,IL4R,IL12RB1,IL18,LGALS9,PTPRC,SYK,TGFBR2,RIPK2,CD83,LILRB2,BTN2A2,LILRB4,DUSP10,SASH3,VSIR,NFKBIZ,NFKBID,NLRP3,PIK3R6,IL4I1
4_Member	GO Biological Processes	GO:0050777	negative regulation of immune response	-15.627	-13.5058	45/179	A2M,AHR,ANXA1,BCL6,DRD2,FOXJ1,GPX1,HCK,NCKAP1L,HLA-DRB1,HLX,HMOX1,IFI16,IL4R,INPP5D,JAK3,LGALS9,LYN,OAS1,SERPINB9,PTPN6,PTPRC,RPS19,SPI1,SYK,TNFAIP3,CD84,NMI,ISG15,LILRB1,FGL2,LILRB4,DUSP10,CD300A,VSIG4,YTHDF2,TREM2,PARP14,SAMSN1,NOD2,RHBDF2,ZC3H12A,NLRC5,HAVCR2,IL4I1
4_Member	GO Biological Processes	GO:0050671	positive regulation of lymphocyte proliferation	-15.1398	-13.0295	39/141	AGER,AIF1,ANXA1,BCL6,BST1,CD86,CD40,CD74,GPR183,FCGR3A,NCKAP1L,HLA-DMB,HLA-DPA1,HLA-DPB1,IGF1,IL1B,IL12RB1,IL18,JAK3,LGALS9,PTPRC,SYK,TGFBR2,TLR4,VCAM1,RIPK2,EBI3,LILRB2,CORO1A,CLCF1,PYCARD,TLR9,SASH3,RASAL3,PDCD1LG2,CARD11,HAVCR2,TMIGD2,CCDC88B
4_Member	GO Biological Processes	GO:0045580	regulation of T cell differentiation	-14.8886	-12.7369	49/151	ADAM8,ANXA1,RHOH,BCL6,BMP4,RUNX1,CD86,CD74,EGR3,FOXJ1,GLI2,GLI3,NCKAP1L,HLA-DOA,HLA-DRA,HLA-DRB1,HLX,IL4R,IL12RB1,IL18,JAK3,LGALS9,SMAD7,PTPRC,SOX4,SYK,TCF7,ZEB1,TGFBR2,ZBTB16,RIPK2,CD83,TOX,LILRB2,BTN2A2,FGL2,LILRB4,DUSP10,SASH3,ZMIZ1,VSIR,NFKBIZ,ZC3H12A,CARD11,NFKBID,NLRP3,PIK3R6,IL4I1,NRARP
4_Member	GO Biological Processes	GO:0046634	regulation of alpha-beta T cell activation	-13.8554	-11.799	32/105	AGER,ANXA1,BCL6,RUNX1,CD86,GLI3,NCKAP1L,HLA-DRA,HLA-DRB1,HLX,IL4R,IL12RB1,IL18,JAK3,LGALS9,PTPRC,SYK,TGFBR2,RIPK2,CD83,EBI3,LILRB1,LILRB4,CD300A,SASH3,VSIR,NFKBIZ,RASAL3,ZC3H12A,NFKBID,NLRP3,LGALS9C
4_Member	GO Biological Processes	GO:0007162	negative regulation of cell adhesion	-13.2556	-11.2386	72/305	ANXA1,ARHGAP6,ARHGDIB,BCL6,BMP2,BMP4,RUNX1,CBLB,CD86,CD74,CDH1,CDKN2A,CEBPB,DSCAM,EPHA4,FOXJ1,GBP1,GLI3,NCKAP1L,HLA-DRB1,HLX,IL4R,JAK3,LGALS9,SMAD7,MMP14,MUC1,SERPINE1,PIK3R1,PLXNB1,PRKCD,PTPN6,PTPRC,SDC4,SIPA1,SPI1,SPN,TGFB1,TNR,LAPTM5,FZD7,DLG5,SOCS6,LPXN,SH2B3,LILRB2,BTN2A2,MAD2L2,LILRB1,FGL2,LILRB4,GLMN,CD300A,VSIG4,CLASP2,GTPBP4,CORO1C,TNFRSF21,RGCC,YTHDF2,ADAM22,RCC2,PELI1,TRPV4,VSIR,TNFAIP…
4_Member	GO Biological Processes	GO:0050868	negative regulation of T cell activation	-13.0571	-11.0401	34/125	ANXA1,BCL6,RUNX1,CD86,CD74,CEBPB,FOXJ1,GLI3,NCKAP1L,HLA-DRB1,HLX,IL4R,JAK3,LGALS9,PTPN6,SDC4,SPN,LAPTM5,SOCS6,LILRB2,BTN2A2,LILRB1,FGL2,LILRB4,GLMN,CD300A,VSIG4,VSIR,TNFAIP8L2,ZC3H12A,PDCD1LG2,HAVCR2,IL4I1,LGALS9C
4_Member	GO Biological Processes	GO:2000514	regulation of CD4-positive, alpha-beta T cell activation	-12.4569	-10.4933	24/66	AGER,ANXA1,BCL6,RUNX1,CD86,NCKAP1L,HLA-DRA,HLA-DRB1,HLX,IL4R,IL12RB1,IL18,JAK3,LGALS9,TGFBR2,RIPK2,CD83,SASH3,VSIR,NFKBIZ,ZC3H12A,NFKBID,NLRP3,LGALS9C
4_Member	GO Biological Processes	GO:0042102	positive regulation of T cell proliferation	-12.456	-10.4933	30/103	AGER,AIF1,ANXA1,CD86,NCKAP1L,HLA-DMB,HLA-DPA1,HLA-DPB1,IGF1,IL1B,IL12RB1,IL18,JAK3,LGALS9,PTPRC,SYK,TGFBR2,VCAM1,RIPK2,EBI3,LILRB2,CORO1A,PYCARD,SASH3,RASAL3,PDCD1LG2,CARD11,HAVCR2,TMIGD2,CCDC88B
4_Member	GO Biological Processes	GO:0046638	positive regulation of alpha-beta T cell differentiation	-12.4312	-10.4711	21/50	ANXA1,RUNX1,CD86,GLI3,NCKAP1L,HLA-DRA,HLA-DRB1,HLX,IL4R,IL12RB1,IL18,LGALS9,SYK,TGFBR2,RIPK2,CD83,LILRB4,SASH3,NFKBIZ,NFKBID,NLRP3
4_Member	GO Biological Processes	GO:0046637	regulation of alpha-beta T cell differentiation	-12.2902	-10.3426	24/67	ANXA1,BCL6,RUNX1,CD86,GLI3,NCKAP1L,HLA-DRA,HLA-DRB1,HLX,IL4R,IL12RB1,IL18,JAK3,LGALS9,SYK,TGFBR2,RIPK2,CD83,LILRB4,SASH3,NFKBIZ,ZC3H12A,NFKBID,NLRP3
4_Member	GO Biological Processes	GO:0046635	positive regulation of alpha-beta T cell activation	-12.1271	-10.194	24/68	ANXA1,RUNX1,CD86,GLI3,NCKAP1L,HLA-DRA,HLA-DRB1,HLX,IL4R,IL12RB1,IL18,LGALS9,PTPRC,SYK,TGFBR2,RIPK2,CD83,EBI3,LILRB4,SASH3,NFKBIZ,RASAL3,NFKBID,NLRP3
4_Member	GO Biological Processes	GO:0022408	negative regulation of cell-cell adhesion	-12.1117	-10.2208	53/199	ANXA1,BCL6,BMP2,BMP4,RUNX1,CBLB,CD86,CD74,CDH1,CEBPB,FOXJ1,GLI3,NCKAP1L,HLA-DRB1,HLX,IL4R,JAK3,LGALS9,SMAD7,PRKCD,PTPN6,SDC4,SPI1,SPN,TGFB1,TNR,LAPTM5,DLG5,SOCS6,SH2B3,LILRB2,BTN2A2,MAD2L2,LILRB1,FGL2,LILRB4,GLMN,CD300A,VSIG4,GTPBP4,TNFRSF21,RGCC,YTHDF2,PELI1,TRPV4,VSIR,TNFAIP8L2,ZC3H12A,PDCD1LG2,HAVCR2,IL4I1,NRARP,LGALS9C
4_Member	GO Biological Processes	GO:0050672	negative regulation of lymphocyte proliferation	-11.5631	-9.66219	26/84	BTK,CD86,CEBPB,FOXJ1,HLA-DRB1,INPP5D,LGALS9,LYN,MNDA,PTPN6,SDC4,SPN,TYROBP,LST1,LILRB2,BTN2A2,LILRB1,LILRB4,GLMN,CD300A,VSIG4,VSIR,PDCD1LG2,HAVCR2,IL4I1,LGALS9C
4_Member	GO Biological Processes	GO:0070664	negative regulation of leukocyte proliferation	-11.492	-9.5933	27/91	BTK,CD86,CEBPB,FOXJ1,HLA-DRB1,INPP5D,LGALS9,LYN,MNDA,PTPN6,SDC4,SPN,TNFAIP3,TYROBP,LST1,LILRB2,BTN2A2,LILRB1,LILRB4,GLMN,CD300A,VSIG4,VSIR,PDCD1LG2,HAVCR2,IL4I1,LGALS9C
4_Member	GO Biological Processes	GO:0032945	negative regulation of mononuclear cell proliferation	-11.4305	-9.54268	26/85	BTK,CD86,CEBPB,FOXJ1,HLA-DRB1,INPP5D,LGALS9,LYN,MNDA,PTPN6,SDC4,SPN,TYROBP,LST1,LILRB2,BTN2A2,LILRB1,LILRB4,GLMN,CD300A,VSIG4,VSIR,PDCD1LG2,HAVCR2,IL4I1,LGALS9C
4_Member	GO Biological Processes	GO:0043370	regulation of CD4-positive, alpha-beta T cell differentiation	-11.3934	-9.50779	20/50	ANXA1,BCL6,RUNX1,CD86,NCKAP1L,HLA-DRA,HLA-DRB1,HLX,IL4R,IL12RB1,IL18,JAK3,LGALS9,RIPK2,CD83,SASH3,NFKBIZ,ZC3H12A,NFKBID,NLRP3
4_Member	GO Biological Processes	GO:1903038	negative regulation of leukocyte cell-cell adhesion	-11.1536	-9.2889	34/144	ANXA1,BCL6,RUNX1,CD86,CD74,CEBPB,FOXJ1,GLI3,NCKAP1L,HLA-DRB1,HLX,IL4R,JAK3,LGALS9,PTPN6,SDC4,SPN,LAPTM5,SOCS6,LILRB2,BTN2A2,LILRB1,FGL2,LILRB4,GLMN,CD300A,VSIG4,VSIR,TNFAIP8L2,ZC3H12A,PDCD1LG2,HAVCR2,IL4I1,LGALS9C
4_Member	GO Biological Processes	GO:0043372	positive regulation of CD4-positive, alpha-beta T cell differentiation	-11.0569	-9.19818	16/32	ANXA1,CD86,NCKAP1L,HLA-DRA,HLA-DRB1,HLX,IL4R,IL12RB1,IL18,LGALS9,RIPK2,CD83,SASH3,NFKBIZ,NFKBID,NLRP3
4_Member	GO Biological Processes	GO:2000516	positive regulation of CD4-positive, alpha-beta T cell activation	-10.722	-8.883	17/38	ANXA1,CD86,NCKAP1L,HLA-DRA,HLA-DRB1,HLX,IL4R,IL12RB1,IL18,LGALS9,TGFBR2,RIPK2,CD83,SASH3,NFKBIZ,NFKBID,NLRP3
4_Member	GO Biological Processes	GO:0045622	regulation of T-helper cell differentiation	-8.60666	-6.93345	15/38	ANXA1,BCL6,CD86,HLA-DRA,HLA-DRB1,HLX,IL4R,IL12RB1,IL18,JAK3,RIPK2,NFKBIZ,ZC3H12A,NFKBID,NLRP3
4_Member	GO Biological Processes	GO:0042130	negative regulation of T cell proliferation	-8.47943	-6.83285	24/68	BMP4,CBLB,CD86,CEBPB,FOXJ1,HLA-DRB1,LGALS9,PTPN6,SDC4,SPN,DLG5,LILRB2,BTN2A2,LILRB1,LILRB4,GLMN,VSIG4,TNFRSF21,PELI1,VSIR,PDCD1LG2,HAVCR2,IL4I1,LGALS9C
4_Member	GO Biological Processes	GO:0045624	positive regulation of T-helper cell differentiation	-6.62099	-5.14967	10/22	ANXA1,CD86,HLX,IL4R,IL12RB1,IL18,RIPK2,NFKBIZ,NFKBID,NLRP3
5_Summary	GO Biological Processes	GO:0034097	response to cytokine	-39.5031	-36.0089	158/799	AIF1,ANXA1,AXL,BCAT2,ZFP36L1,ZFP36L2,BST2,BTK,CASP1,CASP8,CD4,CD14,CD40,CD44,CD58,CD74,CDC42,CDKN2B,CEBPA,CEBPB,CHI3L1,CCR1,CCR5,CNTF,CSF1,CSF1R,CSF2RA,CSF2RB,CSF3R,CTH,CX3CR1,CYBA,CYP27B1,DDOST,EGR1,FCER1G,FOS,ACKR1,GBP1,GBP2,GBP3,GHR,GSN,HAS2,HCK,HCLS1,HK2,HLA-DPA1,ICAM1,IRF8,IFI16,IL1B,IL1R1,IL4R,IL6R,CXCR2,IL10RA,IL12RB1,IL13RA1,IL15RA,IL18,IRAK2,IRF3,IRF5,JAK1,JAK3,LGALS9,LOX,CIITA,MNDA,MRC1…
5_Member	GO Biological Processes	GO:0034097	response to cytokine	-39.5031	-36.0089	158/799	AIF1,ANXA1,AXL,BCAT2,ZFP36L1,ZFP36L2,BST2,BTK,CASP1,CASP8,CD4,CD14,CD40,CD44,CD58,CD74,CDC42,CDKN2B,CEBPA,CEBPB,CHI3L1,CCR1,CCR5,CNTF,CSF1,CSF1R,CSF2RA,CSF2RB,CSF3R,CTH,CX3CR1,CYBA,CYP27B1,DDOST,EGR1,FCER1G,FOS,ACKR1,GBP1,GBP2,GBP3,GHR,GSN,HAS2,HCK,HCLS1,HK2,HLA-DPA1,ICAM1,IRF8,IFI16,IL1B,IL1R1,IL4R,IL6R,CXCR2,IL10RA,IL12RB1,IL13RA1,IL15RA,IL18,IRAK2,IRF3,IRF5,JAK1,JAK3,LGALS9,LOX,CIITA,MNDA,MRC1…
5_Member	GO Biological Processes	GO:0071345	cellular response to cytokine stimulus	-31.737	-28.623	134/703	AIF1,AXL,BCAT2,ZFP36L1,ZFP36L2,BTK,CASP1,CD4,CD40,CD44,CD58,CD74,CDC42,CEBPA,CEBPB,CHI3L1,CCR1,CCR5,CNTF,CSF1,CSF1R,CSF2RA,CSF2RB,CSF3R,CTH,CX3CR1,CYBA,EGR1,FCER1G,ACKR1,GBP1,GBP2,GBP3,GHR,GSN,HAS2,HCK,HCLS1,HK2,HLA-DPA1,ICAM1,IRF8,IFI16,IL1B,IL1R1,IL4R,IL6R,CXCR2,IL10RA,IL12RB1,IL13RA1,IL15RA,IL18,IRAK2,IRF3,IRF5,JAK1,JAK3,LGALS9,LOX,MNDA,MRC1,MYBL2,NFIL3,YBX1,OAS1,PAX6,PDGFB,PTPN6,RFX2,RPS16,CC…
5_Member	GO Biological Processes	GO:0019221	cytokine-mediated signaling pathway	-16.0525	-13.8968	67/352	CD4,CD44,CD74,CEBPA,CCR1,CCR5,CNTF,CSF1,CSF1R,CSF2RA,CSF2RB,CSF3R,CX3CR1,EGR1,FCER1G,ACKR1,GHR,HCK,IL1B,IL1R1,IL4R,IL6R,CXCR2,IL10RA,IL12RB1,IL13RA1,IL15RA,IL18,IRAK2,IRF3,IRF5,JAK1,JAK3,OAS1,PDGFB,PTPN6,CCL2,CCL3,CCL4,SP100,SPI1,STAT5A,SYK,TNFRSF1A,TNFRSF1B,IFITM1,OASL,TNFRSF25,TNFRSF11A,CCRL2,NMI,NUMBL,SH2B3,EBI3,LILRB2,YAP1,LILRB1,LILRB4,LILRA2,CLCF1,PYCARD,TREM2,IL17RD,RBM15,CARD14,CD300LF,IF…
6_Summary	GO Biological Processes	GO:0045321	leukocyte activation	-37.9064	-34.6164	121/515	AGER,AIF1,ANXA1,RHOH,AXL,BCL3,BCL6,ZFP36L1,ZFP36L2,BST2,BTK,C1QA,C5AR1,CASP8,RUNX2,CD4,CD86,CD40,CD44,CD74,CEBPG,CSF1,CTPS1,CX3CR1,DDOST,DOCK2,GPR183,EGR1,ELF4,ERCC1,F2RL1,FCER1G,FCGR3A,MTOR,GJA1,GLI3,HHEX,ICAM1,IRF8,IL6R,CXCR2,IL18,ITGAL,ITGAM,ITGB2,JAK3,JUN,LCP1,LCP2,LTBR,CD180,LYL1,LYN,MFNG,MICB,MSN,NFIL3,NOTCH2,PRDX1,PIK3CD,PIK3CG,PLCG2,PRKCD,PTGER4,PTPRC,RELB,RPL22,CCL3,SELPLG,SLC11A1,SPI1,S…
6_Member	GO Biological Processes	GO:0045321	leukocyte activation	-37.9064	-34.6164	121/515	AGER,AIF1,ANXA1,RHOH,AXL,BCL3,BCL6,ZFP36L1,ZFP36L2,BST2,BTK,C1QA,C5AR1,CASP8,RUNX2,CD4,CD86,CD40,CD44,CD74,CEBPG,CSF1,CTPS1,CX3CR1,DDOST,DOCK2,GPR183,EGR1,ELF4,ERCC1,F2RL1,FCER1G,FCGR3A,MTOR,GJA1,GLI3,HHEX,ICAM1,IRF8,IL6R,CXCR2,IL18,ITGAL,ITGAM,ITGB2,JAK3,JUN,LCP1,LCP2,LTBR,CD180,LYL1,LYN,MFNG,MICB,MSN,NFIL3,NOTCH2,PRDX1,PIK3CD,PIK3CG,PLCG2,PRKCD,PTGER4,PTPRC,RELB,RPL22,CCL3,SELPLG,SLC11A1,SPI1,S…
6_Member	GO Biological Processes	GO:0001775	cell activation	-37.7972	-34.5583	136/636	ADRA2A,AGER,AIF1,ANXA1,RHOH,AXL,BCL3,BCL6,ZFP36L1,ZFP36L2,BST2,BTK,C1QA,C5AR1,CASP8,RUNX2,CD4,CD86,CD40,CD44,CD74,CEBPG,CLIC1,CNTF,CSF1,CTPS1,CX3CR1,DDOST,DOCK2,GPR183,EGR1,ELF4,ERCC1,F2RL1,FCER1G,FCGR3A,FLNA,MTOR,GJA1,GLI3,HHEX,ICAM1,IRF8,IGF1,IL1B,IL6R,CXCR2,IL18,ITGAL,ITGAM,ITGB2,ITGB3,JAK3,JUN,LCP1,LCP2,LTBR,CD180,LYL1,LYN,MFNG,MICB,MSN,NFIL3,NOTCH2,PRDX1,PIK3CD,PIK3CG,PLCG2,PLEK,PLSCR1,PRKCD…
6_Member	GO Biological Processes	GO:0002520	immune system development	-31.3082	-28.2612	131/683	ACTN1,ANXA1,ANXA2,RHOH,AXL,BCL3,BCL6,ZFP36L1,ZFP36L2,BTK,CASP8,CASP9,RUNX2,RUNX1,CD4,CD74,CDC42,CDKN2B,CEBPA,CEBPD,CEBPG,CNN2,CSF1,CSF1R,DOCK2,GPR183,EGR1,ERCC1,EVI2B,F2RL1,FCER1G,FOXJ1,FLT3LG,MTOR,GLI3,HCLS1,NCKAP1L,HHEX,HLA-DRB1,IRF8,IFI16,IL6R,JAK3,JUN,JUNB,KCNQ1,LGALS9,LTBR,LYL1,LYN,MFNG,NFIL3,NOTCH2,PIK3CD,PLCG2,PLEK,PTGER4,PTPN6,PTPRC,RELB,REST,RET,RPL22,RPS19,RRAS,SELPLG,SIX1,SOD2,SPI1,SPN…
6_Member	GO Biological Processes	GO:0048534	hematopoietic or lymphoid organ development	-31.0212	-27.828	159/643	ACTN1,ADD2,ANXA1,ANXA2,RHOH,AXL,BCL3,BCL6,BCR,BMP4,ZFP36L1,ZFP36L2,BTK,CASP8,CASP9,RUNX2,RUNX1,CD4,CD74,CDC42,CDKN2B,CEBPA,CEBPD,CEBPG,CNN2,CSF1,CSF1R,DOCK2,GPR183,EEF2,EGR1,ERCC1,EVI2B,F2RL1,FCER1G,FLT3LG,MTOR,GATA2,GLI3,HCLS1,NCKAP1L,HHEX,HLA-DRB1,IRF8,IFI16,RBPJ,IL6R,JAK3,JARID2,JUN,JUNB,KCNQ1,LTBR,LYL1,LYN,MFNG,KMT2A,NFIL3,NOTCH2,PDGFRA,PIK3CD,PLCG2,PLEK,PRKX,PTGER4,PTPN6,PTPRC,RELB,REST,RET,…
6_Member	GO Biological Processes	GO:0030097	hemopoiesis	-30.3448	-27.2309	150/594	ACTN1,ADD2,ANXA1,ANXA2,RHOH,AXL,BCL3,BCL6,BCR,BMP4,ZFP36L1,ZFP36L2,BTK,CASP8,CASP9,RUNX2,RUNX1,CD4,CD74,CDC42,CDKN2B,CEBPA,CEBPD,CEBPG,CNN2,CSF1,CSF1R,DOCK2,GPR183,EEF2,EGR1,ERCC1,EVI2B,F2RL1,FCER1G,FLT3LG,MTOR,GATA2,GLI3,HCLS1,NCKAP1L,HHEX,HLA-DRB1,IRF8,IFI16,RBPJ,IL6R,JAK3,JUN,JUNB,KCNQ1,LTBR,LYL1,LYN,MFNG,KMT2A,NFIL3,NOTCH2,PDGFRA,PIK3CD,PLCG2,PLEK,PRKX,PTGER4,PTPN6,PTPRC,RELB,REST,RPL22,RPS6,…
6_Member	GO Biological Processes	GO:0002252	immune effector process	-25.1656	-22.5746	91/428	BCL3,BTK,C1QA,C1QB,C1QC,C1R,C2,C3,C4A,CD40,CD74,CEBPG,CTSC,CSF2RB,CTSH,CX3CR1,CFD,DOCK2,GPR183,ERCC1,F2RL1,FCER1G,FCGR1A,FCGR3A,MTOR,HCK,HLA-DMA,HLA-DMB,HLA-DOA,HLA-DPA1,HLA-DPB1,HLA-DQA1,HLA-DQB1,HLA-DRA,HLA-DRB1,HLA-DRB5,ICAM1,IRF8,CFI,IL4R,IL6R,IL18,INPP5D,ITGAL,LCP1,CD180,LYN,MFNG,NOTCH2,PRDX1,SERPINB9,PIK3CD,PIK3CG,PLCG2,PRKCD,PTGER4,PTPN6,RELB,CCL3,SLC11A1,SPI1,SPN,STXBP2,STXBP3,SYK,TLR4,TY…
6_Member	GO Biological Processes	GO:0046649	lymphocyte activation	-24.8924	-22.3327	88/407	ANXA1,RHOH,AXL,BCL3,BCL6,ZFP36L1,ZFP36L2,BST2,BTK,CASP8,RUNX2,CD4,CD86,CD40,CD44,CD74,CEBPG,CTPS1,DDOST,DOCK2,GPR183,EGR1,ELF4,ERCC1,F2RL1,FCER1G,FCGR3A,MTOR,GJA1,GLI3,HHEX,ICAM1,IRF8,IL6R,IL18,ITGAL,JAK3,LCP1,CD180,LYL1,MFNG,MICB,MSN,NFIL3,NOTCH2,PRDX1,PIK3CD,PIK3CG,PLCG2,PRKCD,PTGER4,PTPRC,RELB,RPL22,SLC11A1,SPI1,SPN,SYK,TCF7,TLR4,VAV1,VCAM1,WAS,LAT2,FZD7,FZD9,RIPK2,CD84,SKAP2,EBI3,TCIRG1,IKZF1…
6_Member	GO Biological Processes	GO:0002521	leukocyte differentiation	-22.5848	-20.0818	78/355	ANXA1,ANXA2,RHOH,AXL,BCL3,BCL6,ZFP36L1,ZFP36L2,BTK,CASP8,RUNX2,RUNX1,CD4,CD74,CDC42,CEBPA,CEBPG,CSF1,CSF1R,DOCK2,GPR183,EGR1,F2RL1,FCER1G,MTOR,GLI3,HHEX,HLA-DRB1,IRF8,IFI16,IL6R,JAK3,JUN,JUNB,LTBR,LYL1,LYN,MFNG,NFIL3,NOTCH2,PIK3CD,PLCG2,PTGER4,PTPRC,RELB,RPL22,RRAS,SPI1,SPN,SYK,TAL1,TCF7,TGFBR2,TLR2,TRPM2,TYROBP,VAV1,VCAM1,FZD7,FZD9,TNFRSF11A,TCIRG1,IKZF1,MERTK,UBD,LILRB1,KDELR1,RIPK3,CLCF1,TREM2…
6_Member	GO Biological Processes	GO:0002263	cell activation involved in immune response	-16.791	-14.5756	47/182	BCL3,BTK,CD74,CX3CR1,DOCK2,GPR183,ERCC1,F2RL1,FCER1G,MTOR,ICAM1,IRF8,IL6R,ITGAL,LCP1,CD180,LYN,MFNG,NOTCH2,PIK3CD,PIK3CG,PLCG2,PTGER4,RELB,CCL3,SLC11A1,SPI1,SPN,STXBP2,STXBP3,SYK,TLR4,TYROBP,LAT2,NR4A3,NMI,LILRB1,FGL2,LILRA2,CORO1A,PYCARD,TREM2,APBB1IP,TCIM,CLEC7A,HAVCR2,MILR1
6_Member	GO Biological Processes	GO:1903131	mononuclear cell differentiation	-16.672	-14.4701	61/292	ANXA1,RHOH,AXL,BCL3,BCL6,ZFP36L1,ZFP36L2,BTK,RUNX2,CD4,CD74,CEBPG,CSF1R,DOCK2,GPR183,EGR1,F2RL1,FCER1G,MTOR,GLI3,HHEX,IRF8,IFI16,IL6R,JAK3,JUN,LTBR,LYL1,LYN,MFNG,NFIL3,NOTCH2,PIK3CD,PLCG2,PTGER4,PTPRC,RELB,RPL22,SPI1,SPN,SYK,TCF7,TGFBR2,TRPM2,VAV1,VCAM1,FZD7,FZD9,TCIRG1,IKZF1,MERTK,UBD,LILRB1,KDELR1,RIPK3,CLCF1,TREM2,BATF3,CARD11,CMTM7,NFAM1
6_Member	GO Biological Processes	GO:0002366	leukocyte activation involved in immune response	-16.462	-14.2817	46/178	BCL3,BTK,CD74,CX3CR1,DOCK2,GPR183,ERCC1,F2RL1,FCER1G,MTOR,ICAM1,IRF8,IL6R,ITGAL,LCP1,CD180,LYN,MFNG,NOTCH2,PIK3CD,PIK3CG,PLCG2,PTGER4,RELB,CCL3,SLC11A1,SPI1,SPN,STXBP2,STXBP3,SYK,TLR4,TYROBP,LAT2,NR4A3,NMI,LILRB1,FGL2,LILRA2,CORO1A,PYCARD,TREM2,APBB1IP,CLEC7A,HAVCR2,MILR1
6_Member	GO Biological Processes	GO:0042110	T cell activation	-15.7379	-13.6092	55/255	ANXA1,RHOH,BCL3,ZFP36L1,ZFP36L2,CASP8,RUNX2,CD4,CD44,CD74,CTPS1,DDOST,DOCK2,GPR183,EGR1,ELF4,F2RL1,FCER1G,MTOR,GJA1,GLI3,ICAM1,IL6R,ITGAL,LCP1,MICB,MSN,PIK3CD,PIK3CG,PTGER4,PTPRC,RELB,RPL22,SLC11A1,SPI1,SPN,SYK,TCF7,VAV1,WAS,FZD7,RIPK2,CD84,EBI3,TCIRG1,LILRB1,FGL2,KDELR1,RIPK3,CLEC4A,APBB1IP,WDFY4,CLEC7A,DOCK8,CARD11
6_Member	GO Biological Processes	GO:0030098	lymphocyte differentiation	-12.1508	-10.2129	49/254	ANXA1,RHOH,AXL,BCL3,BCL6,ZFP36L1,ZFP36L2,BTK,RUNX2,CD4,CD74,CEBPG,DOCK2,GPR183,EGR1,FCER1G,MTOR,GLI3,HHEX,IRF8,IL6R,JAK3,LYL1,MFNG,NFIL3,NOTCH2,PIK3CD,PLCG2,PTGER4,PTPRC,RELB,RPL22,SPI1,SPN,SYK,TCF7,VAV1,VCAM1,FZD7,FZD9,TCIRG1,IKZF1,MERTK,KDELR1,RIPK3,CLCF1,CARD11,CMTM7,NFAM1
6_Member	GO Biological Processes	GO:0030217	T cell differentiation	-8.09295	-6.47847	30/150	ANXA1,RHOH,BCL3,ZFP36L1,ZFP36L2,RUNX2,CD4,CD74,DOCK2,GPR183,EGR1,FCER1G,MTOR,GLI3,IL6R,PIK3CD,PTGER4,PTPRC,RELB,RPL22,SPI1,SPN,SYK,TCF7,VAV1,FZD7,TCIRG1,KDELR1,RIPK3,CARD11
6_Member	GO Biological Processes	GO:0002285	lymphocyte activation involved in immune response	-7.62192	-6.03732	26/123	BCL3,CD74,GPR183,ERCC1,F2RL1,FCER1G,MTOR,ICAM1,IRF8,IL6R,ITGAL,LCP1,CD180,MFNG,NOTCH2,PLCG2,PTGER4,RELB,SLC11A1,SPI1,SPN,TLR4,LILRB1,FGL2,CORO1A,APBB1IP
6_Member	GO Biological Processes	GO:0002286	T cell activation involved in immune response	-5.91559	-4.52932	17/72	BCL3,CD74,GPR183,F2RL1,FCER1G,MTOR,ICAM1,IL6R,ITGAL,LCP1,PTGER4,RELB,SLC11A1,SPN,LILRB1,FGL2,APBB1IP
7_Summary	GO Biological Processes	GO:0045087	innate immune response	-34.722	-31.5289	146/764	AIF1,ANXA1,AXL,BST2,BTK,C1QA,C1QB,C1QC,C1R,C2,C3,C4A,CASP1,CASP4,CD14,CD40,CD58,CD74,CDC42,CEBPG,CSF1,CSF1R,CX3CR1,CYBA,CYBB,CYP27B1,CFD,ELF4,F2RL1,FCER1G,FCGR1A,FCGR3A,FES,IFI6,GBP1,GBP2,GBP3,GSN,HCK,HLA-DPA1,IRF8,CFI,IFI16,IL12RB1,IL18,IRF3,IRF5,ITGAM,JAK1,JAK3,LGALS9,CD180,LYN,CIITA,MRC1,CITED1,MX2,NAIP,NCF2,OAS1,PRDX1,PIK3CD,PIK3CG,PLCG2,PTPN6,RELB,RNASE6,S100A9,CCL2,CCL3,CCL4,SLA,SLC11A1,SLC…
7_Member	GO Biological Processes	GO:0045087	innate immune response	-34.722	-31.5289	146/764	AIF1,ANXA1,AXL,BST2,BTK,C1QA,C1QB,C1QC,C1R,C2,C3,C4A,CASP1,CASP4,CD14,CD40,CD58,CD74,CDC42,CEBPG,CSF1,CSF1R,CX3CR1,CYBA,CYBB,CYP27B1,CFD,ELF4,F2RL1,FCER1G,FCGR1A,FCGR3A,FES,IFI6,GBP1,GBP2,GBP3,GSN,HCK,HLA-DPA1,IRF8,CFI,IFI16,IL12RB1,IL18,IRF3,IRF5,ITGAM,JAK1,JAK3,LGALS9,CD180,LYN,CIITA,MRC1,CITED1,MX2,NAIP,NCF2,OAS1,PRDX1,PIK3CD,PIK3CG,PLCG2,PTPN6,RELB,RNASE6,S100A9,CCL2,CCL3,CCL4,SLA,SLC11A1,SLC…
7_Member	GO Biological Processes	GO:0034341	response to interferon-gamma	-17.262	-15.0231	39/124	AIF1,BST2,CASP1,CD40,CD58,CD74,CDC42,CYP27B1,GBP1,GBP2,GBP3,GSN,HCK,HLA-DPA1,IRF8,IL12RB1,JAK1,LGALS9,CIITA,MRC1,CITED1,CCL2,CCL3,CCL4,SLC11A1,SP100,STXBP3,TLR2,TLR3,TLR4,VIM,WAS,WNT5A,IFITM1,NMI,VAMP3,UBD,RPL13A,GBP5
7_Member	GO Biological Processes	GO:0071346	cellular response to interferon-gamma	-12.5794	-10.5985	30/102	AIF1,CASP1,CD58,CDC42,GBP1,GBP2,GBP3,GSN,HCK,HLA-DPA1,IRF8,IL12RB1,JAK1,LGALS9,MRC1,CCL2,CCL3,CCL4,SP100,STXBP3,TLR2,TLR3,TLR4,VIM,WAS,WNT5A,NMI,VAMP3,RPL13A,GBP5
8_Summary	Oncogenic Signatures	M2816	RPS14 DN.V1 UP	-34.3353	-31.1836	69/191	ADRA2A,AIF1,BCL6,BST1,C3AR1,CAPG,CASP1,CD14,CD69,CTSH,CTSS,GPR183,EGR3,EMP1,EVI2B,F13A1,FBN2,GJA1,HCK,HLA-DMA,HLA-DMB,HLA-DQB1,IFI16,IL1B,ITGAL,ITGAM,ITGAX,ITGB2,LY75,MAF,MNDA,MYO1F,MX2,NCF2,PLAU,PMP2,PTGER4,CCL2,SDC4,SPINT1,SPP1,TYROBP,LST1,PLA2G7,NR4A3,LPXN,LY86,ARHGAP25,CLEC2B,IGSF6,ST3GAL6,CYSLTR1,CD300A,TFEC,LY96,PYCARD,PILRA,ADA2,TM6SF1,SASH3,RBM47,CROT,SPTLC3,NYNRIN,MS4A6A,CLEC7A,CDCP1,ATP…
8_Member	Oncogenic Signatures	M2816	RPS14 DN.V1 UP	-34.3353	-31.1836	69/191	ADRA2A,AIF1,BCL6,BST1,C3AR1,CAPG,CASP1,CD14,CD69,CTSH,CTSS,GPR183,EGR3,EMP1,EVI2B,F13A1,FBN2,GJA1,HCK,HLA-DMA,HLA-DMB,HLA-DQB1,IFI16,IL1B,ITGAL,ITGAM,ITGAX,ITGB2,LY75,MAF,MNDA,MYO1F,MX2,NCF2,PLAU,PMP2,PTGER4,CCL2,SDC4,SPINT1,SPP1,TYROBP,LST1,PLA2G7,NR4A3,LPXN,LY86,ARHGAP25,CLEC2B,IGSF6,ST3GAL6,CYSLTR1,CD300A,TFEC,LY96,PYCARD,PILRA,ADA2,TM6SF1,SASH3,RBM47,CROT,SPTLC3,NYNRIN,MS4A6A,CLEC7A,CDCP1,ATP…
9_Summary	GO Biological Processes	GO:0002697	regulation of immune effector process	-27.5172	-24.8556	85/353	A2M,AGER,AHR,ANXA1,BCL6,BST2,BTK,C3,CD86,CD40,CD74,CX3CR1,F2RL1,FES,FOXJ1,NCKAP1L,HLA-DMB,HLA-DRA,HLA-DRB1,HLX,HMOX1,ICAM1,IL1B,IL1R1,IL4R,IL12RB1,IL18,ITGAM,ITGB2,JAK3,LGALS9,LYN,SERPINB9,PLCG2,PTAFR,PTPN6,PTPRC,RAC2,RPS19,SPI1,STXBP2,SYK,TGFB1,TGFB2,TLR3,TLR4,TNFRSF1B,TYROBP,VAV1,WAS,WNT5A,LAPTM5,NR4A3,VAMP8,RIPK2,CD84,BCL10,TRIL,MAD2L2,LILRB1,ARID5A,FGL2,LILRB4,RIPK3,DUSP10,CD300A,VSIG4,CLCF1,…
9_Member	GO Biological Processes	GO:0002697	regulation of immune effector process	-27.5172	-24.8556	85/353	A2M,AGER,AHR,ANXA1,BCL6,BST2,BTK,C3,CD86,CD40,CD74,CX3CR1,F2RL1,FES,FOXJ1,NCKAP1L,HLA-DMB,HLA-DRA,HLA-DRB1,HLX,HMOX1,ICAM1,IL1B,IL1R1,IL4R,IL12RB1,IL18,ITGAM,ITGB2,JAK3,LGALS9,LYN,SERPINB9,PLCG2,PTAFR,PTPN6,PTPRC,RAC2,RPS19,SPI1,STXBP2,SYK,TGFB1,TGFB2,TLR3,TLR4,TNFRSF1B,TYROBP,VAV1,WAS,WNT5A,LAPTM5,NR4A3,VAMP8,RIPK2,CD84,BCL10,TRIL,MAD2L2,LILRB1,ARID5A,FGL2,LILRB4,RIPK3,DUSP10,CD300A,VSIG4,CLCF1,…
9_Member	GO Biological Processes	GO:0002703	regulation of leukocyte mediated immunity	-23.1177	-20.5967	63/236	AGER,AHR,BCL6,BST2,BTK,C3,CD40,CX3CR1,F2RL1,FES,FOXJ1,NCKAP1L,HLA-DRA,HLA-DRB1,HMOX1,ICAM1,IL1B,IL1R1,IL4R,IL12RB1,IL18,ITGAM,ITGB2,JAK3,LGALS9,LYN,SERPINB9,PLCG2,PTAFR,PTPN6,PTPRC,RAC2,SPI1,STXBP2,SYK,TGFB1,TLR3,TLR4,TNFRSF1B,TYROBP,VAV1,WAS,VAMP8,CD84,MAD2L2,LILRB1,ARID5A,LILRB4,RIPK3,CD300A,CLCF1,ADGRE2,TREM2,SASH3,NOD2,CLEC7A,PRAM1,KMT5C,HAVCR2,NLRP3,PIK3R6,IL4I1,SCIMP
9_Member	GO Biological Processes	GO:0002699	positive regulation of immune effector process	-18.3149	-16.0248	58/248	ANXA1,BTK,C3,CD86,CD40,CD74,F2RL1,FES,HLA-DMB,HLA-DRA,HLA-DRB1,HLX,HMOX1,IL1B,IL1R1,IL4R,IL12RB1,IL18,ITGAM,ITGB2,LGALS9,LYN,PLCG2,PTAFR,PTPN6,PTPRC,RAC2,RPS19,SPI1,STXBP2,SYK,TGFB1,TLR4,TYROBP,VAV1,WNT5A,LAPTM5,NR4A3,VAMP8,RIPK2,CD84,BCL10,MAD2L2,LILRB1,ARID5A,CD300A,CLCF1,ADGRE2,TLR9,TREM2,SASH3,NOD2,NFKBIZ,CLEC7A,KMT5C,NFKBID,NLRP3,SCIMP
9_Member	GO Biological Processes	GO:0002819	regulation of adaptive immune response	-17.6567	-15.3981	49/188	AGER,AHR,ANXA1,BCL6,BTK,C3,CD4,CD40,FOXJ1,NCKAP1L,HLA-DRA,HLA-DRB1,HLX,IL1B,IL1R1,IL4R,IL12RB1,IL18,JAK3,PLA2G4A,PTPN6,PTPRC,SLC11A1,TGFB1,TNFAIP3,TNFRSF1B,WAS,RIPK2,MAD2L2,LILRB1,ARID5A,LILRB4,RIPK3,DUSP10,CLCF1,PYCARD,TREM2,SASH3,SAMSN1,NOD2,CARD9,NFKBIZ,CLEC7A,ZC3H12A,KMT5C,NFKBID,HAVCR2,NLRP3,IL4I1
9_Member	GO Biological Processes	GO:0002822	regulation of adaptive immune response based on somatic recombination of immune receptors built from immunoglobulin superfamily domains	-16.9888	-14.7641	46/173	AGER,AHR,ANXA1,BCL6,BTK,C3,CD4,CD40,FOXJ1,NCKAP1L,HLA-DRA,HLA-DRB1,HLX,IL1B,IL1R1,IL4R,IL12RB1,IL18,JAK3,PLA2G4A,PTPN6,PTPRC,SLC11A1,TGFB1,TNFAIP3,TNFRSF1B,WAS,RIPK2,MAD2L2,LILRB1,ARID5A,LILRB4,RIPK3,CLCF1,TREM2,SASH3,NOD2,CARD9,NFKBIZ,CLEC7A,ZC3H12A,KMT5C,NFKBID,HAVCR2,NLRP3,IL4I1
9_Member	GO Biological Processes	GO:0002718	regulation of cytokine production involved in immune response	-12.2586	-10.3134	29/98	BCL6,BST2,BTK,CD74,F2RL1,HMOX1,IL1B,IL1R1,IL18,JAK3,PLCG2,TGFB1,TGFB2,TLR3,TLR4,TNFRSF1B,WNT5A,LAPTM5,NR4A3,BCL10,TRIL,LILRB1,ARID5A,LILRB4,SASH3,NOD2,CLEC7A,NLRP3,SCIMP
9_Member	GO Biological Processes	GO:0002700	regulation of production of molecular mediator of immune response	-11.1868	-9.31998	37/167	BCL6,BST2,BTK,CD86,CD40,CD74,F2RL1,HMOX1,IL1B,IL1R1,IL4R,IL18,JAK3,PLCG2,PTPRC,TGFB1,TGFB2,TLR3,TLR4,TNFRSF1B,WNT5A,LAPTM5,NR4A3,BCL10,TRIL,MAD2L2,LILRB1,ARID5A,LILRB4,CLCF1,TLR9,SASH3,NOD2,CLEC7A,KMT5C,NLRP3,SCIMP
9_Member	GO Biological Processes	GO:0002706	regulation of lymphocyte mediated immunity	-9.93012	-8.13145	36/175	AGER,AHR,BCL6,BTK,C3,CD40,FOXJ1,NCKAP1L,HLA-DRA,HLA-DRB1,IL1B,IL1R1,IL12RB1,IL18,LGALS9,SERPINB9,PTPN6,PTPRC,TGFB1,TNFRSF1B,VAV1,WAS,MAD2L2,LILRB1,ARID5A,LILRB4,RIPK3,CLCF1,TREM2,SASH3,NOD2,KMT5C,HAVCR2,NLRP3,PIK3R6,IL4I1
9_Member	GO Biological Processes	GO:0002821	positive regulation of adaptive immune response	-9.6425	-7.87425	28/115	BTK,C3,CD4,CD40,HLA-DRA,HLA-DRB1,IL1B,IL1R1,IL12RB1,IL18,PLA2G4A,PTPRC,SLC11A1,TGFB1,RIPK2,MAD2L2,ARID5A,CLCF1,PYCARD,TREM2,SASH3,NOD2,CARD9,NFKBIZ,CLEC7A,KMT5C,NFKBID,NLRP3
9_Member	GO Biological Processes	GO:0002824	positive regulation of adaptive immune response based on somatic recombination of immune receptors built from immunoglobulin superfamily domains	-9.40813	-7.65434	27/110	BTK,C3,CD4,CD40,HLA-DRA,HLA-DRB1,IL1B,IL1R1,IL12RB1,IL18,PLA2G4A,PTPRC,SLC11A1,TGFB1,RIPK2,MAD2L2,ARID5A,CLCF1,TREM2,SASH3,NOD2,CARD9,NFKBIZ,CLEC7A,KMT5C,NFKBID,NLRP3
9_Member	GO Biological Processes	GO:0002702	positive regulation of production of molecular mediator of immune response	-8.51018	-6.84726	27/120	CD86,CD40,CD74,F2RL1,IL1B,IL1R1,IL4R,IL18,PLCG2,PTPRC,TGFB1,TLR4,WNT5A,LAPTM5,NR4A3,BCL10,MAD2L2,LILRB1,ARID5A,CLCF1,TLR9,SASH3,NOD2,CLEC7A,KMT5C,NLRP3,SCIMP
9_Member	GO Biological Processes	GO:0002705	positive regulation of leukocyte mediated immunity	-8.35943	-6.71074	29/138	BTK,C3,CD40,F2RL1,HLA-DRA,HLA-DRB1,IL1B,IL1R1,IL12RB1,IL18,ITGAM,ITGB2,PLCG2,PTAFR,PTPRC,SPI1,TGFB1,TYROBP,VAV1,MAD2L2,ARID5A,CLCF1,TREM2,SASH3,NOD2,CLEC7A,KMT5C,NLRP3,SCIMP
9_Member	GO Biological Processes	GO:0030888	regulation of B cell proliferation	-8.29266	-6.65463	19/64	AHR,BCL6,BST1,BTK,CD40,CD74,GPR183,NCKAP1L,INPP5D,LYN,MNDA,PTPRC,TLR4,TYROBP,CD300A,CLCF1,TLR9,SASH3,CARD11
9_Member	GO Biological Processes	GO:0050864	regulation of B cell activation	-8.27035	-6.63593	36/200	AHR,BCL6,ZFP36L1,ZFP36L2,BST1,BTK,CD40,CD74,GPR183,FOXJ1,NCKAP1L,INPP5D,LYN,MMP14,MNDA,PTPN6,PTPRC,SYK,TGFB1,TLR4,TNFAIP3,TYROBP,LAPTM5,THEMIS2,MAD2L2,CD300A,CLCF1,TLR9,SASH3,SAMSN1,NOD2,CARD11,KMT5C,NFAM1,IL4I1,TBC1D10C
9_Member	GO Biological Processes	GO:0002720	positive regulation of cytokine production involved in immune response	-7.03613	-5.5197	18/68	CD74,F2RL1,IL1B,IL1R1,IL18,PLCG2,TLR4,WNT5A,LAPTM5,NR4A3,BCL10,LILRB1,ARID5A,SASH3,NOD2,CLEC7A,NLRP3,SCIMP
9_Member	GO Biological Processes	GO:0002709	regulation of T cell mediated immunity	-6.55508	-5.08787	20/88	AGER,AHR,NCKAP1L,HLA-DRA,HLA-DRB1,IL1B,IL1R1,IL12RB1,IL18,PTPRC,TNFRSF1B,WAS,LILRB1,ARID5A,LILRB4,RIPK3,SASH3,NOD2,NLRP3,IL4I1
9_Member	GO Biological Processes	GO:0030890	positive regulation of B cell proliferation	-5.27141	-3.97536	12/42	BCL6,BST1,CD40,CD74,GPR183,NCKAP1L,PTPRC,TLR4,CLCF1,TLR9,SASH3,CARD11
9_Member	GO Biological Processes	GO:0002708	positive regulation of lymphocyte mediated immunity	-4.55387	-3.35374	20/117	BTK,C3,CD40,HLA-DRA,HLA-DRB1,IL1B,IL1R1,IL12RB1,IL18,PTPRC,TGFB1,VAV1,MAD2L2,ARID5A,CLCF1,TREM2,SASH3,NOD2,KMT5C,NLRP3
9_Member	GO Biological Processes	GO:0002712	regulation of B cell mediated immunity	-4.08963	-2.95909	13/62	BCL6,BTK,C3,CD40,FOXJ1,PTPN6,PTPRC,TGFB1,MAD2L2,CLCF1,TREM2,NOD2,KMT5C
9_Member	GO Biological Processes	GO:0002889	regulation of immunoglobulin mediated immune response	-4.08963	-2.95909	13/62	BCL6,BTK,C3,CD40,FOXJ1,PTPN6,PTPRC,TGFB1,MAD2L2,CLCF1,TREM2,NOD2,KMT5C
9_Member	GO Biological Processes	GO:0002714	positive regulation of B cell mediated immunity	-3.84757	-2.75961	10/41	BTK,C3,CD40,PTPRC,TGFB1,MAD2L2,CLCF1,TREM2,NOD2,KMT5C
9_Member	GO Biological Processes	GO:0002891	positive regulation of immunoglobulin mediated immune response	-3.84757	-2.75961	10/41	BTK,C3,CD40,PTPRC,TGFB1,MAD2L2,CLCF1,TREM2,NOD2,KMT5C
9_Member	GO Biological Processes	GO:0002639	positive regulation of immunoglobulin production	-3.03363	-2.11002	10/51	CD86,CD40,IL4R,PTPRC,TGFB1,MAD2L2,CLCF1,TLR9,SASH3,KMT5C
9_Member	GO Biological Processes	GO:0050871	positive regulation of B cell activation	-2.98783	-2.07528	20/152	BCL6,BST1,BTK,CD40,CD74,GPR183,NCKAP1L,INPP5D,MMP14,PTPRC,SYK,TGFB1,TLR4,MAD2L2,CLCF1,TLR9,SASH3,NOD2,CARD11,KMT5C
9_Member	GO Biological Processes	GO:0002920	regulation of humoral immune response	-2.84642	-1.96229	9/45	A2M,C3,FOXJ1,IL1B,PTPN6,PTPRC,VSIG4,TREM2,NOD2
10_Summary	GO Biological Processes	GO:0002274	myeloid leukocyte activation	-25.4575	-22.8442	50/136	AGER,AIF1,ANXA1,RHOH,BTK,C1QA,C5AR1,CSF1,CX3CR1,DOCK2,F2RL1,FCER1G,CXCR2,IL18,ITGAM,ITGB2,JUN,LCP2,LTBR,LYN,NOTCH2,PIK3CD,PIK3CG,PLCG2,PRKCD,RELB,CCL3,SLC11A1,SPI1,STXBP2,STXBP3,SYK,TGFBR2,TLR1,TLR2,TLR3,TLR4,TYROBP,LAT2,NR4A3,NMI,TLR6,UBD,LILRA2,PYCARD,TREM2,BATF3,HAVCR2,TMEM106A,MILR1,AQP1,AXL,CAV1,CDO1,CCR1,DRD2,EDNRB,FOXD1,GJA1,HCK,HK2,KCNQ1,NMB,NTRK2,OXTR,PAM,PLA2G4A,PLEK,PPT1,RAB13,ITSN1,SL…
10_Member	GO Biological Processes	GO:0002274	myeloid leukocyte activation	-25.4575	-22.8442	50/136	AGER,AIF1,ANXA1,RHOH,BTK,C1QA,C5AR1,CSF1,CX3CR1,DOCK2,F2RL1,FCER1G,CXCR2,IL18,ITGAM,ITGB2,JUN,LCP2,LTBR,LYN,NOTCH2,PIK3CD,PIK3CG,PLCG2,PRKCD,RELB,CCL3,SLC11A1,SPI1,STXBP2,STXBP3,SYK,TGFBR2,TLR1,TLR2,TLR3,TLR4,TYROBP,LAT2,NR4A3,NMI,TLR6,UBD,LILRA2,PYCARD,TREM2,BATF3,HAVCR2,TMEM106A,MILR1
10_Member	GO Biological Processes	GO:0002275	myeloid cell activation involved in immune response	-11.4633	-9.56901	21/55	BTK,CX3CR1,DOCK2,FCER1G,LYN,PIK3CD,PIK3CG,PLCG2,CCL3,STXBP2,STXBP3,SYK,TYROBP,LAT2,NR4A3,NMI,LILRA2,PYCARD,TREM2,HAVCR2,MILR1
10_Member	GO Biological Processes	GO:0046903	secretion	-6.71546	-5.22982	60/485	ANXA1,AQP1,AXL,BTK,CAV1,CDO1,CCR1,DRD2,EDNRB,FOXD1,GJA1,HCK,HK2,KCNQ1,LYN,NMB,NTRK2,OXTR,PAM,PIK3CD,PIK3CG,PLA2G4A,PLEK,PPT1,RAB13,CCL3,ITSN1,SLC1A5,STAT5A,STXBP2,STXBP3,SYK,USF2,LAT2,NR4A3,LTBP4,VAMP8,STX11,SOCS2,BAIAP3,SYNGR2,VAMP3,MERTK,FBLN5,CORO1A,PARK7,SDF4,TMEM167B,RCN3,TRPV4,SLC17A9,MYO1G,WLS,SCIN,SYTL3,SYTL4,SYT6,TXLNA,MILR1,SVBP
10_Member	GO Biological Processes	GO:0043299	leukocyte degranulation	-6.71226	-5.22925	12/32	BTK,HCK,LYN,PIK3CD,PIK3CG,CCL3,STXBP2,STXBP3,LAT2,NR4A3,CORO1A,MILR1
10_Member	GO Biological Processes	GO:0002444	myeloid leukocyte mediated immunity	-5.93342	-4.54648	14/50	BTK,FCGR1A,FCGR3A,LYN,SERPINB9,PIK3CD,PIK3CG,CCL3,STXBP2,STXBP3,LAT2,NR4A3,CARD9,MILR1
10_Member	GO Biological Processes	GO:0032940	secretion by cell	-5.30128	-4.0008	46/372	ANXA1,AXL,BTK,CCR1,EDNRB,FOXD1,GJA1,HCK,KCNQ1,LYN,NTRK2,PIK3CD,PIK3CG,PLEK,PPT1,RAB13,CCL3,ITSN1,SLC1A5,STXBP2,STXBP3,SYK,LAT2,NR4A3,LTBP4,STX11,BAIAP3,SYNGR2,VAMP3,MERTK,CORO1A,PARK7,SDF4,TMEM167B,RCN3,TRPV4,SLC17A9,MYO1G,WLS,SCIN,SYTL3,SYTL4,SYT6,TXLNA,MILR1,SVBP
10_Member	GO Biological Processes	GO:0045576	mast cell activation	-5.17065	-3.88761	9/24	RHOH,BTK,LCP2,LYN,PIK3CD,PIK3CG,LAT2,NR4A3,MILR1
10_Member	GO Biological Processes	GO:0140352	export from cell	-4.82297	-3.59032	49/423	ANXA1,AXL,BTK,CCR1,EDNRB,FOXD1,GJA1,HCK,KCNQ1,LYN,NTRK2,PIK3CD,PIK3CG,PLEK,PPT1,RAB13,CCL3,ITSN1,SLC1A5,SLC15A2,STXBP2,STXBP3,SYK,LAT2,NR4A3,LTBP4,STX11,BAIAP3,SYNGR2,VAMP3,KCNE3,MERTK,CORO1A,PARK7,SDF4,TMEM167B,RCN3,TRPV4,SLC17A9,MYO1G,WLS,SCIN,SYTL3,SYTL4,OSCP1,SYT6,TXLNA,MILR1,SVBP
10_Member	GO Biological Processes	GO:0002448	mast cell mediated immunity	-4.53917	-3.34299	8/22	BTK,LYN,SERPINB9,PIK3CD,PIK3CG,LAT2,NR4A3,MILR1
10_Member	GO Biological Processes	GO:0006887	exocytosis	-4.35286	-3.18051	30/223	BTK,CCR1,HCK,LYN,PIK3CD,PIK3CG,PLEK,RAB13,CCL3,ITSN1,STXBP2,STXBP3,SYK,LAT2,NR4A3,STX11,BAIAP3,SYNGR2,VAMP3,CORO1A,SDF4,TMEM167B,SLC17A9,MYO1G,SCIN,SYTL3,SYTL4,SYT6,TXLNA,MILR1
10_Member	GO Biological Processes	GO:0045055	regulated exocytosis	-3.98519	-2.87629	20/128	BTK,HCK,LYN,PIK3CD,PIK3CG,PLEK,CCL3,STXBP2,STXBP3,SYK,LAT2,NR4A3,STX11,SYNGR2,VAMP3,CORO1A,SDF4,SCIN,SYT6,MILR1
10_Member	GO Biological Processes	GO:0002279	mast cell activation involved in immune response	-3.91129	-2.81577	7/20	BTK,LYN,PIK3CD,PIK3CG,LAT2,NR4A3,MILR1
10_Member	GO Biological Processes	GO:0043303	mast cell degranulation	-3.91129	-2.81577	7/20	BTK,LYN,PIK3CD,PIK3CG,LAT2,NR4A3,MILR1
11_Summary	GO Biological Processes	GO:0030029	actin filament-based process	-25.0136	-22.2355	141/602	ACTN1,ACTN2,ADD2,ADRA2A,AIF1,ANXA1,AQP1,RHOC,ARHGAP6,RHOH,BCL6,BCR,FMNL1,CAPG,CAPZA1,CAPZB,CASQ1,CDC42,CNN2,CNN3,CSRP2,DIAPH2,DMD,DOCK2,DPYSL3,S1PR1,EPB41,FGF12,FHL3,FOXJ1,FLNA,FLNC,GJA1,ARHGAP35,GSN,HCLS1,NCKAP1L,INPPL1,ITGB5,KCNJ5,KCNN2,KCNQ1,LCP1,MARCKS,MYO1F,MYH3,MYH6,MYH7,MYO5B,MYO7A,NPHP1,OPHN1,PDGFRA,PFN2,PGM5,PLEK,RAB13,RAC2,RAC3,RAP2A,FSCN1,SPTBN2,TNF,TYROBP,VASP,WAS,RND2,GPR65,WASF1,BRS…
11_Member	GO Biological Processes	GO:0030029	actin filament-based process	-25.0136	-22.2355	141/602	ACTN1,ACTN2,ADD2,ADRA2A,AIF1,ANXA1,AQP1,RHOC,ARHGAP6,RHOH,BCL6,BCR,FMNL1,CAPG,CAPZA1,CAPZB,CASQ1,CDC42,CNN2,CNN3,CSRP2,DIAPH2,DMD,DOCK2,DPYSL3,S1PR1,EPB41,FGF12,FHL3,FOXJ1,FLNA,FLNC,GJA1,ARHGAP35,GSN,HCLS1,NCKAP1L,INPPL1,ITGB5,KCNJ5,KCNN2,KCNQ1,LCP1,MARCKS,MYO1F,MYH3,MYH6,MYH7,MYO5B,MYO7A,NPHP1,OPHN1,PDGFRA,PFN2,PGM5,PLEK,RAB13,RAC2,RAC3,RAP2A,FSCN1,SPTBN2,TNF,TYROBP,VASP,WAS,RND2,GPR65,WASF1,BRS…
11_Member	GO Biological Processes	GO:0030036	actin cytoskeleton organization	-23.7478	-21.0318	129/540	ACTN1,ACTN2,ADD2,ADRA2A,AIF1,ANXA1,AQP1,RHOC,ARHGAP6,RHOH,BCL6,BCR,FMNL1,CAPG,CAPZA1,CAPZB,CASQ1,CDC42,CNN2,CNN3,CSRP2,DIAPH2,DMD,DOCK2,DPYSL3,S1PR1,EPB41,FHL3,FOXJ1,FLNA,FLNC,ARHGAP35,GSN,HCLS1,NCKAP1L,INPPL1,ITGB5,LCP1,MARCKS,MYO1F,MYH3,MYH6,MYO5B,MYO7A,NPHP1,OPHN1,PDGFRA,PFN2,PGM5,PLEK,RAB13,RAC2,RAC3,RAP2A,FSCN1,SPTBN2,TNF,TYROBP,VASP,WAS,RND2,GPR65,WASF1,BRSK2,PSTPIP2,PSTPIP1,INA,PDLIM7,BCAR…
11_Member	GO Biological Processes	GO:0097435	supramolecular fiber organization	-12.7025	-10.7423	102/522	ACTN1,ACTN2,ADD2,AIF1,RHOC,ARHGAP6,RHOH,BID,DST,CAPG,CAPZB,CASQ1,CDC42,CSRP2,DIAPH2,DPYSL3,FGF13,FLNA,FLNC,GFAP,GSN,HCLS1,INPPL1,ITGB5,LCP1,LOX,LOXL2,MARCKS,MAPT,MYO1F,MYH3,MYH6,MYO5B,MYO7A,DDR2,NUMA1,PDGFRA,PGM5,SERPINF2,RAC2,RAC3,SFRP2,FSCN1,TGFB2,COL14A1,VASP,VIM,WAS,RND2,WASF1,PSTPIP2,PSTPIP1,BCAR1,ELMO1,ARHGAP25,ABI1,ARPC1B,EFS,MAD2L2,FBLN5,SORBS1,AVIL,KIF2C,RIPK3,CORO1A,ADAMTS7,RUFY3,MSRB2,…
11_Member	GO Biological Processes	GO:0007015	actin filament organization	-10.7035	-8.87961	61/267	ACTN1,ADD2,AIF1,RHOC,ARHGAP6,RHOH,CAPG,CAPZB,CDC42,DIAPH2,DPYSL3,FLNA,GSN,HCLS1,INPPL1,ITGB5,LCP1,MARCKS,MYO1F,MYO5B,MYO7A,RAC2,RAC3,FSCN1,VASP,WAS,RND2,WASF1,PSTPIP2,PSTPIP1,BCAR1,ELMO1,ARHGAP25,ABI1,ARPC1B,EFS,MAD2L2,SORBS1,AVIL,CORO1A,RUFY3,MSRB2,CORO1C,SH3BP1,FHOD1,TMOD3,GDPD2,ENAH,SPIRE1,CASS4,MICAL3,TRPV4,MYO1G,MARCKSL1,CORO7,ELMO3,ZBED3,FHDC1,SCIN,ARHGAP12,FAM171A1
12_Summary	GO Biological Processes	GO:0050778	positive regulation of immune response	-24.9493	-22.3763	106/559	ANXA1,BTK,C1QA,C1QB,C1QC,C1R,C2,C3,C3AR1,C4A,C5AR1,CD4,CD86,CD40,CD74,CFD,F2RL1,FCER1G,FPR1,FPR3,FYB1,HCK,NCKAP1L,HLA-DMB,HLA-DPB1,HLA-DQB1,HLA-DRA,HLA-DRB1,HLX,CFI,IFI16,IL1B,IL1R1,IL4R,IL12RB1,IL18,INPP5D,IRF3,ITGAM,ITGB2,LCP2,LGALS9,LYN,MICB,MNDA,PIK3CD,PLA2G4A,PLCG2,PLSCR1,PRKCD,PTAFR,PTPN6,PTPRC,RPS19,SLC11A1,SPI1,SYK,TGFB1,TGFB2,TLR4,TYROBP,VAV1,LAT2,WNT5A,NR4A3,VAMP8,RIPK2,BCL10,NMI,THEMIS…
12_Member	GO Biological Processes	GO:0050778	positive regulation of immune response	-24.9493	-22.3763	106/559	ANXA1,BTK,C1QA,C1QB,C1QC,C1R,C2,C3,C3AR1,C4A,C5AR1,CD4,CD86,CD40,CD74,CFD,F2RL1,FCER1G,FPR1,FPR3,FYB1,HCK,NCKAP1L,HLA-DMB,HLA-DPB1,HLA-DQB1,HLA-DRA,HLA-DRB1,HLX,CFI,IFI16,IL1B,IL1R1,IL4R,IL12RB1,IL18,INPP5D,IRF3,ITGAM,ITGB2,LCP2,LGALS9,LYN,MICB,MNDA,PIK3CD,PLA2G4A,PLCG2,PLSCR1,PRKCD,PTAFR,PTPN6,PTPRC,RPS19,SLC11A1,SPI1,SYK,TGFB1,TGFB2,TLR4,TYROBP,VAV1,LAT2,WNT5A,NR4A3,VAMP8,RIPK2,BCL10,NMI,THEMIS…
12_Member	GO Biological Processes	GO:0002764	immune response-regulating signaling pathway	-23.5762	-21.0363	79/351	BTK,C3AR1,C5AR1,CD14,CD33,CD40,CTSH,CTSS,FCER1G,FCGR1BP,FCGR3A,FPR1,FPR3,FYB1,HCK,NCKAP1L,HLA-DPB1,HLA-DQB1,HLA-DRB1,INPP5D,IRAK2,IRF3,LCP2,LYN,MICB,MNDA,OAS1,PIK3CD,PLCG2,PRKCD,PTPN6,PTPRC,SYK,TLR1,TLR2,TLR3,TLR4,TLR5,TNFAIP3,TYROBP,VAV1,LAT2,NR4A3,RIPK2,BCL10,NMI,THEMIS2,TRIL,LILRB2,TLR6,BTN2A2,NOD1,LILRB1,LILRB4,LILRA2,RFTN1,LY96,PRKD2,LSM14A,TLR7,TLR9,BTN2A3P,MYO1G,NOD2,NFKBIZ,CLEC7A,ZC3H12A,…
12_Member	GO Biological Processes	GO:0002253	activation of immune response	-14.3184	-12.2425	61/326	BTK,C1QA,C1QB,C1QC,C1R,C2,C3,C3AR1,C4A,C5AR1,CFD,FCER1G,FPR1,FPR3,FYB1,HCK,NCKAP1L,HLA-DPB1,HLA-DQB1,HLA-DRB1,CFI,IFI16,INPP5D,LCP2,LYN,MICB,MNDA,PIK3CD,PLCG2,PRKCD,PTPN6,PTPRC,SYK,TLR4,TYROBP,VAV1,LAT2,NR4A3,RIPK2,BCL10,THEMIS2,BTN2A2,LILRA2,VSIG4,RFTN1,PRKD2,PYCARD,C1RL,BTN2A3P,NLRC4,MYO1G,NOD2,NFKBIZ,CLEC7A,ZC3H12A,PRAM1,NFKBID,KLHL6,ERMAP,NFAM1,STING1
12_Member	GO Biological Processes	GO:0002768	immune response-regulating cell surface receptor signaling pathway	-11.1969	-9.32806	50/278	BTK,C3AR1,C5AR1,CD40,FCER1G,FCGR1BP,FCGR3A,FPR1,FPR3,FYB1,HCK,NCKAP1L,HLA-DPB1,HLA-DQB1,HLA-DRB1,INPP5D,LCP2,LYN,MICB,MNDA,PIK3CD,PLCG2,PRKCD,PTPN6,PTPRC,SYK,TYROBP,VAV1,LAT2,NR4A3,RIPK2,BCL10,THEMIS2,LILRB2,BTN2A2,LILRB1,LILRB4,LILRA2,RFTN1,PRKD2,BTN2A3P,MYO1G,NFKBIZ,CLEC7A,ZC3H12A,PRAM1,NFKBID,KLHL6,ERMAP,NFAM1
12_Member	GO Biological Processes	GO:0002429	immune response-activating cell surface receptor signaling pathway	-9.68167	-7.90685	44/249	BTK,C3AR1,C5AR1,FCER1G,FPR1,FPR3,FYB1,HCK,NCKAP1L,HLA-DPB1,HLA-DQB1,HLA-DRB1,INPP5D,LCP2,LYN,MICB,MNDA,PIK3CD,PLCG2,PRKCD,PTPN6,PTPRC,SYK,TYROBP,VAV1,LAT2,NR4A3,RIPK2,BCL10,THEMIS2,BTN2A2,LILRA2,RFTN1,PRKD2,BTN2A3P,MYO1G,NFKBIZ,CLEC7A,ZC3H12A,PRAM1,NFKBID,KLHL6,ERMAP,NFAM1
12_Member	GO Biological Processes	GO:0002757	immune response-activating signal transduction	-9.68167	-7.90685	44/249	BTK,C3AR1,C5AR1,FCER1G,FPR1,FPR3,FYB1,HCK,NCKAP1L,HLA-DPB1,HLA-DQB1,HLA-DRB1,INPP5D,LCP2,LYN,MICB,MNDA,PIK3CD,PLCG2,PRKCD,PTPN6,PTPRC,SYK,TYROBP,VAV1,LAT2,NR4A3,RIPK2,BCL10,THEMIS2,BTN2A2,LILRA2,RFTN1,PRKD2,BTN2A3P,MYO1G,NFKBIZ,CLEC7A,ZC3H12A,PRAM1,NFKBID,KLHL6,ERMAP,NFAM1
12_Member	GO Biological Processes	GO:0050852	T cell receptor signaling pathway	-6.71446	-5.22975	21/94	FYB1,HLA-DPB1,HLA-DQB1,HLA-DRB1,INPP5D,LCP2,PIK3CD,PLCG2,PTPRC,RIPK2,BCL10,THEMIS2,BTN2A2,RFTN1,PRKD2,BTN2A3P,NFKBIZ,ZC3H12A,PRAM1,NFKBID,ERMAP
12_Member	GO Biological Processes	GO:0050851	antigen receptor-mediated signaling pathway	-5.41989	-4.09776	30/197	BTK,FYB1,NCKAP1L,HLA-DPB1,HLA-DQB1,HLA-DRB1,INPP5D,LCP2,LYN,MNDA,PIK3CD,PLCG2,PTPN6,PTPRC,SYK,LAT2,RIPK2,BCL10,THEMIS2,BTN2A2,RFTN1,PRKD2,BTN2A3P,NFKBIZ,ZC3H12A,PRAM1,NFKBID,KLHL6,ERMAP,NFAM1
13_Summary	GO Biological Processes	GO:0042330	taxis	-24.0862	-21.3402	125/510	ADAM8,ALCAM,ALOX5,ANXA1,RHOH,BMP4,BMPR1B,C3AR1,C5AR1,CCR1,CCR5,CNTN1,CRMP1,CSF1R,CSF3R,CX3CR1,DOCK2,DSCAM,GPR183,TYMP,S1PR1,EDNRA,EDNRB,EFNA1,EFNA3,EFNA4,EGR2,EGR3,EPHA4,EPHB1,ETV1,FCER1G,FES,FOXD1,FPR1,FPR3,GLI2,GLI3,ARHGAP35,NCKAP1L,HGF,CCN1,IL1B,IL6R,CXCR2,IL16,ITGA9,ITGB2,ITGB3,LAMB2,LGALS9,LOX,NCAM1,NFIB,NINJ1,NOTCH2,OPHN1,PAX6,PDGFB,PDGFRA,PGF,PIK3CD,PIK3CG,PLAU,PLAUR,PLXNB1,PRKCD,RELN,PTAF…
13_Member	GO Biological Processes	GO:0042330	taxis	-24.0862	-21.3402	125/510	ADAM8,ALCAM,ALOX5,ANXA1,RHOH,BMP4,BMPR1B,C3AR1,C5AR1,CCR1,CCR5,CNTN1,CRMP1,CSF1R,CSF3R,CX3CR1,DOCK2,DSCAM,GPR183,TYMP,S1PR1,EDNRA,EDNRB,EFNA1,EFNA3,EFNA4,EGR2,EGR3,EPHA4,EPHB1,ETV1,FCER1G,FES,FOXD1,FPR1,FPR3,GLI2,GLI3,ARHGAP35,NCKAP1L,HGF,CCN1,IL1B,IL6R,CXCR2,IL16,ITGA9,ITGB2,ITGB3,LAMB2,LGALS9,LOX,NCAM1,NFIB,NINJ1,NOTCH2,OPHN1,PAX6,PDGFB,PDGFRA,PGF,PIK3CD,PIK3CG,PLAU,PLAUR,PLXNB1,PRKCD,RELN,PTAF…
13_Member	GO Biological Processes	GO:0006935	chemotaxis	-23.8907	-21.16	124/506	ADAM8,ALCAM,ALOX5,ANXA1,RHOH,BMP4,BMPR1B,C3AR1,C5AR1,CCR1,CCR5,CNTN1,CRMP1,CSF1R,CSF3R,CX3CR1,DOCK2,DSCAM,GPR183,TYMP,S1PR1,EDNRA,EDNRB,EFNA1,EFNA3,EFNA4,EGR2,EGR3,EPHA4,EPHB1,ETV1,FCER1G,FES,FOXD1,FPR1,FPR3,GLI2,GLI3,ARHGAP35,NCKAP1L,HGF,CCN1,IL1B,IL6R,CXCR2,IL16,ITGA9,ITGB2,ITGB3,LAMB2,LGALS9,LOX,NCAM1,NFIB,NINJ1,NOTCH2,OPHN1,PAX6,PDGFB,PDGFRA,PGF,PIK3CD,PIK3CG,PLAU,PLAUR,PLXNB1,PRKCD,RELN,PTAF…
13_Member	GO Biological Processes	GO:0000902	cell morphogenesis	-14.4618	-12.355	127/673	ACTN1,ADAM8,ALCAM,RHOH,RERE,AXL,ADGRB1,BCL6,BMPR1B,CAPZB,CASP9,CDC42,CNTN1,CRMP1,CSF1R,DRD2,DSCAM,EDNRA,EFNA1,EFNA3,EFNA4,EGR2,EPHA4,EPHB1,ETV1,FOXD1,GLI2,GLI3,ARHGAP35,NCKAP1L,HGF,ITGB3,ITGB7,LAMB2,MAP2,MYO7A,NCAM1,NDN,NFIB,NOTCH2,NR4A2,OPHN1,P2RX7,PAX6,PIK3R1,PLXNB1,RELN,PTCH1,PTPN6,NECTIN1,RAC2,RET,ROBO2,RPL24,S100A6,SLIT1,SPI1,ST14,TAL1,TGFB2,TNR,VASP,VCL,WNT5A,WNT7B,LST1,FZD7,IQGAP1,CDK5R1,W…
13_Member	GO Biological Processes	GO:0031175	neuron projection development	-12.4402	-10.5048	117/639	AGER,ALCAM,APOE,RHOH,RERE,ADGRB1,BMPR1B,TSPO,CDC42,CDH1,CNTN1,CRMP1,CSF1R,DRD2,DSCAM,EDNRA,EFNA1,EFNA3,EFNA4,MEGF8,EGR2,EPHA4,EPHB1,ETV1,FOXD1,FOLR1,GFAP,GLI2,GLI3,GPM6B,ARHGAP35,NCKAP1L,PRMT1,JUN,LAMB2,LYN,MAP2,MAPT,MYO7A,NCAM1,NDN,NEDD4,NFIB,NOTCH2,NR4A2,OPHN1,PAX6,PLXNB1,RELN,PTCH1,PTPRF,NECTIN1,RAB13,RAC2,RAC3,RASGRF1,RET,ROBO2,RPL24,S100A6,SDC4,SLIT1,TNR,VASP,VCL,WNT5A,WNT7B,LST1,IQGAP1,CDK5…
13_Member	GO Biological Processes	GO:0000904	cell morphogenesis involved in differentiation	-12.3108	-10.3972	101/522	ACTN1,ALCAM,RHOH,RERE,AXL,ADGRB1,BMPR1B,CASP9,CDC42,CNTN1,CRMP1,CSF1R,DRD2,DSCAM,EDNRA,EFNA1,EFNA3,EFNA4,EGR2,EPHA4,EPHB1,ETV1,FOXD1,GLI2,GLI3,ARHGAP35,ITGB3,ITGB7,LAMB2,MAP2,MYO7A,NCAM1,NDN,NFIB,NOTCH2,NR4A2,OPHN1,PAX6,PIK3R1,PLXNB1,RELN,PTCH1,PTPN6,NECTIN1,RAC2,RET,ROBO2,RPL24,S100A6,SLIT1,SPI1,ST14,TAL1,TNR,VASP,VCL,WNT5A,FZD7,CDK5R1,BRSK2,NOG,NUMBL,VAMP3,LPXN,MYOT,KIF14,ABI1,FARP1,MERTK,SEMA6…
13_Member	GO Biological Processes	GO:0032989	cellular component morphogenesis	-11.9816	-10.0981	107/573	ACTN2,ALCAM,RHOH,RERE,ADGRB1,BMPR1B,CASQ1,CDC42,CNTN1,CRMP1,CSF1R,CSRP2,DRD2,DSCAM,EDNRA,EFNA1,EFNA3,EFNA4,EGR2,EPHA4,EPHB1,ETV1,FOXD1,FLNC,GLI2,GLI3,ARHGAP35,NCKAP1L,ITGB4,LAMB2,MAP2,MYH3,MYH6,NCAM1,NDN,NFIB,NOTCH2,NR4A2,OPHN1,PAX6,PDGFRA,PGM5,PLXNB1,RELN,PTCH1,NECTIN1,RAC2,RET,RFX2,ROBO2,RPL24,S100A6,SLIT1,SUPV3L1,TLR2,TNR,VASP,VCL,WNT5A,WNT7B,IQGAP1,CDK5R1,WASF1,BRSK2,NOG,NUMBL,MYOT,TBPL1,ABI1…
13_Member	GO Biological Processes	GO:0097485	neuron projection guidance	-10.1818	-8.39374	54/228	ALCAM,RHOH,BMPR1B,CNTN1,CRMP1,CSF1R,DSCAM,EDNRA,EFNA1,EFNA3,EFNA4,EGR2,EPHA4,EPHB1,ETV1,FOXD1,GLI2,GLI3,ARHGAP35,LAMB2,NCAM1,NFIB,NOTCH2,OPHN1,PAX6,PLXNB1,RELN,PTCH1,NECTIN1,RAC2,RET,ROBO2,RPL24,SLIT1,TNR,VASP,WNT5A,CDK5R1,NOG,MYOT,SEMA6B,SEMA4B,DPYSL4,LYPLA2,CYFIP1,ENAH,DSCAML1,SEMA4G,BCL11B,UNC5A,NEXN,NTN5,EMB,RNF165
13_Member	GO Biological Processes	GO:0120039	plasma membrane bounded cell projection morphogenesis	-9.83879	-8.07217	86/459	ALCAM,RHOH,RERE,ADGRB1,BMPR1B,CDC42,CNTN1,CRMP1,CSF1R,DRD2,DSCAM,EDNRA,EFNA1,EFNA3,EFNA4,EGR2,EPHA4,EPHB1,ETV1,FOXD1,GLI2,GLI3,ARHGAP35,NCKAP1L,LAMB2,MAP2,NCAM1,NDN,NFIB,NOTCH2,NR4A2,OPHN1,PAX6,PLXNB1,RELN,PTCH1,NECTIN1,RAC2,RET,ROBO2,RPL24,S100A6,SLIT1,TNR,VASP,VCL,WNT5A,WNT7B,IQGAP1,CDK5R1,WASF1,BRSK2,NOG,NUMBL,MYOT,ABI1,FARP1,WASF2,SEMA6B,SEMA4B,DPYSL4,LYPLA2,MYO16,CYFIP1,SZT2,FLRT1,VAX2,SLITR…
13_Member	GO Biological Processes	GO:0007411	axon guidance	-9.76231	-8.00375	53/227	ALCAM,RHOH,BMPR1B,CNTN1,CRMP1,CSF1R,DSCAM,EDNRA,EFNA1,EFNA3,EFNA4,EGR2,EPHA4,EPHB1,ETV1,FOXD1,GLI2,GLI3,ARHGAP35,LAMB2,NCAM1,NFIB,NOTCH2,OPHN1,PAX6,PLXNB1,RELN,PTCH1,NECTIN1,RAC2,RET,ROBO2,RPL24,SLIT1,TNR,VASP,WNT5A,CDK5R1,NOG,MYOT,SEMA6B,SEMA4B,LYPLA2,CYFIP1,ENAH,DSCAML1,SEMA4G,BCL11B,UNC5A,NEXN,NTN5,EMB,RNF165
13_Member	GO Biological Processes	GO:0061564	axon development	-9.73117	-7.97737	75/380	ALCAM,RHOH,ADGRB1,BMPR1B,TSPO,CNTN1,CRMP1,CSF1R,DRD2,DSCAM,EDNRA,EFNA1,EFNA3,EFNA4,MEGF8,EGR2,EPHA4,EPHB1,ETV1,FOXD1,FOLR1,GLI2,GLI3,ARHGAP35,JUN,LAMB2,MAPT,NCAM1,NDN,NFIB,NOTCH2,NR4A2,OPHN1,PAX6,PLXNB1,RELN,PTCH1,NECTIN1,RAC2,RET,ROBO2,RPL24,S100A6,SLIT1,TNR,VASP,VCL,WNT5A,CDK5R1,BRSK2,NOG,NUMBL,MYOT,SEMA6B,SEMA4B,LYPLA2,CYFIP1,SZT2,VAX2,SLITRK5,TNFRSF21,CRTAC1,ENAH,PARD3,DSCAML1,SEMA4G,BCL11B,N…
13_Member	GO Biological Processes	GO:0048812	neuron projection morphogenesis	-9.6663	-7.91565	85/455	ALCAM,RHOH,RERE,ADGRB1,BMPR1B,CDC42,CNTN1,CRMP1,CSF1R,DRD2,DSCAM,EDNRA,EFNA1,EFNA3,EFNA4,EGR2,EPHA4,EPHB1,ETV1,FOXD1,GLI2,GLI3,ARHGAP35,NCKAP1L,LAMB2,MAP2,NCAM1,NDN,NFIB,NOTCH2,NR4A2,OPHN1,PAX6,PLXNB1,RELN,PTCH1,NECTIN1,RAC2,RET,ROBO2,RPL24,S100A6,SLIT1,TNR,VASP,VCL,WNT5A,WNT7B,IQGAP1,CDK5R1,WASF1,BRSK2,NOG,NUMBL,MYOT,ABI1,FARP1,SEMA6B,SEMA4B,DPYSL4,LYPLA2,MYO16,CYFIP1,SZT2,FLRT1,VAX2,SLITRK5,DCD…
13_Member	GO Biological Processes	GO:0048858	cell projection morphogenesis	-9.64195	-7.89598	86/463	ALCAM,RHOH,RERE,ADGRB1,BMPR1B,CDC42,CNTN1,CRMP1,CSF1R,DRD2,DSCAM,EDNRA,EFNA1,EFNA3,EFNA4,EGR2,EPHA4,EPHB1,ETV1,FOXD1,GLI2,GLI3,ARHGAP35,NCKAP1L,LAMB2,MAP2,NCAM1,NDN,NFIB,NOTCH2,NR4A2,OPHN1,PAX6,PLXNB1,RELN,PTCH1,NECTIN1,RAC2,RET,ROBO2,RPL24,S100A6,SLIT1,TNR,VASP,VCL,WNT5A,WNT7B,IQGAP1,CDK5R1,WASF1,BRSK2,NOG,NUMBL,MYOT,ABI1,FARP1,WASF2,SEMA6B,SEMA4B,DPYSL4,LYPLA2,MYO16,CYFIP1,SZT2,FLRT1,VAX2,SLITR…
13_Member	GO Biological Processes	GO:0032990	cell part morphogenesis	-9.45543	-7.73065	88/482	ALCAM,RHOH,RERE,ADGRB1,BMPR1B,CDC42,CNTN1,CRMP1,CSF1R,DRD2,DSCAM,EDNRA,EFNA1,EFNA3,EFNA4,EGR2,EPHA4,EPHB1,ETV1,FOXD1,GLI2,GLI3,ARHGAP35,NCKAP1L,LAMB2,MAP2,NCAM1,NDN,NFIB,NOTCH2,NR4A2,OPHN1,PAX6,PLXNB1,RELN,PTCH1,NECTIN1,RAC2,RET,ROBO2,RPL24,S100A6,SLIT1,SUPV3L1,TNR,VASP,VCL,WNT5A,WNT7B,IQGAP1,CDK5R1,WASF1,BRSK2,NOG,NUMBL,MYOT,ABI1,FARP1,WASF2,SEMA6B,SEMA4B,DPYSL4,LYPLA2,MYO16,CYFIP1,SZT2,FLRT1,VA…
13_Member	GO Biological Processes	GO:0007409	axonogenesis	-8.63123	-6.97466	67/342	ALCAM,RHOH,ADGRB1,BMPR1B,CNTN1,CRMP1,CSF1R,DRD2,DSCAM,EDNRA,EFNA1,EFNA3,EFNA4,EGR2,EPHA4,EPHB1,ETV1,FOXD1,GLI2,GLI3,ARHGAP35,LAMB2,NCAM1,NDN,NFIB,NOTCH2,NR4A2,OPHN1,PAX6,PLXNB1,RELN,PTCH1,NECTIN1,RAC2,RET,ROBO2,RPL24,S100A6,SLIT1,TNR,VASP,VCL,WNT5A,CDK5R1,BRSK2,NOG,NUMBL,MYOT,SEMA6B,SEMA4B,LYPLA2,CYFIP1,SZT2,VAX2,SLITRK5,ENAH,PARD3,DSCAML1,SEMA4G,BCL11B,NTNG2,DOCK7,UNC5A,NEXN,NTN5,EMB,RNF165
13_Member	GO Biological Processes	GO:0048667	cell morphogenesis involved in neuron differentiation	-8.51332	-6.86426	76/411	ALCAM,RHOH,RERE,ADGRB1,BMPR1B,CDC42,CNTN1,CRMP1,CSF1R,DRD2,DSCAM,EDNRA,EFNA1,EFNA3,EFNA4,EGR2,EPHA4,EPHB1,ETV1,FOXD1,GLI2,GLI3,ARHGAP35,LAMB2,MAP2,MYO7A,NCAM1,NDN,NFIB,NOTCH2,NR4A2,OPHN1,PAX6,PLXNB1,RELN,PTCH1,NECTIN1,RAC2,RET,ROBO2,RPL24,S100A6,SLIT1,TNR,VASP,VCL,WNT5A,CDK5R1,BRSK2,NOG,NUMBL,MYOT,ABI1,FARP1,SEMA6B,SEMA4B,LYPLA2,CYFIP1,SZT2,VAX2,SLITRK5,DCDC2,DOCK10,ENAH,PARD3,DSCAML1,SEMA4G,BCL1…
14_Summary	GO Biological Processes	GO:0002237	response to molecule of bacterial origin	-22.59	-20.0818	76/339	AXL,TSPO,C2,C5AR1,CASP1,CASP8,CASP9,CD14,CD86,CD68,CEBPB,CCR5,CPS1,CSF2RB,CX3CR1,CYP27B1,EDNRB,FOS,HCK,IRF8,IL1B,IL10RA,IL18,IRAK2,IRF3,IRF5,LGALS9,CD180,LYN,MRC1,CITED1,NFKBIB,SERPINE1,PLCG2,PTAFR,PTGER4,PTGS2,S100A9,CCL2,CCL3,SLC11A1,SOD2,SPI1,TGFB1,TLR1,TLR2,TLR4,TNFAIP3,TNFRSF1B,VCAM1,VIM,WNT5A,ZFP36,RIPK2,TNFRSF11A,BCL10,TRIB1,LILRB2,TLR6,LILRB1,ARID5A,DUSP10,SIRT2,LY96,PYCARD,TLR9,TREM2,PAF…
14_Member	GO Biological Processes	GO:0002237	response to molecule of bacterial origin	-22.59	-20.0818	76/339	AXL,TSPO,C2,C5AR1,CASP1,CASP8,CASP9,CD14,CD86,CD68,CEBPB,CCR5,CPS1,CSF2RB,CX3CR1,CYP27B1,EDNRB,FOS,HCK,IRF8,IL1B,IL10RA,IL18,IRAK2,IRF3,IRF5,LGALS9,CD180,LYN,MRC1,CITED1,NFKBIB,SERPINE1,PLCG2,PTAFR,PTGER4,PTGS2,S100A9,CCL2,CCL3,SLC11A1,SOD2,SPI1,TGFB1,TLR1,TLR2,TLR4,TNFAIP3,TNFRSF1B,VCAM1,VIM,WNT5A,ZFP36,RIPK2,TNFRSF11A,BCL10,TRIB1,LILRB2,TLR6,LILRB1,ARID5A,DUSP10,SIRT2,LY96,PYCARD,TLR9,TREM2,PAF…
14_Member	GO Biological Processes	GO:0071396	cellular response to lipid	-21.3729	-18.7993	118/499	ADCY2,ADCY8,AHR,ANXA1,AQP1,ATP1A3,AXL,BCR,BMP4,ZFP36L1,ZFP36L2,TSPO,CASP1,CASP9,CCNA2,CD14,CD86,CD68,CEBPB,CCR5,CPS1,CX3CR1,AKR1C1,EDNRB,ESRRB,FES,MSTN,GNAI1,HCK,HSPA1A,HSPA1B,IRF8,ID3,IL1B,IL18,IRAK2,IRF3,ITGA2,LPL,CD180,LYN,MGST1,MRC1,MSN,MYC,NEDD4,NFKBIB,SERPINE1,PDK3,PDK4,PLCG2,PRKCE,MAPK8,PTAFR,PTCH1,PTK6,REST,RET,RXRG,CCL2,CCL3,SOX9,SPI1,SPP1,SSTR2,SYK,TFAP4,TFPI,TGFB1,TLR2,TLR4,TNF,TNFAIP3…
14_Member	GO Biological Processes	GO:0009617	response to bacterium	-20.7728	-18.3505	116/726	AQP1,AXL,BCL3,TSPO,C2,C3,C5AR1,CA3,CASP1,CASP8,CASP9,CAV1,CD4,CD14,CD86,CD68,CEBPB,CCR5,CPS1,CSF2RB,CX3CR1,CYP27B1,CFD,EDNRB,FCER1G,FKBP5,FOS,FUCA2,GBP2,GPX1,HCK,HLA-DRB1,IRF8,IL1B,IL6R,IL10RA,IL18,IRAK2,IRF3,IRF5,LGALS9,CD180,LYN,MRC1,CITED1,NAIP,NFKBIB,NOTCH2,OAS1,SERPINE1,PLCG2,PRKCD,PTAFR,PTGER4,PTGS2,PYGL,RGS1,RNASE6,RPS19,S100A9,CCL2,CCL3,SLC11A1,SOD2,SPI1,SPN,SYK,TGFB1,TLR1,TLR2,TLR3,TLR4,…
14_Member	GO Biological Processes	GO:0032496	response to lipopolysaccharide	-19.7274	-17.3668	69/318	AXL,TSPO,C2,CASP1,CASP8,CASP9,CD14,CD86,CD68,CEBPB,CCR5,CPS1,CSF2RB,CX3CR1,CYP27B1,EDNRB,FOS,HCK,IRF8,IL1B,IL10RA,IL18,IRAK2,IRF3,LGALS9,CD180,LYN,MRC1,CITED1,NFKBIB,SERPINE1,PLCG2,PTAFR,PTGER4,PTGS2,S100A9,CCL2,CCL3,SLC11A1,SOD2,SPI1,TGFB1,TLR2,TLR4,TNFAIP3,TNFRSF1B,VCAM1,VIM,WNT5A,ZFP36,RIPK2,TNFRSF11A,BCL10,TRIB1,LILRB2,LILRB1,ARID5A,DUSP10,LY96,PYCARD,TREM2,PAF1,ERBIN,NOD2,ZC3H12A,PDCD1LG2,HA…
14_Member	GO Biological Processes	GO:0071216	cellular response to biotic stimulus	-19.1399	-16.816	58/239	AXL,BTK,TSPO,CASP1,CD14,CD86,CD68,CEBPB,CCR5,CX3CR1,EDNRB,HCK,IRF8,IL1B,IL18,IRAK2,IRF3,CD180,LYN,MRC1,NFKBIB,NOTCH2,SERPINE1,PLCG2,PTAFR,CCL2,CCL3,SPI1,SYK,TGFB1,TLR1,TLR2,TLR4,TNFAIP3,TNFRSF1B,VIM,WNT5A,ZFP36,RIPK2,BCL10,ZMPSTE24,LILRB2,TLR6,LILRB1,ARID5A,SIRT2,LY96,PYCARD,TREM2,PAF1,NOD2,CLEC7A,ZC3H12A,PDCD1LG2,HAVCR2,NLRP3,CARD16,SCIMP
14_Member	GO Biological Processes	GO:0071219	cellular response to molecule of bacterial origin	-17.4464	-15.2027	52/212	AXL,TSPO,CASP1,CD14,CD86,CD68,CEBPB,CCR5,CX3CR1,EDNRB,HCK,IRF8,IL1B,IL18,IRAK2,IRF3,CD180,LYN,MRC1,NFKBIB,SERPINE1,PLCG2,PTAFR,CCL2,CCL3,SPI1,TGFB1,TLR1,TLR2,TLR4,TNFAIP3,TNFRSF1B,VIM,WNT5A,ZFP36,RIPK2,BCL10,LILRB2,TLR6,LILRB1,ARID5A,SIRT2,LY96,PYCARD,TREM2,PAF1,NOD2,ZC3H12A,PDCD1LG2,HAVCR2,NLRP3,CARD16
14_Member	GO Biological Processes	GO:0071222	cellular response to lipopolysaccharide	-15.7528	-13.6166	48/200	AXL,TSPO,CASP1,CD14,CD86,CD68,CEBPB,CCR5,CX3CR1,EDNRB,HCK,IRF8,IL1B,IL18,IRAK2,IRF3,CD180,LYN,MRC1,NFKBIB,SERPINE1,PLCG2,PTAFR,CCL2,CCL3,SPI1,TGFB1,TLR2,TLR4,TNFAIP3,TNFRSF1B,VIM,WNT5A,ZFP36,RIPK2,BCL10,LILRB2,LILRB1,ARID5A,LY96,PYCARD,PAF1,NOD2,ZC3H12A,PDCD1LG2,HAVCR2,NLRP3,CARD16
14_Member	GO Biological Processes	GO:0031663	lipopolysaccharide-mediated signaling pathway	-12.1003	-10.1697	18/37	CD14,HCK,IL1B,IL18,IRAK2,IRF3,LYN,PLCG2,PTAFR,CCL2,CCL3,SPI1,TGFB1,TLR2,TLR4,RIPK2,BCL10,LY96
15_Summary	Oncogenic Signatures	M2857	STK33 SKM UP	-22.1439	-19.5071	83/277	ADORA3,ANXA1,RHOC,BCL3,C5AR1,CD86,CD53,CD58,CYBB,GPR183,EGR1,EMP3,ETV1,FOS,GBP2,GBP3,GPR34,HMOX1,IFI16,IL1B,IL10RA,JUNB,MAP2,NCF2,OLR1,PLAU,RGS1,RTN1,CCL4,TFPI,TLR1,TNF,TYROBP,UPP1,ZFP36,EVI5,GPR65,LPXN,ZNF432,SH2B3,LPAR6,TRIB1,TLR6,ADAM28,FGL2,DNAJB4,VSIG4,TFEC,PHLDA1,LY96,RNF19A,CYTH4,TNFRSF21,RGCC,GPR132,KLHL28,FNBP1L,PID1,SULF2,PRTFDC1,NLRC4,VSIR,NFKBIZ,NMNAT1,PPCS,CYBRD1,TLR10,FCHSD1,BMF,TP5…
15_Member	Oncogenic Signatures	M2857	STK33 SKM UP	-22.1439	-19.5071	83/277	ADORA3,ANXA1,RHOC,BCL3,C5AR1,CD86,CD53,CD58,CYBB,GPR183,EGR1,EMP3,ETV1,FOS,GBP2,GBP3,GPR34,HMOX1,IFI16,IL1B,IL10RA,JUNB,MAP2,NCF2,OLR1,PLAU,RGS1,RTN1,CCL4,TFPI,TLR1,TNF,TYROBP,UPP1,ZFP36,EVI5,GPR65,LPXN,ZNF432,SH2B3,LPAR6,TRIB1,TLR6,ADAM28,FGL2,DNAJB4,VSIG4,TFEC,PHLDA1,LY96,RNF19A,CYTH4,TNFRSF21,RGCC,GPR132,KLHL28,FNBP1L,PID1,SULF2,PRTFDC1,NLRC4,VSIR,NFKBIZ,NMNAT1,PPCS,CYBRD1,TLR10,FCHSD1,BMF,TP5…
15_Member	Oncogenic Signatures	M2858	STK33 UP	-21.8782	-19.2649	84/285	ADORA3,ANXA1,RHOC,BCL3,BCL6,ZFP36L1,C5AR1,DAPK1,EGR1,EGR2,EGR3,EMP1,FOS,GBP3,GJA1,GPR34,HMOX1,ICAM1,IFI16,IL1B,IL10RA,JUN,JUNB,MEIS3P1,NCF2,OLR1,PLAU,RGS1,RTN1,CCL4,TFPI,TGIF1,TLR1,TNF,TYROBP,UPP1,WNT5A,ZFP36,GPR65,SOCS6,MTSS1,CLEC2B,LPAR6,TRIB1,TLR6,ZMYND11,ADAM28,FGL2,VSIG4,TFEC,PHLDA1,LY96,RNF19A,MYOZ2,RIN2,KLHL28,FNBP1L,PID1,SULF2,PRTFDC1,PELI1,NLRC4,VSIR,PPCS,CYBRD1,TLR10,HAVCR2,BMF,TP53INP1…
15_Member	Oncogenic Signatures	M2855	STK33 NOMO UP	-16.8235	-14.6035	61/290	A2M,BCL3,BCL6,ZFP36L1,C1QC,C3AR1,C5AR1,MAP3K8,DAB2,EGR2,EGR3,EMP1,FOS,GBP3,GJA1,HMOX1,ICAM1,IFI16,IL1B,IL1R1,IL10RA,JUN,JUNB,MEIS3P1,NRAS,OLR1,PLAU,CCL4,SDC4,TGIF1,TLR1,UPP1,WNT5A,ZFP36,IER3,STK17B,CLEC2B,TLR6,MERTK,ADAM28,CD300C,TFEC,LY96,RNF19A,SIGLEC9,ADGRE2,TM6SF1,CTTNBP2NL,PTBP2,CLEC7A,PPCS,HAVCR2,FBXO32,LRRC25,DNAAF4,CC2D1B,SAMD9L,OTUD1,NEAT1,RNF149,HACD4
16_Summary	GO Biological Processes	GO:0002831	regulation of response to biotic stimulus	-21.6092	-19.1151	76/351	A2M,AHR,APOE,CASP8,CYBA,DRD2,F2RL1,HCK,HLA-DRB1,IFI16,IL1B,IL12RB1,IRF3,LGALS9,CD180,LYN,MICB,MNDA,OAS1,SERPINB9,PLCG2,PLSCR1,PTPN6,RPS19,SPI1,SYK,TLR4,TNFAIP3,TYROBP,VAV1,WNT5A,OASL,RIPK2,NMI,LY86,ISG15,PUM1,TRIB1,ZMPSTE24,NOD1,TRIM38,LILRB1,FGL2,LILRA2,DUSP10,VSIG4,CARD8,SIRT2,LY96,LSM14A,PYCARD,HERC5,YTHDF2,TREM2,PARP14,NLRC4,APOBEC3G,GPATCH3,NOD2,CARD9,CLEC7A,ZC3H12A,TASL,NLRC5,RNF135,HAVCR2,…
16_Member	GO Biological Processes	GO:0002831	regulation of response to biotic stimulus	-21.6092	-19.1151	76/351	A2M,AHR,APOE,CASP8,CYBA,DRD2,F2RL1,HCK,HLA-DRB1,IFI16,IL1B,IL12RB1,IRF3,LGALS9,CD180,LYN,MICB,MNDA,OAS1,SERPINB9,PLCG2,PLSCR1,PTPN6,RPS19,SPI1,SYK,TLR4,TNFAIP3,TYROBP,VAV1,WNT5A,OASL,RIPK2,NMI,LY86,ISG15,PUM1,TRIB1,ZMPSTE24,NOD1,TRIM38,LILRB1,FGL2,LILRA2,DUSP10,VSIG4,CARD8,SIRT2,LY96,LSM14A,PYCARD,HERC5,YTHDF2,TREM2,PARP14,NLRC4,APOBEC3G,GPATCH3,NOD2,CARD9,CLEC7A,ZC3H12A,TASL,NLRC5,RNF135,HAVCR2,…
16_Member	GO Biological Processes	GO:0045088	regulation of innate immune response	-11.9592	-10.0356	46/231	A2M,APOE,CASP8,DRD2,HCK,IFI16,IRF3,LGALS9,LYN,MNDA,OAS1,SERPINB9,PLCG2,PLSCR1,PTPN6,RPS19,SPI1,SYK,TLR4,TNFAIP3,TYROBP,VAV1,WNT5A,NMI,ISG15,LILRB1,LILRA2,DUSP10,VSIG4,LSM14A,PYCARD,YTHDF2,TREM2,PARP14,NLRC4,NOD2,CARD9,CLEC7A,TASL,NLRC5,RNF135,HAVCR2,GBP5,PIK3R6,STING1,NCF1
16_Member	GO Biological Processes	GO:0002833	positive regulation of response to biotic stimulus	-10.1759	-8.37014	37/180	CYBA,F2RL1,HCK,HLA-DRB1,IFI16,IRF3,CD180,LYN,MNDA,PLCG2,PLSCR1,RPS19,SPI1,SYK,TLR4,TYROBP,VAV1,WNT5A,OASL,NMI,LY86,PUM1,LILRA2,LY96,LSM14A,PYCARD,NLRC4,NOD2,CARD9,CLEC7A,TASL,NLRC5,HAVCR2,GBP5,STING1,SCIMP,SIGLEC16
16_Member	GO Biological Processes	GO:0045089	positive regulation of innate immune response	-7.00981	-5.49883	27/140	HCK,IFI16,IRF3,LYN,MNDA,PLCG2,PLSCR1,RPS19,SPI1,SYK,TLR4,TYROBP,VAV1,WNT5A,NMI,LILRA2,LSM14A,PYCARD,NLRC4,NOD2,CARD9,CLEC7A,TASL,NLRC5,HAVCR2,GBP5,STING1
16_Member	GO Biological Processes	GO:0002218	activation of innate immune response	-4.32735	-3.15953	13/59	HCK,IFI16,LYN,MNDA,PLCG2,SYK,TLR4,TYROBP,LILRA2,PYCARD,NLRC4,CLEC7A,STING1
16_Member	GO Biological Processes	GO:0002758	innate immune response-activating signal transduction	-2.91515	-2.01428	7/28	HCK,LYN,PLCG2,SYK,TYROBP,LILRA2,CLEC7A
17_Summary	GO Biological Processes	GO:0051272	positive regulation of cellular component movement	-21.5822	-19.0966	104/596	ADRA2A,AGER,AIF1,AKT2,ANXA1,RHOC,ATP2A1,BCL6,C3AR1,C5AR1,CAV1,CD40,CD74,CCR1,CSF1,CSF1R,CTSH,CX3CR1,DAB2,S1PR1,EGF,EPHA4,F2RL1,MTOR,FUT4,MSTN,HAS2,NCKAP1L,HGF,HMOX1,ICAM1,IGF1,IGFBP5,CCN1,IL1B,IL1R1,IL6R,ITGA2,ITGAX,ITGB3,JUN,LGALS9,LYN,CD99,MMP14,DDR2,P2RY6,SERPINE1,PDGFB,PIK3CD,PIK3CG,PLAU,PLCG2,RELN,PTAFR,PTGS2,PTPRC,RAC2,RET,RPS19,RRAS,RREB1,S100A11,CCL3,CCL4,SNAI1,SOD2,SOX9,SPI1,SPN,STAT5A,T…
17_Member	GO Biological Processes	GO:0051272	positive regulation of cellular component movement	-21.5822	-19.0966	104/596	ADRA2A,AGER,AIF1,AKT2,ANXA1,RHOC,ATP2A1,BCL6,C3AR1,C5AR1,CAV1,CD40,CD74,CCR1,CSF1,CSF1R,CTSH,CX3CR1,DAB2,S1PR1,EGF,EPHA4,F2RL1,MTOR,FUT4,MSTN,HAS2,NCKAP1L,HGF,HMOX1,ICAM1,IGF1,IGFBP5,CCN1,IL1B,IL1R1,IL6R,ITGA2,ITGAX,ITGB3,JUN,LGALS9,LYN,CD99,MMP14,DDR2,P2RY6,SERPINE1,PDGFB,PIK3CD,PIK3CG,PLAU,PLCG2,RELN,PTAFR,PTGS2,PTPRC,RAC2,RET,RPS19,RRAS,RREB1,S100A11,CCL3,CCL4,SNAI1,SOD2,SOX9,SPI1,SPN,STAT5A,T…
17_Member	GO Biological Processes	GO:0030335	positive regulation of cell migration	-21.5288	-19.0516	100/560	ADRA2A,AGER,AIF1,AKT2,ANXA1,RHOC,C3AR1,C5AR1,CAV1,CD40,CD74,CCR1,CSF1,CSF1R,CTSH,CX3CR1,DAB2,S1PR1,EGF,EPHA4,F2RL1,MTOR,FUT4,MSTN,HAS2,NCKAP1L,HGF,HMOX1,ICAM1,IGF1,IGFBP5,CCN1,IL1B,IL1R1,IL6R,ITGA2,ITGAX,ITGB3,JUN,LGALS9,LYN,CD99,MMP14,DDR2,P2RY6,SERPINE1,PDGFB,PIK3CD,PIK3CG,PLAU,PLCG2,RELN,PTAFR,PTGS2,PTPRC,RAC2,RET,RRAS,RREB1,S100A11,CCL3,CCL4,SNAI1,SOD2,SOX9,SPI1,SPN,STAT5A,TGFB1,TGFB2,TGFBR2,…
17_Member	GO Biological Processes	GO:0040017	positive regulation of locomotion	-21.4114	-18.9426	104/599	ADRA2A,AGER,AIF1,AKT2,ANXA1,RHOC,C3AR1,C5AR1,CAV1,CD40,CD74,CCR1,CSF1,CSF1R,CTSH,CX3CR1,DAB2,S1PR1,EGF,MEGF8,EPHA4,F2RL1,MTOR,FUT4,MSTN,HAS2,NCKAP1L,HGF,HMOX1,ICAM1,IGF1,IGFBP5,CCN1,IL1B,IL1R1,IL6R,IL16,ITGA2,ITGAX,ITGB3,JUN,LGALS9,LYN,CD99,MMP14,DDR2,P2RY6,SERPINE1,PDGFB,PIK3CD,PIK3CG,PLAU,PLCG2,RELN,PTAFR,PTGS2,PTPRC,RAC2,RET,RRAS,RREB1,S100A11,CCL3,CCL4,SNAI1,SOD2,SOX9,SPI1,SPN,STAT5A,TGFB1,TG…
17_Member	GO Biological Processes	GO:2000147	positive regulation of cell motility	-20.6768	-18.2618	101/584	ADRA2A,AGER,AIF1,AKT2,ANXA1,RHOC,C3AR1,C5AR1,CAV1,CD40,CD74,CCR1,CSF1,CSF1R,CTSH,CX3CR1,DAB2,S1PR1,EGF,EPHA4,F2RL1,MTOR,FUT4,MSTN,HAS2,NCKAP1L,HGF,HMOX1,ICAM1,IGF1,IGFBP5,CCN1,IL1B,IL1R1,IL6R,ITGA2,ITGAX,ITGB3,JUN,LGALS9,LYN,CD99,MMP14,DDR2,P2RY6,SERPINE1,PDGFB,PIK3CD,PIK3CG,PLAU,PLCG2,RELN,PTAFR,PTGS2,PTPRC,RAC2,RET,RRAS,RREB1,S100A11,CCL3,CCL4,SNAI1,SOD2,SOX9,SPI1,SPN,STAT5A,TGFB1,TGFB2,TGFBR2,…
17_Member	GO Biological Processes	GO:0002685	regulation of leukocyte migration	-16.1935	-14.0338	51/218	AGER,AIF1,ANXA1,RHOH,BST1,C3AR1,C5AR1,CD74,CCR1,CSF1,CSF1R,CX3CR1,F2RL1,FUT4,MSTN,NCKAP1L,HMOX1,ICAM1,IL1R1,IL6R,ITGA2,LGALS9,LYN,CD99,MMP14,MSN,SERPINE1,PTAFR,PTGER4,RAC2,CCL2,CCL3,CCL4,SPI1,SPN,WNT5A,PLA2G7,LYVE1,RIPK3,CD300A,PYCARD,ZNF580,TREM2,TRPV4,GPSM3,NOD2,P2RY12,AKIRIN1,SLC8B1,DOCK8,ANO6
17_Member	GO Biological Processes	GO:0002687	positive regulation of leukocyte migration	-15.1398	-13.0295	39/141	AGER,AIF1,C3AR1,C5AR1,CD74,CCR1,CSF1,CSF1R,CX3CR1,F2RL1,FUT4,MSTN,NCKAP1L,ICAM1,IL1R1,IL6R,ITGA2,LGALS9,CD99,MMP14,SERPINE1,PTAFR,RAC2,CCL3,CCL4,SPI1,SPN,WNT5A,PLA2G7,LYVE1,PYCARD,ZNF580,TREM2,TRPV4,GPSM3,P2RY12,AKIRIN1,DOCK8,ANO6
17_Member	GO Biological Processes	GO:0050921	positive regulation of chemotaxis	-12.2369	-10.2942	35/140	AGER,AIF1,C3AR1,C5AR1,CD74,CCR1,CSF1,CSF1R,CX3CR1,S1PR1,MEGF8,F2RL1,MSTN,NCKAP1L,IL6R,IL16,ITGA2,LGALS9,SERPINE1,PDGFB,RAC2,CCL3,CCL4,SPI1,TGFB1,WNT5A,PLA2G7,PRKD2,ZNF580,TREM2,TRPV4,GPSM3,P2RY12,AKIRIN1,ANO6
17_Member	GO Biological Processes	GO:0050920	regulation of chemotaxis	-10.6111	-8.77587	43/225	AGER,AIF1,BST1,C3AR1,C5AR1,CD74,CCR1,CSF1,CSF1R,CX3CR1,GPR183,S1PR1,MEGF8,F2RL1,MSTN,NCKAP1L,IL6R,IL16,ITGA2,LGALS9,LYN,SERPINE1,PDGFB,RAC2,ROBO2,CCL2,CCL3,CCL4,ST6GAL1,SPI1,TGFB1,WNT5A,PLA2G7,PRKD2,ZNF580,TREM2,TRPV4,GPSM3,NOD2,P2RY12,AKIRIN1,SLC8B1,ANO6
17_Member	GO Biological Processes	GO:0002688	regulation of leukocyte chemotaxis	-10.2068	-8.39933	30/124	AIF1,BST1,C3AR1,C5AR1,CD74,CCR1,CSF1,CSF1R,CX3CR1,F2RL1,MSTN,NCKAP1L,IL6R,LGALS9,LYN,SERPINE1,RAC2,CCL2,CCL3,CCL4,SPI1,WNT5A,PLA2G7,ZNF580,TRPV4,GPSM3,NOD2,AKIRIN1,SLC8B1,ANO6
17_Member	GO Biological Processes	GO:0002690	positive regulation of leukocyte chemotaxis	-9.55939	-7.79763	25/94	AIF1,C3AR1,C5AR1,CD74,CCR1,CSF1,CSF1R,CX3CR1,F2RL1,MSTN,NCKAP1L,IL6R,LGALS9,SERPINE1,RAC2,CCL3,CCL4,SPI1,WNT5A,PLA2G7,ZNF580,TRPV4,GPSM3,AKIRIN1,ANO6
17_Member	GO Biological Processes	GO:0071675	regulation of mononuclear cell migration	-8.8557	-7.15253	27/116	AGER,AIF1,C3AR1,C5AR1,CCR1,CSF1,CSF1R,CX3CR1,MSTN,LGALS9,LYN,MSN,SERPINE1,CCL2,CCL3,CCL4,SPI1,SPN,WNT5A,PLA2G7,RIPK3,PYCARD,TRPV4,AKIRIN1,SLC8B1,DOCK8,ANO6
17_Member	GO Biological Processes	GO:0071677	positive regulation of mononuclear cell migration	-5.07518	-3.80737	15/66	AGER,AIF1,CCR1,CX3CR1,LGALS9,SERPINE1,CCL3,CCL4,SPI1,SPN,WNT5A,PLA2G7,PYCARD,DOCK8,ANO6
18_Summary	GO Biological Processes	GO:0035239	tube morphogenesis	-21.3529	-18.7932	142/661	ACVR2B,ADAM8,ANXA2,APOE,BMP2,BMP4,BMPR1A,ZFP36L1,CASP8,CAV1,CDC42,COL8A2,CSF1,CSF1R,CTSH,CTSZ,TYMP,S1PR1,EDNRA,EFNA1,EGF,MEGF8,EGR3,ELK3,EPHA4,EPHB1,EYA1,FGF9,FOXD1,FLNA,FOLR1,GATA2,B4GALT1,GJA1,GLI2,GLI3,GPX1,ARHGAP35,HAS2,HLX,HMOX1,ID1,CCN1,RBPJ,IL18,ITGA2B,ITGB3,JUN,JUNB,LOX,LOXL2,SMAD7,MMP14,CITED1,MTHFR,MYC,NFIB,NINJ1,NOTCH2,NTRK2,SERPINE1,PDGFRA,PGF,PIK3CG,SERPINF2,PRKX,PTCH1,PTGS2,RET,SALL…
18_Member	GO Biological Processes	GO:0035239	tube morphogenesis	-21.3529	-18.7932	142/661	ACVR2B,ADAM8,ANXA2,APOE,BMP2,BMP4,BMPR1A,ZFP36L1,CASP8,CAV1,CDC42,COL8A2,CSF1,CSF1R,CTSH,CTSZ,TYMP,S1PR1,EDNRA,EFNA1,EGF,MEGF8,EGR3,ELK3,EPHA4,EPHB1,EYA1,FGF9,FOXD1,FLNA,FOLR1,GATA2,B4GALT1,GJA1,GLI2,GLI3,GPX1,ARHGAP35,HAS2,HLX,HMOX1,ID1,CCN1,RBPJ,IL18,ITGA2B,ITGB3,JUN,JUNB,LOX,LOXL2,SMAD7,MMP14,CITED1,MTHFR,MYC,NFIB,NINJ1,NOTCH2,NTRK2,SERPINE1,PDGFRA,PGF,PIK3CG,SERPINF2,PRKX,PTCH1,PTGS2,RET,SALL…
18_Member	GO Biological Processes	GO:0001568	blood vessel development	-18.1755	-15.8085	112/503	ACVR2B,ADAM8,AHR,ANXA2,APOE,BMP4,BMPR1A,ZFP36L1,CASP8,CAV1,CDC42,COL8A2,TYMP,S1PR1,EDNRA,EFNA1,EGF,MEGF8,EGR1,EGR2,EGR3,ELK3,EPHB1,EYA1,FGF9,FLNA,FOLR1,GATA2,B4GALT1,GJA1,GLI3,GPX1,HAS2,HMOX1,ID1,CCN1,RBPJ,IL18,ITGA2B,ITGB3,JUN,JUNB,LOX,LOXL2,LYL1,SMAD7,MMP14,CITED1,NINJ1,NOTCH2,NTRK2,SERPINE1,PAX6,PDE2A,PDGFB,PDGFRA,PGF,PIK3CG,SERPINF2,PRKX,PTGS2,ROBO2,CCL2,SFRP2,SIX1,SLC1A1,SOX4,SPI1,SPINT1,SYK…
18_Member	GO Biological Processes	GO:0001944	vasculature development	-18.0004	-15.6461	115/526	ACVR2B,ADAM8,AHR,ANXA2,APOE,BMP4,BMPR1A,ZFP36L1,CASP8,CAV1,CDC42,COL8A2,TYMP,S1PR1,EDNRA,EFNA1,EGF,MEGF8,EGR1,EGR2,EGR3,ELK3,EPHB1,EYA1,FGF9,FLNA,FOLR1,GATA2,B4GALT1,GJA1,GLI3,GPX1,HAS2,HMOX1,ID1,CCN1,RBPJ,IL18,ITGA2B,ITGB3,JUN,JUNB,LIF,LOX,LOXL2,LYL1,SMAD7,MMP14,CITED1,NDP,NINJ1,NOTCH2,NTRK2,SERPINE1,PAX6,PDE2A,PDGFB,PDGFRA,PGF,PIK3CG,SERPINF2,PRKX,PTGS2,ROBO2,CCL2,SFRP2,SIX1,SLC1A1,SOX4,SPI1,SP…
18_Member	GO Biological Processes	GO:0048514	blood vessel morphogenesis	-14.6463	-12.51	92/419	ADAM8,ANXA2,APOE,BMP4,BMPR1A,ZFP36L1,CASP8,CAV1,CDC42,COL8A2,TYMP,S1PR1,EDNRA,EFNA1,EGF,EGR3,ELK3,EPHB1,EYA1,FGF9,FLNA,FOLR1,GATA2,B4GALT1,GJA1,GPX1,HAS2,HMOX1,ID1,CCN1,RBPJ,IL18,ITGA2B,ITGB3,JUN,JUNB,LOX,LOXL2,SMAD7,MMP14,CITED1,NINJ1,NOTCH2,NTRK2,SERPINE1,PDGFRA,PGF,PIK3CG,SERPINF2,PRKX,PTGS2,CCL2,SFRP2,SIX1,SLC1A1,SOX4,SPI1,SYK,TAL1,TGFB1,TGFB2,TGFBR2,TGFBR3,WNT7B,TEAD2,NOG,GJC1,WASF2,CALCRL,W…
18_Member	GO Biological Processes	GO:0001525	angiogenesis	-7.41549	-5.86877	61/321	ADAM8,ANXA2,BMP4,CASP8,CAV1,CDC42,COL8A2,TYMP,S1PR1,EDNRA,EFNA1,EGF,EGR3,ELK3,EPHB1,FGF9,FLNA,GATA2,B4GALT1,GPX1,HMOX1,ID1,CCN1,RBPJ,IL18,ITGA2B,ITGB3,JUN,LOXL2,MMP14,NINJ1,NOTCH2,SERPINE1,PDGFRA,PGF,PIK3CG,PRKX,PTGS2,CCL2,SFRP2,SYK,TAL1,TGFBR2,WASF2,CALCRL,HPSE,SIRT1,HEY1,PRKD2,CLIC4,DLL1,TNFRSF12A,AMOTL2,TMEM100,ZNF304,RBM15,ZC3H12A,PIK3R6,AMOT,AMOTL1,NRARP
19_Summary	GO Biological Processes	GO:0098609	cell-cell adhesion	-20.8044	-18.2834	122/533	ADAM8,ADD2,ALCAM,ANXA1,ANXA2,ZFP36L1,CD33,CD44,CD58,CDH1,CLIC1,CNN3,CNTN1,COL8A2,CX3CR1,DSC2,DSCAM,CELSR3,GPC4,FLNA,ICAM1,CCN1,IL1B,ITGA2,ITGA2B,ITGA9,ITGAL,ITGAM,ITGAX,ITGB2,ITGB3,ITGB5,ITGB7,CD99,MSN,NINJ1,NPHP1,OLR1,PCDH7,PDGFRA,SERPINB8,PIK3CG,PLEK,PTPN6,PTPRC,PTPRF,NECTIN1,RAC2,RET,ROBO2,S100A9,S100A11,SELL,SELPLG,SIGLEC1,SOX9,SPN,STXBP3,SYK,TGFB2,TGFBR2,TNF,TNR,TRO,COL14A1,VCAM1,VCL,WNT7B,S…
19_Member	GO Biological Processes	GO:0098609	cell-cell adhesion	-20.8044	-18.2834	122/533	ADAM8,ADD2,ALCAM,ANXA1,ANXA2,ZFP36L1,CD33,CD44,CD58,CDH1,CLIC1,CNN3,CNTN1,COL8A2,CX3CR1,DSC2,DSCAM,CELSR3,GPC4,FLNA,ICAM1,CCN1,IL1B,ITGA2,ITGA2B,ITGA9,ITGAL,ITGAM,ITGAX,ITGB2,ITGB3,ITGB5,ITGB7,CD99,MSN,NINJ1,NPHP1,OLR1,PCDH7,PDGFRA,SERPINB8,PIK3CG,PLEK,PTPN6,PTPRC,PTPRF,NECTIN1,RAC2,RET,ROBO2,S100A9,S100A11,SELL,SELPLG,SIGLEC1,SOX9,SPN,STXBP3,SYK,TGFB2,TGFBR2,TNF,TNR,TRO,COL14A1,VCAM1,VCL,WNT7B,S…
19_Member	GO Biological Processes	GO:0098742	cell-cell adhesion via plasma-membrane adhesion molecules	-6.52713	-5.08064	50/257	ALCAM,CDH1,DSC2,DSCAM,CELSR3,GPC4,ICAM1,ITGAL,ITGAM,ITGB2,PCDH7,PTPRF,NECTIN1,RET,ROBO2,SELL,TGFB2,TGFBR2,TRO,VCAM1,SPARCL1,CD84,MYOT,CELSR1,PTPRT,ADGRL3,CRB1,TENM4,CDH20,PCDH12,PCDH18,PCDHGA10,PCDHGA3,PCDHB9,DSCAML1,LRRC4C,CLSTN2,LRRC4,PCDH15,NTNG2,AJUBA,NEXN,CDHR1,EMB,LRFN5,SDK1,CDHR3,MILR1,CRB2,AMIGO2
19_Member	GO Biological Processes	GO:0007156	homophilic cell adhesion via plasma membrane adhesion molecules	-2.9484	-2.04397	15/167	DSCAM,CELSR3,PCDH7,NECTIN1,RET,TRO,MYOT,PTPRT,CDH20,PCDHGA10,PCDHGA3,PCDHB9,DSCAML1,CLSTN2,CDHR1
20_Summary	GO Biological Processes	GO:0008285	negative regulation of cell population proliferation	-20.3382	-17.8611	157/784	ADORA3,AIF1,ALOX5,APOE,ADGRB1,BCL6,BMP2,BMP4,BMPR1B,BTK,TSPO,CAV1,CBLB,CD86,TNFRSF8,CD33,CDKN2A,CDKN2B,CEBPA,CEBPB,CSF1R,CTBP2,CYP27B1,DAB2,DACH1,DRD2,EPHB1,FOXJ1,GABBR1,GATA2,MSTN,B4GALT1,GLI3,HLA-DRB1,HMOX1,HSPA1A,HSPA1B,IGFBP5,RBPJ,IL1B,INPP5D,INPPL1,JARID2,JUN,LGALS9,LIF,LYN,SMAD7,FOXO4,MN1,MNDA,MYC,NDN,NFIB,PAX6,PLXNB1,PPP2R5C,PTCH1,PTGS2,PTHLH,PTPN6,PLAAT4,RBBP4,REST,S100A11,CCL2,SDC4,SFRP2…
20_Member	GO Biological Processes	GO:0008285	negative regulation of cell population proliferation	-20.3382	-17.8611	157/784	ADORA3,AIF1,ALOX5,APOE,ADGRB1,BCL6,BMP2,BMP4,BMPR1B,BTK,TSPO,CAV1,CBLB,CD86,TNFRSF8,CD33,CDKN2A,CDKN2B,CEBPA,CEBPB,CSF1R,CTBP2,CYP27B1,DAB2,DACH1,DRD2,EPHB1,FOXJ1,GABBR1,GATA2,MSTN,B4GALT1,GLI3,HLA-DRB1,HMOX1,HSPA1A,HSPA1B,IGFBP5,RBPJ,IL1B,INPP5D,INPPL1,JARID2,JUN,LGALS9,LIF,LYN,SMAD7,FOXO4,MN1,MNDA,MYC,NDN,NFIB,PAX6,PLXNB1,PPP2R5C,PTCH1,PTGS2,PTHLH,PTPN6,PLAAT4,RBBP4,REST,S100A11,CCL2,SDC4,SFRP2…

## Sheet: Type III
Table descriing Gene sets dysregulated in Type III TCGA LGG
GroupID	Category	Term	Description	LogP	Log(q-value)	InTerm_InList	Symbols
1_Summary	GO Biological Processes	GO:0030155	regulation of cell adhesion	-80.6504	-76.4573	263/760	ACTN4,ACVRL1,AGER,JAG1,AIF1,ALOX5,ANGPT1,ANGPT2,ANXA1,APOD,ARHGAP6,ARHGDIB,RHOH,ASS1,B2M,BMP7,BST1,CASP3,CAV1,RUNX1,RUNX3,CD4,CD6,CD27,CD86,CD36,CD44,CD74,CDC42,CDH1,CDK6,CEBPB,COL1A1,COL8A1,COL16A1,MAP3K8,CSF1,CYP1B1,DAB2,DAG1,DPP4,ECM2,DUSP1,EFNA5,EFNB1,EFNB2,EGR3,EPHA2,EMP2,DMTN,EPHA3,EPHA4,EPHB2,ERBB2,PTK2B,FBLN1,FBLN2,FCGR2B,FES,FOXF1,FOXJ1,FLNA,FN1,FUT4,LRRC32,GBP1,GCNT2,GLI2,GLI3,GPR4,HAS2…
1_Member	GO Biological Processes	GO:0030155	regulation of cell adhesion	-80.6504	-76.4573	263/760	ACTN4,ACVRL1,AGER,JAG1,AIF1,ALOX5,ANGPT1,ANGPT2,ANXA1,APOD,ARHGAP6,ARHGDIB,RHOH,ASS1,B2M,BMP7,BST1,CASP3,CAV1,RUNX1,RUNX3,CD4,CD6,CD27,CD86,CD36,CD44,CD74,CDC42,CDH1,CDK6,CEBPB,COL1A1,COL8A1,COL16A1,MAP3K8,CSF1,CYP1B1,DAB2,DAG1,DPP4,ECM2,DUSP1,EFNA5,EFNB1,EFNB2,EGR3,EPHA2,EMP2,DMTN,EPHA3,EPHA4,EPHB2,ERBB2,PTK2B,FBLN1,FBLN2,FCGR2B,FES,FOXF1,FOXJ1,FLNA,FN1,FUT4,LRRC32,GBP1,GCNT2,GLI2,GLI3,GPR4,HAS2…
1_Member	GO Biological Processes	GO:0050865	regulation of cell activation	-62.4551	-59.1651	222/681	ACTA2,ADORA2B,AGER,AHR,AIF1,ANXA1,RHOH,AXL,B2M,PRDM1,ZFP36L1,ZFP36L2,BST1,BTK,CAMK4,CAPN3,CASP3,CAV1,RUNX1,RUNX3,CD4,CD6,CD22,CD27,CD86,CD33,CD40,CD74,CDKN1A,CEBPA,CEBPB,CTSC,CNR1,MAP3K8,CCN2,DPP4,GPR183,EFNB1,EFNB2,EGR3,DMTN,EPHB2,ERBB2,F2RL1,FANCA,FANCD2,FCER1G,FCGR2B,FCGR3A,FES,FGR,FOXF1,FOXJ1,FN1,LRRC32,GAS6,GLI2,GLI3,NCKAP1L,HFE,HLA-A,HLA-DMA,HLA-DMB,HLA-DOA,HLA-DPA1,HLA-DPB1,HLA-DQA1,HLA-DQ…
1_Member	GO Biological Processes	GO:0045785	positive regulation of cell adhesion	-61.9459	-58.707	174/446	AGER,AIF1,ALOX5,ANGPT1,ANXA1,RHOH,B2M,BMP7,CAV1,RUNX1,RUNX3,CD4,CD6,CD27,CD86,CD36,CD44,CD74,CDC42,CDK6,COL8A1,COL16A1,MAP3K8,CSF1,DAB2,DAG1,DPP4,ECM2,EFNB1,EFNB2,EGR3,EMP2,DMTN,EPHA4,ERBB2,PTK2B,FBLN2,FOXF1,FLNA,FN1,FUT4,GCNT2,GLI2,GLI3,HAS2,NCKAP1L,HLA-A,HLA-DMA,HLA-DMB,HLA-DOA,HLA-DPA1,HLA-DPB1,HLA-DQA1,HLA-DQB1,HLA-DRA,HLA-DRB1,HLA-DRB5,HLA-E,HLA-G,HLX,HES1,IGF2,IGFBP2,CCN1,IL1B,IL4R,IL7,IL12…
1_Member	GO Biological Processes	GO:0002694	regulation of leukocyte activation	-53.5543	-50.5916	199/629	ADORA2B,AGER,AHR,AIF1,ANXA1,RHOH,AXL,B2M,PRDM1,ZFP36L1,ZFP36L2,BST1,BTK,CAMK4,CASP3,CAV1,RUNX1,RUNX3,CD4,CD6,CD22,CD27,CD86,CD33,CD40,CD74,CDKN1A,CEBPA,CEBPB,CTSC,CNR1,MAP3K8,DPP4,GPR183,EFNB1,EFNB2,EGR3,EPHB2,ERBB2,F2RL1,FANCA,FANCD2,FCGR2B,FCGR3A,FES,FGR,FOXF1,FOXJ1,FN1,LRRC32,GAS6,GLI2,GLI3,NCKAP1L,HFE,HLA-A,HLA-DMA,HLA-DMB,HLA-DOA,HLA-DPA1,HLA-DPB1,HLA-DQA1,HLA-DQB1,HLA-DRA,HLA-DRB1,HLA-DRB5,…
1_Member	GO Biological Processes	GO:0022407	regulation of cell-cell adhesion	-52.6054	-49.6911	164/456	AGER,JAG1,AIF1,ALOX5,ANXA1,RHOH,ASS1,B2M,BMP7,CASP3,CAV1,RUNX1,RUNX3,CD4,CD6,CD27,CD86,CD44,CD74,CDH1,CEBPB,MAP3K8,DPP4,EFNA5,EFNB1,EFNB2,EGR3,DMTN,ERBB2,FCGR2B,FOXJ1,FUT4,LRRC32,GCNT2,GLI2,GLI3,HAS2,NCKAP1L,HFE,HLA-A,HLA-DMA,HLA-DMB,HLA-DOA,HLA-DPA1,HLA-DPB1,HLA-DQA1,HLA-DQB1,HLA-DRA,HLA-DRB1,HLA-DRB5,HLA-E,HLA-G,HLX,HES1,IGF2,IGFBP2,IL1B,IL1RN,IL4R,IL7,IL12RB1,IL15,IL18,IRF1,ITGA4,ITGB2,ITPKB,J…
1_Member	GO Biological Processes	GO:0022409	positive regulation of cell-cell adhesion	-46.5606	-43.8146	121/291	AGER,AIF1,ALOX5,ANXA1,RHOH,B2M,BMP7,CAV1,RUNX1,RUNX3,CD4,CD6,CD27,CD86,CD44,CD74,MAP3K8,DPP4,EFNB1,EFNB2,EGR3,DMTN,FUT4,GCNT2,GLI2,GLI3,HAS2,NCKAP1L,HLA-A,HLA-DMA,HLA-DMB,HLA-DOA,HLA-DPA1,HLA-DPB1,HLA-DQA1,HLA-DQB1,HLA-DRA,HLA-DRB1,HLA-DRB5,HLA-E,HLA-G,HLX,HES1,IGF2,IGFBP2,IL1B,IL4R,IL7,IL12RB1,IL15,IL18,ITGA4,ITGB2,ITPKB,JAK3,LGALS1,LGALS9,LYN,MDK,NODAL,PLAUR,SERPINF2,PTAFR,PTPN6,PTPRC,RAG1,CCL2…
1_Member	GO Biological Processes	GO:0051249	regulation of lymphocyte activation	-43.736	-41.0613	166/532	AGER,AHR,AIF1,ANXA1,RHOH,AXL,B2M,PRDM1,ZFP36L1,ZFP36L2,BST1,BTK,CAMK4,CASP3,CAV1,RUNX1,RUNX3,CD4,CD6,CD22,CD27,CD86,CD40,CD74,CDKN1A,CEBPB,MAP3K8,DPP4,GPR183,EFNB1,EFNB2,EGR3,EPHB2,ERBB2,FANCA,FANCD2,FCGR2B,FCGR3A,FGR,FOXJ1,LRRC32,GAS6,GLI2,GLI3,NCKAP1L,HFE,HLA-A,HLA-DMA,HLA-DMB,HLA-DOA,HLA-DPA1,HLA-DPB1,HLA-DQA1,HLA-DQB1,HLA-DRA,HLA-DRB1,HLA-DRB5,HLA-E,HLA-F,HLA-G,HLX,HES1,IGF2,IGFBP2,IL1B,IL4R,…
1_Member	GO Biological Processes	GO:0050863	regulation of T cell activation	-40.9758	-38.3954	125/342	AGER,AIF1,ANXA1,RHOH,B2M,PRDM1,CAMK4,CASP3,CAV1,RUNX1,RUNX3,CD4,CD6,CD27,CD86,CD74,CEBPB,MAP3K8,DPP4,EFNB1,EFNB2,EGR3,ERBB2,FANCA,FANCD2,FCGR2B,FOXJ1,LRRC32,GLI2,GLI3,NCKAP1L,HFE,HLA-A,HLA-DMA,HLA-DMB,HLA-DOA,HLA-DPA1,HLA-DPB1,HLA-DQA1,HLA-DQB1,HLA-DRA,HLA-DRB1,HLA-DRB5,HLA-E,HLA-G,HLX,HES1,IGF2,IGFBP2,IL1B,IL4R,IL7,IL12RB1,IL15,IL18,IRF1,ITPKB,JAK3,LGALS1,LGALS3,LGALS9,LMO1,LYN,MDK,PAWR,PTPN6,PT…
1_Member	GO Biological Processes	GO:1903037	regulation of leukocyte cell-cell adhesion	-40.6671	-38.1075	125/344	AGER,AIF1,ALOX5,ANXA1,RHOH,ASS1,B2M,CASP3,CAV1,RUNX1,RUNX3,CD4,CD6,CD27,CD86,CD44,CD74,CEBPB,MAP3K8,DPP4,EFNB1,EFNB2,EGR3,ERBB2,FCGR2B,FOXJ1,FUT4,LRRC32,GLI2,GLI3,HAS2,NCKAP1L,HFE,HLA-A,HLA-DMA,HLA-DMB,HLA-DOA,HLA-DPA1,HLA-DPB1,HLA-DQA1,HLA-DQB1,HLA-DRA,HLA-DRB1,HLA-DRB5,HLA-E,HLA-G,HLX,HES1,IGF2,IGFBP2,IL1B,IL4R,IL7,IL12RB1,IL15,IL18,IRF1,ITGA4,ITGB2,ITPKB,JAK3,LGALS1,LGALS3,LGALS9,LYN,MDK,PAWR,…
1_Member	GO Biological Processes	GO:1903039	positive regulation of leukocyte cell-cell adhesion	-39.3701	-36.893	102/245	AGER,AIF1,ALOX5,ANXA1,RHOH,B2M,CAV1,RUNX1,RUNX3,CD4,CD6,CD27,CD86,CD44,CD74,MAP3K8,DPP4,EFNB1,EFNB2,EGR3,FUT4,GLI2,GLI3,HAS2,NCKAP1L,HLA-A,HLA-DMA,HLA-DMB,HLA-DOA,HLA-DPA1,HLA-DPB1,HLA-DQA1,HLA-DQB1,HLA-DRA,HLA-DRB1,HLA-DRB5,HLA-E,HLA-G,HLX,HES1,IGF2,IGFBP2,IL1B,IL4R,IL7,IL12RB1,IL15,IL18,ITGA4,ITGB2,ITPKB,JAK3,LGALS1,LGALS9,LYN,MDK,PTAFR,PTPN6,PTPRC,RAG1,CCL2,CCL5,ST3GAL4,SYK,TFRC,TGFBR2,TNFSF4,…
1_Member	GO Biological Processes	GO:0050867	positive regulation of cell activation	-39.1295	-36.6606	141/436	ACTA2,ADORA2B,AGER,AIF1,ANXA1,RHOH,AXL,B2M,BST1,BTK,CAPN3,CAV1,RUNX1,RUNX3,CD4,CD6,CD27,CD86,CD40,CD74,CDKN1A,CEBPA,CTSC,MAP3K8,CCN2,DPP4,GPR183,EFNB1,EFNB2,EGR3,EPHB2,F2RL1,FCGR3A,FGR,GAS6,GLI2,GLI3,NCKAP1L,HLA-A,HLA-DMA,HLA-DMB,HLA-DOA,HLA-DPA1,HLA-DPB1,HLA-DQA1,HLA-DQB1,HLA-DRA,HLA-DRB1,HLA-DRB5,HLA-E,HLA-F,HLA-G,HLX,HES1,IGF2,IGFBP2,IL1B,IL4R,IL7,IL12RB1,IL15,IL15RA,IL18,INPP5D,ITGAM,ITGB2,IT…
1_Member	GO Biological Processes	GO:0070663	regulation of leukocyte proliferation	-37.7012	-35.2863	102/254	AGER,AHR,AIF1,ANXA1,BST1,BST2,BTK,CASP3,CD6,CD22,CD86,CD40,CD74,CDKN1A,CEBPB,CSF1,CSF1R,CSF2RA,CSF2RB,GPR183,EFNB1,EPHB2,ERBB2,FCGR2B,FCGR3A,FOXJ1,LRRC32,NCKAP1L,HHEX,HLA-A,HLA-DMB,HLA-DPA1,HLA-DPB1,HLA-DRB1,HLA-E,HLA-G,HES1,IGF2,IGFBP2,IL1B,IL7,IL12RB1,IL15,IL18,INPP5D,IRF1,JAK3,LGALS3,LGALS9,LMO1,LYN,MNDA,MPL,MYD88,PAWR,PTPN6,PTPRC,RAC2,CCL5,SDC4,SPN,SYK,TFRC,TGFBR2,TNFAIP3,TNFRSF1B,TNFSF4,TNFR…
1_Member	GO Biological Processes	GO:0002696	positive regulation of leukocyte activation	-36.3644	-33.9775	134/421	ADORA2B,AGER,AIF1,ANXA1,RHOH,AXL,B2M,BST1,BTK,CAV1,RUNX1,RUNX3,CD4,CD6,CD27,CD86,CD40,CD74,CDKN1A,CEBPA,CTSC,MAP3K8,DPP4,GPR183,EFNB1,EFNB2,EGR3,EPHB2,F2RL1,FCGR3A,FGR,GAS6,GLI2,GLI3,NCKAP1L,HLA-A,HLA-DMA,HLA-DMB,HLA-DOA,HLA-DPA1,HLA-DPB1,HLA-DQA1,HLA-DQB1,HLA-DRA,HLA-DRB1,HLA-DRB5,HLA-E,HLA-F,HLA-G,HLX,HES1,IGF2,IGFBP2,IL1B,IL4R,IL7,IL12RB1,IL15,IL15RA,IL18,INPP5D,ITGAM,ITGB2,ITPKB,JAK3,LGALS1,L…
1_Member	GO Biological Processes	GO:0032944	regulation of mononuclear cell proliferation	-35.7999	-33.4263	95/233	AGER,AHR,AIF1,ANXA1,BST1,BTK,CASP3,CD6,CD22,CD86,CD40,CD74,CDKN1A,CEBPB,CSF1,GPR183,EFNB1,EPHB2,ERBB2,FCGR2B,FCGR3A,FOXJ1,LRRC32,NCKAP1L,HLA-A,HLA-DMB,HLA-DPA1,HLA-DPB1,HLA-DRB1,HLA-E,HLA-G,HES1,IGF2,IGFBP2,IL1B,IL7,IL12RB1,IL15,IL18,INPP5D,IRF1,JAK3,LGALS3,LGALS9,LMO1,LYN,MNDA,MPL,MYD88,PAWR,PTPN6,PTPRC,RAC2,CCL5,SDC4,SPN,SYK,TFRC,TGFBR2,TNFRSF1B,TNFSF4,TNFRSF4,TYROBP,VCAM1,ZAP70,ZP3,LST1,PDE5A,…
1_Member	GO Biological Processes	GO:0050670	regulation of lymphocyte proliferation	-35.5299	-33.1629	94/230	AGER,AHR,AIF1,ANXA1,BST1,BTK,CASP3,CD6,CD22,CD86,CD40,CD74,CDKN1A,CEBPB,GPR183,EFNB1,EPHB2,ERBB2,FCGR2B,FCGR3A,FOXJ1,LRRC32,NCKAP1L,HLA-A,HLA-DMB,HLA-DPA1,HLA-DPB1,HLA-DRB1,HLA-E,HLA-G,HES1,IGF2,IGFBP2,IL1B,IL7,IL12RB1,IL15,IL18,INPP5D,IRF1,JAK3,LGALS3,LGALS9,LMO1,LYN,MNDA,MPL,MYD88,PAWR,PTPN6,PTPRC,RAC2,CCL5,SDC4,SPN,SYK,TFRC,TGFBR2,TNFRSF1B,TNFSF4,TNFRSF4,TYROBP,VCAM1,ZAP70,ZP3,LST1,PDE5A,TNFRS…
1_Member	GO Biological Processes	GO:0050870	positive regulation of T cell activation	-35.1787	-32.8181	92/223	AGER,AIF1,ANXA1,RHOH,B2M,CAV1,RUNX1,RUNX3,CD4,CD6,CD27,CD86,CD74,MAP3K8,DPP4,EFNB1,EFNB2,EGR3,GLI2,GLI3,NCKAP1L,HLA-A,HLA-DMA,HLA-DMB,HLA-DOA,HLA-DPA1,HLA-DPB1,HLA-DQA1,HLA-DQB1,HLA-DRA,HLA-DRB1,HLA-DRB5,HLA-E,HLA-G,HLX,HES1,IGF2,IGFBP2,IL1B,IL4R,IL7,IL12RB1,IL15,IL18,ITPKB,JAK3,LGALS1,LGALS9,LYN,MDK,PTPN6,PTPRC,RAG1,CCL2,CCL5,SYK,TFRC,TGFBR2,TNFSF4,VAV1,VCAM1,ZAP70,ZP3,SOCS1,TNFRSF14,BCL10,CD83,…
1_Member	GO Biological Processes	GO:0051251	positive regulation of lymphocyte activation	-30.7317	-28.507	116/371	AGER,AIF1,ANXA1,RHOH,AXL,B2M,BST1,BTK,CAV1,RUNX1,RUNX3,CD4,CD6,CD27,CD86,CD40,CD74,CDKN1A,MAP3K8,DPP4,GPR183,EFNB1,EFNB2,EGR3,EPHB2,FCGR3A,GAS6,GLI2,GLI3,NCKAP1L,HLA-A,HLA-DMA,HLA-DMB,HLA-DOA,HLA-DPA1,HLA-DPB1,HLA-DQA1,HLA-DQB1,HLA-DRA,HLA-DRB1,HLA-DRB5,HLA-E,HLA-F,HLA-G,HLX,HES1,IGF2,IGFBP2,IL1B,IL4R,IL7,IL12RB1,IL15,IL15RA,IL18,INPP5D,ITPKB,JAK3,LGALS1,LGALS9,LYN,MDK,MMP14,MPL,MYD88,PTPN6,PTPRC…
1_Member	GO Biological Processes	GO:0007162	negative regulation of cell adhesion	-30.4709	-28.2555	103/305	ACTN4,ACVRL1,JAG1,ANGPT1,ANGPT2,ANXA1,APOD,ARHGAP6,ARHGDIB,ASS1,CASP3,RUNX1,RUNX3,CD86,CD74,CDH1,CEBPB,COL1A1,CYP1B1,DUSP1,EFNA5,DMTN,EPHA4,EPHB2,ERBB2,FBLN1,FCGR2B,FOXJ1,LRRC32,GBP1,GCNT2,GLI3,NCKAP1L,HFE,HLA-DRB1,HLA-G,HLX,IL1RN,IL4R,IRF1,JAK3,LGALS3,LGALS9,MDK,MELTF,MMP2,MMP14,MUC1,SERPINE1,PAWR,PRKCD,PTPN6,PTPRC,SDC4,SIPA1,SNAI2,SPI1,SPN,TGFB1,TGFBI,THBS1,TNFSF4,VEGFA,LAPTM5,FZD7,SOCS1,PDE5A,…
1_Member	GO Biological Processes	GO:0050866	negative regulation of cell activation	-29.9508	-27.7534	84/216	ANXA1,AXL,BTK,CASP3,RUNX1,RUNX3,CD86,CD74,CEBPB,CNR1,ERBB2,FCGR2B,FGR,FOXF1,FOXJ1,LRRC32,GLI3,NCKAP1L,HFE,HLA-DRB1,HLA-F,HLA-G,HLX,HMOX1,IL4R,INHBA,INPP5D,IRF1,JAK3,LDLR,LGALS3,LGALS9,LYN,MDK,MNDA,PAWR,PDGFA,PDGFB,PRKCD,PTPN6,PTPRC,SDC4,SFRP1,SPI1,SPN,THBD,TNFAIP3,TNFSF4,TYRO3,TYROBP,LAPTM5,LST1,SOCS1,PDE5A,TNFRSF14,CD84,SH2B3,TSPAN32,LILRB2,BTN2A2,GPNMB,LILRB1,FGL2,LILRB4,EMILIN1,CD300A,VSIG4,FO…
1_Member	GO Biological Processes	GO:0042129	regulation of T cell proliferation	-26.9379	-24.8909	71/174	AGER,AIF1,ANXA1,CASP3,CD6,CD86,CEBPB,EFNB1,ERBB2,FOXJ1,LRRC32,NCKAP1L,HLA-A,HLA-DMB,HLA-DPA1,HLA-DPB1,HLA-DRB1,HLA-E,HLA-G,HES1,IGF2,IGFBP2,IL1B,IL12RB1,IL15,IL18,IRF1,JAK3,LGALS3,LGALS9,LMO1,PAWR,PTPN6,PTPRC,RAC2,CCL5,SDC4,SPN,SYK,TFRC,TGFBR2,TNFRSF1B,TNFSF4,VCAM1,ZAP70,ZP3,PDE5A,TNFRSF14,IL27RA,EBI3,LILRB2,BTN2A2,GPNMB,LILRB1,LILRB4,RIPK3,CORO1A,VSIG4,ICOSLG,PYCARD,FOXP3,ZBTB7B,SASH3,TWSG1,RASA…
1_Member	GO Biological Processes	GO:0002695	negative regulation of leukocyte activation	-26.0045	-24.0017	74/193	ANXA1,AXL,BTK,CASP3,RUNX1,RUNX3,CD86,CD74,CEBPB,CNR1,ERBB2,FCGR2B,FGR,FOXF1,FOXJ1,LRRC32,GLI3,NCKAP1L,HFE,HLA-DRB1,HLA-F,HLA-G,HLX,HMOX1,IL4R,INHBA,INPP5D,IRF1,JAK3,LDLR,LGALS3,LGALS9,LYN,MDK,MNDA,PAWR,PTPN6,PTPRC,SDC4,SFRP1,SPI1,SPN,TNFAIP3,TNFSF4,TYRO3,TYROBP,LAPTM5,LST1,SOCS1,PDE5A,TNFRSF14,CD84,TSPAN32,LILRB2,BTN2A2,GPNMB,LILRB1,FGL2,LILRB4,CD300A,VSIG4,FOXP3,ZBTB7B,TWSG1,SAMSN1,ZC3H12A,LOXL3…
1_Member	GO Biological Processes	GO:0051250	negative regulation of lymphocyte activation	-23.6003	-21.6767	64/161	ANXA1,AXL,BTK,CASP3,RUNX1,RUNX3,CD86,CD74,CEBPB,ERBB2,FCGR2B,FGR,FOXJ1,LRRC32,GLI3,NCKAP1L,HFE,HLA-DRB1,HLA-F,HLA-G,HLX,IL4R,INHBA,INPP5D,IRF1,JAK3,LGALS3,LGALS9,LYN,MDK,MNDA,PAWR,PTPN6,SDC4,SFRP1,SPN,TNFAIP3,TNFSF4,TYRO3,TYROBP,LAPTM5,LST1,SOCS1,PDE5A,TNFRSF14,LILRB2,BTN2A2,GPNMB,LILRB1,FGL2,LILRB4,CD300A,VSIG4,FOXP3,ZBTB7B,TWSG1,SAMSN1,ZC3H12A,LOXL3,HAVCR2,IL4I1,TBC1D10C,LGALS9C,MICA
1_Member	GO Biological Processes	GO:0070665	positive regulation of leukocyte proliferation	-23.3284	-21.414	63/158	AGER,AIF1,ANXA1,BST1,BST2,CD6,CD86,CD40,CD74,CDKN1A,CSF1,CSF1R,CSF2RA,CSF2RB,GPR183,EFNB1,EPHB2,FCGR3A,NCKAP1L,HLA-A,HLA-DMB,HLA-DPA1,HLA-DPB1,HLA-E,HES1,IGF2,IGFBP2,IL1B,IL7,IL12RB1,IL15,IL18,JAK3,LGALS9,LYN,MPL,MYD88,PTPRC,CCL5,SYK,TFRC,TGFBR2,TNFSF4,TNFRSF4,VCAM1,ZAP70,ZP3,IL27RA,EBI3,LILRB2,VAV3,CORO1A,ICOSLG,CLCF1,PYCARD,FOXP3,SASH3,RASAL3,CD276,CARD11,HAVCR2,IL34,CCDC88B
1_Member	GO Biological Processes	GO:0032946	positive regulation of mononuclear cell proliferation	-21.1663	-19.3234	57/143	AGER,AIF1,ANXA1,BST1,CD6,CD86,CD40,CD74,CDKN1A,CSF1,GPR183,EFNB1,EPHB2,FCGR3A,NCKAP1L,HLA-A,HLA-DMB,HLA-DPA1,HLA-DPB1,HLA-E,HES1,IGF2,IGFBP2,IL1B,IL7,IL12RB1,IL15,IL18,JAK3,LGALS9,MPL,MYD88,PTPRC,CCL5,SYK,TFRC,TGFBR2,TNFSF4,TNFRSF4,VCAM1,ZAP70,ZP3,IL27RA,EBI3,LILRB2,VAV3,CORO1A,ICOSLG,CLCF1,PYCARD,FOXP3,SASH3,RASAL3,CD276,CARD11,HAVCR2,CCDC88B
1_Member	GO Biological Processes	GO:0050671	positive regulation of lymphocyte proliferation	-20.7176	-18.8937	56/141	AGER,AIF1,ANXA1,BST1,CD6,CD86,CD40,CD74,CDKN1A,GPR183,EFNB1,EPHB2,FCGR3A,NCKAP1L,HLA-A,HLA-DMB,HLA-DPA1,HLA-DPB1,HLA-E,HES1,IGF2,IGFBP2,IL1B,IL7,IL12RB1,IL15,IL18,JAK3,LGALS9,MPL,MYD88,PTPRC,CCL5,SYK,TFRC,TGFBR2,TNFSF4,TNFRSF4,VCAM1,ZAP70,ZP3,IL27RA,EBI3,LILRB2,VAV3,CORO1A,ICOSLG,CLCF1,PYCARD,FOXP3,SASH3,RASAL3,CD276,CARD11,HAVCR2,CCDC88B
1_Member	GO Biological Processes	GO:0022408	negative regulation of cell-cell adhesion	-18.6088	-16.8751	65/199	JAG1,ANXA1,ASS1,CASP3,RUNX1,RUNX3,CD86,CD74,CDH1,CEBPB,ERBB2,FCGR2B,FOXJ1,LRRC32,GLI3,NCKAP1L,HFE,HLA-DRB1,HLA-G,HLX,IL1RN,IL4R,IRF1,JAK3,LGALS3,LGALS9,MDK,PAWR,PRKCD,PTPN6,SDC4,SPI1,SPN,TGFB1,TNFSF4,VEGFA,LAPTM5,SOCS1,PDE5A,TNFRSF14,SH2B3,LILRB2,BTN2A2,GPNMB,MAD2L2,LILRB1,FGL2,LILRB4,CD300A,VSIG4,SWAP70,FOXP3,ZBTB7B,YTHDF2,FXYD5,TWSG1,TRPV4,ZC3H12A,LOXL3,HAVCR2,UBASH3B,MYADM,C1QTNF1,IL4I1,LGALS9C
1_Member	GO Biological Processes	GO:0050868	negative regulation of T cell activation	-17.1514	-15.4794	48/125	ANXA1,CASP3,RUNX1,RUNX3,CD86,CD74,CEBPB,ERBB2,FCGR2B,FOXJ1,LRRC32,GLI3,NCKAP1L,HFE,HLA-DRB1,HLA-G,HLX,IL4R,IRF1,JAK3,LGALS3,LGALS9,MDK,PAWR,PTPN6,SDC4,SPN,TNFSF4,LAPTM5,SOCS1,PDE5A,TNFRSF14,LILRB2,BTN2A2,GPNMB,LILRB1,FGL2,LILRB4,CD300A,VSIG4,FOXP3,ZBTB7B,TWSG1,ZC3H12A,LOXL3,HAVCR2,IL4I1,LGALS9C
1_Member	GO Biological Processes	GO:0042102	positive regulation of T cell proliferation	-17.0435	-15.3754	43/103	AGER,AIF1,ANXA1,CD6,CD86,EFNB1,NCKAP1L,HLA-A,HLA-DMB,HLA-DPA1,HLA-DPB1,HLA-E,HES1,IGF2,IGFBP2,IL1B,IL12RB1,IL15,IL18,JAK3,LGALS9,PTPRC,CCL5,SYK,TFRC,TGFBR2,TNFSF4,VCAM1,ZAP70,ZP3,IL27RA,EBI3,LILRB2,CORO1A,ICOSLG,PYCARD,FOXP3,SASH3,RASAL3,CD276,CARD11,HAVCR2,CCDC88B
1_Member	GO Biological Processes	GO:1903038	negative regulation of leukocyte cell-cell adhesion	-15.0097	-13.4121	49/144	ANXA1,ASS1,CASP3,RUNX1,RUNX3,CD86,CD74,CEBPB,ERBB2,FCGR2B,FOXJ1,LRRC32,GLI3,NCKAP1L,HFE,HLA-DRB1,HLA-G,HLX,IL4R,IRF1,JAK3,LGALS3,LGALS9,MDK,PAWR,PTPN6,SDC4,SPN,TNFSF4,LAPTM5,SOCS1,PDE5A,TNFRSF14,LILRB2,BTN2A2,GPNMB,LILRB1,FGL2,LILRB4,CD300A,VSIG4,FOXP3,ZBTB7B,TWSG1,ZC3H12A,LOXL3,HAVCR2,IL4I1,LGALS9C
1_Member	GO Biological Processes	GO:0050672	negative regulation of lymphocyte proliferation	-13.9758	-12.4368	35/84	BTK,CASP3,CD86,CEBPB,ERBB2,FCGR2B,FOXJ1,LRRC32,HLA-DRB1,HLA-G,INPP5D,LGALS9,LYN,MNDA,PAWR,PTPN6,SDC4,SPN,TYROBP,LST1,PDE5A,TNFRSF14,LILRB2,BTN2A2,GPNMB,LILRB1,LILRB4,CD300A,VSIG4,FOXP3,ZBTB7B,TWSG1,HAVCR2,IL4I1,LGALS9C
1_Member	GO Biological Processes	GO:0032945	negative regulation of mononuclear cell proliferation	-13.7875	-12.2533	35/85	BTK,CASP3,CD86,CEBPB,ERBB2,FCGR2B,FOXJ1,LRRC32,HLA-DRB1,HLA-G,INPP5D,LGALS9,LYN,MNDA,PAWR,PTPN6,SDC4,SPN,TYROBP,LST1,PDE5A,TNFRSF14,LILRB2,BTN2A2,GPNMB,LILRB1,LILRB4,CD300A,VSIG4,FOXP3,ZBTB7B,TWSG1,HAVCR2,IL4I1,LGALS9C
1_Member	GO Biological Processes	GO:0070664	negative regulation of leukocyte proliferation	-13.5158	-11.9975	36/91	BTK,CASP3,CD86,CEBPB,ERBB2,FCGR2B,FOXJ1,LRRC32,HLA-DRB1,HLA-G,INPP5D,LGALS9,LYN,MNDA,PAWR,PTPN6,SDC4,SPN,TNFAIP3,TYROBP,LST1,PDE5A,TNFRSF14,LILRB2,BTN2A2,GPNMB,LILRB1,LILRB4,CD300A,VSIG4,FOXP3,ZBTB7B,TWSG1,HAVCR2,IL4I1,LGALS9C
1_Member	GO Biological Processes	GO:0042130	negative regulation of T cell proliferation	-10.3566	-8.98829	27/68	CASP3,CD86,CEBPB,ERBB2,FOXJ1,LRRC32,HLA-DRB1,HLA-G,LGALS9,PAWR,PTPN6,SDC4,SPN,PDE5A,TNFRSF14,LILRB2,BTN2A2,GPNMB,LILRB1,LILRB4,VSIG4,FOXP3,ZBTB7B,TWSG1,HAVCR2,IL4I1,LGALS9C
2_Summary	GO Biological Processes	GO:0001775	cell activation	-73.0686	-69.1765	228/636	ADRA2B,AGER,AIF1,ANXA1,RHOH,AXL,B2M,BAX,BCL3,ZFP36L1,ZFP36L2,BST2,KLF5,BTK,C1QA,C5AR1,CAMK4,CASP8,RUNX2,CD4,CD6,CD8A,CD22,CD86,ENTPD2,CD40,CD44,CD74,CD151,CDK6,CEBPG,CLU,CLIC1,CNTF,COL3A1,CSF1,CSRP1,CTPS1,CTSL,CX3CR1,CXADR,DGKG,DOCK2,DPP4,GPR183,EGR1,ELF4,EPHB2,ERCC1,EZH2,F2R,F2RL1,PTK2B,FCER1G,FCGR2B,FCGR3A,FLNA,FN1,GJA1,GCLM,GLI3,HELLS,HHEX,HLA-A,HLA-E,MR1,HSPB1,ICAM1,IRF8,IFI35,IFNGR2,IL1B,IL2…
2_Member	GO Biological Processes	GO:0001775	cell activation	-73.0686	-69.1765	228/636	ADRA2B,AGER,AIF1,ANXA1,RHOH,AXL,B2M,BAX,BCL3,ZFP36L1,ZFP36L2,BST2,KLF5,BTK,C1QA,C5AR1,CAMK4,CASP8,RUNX2,CD4,CD6,CD8A,CD22,CD86,ENTPD2,CD40,CD44,CD74,CD151,CDK6,CEBPG,CLU,CLIC1,CNTF,COL3A1,CSF1,CSRP1,CTPS1,CTSL,CX3CR1,CXADR,DGKG,DOCK2,DPP4,GPR183,EGR1,ELF4,EPHB2,ERCC1,EZH2,F2R,F2RL1,PTK2B,FCER1G,FCGR2B,FCGR3A,FLNA,FN1,GJA1,GCLM,GLI3,HELLS,HHEX,HLA-A,HLA-E,MR1,HSPB1,ICAM1,IRF8,IFI35,IFNGR2,IL1B,IL2…
2_Member	GO Biological Processes	GO:0045321	leukocyte activation	-59.2882	-56.1365	185/515	AGER,AIF1,ANXA1,RHOH,AXL,B2M,BAX,BCL3,ZFP36L1,ZFP36L2,BST2,BTK,C1QA,C5AR1,CAMK4,CASP8,RUNX2,CD4,CD6,CD8A,CD22,CD86,CD40,CD44,CD74,CD151,CDK6,CEBPG,CLU,CSF1,CTPS1,CTSL,CX3CR1,CXADR,DOCK2,DPP4,GPR183,EGR1,ELF4,EPHB2,ERCC1,EZH2,F2RL1,PTK2B,FCER1G,FCGR2B,FCGR3A,GJA1,GLI3,HELLS,HHEX,HLA-A,HLA-E,MR1,ICAM1,IRF8,IFI35,IFNGR2,IL2RB,IL6R,IL7,CXCR2,IL15,IL18,IRF1,ITGA4,ITGAL,ITGAM,ITGB1,ITGB2,ITGB8,ITPKB,JA…
2_Member	GO Biological Processes	GO:0002520	immune system development	-58.8217	-55.7077	217/683	ACTN1,JAG1,ANGPT1,ANXA1,ANXA2,RHOH,AXL,B2M,BAX,BCL3,ZFP36L1,ZFP36L2,BTK,CAMK4,CASP3,CASP8,RUNX2,RUNX1,RUNX3,CD4,CD8A,CD34,CD74,CDC42,CDK6,CEBPA,CEBPD,CEBPG,CSF1,CSF1R,CTSL,ACE,DOCK2,GPR183,EGR1,EPHA2,DMTN,ERCC1,ETV6,MECOM,EVI2B,EZH2,F2RL1,PTK2B,FCER1G,FCGR2B,FGFR2,FOXL1,FOXJ1,FLT4,GAS6,GPC3,GLI3,MKNK2,HCLS1,NCKAP1L,HHEX,HLA-DRB1,HLA-E,HLA-G,MR1,HMGB2,HES1,IRF8,IFI16,IL6R,IL7,IL15,INHBA,IRF1,ITGA4…
2_Member	GO Biological Processes	GO:0048534	hematopoietic or lymphoid organ development	-55.1383	-52.1493	204/643	ACTN1,JAG1,ANGPT1,ANXA1,ANXA2,RHOH,AXL,B2M,BAX,BCL3,ZFP36L1,ZFP36L2,BTK,CAMK4,CASP3,CASP8,RUNX2,RUNX1,RUNX3,CD4,CD8A,CD34,CD74,CDC42,CDK6,CEBPA,CEBPD,CEBPG,CSF1,CSF1R,CTSL,ACE,DOCK2,GPR183,EGR1,EPHA2,DMTN,ERCC1,ETV6,MECOM,EVI2B,EZH2,F2RL1,PTK2B,FCER1G,FCGR2B,FGFR2,FOXL1,FLT4,GAS6,GPC3,GLI3,MKNK2,HCLS1,NCKAP1L,HHEX,HLA-DRB1,MR1,HES1,IRF8,IFI16,IL6R,IL7,IL15,INHBA,IRF1,ITGA4,ITGB1,ITGB8,ITPKB,JAK3,…
2_Member	GO Biological Processes	GO:0030097	hemopoiesis	-53.2699	-50.332	192/594	ACTN1,JAG1,ANGPT1,ANXA1,ANXA2,RHOH,AXL,B2M,BAX,BCL3,ZFP36L1,ZFP36L2,BTK,CAMK4,CASP3,CASP8,RUNX2,RUNX1,RUNX3,CD4,CD8A,CD34,CD74,CDC42,CDK6,CEBPA,CEBPD,CEBPG,CSF1,CSF1R,CTSL,ACE,DOCK2,GPR183,EGR1,EPHA2,DMTN,ERCC1,ETV6,MECOM,EVI2B,EZH2,F2RL1,PTK2B,FCER1G,FCGR2B,FGFR2,FLT4,GAS6,GPC3,GLI3,MKNK2,HCLS1,NCKAP1L,HHEX,HLA-DRB1,MR1,IRF8,IFI16,IL6R,IL7,IL15,INHBA,IRF1,ITGA4,ITGB1,ITGB8,ITPKB,JAK3,JUN,JUNB,KC…
2_Member	GO Biological Processes	GO:0046649	lymphocyte activation	-42.3224	-39.6856	140/407	ANXA1,RHOH,AXL,B2M,BAX,BCL3,ZFP36L1,ZFP36L2,BST2,BTK,CASP8,RUNX2,CD4,CD6,CD8A,CD22,CD86,CD40,CD44,CD74,CD151,CDK6,CEBPG,CTPS1,CTSL,CXADR,DOCK2,DPP4,GPR183,EGR1,ELF4,EPHB2,ERCC1,EZH2,F2RL1,PTK2B,FCER1G,FCGR2B,FCGR3A,GJA1,GLI3,HELLS,HHEX,HLA-A,HLA-E,MR1,ICAM1,IRF8,IL2RB,IL6R,IL7,IL15,IL18,IRF1,ITGA4,ITGAL,ITGB1,ITPKB,JAK3,KIT,LCP1,LFNG,LGALS1,CD180,MDK,MFNG,MICB,MSN,MYH9,NKG7,NOTCH2,PRDX1,PIK3CD,PI…
2_Member	GO Biological Processes	GO:0002521	leukocyte differentiation	-39.0197	-36.5669	125/355	ANXA1,ANXA2,RHOH,AXL,B2M,BAX,BCL3,ZFP36L1,ZFP36L2,BTK,CAMK4,CASP8,RUNX2,RUNX1,CD4,CD8A,CD74,CDC42,CDK6,CEBPA,CEBPG,CSF1,CSF1R,CTSL,DOCK2,GPR183,EGR1,EPHA2,EZH2,F2RL1,PTK2B,FCER1G,FCGR2B,GAS6,GPC3,GLI3,HHEX,HLA-DRB1,MR1,IRF8,IFI16,IL6R,IL7,IL15,IRF1,ITGA4,ITGB1,ITGB8,ITPKB,JAK3,JUN,JUNB,KIT,LFNG,LGALS1,LTBR,LYN,MFNG,MITF,MYH9,NOTCH2,PIK3CD,PLCG2,PPARG,PTGER4,PTPRC,RAG1,RELB,RRAS,SPI1,SPN,STAT6,SYK…
2_Member	GO Biological Processes	GO:0042110	T cell activation	-32.026	-29.7467	95/255	ANXA1,RHOH,B2M,BAX,BCL3,ZFP36L1,ZFP36L2,CASP8,RUNX2,CD4,CD8A,CD44,CD74,CD151,CDK6,CTPS1,CTSL,CXADR,DOCK2,DPP4,GPR183,EGR1,ELF4,F2RL1,FCER1G,GJA1,GLI3,HLA-A,HLA-E,MR1,ICAM1,IL6R,IL7,IL15,IRF1,ITGAL,ITPKB,KIT,LCP1,LFNG,MDK,MICB,MSN,MYH9,NKG7,PIK3CD,PIK3CG,PTGER4,PTPRC,RAB27A,RAG1,RELB,SLC11A1,SPI1,SPN,STAT6,SYK,TCF7,TNFSF4,TNFRSF4,VAV1,WAS,ZAP70,FZD5,FZD7,FZD8,CD84,EBI3,TCIRG1,LILRB1,FGL2,KDELR1,RI…
2_Member	GO Biological Processes	GO:1903131	mononuclear cell differentiation	-27.4085	-25.3424	96/292	ANXA1,RHOH,AXL,B2M,BAX,BCL3,ZFP36L1,ZFP36L2,BTK,CAMK4,RUNX2,CD4,CD8A,CD74,CDK6,CEBPG,CSF1R,CTSL,DOCK2,GPR183,EGR1,EZH2,F2RL1,PTK2B,FCER1G,FCGR2B,GAS6,GLI3,HHEX,MR1,IRF8,IFI16,IL6R,IL7,IL15,IRF1,ITGA4,ITGB1,ITGB8,ITPKB,JAK3,JUN,KIT,LFNG,LGALS1,LTBR,LYN,MFNG,MYH9,NOTCH2,PIK3CD,PLCG2,PPARG,PTGER4,PTPRC,RAG1,RELB,SPI1,SPN,STAT6,SYK,TCF7,TGFBR2,TRPM2,TYRO3,VAV1,VCAM1,VEGFA,ZAP70,FZD5,FZD7,FZD8,PIR,HDA…
2_Member	GO Biological Processes	GO:0030098	lymphocyte differentiation	-19.6998	-17.9217	77/254	ANXA1,RHOH,AXL,B2M,BAX,BCL3,ZFP36L1,ZFP36L2,BTK,RUNX2,CD4,CD8A,CD74,CDK6,CEBPG,CTSL,DOCK2,GPR183,EGR1,EZH2,PTK2B,FCER1G,FCGR2B,GLI3,HHEX,MR1,IRF8,IL6R,IL7,IL15,IRF1,ITGA4,ITGB1,ITPKB,JAK3,KIT,LFNG,LGALS1,MFNG,NOTCH2,PIK3CD,PLCG2,PTGER4,PTPRC,RAG1,RELB,SPI1,SPN,STAT6,SYK,TCF7,TYRO3,VAV1,VCAM1,ZAP70,FZD5,FZD7,FZD8,HDAC9,TCIRG1,IKZF1,KDELR1,RIPK3,CLCF1,FOXP3,ZBTB7B,LEF1,WNT4,DLL4,SLAMF8,PREX1,PRR7,C…
2_Member	GO Biological Processes	GO:0030217	T cell differentiation	-16.9904	-15.3249	53/150	ANXA1,RHOH,B2M,BCL3,ZFP36L1,ZFP36L2,RUNX2,CD4,CD8A,CD74,CDK6,CTSL,DOCK2,GPR183,EGR1,FCER1G,GLI3,MR1,IL6R,IL7,IL15,IRF1,ITPKB,KIT,LFNG,PIK3CD,PTGER4,PTPRC,RAG1,RELB,SPI1,SPN,STAT6,SYK,TCF7,VAV1,ZAP70,FZD5,FZD7,FZD8,TCIRG1,KDELR1,RIPK3,FOXP3,ZBTB7B,LEF1,WNT4,DLL4,PREX1,PRR7,CARD11,CRACR2A,RSAD2
3_Summary	GO Biological Processes	GO:0035239	tube morphogenesis	-72.3119	-68.5959	232/661	ACVRL1,ADM,JAG1,APLNR,ANG,ANGPT1,ANGPT2,ANPEP,ANXA2,APOD,BAX,BBS4,PRDM1,BMP7,ZFP36L1,KLF5,CALD1,CASP3,CASP8,CAV1,CD34,CDC42,COL3A1,COL4A1,COL4A2,COL8A1,COL8A2,COL15A1,CSF1,CSF1R,CCN2,CTSH,CTSZ,CYP1B1,DAG1,ACE,TYMP,ECM1,EFNB2,MEGF8,EGFR,EGR3,EPHA2,ELK3,EMX2,ENG,ENPEP,EPHA4,EPHB2,EPHB4,ESR1,PTK2B,FAP,FGF1,FGFR2,FOXF1,FOXC1,FOXD1,FLNA,FLT4,FN1,FOLR1,FZD2,B4GALT1,GJA1,GJA5,GPC3,GLI1,GLI2,GLI3,GPR4,GP…
3_Member	GO Biological Processes	GO:0035239	tube morphogenesis	-72.3119	-68.5959	232/661	ACVRL1,ADM,JAG1,APLNR,ANG,ANGPT1,ANGPT2,ANPEP,ANXA2,APOD,BAX,BBS4,PRDM1,BMP7,ZFP36L1,KLF5,CALD1,CASP3,CASP8,CAV1,CD34,CDC42,COL3A1,COL4A1,COL4A2,COL8A1,COL8A2,COL15A1,CSF1,CSF1R,CCN2,CTSH,CTSZ,CYP1B1,DAG1,ACE,TYMP,ECM1,EFNB2,MEGF8,EGFR,EGR3,EPHA2,ELK3,EMX2,ENG,ENPEP,EPHA4,EPHB2,EPHB4,ESR1,PTK2B,FAP,FGF1,FGFR2,FOXF1,FOXC1,FOXD1,FLNA,FLT4,FN1,FOLR1,FZD2,B4GALT1,GJA1,GJA5,GPC3,GLI1,GLI2,GLI3,GPR4,GP…
3_Member	GO Biological Processes	GO:0001944	vasculature development	-68.2419	-64.7478	199/526	ACTA2,ACVRL1,ADM,JAG1,APLNR,AHR,ANG,ANGPT1,ANGPT2,ANPEP,ANXA2,APOD,BAX,PRDM1,ZFP36L1,KLF5,CALD1,CASP8,CAV1,CD34,CDC42,CDH5,COL1A1,COL1A2,COL3A1,COL4A1,COL4A2,COL5A1,COL8A1,COL8A2,COL15A1,CCN2,CYP1B1,DAG1,ACE,DDIT3,TYMP,ECM1,EFNB2,MEGF8,EGR1,EGR2,EGR3,EPHA2,ELK3,ENG,ENPEP,EPHB2,EPHB4,PTK2B,FAP,FGF1,FGFR2,FOXF1,FOXC1,FOXO1,FLNA,FLT4,FN1,FOLR1,B4GALT1,GJA1,GJA4,GJA5,GPC3,GLI3,GPR4,GPX1,HAS2,HMOX1,HP…
3_Member	GO Biological Processes	GO:0001568	blood vessel development	-64.2156	-60.8006	189/503	ACTA2,ACVRL1,ADM,JAG1,APLNR,AHR,ANG,ANGPT1,ANGPT2,ANPEP,ANXA2,APOD,BAX,PRDM1,ZFP36L1,KLF5,CALD1,CASP8,CAV1,CD34,CDC42,CDH5,COL1A1,COL1A2,COL3A1,COL4A1,COL4A2,COL5A1,COL8A1,COL8A2,COL15A1,CCN2,CYP1B1,DAG1,ACE,DDIT3,TYMP,ECM1,EFNB2,MEGF8,EGR1,EGR2,EGR3,EPHA2,ELK3,ENG,ENPEP,EPHB2,EPHB4,PTK2B,FAP,FGF1,FGFR2,FOXF1,FOXC1,FOXO1,FLNA,FLT4,FN1,FOLR1,B4GALT1,GJA1,GJA4,GJA5,GPC3,GLI3,GPR4,GPX1,HAS2,HMOX1,HP…
3_Member	GO Biological Processes	GO:0048514	blood vessel morphogenesis	-55.4325	-52.3855	160/419	ACVRL1,ADM,JAG1,APLNR,ANG,ANGPT1,ANGPT2,ANPEP,ANXA2,APOD,BAX,PRDM1,ZFP36L1,KLF5,CALD1,CASP8,CAV1,CD34,CDC42,COL3A1,COL4A1,COL4A2,COL8A1,COL8A2,COL15A1,CCN2,CYP1B1,DAG1,ACE,TYMP,ECM1,EFNB2,EGR3,EPHA2,ELK3,ENG,ENPEP,EPHB2,EPHB4,PTK2B,FAP,FGF1,FGFR2,FOXF1,FOXC1,FLNA,FLT4,FN1,FOLR1,B4GALT1,GJA1,GJA5,GPR4,GPX1,HAS2,HMOX1,HPGD,HES1,HSPG2,CCN1,IL18,ITGA5,ITGB1,ITGB3,ITGB8,JUN,JUNB,KDR,LDLR,LOX,LOXL2,LRP…
3_Member	GO Biological Processes	GO:0001525	angiogenesis	-39.7443	-37.2438	119/321	ACVRL1,JAG1,APLNR,ANG,ANGPT1,ANGPT2,ANPEP,ANXA2,APOD,KLF5,CALD1,CASP8,CAV1,CD34,CDC42,COL4A1,COL4A2,COL8A1,COL8A2,COL15A1,CCN2,CYP1B1,DAG1,ACE,TYMP,ECM1,EFNB2,EGR3,EPHA2,ELK3,ENG,ENPEP,EPHB2,EPHB4,PTK2B,FAP,FGF1,FGFR2,FOXC1,FLNA,FLT4,FN1,B4GALT1,GJA5,GPR4,GPX1,HMOX1,HSPG2,CCN1,IL18,ITGA5,ITGB1,ITGB3,JUN,KDR,LOXL2,MCAM,MEIS1,MMP2,MMP14,MYH9,NFATC4,NINJ1,NOTCH2,NOTCH3,SERPINE1,PDGFA,PDGFRB,PIK3CG,P…
4_Summary	GO Biological Processes	GO:0034097	response to cytokine	-69.7908	-66.1997	255/799	ACP5,ACTN4,AIF1,ANXA1,BIRC3,FAS,AQP4,ASS1,AXL,BBS4,BCAT2,BRCA1,ZFP36L1,ZFP36L2,BST2,KLF5,BTK,CASP1,CASP3,CASP8,CD4,CD14,CD40,CD44,CD58,CD74,CDC42,CDK4,CEBPA,CEBPB,CHI3L1,CCR1,CCR5,CNTF,COL1A1,COL3A1,CSF1,CSF1R,CSF2RA,CSF2RB,CSF3R,CX3CR1,CYBA,CYP1B1,CYP27B1,DOK1,DUSP1,EGR1,EPS8,F3,ACSL1,PTK2B,FCER1G,FOXF1,FOXC1,FOS,ACKR1,GAS6,GBP1,GBP2,GBP3,GCH1,GHR,GCLM,GPD1,PDIA3,GSN,HAS2,HCK,HCLS1,HELLS,HK2,HLA…
4_Member	GO Biological Processes	GO:0034097	response to cytokine	-69.7908	-66.1997	255/799	ACP5,ACTN4,AIF1,ANXA1,BIRC3,FAS,AQP4,ASS1,AXL,BBS4,BCAT2,BRCA1,ZFP36L1,ZFP36L2,BST2,KLF5,BTK,CASP1,CASP3,CASP8,CD4,CD14,CD40,CD44,CD58,CD74,CDC42,CDK4,CEBPA,CEBPB,CHI3L1,CCR1,CCR5,CNTF,COL1A1,COL3A1,CSF1,CSF1R,CSF2RA,CSF2RB,CSF3R,CX3CR1,CYBA,CYP1B1,CYP27B1,DOK1,DUSP1,EGR1,EPS8,F3,ACSL1,PTK2B,FCER1G,FOXF1,FOXC1,FOS,ACKR1,GAS6,GBP1,GBP2,GBP3,GCH1,GHR,GCLM,GPD1,PDIA3,GSN,HAS2,HCK,HCLS1,HELLS,HK2,HLA…
4_Member	GO Biological Processes	GO:0071345	cellular response to cytokine stimulus	-57.692	-54.6129	219/703	ACTN4,AIF1,BIRC3,FAS,AQP4,ASS1,AXL,BBS4,BCAT2,BRCA1,ZFP36L1,ZFP36L2,KLF5,BTK,CASP1,CD4,CD40,CD44,CD58,CD74,CDC42,CDK4,CEBPA,CEBPB,CHI3L1,CCR1,CCR5,CNTF,COL1A1,CSF1,CSF1R,CSF2RA,CSF2RB,CSF3R,CX3CR1,CYBA,CYP1B1,DOK1,DUSP1,EGR1,EPS8,F3,ACSL1,PTK2B,FCER1G,FOXF1,FOXC1,ACKR1,GAS6,GBP1,GBP2,GBP3,GHR,GCLM,GPD1,PDIA3,GSN,HAS2,HCK,HCLS1,HELLS,HK2,HLA-DPA1,HES1,HSPA5,ICAM1,IRF8,IFI16,IFI27,IFNGR2,IL1B,IL1R1…
4_Member	GO Biological Processes	GO:0019221	cytokine-mediated signaling pathway	-31.7703	-29.5014	114/352	ACTN4,BIRC3,FAS,BBS4,CD4,CD44,CD74,CEBPA,CCR1,CCR5,CNTF,CSF1,CSF1R,CSF2RA,CSF2RB,CSF3R,CX3CR1,DOK1,EGR1,F3,ACSL1,PTK2B,FCER1G,FOXC1,ACKR1,GHR,HCK,IFI27,IFNGR2,IL1B,IL1R1,IL1RAP,IL2RB,IL2RG,IL4R,IL6R,IL7,CXCR2,IL10RA,IL12RB1,IL13RA1,IL15,IL15RA,IL18,IRAK2,IRF1,IRF3,IRF5,IRF7,JAK3,KIT,LIMS1,MPL,MT3,MX1,MYD88,OAS1,OAS2,P4HB,PDGFB,PLP2,PTPN6,CCL2,CCL5,SP100,SPI1,STAT1,STAT5A,STAT6,SYK,TNFRSF1A,TNFRSF…
5_Summary	GO Biological Processes	GO:0001819	positive regulation of cytokine production	-62.5796	-59.2315	181/475	ADORA2B,AGER,AIF1,ANXA1,B2M,BCL3,BRCA1,C3,C3AR1,C5AR1,CASP1,CASP8,RUNX1,CD4,CD6,CD14,CD86,CD34,CD36,CD40,CD58,CD74,CEBPB,CEBPG,CHI3L1,CLU,CSF1R,CYBA,CYBB,CYP1B1,DDIT3,EGR1,EPHB2,F2R,F2RL1,F3,FCER1G,FGR,FLT4,HGF,HLA-A,HLA-DPA1,HLA-DPB1,HLA-E,HLA-F,HLA-G,HMGB2,HMOX1,HSPA1A,HSPA1B,HSPB1,IRF8,IFI16,IL1B,IL1R1,IL1RAP,IL4R,IL6R,IL7,IL12RB1,IL15,IL16,IL18,IRF1,IRF3,IRF5,IRF7,KIT,LGALS9,LTB,LUM,MDK,MNDA,…
5_Member	GO Biological Processes	GO:0001819	positive regulation of cytokine production	-62.5796	-59.2315	181/475	ADORA2B,AGER,AIF1,ANXA1,B2M,BCL3,BRCA1,C3,C3AR1,C5AR1,CASP1,CASP8,RUNX1,CD4,CD6,CD14,CD86,CD34,CD36,CD40,CD58,CD74,CEBPB,CEBPG,CHI3L1,CLU,CSF1R,CYBA,CYBB,CYP1B1,DDIT3,EGR1,EPHB2,F2R,F2RL1,F3,FCER1G,FGR,FLT4,HGF,HLA-A,HLA-DPA1,HLA-DPB1,HLA-E,HLA-F,HLA-G,HMGB2,HMOX1,HSPA1A,HSPA1B,HSPB1,IRF8,IFI16,IL1B,IL1R1,IL1RAP,IL4R,IL6R,IL7,IL12RB1,IL15,IL16,IL18,IRF1,IRF3,IRF5,IRF7,KIT,LGALS9,LTB,LUM,MDK,MNDA,…
5_Member	GO Biological Processes	GO:1903555	regulation of tumor necrosis factor superfamily cytokine production	-23.9105	-21.9822	70/187	ACP5,AGER,ANGPT1,AXL,BCL3,TSPO,CD14,CD86,CD33,CD34,CD36,CLU,CX3CR1,CYBA,CYBB,EPHB2,GAS6,HLA-E,HSPB1,LGALS9,LTF,MYD88,NFATC4,OAS1,OAS2,OAS3,PLCG2,PTAFR,PTPN6,PTPRC,SPN,SYK,THBS1,TLR1,TLR2,TLR3,TNFAIP3,TWIST1,TYROBP,WNT5A,ZFP36,FZD5,RIPK1,CD84,BCL10,IL27RA,AKAP12,NOD1,SPON2,GPNMB,LILRB1,ARID5A,LILRB4,LILRA2,IRAK3,DDX58,LY96,PYCARD,CLEC4A,FOXP3,ERRFI1,TREM2,SASH3,IFIH1,CARD9,CLEC7A,ZC3H12A,HAVCR2,TM…
5_Member	GO Biological Processes	GO:0032680	regulation of tumor necrosis factor production	-23.1923	-21.2802	68/182	ACP5,AGER,ANGPT1,AXL,BCL3,TSPO,CD14,CD33,CD34,CD36,CLU,CX3CR1,CYBA,CYBB,EPHB2,GAS6,HLA-E,HSPB1,LGALS9,LTF,MYD88,NFATC4,OAS1,OAS2,OAS3,PLCG2,PTAFR,PTPN6,PTPRC,SPN,SYK,THBS1,TLR1,TLR2,TLR3,TNFAIP3,TWIST1,TYROBP,WNT5A,ZFP36,FZD5,RIPK1,CD84,IL27RA,AKAP12,NOD1,SPON2,GPNMB,LILRB1,ARID5A,LILRB4,LILRA2,IRAK3,DDX58,LY96,PYCARD,CLEC4A,FOXP3,ERRFI1,TREM2,SASH3,IFIH1,CARD9,CLEC7A,ZC3H12A,HAVCR2,TMEM106A,LRRK2
5_Member	GO Biological Processes	GO:0032675	regulation of interleukin-6 production	-21.7571	-19.8944	64/172	ADORA2B,AGER,AIF1,AQP4,CD36,CD74,CEBPB,CYBA,F2R,F2RL1,FOXJ1,GAS6,NCKAP1L,HGF,HLA-B,IL1B,IL1RAP,IL6R,IL16,INPP5D,LGALS9,MYD88,NOS2,PLCG2,MAPK13,PTAFR,PTPN6,SYK,TLR1,TLR2,TLR3,TNFAIP3,TWIST1,TNFSF4,TYROBP,WNT5A,HYAL2,CD84,BCL10,IL27RA,LILRB2,TLR6,NOD1,SPON2,ARID5A,LILRB4,LILRA2,IRAK3,DDX58,PYCARD,FOXP3,TLR7,TREM2,TRPV4,IFIH1,CARD9,CLEC7A,ZC3H12A,HAVCR2,EOLA1,TMEM106A,C1QTNF3,SCIMP,SIGLEC16
5_Member	GO Biological Processes	GO:1903557	positive regulation of tumor necrosis factor superfamily cytokine production	-19.6716	-17.8951	47/107	AGER,CD14,CD86,CD36,CLU,CYBA,CYBB,EPHB2,HLA-E,HSPB1,LGALS9,MYD88,NFATC4,OAS1,OAS2,OAS3,PLCG2,PTAFR,PTPRC,SPN,SYK,THBS1,TLR1,TLR2,TLR3,TWIST1,TYROBP,WNT5A,FZD5,RIPK1,CD84,BCL10,AKAP12,NOD1,SPON2,ARID5A,LILRA2,DDX58,LY96,PYCARD,SASH3,IFIH1,CARD9,CLEC7A,HAVCR2,TMEM106A,LRRK2
5_Member	GO Biological Processes	GO:0032755	positive regulation of interleukin-6 production	-19.1362	-17.3795	44/97	ADORA2B,AGER,AIF1,CD36,CD74,CYBA,F2R,F2RL1,IL1B,IL1RAP,IL6R,IL16,LGALS9,MYD88,NOS2,PLCG2,MAPK13,PTAFR,SYK,TLR1,TLR2,TLR3,TWIST1,TNFSF4,TYROBP,WNT5A,HYAL2,BCL10,LILRB2,TLR6,NOD1,SPON2,ARID5A,LILRA2,DDX58,PYCARD,TLR7,TRPV4,IFIH1,CARD9,CLEC7A,TMEM106A,SCIMP,SIGLEC16
5_Member	GO Biological Processes	GO:0032760	positive regulation of tumor necrosis factor production	-18.7511	-17.0113	45/103	AGER,CD14,CD36,CLU,CYBA,CYBB,EPHB2,HLA-E,HSPB1,LGALS9,MYD88,NFATC4,OAS1,OAS2,OAS3,PLCG2,PTAFR,PTPRC,SPN,SYK,THBS1,TLR1,TLR2,TLR3,TWIST1,TYROBP,WNT5A,FZD5,RIPK1,CD84,AKAP12,NOD1,SPON2,ARID5A,LILRA2,DDX58,LY96,PYCARD,SASH3,IFIH1,CARD9,CLEC7A,HAVCR2,TMEM106A,LRRK2
5_Member	GO Biological Processes	GO:0032757	positive regulation of interleukin-8 production	-16.1794	-14.5462	32/62	CD14,CD58,CD74,CHI3L1,DDIT3,F2R,F2RL1,F3,HSPA1A,HSPA1B,IL1B,LGALS9,MYD88,NOS2,SERPINE1,SYK,TLR1,TLR2,TLR3,TLR5,WNT5A,HYAL2,RIPK1,BCL10,NOD1,LAMTOR5,LILRA2,DDX58,PRKD2,PYCARD,TLR7,CLEC7A
5_Member	GO Biological Processes	GO:0032652	regulation of interleukin-1 production	-14.3	-12.7423	45/129	ACP5,AGER,ANXA1,AQP4,CASP1,CASP8,CD33,CD36,CX3CR1,S1PR3,EGR1,SERPINB1,F2R,F2RL1,GAS6,HSPB1,IFI16,IL16,LGALS9,MNDA,MYD88,S100A13,TNFAIP3,TYROBP,WNT5A,FZD5,TLR6,NOD1,LILRB4,LILRA2,NLRP1,CARD8,PYCARD,ERRFI1,TREM2,NLRC4,CLEC7A,GSDMD,ZC3H12A,CPTP,HAVCR2,TMEM106A,NLRP3,CARD16,GBP5
5_Member	GO Biological Processes	GO:0032677	regulation of interleukin-8 production	-14	-12.4591	39/102	ANXA1,ANXA4,BCL3,CD14,CD33,CD58,CD74,CHI3L1,DDIT3,F2R,F2RL1,F3,HSPA1A,HSPA1B,IL1B,LGALS9,MYD88,NOS2,SERPINE1,PTPRC,SYK,TLR1,TLR2,TLR3,TLR5,WNT5A,HYAL2,RIPK1,BCL10,TLR6,NOD1,LAMTOR5,LILRA2,DDX58,PRKD2,PYCARD,TLR7,CLEC7A,SSC5D
5_Member	GO Biological Processes	GO:0032651	regulation of interleukin-1 beta production	-13.4831	-11.9676	40/110	ACP5,AGER,AQP4,CASP1,CASP8,CD33,CD36,CX3CR1,S1PR3,EGR1,SERPINB1,F2R,F2RL1,HSPB1,IFI16,LGALS9,MNDA,MYD88,TNFAIP3,TYROBP,WNT5A,FZD5,TLR6,NOD1,LILRB4,LILRA2,NLRP1,CARD8,PYCARD,ERRFI1,TREM2,NLRC4,CLEC7A,GSDMD,ZC3H12A,CPTP,TMEM106A,NLRP3,CARD16,GBP5
5_Member	GO Biological Processes	GO:0032732	positive regulation of interleukin-1 production	-11.0791	-9.6727	29/73	AGER,CASP1,CASP8,CD36,EGR1,F2RL1,HSPB1,IFI16,IL16,LGALS9,MNDA,MYD88,S100A13,TYROBP,WNT5A,FZD5,TLR6,NOD1,LILRA2,NLRP1,CARD8,PYCARD,NLRC4,CLEC7A,GSDMD,HAVCR2,TMEM106A,NLRP3,GBP5
5_Member	GO Biological Processes	GO:0032731	positive regulation of interleukin-1 beta production	-10.6376	-9.25338	26/62	AGER,CASP1,CASP8,CD36,EGR1,F2RL1,HSPB1,IFI16,LGALS9,MNDA,MYD88,TYROBP,WNT5A,FZD5,TLR6,NOD1,LILRA2,NLRP1,CARD8,PYCARD,NLRC4,CLEC7A,GSDMD,TMEM106A,NLRP3,GBP5
6_Summary	GO Biological Processes	GO:0006954	inflammatory response	-61.7452	-58.5521	186/504	A2M,SERPINA3,ADCY1,ADM,ADORA1,ADORA3,AGER,AIF1,ALOX5,ALOX5AP,ANXA1,ASS1,AXL,BTK,C3,C3AR1,C4A,C5AR1,CAMK4,CASP4,CD6,CD14,CD36,CD40,CD44,CD68,ADGRE5,CDO1,CEBPB,CHI3L1,CCR1,CCR5,CSF1,CSF1R,CX3CR1,CYBA,CYBB,ECM1,S1PR3,EPHA2,ELF3,F2R,F2RL1,F3,FCGR1A,FCGR2B,FCGR3A,FN1,FOS,FPR1,FPR3,ACKR1,B4GALT1,GGT5,HCK,HLA-DRB1,HMGB2,HMOX1,HP,HRH1,HSPG2,IFI16,IGFBP4,IL1B,IL1R1,IL1RAP,IL1RN,IL4R,IL6R,CXCR2,IL15,IL18,I…
6_Member	GO Biological Processes	GO:0006954	inflammatory response	-61.7452	-58.5521	186/504	A2M,SERPINA3,ADCY1,ADM,ADORA1,ADORA3,AGER,AIF1,ALOX5,ALOX5AP,ANXA1,ASS1,AXL,BTK,C3,C3AR1,C4A,C5AR1,CAMK4,CASP4,CD6,CD14,CD36,CD40,CD44,CD68,ADGRE5,CDO1,CEBPB,CHI3L1,CCR1,CCR5,CSF1,CSF1R,CX3CR1,CYBA,CYBB,ECM1,S1PR3,EPHA2,ELF3,F2R,F2RL1,F3,FCGR1A,FCGR2B,FCGR3A,FN1,FOS,FPR1,FPR3,ACKR1,B4GALT1,GGT5,HCK,HLA-DRB1,HMGB2,HMOX1,HP,HRH1,HSPG2,IFI16,IGFBP4,IL1B,IL1R1,IL1RAP,IL1RN,IL4R,IL6R,CXCR2,IL15,IL18,I…
7_Summary	GO Biological Processes	GO:0009611	response to wounding	-55.1765	-52.1594	162/430	ACVRL1,ADM,ADORA3,ADRA2B,AGER,AIF1,ANXA5,APOD,RHOC,AXL,BAX,ZFP36L1,ZFP36L2,TSPO,SERPING1,CASP3,CD34,CD36,ENTPD2,CD40,CD44,CD151,CDK1,CDKN1A,CLIC1,CCR1,COL1A1,COL3A1,COL5A1,CSRP1,CCN2,CTNNA1,CX3CR1,DAG1,DGKG,ELK3,ERBB2,F2R,F2RL1,F3,F13A1,FBLN1,FGF1,FGFR2,FOXF1,FLNA,FN1,FOLR1,GAP43,GAS6,GFAP,B4GALT1,GLI1,GLI3,GNA12,GPR4,GPX1,HMOX1,HSPB1,TNC,ID3,CCN1,INHBB,ITGA2,ITGA5,ITGB3,ITGB4,JUN,KDR,KLKB1,LAMB2…
7_Member	GO Biological Processes	GO:0009611	response to wounding	-55.1765	-52.1594	162/430	ACVRL1,ADM,ADORA3,ADRA2B,AGER,AIF1,ANXA5,APOD,RHOC,AXL,BAX,ZFP36L1,ZFP36L2,TSPO,SERPING1,CASP3,CD34,CD36,ENTPD2,CD40,CD44,CD151,CDK1,CDKN1A,CLIC1,CCR1,COL1A1,COL3A1,COL5A1,CSRP1,CCN2,CTNNA1,CX3CR1,DAG1,DGKG,ELK3,ERBB2,F2R,F2RL1,F3,F13A1,FBLN1,FGF1,FGFR2,FOXF1,FLNA,FN1,FOLR1,GAP43,GAS6,GFAP,B4GALT1,GLI1,GLI3,GNA12,GPR4,GPX1,HMOX1,HSPB1,TNC,ID3,CCN1,INHBB,ITGA2,ITGA5,ITGB3,ITGB4,JUN,KDR,KLKB1,LAMB2…
7_Member	GO Biological Processes	GO:0042060	wound healing	-38.9612	-36.5163	119/326	ACVRL1,ADRA2B,ANXA5,RHOC,AXL,SERPING1,CASP3,CD34,CD36,ENTPD2,CD40,CD44,CD151,CDKN1A,CLIC1,COL1A1,COL3A1,COL5A1,CSRP1,DAG1,DGKG,ELK3,ERBB2,F2R,F2RL1,F3,F13A1,FBLN1,FGF1,FGFR2,FLNA,FN1,GAS6,B4GALT1,GLI3,GNA12,GPR4,GPX1,HMOX1,HSPB1,CCN1,ITGA2,ITGA5,ITGB3,KDR,KLKB1,LOX,MCAM,MPL,MYH9,NOTCH2,P2RX1,P2RY1,PAK1,PDGFA,PDGFRB,SERPINA1,PIK3CG,PLAT,PLAU,PLAUR,PLCG2,PLEK,PLSCR1,PROS1,PTPN6,RAB27A,S100A8,SDC1,S…
7_Member	GO Biological Processes	GO:0050878	regulation of body fluid levels	-33.3279	-31.0213	119/366	ADM,ADORA1,ADRA2B,APLNR,ANXA5,AQP1,AQP3,AQP4,AXL,SERPING1,CAV1,CD34,CD36,ENTPD2,CD40,CDO1,CEL,CLIC1,COL3A1,CLDN4,CSRP1,CYBA,DGKG,EMP2,SLC29A1,DMTN,EPHB2,F2R,F2RL1,F3,F13A1,FAP,FBLN1,FLNA,FN1,GAS6,GJA1,GJA5,GNA12,GPI,HAS2,HK2,HSPB1,ITGA2,ITGB3,KCNN4,KLKB1,MET,MPL,MYH9,MYO5B,NPR1,NPR3,OAS2,OXTR,P2RX1,P2RY1,SERPINE1,PAM,PDGFA,PDGFB,SERPINA1,PIK3CG,PLAT,PLAU,PLAUR,PLCG2,PLEK,SERPINF2,PLSCR1,PRKCD,PRO…
7_Member	GO Biological Processes	GO:0007599	hemostasis	-20.9807	-19.1436	64/177	ADRA2B,ANXA5,AXL,SERPING1,CD36,ENTPD2,CD40,CLIC1,COL3A1,CSRP1,DGKG,F2R,F2RL1,F3,F13A1,FBLN1,FLNA,FN1,GAS6,GNA12,GPI,HSPB1,ITGA2,ITGB3,KLKB1,MPL,MYH9,P2RX1,P2RY1,SERPINA1,PIK3CG,PLAT,PLAU,PLAUR,PLCG2,PLEK,PLSCR1,PROS1,PTPN6,RAB27A,STXBP3,SYK,TFPI,THBD,TYRO3,VAV1,VCL,VWF,WAS,FZD6,PABPC4,TSPAN32,MYL9,VAV3,PROCR,MYL12A,PDPN,MMRN1,SLC7A11,ZNF385A,CYP4F11,FERMT3,UBASH3B,ANO6
7_Member	GO Biological Processes	GO:0007596	blood coagulation	-20.2671	-18.456	62/172	ADRA2B,ANXA5,AXL,SERPING1,CD36,ENTPD2,CD40,CLIC1,COL3A1,CSRP1,DGKG,F2R,F2RL1,F3,F13A1,FBLN1,FLNA,FN1,GAS6,GNA12,HSPB1,ITGA2,ITGB3,KLKB1,MPL,MYH9,P2RX1,P2RY1,SERPINA1,PIK3CG,PLAT,PLAU,PLAUR,PLCG2,PLEK,PLSCR1,PROS1,PTPN6,RAB27A,STXBP3,SYK,TFPI,THBD,TYRO3,VAV1,VCL,VWF,WAS,FZD6,PABPC4,TSPAN32,MYL9,VAV3,PROCR,MYL12A,PDPN,MMRN1,SLC7A11,CYP4F11,FERMT3,UBASH3B,ANO6
7_Member	GO Biological Processes	GO:0050817	coagulation	-19.968	-18.1745	62/174	ADRA2B,ANXA5,AXL,SERPING1,CD36,ENTPD2,CD40,CLIC1,COL3A1,CSRP1,DGKG,F2R,F2RL1,F3,F13A1,FBLN1,FLNA,FN1,GAS6,GNA12,HSPB1,ITGA2,ITGB3,KLKB1,MPL,MYH9,P2RX1,P2RY1,SERPINA1,PIK3CG,PLAT,PLAU,PLAUR,PLCG2,PLEK,PLSCR1,PROS1,PTPN6,RAB27A,STXBP3,SYK,TFPI,THBD,TYRO3,VAV1,VCL,VWF,WAS,FZD6,PABPC4,TSPAN32,MYL9,VAV3,PROCR,MYL12A,PDPN,MMRN1,SLC7A11,CYP4F11,FERMT3,UBASH3B,ANO6
7_Member	GO Biological Processes	GO:0030168	platelet activation	-13.4475	-11.9348	37/96	ADRA2B,AXL,ENTPD2,CD40,CLIC1,COL3A1,CSRP1,DGKG,F2R,FLNA,FN1,HSPB1,ITGB3,MPL,MYH9,P2RX1,P2RY1,PIK3CG,PLCG2,PLEK,PLSCR1,PTPN6,STXBP3,SYK,TYRO3,VAV1,VCL,VWF,FZD6,TSPAN32,MYL9,VAV3,MYL12A,PDPN,SLC7A11,FERMT3,UBASH3B
7_Member	GO Biological Processes	GO:0034109	homotypic cell-cell adhesion	-12.3521	-10.8937	27/58	CLIC1,CSRP1,CXADR,DSC2,FLNA,FN1,HSPB1,ITGB3,JUP,CD99,MPL,MYH9,PIK3CG,PLEK,PTPN6,STXBP3,TYRO3,VCL,PLPP3,PTPRU,TSPAN32,MYL9,MYL12A,SLC7A11,FERMT3,MEGF10,UBASH3B
7_Member	GO Biological Processes	GO:0070527	platelet aggregation	-9.31054	-8.00975	20/43	CLIC1,CSRP1,FLNA,FN1,HSPB1,ITGB3,MPL,MYH9,PIK3CG,PLEK,PTPN6,STXBP3,TYRO3,VCL,TSPAN32,MYL9,MYL12A,SLC7A11,FERMT3,UBASH3B
8_Summary	GO Biological Processes	GO:0043408	regulation of MAPK cascade	-51.962	-49.0699	207/686	ACTA2,ADORA1,ADRA1D,ADRA2B,ADRB2,AGER,ALK,ANGPT1,FAS,ATF3,BMP7,C5AR1,CAV1,CAV2,CD4,CD27,CD36,CD40,CD44,CD74,CDC42,CHI3L1,CCR1,CSF1R,CCN2,DAB2,DAG1,GADD45A,DUSP1,DUSP4,DUSP5,DUSP6,GPR183,LPAR1,EGFR,EPHA2,EPHA4,EPHB2,ERBB2,MECOM,EZH2,F2R,F2RL1,PTK2B,FBLN1,FCGR2B,FGF1,FGFR1,FGFR3,FGFR2,FOXM1,FOXO1,FLT4,FN1,GAS6,GBP1,GCNT2,GHR,HGF,HLA-DRB1,ICAM1,IGF2,IGFBP4,CCN1,IL1B,ITGA1,JUN,KDR,KIT,LGALS9,LIF,LTBR…
8_Member	GO Biological Processes	GO:0043408	regulation of MAPK cascade	-51.962	-49.0699	207/686	ACTA2,ADORA1,ADRA1D,ADRA2B,ADRB2,AGER,ALK,ANGPT1,FAS,ATF3,BMP7,C5AR1,CAV1,CAV2,CD4,CD27,CD36,CD40,CD44,CD74,CDC42,CHI3L1,CCR1,CSF1R,CCN2,DAB2,DAG1,GADD45A,DUSP1,DUSP4,DUSP5,DUSP6,GPR183,LPAR1,EGFR,EPHA2,EPHA4,EPHB2,ERBB2,MECOM,EZH2,F2R,F2RL1,PTK2B,FBLN1,FCGR2B,FGF1,FGFR1,FGFR3,FGFR2,FOXM1,FOXO1,FLT4,FN1,GAS6,GBP1,GCNT2,GHR,HGF,HLA-DRB1,ICAM1,IGF2,IGFBP4,CCN1,IL1B,ITGA1,JUN,KDR,KIT,LGALS9,LIF,LTBR…
8_Member	GO Biological Processes	GO:0043549	regulation of kinase activity	-43.9024	-41.2144	207/763	ADORA1,ADRA2B,ADRB2,AGER,ALK,ANG,ANGPT1,ATP2B4,AXL,BLM,BMP7,C5AR1,CASP3,CAV1,CCNA2,CCNB1,CCNE1,CD4,CD86,CD40,CD74,CDC6,CDC25C,CDC42,CDKN1A,CDKN2C,CDKN3,CEBPA,CENPE,CHI3L1,CISH,CLU,CSF1,CSF1R,DAB2,DAG1,ACE,GADD45A,DUSP1,ECT2,EFNA5,EGFR,EGR1,EPHA2,EMP2,EPHA3,EPHA4,EPHA5,EPHB2,EPHB4,ERBB2,EZH2,ACSL1,PTK2B,FCGR1A,FGF1,FGFR1,FGFR3,FGFR2,FGR,FLT4,GAS6,GHR,NCKAP1L,HGF,HHEX,HLA-DRB1,HSPB1,IGF2,CCN1,IL1B,…
8_Member	GO Biological Processes	GO:0043410	positive regulation of MAPK cascade	-40.3538	-37.8041	153/490	ACTA2,ADORA1,ADRA1D,ADRA2B,ADRB2,AGER,ALK,ANGPT1,C5AR1,CAV2,CD4,CD27,CD36,CD40,CD44,CD74,CDC42,CHI3L1,CCR1,CSF1R,CCN2,GADD45A,GPR183,LPAR1,EGFR,EPHA4,ERBB2,EZH2,F2R,F2RL1,PTK2B,FCGR2B,FGF1,FGFR1,FGFR3,FGFR2,FLT4,GAS6,GCNT2,GHR,HGF,HLA-DRB1,ICAM1,IGF2,IGFBP4,IL1B,ITGA1,JUN,KDR,KIT,LGALS9,LIF,LTBR,MID1,MT3,MYD88,GADD45B,NODAL,NOTCH2,ROR2,P2RY1,P2RY6,PAK1,PDE8A,PDGFA,PDGFB,PDGFRB,PIK3CG,PLA2G5,PLCG2…
8_Member	GO Biological Processes	GO:0001934	positive regulation of protein phosphorylation	-39.9076	-37.3866	193/722	ACVRL1,ADORA1,ADRA2B,ADRB2,AGER,APLNR,AIF1,AKT2,ANG,ANGPT1,FAS,ATP2B4,BDNF,BMP7,BMP8B,C3,CAV1,CCNB1,CD4,CD6,CD86,CD36,CD40,CD44,CD74,CDC6,CDKN1A,CENPE,CHI3L1,CLU,CNTF,CSF1,CSF1R,CTF1,CCN2,CX3CR1,DAB2,DAG1,ACE,ECT2,EFNA5,EGFR,EGR1,EMP2,ENG,EPHA4,ERBB2,EZH2,ACSL1,PTK2B,FCGR1A,FGF1,FGFR1,FGFR3,FLT4,GAS6,GDF1,GHR,HCLS1,NCKAP1L,HFE,HGF,HLA-DRB1,HES1,HSPA2,IGF2,CCN1,IL1B,IL6R,IL15,IL18,INHBA,INHBB,ITGA…
8_Member	GO Biological Processes	GO:0045859	regulation of protein kinase activity	-37.6509	-35.2431	176/645	ADORA1,ADRA2B,ADRB2,AGER,ANG,ANGPT1,ATP2B4,BLM,BMP7,C5AR1,CASP3,CAV1,CCNA2,CCNB1,CCNE1,CD4,CD86,CD40,CDC6,CDC25C,CDKN1A,CDKN2C,CDKN3,CEBPA,CENPE,CHI3L1,CLU,CSF1,CSF1R,DAB2,DAG1,ACE,GADD45A,DUSP1,ECT2,EFNA5,EGFR,EGR1,EMP2,EPHA4,EPHB2,ERBB2,EZH2,ACSL1,PTK2B,FCGR1A,FGF1,FGFR1,FGR,GAS6,GHR,NCKAP1L,HGF,HHEX,HSPB1,IGF2,CCN1,IL1B,IL6R,IL18,ITGB3,KIT,LCP2,LTF,LYN,MT3,GADD45B,ROR2,DDR2,PAK1,PDGFA,PDGFB,PD…
8_Member	GO Biological Processes	GO:0051347	positive regulation of transferase activity	-32.3423	-30.0523	152/559	ADORA1,ADRA2B,ADRB2,AGER,ALK,ANG,ANGPT1,ATP2B4,AXL,CCNB1,CD4,CD86,CD40,CD74,CDC6,CDC20,CDC42,CDKN1A,CENPE,CHI3L1,CLU,CSF1,CSF1R,DAG1,ACE,ECT2,EFNA5,EGFR,EGR1,EPHA2,EMP2,EPHA3,EPHA4,EPHA5,EPHB2,EPHB4,ERBB2,EZH2,ACSL1,PTK2B,FCGR1A,FGF1,FGFR1,FGFR3,FGFR2,FGR,FLT4,GAS6,GHR,NCKAP1L,HLA-DRB1,IGF2,CCN1,IL1B,IL6R,IL18,ITGB3,KDR,KIT,LCP2,LTF,LYN,MET,MT3,ROR2,DDR2,PAK1,PCNA,PDGFA,PDGFB,PDGFRB,PIK3CG,PKD2,P…
8_Member	GO Biological Processes	GO:0033674	positive regulation of kinase activity	-31.0944	-28.8555	135/473	ADORA1,ADRA2B,ADRB2,AGER,ALK,ANG,ANGPT1,ATP2B4,AXL,CCNB1,CD4,CD86,CD40,CD74,CDC6,CDC42,CDKN1A,CENPE,CHI3L1,CLU,CSF1,CSF1R,DAG1,ACE,ECT2,EFNA5,EGFR,EGR1,EPHA2,EMP2,EPHA3,EPHA4,EPHA5,EPHB2,EPHB4,ERBB2,EZH2,ACSL1,PTK2B,FCGR1A,FGF1,FGFR1,FGFR3,FGFR2,FGR,FLT4,GAS6,GHR,NCKAP1L,HLA-DRB1,IGF2,CCN1,IL1B,IL6R,IL18,ITGB3,KDR,KIT,LCP2,LTF,LYN,MET,MT3,ROR2,DDR2,PAK1,PDGFA,PDGFB,PDGFRB,PIK3CG,PKD2,PRKCD,MAP2K3…
8_Member	GO Biological Processes	GO:0070372	regulation of ERK1 and ERK2 cascade	-25.6945	-23.7055	97/311	ACTA2,AGER,ANGPT1,ATF3,C5AR1,CD4,CD36,CD44,CD74,CHI3L1,CCR1,CSF1R,CCN2,DAB2,DUSP4,DUSP6,GPR183,EGFR,EPHA2,EPHA4,EPHB2,ERBB2,F2R,F2RL1,PTK2B,FBLN1,FGF1,FGFR3,FGFR2,FLT4,FN1,GAS6,GBP1,GCNT2,HLA-DRB1,ICAM1,CCN1,IL1B,JUN,KDR,LGALS9,LIF,LYN,MT3,NODAL,NOTCH2,P2RY1,P2RY6,PDE8A,PDGFA,PDGFB,PDGFRB,PLA2G5,SERPINF2,PTPN6,PTPRC,RAP1A,RAP1B,RRAS,CCL2,CCL5,SHC1,SYK,TGFB1,TPBG,TNFRSF11A,NRP1,CFLAR,AKAP12,SPRY1,…
8_Member	GO Biological Processes	GO:0071900	regulation of protein serine/threonine kinase activity	-25.64	-23.6537	108/372	ADRB2,AGER,ATP2B4,BLM,BMP7,CASP3,CAV1,CCNA2,CCNB1,CCNE1,CD40,CDC6,CDC25C,CDKN1A,CDKN2C,CDKN3,CEBPA,CSF1R,DAB2,GADD45A,DUSP1,EGFR,EPHA4,ERBB2,EZH2,ACSL1,PTK2B,FGF1,FGFR1,GHR,HHEX,IGF2,IL1B,KIT,LTF,LYN,ROR2,PAK1,PDGFA,PDGFB,PDGFRB,PIK3CG,PKD2,PLK1,PPARG,PKIB,PRKCD,PTPN6,PTPRC,RALB,SFRP1,STK3,SYK,NR2F2,TGFA,TGFB1,THBS1,TNFAIP3,TNXB,TPD52L1,VEGFA,WNT5A,FZD5,ARHGEF5,FZD8,PDE5A,HYAL2,ADAM9,TNFRSF11A,IQ…
8_Member	GO Biological Processes	GO:0045860	positive regulation of protein kinase activity	-25.2282	-23.2499	111/393	ADORA1,ADRA2B,ADRB2,AGER,ANG,ANGPT1,ATP2B4,CCNB1,CD4,CD86,CD40,CDC6,CDKN1A,CENPE,CHI3L1,CLU,CSF1,CSF1R,DAG1,ACE,ECT2,EFNA5,EGFR,EGR1,EMP2,EPHA4,ERBB2,EZH2,ACSL1,PTK2B,FCGR1A,FGF1,FGFR1,GAS6,GHR,NCKAP1L,IGF2,CCN1,IL1B,IL6R,IL18,ITGB3,KIT,LCP2,LTF,MT3,ROR2,DDR2,PAK1,PDGFA,PDGFB,PDGFRB,PIK3CG,PKD2,PRKCD,MAP2K3,RELN,PTPRC,RALB,RAP1A,CCL5,SDC4,SLC11A1,STK3,SYK,TAL1,TGFA,TGFB1,TGFB2,TGFBR2,THBS1,TLR3,T…
8_Member	GO Biological Processes	GO:0043405	regulation of MAP kinase activity	-20.8135	-18.9858	65/183	AGER,BMP7,CAV1,CD40,DUSP1,EGFR,EPHA4,ERBB2,EZH2,PTK2B,FGF1,FGFR1,GHR,IL1B,KIT,LYN,ROR2,PAK1,PDGFA,PDGFB,PDGFRB,PIK3CG,PPARG,PRKCD,PTPN6,PTPRC,SFRP1,SYK,TGFA,TGFB1,THBS1,TNXB,TPD52L1,VEGFA,WNT5A,FZD5,ARHGEF5,FZD8,PDE5A,HYAL2,ADAM9,TNFRSF11A,SH2B3,TENM1,TRIB1,SPRY1,SPRY2,TLR6,RGS14,FZD10,IRAK3,DUSP10,CD300A,STK38,PIK3R5,NUP62,TRIB2,NOX4,TRIB3,SPRY4,AJUBA,LRRK2,IL34,PIK3R6,FGD2
8_Member	GO Biological Processes	GO:0070374	positive regulation of ERK1 and ERK2 cascade	-17.3498	-15.6699	67/220	ACTA2,AGER,ANGPT1,C5AR1,CD4,CD36,CD44,CD74,CHI3L1,CCR1,CSF1R,CCN2,GPR183,EGFR,F2R,F2RL1,PTK2B,FGF1,FGFR3,FGFR2,FLT4,GAS6,GCNT2,HLA-DRB1,ICAM1,JUN,KDR,LGALS9,MT3,NODAL,NOTCH2,P2RY1,P2RY6,PDE8A,PDGFA,PDGFB,PDGFRB,PLA2G5,SERPINF2,PTPRC,RAP1A,RAP1B,CCL2,CCL5,SHC1,TGFB1,TPBG,TNFRSF11A,NRP1,CFLAR,AKAP12,SPRY2,RAMP3,ABCA7,NOD1,GPNMB,PRKD2,PYCARD,NOX4,TREM2,TRPV4,CARD9,HAVCR2,CAVIN3,BMPER,NPNT,SCIMP
8_Member	GO Biological Processes	GO:0071902	positive regulation of protein serine/threonine kinase activity	-14.4076	-12.8408	60/208	ADRB2,AGER,ATP2B4,CCNB1,CD40,CDC6,CSF1R,EGFR,EPHA4,ERBB2,EZH2,ACSL1,PTK2B,FGF1,FGFR1,GHR,IGF2,IL1B,KIT,LTF,ROR2,PAK1,PDGFA,PDGFB,PDGFRB,PIK3CG,PKD2,PTPRC,RALB,STK3,SYK,TGFA,TGFB1,THBS1,TPD52L1,VEGFA,WNT5A,FZD5,ARHGEF5,FZD8,PDE5A,ADAM9,TNFRSF11A,IQGAP1,TENM1,SPRY2,TLR6,FZD10,PIK3R5,NOX4,FAM20A,TCIM,PSRC1,AJUBA,LRRK2,IL34,PIK3R6,CCNYL1,FGD2,SLC27A1
8_Member	GO Biological Processes	GO:0043406	positive regulation of MAP kinase activity	-14.0444	-12.4996	42/116	AGER,CD40,EGFR,EPHA4,ERBB2,EZH2,PTK2B,FGF1,FGFR1,GHR,IL1B,KIT,ROR2,PAK1,PDGFA,PDGFB,PDGFRB,PIK3CG,PTPRC,SYK,TGFA,TGFB1,THBS1,TPD52L1,VEGFA,WNT5A,FZD5,ARHGEF5,FZD8,PDE5A,ADAM9,TNFRSF11A,TENM1,TLR6,FZD10,PIK3R5,NOX4,AJUBA,LRRK2,IL34,PIK3R6,FGD2
9_Summary	GO Biological Processes	GO:0098609	cell-cell adhesion	-50.9849	-48.114	177/533	ANXA1,ANXA2,AQP4,ATP1B2,BMP7,ZFP36L1,CD6,CD33,CD34,CD44,CD58,CDH1,CDH4,CDH5,CDH6,CEL,CLIC1,COL8A2,CLDN4,CSRP1,CTNNA1,CTNNA2,CX3CR1,CXADR,CYP1B1,DSC2,EFNA5,EGFR,GPC4,FOXF1,FLNA,FN1,GCNT1,HSPB1,ICAM1,CCN1,IL1B,IL1RAP,ITGA6,ITGA1,ITGA2,ITGA3,ITGA4,ITGA5,ITGA7,ITGAL,ITGAM,ITGAX,ITGB1,ITGB2,ITGB3,ITGB5,ITGB7,JUP,KIFC3,KIT,LAMB1,LGALS1,LIMS1,CD99,MPL,MSN,MYH9,NINJ1,NPHP1,NT5E,OLR1,CLDN11,PCDH8,PECAM1,S…
9_Member	GO Biological Processes	GO:0098609	cell-cell adhesion	-50.9849	-48.114	177/533	ANXA1,ANXA2,AQP4,ATP1B2,BMP7,ZFP36L1,CD6,CD33,CD34,CD44,CD58,CDH1,CDH4,CDH5,CDH6,CEL,CLIC1,COL8A2,CLDN4,CSRP1,CTNNA1,CTNNA2,CX3CR1,CXADR,CYP1B1,DSC2,EFNA5,EGFR,GPC4,FOXF1,FLNA,FN1,GCNT1,HSPB1,ICAM1,CCN1,IL1B,IL1RAP,ITGA6,ITGA1,ITGA2,ITGA3,ITGA4,ITGA5,ITGA7,ITGAL,ITGAM,ITGAX,ITGB1,ITGB2,ITGB3,ITGB5,ITGB7,JUP,KIFC3,KIT,LAMB1,LGALS1,LIMS1,CD99,MPL,MSN,MYH9,NINJ1,NPHP1,NT5E,OLR1,CLDN11,PCDH8,PECAM1,S…
9_Member	GO Biological Processes	GO:0098742	cell-cell adhesion via plasma-membrane adhesion molecules	-13.619	-12.0952	67/257	CD6,CDH1,CDH4,CDH5,CDH6,CLDN4,CXADR,DSC2,EFNA5,GPC4,ICAM1,IL1RAP,ITGA5,ITGAL,ITGAM,ITGB1,ITGB2,CLDN11,PCDH8,PECAM1,PTPRF,PVR,NECTIN2,ROBO2,CNTN2,TGFB2,TGFBR2,VCAM1,DCHS1,CD164,CD84,CLDN12,CLDN1,CELSR1,GPC6,TENM1,NTNG1,PALLD,PLXNB2,CADM1,PCDH12,FGFRL1,ROBO4,SDK2,PCDHGA9,PCDHB14,PCDHB13,PCDHB11,PCDHB7,PCDHB6,TENM2,IGSF9,PCDHB16,CDH26,CDH23,AJUBA,ESAM,NEXN,JAML,EMB,CLDN23,UNC5D,SDK1,CDHR3,MILR1,CRB2…
9_Member	GO Biological Processes	GO:0007156	homophilic cell adhesion via plasma membrane adhesion molecules	-6.26171	-5.18981	34/167	CDH4,CDH5,CDH6,ITGB1,PCDH8,PECAM1,NECTIN2,CNTN2,DCHS1,CELSR1,PALLD,PLXNB2,CADM1,PCDHGA12,ROBO4,SDK2,PCDHGB6,PCDHGA9,PCDHGA4,PCDHB15,PCDHB14,PCDHB13,PCDHB12,PCDHB11,PCDHB8,PCDHB7,PCDHB6,IGSF9,PCDHB16,CDH23,ESAM,NEXN,SDK1,AMIGO2
10_Summary	GO Biological Processes	GO:0031347	regulation of defense response	-50.6226	-47.7719	198/648	A2M,ACP5,ADORA1,ADORA2B,AGER,ALOX5,ALOX5AP,ANXA1,AOAH,BIRC3,BST1,BTK,SERPING1,C3,CASP1,CASP4,CASP6,CASP8,CDH5,CEBPA,CEBPB,CTSC,CNR1,CYBA,ACE,COCH,EPHB2,ESR1,F2RL1,FANCA,FANCD2,FCGR2B,FGR,FOXF1,GPR4,GPX1,HCK,CFH,HGF,HLA-A,HLA-B,HLA-DRB1,HLA-E,HLA-F,HLA-G,HMGB2,IFI16,IFI35,IL1B,IL1R1,IL12RB1,IL15,IL16,IL18,IRF1,IRF3,IRF7,ITGA2,KLKB1,LDLR,LGALS1,LGALS9,LYN,MDK,MGST2,MICB,MNDA,ABCC1,MYD88,NINJ1,NKG7,…
10_Member	GO Biological Processes	GO:0031347	regulation of defense response	-50.6226	-47.7719	198/648	A2M,ACP5,ADORA1,ADORA2B,AGER,ALOX5,ALOX5AP,ANXA1,AOAH,BIRC3,BST1,BTK,SERPING1,C3,CASP1,CASP4,CASP6,CASP8,CDH5,CEBPA,CEBPB,CTSC,CNR1,CYBA,ACE,COCH,EPHB2,ESR1,F2RL1,FANCA,FANCD2,FCGR2B,FGR,FOXF1,GPR4,GPX1,HCK,CFH,HGF,HLA-A,HLA-B,HLA-DRB1,HLA-E,HLA-F,HLA-G,HMGB2,IFI16,IFI35,IL1B,IL1R1,IL12RB1,IL15,IL16,IL18,IRF1,IRF3,IRF7,ITGA2,KLKB1,LDLR,LGALS1,LGALS9,LYN,MDK,MGST2,MICB,MNDA,ABCC1,MYD88,NINJ1,NKG7,…
10_Member	GO Biological Processes	GO:0032103	positive regulation of response to external stimulus	-48.078	-45.2651	155/442	ADORA2B,AGER,AIF1,ALOX5AP,BTK,C3,C3AR1,C5AR1,CASP1,CASP6,CD74,CEBPA,CEBPB,CTSC,CCR1,CNR1,CNTF,CSF1,CSF1R,CX3CR1,CYBA,ACE,COCH,MEGF8,F2RL1,F3,PTK2B,FGFR1,FLNA,GAS6,GPR4,HCK,NCKAP1L,HLA-E,HLA-F,HLA-G,HMGB2,HSPB1,IFI16,IFI35,IL1B,IL6R,IL15,IL16,IL18,IRF3,IRF7,ITGA2,KDR,LDLR,LGALS1,LGALS9,CD180,LYN,MDK,MET,MGST2,MNDA,ABCC1,NINJ1,NKG7,P2RX4,SERPINE1,PAK1,PDGFB,PDGFRB,PIK3CG,PLA2G5,PLCG2,SERPINF2,PLSCR…
10_Member	GO Biological Processes	GO:0002831	regulation of response to biotic stimulus	-38.1566	-35.7343	123/351	A2M,AHR,BIRC3,SERPING1,CASP6,CASP8,CD36,CYBA,COCH,F2RL1,FCGR2B,FGR,HCK,CFH,HLA-A,HLA-B,HLA-DRB1,HLA-E,HLA-F,HLA-G,MR1,HMGB2,IFI16,IFI35,IL1B,IL12RB1,IL15,IRF1,IRF3,IRF7,LGALS9,LTF,CD180,LYN,MICB,MNDA,OAS1,OAS3,PAK1,SERPINB9,PLA2G5,PLCG2,PLSCR1,PPARG,PTPN6,PVR,NECTIN2,CCL5,SPI1,TRIM21,STAT1,SYK,TNFAIP3,TYRO3,TYROBP,VAV1,WNT5A,OASL,SOCS1,NMI,LY86,ISG15,IKBKE,TSPAN32,TRIB1,ZMPSTE24,NOD1,TRIM38,POLR3…
10_Member	GO Biological Processes	GO:0031349	positive regulation of defense response	-33.4813	-31.1574	104/289	ADORA2B,ALOX5AP,BTK,C3,CASP1,CASP6,CEBPA,CEBPB,CTSC,CNR1,CYBA,ACE,COCH,F2RL1,GPR4,HCK,HLA-E,HLA-F,HLA-G,HMGB2,IFI16,IFI35,IL1B,IL15,IL16,IL18,IRF3,IRF7,ITGA2,LDLR,LGALS1,LYN,MDK,MGST2,MNDA,ABCC1,NINJ1,NKG7,NPAS2,SERPINE1,PAK1,PENK,PIK3CG,PLA2G5,PLCG2,PLSCR1,MAPK13,PTGER4,PTGS2,PVR,NECTIN2,S100A8,S100A9,CCL5,SPI1,SYK,TLR2,TLR3,TNFRSF1A,TNFSF4,TYROBP,VAV1,WNT5A,ZP3,VAMP8,HYAL2,TRADD,RIPK1,TNFRSF11A…
10_Member	GO Biological Processes	GO:0050727	regulation of inflammatory response	-26.299	-24.2703	113/394	ACP5,ADORA1,ADORA2B,AGER,ALOX5,ALOX5AP,ANXA1,AOAH,BIRC3,BST1,BTK,C3,CASP1,CASP4,CDH5,CEBPA,CEBPB,CTSC,CNR1,ACE,ESR1,FANCA,FANCD2,FCGR2B,FGR,FOXF1,GPR4,GPX1,HCK,HGF,HLA-DRB1,HLA-E,IFI35,IL1B,IL1R1,IL15,IL16,IL18,IRF3,ITGA2,KLKB1,LDLR,LGALS1,LYN,MDK,MGST2,ABCC1,MYD88,NINJ1,NKG7,NT5E,SERPINE1,SERPINF1,PIK3CG,PLCG2,PPARG,PRKCD,MAPK13,PTGER4,PTGIS,PTGS2,PTPRC,S100A8,S100A9,CCL5,SYK,TLR2,TLR3,TNFAIP3,T…
10_Member	GO Biological Processes	GO:0045088	regulation of innate immune response	-26.0562	-24.0449	82/231	A2M,BIRC3,SERPING1,CASP6,CASP8,COCH,FCGR2B,FGR,HCK,CFH,HLA-A,HLA-B,HLA-E,HLA-F,HLA-G,HMGB2,IFI16,IFI35,IRF1,IRF3,IRF7,LGALS9,LYN,MNDA,OAS1,OAS3,PAK1,SERPINB9,PLA2G5,PLCG2,PLSCR1,PPARG,PTPN6,PVR,NECTIN2,CCL5,SPI1,TRIM21,SYK,TNFAIP3,TYRO3,TYROBP,VAV1,WNT5A,SOCS1,NMI,ISG15,IKBKE,POLR3G,CD226,LILRB1,LILRA2,IRAK3,DUSP10,USP18,VSIG4,CADM1,LSM14A,PYCARD,YTHDF2,TREM2,PARP14,SLAMF8,NLRC4,CARD9,CLEC7A,DHX5…
10_Member	GO Biological Processes	GO:0050729	positive regulation of inflammatory response	-20.0279	-18.2327	56/145	ADORA2B,ALOX5AP,BTK,C3,CASP1,CEBPA,CEBPB,CTSC,CNR1,ACE,GPR4,HLA-E,IFI35,IL1B,IL15,IL16,IL18,ITGA2,LDLR,LGALS1,MDK,MGST2,ABCC1,NINJ1,NKG7,SERPINE1,PIK3CG,PLCG2,MAPK13,PTGER4,PTGS2,S100A8,S100A9,TLR2,TLR3,TNFRSF1A,TNFSF4,WNT5A,ZP3,VAMP8,HYAL2,TRADD,RIPK1,TNFRSF11A,NMI,OSMR,NLRP1,PYCARD,TLR7,TREM2,TRPV4,GPSM3,NFKBIZ,TLR10,LRRK2,NEAT1
10_Member	GO Biological Processes	GO:0002833	positive regulation of response to biotic stimulus	-17.7167	-16.0177	60/180	CASP6,CYBA,COCH,F2RL1,HCK,HLA-DRB1,HLA-E,HLA-F,HLA-G,MR1,HMGB2,IFI16,IFI35,IRF3,IRF7,CD180,LYN,MNDA,PAK1,PLA2G5,PLCG2,PLSCR1,PVR,NECTIN2,CCL5,SPI1,SYK,TYROBP,VAV1,WNT5A,OASL,NMI,LY86,IKBKE,POLR3G,CD226,LILRA2,EMILIN1,LY96,CADM1,LSM14A,PYCARD,DDX60,NLRC4,CARD9,CLEC7A,DHX58,TASL,TRIM56,PARP9,EMILIN2,NLRC5,HAVCR2,TRIM5,CGAS,GBP5,TRIM6,STING1,SCIMP,SIGLEC16
10_Member	GO Biological Processes	GO:0045089	positive regulation of innate immune response	-13.4923	-11.9759	46/140	CASP6,COCH,HCK,HLA-E,HLA-F,HLA-G,HMGB2,IFI16,IFI35,IRF3,IRF7,LYN,MNDA,PAK1,PLA2G5,PLCG2,PLSCR1,PVR,NECTIN2,CCL5,SPI1,SYK,TYROBP,VAV1,WNT5A,NMI,IKBKE,POLR3G,CD226,LILRA2,CADM1,LSM14A,PYCARD,NLRC4,CARD9,CLEC7A,TASL,TRIM56,PARP9,NLRC5,HAVCR2,TRIM5,CGAS,GBP5,TRIM6,STING1
11_Summary	GO Biological Processes	GO:0045087	innate immune response	-50.22	-47.3886	218/764	AIF1,ANG,ANXA1,AQP4,ASS1,AXL,CFB,PRDM1,BST2,BTK,SERPING1,C1QA,C1QB,C1QC,C1R,C1S,C2,C3,C4A,C7,CASP1,CASP4,CD6,CD14,CD40,CD58,CD74,CDC42,CEBPG,CLU,CSF1,CSF1R,CX3CR1,CYBA,CYBB,CYP27B1,CFD,ELF4,F2RL1,PTK2B,FCER1G,FCGR1A,FCGR3A,FES,FGR,IFI6,GBP1,GBP2,GBP3,GCH1,GSN,HCK,CFH,HLA-A,HLA-B,HLA-C,HLA-DPA1,HLA-E,MR1,HMGB2,IRF8,CFI,IFI16,IFI27,IFI35,IL1RAP,IL12RB1,IL18,IRF1,IRF3,IRF5,IRF7,ISG20,ITGAM,JAK3,LGAL…
11_Member	GO Biological Processes	GO:0045087	innate immune response	-50.22	-47.3886	218/764	AIF1,ANG,ANXA1,AQP4,ASS1,AXL,CFB,PRDM1,BST2,BTK,SERPING1,C1QA,C1QB,C1QC,C1R,C1S,C2,C3,C4A,C7,CASP1,CASP4,CD6,CD14,CD40,CD58,CD74,CDC42,CEBPG,CLU,CSF1,CSF1R,CX3CR1,CYBA,CYBB,CYP27B1,CFD,ELF4,F2RL1,PTK2B,FCER1G,FCGR1A,FCGR3A,FES,FGR,IFI6,GBP1,GBP2,GBP3,GCH1,GSN,HCK,CFH,HLA-A,HLA-B,HLA-C,HLA-DPA1,HLA-E,MR1,HMGB2,IRF8,CFI,IFI16,IFI27,IFI35,IL1RAP,IL12RB1,IL18,IRF1,IRF3,IRF5,IRF7,ISG20,ITGAM,JAK3,LGAL…
11_Member	GO Biological Processes	GO:0009615	response to virus	-29.0604	-26.9204	108/342	ACTA2,BAX,BCL3,BST2,CD40,CDK6,CLU,F2RL1,FGR,IFI6,GBP1,GBP3,HSPB1,IFI16,IFI27,IFNGR2,IRF1,IRF3,IRF5,IRF7,ISG20,ITGAX,ITGB8,LGALS8,LGALS9,MOV10,MX1,MX2,MYD88,OAS1,OAS2,OAS3,PENK,PLSCR1,PRF1,PTPRC,RNASE6,CCL5,SKP2,TRIM21,STAT1,TLR2,TLR3,TNFSF4,CXCR4,FOSL1,IFITM1,OASL,VAMP8,HYAL2,NMI,ISG15,IKBKE,TRIM22,IFITM3,SPON2,LAMTOR5,IFI44,NPC2,IFITM2,POLR3G,LILRB1,RIPK3,IRAK3,NLRP1,CARD8,DDX58,LSM14A,APOBEC3C,…
11_Member	GO Biological Processes	GO:0051607	defense response to virus	-24.7647	-22.7969	81/235	BST2,CD40,F2RL1,IFI6,GBP1,GBP3,IFI16,IFI27,IFNGR2,IRF1,IRF3,IRF5,IRF7,ISG20,ITGAX,MOV10,MX1,MX2,MYD88,OAS1,OAS2,OAS3,PLSCR1,PRF1,PTPRC,RNASE6,SKP2,TRIM21,STAT1,TLR2,TLR3,IFITM1,OASL,VAMP8,HYAL2,ISG15,TRIM22,IFITM3,SPON2,IFITM2,POLR3G,LILRB1,RIPK3,NLRP1,CARD8,DDX58,LSM14A,APOBEC3C,PYCARD,ZDHHC1,HERC5,TLR7,TRIM34,ATAD3A,SHFL,DDX60,ZC3HAV1,APOBEC3G,IFIH1,CARD9,DHX58,ZC3H12A,UNC93B1,TRIM56,PARP9,NLRC…
11_Member	GO Biological Processes	GO:0140546	defense response to symbiont	-24.6245	-22.6697	81/236	BST2,CD40,F2RL1,IFI6,GBP1,GBP3,IFI16,IFI27,IFNGR2,IRF1,IRF3,IRF5,IRF7,ISG20,ITGAX,MOV10,MX1,MX2,MYD88,OAS1,OAS2,OAS3,PLSCR1,PRF1,PTPRC,RNASE6,SKP2,TRIM21,STAT1,TLR2,TLR3,IFITM1,OASL,VAMP8,HYAL2,ISG15,TRIM22,IFITM3,SPON2,IFITM2,POLR3G,LILRB1,RIPK3,NLRP1,CARD8,DDX58,LSM14A,APOBEC3C,PYCARD,ZDHHC1,HERC5,TLR7,TRIM34,ATAD3A,SHFL,DDX60,ZC3HAV1,APOBEC3G,IFIH1,CARD9,DHX58,ZC3H12A,UNC93B1,TRIM56,PARP9,NLRC…
12_Summary	Oncogenic Signatures	M2816	RPS14 DN.V1 UP	-47.8824	-45.0872	98/191	ACTA2,JAG1,AIF1,ANPEP,BIRC3,BCL2A1,BST1,C3AR1,CAPG,CASP1,CD14,CD69,CDKN1A,CPM,CTSH,CTSS,CYP1B1,DCN,GPR183,EGR3,EMP1,EVI2B,F13A1,FUCA1,GJA1,HCK,HLA-DMA,HLA-DMB,HLA-DQB1,IFI16,IGFBP7,IL1B,IL1RAP,ITGAL,ITGAM,ITGAX,ITGB2,LY75,MAF,MNDA,MPL,MYO1F,MX1,MX2,NCF2,NKG7,PDE4D,PDGFA,ATP8B1,PLAU,PTGER4,CCL2,SDC4,SPINT1,SPP1,STX3,TGFBI,TNFAIP2,TYROBP,VWF,LST1,NR4A3,TNFRSF10C,HESX1,PROM1,KYNU,LPXN,LY86,GDF15,ARH…
12_Member	Oncogenic Signatures	M2816	RPS14 DN.V1 UP	-47.8824	-45.0872	98/191	ACTA2,JAG1,AIF1,ANPEP,BIRC3,BCL2A1,BST1,C3AR1,CAPG,CASP1,CD14,CD69,CDKN1A,CPM,CTSH,CTSS,CYP1B1,DCN,GPR183,EGR3,EMP1,EVI2B,F13A1,FUCA1,GJA1,HCK,HLA-DMA,HLA-DMB,HLA-DQB1,IFI16,IGFBP7,IL1B,IL1RAP,ITGAL,ITGAM,ITGAX,ITGB2,LY75,MAF,MNDA,MPL,MYO1F,MX1,MX2,NCF2,NKG7,PDE4D,PDGFA,ATP8B1,PLAU,PTGER4,CCL2,SDC4,SPINT1,SPP1,STX3,TGFBI,TNFAIP2,TYROBP,VWF,LST1,NR4A3,TNFRSF10C,HESX1,PROM1,KYNU,LPXN,LY86,GDF15,ARH…
13_Summary	GO Biological Processes	GO:0008285	negative regulation of cell population proliferation	-47.5954	-44.8173	217/784	ACVRL1,ADM,ADORA1,ADORA3,AIF1,ALOX5,ANG,APOD,ASCL2,B2M,BAX,BMP7,BTK,TSPO,CASP3,CAV1,CAV2,RUNX3,CD86,CD33,CDC6,CDH5,CDK6,CDKN1A,CDKN2C,CDKN3,CEBPA,CEBPB,CNN1,COL4A3,CSF1R,CTNNA1,CYP1B1,CYP27B1,DAB2,DHCR24,DUSP1,E2F1,EFNB2,ERBB2,F2R,FABP3,FABP7,PTK2B,FAP,FBLN1,FCGR2B,FGFR2,FOXJ1,FRZB,LRRC32,GAS8,B4GALT1,GPC3,GLI3,GNA12,HLA-DRB1,HLA-G,HMOX1,HPN,HES1,HSPA1A,HSPA1B,IFI35,IGFBP3,IGFBP5,IGFBP7,IL1B,IL15…
13_Member	GO Biological Processes	GO:0008285	negative regulation of cell population proliferation	-47.5954	-44.8173	217/784	ACVRL1,ADM,ADORA1,ADORA3,AIF1,ALOX5,ANG,APOD,ASCL2,B2M,BAX,BMP7,BTK,TSPO,CASP3,CAV1,CAV2,RUNX3,CD86,CD33,CDC6,CDH5,CDK6,CDKN1A,CDKN2C,CDKN3,CEBPA,CEBPB,CNN1,COL4A3,CSF1R,CTNNA1,CYP1B1,CYP27B1,DAB2,DHCR24,DUSP1,E2F1,EFNB2,ERBB2,F2R,FABP3,FABP7,PTK2B,FAP,FBLN1,FCGR2B,FGFR2,FOXJ1,FRZB,LRRC32,GAS8,B4GALT1,GPC3,GLI3,GNA12,HLA-DRB1,HLA-G,HMOX1,HPN,HES1,HSPA1A,HSPA1B,IFI35,IGFBP3,IGFBP5,IGFBP7,IL1B,IL15…
14_Summary	GO Biological Processes	GO:0040017	positive regulation of locomotion	-47.3885	-44.6267	184/599	ACTA2,ACTN4,AGER,AIF1,AKT2,ANGPT1,ANXA1,RHOC,BMP7,C3AR1,C5AR1,CAV1,CD40,CD74,CD151,CDH5,CCR1,COL1A1,CLDN4,CSF1,CSF1R,CTSH,CX3CR1,CYP1B1,DAB2,DIAPH1,MEGF8,EGFR,EPHA2,DMTN,EPHA4,EPHB2,F2R,F2RL1,F3,PTK2B,FGF1,FGFR1,FGR,FOXF1,FLT4,FN1,FUT4,GAS6,GCNT2,GPI,HAS2,NCKAP1L,HGF,HMOX1,HSPA5,HSPB1,ICAM1,IGFBP5,CCN1,IL1B,IL1R1,IL6R,IL16,ITGA6,ITGA2,ITGA3,ITGA4,ITGA5,ITGAX,ITGB1,ITGB3,JUN,KDR,KIT,LAMB1,LGALS3,L…
14_Member	GO Biological Processes	GO:0040017	positive regulation of locomotion	-47.3885	-44.6267	184/599	ACTA2,ACTN4,AGER,AIF1,AKT2,ANGPT1,ANXA1,RHOC,BMP7,C3AR1,C5AR1,CAV1,CD40,CD74,CD151,CDH5,CCR1,COL1A1,CLDN4,CSF1,CSF1R,CTSH,CX3CR1,CYP1B1,DAB2,DIAPH1,MEGF8,EGFR,EPHA2,DMTN,EPHA4,EPHB2,F2R,F2RL1,F3,PTK2B,FGF1,FGFR1,FGR,FOXF1,FLT4,FN1,FUT4,GAS6,GCNT2,GPI,HAS2,NCKAP1L,HGF,HMOX1,HSPA5,HSPB1,ICAM1,IGFBP5,CCN1,IL1B,IL1R1,IL6R,IL16,ITGA6,ITGA2,ITGA3,ITGA4,ITGA5,ITGAX,ITGB1,ITGB3,JUN,KDR,KIT,LAMB1,LGALS3,L…
14_Member	GO Biological Processes	GO:0030335	positive regulation of cell migration	-44.9194	-42.1887	173/560	ACTA2,ACTN4,AGER,AIF1,AKT2,ANGPT1,ANXA1,RHOC,BMP7,C3AR1,C5AR1,CAV1,CD40,CD74,CD151,CDH5,CCR1,COL1A1,CLDN4,CSF1,CSF1R,CTSH,CX3CR1,CYP1B1,DAB2,DIAPH1,EGFR,EPHA2,DMTN,EPHA4,EPHB2,F2R,F2RL1,F3,PTK2B,FGF1,FGFR1,FGR,FOXF1,FLT4,FN1,FUT4,GAS6,GCNT2,GPI,HAS2,NCKAP1L,HGF,HMOX1,HSPA5,HSPB1,ICAM1,IGFBP5,CCN1,IL1B,IL1R1,IL6R,ITGA6,ITGA2,ITGA3,ITGA4,ITGA5,ITGAX,ITGB1,ITGB3,JUN,KDR,KIT,LAMB1,LGALS3,LGALS9,LYN,M…
14_Member	GO Biological Processes	GO:2000147	positive regulation of cell motility	-44.672	-41.956	177/584	ACTA2,ACTN4,AGER,AIF1,AKT2,ANGPT1,ANXA1,RHOC,BMP7,C3AR1,C5AR1,CAV1,CD40,CD74,CD151,CDH5,CCR1,COL1A1,CLDN4,CSF1,CSF1R,CTSH,CX3CR1,CYP1B1,DAB2,DIAPH1,EGFR,EPHA2,DMTN,EPHA4,EPHB2,F2R,F2RL1,F3,PTK2B,FGF1,FGFR1,FGR,FOXF1,FLT4,FN1,FUT4,GAS6,GCNT2,GPI,HAS2,NCKAP1L,HGF,HMOX1,HSPA5,HSPB1,ICAM1,IGFBP5,CCN1,IL1B,IL1R1,IL6R,ITGA6,ITGA2,ITGA3,ITGA4,ITGA5,ITGAX,ITGB1,ITGB3,JUN,KDR,KIT,LAMB1,LGALS3,LGALS9,LYN,M…
14_Member	GO Biological Processes	GO:0051272	positive regulation of cellular component movement	-43.3163	-40.6546	177/596	ACTA2,ACTN4,AGER,AIF1,AKT2,ANGPT1,ANXA1,RHOC,BMP7,C3AR1,C5AR1,CAV1,CD40,CD74,CD151,CDH5,CCR1,COL1A1,CLDN4,CSF1,CSF1R,CTSH,CX3CR1,CYP1B1,DAB2,DIAPH1,EGFR,EPHA2,DMTN,EPHA4,EPHB2,F2R,F2RL1,F3,PTK2B,FGF1,FGFR1,FGR,FOXF1,FLT4,FN1,FUT4,GAS6,GCNT2,GPI,HAS2,NCKAP1L,HGF,HMOX1,HSPA5,HSPB1,ICAM1,IGFBP5,CCN1,IL1B,IL1R1,IL6R,ITGA6,ITGA2,ITGA3,ITGA4,ITGA5,ITGAX,ITGB1,ITGB3,JUN,KDR,KIT,LAMB1,LGALS3,LGALS9,LYN,M…
14_Member	GO Biological Processes	GO:0010632	regulation of epithelial cell migration	-12.4186	-10.9554	70/290	ACVRL1,ANGPT1,ANGPT2,ANXA1,ATP2B4,CD40,CTSH,DCN,GADD45A,EPHA2,EMP2,PTK2B,FGF1,FGFR1,FLT4,GPI,HAS2,HMOX1,HSPB1,ITGA2,ITGA3,ITGB3,JUN,JUP,KDR,MCC,MET,P2RX4,PDGFB,SERPINF1,PIK3CD,PIK3CG,PLCG2,PPARG,MAP2K3,PTGS2,PTN,RRAS,RREB1,SOX9,SP100,STAT5A,STC1,NR2F2,TGFB1,TGFB2,TGFBR2,THBS1,NR2E1,VEGFA,VEGFC,WNT5A,PLPP3,ADAM9,NRP1,HDAC9,IQSEC1,PLK2,DUSP10,MACF1,PRKD2,SRPX2,HDAC7,DLL4,DNAJA4,ADAMTS9,RHOJ,ZC3H12A…
14_Member	GO Biological Processes	GO:0010634	positive regulation of epithelial cell migration	-10.3471	-8.98073	47/174	ANGPT1,ANXA1,CD40,CTSH,PTK2B,FGF1,FGFR1,FLT4,GPI,HAS2,HMOX1,HSPB1,ITGA2,ITGA3,ITGB3,JUN,KDR,MET,P2RX4,PDGFB,PIK3CD,PIK3CG,PLCG2,MAP2K3,PTGS2,RRAS,RREB1,SOX9,STAT5A,TGFB1,TGFB2,TGFBR2,THBS1,VEGFA,VEGFC,WNT5A,PLPP3,ADAM9,NRP1,HDAC9,IQSEC1,PLK2,PRKD2,SRPX2,HDAC7,RHOJ,ZC3H12A
14_Member	GO Biological Processes	GO:0010594	regulation of endothelial cell migration	-9.7505	-8.42011	55/230	ACVRL1,ANGPT1,ANGPT2,ANXA1,ATP2B4,CD40,DCN,GADD45A,EPHA2,EMP2,PTK2B,FGF1,FGFR1,FLT4,GPI,HMOX1,HSPB1,ITGB3,JUP,KDR,MET,P2RX4,PDGFB,SERPINF1,PIK3CD,PIK3CG,PPARG,MAP2K3,PTGS2,PTN,RRAS,SP100,STAT5A,STC1,NR2F2,TGFB1,THBS1,NR2E1,VEGFA,VEGFC,WNT5A,PLPP3,NRP1,HDAC9,PLK2,PRKD2,SRPX2,HDAC7,DLL4,DNAJA4,ADAMTS9,RHOJ,ZC3H12A,SPRED1,BMPER
14_Member	GO Biological Processes	GO:0010595	positive regulation of endothelial cell migration	-7.75754	-6.56136	35/131	ANGPT1,ANXA1,CD40,PTK2B,FGF1,FGFR1,FLT4,GPI,HMOX1,HSPB1,ITGB3,KDR,MET,P2RX4,PDGFB,PIK3CD,PIK3CG,MAP2K3,PTGS2,RRAS,STAT5A,TGFB1,THBS1,VEGFA,VEGFC,WNT5A,PLPP3,NRP1,HDAC9,PLK2,PRKD2,SRPX2,HDAC7,RHOJ,ZC3H12A
14_Member	GO Biological Processes	GO:0043536	positive regulation of blood vessel endothelial cell migration	-6.48335	-5.37085	23/75	ANGPT1,ANXA1,CD40,FGFR1,HMOX1,HSPB1,KDR,P2RX4,PDGFB,MAP2K3,PTGS2,STAT5A,TGFB1,THBS1,VEGFA,VEGFC,NRP1,HDAC9,PLK2,PRKD2,SRPX2,HDAC7,RHOJ
14_Member	GO Biological Processes	GO:0043535	regulation of blood vessel endothelial cell migration	-5.28575	-4.27532	33/150	ACVRL1,ANGPT1,ANGPT2,ANXA1,ATP2B4,CD40,GADD45A,EPHA2,FGFR1,HMOX1,HSPB1,JUP,KDR,P2RX4,PDGFB,PPARG,MAP2K3,PTGS2,STAT5A,TGFB1,THBS1,NR2E1,VEGFA,VEGFC,NRP1,HDAC9,PLK2,PRKD2,SRPX2,HDAC7,DLL4,RHOJ,SPRED1
15_Summary	GO Biological Processes	GO:0002697	regulation of immune effector process	-44.5428	-41.841	132/353	A2M,ADORA2B,AGER,AHR,ANGPT1,ANXA1,B2M,BST2,BTK,SERPING1,C3,CD22,CD86,CD36,CD40,CD74,CX3CR1,EPHB2,F2RL1,FCGR2B,FES,FGR,FOXF1,FOXJ1,GPI,NCKAP1L,CFH,HFE,HLA-A,HLA-B,HLA-DMB,HLA-DRA,HLA-DRB1,HLA-E,HLA-F,HLA-G,HLA-H,MR1,HLX,HMOX1,ICAM1,IL1B,IL1R1,IL4R,IL12RB1,IL18,ITGAM,ITGB2,JAK3,KIT,LGALS3,LGALS9,LYN,NOS2,SERPINB9,PLA2G5,PLCG2,PTAFR,PTPN6,PTPRC,PVR,NECTIN2,RAC2,SPI1,STAT6,STXBP2,SYK,TFRC,TGFB1,TGFB2…
15_Member	GO Biological Processes	GO:0002697	regulation of immune effector process	-44.5428	-41.841	132/353	A2M,ADORA2B,AGER,AHR,ANGPT1,ANXA1,B2M,BST2,BTK,SERPING1,C3,CD22,CD86,CD36,CD40,CD74,CX3CR1,EPHB2,F2RL1,FCGR2B,FES,FGR,FOXF1,FOXJ1,GPI,NCKAP1L,CFH,HFE,HLA-A,HLA-B,HLA-DMB,HLA-DRA,HLA-DRB1,HLA-E,HLA-F,HLA-G,HLA-H,MR1,HLX,HMOX1,ICAM1,IL1B,IL1R1,IL4R,IL12RB1,IL18,ITGAM,ITGB2,JAK3,KIT,LGALS3,LGALS9,LYN,NOS2,SERPINB9,PLA2G5,PLCG2,PTAFR,PTPN6,PTPRC,PVR,NECTIN2,RAC2,SPI1,STAT6,STXBP2,SYK,TFRC,TGFB1,TGFB2…
15_Member	GO Biological Processes	GO:0002703	regulation of leukocyte mediated immunity	-31.2778	-29.0341	90/236	ADORA2B,AGER,AHR,B2M,BST2,BTK,C3,CD40,CX3CR1,F2RL1,FCGR2B,FES,FGR,FOXF1,FOXJ1,NCKAP1L,HFE,HLA-A,HLA-B,HLA-DRA,HLA-DRB1,HLA-E,HLA-F,HLA-G,HLA-H,MR1,HMOX1,ICAM1,IL1B,IL1R1,IL4R,IL12RB1,IL18,ITGAM,ITGB2,JAK3,KIT,LGALS9,LYN,NOS2,SERPINB9,PLCG2,PTAFR,PTPN6,PTPRC,PVR,NECTIN2,RAC2,SPI1,STAT6,STXBP2,SYK,TFRC,TGFB1,TLR3,TNFRSF1B,TNFSF4,TYROBP,VAV1,WAS,ZP3,FZD5,VAMP8,TNFSF13,CD84,IL27RA,MAD2L2,CD226,LILRB1…
15_Member	GO Biological Processes	GO:0002699	positive regulation of immune effector process	-29.3683	-27.2005	90/248	ADORA2B,ANXA1,B2M,BTK,C3,CD86,CD36,CD40,CD74,EPHB2,F2RL1,FES,FGR,FOXF1,GPI,HLA-A,HLA-B,HLA-DMB,HLA-DRA,HLA-DRB1,HLA-E,HLA-F,HLA-G,HLA-H,MR1,HLX,HMOX1,IL1B,IL1R1,IL4R,IL12RB1,IL18,ITGAM,ITGB2,KIT,LGALS9,LYN,NOS2,PLA2G5,PLCG2,PTAFR,PTPN6,PTPRC,PVR,NECTIN2,RAC2,SPI1,STAT6,STXBP2,SYK,TFRC,TGFB1,TNFSF4,TNFRSF4,TYROBP,VAV1,WNT5A,ZP3,LAPTM5,FZD5,NR4A3,VAMP8,TNFSF13,TNFRSF14,CD84,BCL10,SPON2,MAD2L2,CD226…
15_Member	GO Biological Processes	GO:0002819	regulation of adaptive immune response	-26.8566	-24.8127	74/188	AGER,AHR,ANXA1,B2M,BTK,C3,CD4,CD40,EPHB2,FCGR2B,FOXJ1,NCKAP1L,HFE,HLA-A,HLA-B,HLA-DRA,HLA-DRB1,HLA-E,HLA-F,HLA-G,HLA-H,MR1,HLX,IL1B,IL1R1,IL4R,IL12RB1,IL18,IRF1,IRF7,JAK3,PLA2G4A,PTPN6,PTPRC,PVR,NECTIN2,SLC11A1,STAT6,TFRC,TGFB1,TNFAIP3,TNFRSF1B,TNFSF4,WAS,ZP3,FZD5,TNFSF13,TNFRSF14,IL27RA,MAD2L2,CD226,LILRB1,ARID5A,LILRB4,RIPK3,DUSP10,CLCF1,PYCARD,FOXP3,ZBTB7B,TREM2,SASH3,TRPM4,SAMSN1,CARD9,NFKBIZ…
15_Member	GO Biological Processes	GO:0002822	regulation of adaptive immune response based on somatic recombination of immune receptors built from immunoglobulin superfamily domains	-24.6922	-22.7295	68/173	AGER,AHR,ANXA1,B2M,BTK,C3,CD4,CD40,EPHB2,FCGR2B,FOXJ1,NCKAP1L,HFE,HLA-A,HLA-B,HLA-DRA,HLA-DRB1,HLA-E,HLA-F,HLA-G,HLA-H,MR1,HLX,IL1B,IL1R1,IL4R,IL12RB1,IL18,JAK3,PLA2G4A,PTPN6,PTPRC,PVR,NECTIN2,SLC11A1,STAT6,TFRC,TGFB1,TNFAIP3,TNFRSF1B,TNFSF4,WAS,ZP3,FZD5,TNFSF13,IL27RA,MAD2L2,CD226,LILRB1,ARID5A,LILRB4,RIPK3,CLCF1,FOXP3,ZBTB7B,TREM2,SASH3,TRPM4,CARD9,NFKBIZ,CLEC7A,ZC3H12A,LOXL3,NFKBID,HAVCR2,RSAD…
15_Member	GO Biological Processes	GO:0002718	regulation of cytokine production involved in immune response	-22.6286	-20.7409	48/98	ANGPT1,B2M,BST2,BTK,CD36,CD74,F2RL1,HFE,HLA-A,HLA-E,HLA-F,HLA-G,HMOX1,IL1B,IL1R1,IL18,JAK3,KIT,PLCG2,TGFB1,TGFB2,TGFB3,TLR3,TNFRSF1B,TNFSF4,WNT5A,LAPTM5,FZD5,NR4A3,TNFRSF14,BCL10,TRIL,SPON2,CD226,LILRB1,ARID5A,LILRB4,IRAK3,DDX58,FOXP3,SASH3,TRPM4,CLEC7A,RSAD2,NLRP3,TRIM6,LACC1,SCIMP
15_Member	GO Biological Processes	GO:0002700	regulation of production of molecular mediator of immune response	-22.5707	-20.6851	64/167	ANGPT1,B2M,BST2,BTK,CD22,CD86,CD36,CD40,CD74,EPHB2,F2RL1,FCGR2B,GPI,HFE,HLA-A,HLA-E,HLA-F,HLA-G,HMOX1,IL1B,IL1R1,IL4R,IL18,JAK3,KIT,PLCG2,PTPRC,STAT6,TFRC,TGFB1,TGFB2,TGFB3,TLR3,TNFRSF1B,TNFSF4,TNFRSF4,WNT5A,LAPTM5,FZD5,NR4A3,TNFSF13,TNFRSF14,BCL10,IL27RA,TRIL,SPON2,MAD2L2,CD226,LILRB1,ARID5A,LILRB4,IRAK3,CLCF1,DDX58,FOXP3,SASH3,TRPM4,CLEC7A,RSAD2,NLRP3,CGAS,TRIM6,LACC1,SCIMP
15_Member	GO Biological Processes	GO:0002706	regulation of lymphocyte mediated immunity	-17.0182	-15.3514	58/175	AGER,AHR,B2M,BTK,C3,CD40,FCGR2B,FOXJ1,NCKAP1L,HFE,HLA-A,HLA-B,HLA-DRA,HLA-DRB1,HLA-E,HLA-F,HLA-G,HLA-H,MR1,IL1B,IL1R1,IL12RB1,IL18,LGALS9,SERPINB9,PTPN6,PTPRC,PVR,NECTIN2,STAT6,TFRC,TGFB1,TNFRSF1B,TNFSF4,VAV1,WAS,ZP3,FZD5,TNFSF13,IL27RA,MAD2L2,CD226,LILRB1,ARID5A,LILRB4,RIPK3,CLCF1,CADM1,FOXP3,TREM2,SASH3,TRPM4,HAVCR2,RSAD2,NLRP3,PIK3R6,IL4I1,MICA
15_Member	GO Biological Processes	GO:0002705	positive regulation of leukocyte mediated immunity	-16.5937	-14.9409	50/138	B2M,BTK,C3,CD40,F2RL1,HLA-A,HLA-B,HLA-DRA,HLA-DRB1,HLA-E,HLA-F,HLA-G,HLA-H,MR1,IL1B,IL1R1,IL12RB1,IL18,ITGAM,ITGB2,KIT,NOS2,PLCG2,PTAFR,PTPRC,PVR,NECTIN2,SPI1,STAT6,TFRC,TGFB1,TNFSF4,TYROBP,VAV1,ZP3,FZD5,TNFSF13,MAD2L2,CD226,ARID5A,CLCF1,DDX58,CADM1,FOXP3,TREM2,SASH3,CLEC7A,RSAD2,NLRP3,SCIMP
15_Member	GO Biological Processes	GO:0002824	positive regulation of adaptive immune response based on somatic recombination of immune receptors built from immunoglobulin superfamily domains	-16.5738	-14.9222	44/110	B2M,BTK,C3,CD4,CD40,HLA-A,HLA-B,HLA-DRA,HLA-DRB1,HLA-E,HLA-F,HLA-G,HLA-H,MR1,IL1B,IL1R1,IL12RB1,IL18,PLA2G4A,PTPRC,PVR,NECTIN2,SLC11A1,STAT6,TFRC,TGFB1,TNFSF4,ZP3,FZD5,TNFSF13,IL27RA,MAD2L2,CD226,ARID5A,CLCF1,FOXP3,TREM2,SASH3,CARD9,NFKBIZ,CLEC7A,NFKBID,RSAD2,NLRP3
15_Member	GO Biological Processes	GO:0002821	positive regulation of adaptive immune response	-16.4961	-14.8495	45/115	B2M,BTK,C3,CD4,CD40,HLA-A,HLA-B,HLA-DRA,HLA-DRB1,HLA-E,HLA-F,HLA-G,HLA-H,MR1,IL1B,IL1R1,IL12RB1,IL18,PLA2G4A,PTPRC,PVR,NECTIN2,SLC11A1,STAT6,TFRC,TGFB1,TNFSF4,ZP3,FZD5,TNFSF13,IL27RA,MAD2L2,CD226,ARID5A,CLCF1,PYCARD,FOXP3,TREM2,SASH3,CARD9,NFKBIZ,CLEC7A,NFKBID,RSAD2,NLRP3
15_Member	GO Biological Processes	GO:0002702	positive regulation of production of molecular mediator of immune response	-15.6647	-14.0444	45/120	B2M,CD86,CD36,CD40,CD74,EPHB2,F2RL1,GPI,HLA-A,HLA-E,HLA-F,HLA-G,IL1B,IL1R1,IL4R,IL18,KIT,PLCG2,PTPRC,STAT6,TFRC,TGFB1,TNFSF4,TNFRSF4,WNT5A,LAPTM5,FZD5,NR4A3,TNFSF13,TNFRSF14,BCL10,SPON2,MAD2L2,CD226,LILRB1,ARID5A,CLCF1,DDX58,SASH3,CLEC7A,RSAD2,NLRP3,TRIM6,LACC1,SCIMP
15_Member	GO Biological Processes	GO:0032649	regulation of interferon-gamma production	-15.3866	-13.7744	44/117	AXL,BCL3,CD14,CEBPG,DDIT3,F2RL1,GAS6,HLA-A,HLA-DPA1,HLA-DPB1,HLA-DRB1,IRF8,IL1B,IL1R1,IL12RB1,IL18,INHBA,LGALS9,PDE4D,SLC11A1,TLR3,TNFSF4,WNT5A,ZP3,LAPTM5,FZD5,IL27RA,ISG15,EBI3,CD226,LILRB1,ARID5A,LILRB4,RIPK3,BTN3A2,PYCARD,FOXP3,TLR7,SASH3,CLEC7A,ZC3H12A,CD276,HAVCR2,LGALS9C
15_Member	GO Biological Processes	GO:0002709	regulation of T cell mediated immunity	-14.8867	-13.2945	37/88	AGER,AHR,B2M,FCGR2B,NCKAP1L,HFE,HLA-A,HLA-B,HLA-DRA,HLA-DRB1,HLA-E,HLA-F,HLA-G,HLA-H,MR1,IL1B,IL1R1,IL12RB1,IL18,PTPRC,PVR,NECTIN2,TNFRSF1B,TNFSF4,WAS,ZP3,FZD5,LILRB1,ARID5A,LILRB4,RIPK3,FOXP3,SASH3,TRPM4,RSAD2,NLRP3,IL4I1
15_Member	GO Biological Processes	GO:0002720	positive regulation of cytokine production involved in immune response	-14.6823	-13.103	32/68	B2M,CD36,CD74,F2RL1,HLA-A,HLA-E,HLA-F,HLA-G,IL1B,IL1R1,IL18,KIT,PLCG2,TNFSF4,WNT5A,LAPTM5,FZD5,NR4A3,TNFRSF14,BCL10,SPON2,CD226,LILRB1,ARID5A,DDX58,SASH3,CLEC7A,RSAD2,NLRP3,TRIM6,LACC1,SCIMP
15_Member	GO Biological Processes	GO:0032729	positive regulation of interferon-gamma production	-13.6455	-12.1198	33/77	BCL3,CD14,CEBPG,F2RL1,HLA-A,HLA-DPA1,HLA-DPB1,IRF8,IL1B,IL1R1,IL12RB1,IL18,LGALS9,PDE4D,SLC11A1,TLR3,TNFSF4,WNT5A,ZP3,FZD5,IL27RA,ISG15,EBI3,CD226,LILRB1,ARID5A,BTN3A2,PYCARD,TLR7,SASH3,CLEC7A,CD276,HAVCR2
15_Member	GO Biological Processes	GO:0002708	positive regulation of lymphocyte mediated immunity	-11.1002	-9.6924	38/117	B2M,BTK,C3,CD40,HLA-A,HLA-B,HLA-DRA,HLA-DRB1,HLA-E,HLA-F,HLA-G,HLA-H,MR1,IL1B,IL1R1,IL12RB1,IL18,PTPRC,PVR,NECTIN2,STAT6,TFRC,TGFB1,TNFSF4,VAV1,ZP3,FZD5,TNFSF13,MAD2L2,CD226,ARID5A,CLCF1,CADM1,FOXP3,TREM2,SASH3,RSAD2,NLRP3
15_Member	GO Biological Processes	GO:0002711	positive regulation of T cell mediated immunity	-10.3735	-9.00186	25/59	B2M,HLA-A,HLA-B,HLA-DRA,HLA-DRB1,HLA-E,HLA-F,HLA-G,HLA-H,MR1,IL1B,IL1R1,IL12RB1,IL18,PTPRC,PVR,NECTIN2,TNFSF4,ZP3,FZD5,ARID5A,FOXP3,SASH3,RSAD2,NLRP3
15_Member	GO Biological Processes	GO:0002724	regulation of T cell cytokine production	-7.68934	-6.49838	17/38	B2M,HFE,HLA-A,HLA-F,IL1B,IL1R1,IL18,TNFRSF1B,TNFSF4,FZD5,ARID5A,LILRB4,FOXP3,SASH3,TRPM4,RSAD2,NLRP3
15_Member	GO Biological Processes	GO:0002726	positive regulation of T cell cytokine production	-4.88977	-3.91123	11/26	B2M,HLA-A,IL1B,IL1R1,IL18,TNFSF4,FZD5,ARID5A,SASH3,RSAD2,NLRP3
16_Summary	GO Biological Processes	GO:0045229	external encapsulating structure organization	-42.3532	-39.7042	111/269	BCL3,CAV1,CAV2,SERPINH1,COL1A1,COL1A2,COL3A1,COL4A1,COL4A2,COL4A3,COL4A5,COL4A6,COL5A1,COL5A2,COL8A1,COL8A2,COL9A2,COL9A3,COL12A1,COL15A1,COL16A1,CCN2,CTSK,CTSS,CYP1B1,DAG1,ECM2,ELF3,ELN,ENG,FBLN1,FBLN2,FOXF1,FOXC1,FMOD,GAS2,GAS6,GFAP,B4GALT1,HAS2,HPN,CCN1,ITGB1,LAMB1,LAMB2,LAMB3,LAMC1,LCP1,LOX,LOXL1,LOXL2,LUM,MFAP4,MMP2,MMP11,MMP14,MYO1E,NID1,DDR2,TNFRSF11B,SERPINF2,QSOX1,PTX3,SOX9,SPINT1,TGFB1,…
16_Member	GO Biological Processes	GO:0045229	external encapsulating structure organization	-42.3532	-39.7042	111/269	BCL3,CAV1,CAV2,SERPINH1,COL1A1,COL1A2,COL3A1,COL4A1,COL4A2,COL4A3,COL4A5,COL4A6,COL5A1,COL5A2,COL8A1,COL8A2,COL9A2,COL9A3,COL12A1,COL15A1,COL16A1,CCN2,CTSK,CTSS,CYP1B1,DAG1,ECM2,ELF3,ELN,ENG,FBLN1,FBLN2,FOXF1,FOXC1,FMOD,GAS2,GAS6,GFAP,B4GALT1,HAS2,HPN,CCN1,ITGB1,LAMB1,LAMB2,LAMB3,LAMC1,LCP1,LOX,LOXL1,LOXL2,LUM,MFAP4,MMP2,MMP11,MMP14,MYO1E,NID1,DDR2,TNFRSF11B,SERPINF2,QSOX1,PTX3,SOX9,SPINT1,TGFB1,…
16_Member	GO Biological Processes	GO:0030198	extracellular matrix organization	-42.0841	-39.4592	110/266	BCL3,CAV1,CAV2,SERPINH1,COL1A1,COL1A2,COL3A1,COL4A1,COL4A2,COL4A3,COL4A5,COL4A6,COL5A1,COL5A2,COL8A1,COL8A2,COL9A2,COL9A3,COL12A1,COL15A1,COL16A1,CCN2,CTSK,CTSS,CYP1B1,DAG1,ECM2,ELF3,ELN,ENG,FBLN1,FBLN2,FOXF1,FOXC1,FMOD,GAS2,GAS6,GFAP,B4GALT1,HAS2,HPN,CCN1,ITGB1,LAMB1,LAMB2,LAMB3,LAMC1,LCP1,LOX,LOXL1,LOXL2,LUM,MFAP4,MMP2,MMP11,MMP14,MYO1E,NID1,DDR2,TNFRSF11B,SERPINF2,QSOX1,PTX3,SOX9,SPINT1,TGFB1,…
16_Member	GO Biological Processes	GO:0043062	extracellular structure organization	-41.8957	-39.2824	110/267	BCL3,CAV1,CAV2,SERPINH1,COL1A1,COL1A2,COL3A1,COL4A1,COL4A2,COL4A3,COL4A5,COL4A6,COL5A1,COL5A2,COL8A1,COL8A2,COL9A2,COL9A3,COL12A1,COL15A1,COL16A1,CCN2,CTSK,CTSS,CYP1B1,DAG1,ECM2,ELF3,ELN,ENG,FBLN1,FBLN2,FOXF1,FOXC1,FMOD,GAS2,GAS6,GFAP,B4GALT1,HAS2,HPN,CCN1,ITGB1,LAMB1,LAMB2,LAMB3,LAMC1,LCP1,LOX,LOXL1,LOXL2,LUM,MFAP4,MMP2,MMP11,MMP14,MYO1E,NID1,DDR2,TNFRSF11B,SERPINF2,QSOX1,PTX3,SOX9,SPINT1,TGFB1,…
16_Member	GO Biological Processes	GO:0030199	collagen fibril organization	-19.0586	-17.3064	33/56	SERPINH1,COL1A1,COL1A2,COL3A1,COL5A1,COL5A2,COL12A1,CYP1B1,FOXC1,FMOD,LOX,LOXL1,LOXL2,LUM,MMP11,DDR2,SERPINF2,TGFB2,TGFBR1,TLL2,TNXB,COL14A1,PLOD3,ADAMTS3,ADAMTS2,P3H4,ADAMTS7,COL5A3,FKBP10,COLGALT1,LOXL4,LOXL3,ADAMTS14
17_Summary	GO Biological Processes	GO:0002683	negative regulation of immune system process	-41.2488	-38.6467	142/425	A2M,ADORA1,AHR,ANGPT1,ANXA1,APOD,AXL,BST2,BTK,SERPING1,C1QC,CASP3,RUNX1,RUNX3,CD22,CD86,CD68,CD74,CDK6,CEBPB,CNR1,COL3A1,CX3CR1,DPP4,DUSP1,ERBB2,FBN1,FCGR2B,FGR,FOXF1,FOXJ1,LRRC32,GBP1,GLI3,GPX1,HCK,NCKAP1L,HFE,HLA-A,HLA-B,HLA-DOA,HLA-DRB1,HLA-E,HLA-F,HLA-G,HLX,HMOX1,IFI16,IL4R,INHBA,INPP5D,IRF1,JAK3,LDLR,LGALS3,LGALS9,LTF,LYN,MDK,MNDA,OAS1,OAS3,PAWR,SERPINB9,PPARG,PTGER4,PTPN6,PTPRC,CCL2,SDC4,SF…
17_Member	GO Biological Processes	GO:0002683	negative regulation of immune system process	-41.2488	-38.6467	142/425	A2M,ADORA1,AHR,ANGPT1,ANXA1,APOD,AXL,BST2,BTK,SERPING1,C1QC,CASP3,RUNX1,RUNX3,CD22,CD86,CD68,CD74,CDK6,CEBPB,CNR1,COL3A1,CX3CR1,DPP4,DUSP1,ERBB2,FBN1,FCGR2B,FGR,FOXF1,FOXJ1,LRRC32,GBP1,GLI3,GPX1,HCK,NCKAP1L,HFE,HLA-A,HLA-B,HLA-DOA,HLA-DRB1,HLA-E,HLA-F,HLA-G,HLX,HMOX1,IFI16,IL4R,INHBA,INPP5D,IRF1,JAK3,LDLR,LGALS3,LGALS9,LTF,LYN,MDK,MNDA,OAS1,OAS3,PAWR,SERPINB9,PPARG,PTGER4,PTPN6,PTPRC,CCL2,SDC4,SF…
17_Member	GO Biological Processes	GO:0050777	negative regulation of immune response	-26.0367	-24.0282	71/179	A2M,AHR,ANXA1,SERPING1,COL3A1,FCGR2B,FGR,FOXF1,FOXJ1,GPX1,HCK,NCKAP1L,HFE,HLA-A,HLA-B,HLA-DRB1,HLA-E,HLA-F,HLA-G,HLX,HMOX1,IFI16,IL4R,INPP5D,JAK3,LGALS3,LGALS9,LYN,OAS1,OAS3,SERPINB9,PPARG,PTPN6,PTPRC,SPI1,TRIM21,STAT6,SYK,TNFAIP3,TNFSF4,TYRO3,TNFRSF14,CD84,NMI,IL27RA,ISG15,PLK2,LILRB1,FGL2,LILRB4,IRAK3,DUSP10,USP18,CD300A,VSIG4,FOXP3,ZBTB7B,YTHDF2,TREM2,PARP14,SLAMF8,SAMSN1,DHX58,MUL1,RHBDF2,ZC3…
17_Member	GO Biological Processes	GO:0032102	negative regulation of response to external stimulus	-24.1817	-22.2462	115/427	A2M,ACP5,ADORA1,AIF1,ALOX5,ANGPT2,AOAH,BBS4,SERPING1,CD34,CDH5,CTNNA2,DPP4,DUSP1,EPHA4,FCGR2B,FGR,FOXF1,GPX1,HCK,HGF,HLA-A,HLA-B,HLA-DRB1,HLA-E,HLA-F,HLA-G,IFI16,KLKB1,LDLR,LGALS9,LTF,LYN,MDK,MICB,NT5E,OAS1,OAS3,SERPINE1,PDGFA,PDGFB,SERPINF1,SERPINB9,PLAT,PLAU,SERPINF2,PPARG,PRKCD,PROS1,PTGER4,PTGIS,PTPRC,ROBO2,CCL2,SEMA3F,SPP1,TRIM21,SYK,TFPI,THBD,THBS1,TNFAIP3,TNFAIP6,TNFRSF1A,TNFRSF1B,TYRO3,WN…
17_Member	GO Biological Processes	GO:0002698	negative regulation of immune effector process	-19.5213	-17.7498	48/112	A2M,AHR,ANGPT1,ANXA1,BST2,SERPING1,CD22,CX3CR1,FCGR2B,FOXF1,FOXJ1,NCKAP1L,HFE,HLA-A,HLA-B,HLA-E,HLA-F,HLA-G,HLX,HMOX1,IL4R,JAK3,LGALS3,LGALS9,SERPINB9,PTPN6,PTPRC,SPI1,TGFB1,TGFB2,TGFB3,TNFSF4,CD84,LILRB1,FGL2,LILRB4,IRAK3,DUSP10,CD300A,VSIG4,FOXP3,ZBTB7B,SLAMF8,ZC3H12A,LOXL3,HAVCR2,IL4I1,MICA
17_Member	GO Biological Processes	GO:0031348	negative regulation of defense response	-14.7782	-13.1914	71/268	A2M,ACP5,ADORA1,ALOX5,AOAH,SERPING1,CDH5,FCGR2B,FGR,FOXF1,GPX1,HCK,HGF,HLA-A,HLA-B,HLA-DRB1,HLA-E,HLA-F,HLA-G,IFI16,LDLR,LGALS9,LYN,MDK,MICB,NT5E,OAS1,OAS3,SERPINF1,SERPINB9,PPARG,PRKCD,PTGER4,PTGIS,PTPRC,TRIM21,SYK,TNFAIP3,TNFAIP6,TNFRSF1A,TNFRSF1B,TYRO3,ZFP36,SOCS3,NMI,ISG15,TRIM38,PLK2,LILRB1,FGL2,IRAK3,DUSP10,USP18,VSIG4,FOXP3,YTHDF2,TREM2,PARP14,PBK,SLAMF8,WFDC1,DHX58,MUL1,RHBDF2,NLRC5,HAVCR…
17_Member	GO Biological Processes	GO:0002832	negative regulation of response to biotic stimulus	-14.5097	-12.9351	42/113	A2M,AHR,SERPING1,HLA-A,HLA-B,HLA-E,HLA-F,HLA-G,IFI16,LGALS9,LTF,MICB,OAS1,OAS3,SERPINB9,PPARG,TRIM21,TNFAIP3,TYRO3,NMI,ISG15,TRIB1,TRIM38,LILRB1,FGL2,LILRA2,IRAK3,DUSP10,USP18,VSIG4,CARD8,FOXP3,YTHDF2,PARP14,SLAMF8,DHX58,MUL1,NLRC5,HAVCR2,CARD16,IL4I1,MICA
17_Member	GO Biological Processes	GO:0045824	negative regulation of innate immune response	-12.7296	-11.2541	31/73	A2M,SERPING1,HLA-A,HLA-B,HLA-E,HLA-F,HLA-G,IFI16,LGALS9,OAS1,OAS3,SERPINB9,PPARG,TRIM21,TNFAIP3,TYRO3,NMI,ISG15,LILRB1,IRAK3,DUSP10,USP18,VSIG4,YTHDF2,PARP14,SLAMF8,DHX58,MUL1,NLRC5,HAVCR2,MICA
17_Member	GO Biological Processes	GO:0050728	negative regulation of inflammatory response	-7.14828	-5.99457	42/182	ACP5,ADORA1,ALOX5,AOAH,CDH5,FCGR2B,FGR,FOXF1,GPX1,HCK,HGF,HLA-DRB1,LDLR,LYN,MDK,NT5E,SERPINF1,PPARG,PRKCD,PTGER4,PTGIS,PTPRC,SYK,TNFAIP3,TNFAIP6,TNFRSF1A,TNFRSF1B,TYRO3,ZFP36,SOCS3,PLK2,DUSP10,FOXP3,TREM2,PBK,SLAMF8,WFDC1,RHBDF2,SIGLEC10,NLRP3,C1QTNF3,METRNL
18_Summary	GO Biological Processes	GO:0048729	tissue morphogenesis	-41.1741	-38.583	166/554	ACTA2,ACVRL1,ADM,JAG1,APLNR,RHOC,BBS4,BMP7,CA2,CASP3,CD44,CD151,CDC42,COL3A1,COL4A1,COL5A1,CRYGS,CSF1,CSF1R,CTSH,CTSZ,DAG1,EFNB2,MEGF8,EGFR,EPHA2,ENG,EPHA4,ESR1,EYA2,FGF1,FGFR2,FOXF1,FOXC1,FOXD1,FOXL1,FLNA,FOLR1,FRZB,FZD2,GCNT1,GJA1,GPC3,GLI2,GLI3,GPI,HES1,TNC,IGFBP5,CCN1,INHBA,ITGA2,ITGA3,ITGA5,ITGB1,ITGB3,ITGB4,KDR,MDM2,MDM4,MET,MMP2,MMP14,CITED1,MSN,MSX1,MYLK,NFATC4,NGFR,NKX3-1,NODAL,NOTCH2,NP…
18_Member	GO Biological Processes	GO:0048729	tissue morphogenesis	-41.1741	-38.583	166/554	ACTA2,ACVRL1,ADM,JAG1,APLNR,RHOC,BBS4,BMP7,CA2,CASP3,CD44,CD151,CDC42,COL3A1,COL4A1,COL5A1,CRYGS,CSF1,CSF1R,CTSH,CTSZ,DAG1,EFNB2,MEGF8,EGFR,EPHA2,ENG,EPHA4,ESR1,EYA2,FGF1,FGFR2,FOXF1,FOXC1,FOXD1,FOXL1,FLNA,FOLR1,FRZB,FZD2,GCNT1,GJA1,GPC3,GLI2,GLI3,GPI,HES1,TNC,IGFBP5,CCN1,INHBA,ITGA2,ITGA3,ITGA5,ITGB1,ITGB3,ITGB4,KDR,MDM2,MDM4,MET,MMP2,MMP14,CITED1,MSN,MSX1,MYLK,NFATC4,NGFR,NKX3-1,NODAL,NOTCH2,NP…
18_Member	GO Biological Processes	GO:0002009	morphogenesis of an epithelium	-35.01	-32.6619	136/443	ACVRL1,ADM,JAG1,APLNR,RHOC,BBS4,BMP7,CA2,CASP3,CD44,CD151,CDC42,COL4A1,COL5A1,CRYGS,CSF1,CSF1R,CTSH,CTSZ,DAG1,EFNB2,MEGF8,EGFR,EPHA2,ENG,EPHA4,ESR1,FGF1,FGFR2,FOXF1,FOXD1,FLNA,FOLR1,FRZB,FZD2,GJA1,GPC3,GLI2,GLI3,HES1,TNC,IGFBP5,CCN1,ITGA5,KDR,MET,MMP2,MMP14,CITED1,MSN,NFATC4,NGFR,NKX3-1,NODAL,NOTCH2,NPHP1,PAK1,PCDH8,PKD2,SALL1,SDC4,SFRP1,STIL,SKI,SMO,SNAI1,SOX9,SOX10,SPINT1,ST14,STK3,TGFB1,TGFB2,…
18_Member	GO Biological Processes	GO:0048598	embryonic morphogenesis	-29.6759	-27.4914	150/576	ADM,APLNR,ALX3,BAX,BBS4,BMP7,ZFP36L1,CASP3,RUNX2,COL4A2,COL6A1,COL8A1,COL12A1,CRABP2,DUSP1,DUSP4,DUSP5,ECE1,MEGF8,EPHA2,ENG,EPHB2,EYA2,FBN1,EFEMP1,FGFR2,FOXG1,FOXF1,FOXC1,FN1,FOLR1,FRZB,FZD2,GJA1,GPC3,GLI1,GLI2,GLI3,GNA12,GPI,HDAC1,HLX,HPN,HES1,IGF2,CCN1,INHBA,ITGA2,ITGA3,ITGA4,ITGA5,ITGA7,ITGB1,ITGB2,ITGB3,ITGB4,ITGB5,KCNQ1,LAMB1,LAMB3,MMP2,MMP14,MSX1,MYO7A,NODAL,NOTCH2,ROR2,PAX6,PCDH8,PKD2,RARB…
18_Member	GO Biological Processes	GO:0060562	epithelial tube morphogenesis	-28.8332	-26.7007	101/307	ACVRL1,ADM,APLNR,BBS4,BMP7,CASP3,COL4A1,CSF1,CSF1R,CTSH,CTSZ,DAG1,EFNB2,MEGF8,EPHA2,ENG,EPHA4,ESR1,FGF1,FGFR2,FOXF1,FOXD1,FOLR1,FZD2,GJA1,GPC3,GLI2,GLI3,HES1,KDR,MET,MMP14,CITED1,NFATC4,NKX3-1,NODAL,NOTCH2,PAK1,PKD2,SALL1,SDC4,SFRP1,STIL,SKI,SMO,SOX9,SPINT1,ST14,STK3,TGFB1,TGFB2,TGFBR2,TWIST1,VASP,VEGFA,WNT5A,CXCR4,FZD1,FZD6,TEAD2,LMO4,DCHS1,HESX1,NRP1,TIMELESS,BCL10,LHX2,CELSR1,MICAL2,SEMA3E,SPR…
18_Member	GO Biological Processes	GO:0048568	embryonic organ development	-26.2873	-24.2645	122/446	A2M,ADM,APLNR,ALX3,ASCL2,BBS4,PRDM1,BMP7,ZFP36L1,CASP8,RUNX2,CDC42,CEBPA,CEBPB,ECE1,MEGF8,EGFR,EPHA2,EN2,ENG,EPHB2,ERCC1,FBN1,EFEMP1,FGFR2,FOXG1,FOXF1,FOXC1,FOLR1,FRZB,FZD2,GJA1,GLI1,GLI2,GLI3,HLX,HPN,HES1,ID3,IGF2,CCN1,JUNB,KCNQ1,KDR,KIT,LIF,MMP14,CITED1,MSX1,MYO7A,NODAL,NOTCH2,ROR2,PAX6,PBX3,PCSK5,PDGFA,PDGFB,PKD2,RARB,RARRES2,SALL1,STIL,SMO,SNAI1,SOX9,SPINT1,ST14,STK3,TAL1,TEAD4,TEAD3,NR2F2,TG…
18_Member	GO Biological Processes	GO:0043009	chordate embryonic development	-25.8069	-23.8152	151/629	ACVRL1,ADM,ALX3,ANGPT1,ASCL2,BBS4,PRDM1,BMP7,BRCA1,ZFP36L1,SLC25A20,CASP3,CASP8,RUNX2,CCNB1,CEBPA,CEBPB,COL1A1,COL3A1,CPT2,ECE1,MEGF8,EGFR,EPHA2,ELF3,FGFR1,FGFR2,FOXF1,FOXC1,FOLR1,FUT8,FZD2,GJA1,GLI2,GLI3,GNA12,GPI,HES1,IGF2,CCN1,ITGB1,JUNB,LFNG,LIF,TM4SF1,MAN2A1,MFNG,MMP14,CITED1,MSX1,MYH9,MYO1E,NASP,NKX3-1,NODAL,CNOT3,NOTCH2,ROR2,PAX6,PCDH8,PCSK5,PDGFB,PKD2,PSPH,RBBP8,RRM2,SDC4,SFRP1,STIL,SKI,S…
18_Member	GO Biological Processes	GO:0009792	embryo development ending in birth or egg hatching	-25.1863	-23.2107	153/650	ACVRL1,ADM,ALX3,ANGPT1,ASCL2,BBS4,PRDM1,BMP7,BRCA1,ZFP36L1,SLC25A20,CASP3,CASP8,RUNX2,CCNB1,CEBPA,CEBPB,COL1A1,COL3A1,CPT2,ACE,ECE1,MEGF8,EGFR,EPHA2,ELF3,FGFR1,FGFR2,FOXF1,FOXC1,FOLR1,FUT8,FZD2,GJA1,GLI2,GLI3,GNA12,GPI,HES1,HUS1,IGF2,CCN1,ITGB1,JUNB,LFNG,LIF,TM4SF1,MAN2A1,MFNG,MMP14,CITED1,MSX1,MYH9,MYO1E,NASP,NKX3-1,NODAL,CNOT3,NOTCH2,ROR2,PAX6,PCDH8,PCSK5,PDGFB,PKD2,PSPH,RBBP8,RRM2,SDC4,SFRP1,S…
18_Member	GO Biological Processes	GO:0001701	in utero embryonic development	-17.6035	-15.9115	95/381	ACVRL1,ADM,ANGPT1,ASCL2,PRDM1,BMP7,ZFP36L1,SLC25A20,CASP8,CCNB1,CEBPA,CEBPB,COL3A1,CPT2,EGFR,ELF3,FGFR2,FOXF1,FOXC1,FUT8,GJA1,GLI3,GNA12,GPI,HES1,IGF2,CCN1,ITGB1,JUNB,LIF,TM4SF1,MAN2A1,MFNG,CITED1,MSX1,MYH9,MYO1E,NASP,NODAL,CNOT3,NOTCH2,PDGFB,PKD2,PSPH,RBBP8,RRM2,STIL,SMO,SNAI1,SOX10,SPINT1,ST14,STK3,TEAD4,NR2F2,TGFB3,TGFBR1,TGFBR2,TWIST1,VEGFA,XRCC2,ZP3,FZD5,FOSL1,YBX3,PLOD3,SOCS3,CCNB2,HS6ST1,A…
18_Member	GO Biological Processes	GO:0061138	morphogenesis of a branching epithelium	-16.0187	-14.3902	54/162	ADM,BMP7,COL4A1,CSF1,CTSH,CTSZ,DAG1,EPHA2,ENG,ESR1,FGF1,FGFR2,FOXF1,FOXD1,GPC3,GLI2,GLI3,KDR,MET,MMP14,CITED1,NFATC4,NKX3-1,PAK1,PKD2,SALL1,SFRP1,SOX9,SOX10,SPINT1,ST14,TGFBR2,VEGFA,WNT5A,FZD5,DCHS1,NRP1,TIMELESS,SOCS3,CELSR1,SEMA3E,SPRY1,SPRY2,YAP1,PLXND1,CLIC4,LEF1,WNT4,DLL4,RDH10,ADAMTS16,NPNT,LAMA1,RSPO2
18_Member	GO Biological Processes	GO:0001763	morphogenesis of a branching structure	-15.5263	-13.9072	55/171	ADM,PRDM1,BMP7,COL4A1,CSF1,CTSH,CTSZ,DAG1,EPHA2,ENG,ESR1,FGF1,FGFR2,FOXF1,FOXD1,GPC3,GLI2,GLI3,KDR,MET,MMP14,CITED1,NFATC4,NKX3-1,PAK1,PKD2,SALL1,SFRP1,SOX9,SOX10,SPINT1,ST14,TGFBR2,VEGFA,WNT5A,FZD5,DCHS1,NRP1,TIMELESS,SOCS3,CELSR1,SEMA3E,SPRY1,SPRY2,YAP1,PLXND1,CLIC4,LEF1,WNT4,DLL4,RDH10,ADAMTS16,NPNT,LAMA1,RSPO2
18_Member	GO Biological Processes	GO:0048754	branching morphogenesis of an epithelial tube	-15.1533	-13.5513	47/133	BMP7,COL4A1,CSF1,CTSH,CTSZ,DAG1,EPHA2,ENG,ESR1,FGF1,FGFR2,FOXF1,FOXD1,GPC3,GLI2,GLI3,KDR,MET,MMP14,CITED1,NFATC4,NKX3-1,PAK1,PKD2,SALL1,SOX9,TGFBR2,VEGFA,WNT5A,DCHS1,NRP1,TIMELESS,CELSR1,SEMA3E,SPRY1,SPRY2,YAP1,PLXND1,CLIC4,LEF1,WNT4,DLL4,RDH10,ADAMTS16,NPNT,LAMA1,RSPO2
18_Member	GO Biological Processes	GO:0021915	neural tube development	-14.7546	-13.169	50/151	ADM,BBS4,BMP7,ZFP36L1,CASP3,EPHA2,FOLR1,FZD2,GLI2,GLI3,HES1,NODAL,PAX6,PKD2,SDC4,SFRP1,STIL,SKI,SMO,SPINT1,ST14,STK3,TGFB1,TGFB2,TWIST1,VASP,WNT5A,FZD1,FZD6,TEAD2,LMO4,DCHS1,ALDH1A2,BCL10,PLOD3,LHX2,CELSR1,CITED2,DLC1,COBL,PLXNB2,DACT1,IFT57,IFT122,SHROOM3,PHACTR4,TCTN1,TMEM107,CTHRC1,DZIP1L
18_Member	GO Biological Processes	GO:0016331	morphogenesis of embryonic epithelium	-11.8186	-10.3783	44/143	ADM,BBS4,BMP7,CASP3,FGFR2,FOLR1,FZD2,NODAL,PCDH8,SDC4,SFRP1,STIL,SKI,SOX9,SPINT1,ST14,STK3,TGFB1,TGFB2,TWIST1,VASP,VEGFC,WNT5A,FZD1,FZD6,TEAD2,LMO4,ALDH1A2,BCL10,LHX2,CELSR1,CITED2,DLC1,COBL,PLXNB2,WNT4,IFT57,IFT122,SHROOM3,PHACTR4,TCTN1,CTHRC1,OSR1,RDH10
18_Member	GO Biological Processes	GO:0001841	neural tube formation	-11.615	-10.1823	36/103	ADM,BBS4,BMP7,CASP3,FOLR1,FZD2,NODAL,SDC4,SFRP1,STIL,SKI,SPINT1,ST14,STK3,TGFB1,TGFB2,TWIST1,VASP,WNT5A,FZD1,FZD6,TEAD2,LMO4,BCL10,LHX2,CELSR1,CITED2,DLC1,COBL,PLXNB2,IFT57,IFT122,SHROOM3,PHACTR4,TCTN1,CTHRC1
18_Member	GO Biological Processes	GO:0072175	epithelial tube formation	-11.4502	-10.0258	41/130	ADM,BBS4,BMP7,CASP3,FGFR2,FOLR1,FZD2,NODAL,SDC4,SFRP1,STIL,SKI,SOX9,SPINT1,ST14,STK3,TGFB1,TGFB2,TWIST1,VASP,WNT5A,FZD1,FZD6,TEAD2,LMO4,HESX1,BCL10,LHX2,CELSR1,CITED2,DLC1,COBL,PLXNB2,WNT4,IFT57,IFT122,SHROOM3,PHACTR4,TCTN1,CTHRC1,OSR1
18_Member	GO Biological Processes	GO:0014020	primary neural tube formation	-11.3429	-9.92283	34/95	ADM,BBS4,BMP7,CASP3,FOLR1,FZD2,NODAL,SDC4,SFRP1,STIL,SKI,SPINT1,ST14,TGFB1,TGFB2,TWIST1,VASP,WNT5A,FZD1,FZD6,TEAD2,LMO4,BCL10,LHX2,CELSR1,CITED2,DLC1,COBL,PLXNB2,IFT57,IFT122,SHROOM3,PHACTR4,CTHRC1
18_Member	GO Biological Processes	GO:0001838	embryonic epithelial tube formation	-11.1313	-9.72206	39/122	ADM,BBS4,BMP7,CASP3,FOLR1,FZD2,NODAL,SDC4,SFRP1,STIL,SKI,SOX9,SPINT1,ST14,STK3,TGFB1,TGFB2,TWIST1,VASP,WNT5A,FZD1,FZD6,TEAD2,LMO4,BCL10,LHX2,CELSR1,CITED2,DLC1,COBL,PLXNB2,WNT4,IFT57,IFT122,SHROOM3,PHACTR4,TCTN1,CTHRC1,OSR1
18_Member	GO Biological Processes	GO:0001843	neural tube closure	-10.7793	-9.38574	32/89	ADM,BBS4,CASP3,FOLR1,FZD2,SDC4,SFRP1,STIL,SKI,SPINT1,ST14,TGFB1,TGFB2,TWIST1,VASP,WNT5A,FZD1,FZD6,TEAD2,LMO4,BCL10,LHX2,CELSR1,CITED2,DLC1,COBL,PLXNB2,IFT57,IFT122,SHROOM3,PHACTR4,CTHRC1
18_Member	GO Biological Processes	GO:0060606	tube closure	-10.6305	-9.24691	32/90	ADM,BBS4,CASP3,FOLR1,FZD2,SDC4,SFRP1,STIL,SKI,SPINT1,ST14,TGFB1,TGFB2,TWIST1,VASP,WNT5A,FZD1,FZD6,TEAD2,LMO4,BCL10,LHX2,CELSR1,CITED2,DLC1,COBL,PLXNB2,IFT57,IFT122,SHROOM3,PHACTR4,CTHRC1
18_Member	GO Biological Processes	GO:0048562	embryonic organ morphogenesis	-10.3975	-9.02453	66/292	APLNR,ALX3,BBS4,BMP7,RUNX2,MEGF8,EPHA2,ENG,EPHB2,FBN1,EFEMP1,FGFR2,FOXG1,FOXF1,FOLR1,FRZB,FZD2,GJA1,GLI1,GLI3,HLX,HPN,HES1,KCNQ1,MMP14,MSX1,MYO7A,NODAL,NOTCH2,ROR2,PAX6,PKD2,RARB,STIL,SMO,SOX9,TGFB3,TGFBR1,TGFBR2,TWIST1,WNT5A,ZIC1,FZD5,FZD6,TEAD2,HESX1,MICAL2,SPRY2,CITED2,YAP1,SATB2,SLC39A1,CCDC40,IFT57,CDH23,STRA6,PHACTR4,CTHRC1,OSR1,RDH10,HIPK1,TMIE,CRB2,CCDC39,RBPMS2,CCDC103
18_Member	GO Biological Processes	GO:0035148	tube formation	-10.2654	-8.90539	42/146	ADM,BBS4,BMP7,CASP3,FGFR2,FOLR1,FZD2,NODAL,SDC4,SFRP1,STIL,SKI,SOX9,SPINT1,ST14,STK3,TGFB1,TGFB2,TWIST1,VASP,VEGFA,WNT5A,FZD1,FZD6,TEAD2,LMO4,HESX1,BCL10,LHX2,CELSR1,CITED2,DLC1,COBL,PLXNB2,WNT4,IFT57,IFT122,SHROOM3,PHACTR4,TCTN1,CTHRC1,OSR1
19_Summary	Oncogenic Signatures	M2634	EGFR UP.V1 UP	-40.8113	-38.2414	91/192	A2M,ADM,ATF3,BCL3,BMP7,CASP7,CEBPD,COL5A2,CCN2,CXADR,CYP1B1,CYP27B1,RCAN1,DUSP4,DUSP5,DUSP6,EGFR,ELK3,ETV5,F2RL1,FGFR3,GBP1,GBP2,GCNT1,GJA1,GK,GCLM,GLRX,HK2,HSPA2,ICAM1,CCN1,IL1R1,IL4R,IL15RA,INHBA,IRF1,ISG20,ITGA2,ITGA3,JUNB,LIF,LOXL2,MEIS3P1,TNFRSF11B,P2RY6,ENPP1,PLAGL1,PSMB9,RAB27A,RGS16,RPS6KA3,S100A8,S100A9,SAT1,CCL2,SLCO2A1,SPAG1,TAP1,TFPI,TGFB2,WNT5A,MALL,CMAHP,ABCC3,SOCS2,CLDN1,PDLIM7,SLC…
19_Member	Oncogenic Signatures	M2634	EGFR UP.V1 UP	-40.8113	-38.2414	91/192	A2M,ADM,ATF3,BCL3,BMP7,CASP7,CEBPD,COL5A2,CCN2,CXADR,CYP1B1,CYP27B1,RCAN1,DUSP4,DUSP5,DUSP6,EGFR,ELK3,ETV5,F2RL1,FGFR3,GBP1,GBP2,GCNT1,GJA1,GK,GCLM,GLRX,HK2,HSPA2,ICAM1,CCN1,IL1R1,IL4R,IL15RA,INHBA,IRF1,ISG20,ITGA2,ITGA3,JUNB,LIF,LOXL2,MEIS3P1,TNFRSF11B,P2RY6,ENPP1,PLAGL1,PSMB9,RAB27A,RGS16,RPS6KA3,S100A8,S100A9,SAT1,CCL2,SLCO2A1,SPAG1,TAP1,TFPI,TGFB2,WNT5A,MALL,CMAHP,ABCC3,SOCS2,CLDN1,PDLIM7,SLC…
20_Summary	GO Biological Processes	GO:1903706	regulation of hemopoiesis	-40.3062	-37.7663	130/371	AGER,JAG1,ANXA1,RHOH,AXL,B2M,PRDM1,ZFP36L1,ZFP36L2,BTK,C1QC,CAMK4,CASP8,RUNX1,RUNX3,CD4,CD27,CD86,CD74,CDK6,CEBPB,CCR1,CSF1,CSF3R,EGR3,ERBB2,EVI2B,FANCA,FANCD2,PTK2B,FBN1,FCGR2B,FES,FOXJ1,FOS,GAS6,GLI2,GLI3,HCLS1,NCKAP1L,HLA-B,HLA-DOA,HLA-DRA,HLA-DRB1,HLA-G,HLX,HMGB2,HSPA1A,HSPA1B,IL4R,IL7,IL12RB1,IL15,IL15RA,IL18,INHBA,INPP5D,IRF1,IRF7,ITPKB,JAK3,LGALS9,LIF,LOX,LTF,LYN,MDK,MEIS1,MITF,MMP14,MPL,N…
20_Member	GO Biological Processes	GO:1903706	regulation of hemopoiesis	-40.3062	-37.7663	130/371	AGER,JAG1,ANXA1,RHOH,AXL,B2M,PRDM1,ZFP36L1,ZFP36L2,BTK,C1QC,CAMK4,CASP8,RUNX1,RUNX3,CD4,CD27,CD86,CD74,CDK6,CEBPB,CCR1,CSF1,CSF3R,EGR3,ERBB2,EVI2B,FANCA,FANCD2,PTK2B,FBN1,FCGR2B,FES,FOXJ1,FOS,GAS6,GLI2,GLI3,HCLS1,NCKAP1L,HLA-B,HLA-DOA,HLA-DRA,HLA-DRB1,HLA-G,HLX,HMGB2,HSPA1A,HSPA1B,IL4R,IL7,IL12RB1,IL15,IL15RA,IL18,INHBA,INPP5D,IRF1,IRF7,ITPKB,JAK3,LGALS9,LIF,LOX,LTF,LYN,MDK,MEIS1,MITF,MMP14,MPL,N…
20_Member	GO Biological Processes	GO:1902105	regulation of leukocyte differentiation	-39.8227	-37.3108	111/283	AGER,ANXA1,RHOH,AXL,PRDM1,ZFP36L1,ZFP36L2,BTK,C1QC,CAMK4,CASP8,RUNX1,RUNX3,CD4,CD27,CD86,CD74,CDK6,CEBPB,CCR1,CSF1,EGR3,ERBB2,EVI2B,FANCA,FANCD2,FBN1,FCGR2B,FES,FOXJ1,FOS,GAS6,GLI2,GLI3,HCLS1,NCKAP1L,HLA-B,HLA-DOA,HLA-DRA,HLA-DRB1,HLA-G,HLX,IL4R,IL7,IL12RB1,IL15,IL15RA,IL18,INHBA,INPP5D,IRF1,IRF7,ITPKB,JAK3,LGALS9,LIF,LTF,LYN,MDK,MITF,MMP14,NOTCH2,ROR2,PTPN6,PTPRC,RAG1,SFRP1,SYK,TAL1,TCF7,TCTA,TG…
20_Member	GO Biological Processes	GO:1902107	positive regulation of leukocyte differentiation	-29.4494	-27.2733	70/157	AGER,ANXA1,RHOH,AXL,ZFP36L1,BTK,CASP8,RUNX1,RUNX3,CD4,CD27,CD86,CD74,CCR1,CSF1,EGR3,EVI2B,FES,FOS,GAS6,GLI2,GLI3,HCLS1,NCKAP1L,HLA-DRA,HLA-DRB1,HLA-G,HLX,IL4R,IL7,IL12RB1,IL15,IL15RA,IL18,INPP5D,ITPKB,LGALS9,LIF,MDK,MMP14,NOTCH2,ROR2,PTPRC,RAG1,SYK,TGFB1,TGFBR2,KLF10,TNFSF4,TYROBP,ZAP70,SOCS1,RIPK1,CD83,TRIB1,LILRB2,BTN2A2,LILRB4,DUSP10,FOXP3,ZBTB7B,LEF1,TREM2,SASH3,NFKBIZ,NFKBID,NLRP3,IL34,PIK3R…
20_Member	GO Biological Processes	GO:1903708	positive regulation of hemopoiesis	-29.4494	-27.2733	70/157	AGER,ANXA1,RHOH,AXL,ZFP36L1,BTK,CASP8,RUNX1,RUNX3,CD4,CD27,CD86,CD74,CCR1,CSF1,EGR3,EVI2B,FES,FOS,GAS6,GLI2,GLI3,HCLS1,NCKAP1L,HLA-DRA,HLA-DRB1,HLA-G,HLX,IL4R,IL7,IL12RB1,IL15,IL15RA,IL18,INPP5D,ITPKB,LGALS9,LIF,MDK,MMP14,NOTCH2,ROR2,PTPRC,RAG1,SYK,TGFB1,TGFBR2,KLF10,TNFSF4,TYROBP,ZAP70,SOCS1,RIPK1,CD83,TRIB1,LILRB2,BTN2A2,LILRB4,DUSP10,FOXP3,ZBTB7B,LEF1,TREM2,SASH3,NFKBIZ,NFKBID,NLRP3,IL34,PIK3R…
20_Member	GO Biological Processes	GO:0045619	regulation of lymphocyte differentiation	-26.4858	-24.4511	72/181	ANXA1,RHOH,AXL,PRDM1,ZFP36L1,ZFP36L2,BTK,CAMK4,RUNX1,RUNX3,CD27,CD86,CD74,EGR3,ERBB2,FANCA,FANCD2,FOXJ1,GAS6,GLI2,GLI3,NCKAP1L,HLA-DOA,HLA-DRA,HLA-DRB1,HLA-G,HLX,IL4R,IL7,IL12RB1,IL15,IL15RA,IL18,INHBA,INPP5D,IRF1,ITPKB,JAK3,LGALS9,MDK,MMP14,PTPN6,PTPRC,RAG1,SFRP1,SYK,TCF7,TGFBR2,TNFSF4,ZAP70,SOCS1,CD83,LILRB2,BTN2A2,FGL2,LILRB4,DUSP10,FOXP3,ZBTB7B,LEF1,SASH3,CYP26B1,SLAMF8,NFKBIZ,ZC3H12A,CARD11,…
20_Member	GO Biological Processes	GO:0045621	positive regulation of lymphocyte differentiation	-22.3702	-20.4867	50/107	ANXA1,RHOH,AXL,BTK,RUNX1,RUNX3,CD27,CD86,CD74,EGR3,GAS6,GLI2,GLI3,NCKAP1L,HLA-DRA,HLA-DRB1,HLA-G,HLX,IL4R,IL7,IL12RB1,IL15,IL15RA,IL18,INPP5D,ITPKB,LGALS9,MDK,MMP14,PTPRC,RAG1,SYK,TGFBR2,TNFSF4,ZAP70,SOCS1,CD83,LILRB2,BTN2A2,LILRB4,DUSP10,FOXP3,ZBTB7B,LEF1,SASH3,NFKBIZ,NFKBID,NLRP3,PIK3R6,IL4I1
20_Member	GO Biological Processes	GO:0045580	regulation of T cell differentiation	-21.363	-19.5086	59/151	ANXA1,RHOH,PRDM1,CAMK4,RUNX1,RUNX3,CD27,CD86,CD74,EGR3,ERBB2,FANCA,FANCD2,FOXJ1,GLI2,GLI3,NCKAP1L,HLA-DOA,HLA-DRA,HLA-DRB1,HLA-G,HLX,IL4R,IL7,IL12RB1,IL15,IL18,IRF1,ITPKB,JAK3,LGALS9,MDK,PTPRC,RAG1,SYK,TCF7,TGFBR2,TNFSF4,ZAP70,SOCS1,CD83,LILRB2,BTN2A2,FGL2,LILRB4,DUSP10,FOXP3,ZBTB7B,LEF1,SASH3,CYP26B1,NFKBIZ,ZC3H12A,CARD11,LOXL3,NFKBID,NLRP3,PIK3R6,IL4I1
20_Member	GO Biological Processes	GO:0045582	positive regulation of T cell differentiation	-18.8924	-17.1449	43/94	ANXA1,RHOH,RUNX1,RUNX3,CD27,CD86,CD74,EGR3,GLI2,GLI3,NCKAP1L,HLA-DRA,HLA-DRB1,HLA-G,HLX,IL4R,IL7,IL12RB1,IL18,ITPKB,LGALS9,MDK,PTPRC,RAG1,SYK,TGFBR2,TNFSF4,ZAP70,SOCS1,CD83,LILRB2,BTN2A2,LILRB4,DUSP10,FOXP3,ZBTB7B,LEF1,SASH3,NFKBIZ,NFKBID,NLRP3,PIK3R6,IL4I1
20_Member	GO Biological Processes	GO:0046634	regulation of alpha-beta T cell activation	-17.4987	-15.8093	44/105	AGER,ANXA1,PRDM1,RUNX1,RUNX3,CD86,GLI3,NCKAP1L,HFE,HLA-A,HLA-DRA,HLA-DRB1,HLA-E,HLX,IL4R,IL12RB1,IL18,IRF1,ITPKB,JAK3,LGALS9,PTPRC,SYK,TGFBR2,TNFSF4,ZAP70,SOCS1,TNFRSF14,CD83,EBI3,LILRB1,LILRB4,CD300A,FOXP3,ZBTB7B,SASH3,TWSG1,NFKBIZ,RASAL3,ZC3H12A,LOXL3,NFKBID,NLRP3,LGALS9C
20_Member	GO Biological Processes	GO:1902106	negative regulation of leukocyte differentiation	-14.7826	-13.1948	40/102	ANXA1,C1QC,RUNX1,RUNX3,CD74,CDK6,ERBB2,FBN1,FCGR2B,FOXJ1,GLI3,HLA-G,HLX,IL4R,INHBA,INPP5D,IRF1,JAK3,LTF,LYN,MDK,SFRP1,TCTA,TLR3,TNFAIP6,TNFSF4,SOCS1,TRIB1,LRRC17,FSTL3,LILRB1,FGL2,LILRB4,TMEM176B,FOXP3,ZBTB7B,TMEM176A,ZC3H12A,LOXL3,UBASH3B
20_Member	GO Biological Processes	GO:0046635	positive regulation of alpha-beta T cell activation	-14.6823	-13.103	32/68	ANXA1,RUNX1,RUNX3,CD86,GLI3,NCKAP1L,HLA-A,HLA-DRA,HLA-DRB1,HLA-E,HLX,IL4R,IL12RB1,IL18,ITPKB,LGALS9,PTPRC,SYK,TGFBR2,TNFSF4,ZAP70,SOCS1,CD83,EBI3,LILRB4,FOXP3,ZBTB7B,SASH3,NFKBIZ,RASAL3,NFKBID,NLRP3
20_Member	GO Biological Processes	GO:0046638	positive regulation of alpha-beta T cell differentiation	-14.4025	-12.8367	27/50	ANXA1,RUNX1,RUNX3,CD86,GLI3,NCKAP1L,HLA-DRA,HLA-DRB1,HLX,IL4R,IL12RB1,IL18,ITPKB,LGALS9,SYK,TGFBR2,TNFSF4,ZAP70,SOCS1,CD83,LILRB4,FOXP3,ZBTB7B,SASH3,NFKBIZ,NFKBID,NLRP3
20_Member	GO Biological Processes	GO:1903707	negative regulation of hemopoiesis	-14.1132	-12.5626	40/106	ANXA1,C1QC,RUNX1,RUNX3,CD74,CDK6,ERBB2,FBN1,FCGR2B,FOXJ1,GLI3,HLA-G,HLX,IL4R,INHBA,INPP5D,IRF1,JAK3,LTF,LYN,MDK,SFRP1,TCTA,TLR3,TNFAIP6,TNFSF4,SOCS1,TRIB1,LRRC17,FSTL3,LILRB1,FGL2,LILRB4,TMEM176B,FOXP3,ZBTB7B,TMEM176A,ZC3H12A,LOXL3,UBASH3B
20_Member	GO Biological Processes	GO:0046637	regulation of alpha-beta T cell differentiation	-13.9886	-12.4486	31/67	ANXA1,PRDM1,RUNX1,RUNX3,CD86,GLI3,NCKAP1L,HLA-DRA,HLA-DRB1,HLX,IL4R,IL12RB1,IL18,ITPKB,JAK3,LGALS9,SYK,TGFBR2,TNFSF4,ZAP70,SOCS1,CD83,LILRB4,FOXP3,ZBTB7B,SASH3,NFKBIZ,ZC3H12A,LOXL3,NFKBID,NLRP3
20_Member	GO Biological Processes	GO:2000514	regulation of CD4-positive, alpha-beta T cell activation	-11.5522	-10.1236	28/66	AGER,ANXA1,RUNX1,RUNX3,CD86,NCKAP1L,HLA-DRA,HLA-DRB1,HLX,IL4R,IL12RB1,IL18,JAK3,LGALS9,TGFBR2,TNFSF4,SOCS1,CD83,FOXP3,ZBTB7B,SASH3,TWSG1,NFKBIZ,ZC3H12A,LOXL3,NFKBID,NLRP3,LGALS9C
20_Member	GO Biological Processes	GO:0043370	regulation of CD4-positive, alpha-beta T cell differentiation	-11.4153	-9.99234	24/50	ANXA1,RUNX1,RUNX3,CD86,NCKAP1L,HLA-DRA,HLA-DRB1,HLX,IL4R,IL12RB1,IL18,JAK3,LGALS9,TNFSF4,SOCS1,CD83,FOXP3,ZBTB7B,SASH3,NFKBIZ,ZC3H12A,LOXL3,NFKBID,NLRP3
20_Member	GO Biological Processes	GO:0043372	positive regulation of CD4-positive, alpha-beta T cell differentiation	-11.3186	-9.89925	19/32	ANXA1,CD86,NCKAP1L,HLA-DRA,HLA-DRB1,HLX,IL4R,IL12RB1,IL18,LGALS9,TNFSF4,SOCS1,CD83,FOXP3,ZBTB7B,SASH3,NFKBIZ,NFKBID,NLRP3
20_Member	GO Biological Processes	GO:2000516	positive regulation of CD4-positive, alpha-beta T cell activation	-10.5601	-9.17853	20/38	ANXA1,CD86,NCKAP1L,HLA-DRA,HLA-DRB1,HLX,IL4R,IL12RB1,IL18,LGALS9,TGFBR2,TNFSF4,SOCS1,CD83,FOXP3,ZBTB7B,SASH3,NFKBIZ,NFKBID,NLRP3
20_Member	GO Biological Processes	GO:0046636	negative regulation of alpha-beta T cell activation	-9.54091	-8.22285	20/42	ANXA1,RUNX1,RUNX3,GLI3,HFE,HLX,IL4R,JAK3,LGALS9,TNFSF4,SOCS1,TNFRSF14,LILRB1,CD300A,FOXP3,ZBTB7B,TWSG1,ZC3H12A,LOXL3,LGALS9C
20_Member	GO Biological Processes	GO:0045581	negative regulation of T cell differentiation	-8.66827	-7.41417	20/46	ANXA1,RUNX1,RUNX3,CD74,ERBB2,FOXJ1,GLI3,HLX,IL4R,IRF1,JAK3,MDK,TNFSF4,SOCS1,FGL2,LILRB4,FOXP3,ZBTB7B,ZC3H12A,LOXL3
20_Member	GO Biological Processes	GO:0045620	negative regulation of lymphocyte differentiation	-8.6351	-7.38299	22/55	ANXA1,RUNX1,RUNX3,CD74,ERBB2,FOXJ1,GLI3,HLX,IL4R,INHBA,IRF1,JAK3,MDK,SFRP1,TNFSF4,SOCS1,FGL2,LILRB4,FOXP3,ZBTB7B,ZC3H12A,LOXL3
20_Member	GO Biological Processes	GO:0045622	regulation of T-helper cell differentiation	-7.68934	-6.49838	17/38	ANXA1,CD86,HLA-DRA,HLA-DRB1,HLX,IL4R,IL12RB1,IL18,JAK3,TNFSF4,FOXP3,ZBTB7B,NFKBIZ,ZC3H12A,LOXL3,NFKBID,NLRP3
20_Member	GO Biological Processes	GO:0046639	negative regulation of alpha-beta T cell differentiation	-6.98384	-5.83838	13/25	ANXA1,RUNX1,RUNX3,GLI3,HLX,IL4R,JAK3,TNFSF4,SOCS1,FOXP3,ZBTB7B,ZC3H12A,LOXL3
20_Member	GO Biological Processes	GO:0002825	regulation of T-helper 1 type immune response	-6.95193	-5.8115	14/29	ANXA1,HLX,IL1B,IL1R1,IL4R,IL12RB1,IL18,JAK3,PLA2G4A,SLC11A1,TNFSF4,IL27RA,ARID5A,HAVCR2
20_Member	GO Biological Processes	GO:2000515	negative regulation of CD4-positive, alpha-beta T cell activation	-6.49899	-5.38469	14/31	ANXA1,RUNX1,RUNX3,HLX,IL4R,JAK3,LGALS9,TNFSF4,FOXP3,ZBTB7B,TWSG1,ZC3H12A,LOXL3,LGALS9C
20_Member	GO Biological Processes	GO:0043371	negative regulation of CD4-positive, alpha-beta T cell differentiation	-6.03176	-4.95358	11/21	ANXA1,RUNX1,RUNX3,HLX,IL4R,JAK3,TNFSF4,FOXP3,ZBTB7B,ZC3H12A,LOXL3
20_Member	GO Biological Processes	GO:0045623	negative regulation of T-helper cell differentiation	-5.07363	-4.08054	9/17	ANXA1,HLX,IL4R,JAK3,TNFSF4,FOXP3,ZBTB7B,ZC3H12A,LOXL3
20_Member	GO Biological Processes	GO:0045624	positive regulation of T-helper cell differentiation	-4.82666	-3.85155	10/22	ANXA1,CD86,HLX,IL4R,IL12RB1,IL18,TNFSF4,NFKBIZ,NFKBID,NLRP3
20_Member	GO Biological Processes	GO:0045628	regulation of T-helper 2 cell differentiation	-4.74652	-3.78026	7/11	ANXA1,CD86,HLX,IL4R,IL18,TNFSF4,NLRP3
20_Member	GO Biological Processes	GO:0002828	regulation of type 2 immune response	-4.64534	-3.6885	12/32	ANXA1,CD86,CD74,ECM1,HLX,IL4R,IL18,STAT6,TNFSF4,IL27RA,RSAD2,NLRP3
