# Supplementary material for: Integrated proteomic analysis of low-grade gliomas reveals contributions of 1p-19q co-deletion to oligodendroglioma
Source: Acta Neuropathol Commun. 2022 May 7;10:70. doi: 10.1186/s40478-022-01372-1 (PMC9080204; doi:10.1186/s40478-022-01372-1)
Supplement: Supplementary file 16 — Additional file 16: Type I differential protein expression. [file 40478_2022_1372_MOESM16_ESM.xlsx]

## Sheet: WT vs LOF
Entrez.ID	Gene	baseMean	log2FoldChange	lfcSE	stat	pvalue	padj	chromosome
23152	CIC	1656.01	-0.488702	0.0635863	-7.68565	1.52224e-14	1.48706e-10	19q13.2		Table describing differentially expressed genes identified between CIC WT and CIC LOF Type I TCGA LGG
65249	ZSWIM4	459.271	0.893116	0.116744	7.6502	2.00661e-14	1.48706e-10	19p13.13-p13.12
2118	ETV4	567.486	2.61754	0.344455	7.59908	2.98246e-14	1.48706e-10	17q21.31
728116	ZBTB8B	57.5531	1.45797	0.193224	7.54549	4.50593e-14	1.68499e-10	1p35.1
4878	NPPA	393.571	2.22744	0.297965	7.47549	7.69152e-14	2.30099e-10	1p36.22
1848	DUSP6	885.319	1.15068	0.155875	7.38206	1.55859e-13	3.88557e-10	12q21.33
22905	EPN2	6239.52	0.782974	0.109927	7.12269	1.05842e-12	2.26168e-09	17p11.2
23764	MAFF	296.013	1.33209	0.197316	6.75105	1.46784e-11	2.74449e-08	22q13.1
23302	WSCD1	4217.18	0.96488	0.143651	6.71683	1.85721e-11	3.08668e-08	17p13.2
1846	DUSP4	128.442	1.64916	0.24916	6.61889	3.61913e-11	5.4135e-08	8p12
2119	ETV5	2888.16	1.43005	0.21987	6.50406	7.8179e-11	1.06309e-07	3q27.2
5350	PLN	212.531	-2.7502	0.434088	-6.33558	2.36451e-10	2.94736e-07	6q22.31
646658	TMEM90A	34.2103	-1.94861	0.30862	-6.31394	2.72028e-10	3.13e-07	14q24.3
4038	LRP4	10596.2	0.797803	0.126623	6.30063	2.96431e-10	3.16715e-07	11p11.2
79722	ANKRD55	66.0094	1.54661	0.248603	6.2212	4.93371e-10	4.9199e-07	5q11.2
200734	SPRED2	1239.39	0.7889	0.127333	6.19556	5.80769e-10	5.42947e-07	2p14
222553	SLC35F1	2131.17	0.820854	0.132825	6.17994	6.41254e-10	5.64228e-07	6q22.2-q22.31
56107	PCDHGA9	379.858	-2.12895	0.348146	-6.11509	9.65005e-10	8.01919e-07	5q31.3
2651	GCNT2	383.149	0.930526	0.152577	6.09873	1.06918e-09	8.41723e-07	6p24.3-p24.2
79816	TLE6	97.2148	1.57363	0.258994	6.07592	1.23282e-09	9.22024e-07	19p13.3
2660	MSTN	213.668	-1.91991	0.316819	-6.05994	1.36169e-09	9.69912e-07	2q32.2
643382	C14orf176	30.3022	0.727368	0.121347	5.9941	2.04621e-09	1.35722e-06	14q11.2
81848	SPRY4	512.009	1.17466	0.196075	5.99089	2.08691e-09	1.35722e-06	5q31.3
84793	MGC12982	16.3484	1.39875	0.234622	5.96171	2.4961e-09	1.55569e-06	1p33
9580	SOX13	1299.44	0.613974	0.105434	5.82329	5.77005e-09	3.45234e-06	1q32.1
7089	TLE2	669.522	1.13045	0.194638	5.80794	6.32447e-09	3.63852e-06	19p13.3
5142	PDE4B	3098.27	0.708948	0.124127	5.71149	1.11992e-08	6.20437e-06	1p31.3
53358	SHC3	574.5	1.25985	0.226315	5.56679	2.59478e-08	1.38617e-05	9q22.1
9374	PPT2	685.932	0.283723	0.0511989	5.54158	2.99747e-08	1.52503e-05	6p21.32
54621	VSIG10	402.911	0.459313	0.0829377	5.53805	3.05863e-08	1.52503e-05	12q24.23
2035	EPB41	505.108	0.455296	0.0837443	5.43674	5.42642e-08	2.61834e-05	1p35.3
29128	UHRF1	577.404	0.794332	0.147055	5.40161	6.60439e-08	3.08714e-05	19p13.3
10579	TACC2	1081.11	0.574193	0.106505	5.39122	6.99803e-08	3.17202e-05	10q26.13
131544	CRYBG3	346.508	-1.17745	0.218781	-5.38186	7.37219e-08	3.24333e-05	3q11.2
8796	SCEL	7.10968	1.43326	0.270575	5.29709	1.17664e-07	4.9159e-05	13q22.3
7079	TIMP4	1781.64	1.0369	0.195785	5.29608	1.18313e-07	4.9159e-05	3p25.2
140578	CHODL	17.597	-1.07311	0.203058	-5.28474	1.25882e-07	5.08902e-05	21q21.1
604	BCL6	2172.06	0.481056	0.093781	5.12957	2.90409e-07	0.000114314	3q27.3
10512	SEMA3C	286.145	-1.20308	0.235524	-5.1081	3.25423e-07	0.000123983	7q21.11
11211	FZD10	17.7347	0.883984	0.173175	5.10457	3.31548e-07	0.000123983	12q24.33
26266	SLC13A4	26.1508	-1.89892	0.373079	-5.08986	3.58327e-07	0.000130728	7q33
2827	GPR3	41.4127	0.939956	0.185804	5.05886	4.21776e-07	0.000147961	1p36.11
60468	BACH2	278.857	0.471392	0.0932112	5.05725	4.25346e-07	0.000147961	6q15
3480	IGF1R	2138.99	0.459055	0.090928	5.04856	4.4516e-07	0.000151334	15q26.3
84063	KIRREL2	40.2755	0.777697	0.154285	5.04066	4.63932e-07	0.000154103	19q13.12
26025	PCDHGA12	183.855	-1.68917	0.33538	-5.03659	4.73909e-07	0.000154103	5q31.3
25907	TMEM158	391.686	0.924173	0.185486	4.98245	6.27844e-07	0.000194999	3p21.31
2151	F2RL2	21.2396	-1.6807	0.337533	-4.97938	6.37896e-07	0.000194999	5q13.3
27146	FAM184B	154.212	1.65738	0.332868	4.97911	6.38785e-07	0.000194999	4p15.32-p15.31
116113	FOXP4	736.653	0.585901	0.119851	4.88857	1.01569e-06	0.000303853	6p21.1
2123	EVI2A	892.512	-1.16277	0.24286	-4.7878	1.68619e-06	0.000494205	17q11.2
1969	EPHA2	120.341	0.889788	0.185991	4.78404	1.71805e-06	0.000494205	1p36.13
50515	CHST11	494.669	0.671512	0.140583	4.77662	1.7827e-06	0.000503125	12q23.3
2113	ETS1	2166.03	0.734254	0.154212	4.76131	1.92336e-06	0.000532771	11q24.3
2115	ETV1	7081.37	1.08335	0.228678	4.73743	2.16442e-06	0.000588644	7p21.2
9023	CH25H	157.867	-1.34151	0.283625	-4.72988	2.24656e-06	0.000600073	10q23.31
4147	MATN2	1733.33	-0.981238	0.208283	-4.71107	2.46414e-06	0.000646642	8q22.1-q22.2
126326	GIPC3	83.4603	0.794379	0.17007	4.67089	2.99901e-06	0.000763764	19p13.3
92249	LOC92249	856.049	0.255046	0.0546142	4.66996	3.01257e-06	0.000763764	Xq11.1
157556	C8orf56	71.0219	0.863228	0.185508	4.65331	3.26642e-06	0.000807696	8q22.3
694	BTG1	2046.38	0.453198	0.0974286	4.65159	3.29385e-06	0.000807696	12q21.33
8501	SLC43A1	86.6717	0.668406	0.144053	4.64001	3.48396e-06	0.000840532	11q12.1
285180	RUFY4	26.3118	1.35764	0.293298	4.62889	3.67627e-06	0.000872851	2q35
51339	DACT1	207.353	-0.7651	0.165633	-4.61925	3.85127e-06	0.000900113	14q23.1
595	CCND1	3075.59	1.10822	0.240682	4.60451	4.13436e-06	0.000951411	11q13.3
119369	NUDT9P1	7.49421	0.558595	0.122208	4.57084	4.85777e-06	0.00110095	10q23.32
54463	FAM134B	907.145	-0.612912	0.134218	-4.56655	4.95809e-06	0.00110691	5p15.1
92521	CYTSB	1859.31	-0.297955	0.0655159	-4.54784	5.42003e-06	0.00119225	17p11.2
11057	ABHD2	5968.51	0.538127	0.119122	4.51745	6.25878e-06	0.00134788	15q26.1
2674	GFRA1	2284.6	0.752314	0.166596	4.5158	6.30778e-06	0.00134788	10q25.3
2104	ESRRG	213.404	0.710167	0.15744	4.51072	6.46092e-06	0.00135153	1q41
338645	LUZP2	2193.05	-0.844514	0.187285	-4.50925	6.50557e-06	0.00135153	11p14.3
80704	SLC19A3	96.9544	0.509428	0.113116	4.50358	6.68184e-06	0.00136914	2q36.3
11077	HSF2BP	129.487	0.695261	0.154653	4.49561	6.93722e-06	0.00138793	21q22.3
10732	TCFL5	356.757	-0.832849	0.185286	-4.49493	6.95913e-06	0.00138793	20q13.33
896	CCND3	1907.47	0.394717	0.0879801	4.48644	7.24247e-06	0.00142543	6p21.1
8863	PER3	875.107	-0.536966	0.120503	-4.45604	8.34866e-06	0.00160669	1p36.23
55323	LARP6	1001.18	-0.572286	0.128532	-4.45249	8.48809e-06	0.00160669	15q23
2324	FLT4	219.978	0.732767	0.164637	4.45081	8.55489e-06	0.00160669	5q35.3
58476	TP53INP2	3353.21	-0.73195	0.164489	-4.44985	8.59306e-06	0.00160669	20q11.22
5795	PTPRJ	1443.19	0.392431	0.0885148	4.43351	9.27117e-06	0.00171208	11p11.2
23308	ICOSLG	247.754	-1.00998	0.229347	-4.40371	1.06417e-05	0.0019412	21q22.3
2731	GLDC	1483.68	0.460937	0.105128	4.38453	1.16239e-05	0.00209482	9p24.1
443	ASPA	182.076	-1.04382	0.238615	-4.37447	1.21729e-05	0.00216765	17p13.2
221061	FAM171A1	2881.25	-0.460055	0.105411	-4.36438	1.27482e-05	0.00224339	10p13
90993	CREB3L1	290.974	1.20721	0.27746	4.35094	1.35556e-05	0.00235772	11p11.2
8515	ITGA10	93.4191	0.890575	0.204971	4.34489	1.39347e-05	0.00239581	1q21.1
10894	LYVE1	146.57	-1.03962	0.239978	-4.33214	1.47665e-05	0.00250874	11p15.4
58480	RHOU	2766.63	-0.660816	0.152622	-4.32976	1.4927e-05	0.00250874	1q42.13
51715	RAB23	382.508	-0.508685	0.117761	-4.31965	1.56273e-05	0.00259726	6p12.1-p11.2
5137	PDE1C	132.013	-1.28015	0.296647	-4.31541	1.59308e-05	0.0026186	7p14.3
100113386	UCKL1AS	20.183	0.70164	0.163123	4.30129	1.69804e-05	0.00274427	20q13.33
2662	GDF10	209.643	-1.21852	0.283363	-4.30023	1.70623e-05	0.00274427	10q11.22
161742	SPRED1	1907.17	0.543961	0.126686	4.29378	1.75657e-05	0.00279519	15q14
238	ALK	198.599	0.834349	0.19469	4.28554	1.82298e-05	0.0028552	2p23.2-p23.1
55144	LRRC8D	836.098	-0.430911	0.100577	-4.28438	1.83246e-05	0.0028552	1p22.2
440465	FLJ90757	1427.21	-0.352275	0.0824698	-4.27156	1.94109e-05	0.00298965	17q25.3
64849	SLC13A3	134.255	-0.983705	0.2304	-4.26954	1.95872e-05	0.00298965	20q13.12
54961	SSH3	155.529	-0.831293	0.195671	-4.24843	2.15278e-05	0.00324784	11q13.2
10517	FBXW10	11.8904	0.938676	0.221047	4.24651	2.17131e-05	0.00324784	17p11.2
23358	USP24	1263.56	0.328636	0.0774936	4.24082	2.22708e-05	0.00329828	1p32.3
84701	COX4I2	16.5974	0.847467	0.200826	4.21992	2.44394e-05	0.00355166	20q11.21
51804	SIX4	79.8039	0.581725	0.137914	4.21802	2.46461e-05	0.00355166	14q23.1
9644	SH3PXD2A	1313.13	-0.6703	0.15893	-4.21758	2.4694e-05	0.00355166	10q24.33
11119	BTN3A1	586.925	0.410128	0.097416	4.21007	2.5529e-05	0.00363679	6p22.2
1374	CPT1A	1320.67	0.527281	0.125414	4.20431	2.61877e-05	0.00369542	11q13.3
5156	PDGFRA	8574.73	0.927594	0.222113	4.17622	2.96394e-05	0.00409784	4q12
151313	FAHD2B	146.942	-0.93929	0.224937	-4.1758	2.96942e-05	0.00409784	2q11.2
80725	SRCIN1	1701.36	-0.726682	0.174076	-4.17452	2.98613e-05	0.00409784	17q12
1852	DUSP9	168.678	0.960934	0.232046	4.14113	3.45601e-05	0.00469865	Xq28
147699	PPM1N	12.2279	0.923121	0.223025	4.1391	3.48676e-05	0.00469865	19q13.32
3902	LAG3	21.1299	1.10881	0.268187	4.13445	3.55812e-05	0.004752	12p13.31
1463	NCAN	22828.1	0.63453	0.153632	4.13018	3.62477e-05	0.00479816	19p13.11
79933	SYNPO2L	28.1605	0.833614	0.201978	4.12725	3.6713e-05	0.00481713	10q22.2
79870	BAALC	15061.9	0.429819	0.104286	4.12153	3.76362e-05	0.00483588	8q22.3
8555	CDC14B	1115.4	0.325336	0.078947	4.12094	3.77331e-05	0.00483588	9q22.32-q22.33
79957	PAQR6	4464.15	-0.768292	0.186462	-4.12037	3.78258e-05	0.00483588	1q22
29	ABR	6745.92	-0.491565	0.11938	-4.11766	3.82732e-05	0.00485162	17p13.3
29982	NRBF2	277.481	-0.274192	0.066623	-4.11558	3.8621e-05	0.00485456	10q21.3
51252	FAM178B	36.3501	-1.27104	0.309708	-4.10401	4.06052e-05	0.00506144	2q11.2
1730	DIAPH2	202.851	0.532313	0.129881	4.09847	4.15881e-05	0.00513333	Xq21.33
30811	HUNK	248.269	0.754647	0.184199	4.09692	4.18684e-05	0.00513333	21q22.11
6495	SIX1	97.3037	1.16907	0.28744	4.06717	4.75868e-05	0.00578702	14q23.1
5923	RASGRF1	1022.55	-1.07362	0.264462	-4.05963	4.91507e-05	0.005929	15q25.1
339366	ADAMTSL5	11.1796	-0.978435	0.241847	-4.04568	5.21719e-05	0.0062431	19p13.3
4661	MYT1	1634	0.694099	0.171881	4.03826	5.38502e-05	0.00639279	20q13.33
23037	PDZD2	2359.32	0.639118	0.158761	4.02566	5.68157e-05	0.00669172	5p13.3
124222	PAQR4	2007.87	-0.464506	0.115821	-4.01056	6.05748e-05	0.00707873	16p13.3
131583	FAM43A	138.555	0.578912	0.144474	4.00703	6.1486e-05	0.0071189	3q29
51222	ZNF219	1337.74	0.555779	0.138752	4.00556	6.18704e-05	0.0071189	14q11.2
9945	GFPT2	617.861	-0.850066	0.21243	-4.00162	6.29099e-05	0.00718325	5q35.3
5158	PDE6B	120.904	-1.03539	0.258915	-3.99895	6.36254e-05	0.00719607	4p16.3
51559	NT5DC3	705.17	-0.754484	0.188734	-3.99761	6.39843e-05	0.00719607	12q23.3
6585	SLIT1	8673.37	0.696637	0.174399	3.9945	6.48306e-05	0.00720545	10q24.1
10923	SUB1	4571.54	0.287757	0.0720733	3.99256	6.53647e-05	0.00720545	5p13.3
2201	FBN2	113.97	0.821352	0.205748	3.99202	6.55129e-05	0.00720545	5q23.3
54413	NLGN3	5183.05	0.385376	0.0968782	3.97794	6.95143e-05	0.00743431	Xq13.1
3612	IMPA1	557.253	-0.382078	0.0960865	-3.9764	6.99673e-05	0.00743431	8q21.13
10507	SEMA4D	1638.3	-0.839871	0.211239	-3.97592	7.01074e-05	0.00743431	9q22.2
401399	PRRT4	148.168	0.777819	0.195757	3.97338	7.08589e-05	0.00743431	7q32.1
2030	SLC29A1	528.178	0.428721	0.107916	3.97272	7.10562e-05	0.00743431	6p21.1
57142	RTN4	10572.7	-0.316196	0.07961	-3.97181	7.13292e-05	0.00743431	2p16.1
23635	SSBP2	336.551	-0.524996	0.132209	-3.97096	7.15843e-05	0.00743431	5q14.1
91966	CXorf40A	190.489	-0.416287	0.104843	-3.97057	7.1702e-05	0.00743431	Xq28
11155	LDB3	304.684	-1.15735	0.291582	-3.96921	7.21107e-05	0.00743431	10q23.2
5354	PLP1	56165	-0.990095	0.249538	-3.96772	7.25638e-05	0.00743431	Xq22.2
66008	TRAK2	1675.43	-0.499632	0.126183	-3.95957	7.50837e-05	0.00764015	2q33.1
5987	TRIM27	1238.51	0.193207	0.0489412	3.94774	7.88914e-05	0.00792824	6p22.1
1495	CTNNA1	5118.39	-0.277536	0.0703357	-3.94588	7.95071e-05	0.00792824	5q31.2
221504	ZBTB9	329.886	0.212404	0.0538401	3.9451	7.97663e-05	0.00792824	6p21.32
2306	FOXD2	7.16421	1.01767	0.258098	3.94294	8.04872e-05	0.00792824	1p33
56245	C21orf62	298.178	-1.07138	0.271737	-3.94271	8.05651e-05	0.00792824	21q22.11
8633	UNC5C	55.9125	-1.14541	0.290921	-3.93717	8.24484e-05	0.00806054	4q22.3
57707	KIAA1609	217.585	0.16492	0.0419281	3.93341	8.37498e-05	0.00813461	16q24.1
342035	GLDN	536.111	-1.02049	0.259568	-3.93149	8.44224e-05	0.00814703	15q21.2
165679	C3orf57	64.0998	-1.09074	0.278611	-3.91492	9.04343e-05	0.00867126	3q26.1
9542	NRG2	119.192	0.379434	0.0972231	3.90271	9.51212e-05	0.00905883	5q31.2
27185	DISC1	744.109	0.532773	0.136564	3.90127	9.56876e-05	0.00905883	1q42.2
3732	CD82	1664.36	0.454026	0.116457	3.89864	9.67333e-05	0.00910023	11p11.2
51700	CYB5R2	113.284	-1.35255	0.347119	-3.8965	9.75945e-05	0.00912387	11p15.4
10526	IPO8	1516.96	0.223224	0.0573229	3.89415	9.85432e-05	0.00915534	12p11.21
286499	FAM133A	261.689	0.450693	0.115884	3.88917	0.000100589	0.00924385	Xq21.32
132001	C3orf31	150.901	0.193697	0.0498088	3.88882	0.000100732	0.00924385	3p25.2
5803	PTPRZ1	47744.5	0.576018	0.148349	3.88286	0.000103233	0.00941564	7q31.32
1297	COL9A1	222.635	1.41754	0.365641	3.87688	0.000105806	0.0095597	6q13
123606	NIPA1	1517.85	-0.434405	0.112069	-3.87622	0.000106091	0.0095597	15q11.2
25894	PLEKHG4	43.8969	-0.940107	0.242938	-3.86974	0.000108951	0.00970524	16q22.1
56648	EIF5A2	172.9	-0.465989	0.120422	-3.86962	0.000109004	0.00970524	3q26.2
143282	FGFBP3	834.827	0.744674	0.192602	3.86639	0.000110459	0.0097511	10q23.32
284353	NKPD1	18.6455	0.683795	0.176893	3.86559	0.000110823	0.0097511	19q13.32
54538	ROBO4	677.303	0.533924	0.138224	3.86274	0.000112122	0.00980772	11q24.2
3927	LASP1	4246.27	0.22271	0.057785	3.85411	0.000116151	0.00994842	17q12
272	AMPD3	270.21	-0.778219	0.201938	-3.85375	0.000116323	0.00994842	11p15.4
65267	WNK3	168.242	0.722	0.187385	3.85303	0.000116664	0.00994842	Xp11.22
114548	NLRP3	84.0686	-0.684107	0.177552	-3.85299	0.000116682	0.00994842	1q44
23678	SGK3	346.807	-0.480343	0.124693	-3.85221	0.000117056	0.00994842	8q13.1
64794	DDX31	290.939	0.250174	0.0651209	3.84168	0.000122194	0.0103264	9q34.13
26011	ODZ4	1484.81	-0.555005	0.144625	-3.83753	0.000124276	0.0104434	11q14.1
151258	SLC38A11	17.2767	0.77465	0.202134	3.83237	0.000126917	0.0105961	2q24.3
199870	FAM76A	151.377	-0.264051	0.0689343	-3.83048	0.000127895	0.0105961	1p35.3
8869	ST3GAL5	2031.99	0.397266	0.103729	3.82986	0.000128218	0.0105961	2p11.2
643008	LOC643008	57.0652	-0.992051	0.259693	-3.82009	0.0001334	0.0109637	17q25.1
9844	ELMO1	3077.68	0.449887	0.118087	3.80978	0.000139091	0.011369	7p14.2-p14.1
5581	PRKCE	1107.82	-0.581544	0.152705	-3.80829	0.00013993	0.0113754	2p21
7846	TUBA1A	27106.6	-0.325398	0.0856319	-3.79997	0.000144716	0.0117009	12q13.12
1902	LPAR1	751.041	-1.11207	0.293381	-3.79052	0.000150334	0.0120898	9q31.3
25978	CHMP2B	809.611	-0.230024	0.0608783	-3.77843	0.000157821	0.012624	3p11.2
4189	DNAJB9	958.838	-0.322014	0.0853719	-3.7719	0.000162008	0.01289	c(\7q31.1\", \"14q24.2-q24.3\")"
54933	RHBDL2	47.7999	-1.11957	0.297978	-3.75721	0.00017182	0.0135983	1p34.3
5621	PRNP	8396.78	-0.360389	0.0959888	-3.75449	0.000173693	0.0136742	20p13
688	KLF5	30.7363	-0.816361	0.217527	-3.75291	0.000174793	0.0136888	13q22.1
9694	TTC35	853.531	-0.280823	0.0749126	-3.74868	0.000177767	0.0138492	8q23.1
7018	TF	10322	-0.947391	0.253308	-3.74008	0.000183964	0.0142577	3q22.1
120	ADD3	5183.63	-0.368631	0.0987172	-3.73422	0.000188302	0.0145186	10q25.1-q25.2
93953	ACRC	40.865	0.525978	0.140993	3.73051	0.000191092	0.0146583	Xq13.1
51621	KLF13	2963.28	-0.293767	0.0787855	-3.72869	0.000192477	0.0146891	15q13.3
55083	KIF26B	296.498	0.795734	0.213906	3.72003	0.000199203	0.0150315	1q44
84061	MAGT1	1203.95	-0.296719	0.0797642	-3.71994	0.000199267	0.0150315	Xq21.1
114	ADCY8	748.697	-0.904105	0.243101	-3.71904	0.000199978	0.0150315	8q24.22
56849	TCEAL7	772.382	-0.383031	0.103039	-3.71735	0.000201323	0.0150569	Xq22.2
152273	FGD5	202.456	0.490875	0.13216	3.71425	0.000203807	0.0151637	3p25.1
222537	HS3ST5	40.9881	-1.00079	0.269544	-3.71289	0.000204908	0.0151637	6q21-q22.1
5125	PCSK5	82.6621	0.51755	0.139468	3.71088	0.000206541	0.0151637	9q21.13
64400	AKTIP	1150.76	-0.243787	0.0657009	-3.71056	0.000206805	0.0151637	16q12.2
114801	TMEM200A	54.4756	-1.03689	0.279802	-3.70579	0.000210731	0.0153762	6q23.1
28951	TRIB2	2417.01	0.558836	0.150997	3.70098	0.000214771	0.0155352	2p24.3
5168	ENPP2	2037.5	-1.14233	0.308678	-3.70072	0.000214987	0.0155352	8q24.12
145864	HAPLN3	80.4477	0.652713	0.17651	3.69787	0.000217413	0.0156349	15q26.1
84281	C2orf88	755.664	-0.691459	0.187247	-3.69276	0.000221836	0.015742	2q32.2
2260	FGFR1	1913.03	0.413256	0.111927	3.69218	0.000222339	0.015742	8p11.23
56062	KLHL4	175.578	-0.883542	0.239356	-3.69133	0.000223086	0.015742	Xq21.31
124857	WFIKKN2	13.867	-1.3259	0.359196	-3.6913	0.000223111	0.015742	17q21.33
9670	IPO13	1727.73	-0.390286	0.105808	-3.68863	0.000225464	0.0158333	1p34.1
26018	LRIG1	17806.9	-0.440209	0.119478	-3.68443	0.000229215	0.0160215	3p14.1
90952	ESAM	715.882	0.517437	0.14058	3.68074	0.000232555	0.016065	11q24.2
10150	MBNL2	1391.94	-0.477814	0.129829	-3.68032	0.000232941	0.016065	13q32.1
5358	PLS3	1091.08	-0.476674	0.129524	-3.68019	0.00023306	0.016065	Xq23
23052	ENDOD1	2163.89	-0.459061	0.124915	-3.67497	0.000237873	0.0163216	11q21
56098	PCDHGC4	1788.96	0.678627	0.184907	3.6701	0.000242454	0.01656	5q31.3
3038	HAS3	48.0651	0.383425	0.10451	3.66877	0.000243721	0.0165708	16q22.1
64077	LHPP	1582.32	-0.619659	0.169062	-3.66528	0.000247067	0.0167223	10q26.13
55356	SLC22A15	133.486	-1.00895	0.275833	-3.65782	0.000254369	0.017019	1p13.1
340706	VWA2	78.5754	0.471604	0.128939	3.65759	0.000254599	0.017019	10q25.3
8313	AXIN2	566.164	-0.388862	0.106324	-3.65732	0.000254863	0.017019	17q24.1
57188	ADAMTSL3	43.9514	-0.802398	0.219668	-3.65278	0.000259419	0.0172461	15q25.2
4642	MYO1D	423.011	-0.854331	0.234035	-3.65044	0.000261793	0.017327	17q11.2
92659	LOC92659	110.689	0.469904	0.12877	3.64919	0.000263072	0.017335	17q25.3
84969	TOX2	233.056	-0.890305	0.24417	-3.64625	0.000266096	0.0174573	20q13.12
6884	TAF13	126.335	-0.372621	0.102267	-3.6436	0.000268852	0.0175611	1p13.3
10966	RAB40B	758.278	-0.513112	0.14135	-3.63009	0.000283327	0.0184261	17q25.3
3643	INSR	1233.57	0.249519	0.0687867	3.62743	0.000286254	0.0185012	19p13.2
374378	GALNTL4	607.037	-0.40567	0.111873	-3.62617	0.000287654	0.0185012	11p15.4
6319	SCD	40502.6	-0.554472	0.153024	-3.62343	0.000290725	0.0185012	10q24.31
153562	MARVELD2	24.7537	0.502692	0.138738	3.62331	0.000290858	0.0185012	5q13.2
10382	TUBB4	10821.2	-0.632512	0.174572	-3.62321	0.000290968	0.0185012	19p13.3
23061	TBC1D9B	4042.69	-0.17101	0.0472092	-3.62238	0.000291903	0.0185012	5q35.3
55351	STK32B	118.171	1.03679	0.286512	3.61866	0.00029613	0.0186899	4p16.2
162998	OR7D2	9.40395	-1.22196	0.338253	-3.61258	0.000303167	0.0190537	19p13.2
4482	MSRA	291.875	-0.272768	0.0755773	-3.60912	0.000307234	0.0191622	8p23.1
80177	MYCT1	141.951	0.508634	0.140937	3.60894	0.000307455	0.0191622	6q25.2
4134	MAP4	14486.4	-0.325869	0.0903465	-3.60688	0.000309898	0.0192343	3p21.31
25939	SAMHD1	918.581	0.609094	0.169034	3.60338	0.000314106	0.0193225	20q11.23
7010	TEK	315.019	0.672127	0.186545	3.60304	0.000314522	0.0193225	9p21.2
5376	PMP22	2096.7	-0.611856	0.169843	-3.60248	0.000315196	0.0193225	17p12
11226	GALNT6	117.735	-1.03327	0.287225	-3.59743	0.000321376	0.019621	12q13.13
55450	CAMK2N1	4179.29	-0.723234	0.201232	-3.59403	0.0003256	0.0196485	1p36.12
2624	GATA2	182.897	0.629562	0.175177	3.59387	0.000325803	0.0196485	3q21.3
4233	MET	85.253	-1.16239	0.323525	-3.59291	0.000327007	0.0196485	7q31.2
2828	GPR4	126.045	0.638112	0.177618	3.59261	0.000327385	0.0196485	19q13.32
5631	PRPS1	1704.97	-0.319889	0.0890609	-3.59181	0.000328394	0.0196485	Xq22.3
5780	PTPN9	898.834	0.319499	0.0889936	3.59013	0.000330513	0.0196965	15q24.2
54149	C21orf91	374.16	-0.865295	0.241175	-3.58783	0.00033344	0.0197808	21q21.1
51555	PEX5L	354.257	-0.866971	0.241752	-3.5862	0.000335537	0.0197808	3q26.33
163404	LPPR5	333.32	0.501244	0.139815	3.58504	0.000337022	0.0197808	1p21.3
23127	GLT25D2	3493.47	0.460714	0.128516	3.58489	0.000337218	0.0197808	1q25.3
84466	MEGF10	562.994	-0.847733	0.236607	-3.58287	0.000339838	0.0198566	5q23.2
401089	C3orf72	19.5722	0.579242	0.161923	3.57727	0.0003472	0.0202078	3q22.3
64131	XYLT1	1816.61	0.541253	0.151384	3.57537	0.000349729	0.0202761	16p12.3
3263	HPX	7.34621	0.649057	0.18164	3.57331	0.000352492	0.0203574	11p15.4
92369	SPSB4	284.021	0.587789	0.164649	3.56995	0.000357046	0.0205411	3q23
4155	MBP	64209.6	-1.30633	0.366517	-3.56418	0.000364997	0.0208645	18q23
6578	SLCO2A1	175.13	0.59513	0.16702	3.56322	0.000366335	0.0208645	3q22.1-q22.2
3916	LAMP1	4645.37	-0.292504	0.0821094	-3.56237	0.000367526	0.0208645	13q34
10677	AVIL	28.9623	0.477237	0.133995	3.56161	0.000368587	0.0208645	12q14.1
79929	MAP6D1	778.356	-0.75677	0.212525	-3.56086	0.000369641	0.0208645	3q27.1
6821	SUOX	906.991	0.168115	0.0473202	3.55271	0.000381281	0.0214077	12q13.2
9734	HDAC9	534.564	0.533501	0.150192	3.55213	0.000382127	0.0214077	7p21.1
8632	DNAH17	234.004	-0.976849	0.27529	-3.54844	0.000387523	0.021629	17q25.3
256691	MAMDC2	17.8317	-0.745592	0.210246	-3.54629	0.000390694	0.0217249	9q21.12
56925	LXN	42.1421	0.727055	0.205147	3.54407	0.000394	0.0218256	3q25.32
6457	SH3GL3	461.847	-0.625324	0.17649	-3.54312	0.000395422	0.0218256	15q25.2
285800	PRR18	386.84	-0.922336	0.260558	-3.53986	0.000400346	0.0220161	6q27
25932	CLIC4	3946.87	-0.341237	0.0964588	-3.53765	0.000403707	0.0220774	1p36.11
50859	SPOCK3	1077.48	-0.918143	0.259569	-3.53719	0.000404413	0.0220774	4q32.3
10376	TUBA1B	17259.9	-0.388046	0.10992	-3.53025	0.000415161	0.0225817	12q13.12
29956	LASS2	1976.4	-0.405726	0.114964	-3.52917	0.000416865	0.0225923	1q21.3
283849	EXOC3L	77.5255	0.554053	0.157194	3.52465	0.000424047	0.0228986	16q22.1
148979	GLIS1	34.6839	-0.877338	0.249273	-3.51958	0.000432225	0.0231826	1p32.3
80055	PGAP1	1781.27	0.405032	0.115083	3.51947	0.000432407	0.0231826	2q33.1
92973	LOC92973	285.185	-0.396479	0.112706	-3.51781	0.00043512	0.0232447	9p13.3
27347	STK39	1046.8	-0.264981	0.0753646	-3.51598	0.000438133	0.0232583	2q24.3
10971	YWHAQ	7566.69	-0.14995	0.0426507	-3.51577	0.000438485	0.0232583	2p25.1
784	CACNB3	463.407	-0.679644	0.193482	-3.5127	0.000443571	0.0233852	12q13.12
57471	ERMN	3267.56	-1.33355	0.379807	-3.51113	0.000446207	0.0233852	2q24.1
283377	SPRYD4	220.131	0.237432	0.0676319	3.51066	0.000446997	0.0233852	12q13.3
79628	SH3TC2	271.831	-0.961419	0.273863	-3.51058	0.000447129	0.0233852	5q32
5638	PRRG1	603.472	-0.588278	0.167679	-3.50835	0.000450896	0.0235	Xp21.1
5582	PRKCG	440.197	-1.37499	0.392241	-3.50548	0.000455777	0.0236107	19q13.42
4950	OCLN	53.4857	0.440375	0.125633	3.50525	0.000456176	0.0236107	NA
151507	MSL3L2	13.2666	-0.744544	0.212641	-3.50141	0.000462808	0.0238488	2q37.1
23418	CRB1	1226.11	0.478351	0.136688	3.49957	0.000466003	0.0238488	1q31.3
1003	CDH5	499.544	0.49389	0.141133	3.49946	0.0004662	0.0238488	16q21
286827	TRIM59	101.966	-1.10577	0.316149	-3.49761	0.000469445	0.0238488	3q25.33
26002	MOXD1	71.2875	-1.30259	0.372592	-3.49603	0.000472236	0.0238488	6q23.2
92196	DAPL1	60.2832	1.13702	0.325285	3.49545	0.000473272	0.0238488	2q24.1
10495	ENOX2	228.975	-0.254544	0.072832	-3.49495	0.000474148	0.0238488	Xq26.1
8871	SYNJ2	719.574	-0.941966	0.269577	-3.49423	0.00047543	0.0238488	6q25.3
55313	CPPED1	238.348	-0.677505	0.193961	-3.493	0.000477634	0.0238488	16p13.12
258010	SVIP	331.085	-0.489891	0.140257	-3.4928	0.000477986	0.0238488	11p14.3
85461	TANC1	1113.85	0.361164	0.103408	3.49261	0.000478316	0.0238488	2q24.2
79953	TMEM90B	518.54	-0.514404	0.147332	-3.49145	0.000480401	0.0238538	20p11.21
83716	CRISPLD2	379.712	0.810573	0.232204	3.49078	0.000481605	0.0238538	16q24.1
4122	MAN2A2	2358.96	-0.370319	0.106177	-3.48773	0.000487134	0.024048	15q26.1
9717	SEC14L5	585.179	-1.12729	0.323311	-3.48671	0.000488993	0.0240604	16p13.3
92949	ADAMTSL1	88.7457	0.907194	0.260296	3.48524	0.000491696	0.0241141	9p22.2-p22.1
8578	SCARF1	187.336	0.394375	0.113188	3.48425	0.000493521	0.0241245	17p13.3
4926	NUMA1	12062.3	0.258482	0.0742326	3.48206	0.00049758	0.0242437	11q13.4
1287	COL4A5	682.141	-0.837963	0.241262	-3.47325	0.000514191	0.0249716	Xq22.3
128989	C22orf25	447.135	-0.317254	0.0914722	-3.46832	0.000523732	0.0252945	22q11.21
63877	C10orf84	593.309	-0.157581	0.0454439	-3.4676	0.000525132	0.0252945	10q26.11
80223	RAB11FIP1	49.2243	-0.631207	0.182102	-3.46623	0.000527808	0.0252945	8p11.23
93185	IGSF8	2469.84	-0.335091	0.0966751	-3.46615	0.00052796	0.0252945	1q23.2
6335	SCN9A	51.0606	-1.39076	0.401318	-3.46548	0.000529294	0.0252945	2q24.3
978	CDA	31.9054	0.601331	0.173645	3.463	0.000534197	0.0253854	1p36.12
58529	MYOZ1	96.0538	0.624725	0.18041	3.4628	0.000534591	0.0253854	10q22.2
199720	GGN	19.6221	0.673857	0.195028	3.45517	0.000549942	0.0260318	19q13.2
11010	GLIPR1	315.894	-0.620227	0.179673	-3.45198	0.000556494	0.0261837	12q21.2
135932	TMEM139	27.8527	-0.694106	0.201128	-3.45107	0.00055837	0.0261837	7q34
8787	RGS9	293.626	-0.799044	0.231536	-3.45105	0.000558404	0.0261837	17q24.1
64123	ELTD1	279.384	0.616099	0.178597	3.44965	0.000561306	0.0262376	1p31.1
9618	TRAF4	1405.34	0.463885	0.134545	3.44781	0.000565142	0.0262538	17q11.2
27097	TAF5L	645.1	0.275237	0.0798296	3.4478	0.000565165	0.0262538	1q42.13
11076	TPPP	5638.7	-0.617883	0.179283	-3.44641	0.000568093	0.0263082	5p15.33
148	ADRA1A	97.4924	-0.718383	0.208497	-3.44554	0.000569922	0.0263114	8p21.2
79683	ZDHHC14	540.943	-0.373185	0.108345	-3.44441	0.000572313	0.0263307	6q25.3
8854	ALDH1A2	38.9912	-0.641823	0.186377	-3.44368	0.000573861	0.0263307	15q21.3
286223	C9orf47	10.1479	0.521607	0.151686	3.43873	0.000584456	0.0267348	9q22.1
9882	TBC1D4	552.459	0.294837	0.0858884	3.43279	0.000597396	0.0272434	13q22.2
79641	ROGDI	1189.58	-0.494397	0.144221	-3.42806	0.000607905	0.0275499	16p13.3
64386	MMP25	69.8414	0.644045	0.187962	3.42646	0.000611511	0.0275499	16p13.3
6856	SYPL1	1469.47	-0.390394	0.11396	-3.42572	0.00061318	0.0275499	7q22.3
64785	GINS3	215.26	-0.553309	0.161538	-3.42526	0.00061421	0.0275499	16q21
94	ACVRL1	311.332	0.490504	0.143221	3.4248	0.000615246	0.0275499	12q13.13
55521	TRIM36	178.705	-0.865132	0.252652	-3.4242	0.000616619	0.0275499	5q22.3
9651	PLCH2	462.508	-0.69622	0.203334	-3.42403	0.000617009	0.0275499	1p36.32
4838	NODAL	16.3944	0.821507	0.240343	3.41806	0.000630697	0.0279262	10q22.1
5924	RASGRF2	274.333	-0.939082	0.274779	-3.41759	0.000631772	0.0279262	5q14.1
3400	ID4	4576.04	-0.506679	0.148273	-3.41721	0.00063267	0.0279262	6p22.3
873	CBR1	1233.44	-0.814941	0.23852	-3.41665	0.00063397	0.0279262	21q22.12
5860	QDPR	3465.79	-0.594384	0.174049	-3.41504	0.000637728	0.0279262	4p15.32
57610	RANBP10	613.438	0.195921	0.057372	3.41493	0.000637986	0.0279262	16q22.1
1271	CNTFR	2216.83	0.387657	0.113552	3.41393	0.000640332	0.0279262	9p13.3
388650	FAM69A	598.395	-0.438353	0.128421	-3.41342	0.000641539	0.0279262	1p22.1
55182	RNF220	1495.38	-0.37299	0.109281	-3.41312	0.00064224	0.0279262	1p34.1
11031	RAB31	14235.6	0.398994	0.116985	3.41066	0.000648063	0.0280286	18p11.22
340075	ARSI	28.6417	-0.782267	0.229368	-3.41054	0.000648342	0.0280286	5q32
2859	GPR35	51.2387	0.463016	0.135881	3.40751	0.000655582	0.0282599	2q37.3
3920	LAMP2	5967.51	-0.363329	0.106852	-3.4003	0.000673113	0.0288927	Xq24
2176	FANCC	157.036	0.433887	0.127618	3.39989	0.000674123	0.0288927	9q22.32
115677	NOSTRIN	134.031	0.480327	0.141316	3.39896	0.000676417	0.0289081	2q24.3
5420	PODXL	2181.22	0.334096	0.0983406	3.39734	0.000680452	0.0289712	7q32.3
222487	GPR97	11.3043	0.760909	0.224062	3.39598	0.000683842	0.0289712	16q21
5151	PDE8A	415.19	-0.698299	0.205627	-3.39596	0.000683885	0.0289712	15q25.3
55861	DBNDD2	4069.36	-0.770961	0.22707	-3.39526	0.00068564	0.0289712	20q13.12
160335	TMTC2	365.49	-0.753849	0.222217	-3.39241	0.000692811	0.0290846	12q21.31
8994	LIMD1	609.958	0.593999	0.175152	3.39134	0.000695515	0.0290846	3p21.31
9429	ABCG2	1402.29	0.441275	0.130119	3.39131	0.000695597	0.0290846	4q22.1
9053	MAP7	1045.34	-0.735649	0.216969	-3.39057	0.000697483	0.0290846	6q23.3
91012	LASS5	901.128	0.254187	0.0749891	3.38965	0.000699808	0.0290846	12q13.12
9201	DCLK1	2899.7	-0.657257	0.193977	-3.38833	0.000703205	0.0290846	13q13.3
2619	GAS1	373.05	0.69586	0.205371	3.3883	0.000703261	0.0290846	9q21.33
4148	MATN3	110.077	0.499478	0.147423	3.38806	0.000703879	0.0290846	2p24.1
84465	MEGF11	1957.77	0.563894	0.166518	3.38639	0.000708188	0.029182	15q22.31
91862	MARVELD3	136.006	-1.05868	0.313193	-3.38028	0.000724108	0.0296748	16q22.2
196394	AMN1	463.829	-0.223213	0.0660337	-3.38028	0.000724113	0.0296748	12p11.21
8794	TNFRSF10C	20.2559	0.636375	0.188345	3.37876	0.000728127	0.0297427	8p21.3
81606	LBH	846.874	0.630414	0.186642	3.37767	0.000731037	0.0297427	2p23.1
818	CAMK2G	3403.57	-0.47489	0.140608	-3.3774	0.000731736	0.0297427	10q22.2
2861	GPR37	966.996	-1.13718	0.33694	-3.37502	0.000738108	0.0299204	7q31.33
948	CD36	38.6892	0.987656	0.293302	3.36736	0.000758903	0.0306013	7q21.11
3777	KCNK3	887.277	0.553312	0.164318	3.36733	0.000758998	0.0306013	2p23.3
79668	PARP8	349.456	0.281681	0.0837661	3.36271	0.000771825	0.0310103	5q11.1
8935	SKAP2	237.59	-0.580292	0.172646	-3.36116	0.000776146	0.0310103	7p15.2
3099	HK2	369.396	-0.659045	0.19609	-3.36093	0.000776796	0.0310103	2p12
10110	SGK2	81.3949	-0.996791	0.296602	-3.36071	0.000777433	0.0310103	20q13.12
80243	PREX2	390.98	0.560484	0.166845	3.35932	0.000781355	0.0310838	8q13.2
3084	NRG1	64.485	0.823707	0.245391	3.35672	0.000788738	0.031226	8p12
221091	LRRN4CL	39.178	-1.01827	0.303396	-3.35622	0.000790144	0.031226	11q12.3
140711	C20orf118	17.04	0.702782	0.20942	3.35586	0.000791191	0.031226	20q11.23
3371	TNC	2231.14	-0.642276	0.191441	-3.35495	0.000793782	0.0312458	9q33.1
2907	GRINA	7376.21	-0.26751	0.0798216	-3.35134	0.000804203	0.0315351	8q24.3
120224	TMEM45B	34.0113	0.525041	0.156702	3.35058	0.000806425	0.0315351	11q24.3
2078	ERG	195.24	0.418746	0.124991	3.35021	0.000807505	0.0315351	21q22.2
6096	RORB	144.427	-0.723607	0.216037	-3.34947	0.000809673	0.0315351	9q21.13
85445	CNTNAP4	892.172	-1.03305	0.308485	-3.34878	0.000811673	0.0315351	16q23.1
3092	HIP1	2753.45	0.470444	0.14057	3.34669	0.00081782	0.0316916	7q11.23
2824	GPM6B	25806.1	-0.293264	0.0877069	-3.34368	0.000826756	0.0319551	Xp22.2
1964-09-01	BACE1	3741.58	-0.260374	0.0779048	-3.34221	0.000831137	0.0320416	11q23.3
10969	EBNA1BP2	712.234	-0.206566	0.0619594	-3.33389	0.000856391	0.0328276	1p34.2
79913	ACTR5	220.87	0.206598	0.0619807	3.33327	0.00085832	0.0328276	20q11.23
221184	CPNE2	2507.16	0.307286	0.0922034	3.3327	0.000860076	0.0328276	16q13
9241	NOG	528.16	0.502409	0.150755	3.33263	0.000860303	0.0328276	17q22
4130	MAP1A	13393.6	-0.422599	0.126855	-3.33135	0.000864254	0.0328494	15q15.3
64881	PCDH20	422.559	0.86029	0.258297	3.33062	0.000866516	0.0328494	13q21.2
116441	TM4SF18	81.9539	0.586564	0.176128	3.33032	0.000867464	0.0328494	3q25.1
9926	LPGAT1	921.338	-0.390564	0.117306	-3.32945	0.000870166	0.0328685	1q32.3
113278	C20orf54	233.787	0.5766	0.173461	3.3241	0.000887044	0.0334217	20p13
7023	TFAP4	292.484	0.31472	0.0947785	3.32058	0.000898311	0.0336299	16p13.3
255877	BCL6B	164.051	0.590493	0.177839	3.32037	0.000898967	0.0336299	17p13.1
84557	MAP1LC3A	566.391	-0.576801	0.173721	-3.32027	0.000899315	0.0336299	20q11.22
92482	NCRNA00081	546.126	-0.234297	0.0705938	-3.31894	0.000903603	0.033706	10q25.2
23062	GGA2	857.001	0.164668	0.0496265	3.31815	0.000906172	0.0337177	16p12.2
10750	GRAP	113.574	0.510745	0.153982	3.31691	0.000910202	0.0337836	17p11.2
18	ABAT	14834.1	0.282842	0.0853434	3.31417	0.00091917	0.0340258	16p13.2
8073	PTP4A2	1326.87	-0.348836	0.10533	-3.31183	0.000926887	0.0340258	1p35.2
4881	NPR1	84.456	0.830021	0.250655	3.3114	0.000928293	0.0340258	1q21.3
643763	LOC643763	2263.28	-0.688451	0.207921	-3.31112	0.000929225	0.0340258	8q12.3
8618	CADPS	1538.07	-0.47677	0.143992	-3.31108	0.00092938	0.0340258	3p14.2
56113	PCDHGA2	283.593	0.962758	0.290846	3.3102	0.000932291	0.0340258	5q31.3
6484	ST3GAL4	486.196	-0.392707	0.118639	-3.31009	0.000932649	0.0340258	11q24.2
64399	HHIP	76.1057	-1.15263	0.348348	-3.30885	0.000936802	0.0340941	4q31.21
85457	KIAA1737	1946.36	-0.23671	0.0715681	-3.30747	0.000941411	0.0341087	14q24.3
9705	ST18	385.259	-1.19948	0.362669	-3.30737	0.000941763	0.0341087	8q11.23
51084	CRYL1	1952.74	-0.381118	0.115272	-3.30624	0.000945567	0.0341477	13q12.11
25801	GCA	297.803	-0.573094	0.1734	-3.30505	0.000949602	0.0341477	2q24.2
5786	PTPRA	5248.48	-0.170336	0.0515386	-3.30502	0.000949689	0.0341477	20p13
6558	SLC12A2	1240.97	-0.443629	0.134383	-3.30122	0.00096264	0.0343853	5q23.3
253190	SERHL2	20.6683	-0.514689	0.155942	-3.30053	0.000965034	0.0343853	22q13.2
29775	CARD10	88.2039	0.415743	0.126003	3.29947	0.000968681	0.0343853	22q13.1
1464	CSPG4	3339.55	0.61225	0.185581	3.29909	0.000969976	0.0343853	15q24.2
2060	EPS15	1610.29	-0.512532	0.155365	-3.29889	0.000970665	0.0343853	1p32.3
1267	CNP	15939	-0.604599	0.183279	-3.2988	0.000971	0.0343853	17q21.2
654	BMP6	124.071	0.593044	0.179798	3.2984	0.000972387	0.0343853	6p24.3
196	AHR	223.984	-0.54793	0.166179	-3.29722	0.000976455	0.0344477	7p21.1
3925	STMN1	5709.97	-0.430448	0.130596	-3.29604	0.000980569	0.0345015	1p36.11
7957	EPM2A	314.703	-0.273221	0.0829082	-3.29546	0.000982595	0.0345015	6q24.3
25813	SAMM50	1149.89	0.174666	0.0530241	3.29408	0.000987458	0.0345177	22q13.31
23114	NFASC	3742.89	-0.388217	0.117855	-3.29402	0.000987671	0.0345177	1q32.1
134510	UBLCP1	707.205	-0.207097	0.0629252	-3.29116	0.000997748	0.0347886	5q33.3
89846	FGD3	170.074	0.555226	0.168922	3.28688	0.00101302	0.035153	9q22.31
596	BCL2	694.865	0.471316	0.143409	3.28652	0.00101434	0.035153	18q21.33
56271	BEX4	3261.98	-0.206367	0.0627967	-3.28627	0.00101525	0.035153	Xq22.1
10933	MORF4L1	4096.38	-0.21874	0.0665913	-3.28481	0.00102049	0.035253	15q25.1
55103	RALGPS2	239.07	0.45672	0.139118	3.28296	0.00102722	0.0353547	1q25.2
771	CA12	780.226	0.739769	0.225354	3.2827	0.00102817	0.0353547	15q22.2
29969	MDFIC	252.376	-0.578604	0.176376	-3.28052	0.00103616	0.0354761	7q31.1-q31.2
154215	NKAIN2	447.221	-0.986607	0.300754	-3.28044	0.00103644	0.0354761	6q22.31
11185	INMT	18.0834	-0.971375	0.296208	-3.27937	0.00104039	0.0355302	7p14.3
23136	EPB41L3	2080.51	-0.508861	0.155307	-3.27648	0.00105109	0.0358136	18p11.31
57580	PREX1	4524.18	-0.543561	0.166004	-3.27439	0.00105892	0.0359985	20q13.13
91156	IGFN1	301.135	-1.24857	0.381437	-3.27332	0.00106291	0.0360522	1q32.1
9640	ZNF592	1626.2	-0.252298	0.0771228	-3.27138	0.00107024	0.0362185	15q25.3
22899	ARHGEF15	93.5158	0.496389	0.151859	3.26875	0.00108024	0.0364075	17p13.1
5244	ABCB4	37.9718	0.562903	0.172214	3.26863	0.00108069	0.0364075	7q21.12
57698	KIAA1598	1742.18	-0.710334	0.217366	-3.26792	0.00108342	0.0364174	10q25.3
50640	PNPLA8	1853.91	-0.25802	0.0789717	-3.26724	0.00108601	0.0364226	7q31.1
7425	VGF	1432.09	1.06437	0.326047	3.26447	0.00109668	0.0366724	7q22.1
441869	LOC441869	112.773	-0.777809	0.238296	-3.26404	0.00109836	0.0366724	1p36.33
51090	PLLP	1084.52	-0.792674	0.243169	-3.25976	0.00111508	0.0371397	16q13
83543	AIF1L	3762.04	-0.404457	0.124098	-3.25919	0.00111732	0.0371397	9q34.12-q34.13
2295	FOXF2	168.654	0.450137	0.138185	3.25751	0.00112396	0.0372775	6p25.3
196743	PAOX	97.2175	-0.5358	0.164718	-3.25283	0.00114261	0.0378123	10q26.3
23031	MAST3	1555.76	-0.620546	0.190907	-3.25052	0.00115195	0.0379793	19p13.11
3249	HPN	45.2773	-1.01065	0.310984	-3.24983	0.00115472	0.0379793	19q13.11
2044	EPHA5	164.034	-1.09521	0.337019	-3.2497	0.00115527	0.0379793	4q13.1-q13.2
54965	PIGX	743.692	-0.185983	0.0572724	-3.24734	0.0011649	0.0382117	3q29
158572	LOC158572	51.1155	0.23015	0.0709152	3.24543	0.00117273	0.0383132	Xp11.23
7813	EVI5	441.263	-0.191596	0.0590401	-3.24519	0.00117372	0.0383132	1p22.1
7732	RNF112	1449.85	0.30349	0.0935336	3.24472	0.00117568	0.0383132	17p11.2
134265	AFAP1L1	187.281	0.529997	0.163418	3.24319	0.00118198	0.0383435	5q32
91860	CALML4	238.124	-0.251812	0.0776561	-3.24265	0.00118422	0.0383435	15q23
64645	HIAT1	594.467	-0.288344	0.0889227	-3.24264	0.0011843	0.0383435	1p21.2
10749	KIF1C	4025.09	-0.413575	0.127609	-3.24096	0.00119128	0.0383916	17p13.2
135250	RAET1E	4.87271	0.653913	0.201824	3.24002	0.0011952	0.0383916	6q25.1
138639	PTPDC1	187.439	-0.433215	0.133722	-3.23966	0.00119672	0.0383916	9q22.32
116159	CYYR1	201.494	0.44411	0.137086	3.23964	0.00119682	0.0383916	21q21.3
3781	KCNN2	743.83	-0.373576	0.115329	-3.23921	0.00119861	0.0383916	5q22.3
144811	C13orf31	149.47	-0.821781	0.254131	-3.23369	0.00122201	0.0390573	13q14.11
23417	MLYCD	248.678	0.239531	0.0741335	3.23107	0.00123326	0.0393328	16q23.3
7855	FZD5	90.6217	-0.387709	0.120107	-3.22804	0.00124643	0.0396338	2q33.3
3107-12-09	RNF216L	400.688	0.226225	0.0700891	3.22768	0.001248	0.0396338	7p22.1
387914	SHISA2	23.7997	-0.859052	0.266379	-3.22493	0.00126003	0.0399312	13q12.13
1804	DPP6	5444.29	0.282472	0.087642	3.22302	0.00126846	0.0401133	7q36.2
158376	LOC158376	29.0519	0.545701	0.169441	3.22059	0.00127929	0.040305	9p13.3
66004	LYNX1	2604.87	-0.503518	0.156354	-3.22037	0.00128023	0.040305	8q24.3
8482	SEMA7A	790.448	-0.431652	0.13406	-3.21984	0.0012826	0.040305	15q24.1
6777	STAT5B	2295.87	0.174113	0.0541116	3.21766	0.00129241	0.0404456	17q21.2
51673	TPPP3	754.964	-0.819	0.254534	-3.21764	0.00129248	0.0404456	16q22.1
9477	MED20	450.268	0.215943	0.0671324	3.21668	0.00129682	0.0404599	6p21.1
9033	PKD2L1	12.3671	-1.07629	0.334685	-3.21584	0.00130064	0.0404599	10q24.31
55930	MYO5C	124.111	0.424623	0.132045	3.21575	0.00130106	0.0404599	15q21.2
29842	TFCP2L1	80.0853	-1.09383	0.340696	-3.21058	0.00132469	0.0411093	2q14.2
10194	TSHZ1	1576.64	0.275917	0.0860456	3.20664	0.00134296	0.0415855	18q22.3
170685	NUDT10	431.486	0.339214	0.105804	3.20607	0.0013456	0.0415855	Xp11.22
4286	MITF	154.686	-0.502683	0.15682	-3.20548	0.00134837	0.0415855	3p13
92105	INTS4	622.949	0.205342	0.064079	3.20452	0.0013529	0.0416012	11q14.1
5630	PRPH	113.303	0.690281	0.215524	3.20281	0.00136096	0.0416012	12q13.12
11346	SYNPO	1690	-0.902492	0.281795	-3.20266	0.00136164	0.0416012	5q33.1
254042	MAP1D	142.161	0.285232	0.0890651	3.20251	0.00136233	0.0416012	2q31.1
3475	IFRD1	933.492	-0.264907	0.0827209	-3.20242	0.00136279	0.0416012	7q31.1
9745	ZNF536	286.137	-0.914985	0.285799	-3.20149	0.00136717	0.0416436	19q12
4804	NGFR	312.44	0.737074	0.23028	3.20077	0.00137062	0.0416436	17q21.33
1783	DYNC1LI2	6069.94	-0.205358	0.0641671	-3.20037	0.00137253	0.0416436	16q22.1
131870	NUDT16	933.87	-0.548597	0.171463	-3.1995	0.00137665	0.041653	3q22.1
80224	NUBPL	227.879	-0.166076	0.0519127	-3.19913	0.00137841	0.041653	14q12
56934	CA10	1512.64	0.743806	0.232561	3.19833	0.00138226	0.0416853	17q21.33-q22
4793	NFKBIB	341.708	-0.352629	0.11029	-3.19729	0.00138724	0.0417512	19q13.2
1910	EDNRB	4829.82	-0.648397	0.202878	-3.19599	0.00139352	0.0418561	13q22.3
79843	FAM124B	29.4458	0.556327	0.174137	3.19477	0.00139942	0.041949	2q36.2
88	ACTN2	575.283	-0.509402	0.159499	-3.19376	0.00140432	0.0420116	1q43
79647	AKIRIN1	1102.86	-0.237242	0.0743111	-3.19255	0.00141024	0.0420951	1p34.3
222223	KIAA1324L	446.376	-0.41039	0.128567	-3.19204	0.00141274	0.0420951	7q21.12
90529	C1orf201	98.8203	-0.852565	0.26725	-3.19014	0.00142202	0.0421567	1p36.11
122622	ADSSL1	75.2451	-0.660082	0.206924	-3.18998	0.00142285	0.0421567	14q32.33
57165	GJC2	257.658	-0.957313	0.300108	-3.18989	0.00142326	0.0421567	1q42.13
168090	C6orf118	12.0159	0.662466	0.207787	3.1882	0.00143161	0.0423202	6q27
5450	POU2AF1	9.72929	-0.832628	0.26141	-3.18514	0.00144682	0.0426344	11q23.1
79895	ATP8B4	87.4213	-0.692969	0.217582	-3.18486	0.00144824	0.0426344	15q21.2
653140	C2orf84	8.65322	-0.533488	0.167534	-3.18435	0.00145079	0.0426344	2p23.3
5547	PRCP	3394.13	-0.432658	0.135939	-3.18273	0.00145893	0.0427896	11q14.1
4856	NOV	149.441	-0.816766	0.25668	-3.18204	0.00146242	0.042808	8q24.12
3773	KCNJ16	1438.89	0.671777	0.211213	3.18057	0.00146987	0.042942	17q24.3
27112	FAM155B	214.582	0.393789	0.123875	3.17893	0.00147822	0.0431018	Xq13.1
4094	MAF	676.207	-0.417131	0.131292	-3.17713	0.00148739	0.0432849	16q23.2
51727	CMPK1	1446.61	-0.19257	0.060632	-3.17604	0.00149299	0.0433633	1p33
9783	RIMS3	1707.82	-0.969547	0.305373	-3.17496	0.00149858	0.0434413	1p34.2
10788	IQGAP2	172.43	-0.934495	0.294557	-3.17255	0.00151107	0.0435545	5q13.3
84620	ST6GAL2	1431.47	-0.667422	0.210375	-3.17253	0.00151117	0.0435545	2q12.3
1515	CTSL2	19.9457	-0.791156	0.249378	-3.17252	0.00151122	0.0435545	9q22.33
349149	GJC3	5.73584	0.502075	0.158542	3.16682	0.00154115	0.0442972	7q22.1
84002	B3GNT5	100.278	-0.548381	0.173183	-3.16649	0.00154291	0.0442972	3q27.1
7812	CSDE1	5348.87	-0.194134	0.0613943	-3.16209	0.00156643	0.0448863	1p13.2
83872	HMCN1	82.3762	0.562847	0.178057	3.16104	0.00157206	0.0449614	1q25.3-q31.1
55809	TRERF1	353.53	0.279936	0.0886084	3.15925	0.00158177	0.0451529	6p21.1
5906	RAP1A	710.586	-0.273503	0.0866155	-3.15767	0.00159035	0.0453113	1p13.2
6404	SELPLG	528.364	-0.630833	0.19991	-3.15559	0.00160176	0.0455498	12q24.11
5947	RBP1	203.649	-0.63778	0.202224	-3.15383	0.00161143	0.045628	3q23
25876	SPEF1	30.5548	-0.714821	0.226678	-3.15346	0.00161345	0.045628	20p13
389206	BEND4	71.422	0.693485	0.219915	3.15343	0.00161367	0.045628	4p13
90246	LOC90246	24.1086	0.720609	0.228582	3.15252	0.0016187	0.0456505	3q21.3
53342	IL17D	1757.11	-0.587572	0.186402	-3.15218	0.00162057	0.0456505	13q12.11
400961	PAIP2B	919.404	-0.579353	0.183938	-3.14972	0.00163429	0.0458697	2p13.3
22927	HABP4	1716.05	-0.258952	0.0822293	-3.14914	0.00163751	0.0458697	9q22.32
140545	RNF32	29.3544	-0.491609	0.156109	-3.14913	0.00163755	0.0458697	7q36.3
163782	KANK4	51.225	-0.962995	0.306161	-3.14539	0.00165868	0.0463748	1p31.3
64834	ELOVL1	1162.24	-0.712356	0.226518	-3.14481	0.00166198	0.0463803	1p34.2
8611	PPAP2A	814.466	-0.348538	0.110919	-3.14226	0.00167647	0.0466975	5q11.2
1718	DHCR24	3006.01	-0.557843	0.177639	-3.14033	0.0016876	0.0469203	1p32.3
114659	LRRC37B	461.876	0.266018	0.0847438	3.13908	0.00169477	0.0469669	17q11.2
22875	ENPP4	950.757	-0.370611	0.118069	-3.13895	0.00169556	0.0469669	6p21.1
7799	PRDM2	898.278	-0.429895	0.137002	-3.13787	0.00170178	0.047052	1p36.21
114794	ELFN2	2704.06	0.578286	0.184335	3.13714	0.00170605	0.0470833	22q13.1
146395	GSG1L	388.011	-0.742242	0.236641	-3.13658	0.00170932	0.0470865	16p12.1
347735	SERINC2	49.7134	0.868253	0.276925	3.13534	0.00171655	0.0471685	1p35.2
56970	ATXN7L3	1642.97	-0.331472	0.105733	-3.13499	0.0017186	0.0471685	17q21.31
64411	ARAP3	194.386	0.371588	0.118587	3.13347	0.00172752	0.047223	5q31.3
132	ADK	309.643	-0.202216	0.0645413	-3.13313	0.00172953	0.047223	c(\10q22.2\", \"10q11-q24\")"
6900	CNTN2	3844.49	-1.064	0.339605	-3.13304	0.00173006	0.047223	1q32.1
1789	DNMT3B	36.2463	0.353746	0.112963	3.13153	0.00173898	0.0473802	20q11.21
135152	B3GAT2	643.547	-0.711901	0.227418	-3.13037	0.00174586	0.0474057	6q13
9771	RAPGEF5	1857.56	-0.705855	0.225491	-3.1303	0.00174626	0.0474057	7p15.3
10420	TESK2	112.25	-0.627121	0.2004	-3.12935	0.00175196	0.0474269	1p34.1
7275	TUB	4123.19	0.242639	0.0775452	3.12901	0.00175398	0.0474269	11p15.4
7444	VRK2	59.4934	-0.643487	0.20568	-3.12858	0.00175655	0.0474269	2p16.1
54897	CASZ1	60.0372	0.698602	0.223405	3.12707	0.00176559	0.0475253	1p36.22
4188	MDFI	828.475	0.721017	0.230585	3.12691	0.00176655	0.0475253	6p21.1
23259	DDHD2	1496.1	-0.221129	0.0707422	-3.12584	0.00177296	0.0476121	8p11.23
166614	DCLK2	6434.92	-0.377405	0.120825	-3.12358	0.00178667	0.0478942	4q31.23-q31.3
57571	CARNS1	2128.89	-1.13381	0.363301	-3.12085	0.00180328	0.0482531	11q13.2
56990	CDC42SE2	1620.38	-0.198681	0.0636854	-3.11972	0.00181023	0.0483526	5q31.1
84432	PROK1	10.556	0.832844	0.267031	3.1189	0.00181529	0.0484011	1p13.3
23109	DDN	1231.43	-0.999839	0.320628	-3.11837	0.00181852	0.0484011	12q13.12
9341	VAMP3	1440.52	-0.323497	0.103782	-3.11708	0.00182652	0.0485278	1p36.23
205327	C2orf69	494.861	-0.225454	0.0723466	-3.1163	0.00183137	0.0485702	2q33.1
339983	NAT8L	1144.76	-0.469213	0.150596	-3.11571	0.00183502	0.0485808	4p16.3
85320	ABCC11	18.4248	-0.54694	0.175602	-3.11466	0.00184159	0.0486689	16q12.1
64805	P2RY12	541.068	-0.739905	0.237819	-3.11121	0.00186324	0.0491502	3q25.1
80256	KIAA1539	647.722	-0.260164	0.083635	-3.11071	0.00186638	0.0491502	9p13.3
28232	SLCO3A1	499.837	-0.566061	0.182036	-3.1096	0.00187339	0.0491715	15q26.1
23189	KANK1	3259.99	0.307465	0.0988779	3.10954	0.00187376	0.0491715	9p24.3
127396	ZNF684	48.7709	-0.217188	0.0698613	-3.10884	0.00187822	0.049202	1p34.2
167465	ZNF366	48.1776	0.527659	0.16978	3.1079	0.00188419	0.0492153	5q13.2
10178	ODZ1	299.694	0.809152	0.260391	3.10745	0.0018871	0.0492153	Xq25
1958	EGR1	2509.05	-0.916694	0.29505	-3.10692	0.0018905	0.0492153	5q31.2
10519	CIB1	896.791	-0.400052	0.128771	-3.1067	0.00189188	0.0492153	15q26.1
53346	TM6SF1	206.459	-0.342335	0.110215	-3.10608	0.00189587	0.0492334	15q25.2
29121	CLEC2D	340.809	0.303902	0.0978673	3.10525	0.0019012	0.0492863	12p13.31
92745	SLC38A5	1453.03	0.402283	0.129717	3.10122	0.00192722	0.0498744	Xp11.23
26220	DGCR5	555.794	-0.43878	0.14161	-3.09851	0.00194493	0.0501671	22q11.21
81691	LOC81691	160.702	0.457856	0.147768	3.09847	0.00194524	0.0501671	16p12.3
5493	PPL	162.371	-1.14348	0.369394	-3.09556	0.00196438	0.0505736	16p13.3
56900	TMEM167B	774.335	-0.199484	0.0644845	-3.09352	0.00197796	0.0507949	1p13.3
4855	NOTCH4	743.737	0.269434	0.0871088	3.09307	0.00198094	0.0507949	6p21.32
27443	CECR2	432.735	0.436266	0.141061	3.09274	0.00198317	0.0507949	22q11.1-q11.21
84722	PSRC1	443.846	-0.545919	0.176564	-3.0919	0.0019888	0.050852	1p13.3
8522	GAS7	3878.57	-0.727031	0.235228	-3.09075	0.0019965	0.0509618	17p13.1
10809	STARD10	735.203	0.256718	0.0831062	3.08904	0.00200808	0.0511622	11q13.4
57604	C8orf79	287.095	0.868764	0.281342	3.08793	0.00201556	0.0511622	8p22
728554	LOC728554	109.605	-0.449689	0.145642	-3.08764	0.00201756	0.0511622	5q35.3
25791	NGEF	1181.3	-0.915109	0.296428	-3.08712	0.00202108	0.0511622	2q37.1
161357	MDGA2	298.908	0.418546	0.135581	3.08706	0.00202145	0.0511622	14q21.3
10314	LANCL1	3971.1	-0.339498	0.110041	-3.08519	0.00203419	0.0513977	2q34
53637	S1PR5	167.536	-1.0088	0.327101	-3.08405	0.002042	0.0514736	19p13.2
26578	OSTF1	308.974	-0.439734	0.142597	-3.08375	0.00204408	0.0514736	9q21.13
3991	LIPE	490.221	-0.638601	0.20714	-3.08294	0.00204965	0.0515271	19q13.2
4005	LMO2	772.239	0.456901	0.148236	3.08224	0.00205448	0.0515619	11p13
1378	CR1	13.3347	-0.917115	0.297741	-3.08024	0.00206832	0.0518223	1q32.2
4703	NEB	144.2	-0.857285	0.278558	-3.07758	0.0020869	0.0520883	2q23.3
1634	DCN	1245.34	0.543272	0.176527	3.07755	0.00208709	0.0520883	12q21.33
116362	RBP7	59.7758	-0.857326	0.278604	-3.07722	0.00208938	0.0520883	1p36.22
84842	HPDL	14.9598	-0.581123	0.1889	-3.07636	0.00209548	0.0521534	1p34.1
432	ASGR1	147.963	0.420165	0.136635	3.07508	0.00210445	0.0521913	17p13.1
9026	HIP1R	8705.76	0.383082	0.124581	3.07496	0.00210529	0.0521913	12q24.31
9815	GIT2	1112.03	0.120755	0.0392742	3.07465	0.00210747	0.0521913	12q24.11
5910	RAP1GDS1	1261.11	-0.330737	0.107596	-3.07387	0.00211304	0.0522427	4q23
3996	LLGL1	3287.09	-0.291048	0.0947093	-3.07306	0.00211874	0.0522943	17p11.2
9679	FAM53B	1275.72	-0.318724	0.103744	-3.07221	0.00212478	0.0522943	10q26.13
1009	CDH11	1037.97	0.350476	0.114084	3.0721	0.00212561	0.0522943	16q21
8506	CNTNAP1	1781.2	-0.50886	0.165722	-3.07056	0.00213657	0.0524136	17q21.2
326624	RAB37	109.279	-0.574053	0.186961	-3.07044	0.00213747	0.0524136	17q25.1
84938	ATG4C	199.505	-0.412411	0.134356	-3.06953	0.00214395	0.0524863	1p31.3
283991	FAM100B	718.898	0.301865	0.0984307	3.06677	0.00216382	0.0528862	17q25.1
56995	TULP4	1007.29	-0.299329	0.0976313	-3.06591	0.00217011	0.0529097	6q25.3
3798	KIF5A	6355.08	-0.752057	0.245323	-3.06558	0.00217248	0.0529097	12q13.3
84267	C9orf64	92.7551	-0.551014	0.179772	-3.06507	0.00217619	0.0529097	9q21.32
9728	SECISBP2L	3314.46	-0.301264	0.0983014	-3.06469	0.00217892	0.0529097	15q21.1
79739	TTLL7	463.906	-0.690748	0.225454	-3.06382	0.00218533	0.0529792	1p31.1
2346	FOLH1	361.818	-1.03433	0.337672	-3.06314	0.00219029	0.0530136	11p11.12
831	CAST	1013.1	-0.246586	0.0805273	-3.06214	0.00219762	0.053105	5q15
645121	CCNI2	50.1016	0.394889	0.129012	3.06087	0.00220691	0.0532059	5q31.1
221749	C6orf145	886.509	0.40739	0.133113	3.06048	0.00220979	0.0532059	6p25.2
131408	FAM131A	971.719	-0.372207	0.121632	-3.06012	0.00221246	0.0532059	3q27.1
55973	BCAP29	1615.27	-0.20938	0.0684354	-3.05953	0.00221685	0.0532257	7q22.3
93082	NEURL3	15.7737	-0.666076	0.217758	-3.05879	0.00222233	0.0532719	2q11.2
100130311	C17orf107	29.2133	-0.773034	0.252771	-3.05824	0.00222641	0.0532843	17p13.2
9454	HOMER3	679.058	-0.419695	0.137288	-3.05705	0.00223528	0.0534111	19p13.11
26119	LDLRAP1	330.094	-0.699249	0.22879	-3.05629	0.00224094	0.0534609	1p36.11
65983	GRAMD3	1928.88	-0.43695	0.143013	-3.05531	0.00224831	0.0535512	5q23.2
10912	GADD45G	1390.64	-0.693152	0.226935	-3.05441	0.00225504	0.0536261	9q22.2
3306	HSPA2	2429.79	-0.824441	0.270076	-3.05263	0.00226845	0.0537953	14q23.3
2166	FAAH	435.621	-0.490845	0.1608	-3.05251	0.00226934	0.0537953	1p33
1318	SLC31A2	654.965	-0.711574	0.233222	-3.05106	0.00228036	0.053971	9q32
10099	TSPAN3	14452.1	-0.261479	0.0857717	-3.04854	0.00229953	0.0543202	15q24.3
3673	ITGA2	149.081	-0.6911	0.226726	-3.04817	0.00230238	0.0543202	5q11.2
85414	SLC45A3	277.401	-0.942074	0.309188	-3.04692	0.00231196	0.0544602	1q32.1
83593	RASSF5	127.113	-0.494194	0.162258	-3.04572	0.00232122	0.0545924	1q32.1
9637	FEZ2	1596.78	-0.166666	0.054731	-3.04518	0.00232543	0.0546057	2p22.2
333	APLP1	7578.81	-0.545889	0.179369	-3.04339	0.00233928	0.0548448	19q13.12
150	ADRA2A	88.3342	-0.666777	0.219136	-3.04276	0.0023442	0.0548741	10q25.2
55107	ANO1	28.1501	0.57184	0.188172	3.03892	0.00237431	0.055492	11q13.3
2180	ACSL1	813.422	-0.443387	0.145977	-3.03738	0.00238642	0.0556882	4q35.1
57475	PLEKHH1	2301.56	-0.630364	0.207623	-3.03609	0.00239668	0.0558404	14q24.1
64798	DEPDC6	225.749	-0.37337	0.123081	-3.03354	0.00241706	0.0561739	8q24.12
11278	KLF12	1521.56	0.333264	0.109866	3.03336	0.00241851	0.0561739	13q22.1
6827	SUPT4H1	1317.9	0.120466	0.0397399	3.03136	0.00243456	0.0564593	17q22
196740	C10orf72	493.645	-0.336609	0.111166	-3.02799	0.00246188	0.056963	10q11.23
26022	TMEM98	844.015	-0.345591	0.11415	-3.02752	0.00246569	0.056963	17q11.2
54947	LPCAT2	222.706	-0.629097	0.20781	-3.02727	0.00246771	0.056963	16q12.2
140862	ISM1	115.779	0.588008	0.194379	3.02506	0.00248583	0.0572928	20p12.1
2788	GNG7	2410.17	-0.337015	0.111492	-3.02277	0.00250471	0.0576392	19p13.3
387763	AG2	733.335	0.479031	0.158541	3.0215	0.00251529	0.0577937	11p11.2
23303	KIF13B	1307.52	-0.356841	0.118135	-3.02063	0.00252248	0.0578162	8p12
94023	DKFZp566F0947	4.04783	-0.664836	0.220112	-3.02045	0.002524	0.0578162	NA
2122	MECOM	133.238	0.460946	0.152667	3.01928	0.00253374	0.0579506	3q26.2
25805	BAMBI	319.243	-0.369372	0.122362	-3.01869	0.00253871	0.0579756	10p12.1
22986	SORCS3	676.07	0.357102	0.118328	3.0179	0.00254531	0.0580377	10q25.1
2913	GRM3	845.072	-0.81898	0.271567	-3.01576	0.0025634	0.0582229	7q21.11-q21.12
2782	GNB1	7623.88	-0.225921	0.07492	-3.01549	0.00256561	0.0582229	1p36.33
4947	OAZ2	2590.11	-0.186779	0.0619411	-3.01543	0.00256618	0.0582229	15q22.31
9134	CCNE2	162.444	-0.502501	0.166672	-3.0149	0.00257062	0.0582229	8q22.1
256227	MGC87042	13.3147	-0.769085	0.255117	-3.01463	0.00257289	0.0582229	7p15.3
23271	CAMSAP1L1	3794.04	0.260226	0.0863689	3.01296	0.00258712	0.0584025	1q32.1
5305	PIP4K2A	3062.43	-0.485976	0.161305	-3.01278	0.00258864	0.0584025	10p12.2
767557	SYS1-DBNDD2	123.451	-0.356774	0.118467	-3.01158	0.00259895	0.0585468	20q13.12
3029	HAGH	1090	-0.24879	0.0826661	-3.00957	0.00261616	0.0588459	16p13.3
2885	GRB2	3461.96	-0.107893	0.035867	-3.00814	0.00262851	0.0590349	17q25.1
56650	CLDND1	5962.3	-0.511252	0.170041	-3.00664	0.00264153	0.0592383	3q11.2
9733	SART3	1730.27	0.140542	0.0467568	3.00581	0.00264873	0.0593108	12q23.3
134548	ANKRD43	328.645	-0.831199	0.276587	-3.0052	0.00265409	0.0593364	5q31.1
678	ZFP36L2	2004.69	-0.340039	0.113178	-3.00445	0.00266061	0.0593364	2p21
144453	BEST3	1051.09	0.623028	0.207393	3.0041	0.00266371	0.0593364	12q15
10120	ACTR1B	1658	-0.189501	0.0630857	-3.00387	0.00266573	0.0593364	2q11.2
7188	TRAF5	131.416	0.418337	0.139291	3.00334	0.00267037	0.0593513	1q32.3
1826	DSCAM	1685	0.490082	0.163242	3.00217	0.00268059	0.0593707	21q22.2
9891	NUAK1	973.5	-0.665241	0.221631	-3.00157	0.0026859	0.0593707	12q23.3
55068	ENOX1	243.255	0.303543	0.101158	3.00069	0.00269367	0.0593707	13q14.11
57596	BEGAIN	197.44	-0.749434	0.249846	-2.99958	0.00270354	0.0593707	14q32.2
55617	TASP1	112.271	-0.193168	0.0644074	-2.99916	0.00270729	0.0593707	20p12.1
55295	KLHL26	186.019	-0.715285	0.238497	-2.99914	0.00270742	0.0593707	19p13.11
159	ADSS	610.35	-0.219525	0.0732053	-2.99875	0.00271086	0.0593707	1q44
130733	TMEM178	706.226	-0.486166	0.162138	-2.99847	0.00271343	0.0593707	2p22.1
83890	SPATA9	17.4742	0.414604	0.138273	2.99844	0.00271366	0.0593707	5q15
728621	CCDC30	47.8853	-0.393414	0.131276	-2.99684	0.00272789	0.0593707	1p34.2
2263	FGFR2	1216.76	-0.794619	0.265176	-2.99657	0.00273035	0.0593707	10q26.13
5159	PDGFRB	1237.42	0.368499	0.122975	2.99654	0.00273065	0.0593707	5q32
140706	C20orf160	101.853	0.382658	0.127701	2.99651	0.00273087	0.0593707	20q11.21
55612	FERMT1	2125.91	0.565221	0.188662	2.99595	0.0027359	0.0593707	20p12.3
283871	PGP	457.891	-0.304862	0.101769	-2.99562	0.00273884	0.0593707	16p13.3
26031	OSBPL3	378.425	-0.483467	0.1614	-2.99546	0.00274029	0.0593707	7p15.3
5701	PSMC2	1181.18	-0.14438	0.0482033	-2.99523	0.00274234	0.0593707	7q22.1
467	ATF3	283.723	-0.675561	0.225553	-2.99514	0.0027432	0.0593707	1q32.3
10423	CDIPT	2018.27	0.168357	0.0562198	2.99461	0.00274793	0.0593707	16p11.2
59353	TMEM35	822.779	0.307167	0.102612	2.99348	0.00275811	0.0593707	Xq22.1
158696	LOC158696	48.8081	-0.664005	0.221826	-2.99336	0.00275923	0.0593707	Xq26.3
10432	RBM14	1124.47	0.131256	0.0438538	2.99304	0.00276212	0.0593707	11q13.2
8028	MLLT10	353.892	0.239775	0.0801288	2.99238	0.00276815	0.0593707	10p12.31
1755	DMBT1	21.4826	-0.785723	0.262585	-2.99226	0.00276917	0.0593707	10q26.13
7077	TIMP2	12231.7	-0.2321	0.0775703	-2.99212	0.00277047	0.0593707	17q25.3
9625	AATK	2055.08	-0.526291	0.175932	-2.99144	0.00277661	0.0594171	17q25.3
5455	POU3F3	655.546	0.29392	0.0983195	2.98944	0.00279487	0.0597225	2q12.1
127428	C1orf83	132.114	-0.197475	0.0660747	-2.98866	0.002802	0.0597892	1p32.3
26577	PCOLCE2	104.775	0.658918	0.220657	2.98617	0.00282496	0.0601933	3q23
7450	VWF	2298.3	0.566081	0.189628	2.98522	0.00283373	0.0602487	12p13.31
8363	HIST1H4J	17.3972	0.544106	0.182291	2.98481	0.0028375	0.0602487	6p22.1
11163	NUDT4	1381.47	-0.325448	0.109043	-2.98458	0.00283964	0.0602487	12q22
1282	COL4A1	897.338	0.846904	0.283817	2.98398	0.00284524	0.060282	13q34
22885	ABLIM3	1346.63	-0.54546	0.182826	-2.9835	0.00284974	0.0602919	5q32
113201	CASC4	3890.31	-0.226688	0.0759976	-2.98284	0.00285592	0.0603373	15q15.3
57687	VAT1L	2598.85	0.480191	0.161048	2.98166	0.0028669	0.0604106	16q23.1
84735	CNDP1	1106.57	-1.11342	0.373451	-2.98144	0.00286894	0.0604106	18q22.3
59269	HIVEP3	132.105	-0.41948	0.140725	-2.98085	0.00287452	0.0604106	1p34.2
5306	PITPNA	2946.75	-0.163555	0.0548705	-2.98074	0.00287554	0.0604106	17p13.3
23332	CLASP1	2722.78	0.193824	0.0650844	2.97805	0.00290092	0.0607222	2q14.2-q14.3
29103	DNAJC15	546.884	-0.393686	0.132203	-2.9779	0.00290233	0.0607222	13q14.11
65268	WNK2	650.838	-0.789882	0.265255	-2.97782	0.00290306	0.0607222	9q22.31
10645	CAMKK2	1737.47	-0.56761	0.190663	-2.97703	0.00291059	0.0607222	12q24.31
4129	MAOB	1365.77	-0.945385	0.317561	-2.97702	0.00291067	0.0607222	Xp11.3
255031	FLJ35390	98.5029	-0.704455	0.236807	-2.97481	0.0029317	0.0610758	7p13
5010	CLDN11	1770.92	-0.93407	0.314331	-2.97161	0.00296243	0.061491	3q26.2
222389	BEND7	361.308	0.259949	0.08748	2.97153	0.00296324	0.061491	10p13
200014	CC2D1B	488.306	-0.300039	0.100994	-2.97086	0.00296967	0.061491	1p32.3
3269	HRH1	272.684	-0.47134	0.158658	-2.97079	0.00297037	0.061491	3p25.3
90161	HS6ST2	334.309	0.4799	0.161552	2.97056	0.00297261	0.061491	Xq26.2
5730	PTGDS	11316.3	-0.670124	0.225618	-2.97018	0.0029763	0.061491	9q34.3
3656	IRAK2	70.4896	-0.478534	0.161286	-2.96698	0.00300742	0.0620482	3p25.3
10231	RCAN2	1202.77	-0.69458	0.234231	-2.96536	0.00302332	0.0622232	6p12.3
152007	GLIPR2	1166.6	-0.411889	0.138905	-2.96527	0.00302422	0.0622232	9p13.3
83696	TRAPPC9	1245.37	0.185186	0.0624815	2.96385	0.00303819	0.0623434	8q24.3
650	BMP2	2085.95	0.432723	0.146002	2.96383	0.0030384	0.0623434	20p12.3
1959	EGR2	253.363	-0.878342	0.296446	-2.96291	0.00304746	0.0624437	10q21.3
158747	MOSPD2	364.583	-0.338215	0.114199	-2.96163	0.00306017	0.0626183	Xp22.2
4145	MATK	205.686	-0.818792	0.276574	-2.96048	0.00307159	0.0627113	19p13.3
5414	2020-09-04	3924.67	-0.692805	0.23403	-2.96033	0.0030731	0.0627113	17q22
143689	PIWIL4	23.2814	-0.817539	0.276232	-2.95961	0.00308024	0.0627714	11q21
222236	NAPEPLD	843.561	-0.242075	0.0818214	-2.95857	0.00309067	0.0628269	7q22.1
10092	ARPC5	1613.94	-0.226698	0.0766296	-2.95836	0.00309279	0.0628269	1q25.3
7322	UBE2D2	1738.46	-0.100882	0.0341082	-2.95771	0.00309934	0.0628269	5q31.2
1809	DPYSL3	20824.5	-0.27846	0.0941539	-2.9575	0.00310149	0.0628269	5q32
3300	DNAJB2	4089.25	-0.302379	0.10225	-2.95725	0.00310396	0.0628269	2q35
79645	EFCAB1	22.1328	-0.803364	0.271794	-2.95579	0.00311873	0.0630406	8q11.21
23380	SRGAP2	1555.3	-0.185183	0.0626898	-2.95395	0.00313734	0.0632853	1q32.1
541468	C1orf190	60.8114	-0.497305	0.168363	-2.95376	0.0031393	0.0632853	1p34.1
143458	LDLRAD3	1117.77	0.38266	0.129569	2.95333	0.00314369	0.0632885	11p13
84940	CORO6	261.905	0.800424	0.271081	2.95271	0.00314999	0.06333	17q11.2
29798	C2orf27A	171.352	0.484342	0.164142	2.95075	0.00316999	0.0636466	2q21.2
11145	PLA2G16	1174.85	-0.672959	0.228156	-2.94956	0.00318225	0.0637414	11q12.3-q13.1
85443	DCLK3	16.6676	-1.08657	0.368395	-2.94947	0.00318324	0.0637414	3p22.2
6542	SLC7A2	573.208	-0.577109	0.195782	-2.9477	0.00320143	0.06402	8p22
333926	PPM1J	23.2028	-0.7546	0.25614	-2.94604	0.00321867	0.0642788	1p13.2
482	ATP1B2	14601.9	0.325821	0.110693	2.94348	0.0032455	0.0647282	17p13.1
6272	SORT1	5162.33	-0.465188	0.158075	-2.94283	0.00325232	0.0647778	c(\1p13.3\", \"1p21.3-p13.1\")"
5110	PCMT1	2336.24	-0.206225	0.0700991	-2.94191	0.00326194	0.0648369	6q25.1
1491	CTH	90.6726	0.284288	0.09664	2.94172	0.00326395	0.0648369	1p31.1
23174	ZCCHC14	1887.89	0.208471	0.0709467	2.93841	0.00329899	0.06542	16q24.2
6579	SLCO1A2	1765.41	-0.655438	0.223101	-2.93785	0.00330496	0.06542	12p12.1
6804	STX1A	874.546	-0.857201	0.291872	-2.9369	0.00331508	0.06542	7q11.23
348487	FAM131C	117.877	-0.8249	0.280885	-2.93679	0.00331625	0.06542	1p36.13
54443	ANLN	2059.79	-0.768407	0.261655	-2.93672	0.00331707	0.06542	7p14.2
137970	UNC5D	109.554	-1.05589	0.359577	-2.93649	0.00331955	0.06542	8p12
29070	CCDC113	509.204	-0.244556	0.0833505	-2.93406	0.00334558	0.0658463	16q21
9869	SETDB1	1143.01	0.216477	0.0738218	2.93242	0.00336329	0.0661078	1q21.3
441094	FLJ42709	544.407	-0.271596	0.0926538	-2.9313	0.00337551	0.066261	5q15
55614	KIF16B	140.851	-0.505527	0.17258	-2.92924	0.00339791	0.0665964	20p12.1
148523	C1orf51	198.883	-0.347105	0.11851	-2.92891	0.0034015	0.0665964	1q21.2
392617	ELFN1	239.425	0.546698	0.186696	2.92828	0.00340848	0.0666458	7p22.3
100133941	CD24	2492.28	-0.493192	0.168486	-2.9272	0.00342027	0.066789	6q21
23207	PLEKHM2	2228.3	-0.339506	0.116043	-2.92568	0.00343706	0.0669612	1p36.21
2931	GSK3A	1411.07	-0.252394	0.0862711	-2.92559	0.00343804	0.0669612	19q13.2
55715	DOK4	531.09	0.337781	0.115532	2.9237	0.00345903	0.0672055	16q21
57403	RAB22A	1379.05	-0.125249	0.04284	-2.92365	0.00345957	0.0672055	20q13.32
5136	PDE1A	215.785	-0.689235	0.235838	-2.92249	0.00347248	0.0673149	2q32.1
10133	OPTN	1486.93	-0.401926	0.137536	-2.92233	0.0034742	0.0673149	10p13
100134368	LOC100134368	5.46028	0.445191	0.152374	2.9217	0.00348123	0.0673639	16p13.3
55761	TTC17	963.852	0.203768	0.069768	2.92064	0.0034931	0.0674348	11p12-p11.2
145748	LYSMD4	163.271	-0.378068	0.12945	-2.92057	0.00349391	0.0674348	15q26.3
83787	ARMC10	518.144	-0.176413	0.0604307	-2.91926	0.00350862	0.0676313	7q22.1
728264	LOC728264	38.5054	0.561057	0.192284	2.91786	0.00352446	0.0678493	5q32
30850	CDR2L	517.51	-0.345444	0.118464	-2.91601	0.00354537	0.0681539	17q25.1
25960	GPR124	439.321	0.356574	0.122313	2.91527	0.00355381	0.0681539	8p11.23
29102	RNASEN	1832.72	0.171942	0.0589801	2.91526	0.00355395	0.0681539	5p13.3
3667	IRS1	459.807	0.302991	0.103956	2.91462	0.00356126	0.0682066	2q36.3
9466	IL27RA	130.592	0.35241	0.120982	2.91292	0.00358068	0.0684908	19p13.12
1263	PLK3	129.296	0.330357	0.113477	2.91122	0.00360026	0.0686485	1p34.1
7042	TGFB2	267.01	-0.5868	0.201567	-2.91119	0.00360056	0.0686485	1q41
100129792	CCDC152	61.4948	-0.617717	0.212201	-2.911	0.00360269	0.0686485	5p12
387486	C21orf131	355.051	-0.526327	0.180854	-2.91024	0.00361155	0.0687297	21q21.1
387882	C12orf75	86.5787	-0.469031	0.161228	-2.90911	0.00362461	0.068748	12q23.3
8323	FZD6	88.1837	0.375	0.128923	2.90871	0.00362923	0.068748	8q22.3
8301	PICALM	2773.94	-0.189255	0.0650717	-2.9084	0.00363285	0.068748	11q14.2
27237	ARHGEF16	19.0189	-0.804301	0.276616	-2.90764	0.00364165	0.068748	1p36.32
10384	BTN3A3	632.465	0.332353	0.114305	2.90758	0.00364233	0.068748	6p22.2
55314	TMEM144	1777.65	-0.97025	0.3337	-2.90755	0.00364274	0.068748	4q32.1
401431	LOC401431	322.007	0.302539	0.104059	2.90738	0.00364468	0.068748	7q36.1
57534	MIB1	2167.71	0.289148	0.0995149	2.90558	0.00366577	0.0690587	18q11.2
91355	LRP5L	36.9186	0.312835	0.107707	2.90448	0.00367859	0.0691583	22q11.23
84879	MFSD2A	1222.88	0.355634	0.122464	2.90399	0.00368439	0.0691583	1p34.2
5128	CDK17	1263.79	-0.190831	0.0657193	-2.90373	0.00368751	0.0691583	12q23.1
64506	CPEB1	241.437	-0.404308	0.139246	-2.90355	0.00368955	0.0691583	15q25.2
3725	JUN	2618.81	-0.48306	0.166504	-2.90119	0.00371748	0.0695945	1p32.1
5324	PLAG1	23.0651	-0.58553	0.201964	-2.89918	0.00374138	0.0699279	8q12.1
60313	GPBP1L1	785.467	-0.205081	0.0707621	-2.89817	0.00375344	0.0699279	1p34.1
7905	REEP5	4978.31	-0.237894	0.0820936	-2.89784	0.00375742	0.0699279	5q22.2
79575	ABHD8	599.945	-0.513104	0.177068	-2.89777	0.0037582	0.0699279	19p13.11
55829	SELS	748.343	-0.227057	0.0783698	-2.89725	0.00376453	0.0699279	15q26.3
23313	C22orf9	3042.36	-0.337399	0.116466	-2.89697	0.00376784	0.0699279	22q13.31
11342	RNF13	2170.8	-0.264134	0.0911767	-2.89694	0.00376818	0.0699279	3q25.1
65987	KCTD14	24.5988	0.328409	0.113379	2.89657	0.00377268	0.0699279	11q14.1
83732	RIOK1	439.593	0.217402	0.0751136	2.89431	0.0037999	0.0702381	6p24.3
57226	LYRM2	1423.1	-0.151969	0.0525099	-2.8941	0.00380242	0.0702381	6q15
861	RUNX1	110.347	-0.643615	0.222395	-2.89401	0.00380351	0.0702381	21q22.12
90865	IL33	668.121	-0.508722	0.175854	-2.89287	0.00381738	0.0703753	9p24.1
54520	CCDC93	1219.04	0.234307	0.0810015	2.89263	0.00382034	0.0703753	2q14.1
220992	ZNF485	56.529	0.254277	0.0879277	2.89189	0.00382934	0.0704542	10q11.21
1594	CYP27B1	8.33741	0.53712	0.185763	2.89143	0.00383495	0.0704708	12q14.1
91369	ANKRD40	2828.16	-0.214858	0.0743191	-2.89102	0.00383995	0.0704761	17q21.33
55698	RADIL	156.491	0.407795	0.141148	2.88913	0.00386304	0.0708129	7p22.1
5745	PTH1R	232.907	0.36823	0.127501	2.88805	0.00387634	0.0709478	3p21.31
83700	JAM3	2093.3	-0.313235	0.108498	-2.88701	0.00388917	0.0709478	11q25
7164	TPD52L1	632.561	0.641237	0.222117	2.88693	0.00389017	0.0709478	6q22.31
3101	HK3	18.811	0.734411	0.254406	2.88677	0.00389219	0.0709478	5q35.2
9935	MAFB	1168.71	-0.480098	0.166319	-2.88661	0.00389411	0.0709478	20q12
10818	FRS2	1247.69	-0.227595	0.0788985	-2.88466	0.00391841	0.0713037	12q15
6653	SORL1	6344.32	-0.391189	0.135648	-2.88385	0.00392849	0.0714003	11q24.1
10458	BAIAP2	1314.05	-0.39706	0.13771	-2.88331	0.00393525	0.0714362	17q25.3
375607	C7orf52	224.737	0.540503	0.187625	2.88076	0.00396719	0.0719287	7q22.1
57523	NYNRIN	280.682	0.42184	0.146495	2.87955	0.00398239	0.0719895	14q12
79789	CLMN	389.126	-0.64291	0.223286	-2.8793	0.00398553	0.0719895	14q32.13
132014	IL17RE	42.0913	0.361371	0.125532	2.87871	0.00399306	0.0719895	3p25.3
1288	COL4A6	33.9018	-0.836555	0.290648	-2.87824	0.00399896	0.0719895	Xq22.3
3780	KCNN1	378.75	-0.543873	0.188961	-2.87824	0.00399907	0.0719895	19p13.11
57572	DOCK6	538.644	0.394448	0.137046	2.87821	0.00399942	0.0719895	19p13.2
644096	SDHAF1	163.757	-0.261713	0.0909571	-2.87733	0.00401057	0.0720249	19q13.12
148229	ATP8B3	23.1631	0.600927	0.208879	2.87692	0.00401579	0.0720249	19p13.3
84947	SERAC1	207.649	-0.240493	0.083607	-2.87647	0.00402145	0.0720249	6q25.3
79586	CHPF	2258.49	-0.390355	0.135709	-2.87641	0.00402223	0.0720249	2q35
203190	LGI3	1596.19	-0.642355	0.223364	-2.87582	0.00402975	0.0720249	8p21.3
5583	PRKCH	220.533	0.33025	0.11484	2.87573	0.0040309	0.0720249	14q23.1
117177	RAB3IP	3476.02	0.402144	0.139864	2.87526	0.00403697	0.0720249	12q15
387856	C12orf68	393.061	-0.454933	0.158236	-2.87503	0.00403991	0.0720249	12q13.11
202299	C5orf27	17.2299	-0.524509	0.182575	-2.87284	0.00406801	0.0724397	5q15
22998	LIMCH1	3037.93	-0.38587	0.13441	-2.87085	0.0040937	0.0728104	4p13
4004	LMO1	69.3904	0.715801	0.24944	2.86964	0.00410943	0.0730034	11p15.4
1604	CD55	182.034	-0.405877	0.14147	-2.86901	0.00411762	0.0730622	1q32.2
151534	LOC151534	18.8284	0.439466	0.153268	2.8673	0.00413985	0.0732284	2p13.1
7561	ZNF14	218.835	0.200573	0.0699552	2.86717	0.00414165	0.0732284	19p13.11
80005	DOCK5	219.908	-0.873042	0.304497	-2.86716	0.00414168	0.0732284	8p21.2
9725	TMEM63A	1069.41	-0.730301	0.254882	-2.86525	0.00416684	0.073499	1q42.12
121512	FGD4	571.241	-0.262042	0.0914662	-2.86491	0.00417134	0.073499	12p11.21
348938	NIPAL4	103.517	-0.935624	0.32662	-2.86456	0.00417583	0.073499	5q33.3
63827	BCAN	76065.3	0.436547	0.15241	2.8643	0.00417932	0.073499	1q23.1
56109	PCDHGA6	103.45	-0.724909	0.253114	-2.86396	0.00418384	0.073499	5q31.3
79365	BHLHE41	1216.23	-0.556708	0.194398	-2.86376	0.00418646	0.073499	12p12.1
22989	MYH15	166.559	-0.461226	0.161087	-2.86322	0.00419361	0.073538	3q13.13
998	CDC42	2217.73	-0.169854	0.0593361	-2.86257	0.00420219	0.0736023	1p36.12
10500	SEMA6C	678.569	0.314442	0.109875	2.86181	0.00421223	0.0736556	1q21.3
20	ABCA2	8779.55	-0.501228	0.1752	-2.86089	0.00422454	0.0736556	9q34.3
26505	CNNM3	963.43	0.221138	0.0773007	2.86076	0.0042263	0.0736556	2q11.2
23118	TAB2	1724.92	-0.234696	0.0820415	-2.8607	0.00422709	0.0736556	6q25.1
5522	PPP2R2C	2226.51	-0.689335	0.240985	-2.86049	0.00422985	0.0736556	4p16.1
400798	C1orf220	18.0283	0.478098	0.167267	2.85829	0.00425934	0.074073	1q25.2
4638	MYLK	989.071	-0.524944	0.183678	-2.85796	0.00426373	0.074073	3q21.1
55553	SOX6	2980.41	0.386323	0.135196	2.8575	0.00426987	0.074086	11p15.2
9723	SEMA3E	108.63	-1.1349	0.397211	-2.85717	0.00427438	0.074086	7q21.11
8678	BECN1	1350.75	-0.102383	0.0358398	-2.8567	0.00428075	0.0740983	17q21.31
140735	DYNLL2	3179.35	-0.168416	0.0589668	-2.85613	0.00428846	0.0740983	17q22
90139	TSPAN18	320.708	-0.834257	0.292105	-2.85601	0.00428996	0.0740983	11p11.2
7706	TRIM25	1155.83	0.233499	0.0817748	2.85539	0.00429835	0.0741577	17q22
9638	FEZ1	10079.4	-0.284715	0.0997699	-2.85372	0.00432108	0.074464	11q24.2
734	OSGIN2	1428.72	-0.261681	0.091728	-2.8528	0.00433365	0.0745546	8q21.3
9371	KIF3B	2316.3	-0.213825	0.0749579	-2.8526	0.00433631	0.0745546	20q11.21
5727	PTCH1	1744.72	0.458031	0.160612	2.85179	0.00434738	0.0746591	9q22.32
3547	IGSF1	399.052	-0.763145	0.267686	-2.8509	0.00435957	0.0747477	Xq26.1
83941	TM2D1	237.346	-0.204871	0.0718674	-2.85068	0.00436253	0.0747477	1p31.3
30820	KCNIP1	1277.65	0.465061	0.16325	2.84877	0.00438885	0.0751126	5q35.1
55596	ZCCHC8	345.538	0.181035	0.0635893	2.84695	0.00441409	0.0754583	12q24.31
10656	KHDRBS3	1657.34	0.270435	0.0950262	2.8459	0.00442867	0.075621	8q24.23
140576	S100A16	1571.06	-0.434941	0.15287	-2.84518	0.0044387	0.0756374	1q21.3
377677	CA13	45.0223	-0.482384	0.169555	-2.84501	0.00444102	0.0756374	8q21.2
8226	HDHD1A	339.51	0.192446	0.0676579	2.84441	0.00444944	0.0756374	Xp22.31
55700	MAP7D1	2914.06	-0.305405	0.107371	-2.84438	0.00444985	0.0756374	1p34.3
23582	CCNDBP1	485.462	-0.245711	0.0864169	-2.84332	0.00446459	0.0758017	15q15.2
5635	PRPSAP1	762.434	-0.140275	0.0493578	-2.84201	0.00448304	0.0760287	17q25.1
5453	POU3F1	27.9695	-0.756826	0.2666	-2.8388	0.0045283	0.0764897	1p34.3
344148	NCKAP5	248.047	0.358141	0.126165	2.83866	0.00453032	0.0764897	2q21.2
79974	C7orf58	43.1294	-0.601058	0.211748	-2.83855	0.00453186	0.0764897	7q31.31
5274	SERPINI1	1161.05	-0.779923	0.274787	-2.83828	0.00453573	0.0764897	3q26.1
2530	FUT8	638.628	-0.304543	0.107304	-2.83814	0.00453777	0.0764897	14q23.3
29093	MRPL22	219.021	-0.150619	0.0530738	-2.83792	0.00454091	0.0764897	5q33.2
151516	ASPRV1	116.572	-0.292601	0.103144	-2.83683	0.00455639	0.0766641	2p13.3
114795	TMEM132B	1776.99	0.507419	0.178931	2.83583	0.00457064	0.0768175	12q24.31-q24.32
6049	RNF6	594.055	-0.270912	0.0955664	-2.83481	0.00458535	0.0768996	13q12.13
26065	LSM14A	1436.91	-0.106427	0.0375433	-2.83477	0.0045858	0.0768996	19q13.11
1123	CHN1	3696.51	-0.711812	0.251204	-2.8336	0.00460267	0.0770888	2q31.1
100131814	C6orf217	14.3808	-0.482767	0.170392	-2.83327	0.00460739	0.0770888	6q23.3
10085	EDIL3	975.653	-0.719116	0.253951	-2.83172	0.0046299	0.0773789	5q14.3
6793	STK10	625.054	0.274251	0.0968661	2.83124	0.00463685	0.0774084	5q35.1
25769	SLC24A2	176.973	-0.735114	0.25973	-2.8303	0.00465049	0.0775496	9p22.1-p21.3
3476	IGBP1	1513.98	0.225594	0.0797418	2.82905	0.00466859	0.0776514	Xq13.1
374659	HDDC3	210.696	-0.317206	0.112127	-2.829	0.00466941	0.0776514	15q26.1
51123	ZNF706	1343.1	-0.152562	0.053943	-2.8282	0.00468101	0.0776514	8q22.3
51701	NLK	914.611	-0.310271	0.109708	-2.82815	0.00468186	0.0776514	17q11.2
8792	TNFRSF11A	15.4472	-0.638293	0.225697	-2.8281	0.00468255	0.0776514	18q21.33
57161	PELI2	684.979	0.30168	0.10673	2.82656	0.00470504	0.0778722	14q22.3
10184	LHFPL2	550.083	-0.350166	0.123888	-2.82647	0.00470649	0.0778722	5q14.1
54106	TLR9	17.9112	0.335144	0.118588	2.82613	0.00471148	0.0778722	3p21.2
55819	RNF130	1507.46	-0.34431	0.121881	-2.82497	0.00472846	0.0780666	5q35.3
55190	NUDT11	777.135	0.253967	0.0899135	2.82457	0.00473435	0.0780776	Xp11.22
4340	MOG	2014.39	-0.967122	0.342504	-2.82368	0.00474762	0.0782103	6p22.1
7726	TRIM26	1153.4	0.160987	0.0570549	2.82161	0.00477828	0.0786112	6p22.1
11033	ADAP1	877.63	-0.557786	0.197703	-2.82133	0.00478253	0.0786112	7p22.3
50615	IL21R	67.2624	-0.8696	0.308276	-2.82085	0.00478966	0.0786112	16p12.1
374864	C18orf34	26.3851	0.817653	0.289883	2.82063	0.00479298	0.0786112	18q12.1
664	BNIP3	1801.76	-0.271848	0.0964523	-2.81847	0.00482536	0.0790555	10q26.3
441027	TMEM150C	155.738	-0.604811	0.21467	-2.8174	0.00484141	0.0791747	4q21.22
78990	OTUB2	55.1932	0.407809	0.144757	2.8172	0.00484438	0.0791747	14q32.12
27239	GPR162	2567.62	0.283855	0.10077	2.81688	0.00484931	0.0791747	12p13.31
64116	SLC39A8	359.896	0.338886	0.120318	2.81658	0.0048538	0.0791747	4q24
29763	PACSIN3	220.105	-0.57218	0.203217	-2.81562	0.00486839	0.0793261	11p11.2
5199	CFP	20.0635	0.446191	0.158596	2.81338	0.00490244	0.079753	Xp11.23
113835	ZNF257	54.2033	0.562676	0.200013	2.81319	0.00490525	0.079753	19p12
9516	LITAF	1232.79	-0.520283	0.184967	-2.81284	0.00491061	0.0797534	16p13.13
1140	CHRNB1	263.787	-0.228774	0.0813528	-2.81212	0.00492163	0.0798456	17p13.1
22838	RNF44	1279.88	0.167023	0.0594165	2.81105	0.00493797	0.0800239	5q35.2
7162	TPBG	78.4048	-0.702598	0.250013	-2.81025	0.0049503	0.0800579	6q14.1
9308	CD83	273.065	-0.517335	0.184091	-2.81022	0.00495077	0.0800579	6p23
282566	C21orf71	12.9676	-0.430465	0.153285	-2.80826	0.00498101	0.0800796	21q21.3
3706	ITPKA	238.02	-0.643282	0.229068	-2.80826	0.00498101	0.0800796	15q15.1
6263	RYR3	182.622	-0.931579	0.331733	-2.80822	0.00498169	0.0800796	15q13.3-q14
5027	P2RX7	967.697	0.384539	0.136951	2.80785	0.0049873	0.0800796	12q24.31
84464	BTBD12	406.001	0.183645	0.0654098	2.80761	0.00499104	0.0800796	16p13.3
8793	TNFRSF10D	43.8422	0.473951	0.168833	2.80722	0.00499716	0.0800796	8p21.3
60625	DHX35	356.753	0.118341	0.0421566	2.80718	0.00499775	0.0800796	20q11.23-q12
163486	DENND1B	66.1617	0.364624	0.129909	2.80677	0.00500411	0.0800796	1q31.3
1636	ACE	247.448	0.600776	0.214048	2.80673	0.00500471	0.0800796	17q23.3
8100	IFT88	319.025	-0.277965	0.0990374	-2.80667	0.00500565	0.0800796	13q12.11
2020	EN2	11.0065	-0.751558	0.267827	-2.80613	0.00501401	0.0801277	7q36.3
4848	CNOT2	1247.3	0.142382	0.0507534	2.80537	0.00502584	0.0801809	12q15
221395	GPR116	895.821	0.379849	0.135407	2.80523	0.00502806	0.0801809	6p12.3
113402	SFT2D1	410.283	-0.224853	0.080174	-2.80456	0.00503853	0.0802262	6q27
149111	CNIH3	196.005	-0.36734	0.130989	-2.80436	0.00504162	0.0802262	1q42.12
3993	LLGL2	68.207	-0.586783	0.209276	-2.80387	0.0050494	0.0802645	17q25.1
286077	FAM83H	65.1771	-0.548393	0.195616	-2.80342	0.00505636	0.0802899	8q24.3
157378	TMEM65	595.489	-0.335051	0.119621	-2.80094	0.00509537	0.0808235	8q24.13
23321	TRIM2	4855.14	-0.271979	0.0971232	-2.80035	0.00510478	0.0808869	4q31.3
23150	FRMD4B	336.429	-0.560929	0.200452	-2.79833	0.00513681	0.0812229	3p14.1
9697	TRAM2	240.184	0.282078	0.100804	2.79828	0.00513757	0.0812229	6p12.2
57185	NIPAL3	1359.83	-0.612669	0.218968	-2.79798	0.00514227	0.0812229	1p36.11
5919	RARRES2	48.3062	-0.61526	0.220009	-2.79652	0.00516564	0.081506	7q36.1
441631	TSPAN11	2590.99	0.355953	0.127329	2.79553	0.00518146	0.0816428	12p11.21
201501	ZBTB7C	208.211	-0.275165	0.0984387	-2.7953	0.00518523	0.0816428	18q21.1
3487	IGFBP4	945.119	0.542005	0.194102	2.79237	0.00523229	0.0822971	17q21.2
7718	ZNF165	16.2091	-0.275937	0.0989179	-2.78956	0.00527801	0.0829291	6p22.1
6614	SIGLEC1	153.342	0.820081	0.294184	2.78765	0.00530922	0.0831653	20p13
127687	C1orf122	780.174	-0.316216	0.113443	-2.78745	0.00531248	0.0831653	1p34.3
440279	UNC13C	289.804	-1.06503	0.38225	-2.78622	0.00533274	0.0831653	15q21.3
7111	TMOD1	2013.38	0.359947	0.129189	2.7862	0.00533293	0.0831653	9q22.33
79819	WDR78	23.4757	-0.391064	0.140378	-2.78579	0.00533973	0.0831653	1p31.3
830	CAPZA2	2324.01	-0.169093	0.0607013	-2.78565	0.00534198	0.0831653	7q31.2
65264	UBE2Z	1565.38	-0.136253	0.0489138	-2.78558	0.00534318	0.0831653	17q21.32
27163	NAAA	164.686	0.361224	0.129679	2.78553	0.00534407	0.0831653	4q21.1
57168	ASPHD2	204.611	-0.424771	0.152533	-2.78479	0.00535625	0.0831653	22q12.1
1286	COL4A4	245.843	0.801242	0.287731	2.7847	0.00535781	0.0831653	2q36.3
10371	SEMA3A	63.0156	-0.734669	0.263838	-2.78454	0.00536031	0.0831653	7q21.11
89765	RSPH1	86.9057	-0.496991	0.178484	-2.78452	0.00536078	0.0831653	21q22.3
84864	MINA	318.611	-0.466063	0.167407	-2.78401	0.00536908	0.0831653	3q11.2
55209	SETD5	4020.43	0.259813	0.0933269	2.7839	0.00537088	0.0831653	3p25.3
23048	FNBP1	1945.32	-0.270241	0.0970931	-2.78332	0.0053806	0.0832295	9q34.11
219654	ZCCHC24	7393.81	0.284385	0.102243	2.78145	0.00541163	0.0836232	10q22.3
3801	KIFC3	934.087	0.286908	0.103215	2.7797	0.00544085	0.0839416	16q21
11097	NUPL2	636.853	0.256855	0.0924208	2.77919	0.00544948	0.0839416	7p15.3
6533	SLC6A6	287.924	-0.396186	0.142589	-2.77851	0.00546082	0.0839416	3p25.1
7376	NR1H2	1009.14	-0.19909	0.0716636	-2.77811	0.00546754	0.0839416	19q13.33
55250	ELP2	808.198	0.202474	0.0728966	2.77755	0.00547706	0.0839416	18q12.2
10383	TUBB2C	2805.4	-0.279192	0.100525	-2.77733	0.0054807	0.0839416	9q34.3
100130148	LOC100130148	20.632	-0.490237	0.176523	-2.77719	0.00548309	0.0839416	17q21.31
9829	DNAJC6	2579.69	-0.464086	0.167152	-2.77643	0.005496	0.0839416	1p31.3
5653	KLK6	841.019	-1.02469	0.369105	-2.77613	0.00550097	0.0839416	19q13.41
29899	GPSM2	1361.81	0.259459	0.0934627	2.77607	0.00550203	0.0839416	1p13.3
3187	HNRNPH1	3378.44	0.184688	0.0665297	2.77603	0.00550279	0.0839416	5q35.3
6522	SLC4A2	1104.69	-0.288997	0.104114	-2.77578	0.00550695	0.0839416	7q36.1
5955	RCN2	1766.82	-0.19497	0.0702405	-2.77575	0.00550738	0.0839416	15q24.3
55691	FRMD4A	1306.65	0.235953	0.0850113	2.77555	0.00551081	0.0839416	10p13
256472	TMEM151A	726.799	-0.582891	0.210216	-2.77282	0.00555736	0.0845646	11q13.2
56940	DUSP22	652.441	-0.211948	0.076473	-2.77154	0.0055791	0.0846498	6p25.3
9885	OSBPL2	1585.54	-0.124112	0.0447813	-2.77152	0.00557946	0.0846498	20q13.33
3992	FADS1	5016.83	-0.267269	0.0964349	-2.7715	0.00557994	0.0846498	11q12.2
8671	SLC4A4	7008.78	-0.49502	0.178659	-2.77075	0.00559269	0.0847572	4q13.3
94274	PPP1R14A	332.854	-0.824265	0.297762	-2.7682	0.00563675	0.0853386	19q13.2
54842	MFSD6	1850.33	-0.263389	0.0952844	-2.76424	0.00570563	0.0861927	2q32.2
23139	MAST2	1060.62	0.188806	0.0683059	2.76413	0.00570752	0.0861927	1p34.1
668	FOXL2	15.1264	0.521157	0.188567	2.76378	0.00571361	0.0861927	3q22.3
7057	THBS1	179.321	0.75907	0.274664	2.76363	0.00571621	0.0861927	15q14
9731	KIAA0562	478.285	-0.200123	0.0724555	-2.76201	0.00574464	0.0864484	1p36.32
221294	NT5DC1	333.357	-0.415707	0.150509	-2.76201	0.00574473	0.0864484	6q22.1
2840	GPR17	3590.05	0.655102	0.23731	2.76053	0.00577069	0.0867517	2q14.3
220107	DLEU7	17.9104	-0.656084	0.237754	-2.75951	0.00578888	0.0869378	13q14.3
7068	THRB	750.637	-0.500997	0.181657	-2.75793	0.00581687	0.0872706	3p24.2
55862	ECHDC1	1059.92	-0.149043	0.0540769	-2.75612	0.00584915	0.0876202	6q22.33
51341	ZBTB7A	639.576	-0.320016	0.116117	-2.75597	0.00585189	0.0876202	19p13.3
23416	KCNH3	449.787	-0.900659	0.326951	-2.75472	0.00587417	0.0878535	12q13.12
221527	ZBTB12	293.819	0.262698	0.0953724	2.75444	0.00587922	0.0878535	6p21.33
4815	NINJ2	118.948	-0.863848	0.313671	-2.75399	0.00588733	0.0878869	12p13.33
29923	C7orf68	183.794	-0.2615	0.0950327	-2.75168	0.00592902	0.0882318	7q32.1
842	CASP9	572.887	-0.304378	0.110633	-2.75123	0.00593712	0.0882318	1p36.21
84138	SLC7A6OS	291.699	0.139662	0.0507657	2.7511	0.00593951	0.0882318	16q22.1
121457	IKBIP	136.011	0.337517	0.122685	2.75108	0.00593986	0.0882318	12q23.1
8556	CDC14A	85.0448	0.281487	0.102328	2.75084	0.00594435	0.0882318	1p21.2
27085	MTBP	60.8513	0.32205	0.117094	2.75037	0.00595284	0.0882318	8q24.12
84548	TMEM185A	561.559	0.125994	0.0458126	2.75021	0.00595568	0.0882318	Xq28
84916	CIRH1A	790.093	0.175108	0.0636733	2.7501	0.00595762	0.0882318	16q22.1
26136	TES	58.3955	0.456318	0.166011	2.74871	0.00598297	0.0884425	7q31.2
79829	NAA40	638.422	0.216534	0.0787775	2.74867	0.00598367	0.0884425	11q13.1
51566	ARMCX3	2640.32	-0.16623	0.0605023	-2.7475	0.00600518	0.0886241	Xq22.1
135293	PM20D2	649.382	0.267915	0.0975173	2.74735	0.00600781	0.0886241	6q15
51294	PCDH12	177.489	0.576237	0.209787	2.74678	0.00601841	0.0886636	5q31.3
4166	CHST6	225.711	-0.644544	0.234673	-2.74656	0.00602234	0.0886636	16q23.1
84669	USP32	1740.88	-0.204857	0.0746059	-2.74586	0.0060353	0.088767	17q23.1-q23.2
132321	C4orf33	145.107	-0.248573	0.0905855	-2.74407	0.00606823	0.0891636	4q28.2
10026	PIGK	453.65	-0.226884	0.0827575	-2.74155	0.00611497	0.0896899	1p31.1
1465	CSRP1	6183.53	-0.604939	0.22066	-2.74149	0.00611604	0.0896899	1q32.1
55679	LIMS2	946.79	0.438308	0.159971	2.73992	0.00614548	0.0900334	2q14.3
23446	SLC44A1	3437.26	-0.365127	0.133313	-2.73887	0.00616501	0.0902312	9q31.1-q31.2
22903	BTBD3	1464.14	-0.333943	0.121989	-2.73749	0.00619095	0.0904343	20p12.2
547	KIF1A	18235.7	-0.30696	0.112149	-2.73707	0.00619889	0.0904343	2q37.3
154007	SNRNP48	291.201	0.186886	0.0682849	2.73686	0.00620281	0.0904343	6p24.3
148808	MFSD4	666.526	-0.65584	0.239633	-2.73685	0.00620308	0.0904343	1q32.1
54910	SEMA4C	1093.24	-0.190601	0.0696606	-2.73614	0.00621644	0.0905409	2q11.2
1436	CSF1R	1724.05	-0.519231	0.189855	-2.73489	0.00624014	0.0907977	5q32
152573	SHISA3	24.1566	0.540979	0.19787	2.73401	0.00625672	0.0908627	4p13
114876	OSBPL1A	1633.39	-0.518756	0.189742	-2.73401	0.00625676	0.0908627	18q11.2
6489	ST8SIA1	1047.89	0.239813	0.0877506	2.73289	0.00627812	0.0910845	12p12.1
266727	MDGA1	888.237	0.301135	0.110224	2.73202	0.00629467	0.0912287	6p21.2
56895	AGPAT4	1363.34	-0.246131	0.0901006	-2.73173	0.00630026	0.0912287	6q26
84572	GNPTG	2089.9	-0.248887	0.0911527	-2.73044	0.00632504	0.091499	16p13.3
1054	CEBPG	765.375	-0.184746	0.0677287	-2.72773	0.00637709	0.0921382	19q13.11
51024	FIS1	2307.37	-0.227661	0.0834688	-2.7275	0.00638154	0.0921382	7q22.1
254427	C10orf47	14.4523	0.440249	0.161477	2.72638	0.00640331	0.0921733	10p14
115330	GPR146	219.804	0.336647	0.123489	2.72613	0.00640808	0.0921733	7p22.3
56270	WDR45L	3122.42	-0.122009	0.044758	-2.72598	0.00641117	0.0921733	17q25.3
152579	SCFD2	505.851	0.236033	0.0865883	2.72592	0.00641218	0.0921733	4q12
6525	SMTN	404.765	0.324856	0.119182	2.72571	0.00641641	0.0921733	22q12.2
56141	PCDHA7	122.717	0.853732	0.313276	2.72517	0.00642676	0.0921733	5q31.3
9478	CABP1	499.987	-0.818213	0.300245	-2.72516	0.00642711	0.0921733	12q24.31
57407	NMRAL1	390.133	-0.492065	0.180649	-2.72387	0.00645212	0.0924369	16p13.3
115111	SLC26A7	9.66761	-0.636178	0.2336	-2.72337	0.00646199	0.0924369	8q21.3
65018	PINK1	4262.42	-0.322255	0.118339	-2.72314	0.00646639	0.0924369	1p36.12
57053	CHRNA10	11.1656	0.362777	0.13323	2.72295	0.00647021	0.0924369	11p15.4
222166	C7orf41	17075	-0.460494	0.169249	-2.72081	0.00651223	0.0929484	7p14.3
83452	RAB33B	154.603	-0.394766	0.145127	-2.72015	0.00652524	0.0930453	4q31.1
729085	FAM198A	230.522	-0.630417	0.231792	-2.71976	0.00653302	0.0930676	3p22.1
151887	CCDC80	2487.8	-0.538214	0.197958	-2.71883	0.00655131	0.0932392	3q13.2
815	CAMK2A	5013.15	-1.09802	0.40402	-2.71773	0.00657307	0.0933818	5q32
7095	SEC62	4662.69	-0.140526	0.0517088	-2.71764	0.00657484	0.0933818	3q26.2
79154	DHRS11	176.073	-0.272926	0.100437	-2.71738	0.00658005	0.0933818	17q12
7332	UBE2L3	2033.38	-0.13269	0.0488509	-2.71622	0.00660323	0.0936219	22q11.21
219738	C10orf35	125.669	-0.781141	0.287659	-2.71551	0.00661737	0.0937335	10q22.1
92591	ASB16	16.3635	0.346228	0.127541	2.71464	0.0066348	0.0938425	17q21.31
7748	ZNF195	512.949	0.202308	0.0745293	2.71447	0.00663812	0.0938425	11p15.4
374986	FAM73A	465.624	-0.464522	0.171149	-2.71413	0.00664491	0.0938425	1p31.1
5516	PPP2CB	4705.99	-0.171208	0.0630862	-2.71387	0.00665016	0.0938425	8p12
114299	PALM2	204.688	-0.627483	0.231308	-2.71276	0.00667263	0.0940542	9q31.3
79697	C14orf169	71.062	-0.426353	0.157181	-2.7125	0.00667774	0.0940542	14q24.3
10125	RASGRP1	455.246	-0.601312	0.221772	-2.71139	0.0067001	0.0942231	15q14
79812	MMRN2	288.179	0.397794	0.146718	2.71128	0.00670233	0.0942231	10q23.2
729234	LOC729234	158.874	-0.655867	0.241979	-2.71043	0.00671961	0.0943774	2q11.2
25849	PARM1	656.933	-0.685407	0.252977	-2.70937	0.0067412	0.0945918	4q13.3
7257	TSNAX	883.708	-0.139086	0.0513666	-2.70772	0.00677466	0.0949722	1q42.2
53834	FGFRL1	345.765	-0.515041	0.190262	-2.70701	0.0067892	0.095087	4p16.3
285381	DPH3	584.206	-0.192175	0.0710445	-2.705	0.0068305	0.0955059	3p25.1
554236	DPY19L2P1	24.9368	0.639406	0.236386	2.70492	0.00683201	0.0955059	7p14.2
220382	FAM181B	3481.4	-0.450759	0.166679	-2.70435	0.00684379	0.0955059	11q14.1
9379	NRXN2	7949.84	0.23413	0.0865845	2.70406	0.0068497	0.0955059	11q13.1
80217	C10orf79	19.3427	-0.579485	0.214307	-2.704	0.00685104	0.0955059	10q25.1
57514	ARHGAP31	3327.36	0.35283	0.130548	2.70269	0.00687801	0.0957926	3q13.32-q13.33
481	ATP1B1	4366.99	-0.608084	0.225021	-2.70234	0.00688532	0.0958052	1q24.2
11240	PADI2	2677.97	-0.67417	0.249521	-2.70185	0.00689547	0.0958388	1p36.13
5342	PLGLB2	54.5649	0.437088	0.161794	2.7015	0.00690269	0.0958388	2p11.2
5292	PIM1	323.864	0.335228	0.124099	2.7013	0.00690695	0.0958388	6p21.2
81608	FIP1L1	778.133	0.225157	0.0833647	2.70087	0.00691588	0.0958738	4q12
150209	AIFM3	357.845	-0.829678	0.30734	-2.69955	0.00694338	0.0960673	22q11.21
6342	SCP2	1492.08	-0.178318	0.0660587	-2.69939	0.00694671	0.0960673	1p32.3
642938	FAM196A	255.455	0.502481	0.186173	2.69901	0.00695466	0.0960673	10q26.2
641455	P704P	17.5925	0.546024	0.202354	2.69836	0.00696819	0.0960673	14q11.2
25901	CCDC28A	249.012	-0.271577	0.100649	-2.69825	0.0069704	0.0960673	6q24.1
6908	TBP	334.626	0.113715	0.0421452	2.69817	0.00697216	0.0960673	6q27
54557	SGTB	890.333	-0.312359	0.115772	-2.69804	0.0069748	0.0960673	5q12.3
2903	GRIN2A	777.625	-0.903848	0.335178	-2.69662	0.00700474	0.0963754	16p13.2
134	ADORA1	1176.89	-0.405516	0.150396	-2.69632	0.00701094	0.0963754	1q32.1
79856	SNX22	2583.24	0.564821	0.209499	2.69606	0.0070165	0.0963754	15q22.31
85460	ZNF518B	107.345	-0.524114	0.194516	-2.69445	0.00705047	0.096519	4p16.1
56894	AGPAT3	3530.19	-0.228496	0.0848056	-2.69435	0.00705253	0.096519	21q22.3
10683	DLL3	5148.7	0.634564	0.23553	2.69419	0.00705593	0.096519	19q13.2
728656	DMRTC1B	125.732	-0.37328	0.138556	-2.69408	0.00705823	0.096519	Xq13.1
1635	DCTD	376.156	-0.439457	0.163123	-2.69403	0.00705948	0.096519	4q35.1
90990	KIFC2	1054.12	-0.510682	0.189582	-2.69373	0.00706567	0.096519	8q24.3
8021	NUP214	1635.21	0.154178	0.0572531	2.69292	0.007083	0.0966433	9q34.13
285668	FLJ37543	16.5659	-0.601596	0.223431	-2.69253	0.00709117	0.0966433	5q12.1
10156	RASA4	995.845	0.402541	0.149511	2.69239	0.00709415	0.0966433	7q22.1
100129637	LOC100129637	293.512	0.209546	0.0778426	2.69191	0.00710431	0.0966936	NA
79791	FBXO31	1333.57	0.32654	0.121325	2.69144	0.00711434	0.0967421	16q24.2
2905	GRIN2C	504.332	-0.534998	0.199026	-2.68808	0.00718635	0.0976326	17q25.1
1438	CSF2RA	154.067	-0.539451	0.200708	-2.68774	0.0071938	0.097645	c(\Xp22.33\", \"Yp11.2\")"
9975	NR1D2	1734.33	-0.229245	0.0853033	-2.68741	0.00720094	0.0976533	3p24.2
578	BAK1	194.296	0.137277	0.0510943	2.68675	0.00721509	0.0977409	6p21.31
285093	C2orf85	850.036	0.568428	0.211587	2.6865	0.00722046	0.0977409	2q37.3
90007	MIDN	2916.07	0.316106	0.117737	2.68485	0.00725618	0.0981022	19p13.3
29104	N6AMT1	454.895	0.30372	0.113131	2.68466	0.00726027	0.0981022	21q21.3
9353	SLIT2	133.81	-0.79963	0.29801	-2.68323	0.00729143	0.0982568	4p15.31
26152	ZNF337	831.021	0.246521	0.0918787	2.68311	0.0072941	0.0982568	20p11.21
79858	NEK11	200.072	-0.342504	0.127653	-2.6831	0.00729435	0.0982568	3q22.1
10636	RGS14	90.5862	-0.810641	0.302163	-2.68279	0.00730107	0.0982568	5q35.3
9920	KBTBD11	2814.77	-0.508653	0.189615	-2.68256	0.00730608	0.0982568	8p23.3
4124	MAN2A1	285.879	-0.447131	0.166695	-2.68232	0.00731125	0.0982568	5q21.3
283927	NUDT7	168.306	0.270538	0.100871	2.68203	0.0073177	0.0982568	16q23.1
23428	SLC7A8	553.34	-0.378088	0.141016	-2.68116	0.00733669	0.0984235	14q11.2
8714	ABCC3	26.6209	-0.976563	0.364317	-2.68053	0.0073505	0.0985205	17q21.33
1371	CPOX	404.809	-0.341972	0.127609	-2.67984	0.00736566	0.0986353	3q11.2
388403	YPEL2	529.025	-0.301201	0.112447	-2.67861	0.00739275	0.0989094	17q22
947	CD34	643.403	0.428459	0.159986	2.67811	0.0074039	0.0989701	1q32.2
83544	DNAL1	591.469	-0.244404	0.0912828	-2.67744	0.00741873	0.0990798	14q24.3
54468	MIOS	474.499	0.136762	0.0510897	2.67691	0.00743053	0.0991489	7p21.3
50865	HEBP1	273.287	-0.518038	0.193569	-2.67624	0.00744526	0.0992568	12p13.1
221481	C6orf81	52.5933	0.470957	0.176022	2.67555	0.00746067	0.0993578	6p21.31
169611	OLFML2A	183.434	0.42005	0.15701	2.67531	0.00746611	0.0993578	9q33.3
80262	C16orf70	477.883	-0.18318	0.0684951	-2.67435	0.0074874	0.0995495	16q22.1
133686	C5orf33	1283.21	-0.310495	0.116124	-2.67381	0.00749941	0.0995495	5p13.2
388335	TMEM220	59.3937	-0.326958	0.122289	-2.67364	0.0075032	0.0995495	17p13.1
84623	KIRREL3	355.173	-0.665837	0.249054	-2.67347	0.00750714	0.0995495	11q24.2
283487	C13orf29	16.538	0.43976	0.164513	2.67311	0.00751522	0.0995684	13q34
386618	KCTD4	158.101	-0.530803	0.198628	-2.67234	0.00753235	0.099622	13q14.12-q14.13
9517	SPTLC2	1051.8	-0.348728	0.130496	-2.67233	0.00753259	0.099622	14q24.3
644596	NCRNA00087	299.069	-0.614389	0.229935	-2.67202	0.00753971	0.0996281	Xq26.3
391	RHOG	891.889	-0.374426	0.140212	-2.67043	0.00757532	0.100006	11p15.4
11176	BAZ2A	2092.55	0.185682	0.06954	2.67015	0.00758169	0.100006	12q13.3
54885	TBC1D8B	23.9042	-0.528094	0.197876	-2.66881	0.00761212	0.100319	Xq22.3
6038	RNASE4	70.336	-0.456457	0.171167	-2.66674	0.00765912	0.100683	14q11.2
5527	PPP2R5C	2461	-0.153993	0.0577535	-2.66639	0.0076671	0.100683	14q32.31
9886	RHOBTB1	323.53	0.19587	0.0734651	2.66616	0.00767222	0.100683	10q21.2
23768	FLRT2	434.442	-0.567688	0.212945	-2.66589	0.00767841	0.100683	14q31.3
54661	PCDHB17	42.6103	-0.823688	0.308998	-2.66568	0.00768334	0.100683	5q31.3
121006	FAM186A	9.25431	0.459856	0.172512	2.66564	0.00768419	0.100683	12q13.12
229	ALDOB	8.19118	-0.498283	0.186936	-2.66552	0.00768686	0.100683	9q31.1
114898	C1QTNF2	24.3718	0.489097	0.183638	2.66337	0.00773628	0.101203	5q33.3
5649	RELN	326.768	-0.894059	0.335726	-2.66306	0.00774328	0.101203	7q22.1
26289	AK5	1311.68	-0.862626	0.323966	-2.6627	0.00775154	0.101203	1p31.1
27436	EML4	508.499	0.223124	0.0837989	2.66262	0.00775361	0.101203	2p21
57636	ARHGAP23	2210.96	-0.366135	0.137525	-2.66231	0.00776066	0.101207	17q12
10404	PGCP	196.888	-0.461597	0.173428	-2.6616	0.00777699	0.101331	8q22.1
23341	DNAJC16	385.235	-0.222927	0.0837907	-2.66052	0.00780196	0.101568	1p36.21
57474	ZNF490	303.794	0.168082	0.0632113	2.65905	0.00783621	0.101685	19p13.2-p13.13
4325	MMP16	650.609	0.565357	0.212635	2.65881	0.00784176	0.101685	8q21.3
91977	MYOZ3	19.8357	-0.678406	0.255166	-2.65868	0.00784469	0.101685	5q33.1
30008	EFEMP2	341.45	-0.47038	0.176931	-2.65855	0.00784772	0.101685	11q13.1
84976	DISP1	217.149	0.245735	0.0924363	2.65842	0.00785074	0.101685	1q41
84446	BRSK1	1474.82	-0.413542	0.155562	-2.65838	0.00785174	0.101685	19q13.42
8490	RGS5	3196.08	0.376172	0.141537	2.65777	0.00786603	0.101759	1q23.3
7222	TRPC3	135.653	0.394587	0.148478	2.65755	0.00787104	0.101759	4q27
51705	EMCN	199.746	0.371241	0.139793	2.65564	0.00791576	0.102086	4q24
25940	FAM98A	925.838	-0.157699	0.0593848	-2.65554	0.00791807	0.102086	2p22.3
57574	2020-03-04	606.896	0.505789	0.190478	2.65537	0.00792224	0.102086	2q35
283149	BCL9L	1478.27	0.229004	0.086244	2.65531	0.00792363	0.102086	11q23.3
152877	FAM53A	8.83058	-0.633032	0.238453	-2.65474	0.00793696	0.10217	4p16.3
79652	TMEM204	288.205	0.427151	0.160964	2.65371	0.00796134	0.10232	16p13.3
389634	LOC389634	16.5786	0.467599	0.176209	2.65366	0.00796234	0.10232	12p13.31
3751	KCND2	1028.14	0.467486	0.176224	2.65279	0.0079829	0.102432	7q31.31
57653	KIAA1529	217.868	0.374326	0.141111	2.65272	0.00798472	0.102432	9q22.33
666	BOK	797.273	-0.810344	0.305545	-2.65212	0.0079987	0.102523	2q37.3
2055	CLN8	1183.78	-0.266956	0.100683	-2.65145	0.0080147	0.10264	8p23.3
23247	KIAA0556	759.621	-0.26507	0.0999918	-2.65091	0.00802744	0.102716	16p12.1
84627	ZNF469	424.829	0.653535	0.246563	2.65058	0.0080354	0.102729	16q24.2
84172	POLR1B	711.452	0.232425	0.0877023	2.65016	0.0080453	0.102768	2q14.1
84978	FRMD5	379.572	-0.31725	0.11975	-2.64927	0.00806652	0.102858	15q15.3
81539	SLC38A1	6379.04	-0.349906	0.132085	-2.6491	0.0080707	0.102858	12q13.11
79134	TMEM185B	154.101	-0.410377	0.154917	-2.649	0.00807297	0.102858	2q14.2
50801	KCNK4	98.0432	-0.580814	0.219323	-2.64821	0.00809184	0.102982	11q13.1
9019	MPZL1	2217.92	0.319546	0.120674	2.64802	0.00809645	0.102982	1q24.2
60592	SCOC	2032.32	-0.219553	0.0829468	-2.64691	0.00812306	0.103155	4q31.1
90861	HN1L	494.884	-0.364104	0.13756	-2.64688	0.00812386	0.103155	16p13.3
100129716	LOC100129716	5.14244	-0.395145	0.149344	-2.64588	0.00814798	0.103374	5q14.3
79007	DBNDD1	505.939	-0.498971	0.188622	-2.64535	0.00816067	0.103447	16q24.3
5654	HTRA1	14050.8	0.356094	0.134664	2.64431	0.00818585	0.103678	10q26.13
23171	GPD1L	1408.53	0.348029	0.131646	2.64367	0.00820137	0.103787	3p22.3
85458	DIXDC1	969.289	-0.300572	0.113843	-2.64023	0.00828506	0.104753	11q23.1
57212	KIAA0495	186.02	-0.496574	0.1881	-2.63995	0.00829171	0.104753	1p36.32
201633	TIGIT	16.7789	-0.871499	0.33028	-2.63867	0.00832326	0.105061	3q13.31
605	BCL7A	1616.96	0.247512	0.0938141	2.63833	0.00833157	0.105061	12q24.31
1813	DRD2	37.1919	-0.661787	0.250858	-2.6381	0.00833718	0.105061	11q23.2
9394	HS6ST1	1299.35	-0.295682	0.112118	-2.63725	0.00835815	0.105237	2q14.3
5590	PRKCZ	1076.42	-0.446098	0.169254	-2.63567	0.0083972	0.10564	1p36.33
2906	GRIN2D	247.445	0.385446	0.146276	2.63506	0.00841225	0.10574	19q13.33
411	ARSB	570.812	-0.201571	0.0765221	-2.63416	0.00843459	0.105919	5q14.1
23392	KIAA0368	1706.08	-0.174431	0.0662317	-2.63365	0.00844734	0.105919	9q31.3
64792	RABL5	474.579	-0.179675	0.068228	-2.63345	0.00845226	0.105919	7q22.1
6622	SNCA	1020.02	-0.637802	0.242222	-2.63313	0.0084603	0.105919	4q22.1
146177	VWA3A	37.9015	-0.761506	0.289257	-2.63262	0.0084728	0.105919	16p12.2
5532	PPP3CB	1903.66	-0.294896	0.11202	-2.63254	0.00847488	0.105919	10q22.2
1071	CETP	45.6758	0.695285	0.264144	2.63222	0.00848291	0.105919	16q13
138199	C9orf41	91.516	0.285169	0.108348	2.63198	0.00848898	0.105919	9q21.13
129881	C2orf77	84.9574	-0.354241	0.134594	-2.63193	0.00849022	0.105919	2q31.1
23413	NCS1	4062.54	-0.542797	0.206259	-2.63163	0.00849754	0.105922	9q34.11
54940	OCIAD1	3052.8	-0.152246	0.0578796	-2.63039	0.00852877	0.106223	4p11
3730	KAL1	1874.03	-0.497834	0.189307	-2.62977	0.00854436	0.106258	Xp22.31
7484	WNT9B	9.12114	-0.585397	0.222609	-2.62971	0.00854584	0.106258	17q21.32
84886	C1orf198	3786.03	-0.296643	0.112829	-2.62913	0.00856029	0.106348	1q42.2
79719	AAGAB	587.02	-0.201287	0.0765685	-2.62885	0.00856731	0.106348	15q23
201895	C4orf34	400.236	-0.214485	0.0816443	-2.62707	0.00861237	0.106719	4p14
90780	PYGO2	848.89	-0.136045	0.0517906	-2.62684	0.00861829	0.106719	1q21.3
123207	C15orf40	218.147	-0.168548	0.0641707	-2.62656	0.00862539	0.106719	15q25.2
201232	SLC16A13	28.3349	0.270832	0.10312	2.62637	0.00863002	0.106719	17p13.1
5505	PPP1R2P1	7.02472	-0.477654	0.181907	-2.62582	0.00864406	0.106719	NA
4058	LTK	14.2658	-0.759067	0.289085	-2.62576	0.00864553	0.106719	15q15.1
79899	PRR5L	285.394	-0.479672	0.182683	-2.6257	0.0086471	0.106719	11p13-p12
389856	USP27X	310.112	0.205308	0.0782242	2.62462	0.0086747	0.106925	Xp11.23
117178	SSX2IP	480.531	-0.57322	0.218422	-2.62437	0.00868085	0.106925	1p22.3
7106	TSPAN4	282.726	0.28396	0.108208	2.6242	0.00868522	0.106925	11p15.5
6915	TBXA2R	50.4028	0.453213	0.172728	2.62386	0.00869402	0.106945	19p13.3
5894	RAF1	2441.27	0.143914	0.0548809	2.6223	0.00873388	0.107227	3p25.2
51560	RAB6B	5556.37	-0.393199	0.149952	-2.62216	0.00873734	0.107227	3q22.1
83604	TMEM47	1754.39	-0.497004	0.189543	-2.62212	0.00873844	0.107227	Xp21.1
7430	EZR	5013.18	-0.400668	0.152821	-2.62181	0.00874643	0.107237	6q25.3
9403	2020-09-15	1270.6	-0.149412	0.0570002	-2.62126	0.00876064	0.107323	1p22.3
22918	CD93	415.284	0.700516	0.267351	2.62021	0.00878759	0.107565	20p11.21
85442	KNDC1	1155.18	-0.499087	0.190528	-2.6195	0.00880595	0.107648	10q26.3
1073	CFL2	1816.08	-0.220638	0.0842342	-2.61935	0.00880986	0.107648	14q13.1
414328	C9orf103	199.19	-0.316595	0.120889	-2.61888	0.00882182	0.107648	9q21.32
6518	SLC2A5	378.598	-0.579193	0.221165	-2.61883	0.00882312	0.107648	1p36.23
51667	NUB1	1271.61	-0.138335	0.0528308	-2.61845	0.00883307	0.10765	7q36.1
83552	MFRP	1870.36	-0.504635	0.192736	-2.61827	0.00883767	0.10765	11q23.3
5971	RELB	101.248	-0.369227	0.141075	-2.61723	0.00886464	0.10787	19q13.32
825	CAPN3	978.532	-0.68477	0.26166	-2.61702	0.0088702	0.10787	15q15.1
4081	MAB21L1	18.8864	0.512689	0.195991	2.61588	0.00889985	0.108143	13q13.3
219699	UNC5B	1254.71	-0.385114	0.147272	-2.61498	0.00892322	0.108283	10q22.1
9057	SLC7A6	854.273	0.125294	0.0479246	2.6144	0.00893854	0.108283	16q22.1
80237	ELL3	31.2478	-0.343085	0.131232	-2.61434	0.00893999	0.108283	15q15.3
26135	SERBP1	2973.67	-0.135309	0.0517568	-2.61433	0.00894033	0.108283	1p31.3
1490	CTGF	1634.11	0.653753	0.250131	2.61364	0.00895841	0.108414	6q23.2
63895	FAM38B	161.888	-0.786003	0.300821	-2.61286	0.00897871	0.108548	18p11.22-p11.21
7227	TRPS1	777.226	-0.241857	0.0925712	-2.61266	0.00898399	0.108548	8q23.3
80333	KCNIP4	204.811	-0.694739	0.26602	-2.61161	0.00901183	0.108735	4p15.31-p15.2
79731	NARS2	345.846	0.182166	0.0697547	2.61152	0.00901399	0.108735	11q14.1
1927-09-01	CTDSP2	3418.89	0.183157	0.0701612	2.61052	0.00904049	0.108967	12q14.1
9452	ITM2A	1881.11	0.347654	0.133194	2.61014	0.00905052	0.108969	Xq21.1
9706	ULK2	1120.8	-0.359724	0.137853	-2.60947	0.00906836	0.108969	17p11.2
57494	RIMKLB	1343.31	0.193819	0.0742767	2.60942	0.00906946	0.108969	12p13.31
57095	C1orf128	1203.07	-0.285515	0.109417	-2.60941	0.00906984	0.108969	1p36.11
30818	KCNIP3	2620.19	0.386397	0.148098	2.60906	0.00907925	0.108995	2q11.1
91133	L3MBTL4	135.926	-0.475725	0.18236	-2.60872	0.00908818	0.109014	18p11.31
353322	ANKRD37	86.609	-0.351156	0.134661	-2.60771	0.009115	0.109248	4q35.1
54970	TTC12	28.9625	-0.617785	0.236964	-2.60708	0.00913177	0.109362	11q23.2
28966	SNX24	271.791	-0.166272	0.0637973	-2.60626	0.00915373	0.109537	5q23.2
339479	FAM5C	836.072	0.502524	0.192851	2.60576	0.00916698	0.109577	1q31.1
752	FMNL1	264.662	-0.494983	0.18997	-2.60559	0.00917168	0.109577	17q21.31
4942	OAT	2494.08	-0.194929	0.074851	-2.60422	0.00920831	0.109813	10q26.13
6844	VAMP2	7470.87	-0.280153	0.107585	-2.604	0.00921419	0.109813	17p13.1
4043	LRPAP1	2155.76	-0.2265	0.0869977	-2.60352	0.00922726	0.109813	4p16.3
79754	ASB13	1020.2	0.174708	0.0671051	2.6035	0.00922773	0.109813	10p15.1
27130	INVS	271.523	0.228207	0.0876659	2.60314	0.00923743	0.109813	9q31.1
286411	RP1-177G6.2	49.0357	0.472061	0.18135	2.60304	0.00924024	0.109813	Xq27.1
113791	PIK3IP1	1777.52	0.180471	0.0693335	2.60294	0.00924283	0.109813	22q12.2
5534	PPP3R1	2316.27	-0.371962	0.142948	-2.60208	0.00926616	0.110003	2p14
399947	C11orf87	304.124	-1.02669	0.394708	-2.60115	0.00929129	0.110213	11q22.3
84881	RPUSD4	583.506	0.176194	0.0677456	2.60082	0.00930019	0.110232	11q24.2
221937	FOXK1	1847.34	0.159156	0.0612241	2.59957	0.0093341	0.110425	7p22.1
23338	PHF15	1228.7	0.270923	0.104231	2.59925	0.00934284	0.110425	5q31.1
135112	NCOA7	805.431	-0.412027	0.15852	-2.59922	0.00934353	0.110425	6q22.31-q22.32
2669	GEM	223.738	-0.707575	0.272235	-2.59913	0.00934607	0.110425	8q22.1
3141	HLCS	388.505	-0.223618	0.0860601	-2.5984	0.00936604	0.110557	21q22.13
56034	PDGFC	581.923	-0.335363	0.12908	-2.5981	0.00937409	0.110557	4q32.1
3137	HLA-J	7.96409	0.474636	0.182728	2.5975	0.00939039	0.110557	6p22.1
91607	SLFN11	322.556	-0.513905	0.197849	-2.59746	0.00939169	0.110557	17q12
5833	PCYT2	941.251	-0.240872	0.0927491	-2.59703	0.00940334	0.110557	17q25.3
654429	LRTM2	198.197	-0.823806	0.317231	-2.59687	0.00940787	0.110557	12p13.33
7531	YWHAE	21765.7	-0.122469	0.0471612	-2.59683	0.00940896	0.110557	17p13.3
6035	RNASE1	1793.97	-0.588899	0.226823	-2.5963	0.0094235	0.110609	14q11.2
1387	CREBBP	3496.93	0.234944	0.0904979	2.59612	0.00942819	0.110609	16p13.3
26074	C20orf26	20.8488	-0.568104	0.218942	-2.59477	0.00946551	0.110923	20p11.23
80863	PRRT1	717.708	-0.412105	0.158831	-2.59461	0.00946978	0.110923	6p21.32
148479	PHF13	318.868	-0.179116	0.069056	-2.59377	0.00949292	0.110991	1p36.31
84224	NBPF3	78.8958	0.323307	0.124651	2.5937	0.00949497	0.110991	1p36.12
5058	PAK1	1425.64	-0.658542	0.253938	-2.59332	0.00950538	0.110991	11q13.5-q14.1
57506	MAVS	2719.28	0.139156	0.0536621	2.59319	0.0095089	0.110991	20p13
4601	MXI1	2689.73	-0.194575	0.0750423	-2.59288	0.00951764	0.110991	10q25.2
8976	WASL	2084.81	-0.157939	0.0609146	-2.59279	0.00952006	0.110991	7q31.32
10806	SDCCAG8	660.693	-0.118133	0.0455761	-2.592	0.00954202	0.11116	1q43-q44
10351	ABCA8	674.672	-0.607619	0.234482	-2.59133	0.00956056	0.11128	17q24.2
10767	HBS1L	958.038	-0.17829	0.0688087	-2.59109	0.0095672	0.11128	6q23.3
221938	MMD2	1328.71	0.454899	0.175627	2.59014	0.00959362	0.111501	7p22.1
27327	TNRC6A	1673.59	0.151587	0.0585355	2.58966	0.00960706	0.111518	16p12.1
5337	PLD1	178.336	-0.743624	0.287214	-2.58909	0.00962293	0.111518	3q26.31
27131	SNX5	1934.98	-0.135229	0.0522487	-2.58817	0.00964872	0.111518	20p11.23
80213	TM2D3	1110.45	-0.160591	0.0620487	-2.58814	0.00964951	0.111518	15q26.3
23583	SMUG1	600.711	0.134429	0.0519411	2.5881	0.00965066	0.111518	12q13.13
665	BNIP3L	3710.2	-0.152843	0.0590566	-2.58808	0.0096512	0.111518	8p21.2
162989	DEDD2	189.059	-0.367087	0.141842	-2.58801	0.00965326	0.111518	19q13.2
340371	NRBP2	1887.11	-0.343462	0.132726	-2.58775	0.00966053	0.111518	8q24.3
25888	ZNF473	165.135	0.157575	0.0608977	2.58753	0.00966664	0.111518	19q13.33
7753	ZNF202	296.668	0.194153	0.0750371	2.58742	0.00966969	0.111518	11q24.1
170261	ZCCHC12	178.817	-0.821768	0.317947	-2.58461	0.00974902	0.112058	Xq24
2857	GPR34	349.362	-0.502665	0.194498	-2.58442	0.00975423	0.112058	Xp11.4
114800	CCDC85A	312.629	-0.447304	0.173089	-2.58423	0.00975956	0.112058	2p16.1
140612	ZFP28	252.738	-0.160465	0.0620979	-2.58407	0.00976431	0.112058	19q13.43
8552	INE1	23.5669	0.378618	0.146533	2.58384	0.00977067	0.112058	Xp11.3
2805	GOT1	1573.17	-0.427641	0.165538	-2.58335	0.00978473	0.112058	10q24.2
55536	CDCA7L	347.673	0.452825	0.175327	2.58274	0.00980178	0.112058	7p15.3
9619	ABCG1	1243.46	0.296209	0.114698	2.5825	0.0098087	0.112058	21q22.3
79696	FAM164C	33.0877	-0.406149	0.157292	-2.58213	0.00981915	0.112058	14q24.3
210	ALAD	2021.47	-0.276883	0.107253	-2.58158	0.0098349	0.112058	9q32
113802	C1orf59	70.9941	-0.560653	0.217201	-2.58126	0.00984395	0.112058	1p13.3
7293	TNFRSF4	9.73325	0.83712	0.324313	2.58121	0.00984541	0.112058	1p36.33
7138	TNNT1	110.364	0.475524	0.184237	2.58105	0.00985012	0.112058	19q13.42
649946	RPL23AP64	5.20953	0.437531	0.16952	2.581	0.00985145	0.112058	11q23.3
5962	RDX	3386.63	-0.198526	0.0769224	-2.58086	0.00985552	0.112058	11q22.3
631	BFSP1	17.5131	-0.639152	0.247682	-2.58054	0.00986457	0.112058	20p12.1
729967	MORN2	281.331	-0.228871	0.088694	-2.58046	0.00986698	0.112058	2p22.1
54893	MTMR10	1941.7	-0.291066	0.112802	-2.58033	0.00987049	0.112058	15q13.3
25789	TMEM59L	4278.21	-0.300752	0.116559	-2.58026	0.0098725	0.112058	19p13.11
79823	C2orf34	70.0061	-0.259105	0.100418	-2.58025	0.00987277	0.112058	2p21
146894	CD300LG	67.9117	-0.819442	0.317586	-2.58022	0.00987381	0.112058	17q21.31
23148	NACAD	1944.31	-0.280917	0.108903	-2.57952	0.00989376	0.112199	7p13
51573	GDE1	1719.3	-0.178175	0.0691036	-2.57838	0.00992659	0.112486	16p12.3
23030	KDM4B	2269.29	0.262926	0.101998	2.57775	0.0099446	0.11257	19p13.3
6092	ROBO2	333.443	-0.619787	0.240452	-2.57759	0.00994906	0.11257	3p12.3
55246	CCDC25	1128.16	-0.113826	0.0441825	-2.57628	0.00998709	0.112808	8p21.1
89781	HPS4	1386.61	0.140735	0.0546274	2.57627	0.00998716	0.112808	22q12.1
9632	SEC24C	2869.54	0.12357	0.0479682	2.57608	0.00999269	0.112808	10q22.2
9766	KIAA0247	1098.74	-0.226972	0.0881244	-2.57558	0.0100072	0.112887	14q24.1
2581	GALC	813.994	-0.517285	0.200925	-2.57451	0.0100381	0.113045	14q31.3
3760	KCNJ3	147.539	-0.759449	0.295027	-2.57416	0.0100483	0.113045	2q24.1
81794	ADAMTS10	374.139	0.34274	0.133169	2.57373	0.0100608	0.113045	19p13.2
378884	NHLRC1	48.6728	-0.550175	0.213785	-2.57349	0.0100677	0.113045	6p22.3
2949	GSTM5	223.431	-0.81011	0.314793	-2.57346	0.0100686	0.113045	1p13.3
81796	SLCO5A1	51.4605	0.504912	0.196215	2.57327	0.0100744	0.113045	8q13.3
5774	PTPN3	79.0778	-0.984441	0.382645	-2.57273	0.01009	0.113045	9q31.3
140803	TRPM6	49.9949	-0.586633	0.228071	-2.57215	0.010107	0.113045	9q21.13
401152	C4orf3	2900.08	-0.177839	0.0691574	-2.57151	0.0101256	0.113045	4q26
64344	HIF3A	714.225	0.715054	0.278075	2.57144	0.0101277	0.113045	19q13.32
201283	AMZ2P1	328.858	-0.437174	0.170025	-2.57123	0.0101337	0.113045	17q24.1
26253	CLEC4E	35.9679	0.886293	0.344708	2.57114	0.0101363	0.113045	12p13.31
51626	DYNC2LI1	313.862	-0.170315	0.0662412	-2.57113	0.0101366	0.113045	2p21
1489	CTF1	35.5264	-0.482581	0.187694	-2.57111	0.0101373	0.113045	16p11.2
2045	EPHA7	61.9275	-0.890191	0.346244	-2.57099	0.0101408	0.113045	6q16.1
389337	ARHGEF37	626.533	-0.457811	0.178083	-2.57077	0.0101473	0.113045	5q32
1120	CHKB	186.056	-0.222224	0.0864453	-2.57069	0.0101497	0.113045	22q13.33
2585	GALK2	246.408	-0.141368	0.0549994	-2.57036	0.0101593	0.113068	15q21.1-q21.2
107	ADCY1	1407.85	-0.863072	0.335817	-2.57007	0.0101679	0.113079	7p12.3
6878	TAF6	1399.2	-0.174368	0.0678538	-2.56976	0.010177	0.113097	7q22.1
54863	C9orf167	72.1607	0.344113	0.133944	2.56907	0.0101971	0.113235	9q34.3
4828	NMB	1351.36	-0.710671	0.276658	-2.56877	0.0102061	0.113236	15q25.2
1947	EFNB1	341.174	0.217019	0.0844908	2.56856	0.0102123	0.113236	Xq13.1
4338	MOCS2	1248.15	-0.174583	0.0679827	-2.56804	0.0102274	0.113319	5q11.2
23359	FAM189A1	216.324	-0.57895	0.225502	-2.56738	0.0102471	0.11345	15q13.1
3708	ITPR1	981.51	-0.766511	0.298604	-2.56698	0.0102589	0.11345	3p26.1
410	ARSA	365.69	-0.381765	0.148728	-2.56688	0.0102619	0.11345	22q13.33
84902	CCDC123	212.834	-0.123292	0.0480398	-2.56645	0.0102745	0.113497	19q13.11
6493	SIM2	244.157	0.534982	0.208474	2.56618	0.0102825	0.113497	21q22.13
728378	POTEF	10.3292	0.658553	0.256655	2.5659	0.0102907	0.113497	2q21.1
782	CACNB1	790.487	-0.426808	0.166351	-2.56571	0.0102965	0.113497	17q12
593	BCKDHA	833.986	-0.168423	0.0656636	-2.56494	0.0103194	0.113666	19q13.2
126147	NTN5	9.12001	-0.441098	0.172153	-2.56225	0.0103995	0.114316	19q13.33
400745	SH2D5	204.297	-0.852831	0.332849	-2.56222	0.0104006	0.114316	1p36.12
274	BIN1	3018.54	-0.349086	0.13627	-2.56172	0.0104155	0.114316	2q14.3
79905	TMC7	252.011	-0.49576	0.193533	-2.56163	0.0104181	0.114316	16p12.3
2059	EPS8	747.185	0.223774	0.0873695	2.56123	0.0104301	0.114316	12p12.3
976	CD97	301.456	0.38048	0.148567	2.561	0.010437	0.114316	19p13.12
349667	RTN4RL2	208.956	0.451317	0.176239	2.56083	0.0104422	0.114316	11q12.1
55361	PI4K2A	869.22	-0.169269	0.066105	-2.5606	0.0104491	0.114316	10q24.2
54841	BIVM	764.802	0.258982	0.101145	2.56051	0.0104518	0.114316	13q33.1
6397	SEC14L1	3670.27	0.284753	0.111214	2.56041	0.0104549	0.114316	17q25.2-q25.3
163933	FAM43B	111.576	-0.430702	0.168346	-2.55843	0.0105145	0.114812	1p36.12
1124	CHN2	367.783	-0.521207	0.203724	-2.5584	0.0105156	0.114812	7p14.3
200030	LOC200030	513.952	0.217357	0.0849715	2.558	0.0105276	0.114854	1q21.2
55207	ARL8B	2646.78	-0.177494	0.0693944	-2.55776	0.0105348	0.114854	3p26.1
51562	MBIP	545.356	-0.19585	0.0765806	-2.55744	0.0105446	0.114877	14q13.3
130951	C2orf65	13.119	-0.524949	0.205326	-2.55666	0.0105681	0.115049	2p13.1
83695	C12orf32	565.273	0.16999	0.0664985	2.55629	0.0105795	0.11509	12p13.33
56904	SH3GLB2	1654.8	-0.274183	0.107276	-2.55585	0.0105928	0.115151	9q34.11
9172	MYOM2	229.628	-0.41304	0.161666	-2.55491	0.0106216	0.11535	8p23.3
729171	ANKRD20B	18.6195	0.361089	0.141351	2.55456	0.0106323	0.11535	2q11.1
136227	EMID2	158.618	-0.648128	0.253726	-2.55444	0.010636	0.11535	7q22.1
23241	PACS2	3586.07	-0.275411	0.107827	-2.5542	0.0106432	0.11535	14q32.33
27020	NPTN	1967.98	-0.352697	0.138096	-2.55399	0.0106497	0.11535	15q24.1
53829	P2RY13	165.882	-0.500658	0.196154	-2.55237	0.0106993	0.115804	3q25.1
55827	DCAF6	847.24	-0.333126	0.130553	-2.55166	0.0107211	0.115955	1q24.2
10938	EHD1	1874.37	0.26062	0.102167	2.55092	0.0107439	0.116118	11q13.1
89866	SEC16B	65.0334	-0.439597	0.1724	-2.54987	0.0107765	0.116326	1q25.2
114915	NCRNA00219	793.015	0.286046	0.112184	2.54979	0.0107787	0.116326	5q22.1
79717	PPCS	163.466	-0.383681	0.150555	-2.54844	0.0108206	0.116693	1p34.2
641700	ECSCR	39.7235	0.640544	0.251405	2.54785	0.0108388	0.116735	5q31.2
26873	OPLAH	84.7653	-0.537994	0.211159	-2.54782	0.01084	0.116735	8q24.3
113026	PLCD3	3445.17	-0.425555	0.167114	-2.5465	0.010881	0.116986	17q21.31
2760	GM2A	2635.29	-0.198349	0.0778959	-2.54634	0.010886	0.116986	5q33.1
9480	ONECUT2	93.6178	0.431605	0.169502	2.54631	0.0108868	0.116986	18q21.31
80304	C2orf44	320.341	0.179465	0.0704902	2.54596	0.0108978	0.11702	2p23.3
8473	OGT	3021.47	0.227279	0.0892895	2.54541	0.0109149	0.117063	Xq13.1
525	ATP6V1B1	70.2167	0.567193	0.222837	2.54533	0.0109174	0.117063	2p13.3
9445	ITM2B	12917.6	-0.207842	0.0816812	-2.54455	0.010942	0.117242	13q14.2
6261	RYR1	680.046	-0.584736	0.229843	-2.54406	0.0109571	0.11732	19q13.2
9289	GPR56	16452.1	0.272892	0.107323	2.54272	0.0109992	0.117687	16q21
25861	DFNB31	318.717	-0.473024	0.186051	-2.54245	0.0110079	0.117696	9q32
285	ANGPT2	220.31	0.690032	0.271465	2.54188	0.0110257	0.117802	8p23.1
89876	C3orf15	58.8141	-0.52983	0.208482	-2.54137	0.011042	0.117892	3q13.33
8797	TNFRSF10A	8.42182	0.445518	0.17539	2.54016	0.0110802	0.118215	8p21.3
55630	SLC39A4	39.7063	-0.607994	0.239396	-2.5397	0.0110947	0.118243	8q24.3
51148	CERCAM	2518.76	-0.632614	0.249115	-2.53944	0.0111029	0.118243	9q34.11
1118	CHIT1	122.041	1.17593	0.463138	2.53906	0.0111151	0.118243	1q32.1
353500	BMP8A	138.708	-0.548658	0.216104	-2.53886	0.0111214	0.118243	1p34.3
7884	SLBP	708.507	-0.131363	0.0517417	-2.53883	0.0111223	0.118243	4p16.3
5290	PIK3CA	557.92	0.318791	0.125628	2.53759	0.0111618	0.118579	3q26.32
26240	FAM50B	125.313	-0.542712	0.213984	-2.53623	0.0112052	0.118955	6p25.2
83690	CRISPLD1	787.823	-0.337565	0.133137	-2.53548	0.0112294	0.119109	8q21.13
5028	P2RY1	212.648	-0.51004	0.201177	-2.53528	0.0112356	0.119109	3q25.2
8575	PRKRA	862.788	-0.0985316	0.0388687	-2.53499	0.0112452	0.119126	2q31.2
9472	AKAP6	3154.82	-0.23413	0.0924547	-2.53237	0.0113293	0.119932	14q12
81611	ANP32E	1433.7	-0.196051	0.077432	-2.53191	0.0113443	0.120006	1q21.2
124739	USP43	267.16	0.470169	0.185754	2.53114	0.0113693	0.120185	17p13.1
10718	NRG3	428.598	-0.366355	0.1448	-2.53008	0.0114038	0.120344	10q23.1
6662	SOX9	2994.66	-0.334838	0.132369	-2.52958	0.01142	0.120344	17q24.3
5366	PMAIP1	77.8628	0.426198	0.168518	2.52909	0.011436	0.120344	18q21.32
79814	AGMAT	16.3311	-0.631168	0.249564	-2.52908	0.0114361	0.120344	1p36.21
133121	ENPP6	228.923	-0.706491	0.279362	-2.52894	0.0114406	0.120344	4q35.1
84435	GPR123	1345.12	0.315725	0.124851	2.52881	0.0114451	0.120344	10q26.3
8862	APLN	1050.02	-0.415889	0.164463	-2.52877	0.0114463	0.120344	Xq26.1
4939	OAS2	229.259	0.517014	0.204459	2.5287	0.0114487	0.120344	12q24.13
51317	PHF21A	1747.37	0.168436	0.0666168	2.52843	0.0114576	0.120353	11p11.2
805	CALM2	11956.8	-0.20987	0.083032	-2.52759	0.011485	0.120388	2p21
26034	IPCEF1	375.185	-0.794509	0.314384	-2.52719	0.0114979	0.120388	6q25.2
56603	CYP26B1	256.836	-0.754757	0.298662	-2.52713	0.0115	0.120388	2p13.2
93611	FBXO44	1219.06	-0.311793	0.123384	-2.52702	0.0115034	0.120388	1p36.22
79726	WDR59	1087.11	0.124929	0.0494391	2.52692	0.0115068	0.120388	16q23.1
4041	LRP5	1115.37	0.275672	0.109097	2.52684	0.0115093	0.120388	11q13.2
57608	KIAA1462	1243.36	0.295031	0.116773	2.52653	0.0115196	0.120412	10p11.23
283237	TTC9C	278.569	0.129958	0.0514478	2.52601	0.0115367	0.120507	11q12.3
115548	FCHO2	570.098	0.195424	0.0773759	2.52565	0.0115485	0.120542	5q13.2
130074	FAM168B	5558.51	-0.105285	0.0416901	-2.52542	0.0115562	0.120542	2q21.1
64802	NMNAT1	128.725	-0.154429	0.0611799	-2.52418	0.0115968	0.120861	1p36.22
503538	NCRNA00181	60.5989	-0.434538	0.172163	-2.524	0.0116029	0.120861	19q13.43
83660	TLN2	1701.9	-0.398553	0.157931	-2.52359	0.0116163	0.120916	15q22.2
84678	KDM2B	1031.03	0.161708	0.0640974	2.52285	0.0116408	0.121086	12q24.31
92565	FANK1	21.4352	-0.439644	0.174299	-2.52236	0.0116572	0.121173	10q26.2
4900	NRGN	4061.66	-0.959153	0.380336	-2.52186	0.0116736	0.12126	11q24.2
340277	C7orf46	109.336	-0.544454	0.216079	-2.5197	0.0117454	0.12192	7p15.3
10858	CYP46A1	682.479	-0.496223	0.197032	-2.51849	0.0117859	0.122256	14q32.2
146330	FBXL16	4165.24	-0.51942	0.206305	-2.51773	0.0118114	0.122436	16p13.3
51646	YPEL5	2015.35	-0.146143	0.0580606	-2.51708	0.0118333	0.122578	2p23.1
10213	PSMD14	1292.36	0.0989622	0.0393223	2.51669	0.0118462	0.122626	2q24.2
2318	FLNC	393.588	-0.601997	0.239243	-2.51626	0.0118609	0.122694	7q32.1
11069	RAPGEF4	2064.64	-0.51895	0.206423	-2.51401	0.0119366	0.123069	2q31.1
9936	CD302	312.129	-0.301031	0.119743	-2.51398	0.0119378	0.123069	2q24.2
1952	CELSR2	3792.58	-0.312456	0.124289	-2.51395	0.0119387	0.123069	1p13.3
146713	HRNBP3	489.617	-0.781697	0.310959	-2.51382	0.011943	0.123069	17q25.3
8061	FOSL1	25.421	0.812562	0.323259	2.51366	0.0119487	0.123069	11q13.1
55072	RNF31	893.99	0.155754	0.0619698	2.51339	0.0119578	0.123069	14q12
152137	CCDC50	2277.29	0.206134	0.0820233	2.51312	0.0119669	0.123069	3q28
57332	CBX8	134.697	0.184751	0.0735169	2.51304	0.0119695	0.123069	17q25.3
51257	2020-03-02	765.486	-0.236331	0.0940534	-2.51274	0.0119799	0.123069	19p13.2
5580	PRKCD	224.738	-0.464616	0.184905	-2.51273	0.0119802	0.123069	3p21.1
1803	DPP4	11.2494	-0.541385	0.215476	-2.51251	0.0119877	0.123069	2q24.2
60674	GAS5	1248.78	0.357666	0.142382	2.51201	0.0120046	0.123158	1q25.1
84814	PPAPDC3	208.653	-0.376075	0.149766	-2.51109	0.012036	0.123378	9q34.13
255057	C19orf26	244.618	0.282005	0.112312	2.5109	0.0120425	0.123378	19p13.3
4488	MSX2	168.484	-0.654434	0.260834	-2.509	0.0121072	0.123927	5q35.2
1432	MAPK14	903.442	0.113017	0.0450473	2.50884	0.0121127	0.123927	6p21.31
81578	COL21A1	26.1873	-0.744124	0.296771	-2.5074	0.0121624	0.124351	c(\6p12.1\", \"6p12.3-p11.2\")"
10956	OS9	5968.11	0.165565	0.0660526	2.50657	0.0121911	0.124559	12q13.3-q14.1
130617	ZFAND2B	438.293	-0.202606	0.080844	-2.50613	0.0122059	0.124613	2q35
81537	SGPP1	614.682	-0.159064	0.0634835	-2.50559	0.0122247	0.124613	14q23.2
5348	FXYD1	244.072	-0.719384	0.287143	-2.50532	0.0122341	0.124613	19q13.12
10509	SEMA4B	1905.32	-0.396636	0.158323	-2.50523	0.0122371	0.124613	15q26.1
1137	CHRNA4	672.048	0.446671	0.178297	2.50521	0.012238	0.124613	20q13.33
440574	C1orf151	506.714	-0.233033	0.0930295	-2.50493	0.0122474	0.124624	1p36.13
345557	PLCXD3	216.387	-0.669415	0.2674	-2.50342	0.0122999	0.125072	5p13.1
3676	ITGA4	72.0078	0.5684	0.22712	2.50264	0.0123271	0.125264	2q31.3
4760	NEUROD1	156.615	0.475482	0.190111	2.50108	0.0123814	0.125731	2q31.3
4355	MPP2	1369.77	-0.233798	0.093499	-2.50054	0.0124006	0.12584	17q21.31
23108	RAP1GAP2	825.074	-0.534835	0.213942	-2.49991	0.0124226	0.125859	17p13.3
9788	MTSS1	3096.23	0.285368	0.114153	2.49988	0.0124235	0.125859	8q24.13
745	C11orf9	2382.3	-0.799455	0.319813	-2.49976	0.0124277	0.125859	11q12.2
415	ARSE	48.8528	0.436118	0.1745	2.49924	0.0124458	0.125882	Xp22.33
50999	TMED5	893.691	-0.215451	0.0862072	-2.49922	0.0124468	0.125882	1p22.1
223	ALDH9A1	3285.22	-0.202367	0.0809901	-2.49867	0.012466	0.125991	1q24.1
140831	ZSWIM3	145.947	0.160124	0.0641088	2.49769	0.0125007	0.126256	20q13.12
4801	NFYB	907.48	-0.140875	0.056442	-2.49593	0.0125628	0.126798	12q23.3
9767	PHF16	494.32	0.256042	0.102605	2.49542	0.0125807	0.126893	Xp11.3
79825	CCDC48	22.4445	0.464724	0.186267	2.49494	0.012598	0.126982	3q21.3
163051	ZNF709	147.471	0.156538	0.0627619	2.49415	0.0126258	0.127176	19p13.2
94009	SERHL	101.493	-0.230685	0.092528	-2.49314	0.0126621	0.127456	22q13.2
145820	LOC145820	13.2658	0.501075	0.201111	2.49153	0.0127193	0.127768	15q26.2
148252	DIRAS1	1538.12	-0.423188	0.169852	-2.49151	0.0127202	0.127768	19p13.3
54623	PAF1	1270.22	-0.163336	0.065562	-2.49133	0.0127267	0.127768	19q13.2
23349	KIAA1045	866.961	-0.794549	0.318939	-2.49122	0.0127305	0.127768	9p13.3
79070	KDELC1	92.5395	0.280019	0.112409	2.49107	0.0127358	0.127768	13q33.1
55151	TMEM38B	266.627	0.228173	0.0916076	2.49077	0.0127467	0.127792	9q31.2
9507	ADAMTS4	470.084	-0.735325	0.295294	-2.49014	0.0127692	0.127931	1q23.3
653483	C6orf124	39.2255	0.42585	0.171036	2.48982	0.0127807	0.127961	6q27
5999	RGS4	1267.09	-0.937368	0.376525	-2.48952	0.0127915	0.127977	1q23.3
2272	FHIT	79.9981	0.403152	0.161954	2.4893	0.0127994	0.127977	3p14.2
284	ANGPT1	78.5389	-0.564234	0.226717	-2.48871	0.0128207	0.128104	8q23.1
114788	CSMD3	1271.27	0.357316	0.143589	2.48846	0.0128297	0.128109	8q23.3
404037	HAPLN4	391.698	-0.717307	0.288314	-2.48793	0.0128488	0.12813	19p13.11
8646	CHRD	410.193	-0.328191	0.131918	-2.48785	0.0128518	0.12813	3q27.1
5634	PRPS2	149.92	-0.572754	0.230235	-2.48769	0.0128575	0.12813	Xp22.2
5349	FXYD3	11.3097	-0.678257	0.272698	-2.48721	0.012875	0.128219	19q13.12
11228	RASSF8	522.094	-0.307797	0.123778	-2.48669	0.0128938	0.128311	12p12.1
414918	FAM116B	347.511	-0.258936	0.104138	-2.48648	0.0129015	0.128311	22q13.33
81488	GRINL1A	1584.81	-0.149238	0.0600316	-2.48599	0.0129191	0.128401	15q21.3
55871	CBWD1	368.208	-0.242815	0.0976931	-2.48549	0.0129372	0.128496	9p24.3
339524	LOC339524	25.5002	-0.603197	0.24274	-2.48495	0.0129571	0.128608	1p22.3
1032	CDKN2D	398.565	-0.406706	0.163709	-2.48433	0.0129797	0.128747	19p13.2
57658	CALCOCO1	2955.71	0.143086	0.0576102	2.48369	0.0130028	0.12889	12q13.13
84437	KIAA1826	695.256	0.190596	0.076758	2.48308	0.0130251	0.129026	11q22.3
25921	ZDHHC5	906.541	0.146545	0.0590351	2.48234	0.0130524	0.129211	11q12.1
5787	PTPRB	839.794	0.341047	0.137413	2.48191	0.0130681	0.129237	12q15
285282	RABL3	549.036	-0.172553	0.0695277	-2.48179	0.0130723	0.129237	3q13.33
84448	ABLIM2	404.994	-0.515804	0.207951	-2.4804	0.0131234	0.129623	4p16.1
9187	SLC24A1	191.122	-0.198699	0.0801268	-2.47981	0.0131454	0.129623	15q22.31
10043	TOM1	1293.77	-0.185736	0.0749009	-2.47975	0.0131473	0.129623	22q12.3
84216	TMEM117	182.435	0.182667	0.0736676	2.47962	0.0131524	0.129623	12q12
4886	NPY1R	52.7214	-0.630742	0.254377	-2.47955	0.0131547	0.129623	4q32.2
57763	ANKRA2	407.062	0.13954	0.0562834	2.47923	0.0131666	0.129655	5q13.2
8613	PPAP2B	2960.45	-0.360034	0.145257	-2.47859	0.0131903	0.129803	1p32.2
1002	CDH4	220.029	-0.42458	0.171374	-2.4775	0.0132307	0.130115	20q13.33
53916	RAB4B	612.678	-0.277077	0.111864	-2.47692	0.0132521	0.13024	19q13.2
8622	PDE8B	1462.38	0.371699	0.150185	2.47495	0.0133256	0.130876	5q13.3
51176	LEF1	224.214	0.295462	0.119402	2.47451	0.0133419	0.13095	4q25
60485	SAV1	420.547	-0.146587	0.0592879	-2.47246	0.0134186	0.131616	14q22.1
4099	MAG	3239.13	-0.930486	0.376441	-2.4718	0.0134436	0.131775	19q13.12
2268	FGR	134.171	0.323929	0.131098	2.4709	0.0134774	0.131998	1p35.3
79585	CORO7	2032.47	0.305046	0.123464	2.47073	0.0134839	0.131998	16p13.3
401093	LOC401093	59.1705	-0.214677	0.0869215	-2.46979	0.0135194	0.132258	3q25.1
5101	PCDH9	1519.24	-0.44626	0.18071	-2.46949	0.0135308	0.132283	13q21.32
1454	CSNK1E	5226.49	0.201204	0.0815109	2.46843	0.0135707	0.132587	22q13.1
55907	CMAS	687.412	-0.218164	0.088391	-2.46816	0.0135808	0.132599	12p12.1
339541	C1orf228	16.4546	-0.444374	0.18009	-2.46751	0.0136057	0.132743	1p34.1
79991	OBFC1	295.971	-0.21843	0.0885297	-2.46731	0.0136133	0.132743	10q24.33
25988	HINFP	451.959	0.139031	0.0563619	2.46675	0.0136346	0.132759	11q23.3
92935	MARS2	179.94	0.187922	0.0761828	2.46672	0.0136357	0.132759	2q33.1
1373	CPS1	249.109	0.492281	0.199598	2.46637	0.0136491	0.132759	2q34
79742	CXorf36	330.518	0.328309	0.133116	2.46633	0.0136505	0.132759	Xp11.3
6566	SLC16A1	1752.73	0.289683	0.117491	2.46557	0.0136796	0.132911	1p13.2
404550	C16orf74	17.7682	-0.542023	0.219847	-2.46546	0.0136838	0.132911	16q24.1
6091	ROBO1	3471.23	0.477409	0.193697	2.46472	0.0137119	0.133097	3p12.3
10049	DNAJB6	1188.6	-0.109164	0.0442996	-2.46422	0.0137311	0.133197	7q36.3
2563	GABRD	730.089	-0.613444	0.249039	-2.46325	0.0137685	0.133417	1p36.33
85439	STON2	634.143	-0.460224	0.186842	-2.46317	0.0137716	0.133417	14q31.1
8637	EIF4EBP3	233.627	-0.357926	0.145341	-2.46266	0.0137912	0.13349	5q31.3
23491	CES3	53.3434	0.411869	0.167265	2.46238	0.0138018	0.13349	16q22.1
6415	SEPW1	3663.93	-0.296702	0.120499	-2.46227	0.0138059	0.13349	19q13.33
51660	BRP44L	1547.52	-0.218359	0.0887187	-2.46125	0.0138454	0.133747	6q27
147184	TMEM99	178.037	0.211164	0.0858029	2.46104	0.0138536	0.133747	17q21.2
54881	TEX10	492.201	0.181407	0.073716	2.46089	0.0138594	0.133747	9q31.1
55328	RNLS	20.3378	-0.472372	0.192056	-2.45956	0.0139108	0.134158	10q23.31
5530	PPP3CA	2672.79	-0.327399	0.133145	-2.45895	0.0139342	0.134296	4q24
167681	PRSS35	285.224	-0.594386	0.241827	-2.45789	0.0139754	0.134607	6q14.2
79729	C1orf113	29.3699	-0.398657	0.162239	-2.45722	0.0140018	0.134674	1p34.3
152789	JAKMIP1	389.967	-0.568684	0.231435	-2.45721	0.014002	0.134674	4p16.1
9927	MFN2	2196.07	-0.186865	0.0760535	-2.45702	0.0140094	0.134674	1p36.22
64398	MPP5	1009.27	-0.196565	0.0800195	-2.45646	0.0140313	0.13478	14q23.3
65244	SPATS2	693.045	0.198911	0.0809806	2.45628	0.0140384	0.13478	12q13.12
2039	EPB49	1660.5	-0.667238	0.27187	-2.45426	0.0141177	0.13529	8p21.3
150590	C2orf15	13.3798	-0.331397	0.135035	-2.45415	0.0141216	0.13529	2q11.2
6536	SLC6A9	1079.21	-0.539031	0.219653	-2.45401	0.0141272	0.13529	1p34.1
9135	RABEP1	2577.21	-0.134259	0.0547137	-2.45385	0.0141335	0.13529	17p13.2
9414	TJP2	4724.71	-0.405609	0.165301	-2.45377	0.0141369	0.13529	9q21.11
342527	SMTNL2	10.8311	0.489126	0.199381	2.45322	0.0141582	0.135387	17p13.2
51454	GULP1	79.1592	-0.554616	0.226092	-2.45305	0.014165	0.135387	2q32.1-q32.2
84519	ACRBP	18.6203	0.356994	0.14559	2.45205	0.0142045	0.135677	12p13.31
151126	ZNF385B	84.2821	-0.71906	0.293304	-2.45158	0.0142229	0.135766	2q31.2-q31.3
100134229	LOC100134229	169.979	-0.296251	0.120866	-2.45107	0.014243	0.135803	7q34
256281	NUDT14	159.288	-0.455957	0.186027	-2.45103	0.0142448	0.135803	14q32.33
56963	RGMA	6312.07	-0.398323	0.162552	-2.45043	0.0142688	0.135898	15q26.1
84223	IQCG	247.762	-0.224615	0.0916703	-2.45025	0.0142757	0.135898	3q29
84285	EIF1AD	390.923	0.146973	0.059987	2.45009	0.0142821	0.135898	11q13.1
6314	ATXN7	475.156	0.183014	0.0747217	2.44927	0.0143147	0.136121	3p14.1
90121	TSR2	1374.89	-0.188596	0.0770365	-2.44814	0.0143595	0.136392	Xp11.22
8500	PPFIA1	1663.87	-0.153829	0.0628363	-2.4481	0.0143613	0.136392	11q13.3
284427	SLC25A41	30.8944	-0.341308	0.139482	-2.44696	0.0144066	0.136677	19p13.3
3759	KCNJ2	131.132	-0.545418	0.222903	-2.44688	0.0144097	0.136677	17q24.3
56913	C1GALT1	211.538	-0.224986	0.0919756	-2.44615	0.014439	0.136868	7p22.1-p21.3
10396	ATP8A1	3201.75	-0.291663	0.119257	-2.44567	0.0144585	0.136967	4p13
57449	PLEKHG5	300.399	-0.498431	0.203833	-2.44529	0.0144736	0.137022	1p36.31
158135	TTLL11	142.731	-0.258011	0.105557	-2.44427	0.0145147	0.137252	9q33.2
2863	GPR39	17.1089	0.349615	0.143037	2.44423	0.0145162	0.137252	2q21.2
213	ALB	23.1635	0.516497	0.211345	2.44385	0.0145313	0.137309	4q13.3
23281	MTUS2	82.2682	-0.773798	0.316722	-2.44315	0.0145598	0.137491	13q12.3
10419	PRMT5	1735.95	0.179602	0.0735462	2.44203	0.0146051	0.137597	14q11.2
54843	SYTL2	592.088	-0.481072	0.196999	-2.442	0.0146063	0.137597	11q14.1
84865	CCDC142	186.177	0.190128	0.07786	2.44192	0.0146093	0.137597	2p13.1
6385	SDC4	733.85	-0.763904	0.312842	-2.44182	0.0146136	0.137597	20q13.12
222484	LNX2	143.918	0.225913	0.0925216	2.44173	0.0146171	0.137597	13q12.2
2225-11-23	C10orf32	951.505	-0.153714	0.0629669	-2.44119	0.014639	0.137717	10q24.32
4017	LOXL2	154.253	0.499365	0.20464	2.44021	0.0146786	0.137928	8p21.3
10097	ACTR2	4396.39	-0.12522	0.051316	-2.44018	0.0146799	0.137928	2p14
80127	C14orf45	93.3394	-0.225041	0.0922476	-2.43953	0.0147063	0.138089	14q24.3
203245	NAIF1	220.247	0.159376	0.0653784	2.43775	0.014779	0.138685	9q34.11
29844	TFPT	369.445	-0.231555	0.0949996	-2.43744	0.0147918	0.138719	19q13.42
100128164	LOC100128164	14.9665	-0.391665	0.160745	-2.43656	0.0148276	0.138859	3q26.2
441295	OR2A9P	24.904	0.373826	0.15343	2.43647	0.0148315	0.138859	7q35
22866	CNKSR2	459.052	-0.564316	0.23162	-2.43639	0.0148347	0.138859	Xp22.12
9117	SEC22C	818.508	-0.163421	0.0670843	-2.43605	0.0148486	0.138862	3p22.1
55128	TRIM68	424.129	0.140068	0.0575008	2.43593	0.0148536	0.138862	11p15.4
50488	MINK1	3825.1	-0.218039	0.0895412	-2.43507	0.0148887	0.139104	17p13.2
1154	CISH	16.8601	-0.437911	0.179917	-2.43396	0.0149346	0.139277	3p21.2
51599	LSR	321.223	0.356118	0.146332	2.43363	0.0149482	0.139277	19q13.12
64168	NECAB1	964.093	-0.732503	0.301019	-2.43342	0.0149571	0.139277	8q21.3
100132923	FAM66D	54.975	0.407983	0.167664	2.43333	0.0149606	0.139277	8p23.1
54551	MAGEL2	168.672	0.358989	0.147538	2.4332	0.014966	0.139277	15q11.2
10121	ACTR1A	4012.04	-0.119504	0.0491217	-2.43282	0.0149819	0.139277	10q24.32
885	CCK	519.919	-0.913849	0.375639	-2.43279	0.0149831	0.139277	3p22.1
441425	ANKRD20A3	44.8173	0.409665	0.168424	2.43234	0.0150016	0.139277	9q21.11
284390	ZNF763	65.0842	0.21634	0.0889734	2.43152	0.0150358	0.139277	19p13.2
81614	NIPA2	808.866	-0.139902	0.0575374	-2.4315	0.0150363	0.139277	15q11.2
6867	TACC1	3383.39	-0.204763	0.0842203	-2.43128	0.0150455	0.139277	8p11.22
54715	A2BP1	638.239	-0.850671	0.349892	-2.43124	0.0150472	0.139277	16p13.3
4294	MAP3K10	805.516	-0.393131	0.1617	-2.43123	0.0150478	0.139277	19q13.2
55332	DRAM1	342.24	0.237614	0.0977393	2.4311	0.0150531	0.139277	12q23.2
64393	ZMAT3	504.05	0.32997	0.135731	2.43106	0.0150547	0.139277	3q26.32
7852	CXCR4	400.268	-0.473185	0.194644	-2.43102	0.0150562	0.139277	2q22.1
80851	SH3BP5L	1174.98	0.128818	0.0530451	2.42846	0.015163	0.140178	1q44
5601	MAPK9	1638.86	-0.243926	0.100475	-2.42773	0.0151938	0.140225	5q35.3
7289	TULP3	477.308	0.17626	0.0726038	2.4277	0.0151949	0.140225	12p13.33
145270	PRIMA1	281.375	-0.447457	0.184348	-2.42724	0.0152143	0.140225	14q32.12
3295	HSD17B4	2698.66	-0.162456	0.0669309	-2.42722	0.0152151	0.140225	5q23.1
50810	HDGFRP3	1421.98	-0.170336	0.0701819	-2.42706	0.0152216	0.140225	15q25.2
22891	ZNF365	801.453	-0.482728	0.198899	-2.427	0.0152243	0.140225	10q21.2
4810	NHS	211.956	0.338225	0.139394	2.42639	0.0152497	0.140304	Xp22.2-p22.13
6543	SLC8A2	822.455	-0.548023	0.225864	-2.42635	0.0152517	0.140304	19q13.32
7336	UBE2V2	966.745	-0.127428	0.0525432	-2.42521	0.0152994	0.140635	8q11.21
100302692	NCRNA00182	33.0994	0.205734	0.0848372	2.42505	0.0153064	0.140635	Xq13.2
641649	TMEM91	66.1571	-0.346182	0.142859	-2.42325	0.0153824	0.141247	19q13.2
51528	JKAMP	823.653	-0.137759	0.0568803	-2.4219	0.0154394	0.141683	14q23.1
26996	GPR160	25.126	-0.408912	0.168884	-2.42126	0.0154666	0.141845	3q26.2
88455	ANKRD13A	1088.55	0.151856	0.0627439	2.42025	0.0155099	0.142131	12q24.11
3093	UBE2K	1543.58	-0.178614	0.073805	-2.42009	0.0155168	0.142131	4p14
9902	MRC2	749.39	-0.426351	0.176201	-2.41969	0.0155339	0.142201	17q23.2
58512	DLGAP3	440.106	-0.47424	0.196011	-2.41946	0.0155437	0.142204	1p34.3
5413	2020-09-05	4074.78	-0.386615	0.159858	-2.41848	0.0155853	0.142497	22q11.21
25903	OLFML2B	117.721	-0.46062	0.190506	-2.41787	0.0156116	0.14265	1q23.3
6423	SFRP2	2670.48	-0.947021	0.391769	-2.4173	0.0156363	0.142789	4q31.3
4681	NBL1	1285.13	-0.352485	0.145887	-2.41615	0.0156857	0.143152	1p36.13
1781	DYNC1I2	2330.56	-0.1404	0.0581268	-2.4154	0.0157178	0.143224	2q31.1
7741	ZNF187	509.273	0.135976	0.0562963	2.41537	0.0157192	0.143224	6p22.1
8698	S1PR4	13.8303	0.412994	0.170991	2.4153	0.0157222	0.143224	19p13.3
7109	TRAPPC10	1224.49	-0.164708	0.0682238	-2.41423	0.0157683	0.143556	21q22.3
64897	C12orf43	452.446	0.125757	0.0520992	2.4138	0.015787	0.143621	12q24.31
9738	CP110	951.424	-0.296365	0.122788	-2.41363	0.0157947	0.143621	16p12.3
54847	SIDT1	255.003	-0.559088	0.231739	-2.41258	0.0158401	0.143947	3q13.2
93145	OLFM2	5392.17	0.279793	0.115997	2.41208	0.0158616	0.144042	19p13.2
1960	EGR3	451.963	-0.676421	0.280459	-2.41184	0.0158723	0.144042	8p21.3
84167	C19orf44	158.674	-0.208268	0.0863582	-2.41167	0.0158795	0.144042	19p13.11
162427	FAM134C	1245.28	0.116184	0.0482067	2.41012	0.0159474	0.144387	17q21.2
85300	ATCAY	8565.83	0.290793	0.120656	2.41009	0.0159487	0.144387	19p13.3
27304	MOCS3	211.791	0.114581	0.0475427	2.41007	0.0159495	0.144387	20q13.13
22808	MRAS	2404.02	-0.243995	0.101246	-2.40992	0.0159562	0.144387	3q22.3
80174	DBF4B	207.554	0.249743	0.103641	2.40969	0.0159659	0.144389	c(\17q21.31\", \"17q21\")"
1879	EBF1	198.532	0.393528	0.163327	2.40944	0.0159769	0.1444	5q33.3
491	ATP2B2	2903.71	-0.481385	0.199907	-2.40805	0.016038	0.144815	3p25.3
3155	HMGCL	355.843	-0.18795	0.0780645	-2.40762	0.0160568	0.144815	1p36.11
7536	SF1	5748.55	0.12896	0.053574	2.40713	0.0160782	0.144815	11q13.1
10544	PROCR	107.088	0.376477	0.15641	2.40699	0.0160846	0.144815	20q11.22
127262	TPRG1L	1062.37	-0.438442	0.182158	-2.40693	0.0160872	0.144815	1p36.32
3433	IFIT2	1010.98	-0.31967	0.132815	-2.40688	0.0160894	0.144815	10q23.31
10392	NOD1	94.9184	0.241373	0.100287	2.40683	0.0160916	0.144815	7p14.3
493861	EID3	12.6552	-0.571065	0.237288	-2.40664	0.0161002	0.144815	12q23.3
158431	ZNF782	74.7784	0.218721	0.0909036	2.40608	0.0161247	0.144849	9q22.33
22826	DNAJC8	1359.38	-0.138123	0.0574094	-2.40594	0.0161311	0.144849	1p35.3
55177	FAM82A2	1946.74	-0.128155	0.0532673	-2.40589	0.0161331	0.144849	15q15.1
378708	APITD1	95.1526	-0.223772	0.0930264	-2.40546	0.016152	0.144932	1p36.22
2701	GJA4	95.9275	0.466413	0.193928	2.40508	0.0161691	0.144956	1p34.3
348094	ANKDD1A	165.902	-0.30017	0.124822	-2.40478	0.0161821	0.144956	15q22.31
57533	TBC1D14	4558.16	0.179659	0.0747131	2.40466	0.0161876	0.144956	4p16.1
56267	CCBL2	293.894	-0.242941	0.101035	-2.40453	0.0161935	0.144956	1p22.2
7752	ZNF200	178.509	0.119857	0.0498529	2.40421	0.0162074	0.144994	16p13.3
51307	FAM53C	1349.84	-0.104411	0.0434471	-2.40318	0.0162531	0.145293	5q31.2
4131	MAP1B	15128.9	-0.338569	0.140902	-2.40286	0.0162673	0.145293	5q13.2
339210	C17orf67	9.68636	0.363978	0.151494	2.40259	0.0162793	0.145293	17q22
9104	RGN	159.243	-0.547577	0.227912	-2.40258	0.0162797	0.145293	Xp11.3
7804	LRP8	821.963	0.314407	0.130908	2.40174	0.0163172	0.145541	1p32.3
80776	B9D2	45.1879	-0.261277	0.108825	-2.40089	0.0163552	0.145793	19q13.2
8125	ANP32A	2325.6	-0.129996	0.0541642	-2.40003	0.0163936	0.146049	15q23
5184	PEPD	1167.6	-0.205965	0.085828	-2.39974	0.0164067	0.146055	19q13.11
3257	HPS1	373.099	-0.409478	0.170646	-2.39957	0.0164142	0.146055	10q24.2
84056	KATNAL1	559.92	-0.20501	0.0854437	-2.39936	0.0164237	0.146055	13q12.3
6433	SFRS8	1265.11	0.18855	0.0786093	2.39857	0.016459	0.146283	12q24.33
83657	DYNLRB2	11.4402	-0.51913	0.216468	-2.39818	0.0164767	0.146353	16q23.2
5129	CDK18	1759.65	-0.632431	0.263808	-2.39731	0.0165158	0.1466	1q32.1
585	BBS4	365.324	-0.137601	0.0574031	-2.3971	0.0165252	0.1466	15q24.1
1285	COL4A3	136.361	0.797961	0.332912	2.39691	0.0165339	0.1466	2q36.3
2733	GLE1	758.96	0.1387	0.0578849	2.39614	0.0165687	0.146783	9q34.11
50628	GEMIN4	492.359	0.161353	0.0673421	2.39602	0.0165742	0.146783	17p13.3
23623	RUSC1	737.085	-0.306181	0.127809	-2.3956	0.016593	0.146839	1q22
255758	TCTEX1D2	139.39	-0.192133	0.0802077	-2.39545	0.0166002	0.146839	3q29
145389	SLC38A6	84.6349	0.236265	0.0986484	2.39502	0.0166196	0.146924	14q23.1
1845	DUSP3	1513.33	-0.234721	0.098033	-2.3943	0.0166519	0.14709	17q21.31
53354	PANK1	313.574	0.259405	0.108353	2.39406	0.0166629	0.14709	10q23.31
54508	FLJ11235	16.4972	0.372045	0.15541	2.39395	0.0166679	0.14709	5q22.2
10657	KHDRBS1	2506.16	-0.105647	0.044146	-2.39313	0.0167052	0.147333	1p35.2
55624	POMGNT1	1401.36	-0.146411	0.0611953	-2.39252	0.0167333	0.147493	1p34.1
90933	TRIM41	1403.02	-0.150028	0.0627197	-2.39204	0.016755	0.147598	5q35.3
2729	GCLC	1747.95	-0.353357	0.147744	-2.39168	0.0167714	0.147644	6p12.1
5339	PLEC	10080.1	-0.241919	0.101164	-2.39135	0.0167867	0.147644	8q24.3
6139	RPL17	3884.92	0.26765	0.111938	2.39105	0.0168	0.147644	18q21.1
59338	PLEKHA1	634.389	-0.348083	0.145603	-2.39063	0.0168194	0.147644	10q26.13
56896	DPYSL5	1895.59	-0.395462	0.165437	-2.39041	0.0168296	0.147644	2p23.3
8663	EIF3C	360.958	0.337645	0.141262	2.3902	0.016839	0.147644	16p11.2
22911	WDR47	954.36	-0.363693	0.152166	-2.39011	0.0168435	0.147644	1p13.3
23240	KIAA0922	246.901	0.312427	0.13075	2.38951	0.016871	0.147644	4q31.3
54922	RASIP1	167.22	0.33132	0.138658	2.38948	0.0168725	0.147644	19q13.33
87769	A2LD1	24.4344	-0.387165	0.162031	-2.38945	0.0168735	0.147644	13q32.3
118611	C10orf90	142.299	-0.634906	0.265719	-2.38938	0.0168766	0.147644	10q26.2
117584	RFFL	879.632	-0.274645	0.114946	-2.38934	0.0168787	0.147644	17q12
27348	TOR1B	406.32	0.105697	0.0442426	2.38904	0.0168924	0.147677	9q34.11
57643	ZSWIM5	359.915	0.221181	0.0926436	2.38744	0.0169661	0.148138	1p34.1
284996	RNF149	187.099	-0.366967	0.15372	-2.38724	0.0169755	0.148138	2q11.2
137902	PXDNL	9.56724	0.602739	0.252506	2.38703	0.0169851	0.148138	8q11.22-q11.23
29119	CTNNA3	100.95	-0.451481	0.189147	-2.38694	0.0169895	0.148138	10q21.3
23710	GABARAPL1	3050.38	-0.302336	0.126681	-2.38659	0.0170052	0.148138	12p13.2
2192	FBLN1	534.446	-0.522555	0.218969	-2.38643	0.0170128	0.148138	22q13.31
23184	MESDC2	1253.61	-0.149529	0.0626589	-2.3864	0.0170144	0.148138	15q25.1
57467	HHATL	678.489	-0.655131	0.274631	-2.3855	0.017056	0.148414	3p22.1
9402	GRAP2	5.53682	-0.618436	0.259277	-2.38523	0.0170682	0.148434	22q13.1
343990	C2orf55	334.026	-0.597969	0.250881	-2.38347	0.0171502	0.14906	2q11.2
84074	QRICH2	91.2432	0.263724	0.110726	2.38178	0.0172292	0.149609	17q25.1
3761	KCNJ4	298.316	-0.80587	0.33836	-2.38169	0.0172333	0.149609	22q13.1
26051	PPP1R16B	1618.19	-0.532514	0.223778	-2.37965	0.0173289	0.15031	20q11.23
57469	PNMAL2	1198.62	-0.480679	0.202005	-2.37954	0.0173342	0.15031	19q13.32
2912	GRM2	112.035	-0.639463	0.268834	-2.37865	0.0173762	0.150549	3p21.2
282997	LOC282997	102.418	0.301852	0.126907	2.37853	0.0173819	0.150549	10q25.2
23429	RYBP	670.253	-0.19667	0.0826963	-2.37823	0.0173962	0.150586	3p13
9761	MLEC	3954.36	0.115655	0.0486373	2.37791	0.0174111	0.150628	12q24.31
84287	ZDHHC16	403.963	0.110873	0.0466363	2.37741	0.0174348	0.150746	10q24.1
7781	SLC30A3	220.904	-1.00119	0.421229	-2.37683	0.0174621	0.150894	2p23.3
400591	C17orf102	51.1152	0.384416	0.161775	2.37623	0.0174903	0.151051	17q12
3082	HGF	25.5879	-0.687644	0.289428	-2.37587	0.0175076	0.151101	7q21.11
10550	ARL6IP5	2770.52	-0.206832	0.0870617	-2.37569	0.0175163	0.151101	3p14.1
2897	GRIK1	87.1103	-0.735369	0.309767	-2.37394	0.0175994	0.151582	21q21.3
80862	NCRNA00171	79.2091	0.193278	0.0814201	2.37383	0.0176047	0.151582	6p22.1
5243	ABCB1	740.904	0.301384	0.126968	2.3737	0.0176107	0.151582	7q21.12
8446	DUSP11	304.76	0.10458	0.0440614	2.3735	0.0176203	0.151582	2p13.1
4778	NFE2	6.56537	0.561528	0.236593	2.37339	0.0176256	0.151582	12q13.13
55171	TBCCD1	275.097	0.114032	0.0480505	2.37317	0.0176362	0.151582	3q27.3
10215	OLIG2	7478.27	0.308001	0.129795	2.37298	0.0176452	0.151582	21q22.11
6874	TAF4	509.469	0.163987	0.0691133	2.37273	0.0176572	0.151582	20q13.33
23126	POGZ	2459.68	0.149424	0.0629809	2.37254	0.0176664	0.151582	1q21.3
85409	NKD2	71.3975	0.397315	0.167474	2.37239	0.0176734	0.151582	5p15.33
8938	BAIAP3	1031.36	-0.537819	0.226751	-2.37185	0.0176991	0.151683	16p13.3
1749	DLX5	31.8914	0.78336	0.330317	2.37154	0.0177141	0.151683	7q21.3
80031	SEMA6D	970.727	-0.303612	0.128031	-2.37139	0.0177215	0.151683	15q21.1
80762	NDFIP1	6584.61	-0.134286	0.05663	-2.3713	0.0177258	0.151683	5q31.3
83394	PITPNM3	661.42	-0.670789	0.283018	-2.37013	0.0177818	0.151837	17p13.2-p13.1
27303	RBMS3	23.0677	-0.434717	0.183437	-2.36985	0.0177953	0.151837	3p24.1
7251	TSG101	1485.13	0.132531	0.0559247	2.36982	0.0177969	0.151837	11p15.1
284615	ANKRD34A	156.714	-0.600878	0.253588	-2.36951	0.0178117	0.151837	1q21.1
401474	SAMD12	281.18	-0.534232	0.225469	-2.36942	0.0178158	0.151837	8q24.11-q24.12
114907	FBXO32	320.292	-0.439151	0.185354	-2.36926	0.0178237	0.151837	8q24.13
79762	C1orf115	716.558	-0.655752	0.276785	-2.36917	0.0178278	0.151837	1q41
206338	AQPEP	5.28904	0.511721	0.216012	2.36895	0.0178387	0.151837	5q23.1
23142	DCUN1D4	785.618	-0.1746	0.0737076	-2.36882	0.0178451	0.151837	4q12
165829	GPR156	11.3629	0.458516	0.193564	2.36881	0.0178453	0.151837	3q13.33
23086	EXPH5	158.771	-0.665682	0.281111	-2.36804	0.0178828	0.15207	11q22.3
55214	LEPREL1	59.427	-0.407331	0.172044	-2.3676	0.0179038	0.152162	3q28
55066	PDPR	1683.52	0.294109	0.124238	2.3673	0.0179185	0.1522	16q22.1
11096	ADAMTS5	230	0.338656	0.143101	2.36654	0.0179551	0.152363	21q21.3
25758	C11orf41	1751.02	-0.373933	0.158012	-2.36648	0.017958	0.152363	11p13
23670	TMEM2	409.645	0.310114	0.131067	2.36607	0.0179779	0.152421	9q21.13
51335	NGRN	7285.27	-0.208719	0.088219	-2.36592	0.0179852	0.152421	15q26.1
11252	PACSIN2	849.752	0.148646	0.0628518	2.36502	0.0180292	0.152662	22q13.2
115752	DIS3L	1023.7	-0.145707	0.061612	-2.36492	0.0180341	0.152662	15q22.31
11329	STK38	389.908	0.156767	0.0663106	2.36414	0.018072	0.152867	6p21.31
399761	BMS1P5	93.0616	0.347273	0.146903	2.36396	0.0180806	0.152867	10q11.22
10924	SMPDL3A	144.631	0.184571	0.0780827	2.36379	0.018089	0.152867	6q22.31
51232	CRIM1	1140.05	0.281093	0.118928	2.36355	0.0181007	0.15288	2p22.2
6470	SHMT1	219.548	-0.249396	0.105555	-2.36271	0.0181417	0.153103	17p11.2
29946	SERTAD3	99.5676	-0.323019	0.136727	-2.36252	0.0181512	0.153103	19q13.2
379	ARL4D	222.259	0.386227	0.163505	2.36218	0.0181679	0.153103	17q21.31
347733	TUBB2B	5894.32	0.211322	0.0894608	2.36218	0.018168	0.153103	6p25.2
4857	NOVA1	2339.79	0.204457	0.0865728	2.36168	0.0181923	0.153154	14q12
114984	FLYWCH2	578.053	0.182071	0.0770956	2.36163	0.0181948	0.153154	16p13.3
2664	GDI1	14185.7	-0.134306	0.056875	-2.36143	0.0182048	0.153154	Xq28
3720	JARID2	693.067	0.171676	0.0727094	2.36113	0.0182194	0.153191	6p22.3
79613	TMCO7	542.846	0.139632	0.0591447	2.36085	0.018233	0.153219	16q22.1
3779	KCNMB1	68.2433	-0.568082	0.240679	-2.36033	0.0182586	0.153348	5q35.1
10580	SORBS1	5044.61	-0.293596	0.124422	-2.35968	0.0182905	0.153475	10q24.1
83959	SLC4A11	119.913	-0.476071	0.201762	-2.35957	0.018296	0.153475	20p13
55244	SLC47A1	66.7547	-0.555299	0.235404	-2.35893	0.0183279	0.153475	17p11.2
9263	STK17A	716.947	0.242241	0.102695	2.35884	0.0183324	0.153475	7p13
8509	NDST2	590.902	0.11248	0.0476857	2.35877	0.0183356	0.153475	10q22.2
26511	CHIC2	118.913	0.166013	0.0703825	2.35873	0.0183378	0.153475	4q12
9547	CXCL14	613.944	-0.670507	0.284286	-2.35857	0.0183456	0.153475	5q31.1
55466	DNAJA4	550.675	-0.587304	0.249038	-2.35829	0.0183591	0.153503	15q25.1
10468	FST	23.4437	-0.622004	0.263914	-2.35684	0.018431	0.154017	5q11.2
80205	CHD9	2343.01	0.259214	0.110006	2.35636	0.0184548	0.154024	16q12.2
3981	LIG4	373.53	-0.228734	0.0970797	-2.35614	0.0184658	0.154024	13q33.3
84261	FBXW9	160.026	-0.186906	0.0793326	-2.35599	0.0184736	0.154024	19p13.13
6814	STXBP3	718.401	-0.231167	0.0981314	-2.35569	0.0184883	0.154024	1p13.3
79152	FA2H	1000.28	-0.564613	0.239688	-2.35562	0.018492	0.154024	16q23.1
6374	CXCL5	75.5181	-0.674574	0.28643	-2.35511	0.018517	0.154024	4q13.3
4693	NDP	561.52	-0.444358	0.188686	-2.35501	0.0185224	0.154024	Xp11.3
83759	RBM4B	725.08	0.172004	0.0730387	2.35498	0.0185238	0.154024	11q13.2
728194	RSPH10B2	8.27294	0.339627	0.14422	2.35491	0.018527	0.154024	7p22.1
6583	SLC22A4	137.407	-0.41852	0.177737	-2.35472	0.0185368	0.154024	5q31.1
56154	TEX15	47.2825	-0.558094	0.237028	-2.35455	0.0185451	0.154024	8p12
23554	TSPAN12	551.642	0.458703	0.194858	2.35403	0.0185711	0.154154	7q31.31
5801	PTPRR	103.026	-0.697341	0.296345	-2.35314	0.0186155	0.154438	12q15
57468	SLC12A5	1376.09	-0.820265	0.348661	-2.35262	0.0186418	0.15457	20q13.12
144406	WDR66	18.9388	-0.451848	0.192086	-2.35232	0.0186569	0.154602	12q24.31
54769	DIRAS2	1171.08	-0.602971	0.256351	-2.35213	0.0186663	0.154602	9q22.2
2734	GLG1	5273.99	-0.104231	0.0443253	-2.3515	0.0186981	0.154779	16q23.1
3765	KCNJ9	1138.9	-0.335351	0.14263	-2.3512	0.0187131	0.154817	1q23.2
6309	SC5DL	2620.98	-0.202495	0.0861376	-2.35083	0.0187318	0.154877	11q23.3-q24.1
145781	GCOM1	20.6505	-0.52379	0.222861	-2.35029	0.0187586	0.154877	15q21.3
144097	C11orf84	389.218	0.164959	0.070189	2.35022	0.0187625	0.154877	11q13.1
8514	KCNAB2	1470.41	-0.65316	0.277922	-2.35016	0.0187654	0.154877	1p36.31
153328	LOC153328	313.443	-0.576523	0.245333	-2.34996	0.0187756	0.154877	5q31.1
4925	NUCB2	704.668	0.194549	0.0827929	2.34982	0.0187824	0.154877	11p15.1
4208	MEF2C	1696.64	-0.553978	0.235807	-2.34928	0.0188097	0.155017	5q14.3
3131	HLF	1385.68	-0.36001	0.153315	-2.34818	0.0188654	0.15539	17q22
51385	ZNF589	426.019	0.151201	0.0644509	2.34598	0.018977	0.156224	3p21.31
55857	PLK1S1	1099.05	0.238135	0.101538	2.34529	0.0190125	0.15643	20p11.23
4629	MYH11	238.639	-0.807591	0.344383	-2.34504	0.0190251	0.156447	16p13.11
58155	PTBP2	553.776	-0.217322	0.0927012	-2.34432	0.0190616	0.156588	1p21.3
386617	KCTD8	69.2106	-0.544393	0.23222	-2.34429	0.0190631	0.156588	4p13
257177	C1orf192	82.4322	-0.427884	0.182595	-2.34335	0.0191116	0.156831	1q23.3
9318	COPS2	1214.29	-0.153221	0.0653881	-2.34326	0.019116	0.156831	15q21.1
6304	SATB1	2424.65	0.2991	0.127651	2.3431	0.0191242	0.156831	3p24.3
283638	KIAA0284	1151.75	-0.413594	0.176576	-2.3423	0.0191655	0.157083	14q32.33
387885	CCDC42B	4.74638	-0.673156	0.287594	-2.34065	0.0192504	0.157693	12q24.13
55750	AGK	605.051	-0.140243	0.0599241	-2.34034	0.0192664	0.157738	7q34
155185	AMZ1	445.426	0.358105	0.153063	2.33959	0.0193052	0.157969	7p22.3
63982	ANO3	131.893	-0.812484	0.347348	-2.33911	0.0193298	0.158083	11p14.3-p14.2
93166	PRDM6	4.08131	-0.525314	0.22467	-2.33816	0.0193791	0.158401	5q23.2
83744	ZNF484	112.799	0.196854	0.0842083	2.33771	0.0194025	0.158505	9q22.31
81031	SLC2A10	95.5858	-0.42237	0.180768	-2.33653	0.0194635	0.158917	20q13.12
2139	EYA2	172.765	-0.550275	0.235759	-2.33406	0.0195928	0.159806	20q13.12
81567	TXNDC5	1250.79	0.194769	0.0834473	2.33404	0.0195938	0.159806	6p24.3
6925	TCF4	6289.4	0.244685	0.104843	2.33382	0.0196052	0.159812	18q21.2
1020	CDK5	540.888	-0.204551	0.0876811	-2.3329	0.0196536	0.160119	7q36.1
89958	C9orf140	3019.91	0.461688	0.198002	2.33173	0.0197149	0.16037	9q34.3
26033	ATRNL1	1248.03	-0.426745	0.183017	-2.33172	0.0197153	0.16037	10q25.3
55352	C17orf79	854.18	-0.180992	0.0776222	-2.3317	0.0197165	0.16037	17q11.2
84440	RAB11FIP4	2233.94	-0.353749	0.151744	-2.33122	0.0197417	0.160415	17q11.2
1183	CLCN4	1260.92	-0.450454	0.193229	-2.33119	0.0197435	0.160415	Xp22.2
175	AGA	310.804	-0.221149	0.0948805	-2.33082	0.0197631	0.160443	4q34.3
57419	SLC24A3	1860.62	0.305871	0.131235	2.33071	0.0197684	0.160443	20p11.23
23362	PSD3	2930.47	-0.3794	0.162854	-2.3297	0.0198219	0.16079	8p22
115286	SLC25A26	463.823	-0.132863	0.0570567	-2.32862	0.0198792	0.161114	3p14.1
79924	ADM2	4.62322	-0.586648	0.251938	-2.32854	0.0198835	0.161114	22q13.33
163126	EID2	241.865	-0.195948	0.0841705	-2.32799	0.0199127	0.161263	19q13.2
2970	GTF2IP1	10469.1	0.129628	0.0557033	2.32712	0.0199587	0.161328	7q11.23
116151	C20orf108	1254.81	-0.227994	0.0979779	-2.32699	0.0199656	0.161328	20q13.2
55671	SMEK1	1211.62	0.148934	0.0640064	2.32687	0.0199724	0.161328	14q32.12
401494	PTPLAD2	49.4529	-0.377791	0.162369	-2.32674	0.0199793	0.161328	9p21.3
5607	MAP2K5	453.293	-0.14199	0.061035	-2.32637	0.0199988	0.161328	15q23
10435	CDC42EP2	277.675	-0.455655	0.195867	-2.32635	0.0200001	0.161328	11q13.1
83468	GLT8D2	43.0771	-0.340688	0.146454	-2.32625	0.0200052	0.161328	12q23.3
23576	DDAH1	3015.97	-0.329224	0.141528	-2.32622	0.020007	0.161328	1p22.3
10785	WDR4	148.228	0.15503	0.0666514	2.32598	0.0200195	0.161343	21q22.3
10124	ARL4A	907.62	0.471116	0.202636	2.32494	0.0200753	0.161567	7p21.3
114897	C1QTNF1	956.041	0.500774	0.215397	2.32489	0.0200781	0.161567	17q25.3
1838	DTNB	427.857	-0.232933	0.100193	-2.32485	0.0200798	0.161567	2p23.3
23274	CLEC16A	1353.54	0.159746	0.0687256	2.3244	0.0201041	0.161676	16p13.13
10740	RFPL1S	563.438	-0.541152	0.232917	-2.32336	0.0201597	0.162036	22q12.2
780776	FAM18A	198.978	-0.38333	0.16501	-2.32307	0.0201751	0.162073	16p13.13
55716	LMBR1L	512.391	0.163254	0.0703003	2.32224	0.0202202	0.162186	12q13.12
84246	MED10	433.111	-0.137725	0.0593135	-2.32198	0.0202342	0.162186	5p15.31
25777	SUN2	3713.72	-0.316235	0.136196	-2.32192	0.0202372	0.162186	22q13.1
10207	INADL	267.415	-0.362703	0.156216	-2.32181	0.0202433	0.162186	1p31.3
57215	THAP11	868.445	0.116119	0.0500122	2.3218	0.0202435	0.162186	16q22.1
85444	LRRCC1	460.954	-0.176398	0.0759876	-2.32141	0.0202647	0.162214	8q21.2
26012	NELF	6245.85	-0.242001	0.104251	-2.32134	0.0202686	0.162214	9q34.3
55112	WDR60	608.966	0.246145	0.106069	2.3206	0.0203085	0.162408	7q36.3
56924	PAK6	297.619	-0.689512	0.297158	-2.32035	0.0203217	0.162408	15q15.1
6284	S100A13	523.495	-0.422716	0.182183	-2.32028	0.0203255	0.162408	1q21.3
1975	EIF4B	7839.14	0.228151	0.0983609	2.31953	0.0203663	0.162489	12q13.13
728689	EIF3CL	9461.89	0.189056	0.0815062	2.31953	0.0203666	0.162489	16p12.1
9751	SNPH	1172.92	-0.378335	0.163111	-2.3195	0.0203682	0.162489	20p13
10322	SMYD5	908.904	0.118341	0.0510308	2.31902	0.020394	0.162609	2p13.2
3691	ITGB4	873.306	-0.668538	0.288408	-2.31803	0.0204477	0.16295	17q25.1
78986	DUSP26	1384.08	0.192506	0.0831157	2.31612	0.020552	0.16368	8p12
10617	STAMBP	1138.49	-0.125341	0.0541242	-2.31581	0.0205685	0.16368	2p13.1
23095	KIF1B	7539.58	-0.231023	0.0997682	-2.3156	0.0205801	0.16368	1p36.22
196951	C15orf33	27.7332	-0.247654	0.106953	-2.31554	0.0205831	0.16368	15q21.2
51275	C12orf47	456.118	0.154096	0.0665671	2.31489	0.0206189	0.163817	12q24.12
6546	SLC8A1	965.388	0.260687	0.112631	2.31452	0.020639	0.163817	2p22.1
24139	EML2	710.506	-0.327325	0.141423	-2.31452	0.0206395	0.163817	19q13.32
100133985	LOC100133985	58.2408	0.33765	0.145889	2.31443	0.0206442	0.163817	2p13.3
201294	UNC13D	321.481	0.406836	0.175871	2.31326	0.0207084	0.16424	17q25.1
5996	RGS1	534.26	-0.730336	0.315806	-2.31261	0.020744	0.164435	1q31.2
26259	FBXW8	540.311	0.179632	0.0776976	2.31194	0.0207811	0.164557	12q24.22
27156	RTDR1	10.27	-0.447926	0.193778	-2.31154	0.020803	0.164557	22q11.22-q11.23
51141	INSIG2	466.428	-0.148601	0.0642882	-2.31148	0.0208064	0.164557	2q14.1-q14.2
7008	TEF	2251.34	-0.233749	0.101129	-2.31139	0.0208113	0.164557	22q13.2
57616	TSHZ3	315.706	-0.216476	0.0936586	-2.31133	0.0208144	0.164557	19q12
112597	NCRNA00152	20.2589	0.545563	0.236107	2.31066	0.0208518	0.164734	2p11.2
54103	PION	95.9474	-0.404227	0.17495	-2.31053	0.0208588	0.164734	7q11.23
9399	STOML1	699.865	-0.227425	0.098449	-2.31007	0.0208841	0.164799	15q24.1
171017	ZNF384	1456.7	0.143537	0.0621375	2.30998	0.0208891	0.164799	12p13.31
84913	ATOH8	2991.55	0.355215	0.153793	2.3097	0.0209048	0.164807	2p11.2
25827	FBXL2	239.923	-0.393028	0.170174	-2.30957	0.0209121	0.164807	3p22.3
7869	SEMA3B	1334.08	-0.409142	0.17719	-2.30906	0.0209403	0.164837	3p21.31
9647	PPM1F	930.256	0.143427	0.0621185	2.30892	0.0209479	0.164837	22q11.22
55858	TMEM165	582.822	-0.237446	0.102845	-2.30878	0.0209559	0.164837	4q12
8795	TNFRSF10B	719.44	0.304275	0.131812	2.30841	0.0209766	0.164837	8p21.3
22854	NTNG1	74.6501	-0.506064	0.219228	-2.30839	0.0209775	0.164837	1p13.3
9762	ProSAPiP1	2229.09	-0.31007	0.134328	-2.30831	0.020982	0.164837	20p13
10497	UNC13B	1121.59	-0.186715	0.0809044	-2.30785	0.0210075	0.164888	9p13.3
29091	STXBP6	173.721	-0.39306	0.170351	-2.30736	0.021035	0.164888	14q12
474344	GIMAP6	296.859	0.297756	0.129048	2.30732	0.0210367	0.164888	7q36.1
168451	THAP5	813.929	-0.149425	0.0647673	-2.3071	0.0210494	0.164888	7q31.1
9128	PRPF4	632.257	0.110618	0.0479486	2.307	0.0210547	0.164888	9q32
54977	SLC25A38	710.12	0.118431	0.0513353	2.307	0.0210547	0.164888	3p22.1
144438	LOC144438	496.574	0.106472	0.0461599	2.30658	0.0210781	0.164913	NA
8526	DGKE	185.45	-0.552187	0.239399	-2.30655	0.0210799	0.164913	17q22
9465	AKAP7	593.032	0.243563	0.105619	2.30606	0.0211075	0.165015	6q23.2
60370	AVPI1	208.237	-0.297589	0.129064	-2.30574	0.0211251	0.165015	10q24.2
55755	CDK5RAP2	1062.04	-0.140651	0.0610009	-2.30572	0.0211261	0.165015	9q33.2
26750	RPS6KC1	803.174	-0.133623	0.0579664	-2.30518	0.0211564	0.165165	1q32.3
5783	PTPN13	1176.29	-0.317106	0.137599	-2.30456	0.0211911	0.16535	4q21.3
57404	CYP20A1	538.216	0.169074	0.0733805	2.30407	0.0212188	0.16542	2q33.2
11149	BVES	130.504	-0.558737	0.242532	-2.30376	0.0212361	0.16542	6q21
8560	DEGS1	1743.06	-0.134849	0.0585349	-2.30374	0.0212374	0.16542	1q42.11
22985	ACIN1	2918.42	0.146916	0.0637785	2.30353	0.0212489	0.16542	14q11.2
54971	BANP	197.808	0.148462	0.0644531	2.30342	0.0212554	0.16542	16q24.2
27092	CACNG4	6049.52	0.421745	0.183116	2.30316	0.0212696	0.165445	17q24.2
256949	KANK3	265.334	0.305086	0.132477	2.30293	0.0212826	0.16546	19p13.2
3698	ITIH2	72.4173	-0.769136	0.334256	-2.30104	0.0213894	0.166189	10p14
56911	C21orf7	28.4834	-0.545824	0.237252	-2.30061	0.021414	0.166189	21q21.3
83860	TAF3	271.657	0.174215	0.0757262	2.3006	0.0214145	0.166189	10p14
7633	ZNF79	116.371	0.143046	0.0621809	2.30048	0.0214208	0.166189	9q33.3
111	ADCY5	660.652	-0.238929	0.103881	-2.30003	0.0214464	0.166212	3q21.1
27440	CECR5	1058.02	0.206427	0.089755	2.2999	0.0214541	0.166212	22q11.1
124976	SPNS2	790.202	-0.279698	0.121641	-2.29938	0.0214835	0.166212	17p13.2
56261	GPCPD1	1151.08	0.20544	0.0893474	2.29934	0.0214855	0.166212	20p12.3
84065	TMEM222	893.694	-0.152737	0.0664277	-2.2993	0.0214879	0.166212	1p36.11
115019	SLC26A9	31.2972	-0.592497	0.257691	-2.29925	0.0214905	0.166212	1q32.1
50	ACO2	6750.06	-0.176001	0.0765574	-2.29894	0.0215081	0.166262	22q13.2
7415	VCP	5125.1	-0.0980766	0.0426838	-2.29775	0.0215763	0.166703	9p13.3
10908	PNPLA6	2009.84	-0.131925	0.0574359	-2.29692	0.0216236	0.166983	19p13.2
81551	STMN4	2420.72	-0.336088	0.146375	-2.29608	0.0216715	0.167267	8p21.2
843	CASP10	88.0834	0.271604	0.118304	2.29581	0.021687	0.167299	2q33.1
23017	FAIM2	11005.4	-0.262896	0.114545	-2.29514	0.021725	0.167507	12q13.12
9114	ATP6V0D1	2694.94	-0.151151	0.065875	-2.29451	0.0217611	0.167699	16q22.1
54700	RRN3	1672.54	0.162618	0.0709039	2.2935	0.0218193	0.16804	16p13.11
255082	CASC2	117.046	-0.275931	0.120318	-2.29335	0.0218279	0.16804	10q26.11
4071	TM4SF1	312.266	0.507566	0.22135	2.29304	0.0218455	0.168089	3q25.1
11137	PWP1	971.834	0.107764	0.0470174	2.292	0.0219056	0.168322	12q23.3
6917	TCEA1	1579.67	-0.150171	0.0655227	-2.2919	0.0219117	0.168322	8q11.23
29925	GMPPB	155.782	-0.176739	0.0771176	-2.29181	0.0219164	0.168322	3p21.31
1606	DGKA	339.539	0.15825	0.0690525	2.29174	0.0219209	0.168322	12q13.2
5328	PLAU	74.2125	-0.553003	0.241354	-2.29125	0.0219489	0.168322	10q22.2
7226	TRPM2	263.886	-0.485727	0.211998	-2.29119	0.0219525	0.168322	21q22.3
7743	ZNF189	650.322	-0.169749	0.0740887	-2.29115	0.0219546	0.168322	9q31.1
81849	ST6GALNAC5	117.757	-0.812347	0.354602	-2.29087	0.021971	0.168362	1p31.1
285550	FAM200B	584.527	-0.137327	0.0599527	-2.29058	0.0219876	0.168403	4p15.32
219743	TYSND1	432.443	0.209062	0.0912859	2.29019	0.0220104	0.168491	10q22.1
669	BPGM	556.127	-0.160755	0.0702231	-2.2892	0.0220675	0.168689	7q33
27343	POLL	624.707	0.137274	0.0599676	2.28913	0.0220716	0.168689	10q24.32
58494	JAM2	978.319	-0.213269	0.0931661	-2.28913	0.0220717	0.168689	21q21.3
646999	LOC646999	45.2599	-0.266249	0.116323	-2.28887	0.0220867	0.168689	7p14.1
202151	RANBP3L	404.102	-0.472735	0.206545	-2.28877	0.0220927	0.168689	5p13.2
92979	2020-03-09	480.93	0.161183	0.0704418	2.28817	0.0221274	0.168868	12q14.1
55212	BBS7	336.651	-0.200476	0.0876403	-2.28749	0.0221671	0.169085	4q27
10083	USH1C	1222.18	-0.720166	0.314912	-2.28688	0.0222027	0.169162	11p15.1
375690	WASH5P	239.088	0.263902	0.11541	2.28665	0.022216	0.169162	19p13.3
199221	DZIP1L	70.8684	0.309902	0.13553	2.2866	0.0222192	0.169162	3q22.3
7480	WNT10B	78.3024	-0.748645	0.327413	-2.28654	0.0222225	0.169162	12q13.12
221895	JAZF1	681.338	-0.208708	0.0913158	-2.28556	0.0222801	0.169381	7p15.2-p15.1
29993	PACSIN1	2215.45	-0.869722	0.380542	-2.28548	0.0222846	0.169381	6p21.31
4193	MDM2	1502.9	0.138008	0.0603851	2.28547	0.0222852	0.169381	12q15
23193	GANAB	5895.27	0.143889	0.0629641	2.28525	0.0222983	0.169394	11q12.3
9765	ZFYVE16	1568.44	-0.2252	0.0985749	-2.28456	0.0223388	0.169593	5q14.1
10230	NBR2	184.201	0.293013	0.128266	2.28442	0.022347	0.169593	17q21.31
961	CD47	2461.94	-0.180086	0.0788668	-2.28341	0.022406	0.169954	3q13.12
2844	GPR21	12.4974	-0.636436	0.278783	-2.28291	0.0224357	0.170093	9q33.2
3638	INSIG1	2090.98	-0.318131	0.13939	-2.28231	0.0224709	0.170273	7q36.3
221981	THSD7A	472.216	0.431356	0.189045	2.28176	0.0225035	0.170355	7p21.3
9495	AKAP5	244.406	-0.54889	0.240557	-2.28174	0.0225045	0.170355	14q23.3
55331	ACER3	668.998	-0.190463	0.0834952	-2.28112	0.0225413	0.170484	11q13.5
79132	DHX58	283.56	-0.336907	0.147697	-2.28107	0.0225443	0.170484	17q21.2
6487	ST3GAL3	335.21	-0.214423	0.0940365	-2.28021	0.0225951	0.170782	1p34.1
3017	HIST1H2BD	72.3643	0.503982	0.221062	2.27983	0.0226181	0.170869	6p22.2
11232	POLG2	110.358	0.200577	0.0880147	2.2789	0.022673	0.171029	17q23.3
80023	NRSN2	2308.35	-0.168454	0.073921	-2.27884	0.0226768	0.171029	20p13
55588	MED29	2258.98	-0.135167	0.0593145	-2.27882	0.0226778	0.171029	19q13.2
4714	NDUFB8	1699.27	-0.189039	0.0829642	-2.27856	0.0226933	0.171029	10q24.31
25929	GEMIN5	648.867	0.134247	0.0589283	2.27814	0.0227182	0.171029	5q33.2
84629	TNRC18	2737.79	0.216207	0.0949175	2.27784	0.0227362	0.171029	7p22.1
2784	GNB3	118.822	0.427584	0.187721	2.27776	0.0227406	0.171029	12p13.31
645	BLVRB	323.449	-0.351422	0.154286	-2.27773	0.0227428	0.171029	19q13.2
84253	GARNL3	352.467	-0.313664	0.137718	-2.27759	0.0227509	0.171029	9q33.3
10559	SLC35A1	473.253	0.133643	0.0586785	2.27755	0.0227535	0.171029	6q15
220929	ZNF438	248.136	-0.154417	0.0678057	-2.27734	0.0227657	0.171034	10p11.23
10999	SLC27A4	800.146	-0.201172	0.0883633	-2.27664	0.0228076	0.171263	9q34.11
23105	FSTL4	134.524	-0.805187	0.353953	-2.27484	0.0229154	0.171987	5q31.1
25911	DPCD	181.842	-0.222206	0.0977095	-2.27415	0.0229571	0.172133	10q24.32
55974	RAG1AP1	181.682	0.171174	0.07527	2.27413	0.022958	0.172133	1q22
5046	PCSK6	1450.9	-0.608414	0.26763	-2.27334	0.0230056	0.172404	15q26.3
30835	CD209	47.4829	0.832555	0.366291	2.27294	0.02303	0.172462	19p13.2
129642	MBOAT2	1254.95	0.178057	0.0783414	2.27283	0.0230365	0.172462	2p25.1
53838	C11orf24	437.075	-0.222778	0.098043	-2.27224	0.0230717	0.17264	11q13.2
[truncated: 12,959 more rows]

## Sheet: WT vs Missense
Entrez.ID	Gene	baseMean	log2FoldChange	lfcSE	stat	pvalue	padj	chromosome
5350	PLN	204.633	-3.47874	0.414328	-8.39611	4.61527e-17	6.9049e-13	6q22.31
26266	SLC13A4	24.8751	-2.43795	0.37712	-6.46465	1.01533e-10	3.03809e-07	7q33		Table describing differentially expressed genes identified between CIC WT and CIC Missense Type I TCGA LGG
8714	ABCC3	24.1001	-1.68239	0.37331	-4.50669	6.58464e-06	0.00151558	17q21.33
3755	KCNG1	149.207	-1.68143	0.350791	-4.79327	1.64088e-06	0.000584505	20q13.13
4057	LTF	16.9384	-1.62285	0.354714	-4.57508	4.76028e-06	0.00127176	3p21.31
5649	RELN	294.851	-1.6004	0.324704	-4.92878	8.27458e-07	0.000360791	7q22.1
26025	PCDHGA12	186.734	-1.49524	0.35036	-4.26773	1.97474e-05	0.00307751	5q31.3
8755	ADAM6	49.6602	-1.45392	0.40214	-3.61546	0.000299818	0.021059	14q32.33
6263	RYR3	170.894	-1.35174	0.31727	-4.26052	2.03947e-05	0.00308812	15q13.3-q14
56245	C21orf62	285.182	-1.34665	0.283189	-4.75532	1.98133e-06	0.000684022	21q22.11
4703	NEB	134.073	-1.30517	0.262742	-4.96749	6.78266e-07	0.000316156	2q23.3
56107	PCDHGA9	412.11	-1.28943	0.387199	-3.33014	0.000868011	0.0396322	5q31.3
4969	OGN	48.7808	-1.27869	0.300319	-4.25778	2.0647e-05	0.003089	9q22.31
9940	DLEC1	44.3012	-1.26751	0.276918	-4.57719	4.71257e-06	0.00127176	3p22.2
3082	HGF	23.219	-1.26544	0.278426	-4.54499	5.49379e-06	0.0014271	7q21.11
1116	CHI3L1	397.054	-1.25664	0.342874	-3.66503	0.000247314	0.0185003	1q32.1
646658	TMEM90A	36.8092	-1.23156	0.324326	-3.79729	0.000146285	0.0132756	14q24.3
10512	SEMA3C	284.811	-1.18762	0.244641	-4.85456	1.20656e-06	0.000440276	7q21.11
2662	GDF10	209.145	-1.18712	0.276229	-4.2976	1.72658e-05	0.00290241	10q11.22
794	CALB2	149.67	-1.17927	0.313742	-3.75874	0.000170773	0.0146836	16q22.2
2660	MSTN	232.184	-1.14425	0.33592	-3.40632	0.000658454	0.0351442	2q32.2
255743	NPNT	155.52	-1.10729	0.244421	-4.53026	5.89118e-06	0.00146897	4q24
56110	PCDHGA5	55.0324	-1.07238	0.237611	-4.51319	6.38612e-06	0.00149285	5q31.3
10888	GPR83	67.2338	-1.06251	0.331262	-3.20745	0.00133918	0.048291	11q21
221091	LRRN4CL	38.6648	-1.05404	0.315395	-3.34197	0.000831862	0.038771	11q12.3
91522	COL23A1	77.0876	-1.035	0.305344	-3.38961	0.000699912	0.036359	5q35.3
730	C7	107.507	-1.02931	0.317065	-3.24638	0.00116881	0.0445057	5p13.1
2669	GEM	211.236	-1.01549	0.272565	-3.7257	0.000194773	0.0160994	8q22.1
5137	PDE1C	136.544	-0.992724	0.310872	-3.19335	0.00140632	0.0496211	7p14.3
2331	FMOD	84.7718	-0.979727	0.276983	-3.53713	0.000404494	0.0252151	1q32.1
3691	ITGB4	823.457	-0.97541	0.268692	-3.63021	0.000283186	0.0202715	17q25.1
79412	KREMEN2	61.5883	-0.968255	0.253123	-3.82524	0.000130645	0.0125033	16p13.3
2348	FOLR1	16.2133	-0.964783	0.223363	-4.31936	1.56486e-05	0.00275433	11q13.4
3489	IGFBP6	100.183	-0.935939	0.264449	-3.5392	0.000401339	0.0251923	12q13.13
84152	PPP1R1B	1527.42	-0.935798	0.27699	-3.37845	0.000728954	0.0367267	17q12
284434	NWD1	362.17	-0.932011	0.266815	-3.49309	0.000477457	0.0283461	19p13.11
3673	ITGA2	142.194	-0.925914	0.228731	-4.04804	5.16483e-05	0.00666129	5q11.2
79645	EFCAB1	21.5458	-0.924018	0.285888	-3.2321	0.00122883	0.0459614	8q11.21
131544	CRYBG3	357.634	-0.922458	0.235554	-3.91613	8.99829e-05	0.0099721	3q11.2
23086	EXPH5	151.184	-0.907999	0.265873	-3.41516	0.00063744	0.0344674	11q22.3
114	ADCY8	744.371	-0.897052	0.241107	-3.72055	0.000198788	0.0162729	8q24.22
414152	C10orf105	42.639	-0.890232	0.261056	-3.41012	0.000649332	0.0348196	10q22.1
116535	MRGPRF	55.922	-0.889399	0.208533	-4.26503	1.99871e-05	0.00308276	11q13.3
6445	SGCG	12.7958	-0.88517	0.273742	-3.23359	0.00122243	0.0458367	13q12.12
10103	TSPAN1	11.1504	-0.88112	0.262198	-3.36052	0.000777963	0.0373048	1p34.1
5923	RASGRF1	1049.07	-0.863588	0.259021	-3.33405	0.000855919	0.0396271	15q25.1
4856	NOV	147.654	-0.846732	0.264269	-3.20405	0.00135508	0.0483851	8q24.12
25894	PLEKHG4	44.3176	-0.838665	0.251656	-3.33259	0.00086042	0.0396271	16q22.1
6038	RNASE4	65.0921	-0.837098	0.161783	-5.17421	2.28883e-07	0.00013847	14q11.2
3690	ITGB3	22.1239	-0.834648	0.251034	-3.32484	0.000884704	0.0396322	17q21.32
202333	CMYA5	64.4522	-0.83359	0.190054	-4.38606	1.15421e-05	0.00215852	5q14.1
1646	AKR1C2	104.563	-0.833272	0.255614	-3.25989	0.00111457	0.0438816	10p15.1
688	KLF5	30.4575	-0.827718	0.218253	-3.79247	0.000149157	0.013443	13q22.1
9945	GFPT2	616.334	-0.826187	0.211467	-3.90694	9.34739e-05	0.0101338	5q35.3
29765	TMOD4	10.6639	-0.824194	0.24093	-3.42089	0.000624174	0.0340812	1q21.3
202151	RANBP3L	376.553	-0.814195	0.212339	-3.83442	0.000125861	0.0124703	5p13.2
140578	CHODL	18.2592	-0.799898	0.206831	-3.86741	0.000109999	0.0113499	21q21.1
57664	PLEKHA4	229.96	-0.79753	0.233543	-3.41491	0.000638025	0.0344674	19q13.33
64127	NOD2	31.105	-0.795832	0.200989	-3.95957	7.50835e-05	0.00884507	16q12.1
1308	COL17A1	24.5975	-0.786106	0.245338	-3.20417	0.00135451	0.0483851	10q25.1
7042	TGFB2	255.761	-0.785705	0.196397	-4.00059	6.31838e-05	0.00774831	1q41
80223	RAB11FIP1	47.5453	-0.785267	0.179395	-4.37732	1.20149e-05	0.0022192	8p11.23
4277	MICB	20.1046	-0.784379	0.192798	-4.0684	4.73381e-05	0.00622481	6p21.33
1645	AKR1C1	421.138	-0.770906	0.227898	-3.38268	0.000717833	0.0366534	10p15.1
10912	GADD45G	1363.24	-0.768149	0.226689	-3.38855	0.00070263	0.0363739	9q22.2
57214	KIAA1199	389.309	-0.766378	0.228755	-3.35021	0.000807506	0.0378718	15q25.1
57188	ADAMTSL3	43.9312	-0.765002	0.220419	-3.47067	0.00051916	0.0298736	15q25.2
347902	AMIGO2	47.9032	-0.761353	0.23055	-3.30233	0.000958861	0.0411532	12q13.11
79895	ATP8B4	85.8085	-0.759857	0.208034	-3.65256	0.000259639	0.0190415	15q21.2
857	CAV1	421.254	-0.749576	0.215839	-3.47285	0.000514962	0.0297465	7q31.2
1577	CYP3A5	12.5946	-0.748748	0.197532	-3.79051	0.00015034	0.0134685	7q22.1
3695	ITGB7	16.9539	-0.736248	0.216658	-3.3982	0.000678313	0.0358595	12q13.13
55026	FAM70A	728.821	-0.736078	0.198926	-3.70026	0.00021538	0.0172315	Xq24
1768	DNAH6	22.836	-0.734904	0.206182	-3.56434	0.000364773	0.0238313	2p11.2
4239	MFAP4	261.912	-0.729581	0.198133	-3.68228	0.000231157	0.0178229	17p11.2
54762	GRAMD1C	231.683	-0.707964	0.212445	-3.33246	0.000860825	0.0396271	3q13.31
3371	TNC	2197.49	-0.688878	0.194328	-3.54493	0.000392716	0.0250486	9q33.1
4147	MATN2	1809.17	-0.688485	0.21145	-3.25601	0.00112988	0.0440213	8q22.1-q22.2
3248	HPGD	15.8458	-0.683444	0.186763	-3.65941	0.000252792	0.0187229	4q34.1
3756	KCNH1	530.901	-0.682026	0.179619	-3.79708	0.000146413	0.0132756	1q32.2
285966	FAM115C	68.1538	-0.67454	0.206152	-3.27205	0.00106772	0.042826	7q35
729359	PLIN4	65.3416	-0.6699	0.20618	-3.2491	0.00115771	0.0443086	19p13.3
4072	EPCAM	26.5625	-0.665458	0.17678	-3.76432	0.000167001	0.0144422	2p21
55970	GNG12	322.183	-0.661743	0.184992	-3.57715	0.000347367	0.0229954	1p31.3
158787	RIBC1	34.8731	-0.646403	0.166106	-3.8915	9.96271e-05	0.0104609	Xp11.22
6583	SLC22A4	130.57	-0.64411	0.176842	-3.64228	0.000270229	0.0196257	5q31.1
79901	CYBRD1	1148.03	-0.642896	0.192218	-3.34462	0.000823962	0.0385228	2q31.1
79822	ARHGAP28	54.2737	-0.640153	0.178696	-3.58235	0.000340511	0.0227927	18p11.31
710	SERPING1	710.636	-0.63952	0.196304	-3.2578	0.00112281	0.0439747	11q12.1
157638	FAM84B	3691.06	-0.619835	0.174417	-3.55375	0.000379787	0.0244913	8q24.21
53829	P2RY13	161.001	-0.618314	0.187409	-3.29927	0.000969359	0.0413179	3q25.1
114907	FBXO32	307.484	-0.611638	0.159396	-3.83722	0.000124437	0.0124113	8q24.13
169792	GLIS3	265.607	-0.601524	0.186814	-3.21991	0.00128232	0.0471542	9p24.2
53834	FGFRL1	339.165	-0.581165	0.181801	-3.19671	0.00139006	0.0493984	4p16.3
257177	C1orf192	79.4136	-0.580844	0.171264	-3.39152	0.000695072	0.0362994	1q23.3
23657	SLC7A11	1531.39	-0.579714	0.177655	-3.26315	0.00110183	0.0436096	4q28.3
6648	SOD2	2858.1	-0.574118	0.171081	-3.35582	0.000791298	0.0375013	6q25.3
85320	ABCC11	18.2039	-0.573499	0.179524	-3.19455	0.0014005	0.049534	16q12.1
374618	TEX9	67.777	-0.571062	0.157842	-3.61793	0.000296967	0.0209572	15q21.3
9674	KIAA0040	144.557	-0.569228	0.173264	-3.28533	0.00101864	0.041977	1q25.1
128344	C1orf88	93.2311	-0.568109	0.173855	-3.26772	0.00108416	0.0432538	1p13.2
283	ANG	16.5734	-0.566856	0.173028	-3.2761	0.0010525	0.0425579	14q11.2
619279	ZNF704	497.349	-0.564134	0.173324	-3.2548	0.00113471	0.0440944	8q21.13
5358	PLS3	1067.13	-0.553944	0.133631	-4.14533	3.39331e-05	0.00470067	Xq23
51279	C1RL	125.269	-0.551549	0.167357	-3.29563	0.000982001	0.0416196	12p13.31
3479	IGF1	62.2436	-0.549873	0.163434	-3.3645	0.000766836	0.0372488	12q23.2
401494	PTPLAD2	47.457	-0.546071	0.170699	-3.19903	0.00137893	0.0491194	9p21.3
5547	PRCP	3296.82	-0.544928	0.135779	-4.01335	5.9864e-05	0.00752626	11q14.1
140545	RNF32	28.8447	-0.543589	0.14712	-3.69486	0.000220008	0.0174314	7q36.3
340527	NHSL2	41.634	-0.519535	0.142841	-3.63717	0.000275652	0.0199072	Xq13.1
10207	INADL	257.248	-0.517209	0.143902	-3.59417	0.000325431	0.0222318	1p31.3
51776	ZAK	426.99	-0.516261	0.113649	-4.5426	5.55644e-06	0.0014271	2q31.1
7163	TPD52	1308.29	-0.511077	0.152508	-3.35115	0.000804757	0.0378718	8q21.13
222235	FBXL13	5.0698	-0.510533	0.151919	-3.36056	0.000777834	0.0373048	7q22.1
6674	SPAG1	85.8257	-0.502483	0.13653	-3.68039	0.000232874	0.0178229	8q22.2
6533	SLC6A6	280.382	-0.491962	0.130627	-3.76616	0.000165778	0.0144198	3p25.1
219699	UNC5B	1218.94	-0.491576	0.149579	-3.28639	0.00101479	0.041977	10q22.1
26112	CCDC69	143.787	-0.488589	0.148683	-3.28612	0.00101579	0.041977	5q33.1
10385	BTN2A2	150.52	-0.480175	0.124735	-3.84956	0.000118329	0.012043	6p22.2
222223	KIAA1324L	437.741	-0.472426	0.1285	-3.67645	0.000236498	0.0179454	7q21.12
56648	EIF5A2	171.559	-0.471207	0.119837	-3.93207	8.42167e-05	0.00954519	3q26.2
123688	AGPHD1	16.3833	-0.468971	0.13285	-3.53008	0.000415434	0.0256831	15q25.1
158471	PRUNE2	4842.77	-0.462737	0.122267	-3.78465	0.000153924	0.0137075	9q21.2
11228	RASSF8	502.029	-0.460871	0.127524	-3.61401	0.000301498	0.0210781	12p12.1
84418	C5orf32	437.614	-0.451074	0.13812	-3.26582	0.00109147	0.0434296	5q31.3
55231	CCDC87	18.9511	-0.450971	0.107981	-4.1764	2.96157e-05	0.00418001	11q13.2
1486	CTBS	120.297	-0.450336	0.138295	-3.25635	0.00112853	0.0440213	1p22.3
4094	MAF	668.057	-0.442252	0.124971	-3.53884	0.000401887	0.0251923	16q23.2
121512	FGD4	546.915	-0.432535	0.0933472	-4.63362	3.59333e-06	0.00101434	12p11.21
83450	LRRC48	45.0041	-0.432489	0.130874	-3.30463	0.000951012	0.0410031	17p11.2
4897	NRCAM	10796.1	-0.418942	0.122378	-3.42335	0.000618533	0.0340216	7q31.1
81617	CAB39L	1151.22	-0.40522	0.120537	-3.36179	0.000774383	0.0373048	13q14.2
9588	PRDX6	2113	-0.394067	0.118131	-3.33586	0.000850363	0.0395102	1q25.1
79443	FYCO1	341.806	-0.370797	0.107335	-3.45458	0.000551156	0.0315172	3p21.31
85440	DOCK7	653.316	-0.369824	0.107734	-3.43275	0.000597484	0.0334793	1p31.3
2730	GCLM	143.965	-0.360446	0.113018	-3.18928	0.00142625	0.0498555	1p22.1
3920	LAMP2	5936.52	-0.355331	0.105894	-3.35555	0.000792088	0.0375013	Xq24
23247	KIAA0556	740.032	-0.354907	0.102074	-3.47698	0.000507103	0.0294061	16p12.1
55144	LRRC8D	845.48	-0.345335	0.103673	-3.331	0.00086535	0.0396322	1p22.2
1889	ECE1	1322.36	-0.331353	0.0980942	-3.37791	0.000730386	0.0367267	1p36.12
84314	TMEM107	171.457	-0.325092	0.0799158	-4.06793	4.74319e-05	0.00622481	17p13.1
116151	C20orf108	1221.19	-0.319547	0.0976499	-3.27238	0.00106647	0.042826	20q13.2
4205	MEF2A	1258.61	-0.319321	0.0915562	-3.48771	0.000487183	0.0288093	15q26.3
23321	TRIM2	4777.82	-0.312995	0.092762	-3.37417	0.000740389	0.0367267	4q31.3
3612	IMPA1	561.891	-0.312336	0.0947343	-3.29696	0.00097736	0.0415406	8q21.13
9213	XPR1	1246.69	-0.29471	0.0896014	-3.28912	0.001005	0.041977	1q25.3
23341	DNAJC16	377.326	-0.284583	0.0817394	-3.48159	0.000498454	0.0292446	1p36.21
8905	AP1S2	691.187	-0.283658	0.0863454	-3.28515	0.00101927	0.041977	Xp22.2
124637	CYB5D1	390.619	-0.282273	0.0766259	-3.68378	0.000229802	0.0178138	17p13.1
1184	CLCN5	234.289	-0.277301	0.0864813	-3.20648	0.00134369	0.0483243	Xp11.23
1540	CYLD	1177.3	-0.276975	0.0811241	-3.41422	0.000639659	0.0344674	16q12.1
644128	RPL23AP53	172.413	-0.268978	0.0823983	-3.26437	0.00109709	0.0435374	8p23.3
100286844	LOC100286844	84.9861	-0.265952	0.0787772	-3.376	0.000735484	0.0367267	12q13.12
57142	RTN4	10618	-0.265796	0.080906	-3.28524	0.00101894	0.041977	2p16.1
9695	EDEM1	429.629	-0.261976	0.0704631	-3.71792	0.000200874	0.016333	3p26.1
50640	PNPLA8	1841.66	-0.257747	0.0774227	-3.32909	0.000871293	0.0396322	7q31.1
6009	RHEB	1648.46	-0.252592	0.0676954	-3.7313	0.000190496	0.0158334	7q36.1
57488	ESYT2	1678.47	-0.25214	0.0735764	-3.42691	0.00061048	0.0337026	7q36.3
4952	OCRL	895.638	-0.251161	0.0779772	-3.22096	0.00127764	0.0471542	Xq26.1
84928	TMEM209	487.017	-0.249649	0.0704341	-3.54444	0.00039345	0.0250486	7q32.2
203228	C9orf72	462.468	-0.249634	0.076005	-3.28444	0.00102186	0.041977	9p21.2
56900	TMEM167B	761.527	-0.242525	0.0631936	-3.83782	0.000124133	0.0124113	1p13.3
7802	DNALI1	284.824	-0.241469	0.0744974	-3.2413	0.00118984	0.0448392	1p34.3
140883	ZNF280B	141.419	-0.240085	0.0738517	-3.25091	0.00115035	0.0443086	22q11.22
79411	GLB1L	98.7194	-0.239903	0.0730732	-3.28305	0.00102691	0.041977	2q35
201895	C4orf34	395.449	-0.237208	0.070532	-3.36313	0.000770639	0.0373048	4p14
92521	CYTSB	1873.53	-0.234186	0.0719805	-3.25346	0.00114009	0.0441045	17p11.2
6342	SCP2	1463.8	-0.232267	0.0596055	-3.89674	9.74958e-05	0.0103943	1p32.3
29766	TMOD3	429.711	-0.231285	0.0719762	-3.21335	0.00131196	0.0476414	15q21.2
9690	UBE3C	1204.96	-0.231189	0.0525987	-4.39534	1.10602e-05	0.00215135	7q36.3
65062	ALS2CR4	660.758	-0.227053	0.0662273	-3.42839	0.000607172	0.0336441	2q33.1
55750	AGK	589.34	-0.224103	0.0563512	-3.9769	6.98186e-05	0.00842384	7q34
7030	TFE3	2027.59	-0.220616	0.0691557	-3.19014	0.00142204	0.0498247	Xp11.23
51141	INSIG2	455.694	-0.219665	0.0598311	-3.67141	0.000241216	0.0181348	2q14.1-q14.2
64792	RABL5	467.105	-0.219334	0.0661448	-3.31597	0.000913242	0.0399503	7q22.1
51439	FAM8A1	1287.16	-0.207207	0.0589197	-3.51676	0.000436846	0.0267855	6p22.3
582	BBS1	1235.58	-0.206911	0.0622476	-3.324	0.000887357	0.0396322	11q13.2
123207	C15orf40	215.051	-0.200955	0.0594236	-3.38174	0.00072028	0.0366534	15q25.2
55650	PIGV	195.91	-0.191374	0.0593955	-3.22203	0.00127287	0.0471371	1p36.11
83787	ARMC10	513.491	-0.186216	0.0552784	-3.36869	0.000755274	0.0370517	7q22.1
51667	NUB1	1251.6	-0.177598	0.0505615	-3.51251	0.00044389	0.0268404	7q36.1
29883	CNOT7	1164.9	-0.176057	0.0492472	-3.57498	0.000350258	0.0230619	8p22
55246	CCDC25	1105.62	-0.170583	0.0437888	-3.89559	9.79612e-05	0.0103943	8p21.1
7257	TSNAX	873.223	-0.161444	0.0495537	-3.25795	0.0011222	0.0439747	1q42.2
8065	CUL5	967.558	-0.155009	0.0476472	-3.25327	0.00114086	0.0441045	11q22.3
5701	PSMC2	1171.86	-0.149355	0.0454713	-3.2846	0.00102128	0.041977	7q22.1
55069	C7orf42	2150.61	-0.13317	0.0403399	-3.30119	0.000962743	0.0411532	7q11.21
55683	KIAA1310	1179.9	-0.123348	0.0323855	-3.80874	0.000139675	0.0129794	2q11.2
10213	PSMD14	1297.35	0.138535	0.0421951	3.28321	0.00102634	0.041977	2q24.2
84548	TMEM185A	560.429	0.143188	0.0417503	3.42962	0.000604423	0.0336162	Xq28
92249	LOC92249	833.314	0.181859	0.0547209	3.32339	0.000889301	0.0396322	Xq11.1
55122	AKIRIN2	1097.18	0.186597	0.0445619	4.18737	2.82208e-05	0.00405973	6q15
10904	BLCAP	3021.89	0.208006	0.0606316	3.43065	0.000602128	0.0336136	20q11.23
144699	FBXL14	840.893	0.214646	0.0650163	3.30141	0.000961996	0.0411532	12p13.33
9374	PPT2	671.105	0.229605	0.0535847	4.2849	1.82824e-05	0.00294111	6p21.32
10923	SUB1	4470.99	0.232445	0.0720655	3.22546	0.0012577	0.0466909	5p13.3
83696	TRAPPC9	1254.46	0.235634	0.0595829	3.95473	7.66225e-05	0.0088898	8q24.3
89953	KLC4	892.175	0.239316	0.0625496	3.82603	0.000130228	0.0125033	6p21.1
2534	FYN	7294.66	0.247672	0.0757737	3.26858	0.00108089	0.0432384	6q21
79754	ASB13	1034.47	0.248974	0.0658869	3.77881	0.00015758	0.0139501	10p15.1
3927	LASP1	4251.42	0.250833	0.0555774	4.51322	6.38506e-06	0.00149285	17q12
3476	IGBP1	1516.28	0.254458	0.0790797	3.21775	0.00129203	0.0471542	Xq13.1
642	BLMH	879.736	0.25698	0.0743966	3.4542	0.000551935	0.0315172	17q11.2
23212	RRS1	553.863	0.273817	0.0770223	3.55504	0.000377924	0.0244767	8q13.1
51112	TTC15	1264.08	0.274717	0.0810133	3.39102	0.000696338	0.0362994	2p25.3
6714	SRC	1268.98	0.27513	0.0814591	3.37753	0.00073141	0.0367267	20q11.23
10219	KLRG1	32.0518	0.276138	0.0851091	3.24452	0.0011765	0.0446743	12p13.31
60468	BACH2	261.786	0.280578	0.0878816	3.19268	0.0014096	0.0496211	6q15
114984	FLYWCH2	590.259	0.280627	0.0863612	3.24945	0.00115627	0.0443086	16p13.3
23417	MLYCD	250.122	0.283326	0.0856014	3.30983	0.00093354	0.0405361	16q23.3
57555	NLGN2	5959.2	0.28347	0.0707932	4.00419	6.22296e-05	0.00769435	17p13.1
8677	STX10	384.411	0.28507	0.0885943	3.2177	0.00129224	0.0471542	19p13.13
8226	HDHD1A	346.186	0.285566	0.0620114	4.60506	4.1235e-06	0.00114244	Xp22.31
1804	DPP6	5430.85	0.296858	0.0871666	3.40564	0.000660085	0.0351442	7q36.2
9379	NRXN2	8054.55	0.303958	0.086551	3.5119	0.000444917	0.0268404	11q13.1
6599	SMARCC1	1948.22	0.306899	0.0954015	3.21692	0.00129576	0.0471676	3p21.31
10446	LRRN2	1188.45	0.308655	0.0912207	3.38361	0.000715406	0.0366534	1q32.1
129401	NUP35	286.15	0.308778	0.0887828	3.4779	0.000505353	0.0294061	2q32.1
114879	OSBPL5	712.437	0.309461	0.0931848	3.32094	0.00089716	0.0396322	11p15.4
149840	C20orf196	124.316	0.310596	0.0822367	3.77686	0.000158819	0.013977	20p12.3
116154	PHACTR3	1857.49	0.310643	0.0947644	3.27806	0.00104523	0.0423786	20q13.32-q13.33
18	ABAT	14854.8	0.31066	0.087911	3.53381	0.000409623	0.0254289	16p13.2
142679	DUSP19	147.612	0.312053	0.0938668	3.32443	0.000886009	0.0396322	2q32.1
29899	GPSM2	1373.31	0.31221	0.094074	3.31877	0.00090416	0.039669	1p13.3
5795	PTPRJ	1402.98	0.318331	0.0861606	3.69463	0.000220209	0.0174314	11p11.2
9465	AKAP7	602.171	0.320782	0.0963953	3.32778	0.00087542	0.0396322	6q23.2
57143	ADCK1	388.763	0.32117	0.095195	3.37381	0.000741358	0.0367267	14q24.3
10742	RAI2	295.135	0.321704	0.086025	3.73966	0.000184272	0.0154016	Xp22.13
7732	RNF112	1448.56	0.323232	0.0976432	3.31033	0.000931852	0.0405361	17p11.2
3785	KCNQ2	1781.34	0.324006	0.0902118	3.59161	0.000328642	0.0223491	20q13.33
89796	NAV1	5946.71	0.324312	0.0967942	3.35053	0.000806569	0.0378718	1q32.1
10579	TACC2	995.621	0.325301	0.101827	3.19464	0.00140006	0.049534	10q26.13
221527	ZBTB12	297.438	0.32849	0.0892705	3.67972	0.000233493	0.0178229	6p21.33
55068	ENOX1	243.522	0.331011	0.103203	3.20737	0.00133954	0.048291	13q14.11
388886	C22orf36	477.714	0.334944	0.103308	3.2422	0.00118609	0.0448109	22q11.23
1271	CNTFR	2168.86	0.336188	0.102688	3.27389	0.00106079	0.0427777	9p13.3
292	SLC25A5	4697.85	0.337985	0.0999122	3.38282	0.000717463	0.0366534	Xq24
22846	VASH1	2488.79	0.343033	0.105784	3.24278	0.00118371	0.0448109	14q24.3
79870	BAALC	14581.7	0.343396	0.0998244	3.44	0.000581716	0.0329661	8q22.3
84900	RNFT2	502.954	0.344483	0.10263	3.35655	0.000789203	0.0375013	12q24.22
50512	PODXL2	3987.18	0.344707	0.104183	3.30865	0.00093747	0.0405361	3q21.3
29121	CLEC2D	342.626	0.344746	0.106107	3.24903	0.00115799	0.0443086	12p13.31
10291	SF3A1	4134.93	0.345878	0.0648012	5.33753	9.42227e-08	7.84996e-05	22q12.2
55506	H2AFY2	859.18	0.346469	0.107359	3.22721	0.00125005	0.0465225	10q22.1
55715	DOK4	529.098	0.347033	0.104536	3.31975	0.000900989	0.0396462	16q21
23254	KAZ	2576.43	0.348007	0.0911661	3.81728	0.000134928	0.012696	1p36.21
10500	SEMA6C	681.816	0.353256	0.109051	3.23936	0.00119798	0.0450327	1q21.3
604	BCL6	2079.33	0.357792	0.0904836	3.95422	7.67843e-05	0.0088898	3q27.3
4440	MSI1	722.312	0.358769	0.101193	3.5454	0.000392013	0.0250486	12q24.31
8573	CASK	2538.44	0.361656	0.110095	3.28493	0.00102007	0.041977	Xp11.4
375790	AGRN	3339.43	0.36543	0.108522	3.36735	0.000758943	0.0370517	1p36.33
27097	TAF5L	657.864	0.365779	0.0716784	5.10306	3.34211e-07	0.000174326	1q42.13
27439	CECR6	702.472	0.366268	0.0852149	4.29817	1.72214e-05	0.00290241	22q11.1
6666	SOX12	1225.11	0.368649	0.112355	3.2811	0.00103405	0.0421536	20p13
54621	VSIG10	389.735	0.370763	0.0831115	4.46103	8.1566e-06	0.00182136	12q24.23
896	CCND3	1883.29	0.374157	0.1029	3.63613	0.000276766	0.0199072	6p21.1
57060	PCBP4	3912.99	0.375558	0.107313	3.49964	0.000465879	0.0278459	3p21.2
4082	MARCKS	20491.5	0.377271	0.105128	3.58869	0.000332349	0.0223976	6q21
8153	RND2	8564.91	0.37804	0.109987	3.43714	0.000587888	0.0331901	17q21.31
115704	EVI5L	2104	0.385526	0.0816129	4.72383	2.31441e-06	0.000736721	19p13.2
3732	CD82	1623.72	0.393794	0.109177	3.60694	0.000309832	0.0213613	11p11.2
9619	ABCG1	1274.02	0.401166	0.108864	3.68501	0.00022869	0.0178138	21q22.3
64359	NXN	655.045	0.403289	0.102173	3.94713	7.90927e-05	0.00903287	17p13.3
11097	NUPL2	660.851	0.406956	0.0874686	4.65259	3.27792e-06	0.000961587	7p15.3
283933	ZNF843	66.2389	0.407005	0.112819	3.6076	0.000309045	0.0213613	16p11.2
6793	STK10	645.629	0.407583	0.0942793	4.32314	1.53822e-05	0.00273969	5q35.1
83439	TCF7L1	646.948	0.41207	0.116982	3.52252	0.000427472	0.0263186	2p11.2
85449	KIAA1755	1612.9	0.416931	0.119905	3.47717	0.000506727	0.0294061	20q11.23
2731	GLDC	1454.5	0.417213	0.102846	4.0567	4.9771e-05	0.00647499	9p24.1
79720	VPS37B	1265.17	0.41847	0.106999	3.91096	9.19282e-05	0.0101128	12q24.31
124790	HEXIM2	295.971	0.420538	0.112412	3.74105	0.000183252	0.0154016	17q21.31
57593	EBF4	1490.58	0.423893	0.120633	3.5139	0.000441575	0.0268404	20p13
10938	EHD1	1953.6	0.425208	0.110945	3.83261	0.000126789	0.0124795	11q13.1
85300	ATCAY	8887.03	0.438105	0.11874	3.68962	0.000224593	0.0175924	19p13.3
219654	ZCCHC24	7695.09	0.442485	0.0974658	4.53991	5.62791e-06	0.0014271	10q22.3
9026	HIP1R	8807.06	0.443065	0.131458	3.3704	0.000750592	0.0370517	12q24.31
11077	HSF2BP	118.715	0.443191	0.138891	3.19092	0.0014182	0.0498067	21q22.3
9289	GPR56	17220.2	0.45066	0.101665	4.43282	9.30098e-06	0.00195989	16q21
23246	BOP1	605.921	0.453492	0.134072	3.38246	0.000718392	0.0366534	8q24.3
9788	MTSS1	3234.35	0.455114	0.123828	3.67538	0.000237497	0.0179454	8q24.13
161357	MDGA2	300.338	0.45575	0.132207	3.44725	0.000566319	0.0322156	14q21.3
3801	KIFC3	976.625	0.460619	0.106163	4.33877	1.4328e-05	0.00258266	16q21
347731	LRRTM3	1088.45	0.46539	0.132384	3.51545	0.000439008	0.0268082	10q21.3
53354	PANK1	331.359	0.46903	0.109454	4.28517	1.826e-05	0.00294111	10q23.31
257407	C2orf72	1768.96	0.475551	0.135606	3.50687	0.000453415	0.0272431	2q37.1
643382	C14orf176	27.8025	0.480222	0.128378	3.74069	0.000183513	0.0154016	14q11.2
11057	ABHD2	5824.46	0.480817	0.120038	4.00555	6.18735e-05	0.00769435	15q26.1
92659	LOC92659	110.394	0.482368	0.134682	3.58153	0.000341592	0.0227927	17q25.3
9423	NTN1	2036.98	0.484643	0.144406	3.3561	0.000790497	0.0375013	17p13.1
4821	NKX2-2	574.1	0.48549	0.143773	3.37677	0.000733424	0.0367267	20p11.22
2863	GPR39	17.7018	0.485609	0.143901	3.37459	0.000739245	0.0367267	2q21.2
100093630	SNHG8	701.402	0.486205	0.14619	3.32584	0.000881526	0.0396322	4q26
63827	BCAN	76840.1	0.491119	0.140973	3.48379	0.000494363	0.0291188	1q23.1
2260	FGFR1	1949.28	0.496705	0.109908	4.51928	6.20507e-06	0.00149285	8p11.23
27112	FAM155B	220.042	0.497913	0.116321	4.28052	1.86459e-05	0.00294348	Xq13.1
116983	ACAP3	3062.57	0.498813	0.137608	3.62489	0.000289089	0.0205956	1p36.33
9580	SOX13	1246.15	0.502615	0.116504	4.31415	1.60216e-05	0.00278328	1q32.1
200734	SPRED2	1122.47	0.50663	0.133195	3.80367	0.00014257	0.0130859	2p14
161145	TMEM229B	771.057	0.519034	0.140575	3.69222	0.000222305	0.0175047	14q24.1
51617	HMP19	7651.72	0.519697	0.148531	3.49891	0.00046717	0.0278459	5q35.2
84435	GPR123	1421.81	0.521698	0.118091	4.41778	9.97205e-06	0.00201611	10q26.3
650	BMP2	2129.96	0.522154	0.144292	3.61873	0.000296049	0.0209572	20p12.3
30812	SOX8	21563.4	0.522398	0.157866	3.30913	0.000935874	0.0405361	16p13.3
83890	SPATA9	17.9947	0.52943	0.138499	3.82261	0.000132044	0.0125033	5q15
25806	VAX2	276.009	0.530333	0.162626	3.26107	0.00110994	0.0438146	2p13.3
54413	NLGN3	5383.05	0.530935	0.0987178	5.37831	7.51875e-08	7.28934e-05	Xq13.1
9770	RASSF2	16050.9	0.531668	0.134082	3.96523	7.33243e-05	0.00870639	20p13
85409	NKD2	73.9443	0.533252	0.158383	3.36686	0.000760302	0.0370517	5p15.33
90007	MIDN	3093.47	0.533342	0.121504	4.38952	1.136e-05	0.00215135	19p13.3
79585	CORO7	2163.11	0.534177	0.129351	4.12966	3.63292e-05	0.00494111	16p13.3
8869	ST3GAL5	2104.98	0.534226	0.0994501	5.3718	7.79556e-08	7.28934e-05	2p11.2
6624	FSCN1	3491.56	0.535817	0.166497	3.21817	0.00129012	0.0471542	7p22.1
55959	SULF2	8517.42	0.555974	0.127781	4.35099	1.35526e-05	0.00247269	20q13.12
100132923	FAM66D	57.1708	0.556392	0.162021	3.43407	0.00059458	0.0334418	8p23.1
10215	OLIG2	8015.03	0.55854	0.130133	4.29206	1.77025e-05	0.0029104	21q22.11
120224	TMEM45B	34.1839	0.562461	0.158118	3.55721	0.000374808	0.0243804	11q24.3
2049	EPHB3	579.382	0.565312	0.132863	4.25486	2.09183e-05	0.0030986	3q27.1
157556	C8orf56	63.8754	0.567065	0.167175	3.39204	0.00069375	0.0362994	8q22.3
9734	HDAC9	536.782	0.567548	0.152893	3.71206	0.00020558	0.0166253	7p21.1
90161	HS6ST2	341.677	0.570874	0.159066	3.58892	0.000332053	0.0223976	Xq26.2
7476	WNT7A	135.32	0.572502	0.159889	3.58062	0.000342781	0.0227927	3p25.1
221938	MMD2	1370.89	0.576675	0.17764	3.24632	0.00116909	0.0445057	7p22.1
30820	KCNIP1	1314.8	0.578415	0.169431	3.41387	0.00064046	0.0344674	5q35.1
7138	TNNT1	113.315	0.580312	0.179631	3.23057	0.00123542	0.0460926	19q13.42
3777	KCNK3	891.376	0.588315	0.157018	3.7468	0.000179103	0.0152248	2p23.3
55536	CDCA7L	360.575	0.590473	0.161332	3.65998	0.000252236	0.0187229	7p15.3
30818	KCNIP3	2772.6	0.590591	0.138634	4.26009	2.04347e-05	0.00308812	2q11.1
1463	NCAN	22370.7	0.592734	0.152349	3.89062	9.99872e-05	0.0104609	19p13.11
79933	SYNPO2L	25.8159	0.593286	0.176132	3.36841	0.000756023	0.0370517	10q22.2
54508	FLJ11235	17.5621	0.596079	0.141608	4.20934	2.56113e-05	0.00374175	5q22.2
11247	NXPH4	79.6408	0.604624	0.184027	3.28552	0.00101794	0.041977	12q13.3
41	ACCN2	4912.89	0.611936	0.142976	4.27998	1.86907e-05	0.00294348	12q13.12
10675	CSPG5	10452	0.619618	0.147247	4.20803	2.57603e-05	0.00374175	3p21.31
11211	FZD10	16.1034	0.620373	0.160411	3.8674	0.000110002	0.0113499	12q24.33
170691	ADAMTS17	81.9584	0.628764	0.185141	3.39614	0.000683429	0.0360028	15q26.3
23037	PDZD2	2338.87	0.633591	0.164253	3.85741	0.000114594	0.0117427	5p13.3
4661	MYT1	1592.19	0.634792	0.171182	3.7083	0.000208659	0.0167836	20q13.33
22822	PHLDA1	10004.5	0.635063	0.160662	3.95279	7.72458e-05	0.0088898	12q21.2
64780	MICAL1	1818.04	0.640884	0.17537	3.65447	0.000257716	0.0189935	6q21
81615	TMEM163	735.584	0.641259	0.172371	3.72022	0.000199047	0.0162729	2q21.3
654	BMP6	125.222	0.641682	0.179538	3.57409	0.000351454	0.0230619	6p24.3
344148	NCKAP5	269.745	0.649914	0.147035	4.42013	9.86402e-06	0.00201611	2q21.2
5156	PDGFRA	7753.86	0.654783	0.204254	3.20574	0.00134717	0.0483335	4q12
389206	BEND4	70.1029	0.657835	0.199742	3.29341	0.000989786	0.041831	4p13
168667	BMPER	338.615	0.658149	0.200663	3.27986	0.00103857	0.042223	7p14.3
392617	ELFN1	246.63	0.659358	0.183337	3.59642	0.000322625	0.0221413	7p22.3
4648	MYO7B	52.2229	0.665723	0.195539	3.40456	0.000662714	0.0351591	2q14.3
27185	DISC1	772.393	0.668461	0.140662	4.75225	2.0117e-06	0.000684022	1q42.2
1464	CSPG4	3380.38	0.668698	0.201374	3.32067	0.000898023	0.0396322	15q24.2
116113	FOXP4	751.868	0.669064	0.119155	5.61509	1.96459e-08	2.26094e-05	6p21.1
6664	SOX11	1073.5	0.675659	0.202966	3.32892	0.000871833	0.0396322	2p25.2
27092	CACNG4	6514.31	0.676183	0.180143	3.75359	0.000174321	0.0149029	17q24.2
100	ADA	168.796	0.676964	0.179631	3.76863	0.000164144	0.0143612	20q13.12
79875	THSD4	664.776	0.681958	0.211812	3.21964	0.00128351	0.0471542	15q23
55765	C1orf106	378.377	0.684273	0.170349	4.0169	5.89699e-05	0.00747669	1q32.1
642938	FAM196A	269.254	0.686831	0.180502	3.80511	0.00014174	0.0130859	10q26.2
5435	POLR2F	2781.41	0.692868	0.142603	4.85873	1.18143e-06	0.000440276	22q13.1
4326	MMP17	377.546	0.694362	0.216394	3.20878	0.00133298	0.0482874	12q24.33
9241	NOG	558.466	0.69654	0.157629	4.41884	9.92317e-06	0.00201611	17q22
283174	LOC283174	1963.37	0.703688	0.16995	4.14055	3.46474e-05	0.0047556	11q25
51222	ZNF219	1395.44	0.705266	0.142131	4.9621	6.97356e-07	0.000316156	14q11.2
2674	GFRA1	2234.27	0.705334	0.159011	4.43577	9.17454e-06	0.00195989	10q25.3
8363	HIST1H4J	18.25	0.711657	0.201001	3.54056	0.000399277	0.0251923	6p22.1
84465	MEGF11	2048.46	0.721845	0.177054	4.07697	4.56266e-05	0.00609482	15q22.31
23302	WSCD1	3847.27	0.722408	0.138164	5.22862	1.70781e-07	0.000116139	17p13.2
65249	ZSWIM4	431.276	0.730815	0.122793	5.95158	2.65558e-09	4.5226e-06	19p13.13-p13.12
10124	ARL4A	980.947	0.732563	0.191627	3.82286	0.000131913	0.0125033	7p21.3
9618	TRAF4	1522.99	0.733476	0.13743	5.3371	9.44451e-08	7.84996e-05	17q11.2
2651	GCNT2	355.606	0.735602	0.157378	4.67412	2.95221e-06	0.000920166	6p24.3-p24.2
58529	MYOZ1	99.0572	0.736092	0.178634	4.12068	3.77755e-05	0.00509153	10q22.2
83874	TBC1D10A	1163.58	0.738311	0.168155	4.39065	1.13014e-05	0.00215135	22q12.2
59277	NTN4	620.471	0.741543	0.223156	3.32298	0.000890599	0.0396322	12q22
9514	GAL3ST1	453.143	0.742401	0.172896	4.29393	1.75542e-05	0.0029104	22q12.2
50515	CHST11	503.936	0.746193	0.140848	5.29787	1.17162e-07	9.09787e-05	12q23.3
29128	UHRF1	564.704	0.748182	0.145435	5.14443	2.6833e-07	0.000148684	19p13.3
10683	DLL3	5320.19	0.751543	0.226262	3.32155	0.000895179	0.0396322	19q13.2
80757	TMEM121	285.115	0.751644	0.169188	4.44267	8.885e-06	0.0019265	14q32.33
1137	CHRNA4	737.803	0.756795	0.175513	4.31191	1.61851e-05	0.00278328	20q13.33
7079	TIMP4	1602.05	0.75839	0.168007	4.51404	6.36029e-06	0.00149285	3p25.2
5142	PDE4B	3133.42	0.761659	0.128061	5.94762	2.72063e-09	4.5226e-06	1p31.3
29798	C2orf27A	186.732	0.768393	0.165015	4.65651	3.21616e-06	0.000961587	2q21.2
56934	CA10	1516.33	0.769702	0.217524	3.53848	0.000402443	0.0251923	17q21.33-q22
3776	KCNK2	284.097	0.770996	0.185356	4.15953	3.18903e-05	0.00445897	1q41
25907	TMEM158	369.009	0.773775	0.176181	4.39194	1.12345e-05	0.00215135	3p21.31
8994	LIMD1	643.782	0.775734	0.185628	4.17898	2.92825e-05	0.00417234	3p21.31
28951	TRIB2	2587.37	0.784724	0.159752	4.91214	9.00869e-07	0.000374386	2p24.3
89846	FGD3	183.631	0.80623	0.164484	4.90159	9.50662e-07	0.000384401	9q22.31
23764	MAFF	241.315	0.80931	0.221869	3.64769	0.000264608	0.0193112	22q13.1
238	ALK	195.885	0.813797	0.201932	4.03006	5.57623e-05	0.00713043	2p23.2-p23.1
1001	CDH3	129.559	0.823232	0.186605	4.41162	1.02601e-05	0.00204668	16q22.1
92369	SPSB4	306.075	0.830204	0.160513	5.17218	2.31384e-07	0.00013847	3q23
84632	AFAP1L2	1661.54	0.839434	0.214108	3.9206	8.83274e-05	0.00986169	10q25.3
7089	TLE2	598.093	0.841582	0.187657	4.48467	7.30259e-06	0.00165536	19p13.3
222553	SLC35F1	2135.48	0.845181	0.140655	6.00889	1.86796e-09	3.99237e-06	6q22.2-q22.31
23225	NUP210	787.963	0.845632	0.166995	5.0638	4.10974e-07	0.000204953	3p25.1
129807	NEU4	1742.09	0.849177	0.217296	3.90792	9.30929e-05	0.0101338	2q37.3
114794	ELFN2	2943.06	0.85033	0.179436	4.73891	2.14869e-06	0.000701987	22q13.1
22905	EPN2	6352.61	0.853495	0.113156	7.54267	4.60451e-14	3.44441e-10	17p11.2
84627	ZNF469	452.598	0.858367	0.250881	3.42142	0.000622956	0.0340812	16q24.2
30811	HUNK	255.973	0.861468	0.193545	4.45101	8.54686e-06	0.00188044	21q22.11
1848	DUSP6	796.35	0.883463	0.152463	5.7946	6.84845e-09	8.53831e-06	12q21.33
30010	NXPH1	1456.27	0.909624	0.228177	3.98647	6.70622e-05	0.00815705	7p21.3
55679	LIMS2	1106.75	0.927744	0.176376	5.26002	1.44039e-07	0.000102617	2q14.3
64881	PCDH20	431.017	0.934211	0.258695	3.61125	0.00030473	0.021205	13q21.2
1602	DACH1	182.121	0.945355	0.247059	3.82644	0.000130009	0.0125033	13q21.33
387763	AG2	856.798	0.960587	0.16525	5.81292	6.13915e-09	8.3498e-06	11p11.2
79816	TLE6	76.5493	0.997024	0.260505	3.82728	0.000129569	0.0125033	19p13.3
81848	SPRY4	477.273	1.00749	0.21264	4.738	2.15837e-06	0.000701987	5q31.3
4023	LPL	4856.23	1.00941	0.264907	3.81044	0.000138722	0.0129713	8p21.3
53358	SHC3	538.104	1.11005	0.23899	4.64475	3.40493e-06	0.000979636	9q22.1
8796	SCEL	6.21631	1.11636	0.286157	3.90119	9.57192e-05	0.0103026	13q22.3
158248	TTC16	5.78986	1.11687	0.215228	5.18922	2.11179e-07	0.000137367	9q34.11
79856	SNX22	3143.84	1.13994	0.205526	5.54645	2.91535e-08	3.11547e-05	15q22.31
2115	ETV1	7192.29	1.1402	0.232876	4.89619	9.77119e-07	0.000384702	7p21.2
64211	LHX5	133.683	1.16649	0.293824	3.97004	7.18619e-05	0.00860101	12q24.13
1846	DUSP4	104.763	1.17771	0.252578	4.66275	3.12015e-06	0.000952663	8p12
2119	ETV5	2598.63	1.18638	0.240895	4.9249	8.44041e-07	0.000360791	3q27.2
55083	KIF26B	343.599	1.21166	0.229003	5.29104	1.21621e-07	9.09787e-05	1q44
728116	ZBTB8B	51.9277	1.2228	0.191549	6.38376	1.72797e-10	4.30869e-07	1p35.1
79722	ANKRD55	58.5647	1.27623	0.261531	4.87985	1.06167e-06	0.000407271	5q11.2
2840	GPR17	4487.76	1.28157	0.249087	5.14506	2.67437e-07	0.000148684	2q14.3
84793	MGC12982	15.9181	1.34906	0.230728	5.84696	5.00651e-09	7.49024e-06	1p33
143282	FGFBP3	1056.56	1.38547	0.18527	7.47812	7.53917e-14	3.75979e-10	10q23.32
1297	COL9A1	220.845	1.41431	0.368064	3.84257	0.000121753	0.0123077	6q13
90993	CREB3L1	316.028	1.42594	0.279543	5.10097	3.37909e-07	0.000174326	11p11.2
2118	ETV4	324.099	1.47812	0.376133	3.92976	8.50296e-05	0.00956487	17q21.31
27146	FAM184B	160.962	1.76517	0.354754	4.97576	6.49909e-07	0.000313655	4p15.32-p15.31
4878	NPPA	317.551	1.79714	0.269572	6.66664	2.61722e-11	9.78904e-08	1p36.22
3488	IGFBP5	4067.98	-0.726319	0.227992	-3.18572	0.00144394	0.0502496	2q35
5621	PRNP	8457.7	-0.295417	0.0927334	-3.18566	0.00144424	0.0502496	20p13
26973	CHORDC1	480.32	0.259856	0.0817146	3.18005	0.0014725	0.0508604	11q14.3
149420	PDIK1L	224.276	-0.186732	0.0587208	-3.18	0.00147275	0.0508604	1p36.11
2162	F13A1	118.632	-0.865422	0.272154	-3.1799	0.00147328	0.0508604	6p25.1
51652	VPS24	2130.23	-0.212336	0.0667833	-3.17948	0.0014754	0.0508604	2p11.2
10188	TNK2	11037.8	0.443989	0.139738	3.1773	0.00148652	0.0511025	3q29
653653	LOC653653	122.607	-0.307056	0.0966902	-3.17567	0.0014949	0.0511025	17q23.1
79989	TTC26	33.1618	-0.375462	0.118259	-3.17492	0.00149879	0.0511025	7q34
92196	DAPL1	58.5098	1.07459	0.338519	3.17438	0.00150159	0.0511025	2q24.1
89876	C3orf15	57.0364	-0.654147	0.206085	-3.17416	0.00150269	0.0511025	3q13.33
103	ADAR	6561.84	-0.180269	0.0567935	-3.17412	0.00150291	0.0511025	1q21.3
1130	LYST	772.609	-0.311861	0.0983741	-3.17015	0.00152359	0.0516747	1q42.3
11244	ZHX1	1608.07	-0.251292	0.0792826	-3.16957	0.00152665	0.0516747	8q24.13
3093	UBE2K	1519.14	-0.218368	0.0689141	-3.1687	0.00153121	0.051712	4p14
129607	CMPK2	136.457	-0.479906	0.151749	-3.16251	0.00156416	0.0527059	2p25.2
84912	SLC35B4	1035.27	-0.205277	0.0649344	-3.16129	0.0015707	0.0528072	7q33
11031	RAB31	14079.2	0.384134	0.121558	3.1601	0.00157718	0.0529061	18p11.22
2030	SLC29A1	508.574	0.322959	0.102234	3.15902	0.00158299	0.0529208	6p21.1
81557	MAGED4B	4518.07	0.300659	0.0951842	3.15871	0.00158469	0.0529208	Xp11.22
389856	USP27X	310.762	0.236661	0.0749796	3.15634	0.00159762	0.0532339	Xp11.23
10903	MTMR11	159.136	-0.523128	0.165917	-3.15295	0.00161631	0.0537368	1q21.2
163404	LPPR5	323.745	0.427447	0.135682	3.15036	0.00163068	0.0540945	1p21.3
54940	OCIAD1	3010.5	-0.182953	0.0581715	-3.14507	0.00166048	0.054884	4p11
9926	LPGAT1	916.565	-0.381963	0.121501	-3.14369	0.00166834	0.054884	1q32.3
51247	PAIP2	2445.81	-0.157506	0.0501035	-3.14362	0.00166874	0.054884	5q31.2
6049	RNF6	585.569	-0.304783	0.0969553	-3.14354	0.00166916	0.054884	13q12.13
144097	C11orf84	393.265	0.226446	0.0721404	3.13896	0.00169547	0.0555477	11q13.1
11193	WBP4	501.177	-0.177238	0.056479	-3.13812	0.00170036	0.0555477	13q14.11
120103	SLC36A4	195.385	-0.284231	0.0905744	-3.1381	0.00170048	0.0555477	11q21
51249	TMEM69	255.061	-0.157223	0.0501163	-3.13717	0.00170587	0.0556024	1p34.1
9363	RAB33A	527.79	0.327037	0.104355	3.1339	0.00172501	0.0561041	Xq26.1
80763	C12orf39	31.8917	-0.775263	0.247663	-3.13031	0.00174623	0.0566711	12p12.1
9187	SLC24A1	187.582	-0.25169	0.0804553	-3.12832	0.00175811	0.0568774	15q22.31
51123	ZNF706	1328.66	-0.169796	0.054288	-3.12768	0.00176189	0.0568774	8q22.3
157769	FAM91A1	720.015	-0.158591	0.0507144	-3.12713	0.00176519	0.0568774	8q24.13
2035	EPB41	414.268	-0.273053	0.0873373	-3.12642	0.00176948	0.0568774	1p35.3
55544	RBM38	619.084	0.328291	0.105017	3.12607	0.0017716	0.0568774	20q13.31
360	AQP3	24.7732	-0.846395	0.270852	-3.12494	0.00177844	0.0569748	9p13.3
11016	ATF7	1168.31	-0.242414	0.0776399	-3.12228	0.00179455	0.057368	12q13.13
10150	MBNL2	1400.73	-0.412677	0.132204	-3.12151	0.00179924	0.0573954	13q32.1
10788	IQGAP2	170.508	-0.969125	0.310643	-3.11974	0.00181012	0.0575908	5q13.3
6091	ROBO1	3606.13	0.619275	0.198533	3.11926	0.00181307	0.0575908	3p12.3
23052	ENDOD1	2180.48	-0.388857	0.124764	-3.11675	0.00182858	0.0579606	11q21
7049	TGFBR3	432.054	-0.49434	0.158677	-3.11538	0.00183705	0.0581059	1p22.1
1454	CSNK1E	5254.15	0.243928	0.0783218	3.11443	0.00184299	0.0581709	22q13.1
84525	HOPX	1049.74	-0.665903	0.213898	-3.11317	0.00185088	0.0582968	4q12
283991	FAM100B	716.947	0.314914	0.101194	3.11198	0.00185838	0.0583898	17q25.1
7813	EVI5	439.331	-0.180924	0.058152	-3.11123	0.00186313	0.0583898	1p22.1
90411	MCFD2	2041.27	-0.240529	0.0773195	-3.11084	0.00186554	0.0583898	2p21
124222	PAQR4	2033.68	-0.370514	0.119163	-3.10931	0.00187527	0.0584916	16p13.3
4058	LTK	13.8526	-0.892368	0.287019	-3.1091	0.00187661	0.0584916	15q15.1
2820	GPD2	1240.99	-0.253365	0.0815313	-3.10758	0.00188625	0.0586699	2q24.1
25813	SAMM50	1141.83	0.173091	0.0557237	3.10623	0.00189487	0.0588155	22q13.31
831	CAST	1004.1	-0.256303	0.082562	-3.10437	0.00190683	0.0590642	5q15
145864	HAPLN3	77.1503	0.5432	0.175122	3.10185	0.00192318	0.0594477	15q26.1
10144	FAM13A	859.307	-0.285706	0.0921973	-3.09885	0.00194272	0.0599278	4q22.1
154761	LOC154761	11.3934	-0.71598	0.231141	-3.0976	0.00195097	0.0600585	7q35
2139	EYA2	166.384	-0.715193	0.231135	-3.09427	0.001973	0.0606119	20q13.12
8464	SUPT3H	177.06	0.237432	0.0767546	3.0934	0.0019788	0.0606655	6p21.1
80762	NDFIP1	6478.58	-0.174431	0.0564089	-3.09226	0.00198639	0.0607738	5q31.3
80217	C10orf79	18.9705	-0.645858	0.208923	-3.09136	0.0019924	0.0608332	10q25.1
23136	EPB41L3	2085.04	-0.463472	0.150005	-3.08972	0.00200347	0.0610466	18p11.31
11259	FILIP1L	208.948	-0.587658	0.190383	-3.08671	0.00202386	0.0615297	3q12.1
9755	TBKBP1	1072.86	0.260405	0.0843782	3.08617	0.00202755	0.0615297	17q21.32
83875	BCO2	40.7267	-0.545747	0.176885	-3.08532	0.00203332	0.0615781	11q23.1
23635	SSBP2	343.997	-0.38423	0.124559	-3.08473	0.00203738	0.0615781	5q14.1
161742	SPRED1	1806.68	0.389093	0.126208	3.08295	0.00204957	0.0618217	15q14
3310	HSPA6	56.168	0.82634	0.268233	3.08068	0.00206528	0.0621703	1q23.3
23678	SGK3	349.028	-0.415539	0.134913	-3.08006	0.00206957	0.0621744	8q13.1
55785	FGD6	198.059	-0.43571	0.141516	-3.07887	0.00207784	0.0622977	12q22
79659	DYNC2H1	543.193	-0.365327	0.118695	-3.07787	0.00208488	0.0623003	11q22.3
84915	C12orf34	2014.05	0.446648	0.145125	3.07767	0.00208625	0.0623003	12q24.11
1910-06-11	KIT	692.806	-0.52181	0.169635	-3.07607	0.00209752	0.0625119	4q12
4858	NOVA2	382.169	0.28179	0.0916779	3.0737	0.00211422	0.0628845	19q13.32
1604	CD55	179.989	-0.427197	0.139046	-3.07235	0.00212381	0.0629257	1q32.2
654434	C17orf86	333.634	0.259961	0.0846138	3.07232	0.00212402	0.0629257	17q25.2
53840	TRIM34	72.7728	-0.468587	0.152584	-3.07101	0.00213339	0.0630784	11p15.4
51474	LIMA1	2640.4	0.42397	0.138165	3.06857	0.00215087	0.0634376	12q13.12
79603	LASS4	859.722	0.257214	0.0838341	3.06813	0.00215402	0.0634376	19p13.2
9499	MYOT	76.0682	-0.826782	0.269644	-3.0662	0.00216798	0.0635936	5q31.2
9547	CXCL14	592.619	-0.832474	0.271607	-3.06499	0.00217676	0.0635936	5q31.1
51226	COPZ2	87.8263	-0.517853	0.168975	-3.06468	0.00217906	0.0635936	17q21.32
2113	ETS1	1956.37	0.436578	0.142455	3.06467	0.00217912	0.0635936	11q24.3
830	CAPZA2	2300.45	-0.183847	0.0599931	-3.06447	0.00218057	0.0635936	7q31.2
55296	TBC1D19	83.9009	-0.315858	0.103144	-3.06229	0.00219651	0.0637918	4p15.2
196051	PPAPDC1A	370.833	0.450133	0.146996	3.06222	0.00219701	0.0637918	10q26.12
6505	SLC1A1	1263.47	0.423302	0.138263	3.06157	0.00220179	0.0637918	9p24.2
23428	SLC7A8	544.29	-0.423941	0.138501	-3.06092	0.00220657	0.0637918	14q11.2
978	CDA	30.9636	0.528092	0.172543	3.06063	0.00220869	0.0637918	1p36.12
344905	ATP13A5	25.3553	-0.652616	0.213345	-3.05896	0.00222105	0.0640252	3q29
2894	GRID1	1387.38	0.226326	0.0740151	3.05784	0.00222942	0.0641429	10q23.1-q23.2
83539	CHST9	483.384	-0.797335	0.260911	-3.05596	0.00224339	0.0643415	18q11.2
6788	STK3	132.434	-0.258196	0.084495	-3.05576	0.00224492	0.0643415	8q22.2
53342	IL17D	1769.87	-0.515735	0.168844	-3.05451	0.00225428	0.0644863	13q12.11
138639	PTPDC1	186.983	-0.411339	0.134736	-3.05293	0.00226621	0.0646029	9q22.32
55973	BCAP29	1608.92	-0.19738	0.0646661	-3.05229	0.00227101	0.0646029	7q22.3
10767	HBS1L	944.312	-0.211134	0.0691962	-3.05124	0.00227896	0.0646029	6q23.3
93145	OLFM2	5423.42	0.323244	0.105965	3.05048	0.00228476	0.0646029	19p13.2
29102	RNASEN	1824.66	0.179758	0.0589302	3.05035	0.00228576	0.0646029	5p13.3
253190	SERHL2	20.55	-0.509621	0.167094	-3.0499	0.00228917	0.0646029	22q13.2
5573	PRKAR1A	5934.7	-0.275458	0.0903265	-3.04958	0.0022916	0.0646029	17q24.2
122060	SLAIN1	5489.93	0.371671	0.121883	3.04941	0.0022929	0.0646029	13q22.3
79022	TMEM106C	433.568	-0.346426	0.113694	-3.04701	0.00231126	0.0649712	12q13.11
58480	RHOU	2852.2	-0.469144	0.154012	-3.04616	0.00231787	0.0649712	1q42.13
9767	PHF16	499.111	0.313155	0.102808	3.04601	0.002319	0.0649712	Xp11.3
84848	MGC16121	27.5976	0.707641	0.232424	3.04461	0.0023298	0.0651516	Xq26.3
60313	GPBP1L1	776.455	-0.225511	0.074115	-3.04271	0.00234456	0.0653274	1p34.1
79161	C7orf23	155.656	-0.292226	0.0960423	-3.04268	0.00234482	0.0653274	7q21.12
26577	PCOLCE2	102.795	0.621176	0.204316	3.04027	0.0023637	0.065731	3q23
22881	ANKRD6	896.001	0.247668	0.0815262	3.0379	0.00238235	0.0661268	6q15
767558	LUZP6	5377.44	-0.210552	0.069396	-3.03406	0.00241283	0.0664786	7q33
10251	SPRY3	168.196	0.367541	0.12119	3.03276	0.00242331	0.0664786	c(\Xq28\", \"Yq12\")"
93210	PGAP3	587.973	0.196242	0.0647108	3.03261	0.0024245	0.0664786	17q12
56125	PCDHB11	20.8785	-0.506038	0.166866	-3.03259	0.00242463	0.0664786	5q31.3
8654	PDE5A	124.681	-0.519367	0.171263	-3.03258	0.00242473	0.0664786	4q26
26033	ATRNL1	1211.19	-0.543046	0.179075	-3.0325	0.0024254	0.0664786	10q25.3
6649	SOD3	69.335	-0.658145	0.217037	-3.03241	0.00242613	0.0664786	4p15.2
4041	LRP5	1122.53	0.320818	0.105848	3.03094	0.00243797	0.0666809	11q13.2
27156	RTDR1	9.85749	-0.62502	0.206268	-3.03014	0.00244441	0.0667351	22q11.22-q11.23
7812	CSDE1	5321.58	-0.186856	0.0617402	-3.02649	0.00247408	0.0674219	1p13.2
4139	MARK1	667.798	0.204531	0.0676287	3.02432	0.00249194	0.0677853	1q41
65264	UBE2Z	1549.13	-0.151713	0.050175	-3.02367	0.00249726	0.0678067	17q21.32
6277	S100A6	1903.88	-0.483417	0.159973	-3.02187	0.00251216	0.0680297	1q21.3
347733	TUBB2B	5951.56	0.26979	0.0892877	3.02158	0.00251457	0.0680297	6p25.2
84063	KIRREL2	36.3494	0.482839	0.159962	3.01846	0.00254065	0.0686114	19q13.12
140803	TRPM6	48.6283	-0.696208	0.230913	-3.01503	0.00256957	0.0692672	9q21.13
158067	C9orf98	67.2423	-0.461757	0.153266	-3.01279	0.00258858	0.0695316	9q34.13
3084	NRG1	62.5373	0.754603	0.250467	3.01278	0.00258867	0.0695316	8p12
3631	INPP4A	1133.72	-0.325335	0.108016	-3.01191	0.0025961	0.0696062	2q11.2
400629	TEX19	8.28047	-0.833796	0.276894	-3.01125	0.00260172	0.069632	17q25.3
51334	PRR16	12.9216	-0.722657	0.240059	-3.01033	0.00260963	0.0697145	5q23.1
5924	RASGRF2	275.73	-0.861893	0.286361	-3.00981	0.00261412	0.0697145	5q14.1
715	C1R	780.062	-0.666756	0.221707	-3.00738	0.00263513	0.0701499	12p13.31
10991	SLC38A3	1288.39	0.213055	0.0708838	3.0057	0.00264971	0.0704126	3p21.31
10606	PAICS	2669.36	-0.238332	0.0793344	-3.00415	0.00266326	0.0706181	4q12
1512	CTSH	710.115	-0.72914	0.242748	-3.00369	0.00266726	0.0706181	15q25.1
1789	DNMT3B	35.9264	0.344965	0.114884	3.00273	0.00267568	0.0706181	20q11.21
64757	MOSC1	622.115	0.284874	0.0948835	3.00236	0.00267899	0.0706181	1q41
1545	CYP1B1	179.279	-0.708945	0.236154	-3.00205	0.00268172	0.0706181	2p22.2
4254	KITLG	667.62	-0.504531	0.168088	-3.00159	0.00268576	0.0706181	12q21.32
64506	CPEB1	239.184	-0.41523	0.138365	-3.00097	0.00269124	0.0706379	15q25.2
4233	MET	86.525	-1.01164	0.337456	-2.99783	0.00271906	0.0710537	7q31.2
653268	AGAP7	21.9801	0.731205	0.243911	2.99783	0.0027191	0.0710537	10q11.22
645784	FLJ40330	11.0002	-0.742136	0.247578	-2.99758	0.00272133	0.0710537	2p11.2
119369	NUDT9P1	7.08094	0.39297	0.131253	2.994	0.00275347	0.0716469	10q23.32
6257	RXRB	1667.88	0.142703	0.0476669	2.99375	0.00275574	0.0716469	6p21.32
388815	C21orf34	340.252	-0.364609	0.121802	-2.99345	0.00275841	0.0716469	21q21.1
150590	C2orf15	13.1188	-0.393208	0.131436	-2.99163	0.00277496	0.0719518	2q11.2
146177	VWA3A	37.0504	-0.854348	0.285637	-2.99103	0.00278037	0.0719672	16p12.2
57169	ZNFX1	1335.12	-0.185816	0.0621475	-2.98991	0.00279057	0.0721067	20q13.13
79913	ACTR5	219.111	0.201027	0.0673269	2.98584	0.00282805	0.0727409	20q11.23
26002	MOXD1	72.6253	-1.11231	0.372547	-2.98568	0.00282945	0.0727409	6q23.2
200132	TCTEX1D1	9.22642	-0.908387	0.30425	-2.98566	0.00282971	0.0727409	1p31.3
55240	STEAP3	176.138	-0.711101	0.238239	-2.98482	0.00283749	0.072816	2q14.2
154091	SLC2A12	217.274	-0.30353	0.101757	-2.98289	0.00285541	0.0731504	6q23.2
5224	PGAM2	128.349	-0.589309	0.197646	-2.98165	0.00286702	0.0732475	7p13
2297	FOXD1	49.2264	-0.685112	0.229793	-2.98144	0.00286899	0.0732475	5q13.2
8454	CUL1	1291.84	-0.132639	0.0445187	-2.97939	0.00288823	0.0734989	7q36.1
55691	FRMD4A	1312.98	0.27648	0.0927989	2.97934	0.00288867	0.0734989	10p13
54839	LRRC49	358.916	-0.187584	0.0629757	-2.97868	0.00289495	0.0735336	15q23
12	SERPINA3	2214.95	-0.928555	0.311948	-2.97663	0.00291434	0.0738651	14q32.13
6821	SUOX	891.031	0.127216	0.0427436	2.97626	0.00291787	0.0738651	12q13.2
51050	PI15	15.1172	-0.753197	0.253269	-2.9739	0.00294039	0.0743094	8q21.13
377677	CA13	44.2547	-0.535193	0.180201	-2.96998	0.00297824	0.0751172	8q21.2
22838	RNF44	1276.84	0.182687	0.06152	2.96955	0.00298239	0.0751172	5q35.2
339479	FAM5C	832.747	0.511484	0.172366	2.96743	0.00300305	0.075495	1q31.1
65977	PLEKHA3	294.338	-0.134446	0.0453141	-2.96697	0.00300749	0.075495	2q31.2
23418	CRB1	1188.94	0.397975	0.13423	2.96488	0.00302806	0.075884	1q31.3
176	ACAN	355.388	0.692757	0.233768	2.96344	0.00304221	0.0760776	15q26.1
3092	HIP1	2689.9	0.415045	0.140073	2.96306	0.00304595	0.0760776	7q11.23
256227	MGC87042	13.2352	-0.760883	0.256861	-2.96223	0.00305417	0.076126	7p15.3
10550	ARL6IP5	2737.3	-0.229749	0.0775696	-2.96184	0.00305807	0.076126	3p14.1
123811	C16orf63	509.884	-0.155538	0.0525376	-2.9605	0.00307138	0.0762393	16p13.11
4938	OAS1	154.833	-0.590619	0.199509	-2.96036	0.00307281	0.0762393	12q24.13
1352	COX10	247.624	0.162359	0.0548544	2.95982	0.0030782	0.0762467	17p12
23365	ARHGEF12	4255.31	-0.253497	0.0856635	-2.95921	0.00308426	0.0762704	11q23.3
404037	HAPLN4	378.341	-0.877565	0.296812	-2.95663	0.00311017	0.0767843	19p13.11
80851	SH3BP5L	1178.59	0.16488	0.0557856	2.95559	0.00312068	0.0768504	1q44
4052	LTBP1	451.406	-0.562957	0.190487	-2.95535	0.00312312	0.0768504	2p22.3
84315	MON1A	450.23	0.181455	0.0614326	2.95373	0.00313957	0.0770843	3p21.31
222962	SLC29A4	692.131	0.335125	0.113472	2.95337	0.00314321	0.0770843	7p22.1
8800	PEX11A	115.917	-0.253987	0.0860127	-2.9529	0.00314808	0.0770843	15q26.1
202	AIM1	21.3727	-0.512475	0.17381	-2.94849	0.00319336	0.0780015	6q21
7076	TIMP1	248.131	-0.683777	0.231928	-2.94823	0.00319597	0.0780015	Xp11.3
22875	ENPP4	952.419	-0.331289	0.112547	-2.94357	0.0032445	0.0790569	6p21.1
28231	SLCO4A1	134.249	0.558262	0.189717	2.94261	0.00325463	0.0791619	20q13.33
8434	RECK	183.399	-0.196437	0.0667806	-2.94152	0.00326601	0.0791619	9p13.3
56882	CDC42SE1	2209.94	0.210026	0.0714042	2.94137	0.00326765	0.0791619	1q21.3
25913	POT1	567.097	-0.223231	0.0758993	-2.94115	0.00326997	0.0791619	7q31.33
284029	C17orf44	16.2862	-0.290702	0.0988821	-2.93989	0.00328334	0.0793571	17p13.1
645	BLVRB	316.08	-0.4287	0.145964	-2.93703	0.0033137	0.0798328	19q13.2
283576	ZDHHC22	5188.09	0.350816	0.119479	2.93621	0.00332247	0.0798328	14q24.3
54894	RNF43	37.1417	-0.822729	0.280219	-2.93603	0.00332447	0.0798328	17q22
10659	CELF2	3120.16	-0.256257	0.0872918	-2.93563	0.00332869	0.0798328	10p14
285093	C2orf85	853.01	0.599619	0.204285	2.9352	0.00333328	0.0798328	2q37.3
3187	HNRNPH1	3364.36	0.193281	0.065853	2.93504	0.00333504	0.0798328	5q35.3
340075	ARSI	29.0198	-0.668836	0.228097	-2.93224	0.00336525	0.0803496	5q32
91543	RSAD2	164.602	-0.51512	0.175691	-2.93197	0.00336821	0.0803496	2p25.2
245812	CNPY4	315.237	-0.290435	0.099072	-2.93155	0.00337274	0.0803496	7q22.1
135228	CD109	100.541	-0.438982	0.149817	-2.93012	0.00338835	0.0805931	6q13
10919	EHMT2	3116.76	0.195046	0.0666507	2.92639	0.00342923	0.0813707	6p21.33
2850	GPR27	59.7948	0.553895	0.189292	2.92614	0.00343192	0.0813707	3p13
285313	IGSF10	16.6065	-0.679038	0.232152	-2.92497	0.00344487	0.0813869	3q25.1
9610	RIN1	130.728	-0.565709	0.193413	-2.92488	0.00344584	0.0813869	11q13.2
4004	LMO1	68.7571	0.706698	0.241639	2.92461	0.00344892	0.0813869	11p15.4
6421	SFPQ	3330.85	0.15407	0.052751	2.9207	0.0034924	0.0822833	1p34.3
92	ACVR2A	379.173	0.173983	0.0596152	2.91842	0.00351805	0.082757	2q22.3-q23.1
4204	MECP2	2012.91	-0.169124	0.0579643	-2.91772	0.00352598	0.0828134	Xq28
63877	C10orf84	594.239	-0.122511	0.0420196	-2.91558	0.00355029	0.0832538	10q26.11
89848	FCHSD1	80.5535	-0.43504	0.149246	-2.91493	0.00355773	0.0832977	5q31.3
7066	THPO	24.172	-0.417745	0.143349	-2.91418	0.00356627	0.0833672	3q27.1
55008	HERC6	344.496	-0.533697	0.183185	-2.91343	0.00357486	0.0834147	4q22.1
83716	CRISPLD2	359.328	0.665797	0.228559	2.91303	0.00357945	0.0834147	16q24.1
201799	TMEM154	16.0222	-0.415622	0.142708	-2.9124	0.00358665	0.0834525	4q31.3
10580	SORBS1	4955.83	-0.344393	0.118462	-2.90722	0.00364661	0.0845848	10q24.1
51339	DACT1	217.311	-0.479882	0.165066	-2.90721	0.00364663	0.0845848	14q23.1
2306	FOXD2	6.43465	0.731173	0.251553	2.90663	0.00365347	0.0845929	1p33
7737	RNF113A	344.977	0.216987	0.0746632	2.90622	0.00365828	0.0845929	Xq24
92949	ADAMTSL1	82.8068	0.727131	0.250335	2.90463	0.00367686	0.0848913	9p22.2-p22.1
9107	MTMR6	924.814	-0.22499	0.0775107	-2.9027	0.00369963	0.0852852	13q12.13
54431	DNAJC10	1094.56	-0.17207	0.0593659	-2.89848	0.00374982	0.0863093	2q32.1
9204	ZMYM6	331.265	-0.131484	0.0453815	-2.89731	0.00376375	0.0864968	1p34.3
1263	PLK3	128.233	0.324781	0.112192	2.89485	0.00379335	0.0868697	1p34.1
84071	ARMC2	28.6242	-0.3531	0.121977	-2.89481	0.00379386	0.0868697	6q21
84250	ANKRD32	102.117	-0.290738	0.100444	-2.89452	0.00379739	0.0868697	5q15
2288	FKBP4	2315.6	0.181744	0.0628005	2.894	0.00380371	0.0868814	12p13.33
26088	GGA1	1815.88	0.198715	0.0687065	2.89223	0.00382513	0.0872374	22q13.1
399694	SHC4	262.204	0.315759	0.109267	2.8898	0.00385491	0.0877593	15q21.1
339761	CYP27C1	73.4743	0.633963	0.21941	2.8894	0.00385974	0.0877593	2q14.3
5792	PTPRF	2317.74	-0.334982	0.115965	-2.88864	0.00386914	0.0878227	1p34.2
133686	C5orf33	1271.12	-0.322554	0.1117	-2.8877	0.00388074	0.0878227	5p13.2
55081	IFT57	453.429	-0.203175	0.0703639	-2.88749	0.00388332	0.0878227	3q13.12-q13.13
3475	IFRD1	937.026	-0.218813	0.0757888	-2.88715	0.00388751	0.0878227	7q31.1
113201	CASC4	3898.79	-0.187961	0.0651107	-2.88679	0.00389188	0.0878227	15q15.3
10383	TUBB2C	2781.62	-0.286946	0.0994218	-2.88615	0.0038999	0.0878712	9q34.3
5346	PLIN1	77.6701	-0.797997	0.276721	-2.88376	0.00392961	0.0884073	15q26.1
84296	GINS4	50.7841	-0.414822	0.143901	-2.8827	0.00394279	0.0885708	8p11.21
152579	SCFD2	502.287	0.234233	0.0812727	2.88207	0.00395077	0.088617	4q12
26278	SACS	1833.56	-0.280282	0.0972794	-2.8812	0.00396163	0.0887274	13q12.12
629	CFB	81.9235	-0.57416	0.199356	-2.88007	0.00397586	0.0889132	6p21.33
2521	FUS	7039.64	0.199121	0.0691981	2.87755	0.00400781	0.0894489	16p11.2
3326	HSP90AB1	23901	0.198589	0.0690208	2.87723	0.00401178	0.0894489	6p21.1
221830	TWISTNB	320.272	-0.154873	0.053889	-2.87393	0.00405397	0.0902551	7p21.1
23274	CLEC16A	1352.3	0.180898	0.0629632	2.87308	0.00406496	0.0903653	16p13.13
285367	RPUSD3	407.659	0.19208	0.0668907	2.87155	0.00408461	0.0906675	3p25.3
57215	THAP11	869.509	0.145538	0.0507007	2.87052	0.00409792	0.0908281	16q22.1
202018	TAPT1	1523.38	-0.188671	0.0657467	-2.86967	0.00410897	0.0909223	4p15.32
30827	CXXC1	1039.56	0.221738	0.0772898	2.86892	0.00411882	0.0909223	18q21.1
80832	APOL4	60.4924	-0.802193	0.279627	-2.86879	0.0041204	0.0909223	22q12.3
1030	CDKN2B	333.592	-0.673814	0.234929	-2.86816	0.00412871	0.0909715	9p21.3
5562	PRKAA1	726.452	-0.162833	0.0568025	-2.86666	0.00414831	0.0911959	5p13.1
1295	COL8A1	10.3256	-0.892505	0.311398	-2.86612	0.00415532	0.0911959	3q12.1
222699	LOC222699	35.4393	-0.473896	0.165352	-2.86598	0.00415718	0.0911959	6p22.1
222236	NAPEPLD	841.012	-0.225376	0.0786636	-2.86506	0.00416931	0.091328	7q22.1
5348	FXYD1	237.802	-0.829353	0.289679	-2.863	0.00419645	0.091788	19q13.12
79871	RPAP2	100.45	-0.15997	0.0559165	-2.86088	0.00422466	0.0922703	1p22.1
1756	DMD	587.515	-0.424278	0.148382	-2.85937	0.00424483	0.0923713	Xp21.2-p21.1
92104	TTC30A	304.965	-0.260406	0.0910737	-2.85929	0.00424587	0.0923713	2q31.2
155185	AMZ1	448.734	0.405081	0.141679	2.85915	0.00424781	0.0923713	7p22.3
10014	HDAC5	2568.35	0.207266	0.0725308	2.85763	0.00426816	0.0924259	17q21.31
139596	UPRT	226.758	-0.158923	0.0556171	-2.85744	0.00427074	0.0924259	Xq13.3
525	ATP6V1B1	71.9741	0.662894	0.232013	2.85714	0.00427475	0.0924259	2p13.3
11062	DUS4L	176.555	-0.171503	0.0600265	-2.85712	0.00427503	0.0924259	7q22.3
205	AK3L1	141.403	-0.456271	0.159769	-2.85581	0.00429278	0.0926757	1p31.3
84056	KATNAL1	552.455	-0.234032	0.0819653	-2.85526	0.00430016	0.0927013	13q12.3
8613	PPAP2B	2906.51	-0.41442	0.145231	-2.85352	0.00432376	0.093076	1p32.2
5001	ORC5L	270.262	-0.189161	0.0663278	-2.8519	0.00434582	0.0931687	7q22.1-q22.2
1783	DYNC1LI2	6054.43	-0.187293	0.0656805	-2.85158	0.00435024	0.0931687	16q22.1
441027	TMEM150C	153.935	-0.628484	0.220402	-2.85154	0.00435086	0.0931687	4q21.22
34	ACADM	680.193	-0.202181	0.0709063	-2.85138	0.00435298	0.0931687	1p31.1
144406	WDR66	18.4816	-0.539525	0.189345	-2.84943	0.0043797	0.0935443	12q24.31
3625	INHBB	289.842	0.48116	0.168883	2.84907	0.00438468	0.0935443	2q14.2
585	BBS4	361.392	-0.155065	0.0544328	-2.84874	0.00438929	0.0935443	15q24.1
64400	AKTIP	1158.62	-0.184391	0.0647453	-2.84794	0.00440034	0.0936466	16q12.2
4670	HNRNPM	3973.84	0.19777	0.069514	2.84503	0.00444066	0.0943703	19p13.2
22841	RAB11FIP2	774.601	-0.238345	0.0838321	-2.84312	0.00446737	0.0944119	10q26.11
768097	HAR1B	18.9575	-0.524978	0.184653	-2.84306	0.00446828	0.0944119	20q13.33
54962	TIPIN	87.9404	-0.219401	0.0771854	-2.84252	0.00447584	0.0944119	15q22.31
54677	CROT	286.697	-0.221876	0.0780602	-2.84238	0.00447785	0.0944119	7q21.12
3140	MR1	63.9518	-0.486031	0.170995	-2.84236	0.00447808	0.0944119	1q25.3
2184	FAH	155.573	-0.436327	0.153523	-2.8421	0.00448168	0.0944119	15q25.1
29106	SCG3	17791.8	-0.393569	0.138507	-2.84151	0.00449009	0.0944119	15q21.2
79717	PPCS	160.151	-0.448464	0.157838	-2.84129	0.0044931	0.0944119	1p34.2
163033	ZNF579	186.233	0.369015	0.12991	2.84054	0.0045037	0.0944499	19q13.42
6585	SLIT1	8020.32	0.472814	0.166468	2.84027	0.00450754	0.0944499	10q24.1
2053	EPHX2	138.964	-0.680911	0.239793	-2.83958	0.00451725	0.0945211	8p21.2-p21.1
6489	ST8SIA1	1048.16	0.2641	0.0930378	2.83863	0.00453071	0.0946703	12p12.1
655	BMP7	3722.56	0.187226	0.0659778	2.83771	0.00454384	0.0947518	20q13.31
8650	NUMB	661.355	-0.188336	0.0663747	-2.83747	0.00454727	0.0947518	14q24.2-q24.3
79657	RPAP3	344.173	-0.187588	0.0661494	-2.83582	0.00457081	0.0950527	12q13.11
10809	STARD10	730.207	0.255946	0.0902628	2.83557	0.00457442	0.0950527	11q13.4
8100	IFT88	317.566	-0.268292	0.094635	-2.83502	0.00458229	0.0950841	13q12.11
9975	NR1D2	1722.34	-0.230198	0.0812159	-2.8344	0.00459117	0.0951364	3p24.2
5158	PDE6B	126.088	-0.735434	0.259549	-2.83351	0.00460403	0.0952709	4p16.3
996	CDC27	1117.78	-0.149399	0.052755	-2.83195	0.00462657	0.095384	17q21.32
23315	SLC9A8	700.744	-0.160735	0.0567603	-2.83182	0.00462835	0.095384	20q13.13
155066	ATP6V0E2	7522.35	0.223998	0.0791131	2.83137	0.00463489	0.095384	7q36.1
90864	SPSB3	1243.38	0.272715	0.096327	2.83114	0.00463829	0.095384	16p13.3
55207	ARL8B	2620.09	-0.191769	0.0677408	-2.83092	0.00464137	0.095384	3p26.1
9741	LAPTM4A	3384.06	-0.214132	0.0756847	-2.82926	0.00466561	0.0957505	2p24.1
9482	STX8	383.625	0.202188	0.0714858	2.82836	0.00467868	0.0957816	17p13.1
8633	UNC5C	57.7894	-0.879975	0.311135	-2.82828	0.00467993	0.0957816	4q22.3
199720	GGN	18.5929	0.525931	0.186065	2.8266	0.0047045	0.096153	19q13.2
388228	SBK1	1295.19	0.281383	0.0996133	2.82475	0.00473175	0.0962406	16p12.1
10956	OS9	5960.68	0.185017	0.065505	2.82448	0.00473577	0.0962406	12q13.3-q14.1
10656	KHDRBS3	1647.05	0.271371	0.0960885	2.82418	0.00474012	0.0962406	8q24.23
26290	GALNT8	11.881	0.417263	0.147752	2.82407	0.00474175	0.0962406	12p13.32
57291	KIAA0114	1261	0.268445	0.09506	2.82396	0.00474349	0.0962406	4q12
24	ABCA4	5.44483	-0.62995	0.223107	-2.82353	0.00474973	0.0962406	1p22.1
166348	KBTBD12	30.9308	-0.776548	0.275102	-2.82277	0.00476111	0.0962406	3q21.3
6856	SYPL1	1484.65	-0.3108	0.110113	-2.82255	0.00476429	0.0962406	7q22.3
55534	MAML3	88.1421	-0.356892	0.126451	-2.82238	0.0047668	0.0962406	4q31.1
54810	GIPC2	5.65124	-0.636886	0.225689	-2.82196	0.00477311	0.0962406	1p31.1
79962	DNAJC22	14.1185	-0.591138	0.20958	-2.82058	0.00479371	0.0964344	12q13.12
23142	DCUN1D4	775.698	-0.200003	0.070919	-2.82016	0.00479996	0.0964344	4q12
84879	MFSD2A	1209.95	0.34198	0.12128	2.81975	0.00480611	0.0964344	1p34.2
28514	DLL1	1855.98	0.389288	0.138087	2.81915	0.00481514	0.0964344	6q27
7982	ST7	796.007	-0.209573	0.0743479	-2.81881	0.00482019	0.0964344	7q31.2
9500	MAGED1	9305.79	0.181225	0.0642961	2.81861	0.00482321	0.0964344	Xp11.22
79991	OBFC1	291.26	-0.259945	0.0922348	-2.8183	0.00482784	0.0964344	10q24.33
2908	NR3C1	1824.72	-0.210607	0.0747811	-2.81632	0.00485773	0.0967605	5q31.3
388335	TMEM220	58.4393	-0.37095	0.131727	-2.81605	0.00486183	0.0967605	17p13.1
8829	NRP1	691.149	-0.383266	0.136106	-2.81593	0.00486357	0.0967605	10p11.22
10451	VAV3	26.4728	-0.708501	0.251828	-2.81343	0.00490156	0.0973868	1p13.3
23127	GLT25D2	3343.34	0.335528	0.119324	2.8119	0.00492497	0.0975988	1q25.3
6734	SRPR	1022.99	-0.196533	0.0698937	-2.81188	0.00492528	0.0975988	11q24.2
56256	SERTAD4	23.8988	-0.709161	0.252351	-2.81022	0.00495081	0.0979749	1q32.2
441272	SPDYE3	59.9557	-0.228394	0.0813446	-2.80774	0.00498906	0.0985792	7q22.1
9512	PMPCB	1396.31	-0.164164	0.0584759	-2.80739	0.00499452	0.0985792	7q22.1
64645	HIAT1	593.704	-0.263035	0.0937581	-2.80546	0.00502442	0.0989118	1p21.2
221184	CPNE2	2469.15	0.277072	0.0987992	2.8044	0.00504106	0.0989118	16q13
140597	TCEAL2	2690.87	0.271445	0.0967941	2.80435	0.00504175	0.0989118	Xq22.1
81543	LRRC3	11.8907	-0.656948	0.234264	-2.8043	0.0050426	0.0989118	21q22.3
84552	PARD6G	111.098	0.315042	0.112354	2.80401	0.00504711	0.0989118	18q23
26009	ZZZ3	391.51	-0.202477	0.0722162	-2.80376	0.00505104	0.0989118	1p31.1
6944	VPS72	1539.56	0.198114	0.0707376	2.80069	0.00509928	0.0996618	1q21.3
10927	SPIN1	2593.24	-0.216718	0.0773859	-2.80048	0.00510266	0.0996618	9q22.1
64799	IQCH	15.4767	-0.355881	0.127133	-2.79928	0.00512171	0.0997541	15q23
23339	VPS39	2692.02	-0.103936	0.0371305	-2.79921	0.00512285	0.0997541	15q15.1
5830	PEX5	2258.35	0.128784	0.0460119	2.79892	0.00512739	0.0997541	12p13.31
728621	CCDC30	47.7728	-0.372445	0.133141	-2.79738	0.00515193	0.100051	1p34.2
162394	SLFN5	140.707	-0.405974	0.14514	-2.79712	0.00515601	0.100051	17q12
84159	ARID5B	1246.69	-0.333324	0.119205	-2.79622	0.0051704	0.1002	10q21.2
6642	SNX1	3724.82	0.260976	0.0933626	2.7953	0.00518521	0.100319	15q22.31
56896	DPYSL5	1850.08	-0.479324	0.171493	-2.795	0.00518994	0.100319	2p23.3
55631	LRRC40	298.979	-0.180931	0.0647728	-2.79332	0.00521701	0.100646	1p31.1
51804	SIX4	74.1506	0.363756	0.130233	2.79312	0.00522031	0.100646	14q23.1
65979	PHACTR4	521.221	-0.142946	0.0512234	-2.79063	0.0052606	0.101292	1p35.3
56929	FEM1C	718.673	-0.251312	0.0900868	-2.78966	0.00527635	0.101415	5q22.3
8501	SLC43A1	81.2256	0.485376	0.174018	2.78923	0.00528334	0.101415	11q12.1
1787	TRDMT1	100.16	-0.226577	0.0812401	-2.78899	0.00528735	0.101415	10p13
85457	KIAA1737	1957.91	-0.181331	0.0650518	-2.78749	0.00531176	0.10166	14q24.3
5783	PTPN13	1151.1	-0.386945	0.138821	-2.78737	0.00531371	0.10166	4q21.3
55223	TRIM62	409.222	0.261635	0.093941	2.7851	0.00535108	0.102245	1p35.1
144717	FAM109A	494.725	0.263261	0.0946029	2.7828	0.00538916	0.102749	12q24.12
10501	SEMA6B	1956.22	0.350473	0.125948	2.78268	0.00539121	0.102749	19p13.3
84253	GARNL3	345.099	-0.379567	0.13645	-2.78173	0.00540703	0.102919	9q33.3
6641	SNTB1	426.703	-0.511965	0.184089	-2.78107	0.00541797	0.102996	8q24.12
27019	DNAI1	10.1763	-0.667533	0.240155	-2.77959	0.00544268	0.103335	9p13.3
643008	LOC643008	59.1434	-0.733674	0.264041	-2.77863	0.00545883	0.10351	17q25.1
51566	ARMCX3	2621.21	-0.169173	0.0609255	-2.77673	0.00549092	0.103774	Xq22.1
91607	SLFN11	316.727	-0.572595	0.206251	-2.7762	0.00549978	0.103774	17q12
55629	PNRC2	770.785	-0.162746	0.0586279	-2.77591	0.00550466	0.103774	1p36.11
7227	TRPS1	768.531	-0.262172	0.0944459	-2.7759	0.0055049	0.103774	8q23.3
10620	ARID3B	74.2304	-0.265644	0.0957017	-2.77575	0.00550745	0.103774	15q24.1
200420	ALMS1P	10.2934	0.581399	0.209493	2.77527	0.00551564	0.103798	2p13.1
1495	CTNNA1	5183.63	-0.19224	0.0692863	-2.77458	0.00552737	0.103888	5q31.2
51523	CXXC5	1467.17	-0.26028	0.0938359	-2.77377	0.00554101	0.104014	5q31.2
29058	C20orf30	1426.75	-0.189512	0.0683496	-2.77269	0.00555959	0.104232	20p13-p12.3
347746	PAR-SN	241.864	-0.316684	0.114238	-2.77216	0.00556865	0.104244	15q11.2
1489	CTF1	34.9281	-0.533964	0.192668	-2.77142	0.00558128	0.104244	16p11.2
10964	IFI44L	539.689	-0.637533	0.230097	-2.77072	0.00559331	0.104244	1p31.1
3953	LEPR	193.913	-0.413256	0.149173	-2.77032	0.00560011	0.104244	1p31.3
57572	DOCK6	524.642	0.32728	0.118139	2.77029	0.00560065	0.104244	19p13.2
5294	PIK3CG	24.8916	-0.61449	0.221835	-2.77002	0.0056052	0.104244	7q22.3
286016	TPI1P2	29.5762	-0.289816	0.104639	-2.76967	0.00561139	0.104244	7q32.1
64093	SMOC1	20125.7	0.384136	0.138707	2.7694	0.00561596	0.104244	14q24.2
51275	C12orf47	459.705	0.207038	0.0748095	2.76753	0.00564821	0.104712	12q24.12
2020	EN2	10.9703	-0.731868	0.264699	-2.7649	0.00569397	0.105388	7q36.3
646851	LOC646851	108.331	-0.48797	0.176505	-2.76463	0.00569875	0.105388	22q13.1
57798	GATAD1	708.317	-0.188553	0.0682724	-2.76178	0.00574881	0.106183	7q21.2
272	AMPD3	277.643	-0.590458	0.213975	-2.75947	0.00578958	0.106804	11p15.4
57604	C8orf79	269.928	0.709628	0.257244	2.75858	0.0058053	0.106913	8p22
949	SCARB1	2169.47	0.237975	0.0862751	2.75833	0.00580981	0.106913	12q24.31
9586	CREB5	694.916	-0.410978	0.149036	-2.75759	0.00582298	0.107024	7p15.1
26049	FAM169A	1413.06	-0.261818	0.0949829	-2.75648	0.00584273	0.107238	5q13.3
140612	ZFP28	250.394	-0.171495	0.0622233	-2.75613	0.00584898	0.107238	19q13.43
5128	CDK17	1258.55	-0.179268	0.0650919	-2.75408	0.00588579	0.107761	12q23.1
127833	SYT2	183.347	-0.993154	0.360705	-2.75337	0.00589848	0.107761	1q32.1
5106	PCK2	207.881	-0.466226	0.169334	-2.7533	0.0058998	0.107761	14q11.2-q12
25932	CLIC4	3973.92	-0.2797	0.1016	-2.75294	0.00590627	0.107761	1p36.11
80380	PDCD1LG2	10.9364	-0.590429	0.214674	-2.75036	0.00595304	0.108482	9p24.1
27074	LAMP3	6.77643	-0.841618	0.306065	-2.7498	0.00596309	0.108533	3q27.1
161882	ZFPM1	107.647	0.41224	0.14996	2.749	0.00597766	0.108666	16q24.2
55588	MED29	2232.33	-0.15668	0.0570201	-2.7478	0.00599957	0.108932	19q13.2
255082	CASC2	115.577	-0.301892	0.109906	-2.7468	0.0060179	0.109091	10q26.11
22937	SCAP	2610.13	0.152123	0.0553873	2.74653	0.00602293	0.109091	3p21.31
56892	C8orf4	118.978	-0.616803	0.224684	-2.74521	0.00604729	0.109288	8p11.21
116448	OLIG1	15657	0.410241	0.149448	2.74504	0.0060503	0.109288	21q22.11
578	BAK1	193.74	0.151478	0.0551981	2.74426	0.00606484	0.109288	6p21.31
8036	SHOC2	830.338	-0.175764	0.0640493	-2.74421	0.00606573	0.109288	10q25.2
1750	DLX6	23.1546	-0.921873	0.335971	-2.7439	0.00607132	0.109288	7q21.3
5987	TRIM27	1211.37	0.135919	0.0495463	2.74327	0.00608298	0.109288	6p22.1
1809	DPYSL3	20749.6	-0.265478	0.0967778	-2.74317	0.00608496	0.109288	5q32
10061	ABCF2	1510.25	-0.148284	0.0540716	-2.74237	0.00609978	0.109331	7q36.1
8200	GDF5	7.29703	-0.726476	0.26493	-2.74215	0.00610391	0.109331	20q11.22
29774	POM121L9P	23.5855	-0.712195	0.259798	-2.74134	0.00611887	0.109331	22q11.23
23344	ESYT1	772.373	-0.21138	0.0771101	-2.74128	0.00612012	0.109331	12q13.2
7841	MOGS	818.482	0.187596	0.068439	2.74107	0.00612391	0.109331	2p13.1
55323	LARP6	1035.85	-0.369753	0.13498	-2.73931	0.00615684	0.109789	15q23
84824	FCRLA	25.7978	-0.780406	0.285012	-2.73815	0.00617861	0.109924	1q23.3
9659	PDE4DIP	5042.91	-0.304284	0.111129	-2.73812	0.00617913	0.109924	1q21.2
51588	PIAS4	318.03	0.176389	0.0644515	2.73678	0.00620443	0.110148	19p13.3
3155	HMGCL	352.433	-0.200004	0.073085	-2.73659	0.00620788	0.110148	1p36.11
9244	CRLF1	947.128	-0.99363	0.363132	-2.73628	0.00621381	0.110148	19p13.11
94122	SYTL5	47.0375	-0.821988	0.300459	-2.73578	0.00622328	0.110185	Xp11.4
55370	PPP4R1L	26.5382	-0.359107	0.131292	-2.73518	0.00623468	0.110257	20q13.32
10135	NAMPT	1086.19	-0.339118	0.12409	-2.73285	0.00627887	0.110801	7q22.3
347735	SERINC2	46.676	0.703985	0.257608	2.73278	0.00628028	0.110801	1p35.2
127733	UBXN10	34.8023	-1.03156	0.377827	-2.73024	0.00632888	0.111451	1p36.12
3127	HLA-DRB5	254.631	-0.767361	0.281077	-2.73007	0.00633203	0.111451	6p21.32
3674	ITGA2B	31.5213	0.539025	0.197502	2.72922	0.00634852	0.11161	17q21.31
57491	AHRR	45.4358	-0.408174	0.149656	-2.72741	0.00638334	0.11194	5p15.33
5936	RBM4	2294.15	0.193625	0.0710066	2.72685	0.00639414	0.11194	11q13.2
11094	C9orf7	909.006	0.26562	0.0974235	2.72645	0.00640201	0.11194	9q34.2
445	ASS1	272.036	-0.687558	0.252222	-2.726	0.00641075	0.11194	9q34.11
10140	TOB1	587.895	-0.242232	0.0888668	-2.72579	0.00641476	0.11194	17q21.33
5021	OXTR	125.602	-0.807694	0.296376	-2.72523	0.00642564	0.11194	3p25.3
135152	B3GAT2	649.329	-0.625368	0.229488	-2.72505	0.0064291	0.11194	6q13
166929	SGMS2	22.7195	-0.369382	0.13556	-2.72486	0.00643297	0.11194	4q25
4134	MAP4	14706.2	-0.228235	0.0837693	-2.72456	0.00643872	0.11194	3p21.31
79623	GALNT14	120.684	0.650774	0.23887	2.72439	0.00644212	0.11194	2p23.1
79836	LONRF3	28.484	-0.670355	0.246252	-2.72223	0.00648437	0.112544	Xq24
54841	BIVM	761.389	0.266275	0.0978914	2.7201	0.00652618	0.113138	13q33.1
85458	DIXDC1	958.717	-0.318484	0.117171	-2.71812	0.00656534	0.113685	11q23.1
339541	C1orf228	16.1772	-0.495291	0.182394	-2.7155	0.00661749	0.114456	1p34.1
23105	FSTL4	130.217	-0.961168	0.354033	-2.71491	0.00662942	0.11453	5q31.1
6895	TARBP2	328.798	0.215976	0.0795795	2.71397	0.00664825	0.114682	12q13.13
2702	GJA5	29.1129	-0.722593	0.266275	-2.7137	0.00665355	0.114682	1q21.2
4957	ODF2	611.432	0.165544	0.0610415	2.71199	0.00668812	0.11504	9q34.11
55203	LGI2	125.347	-0.752652	0.277536	-2.71191	0.00668971	0.11504	4p15.2
55214	LEPREL1	58.2371	-0.4728	0.174394	-2.71111	0.00670592	0.11512	3q28
482	ATP1B2	14416.2	0.304883	0.112465	2.71092	0.00670977	0.11512	17p13.1
54928	IMPAD1	2825.29	-0.139426	0.0514669	-2.70904	0.0067478	0.11564	8q12.1
4488	MSX2	165.838	-0.704476	0.260381	-2.70556	0.00681889	0.116725	5q35.2
29097	CNIH4	406.098	-0.156397	0.0578181	-2.70498	0.00683087	0.116796	1q42.11
6772	STAT1	2042.47	-0.346465	0.128134	-2.70393	0.00685257	0.11699	2q32.2
2121	EVC	105.536	-0.592851	0.219283	-2.70359	0.00685938	0.11699	4p16.2
63926	ANKRD5	13.8696	-0.450852	0.166793	-2.70306	0.00687043	0.11699	20p12.2
729678	LOC729678	661.817	0.14933	0.0552525	2.70269	0.00687811	0.11699	5q35.3
26153	KIF26A	600.702	0.566162	0.209538	2.70196	0.00689326	0.11699	14q32.33
23322	RPGRIP1L	200.942	-0.236369	0.0874934	-2.70156	0.00690141	0.11699	16q12.2
92675	DTD1	1273.36	0.176792	0.0654445	2.70141	0.00690464	0.11699	20p11.23
1314	COPA	4840.1	-0.154008	0.0570158	-2.70115	0.00690995	0.11699	1q23.2
64131	XYLT1	1723.76	0.39091	0.144727	2.70103	0.00691261	0.11699	16p12.3
83666	PARP9	549.11	-0.367178	0.135995	-2.69994	0.00693516	0.117239	3q21.1
57092	PCNP	2343.26	-0.134691	0.0499168	-2.69831	0.00696923	0.117382	3q12.3
65082	VPS33A	675.948	0.0969056	0.0359135	2.6983	0.00696938	0.117382	12q24.31
140691	TRIM69	72.5496	-0.381908	0.141541	-2.69822	0.0069712	0.117382	15q21.1
26011	ODZ4	1515.17	-0.420391	0.155814	-2.69804	0.00697498	0.117382	11q14.1
57567	ZNF319	576.999	0.134013	0.0496803	2.69751	0.00698606	0.117436	16q21
6294	SAFB	2404.64	0.176473	0.0654456	2.69648	0.00700758	0.117666	19p13.3
9543	IGDCC3	284.29	0.392174	0.145545	2.69453	0.0070488	0.118225	15q22.31
4188	MDFI	783.236	0.569419	0.211354	2.69414	0.00705701	0.118231	6p21.1
64377	CHST8	81.6816	0.604807	0.224614	2.69266	0.00708852	0.118626	19q13.11
10526	IPO8	1479.18	0.155337	0.0577016	2.69207	0.00710103	0.118702	12p11.21
11167	FSTL1	861.185	-0.331495	0.123203	-2.69064	0.0071316	0.11896	3q13.33
7905	REEP5	4965.61	-0.219164	0.0814799	-2.68979	0.00714962	0.11896	5q22.2
9019	MPZL1	2207.38	0.325474	0.12101	2.68965	0.00715266	0.11896	1q24.2
83606	C22orf13	1306.13	0.174621	0.0649252	2.68958	0.0071543	0.11896	22q11.23
761	CA3	8.06597	-0.608444	0.226258	-2.68916	0.00716331	0.11896	8q21.2
7203	CCT3	6321.75	0.183113	0.0681082	2.68856	0.00717604	0.11896	1q22
27333	GOLIM4	2351.56	-0.309923	0.115319	-2.68754	0.00719808	0.11896	3q26.2
9402	GRAP2	5.41884	-0.699644	0.260354	-2.68728	0.00720356	0.11896	22q13.1
4015	LOX	27.3632	-0.410555	0.152777	-2.68728	0.00720357	0.11896	5q23.1
130399	ACVR1C	141.126	-0.581305	0.216328	-2.68715	0.00720643	0.11896	2q24.1
7484	WNT9B	9.04016	-0.592525	0.220523	-2.6869	0.00721183	0.11896	17q21.32
170685	NUDT10	418.13	0.252438	0.0939515	2.6869	0.00721188	0.11896	Xp11.22
23118	TAB2	1724.15	-0.207418	0.0772107	-2.68639	0.00722277	0.119009	6q25.1
132001	C3orf31	147.235	0.127513	0.0474739	2.68596	0.00723223	0.119033	3p25.2
716	C1S	919.788	-0.564526	0.210225	-2.68534	0.00724566	0.119123	12p13.31
1730	DIAPH2	190.755	0.351068	0.13076	2.68483	0.00725673	0.119174	Xq21.33
7148	TNXB	507.726	-0.338634	0.1262	-2.68332	0.00728953	0.119394	6p21.33-p21.32
51307	FAM53C	1335.65	-0.120583	0.044941	-2.68313	0.00729373	0.119394	5q31.2
197131	UBR1	780.896	-0.187417	0.0698507	-2.68311	0.00729406	0.119394	15q15.2
163786	SASS6	61.9023	-0.217076	0.0809175	-2.68269	0.00730332	0.119415	1p21.2
550631	CCDC157	68.7457	0.255797	0.0953862	2.6817	0.00732498	0.119511	22q12.2
2653	GCSH	103.391	0.183377	0.0683811	2.68169	0.00732516	0.119511	16q23.2
168090	C6orf118	11.5171	0.550313	0.205348	2.6799	0.00736432	0.120019	6q27
5570	PKIB	39.6817	-0.552193	0.206166	-2.6784	0.00739758	0.120331	6q22.31
168451	THAP5	806.105	-0.162067	0.0605109	-2.67831	0.00739955	0.120331	7q31.1
280655	C14orf19	4.66978	0.551567	0.206001	2.67749	0.00741757	0.120493	14q13.2
2192	FBLN1	526.226	-0.566213	0.211578	-2.67614	0.00744755	0.120743	22q13.31
6196	RPS6KA2	2322.12	-0.254413	0.0950794	-2.67579	0.00745534	0.120743	6q27
23245	ASTN2	2388.1	0.307849	0.115056	2.67565	0.00745838	0.120743	9q33.1
2068	ERCC2	432.391	0.150608	0.056295	2.67535	0.00746523	0.120743	19q13.32
51678	MPP6	166.233	-0.470653	0.175991	-2.6743	0.00748848	0.120988	7p15.3
79365	BHLHE41	1225.09	-0.484574	0.181351	-2.67203	0.00753935	0.121562	12p12.1
28968	SLC6A16	11.2816	-0.426411	0.159586	-2.67199	0.00754025	0.121562	19q13.33
6692	SPINT1	14.6418	-0.578421	0.216628	-2.67012	0.0075825	0.121897	15q15.1
57140	RNPEPL1	1020.92	0.240206	0.0899841	2.66943	0.00759802	0.121897	2q37.3
51176	LEF1	224.484	0.322471	0.120802	2.66941	0.0075985	0.121897	4q25
55022	PID1	3192.96	0.376827	0.141167	2.66938	0.00759909	0.121897	2q36.3
23433	RHOQ	1153.98	-0.237288	0.0888963	-2.66926	0.00760177	0.121897	2p21
1073	CFL2	1803.49	-0.221133	0.0828605	-2.66874	0.00761362	0.121957	14q13.1
26022	TMEM98	844.809	-0.309954	0.116161	-2.66833	0.007623	0.121976	17q11.2
80219	COQ10B	424.029	-0.177106	0.0663879	-2.66775	0.00763622	0.122057	2q33.1
28962	OSTM1	651.078	-0.178917	0.067102	-2.66634	0.0076681	0.122258	6q21
79939	SLC35E1	1282.53	-0.1224	0.0459203	-2.66548	0.00768792	0.122258	19p13.11
151056	PLB1	45.0223	-0.427325	0.160321	-2.66544	0.00768884	0.122258	2p23.2
80774	LIMD2	255.452	0.292707	0.109818	2.66539	0.00768992	0.122258	17q23.3
2272	FHIT	78.5739	0.365398	0.137117	2.66487	0.00770178	0.122258	3p14.2
9172	MYOM2	227.941	-0.414838	0.155676	-2.66474	0.00770472	0.122258	8p23.3
257169	C9orf43	7.35883	-0.479438	0.179923	-2.66469	0.007706	0.122258	9q32
9917	FAM20B	1163.03	-0.19334	0.0725739	-2.66405	0.00772063	0.122361	1q25.2
54788	DNAJB12	1214.38	0.124214	0.0466589	2.66217	0.00776376	0.122914	10q22.1
6809	STX3	173.205	-0.346238	0.130097	-2.66138	0.00778219	0.123075	11q12.1
285755	PPIL6	99.0733	-0.250117	0.0939966	-2.66091	0.00779299	0.123116	6q21
1977	EIF4E	456.655	-0.174968	0.0657718	-2.66023	0.0078088	0.123236	4q23
7020	TFAP2A	176.138	0.621892	0.233867	2.65917	0.00783342	0.123494	6p24.3
26505	CNNM3	946.906	0.181928	0.0684339	2.65844	0.00785023	0.123629	2q11.2
79819	WDR78	23.4139	-0.371339	0.139751	-2.65714	0.00788057	0.123863	1p31.3
1774	DNASE1L1	198.886	-0.241151	0.0907715	-2.65668	0.00789132	0.123863	Xq28
167838	TXLNB	46.696	-0.751795	0.282986	-2.65665	0.00789208	0.123863	6q24.1
285382	C3orf70	1321.4	0.665513	0.250533	2.65639	0.0078982	0.123863	3q27.2
9667	SAFB2	2413.27	0.168944	0.063611	2.65589	0.00790994	0.123917	19p13.3
256691	MAMDC2	18.2372	-0.583695	0.220013	-2.653	0.00797808	0.124627	9q21.12
8741	TNFSF13	318.687	-0.337793	0.127326	-2.65298	0.00797856	0.124627	17p13.1
4760	NEUROD1	155.384	0.471613	0.17779	2.65265	0.00798636	0.124627	2q31.3
10026	PIGK	451.608	-0.216685	0.0816893	-2.65255	0.00798859	0.124627	1p31.1
29911	HOOK2	367.717	0.331004	0.124843	2.65136	0.00801687	0.124938	19p13.13
4501	MT1X	3786.95	-0.687448	0.259404	-2.6501	0.00804675	0.124941	16q13
9013	TAF1C	1681.65	0.294652	0.111188	2.65004	0.00804823	0.124941	16q24.1
10730	YME1L1	1705.15	-0.122102	0.0460769	-2.64996	0.00805004	0.124941	10p12.1
8440	NCK2	885.554	0.156246	0.0589618	2.64995	0.00805045	0.124941	2q12.2
23061	TBC1D9B	4049.54	-0.135084	0.050988	-2.64933	0.00806526	0.125041	5q35.3
57574	2020-03-04	602.131	0.501277	0.189249	2.64877	0.00807848	0.125107	2q35
151354	FAM84A	542.683	0.441868	0.16685	2.6483	0.00808987	0.125107	2p24.3
348235	SKA2	1364.17	-0.190487	0.0719334	-2.6481	0.00809462	0.125107	17q22
728239	MAGED4	1029.63	0.327422	0.123675	2.64744	0.00811047	0.125117	Xp11.22
339416	ANKRD45	38.115	-0.538005	0.203222	-2.64737	0.00811199	0.125117	1q25.1
135932	TMEM139	28.438	-0.545548	0.206155	-2.6463	0.00813774	0.125356	7q34
24141	C20orf103	558.334	-0.540574	0.204305	-2.64591	0.0081471	0.125356	20p12.2
3720	JARID2	690.878	0.184836	0.0698633	2.64568	0.00815261	0.125356	6p22.3
1770	DNAH9	113.666	-0.461072	0.174388	-2.64395	0.00819449	0.125803	17p12
26074	C20orf26	20.5923	-0.599007	0.226601	-2.64344	0.00820685	0.125803	20p11.23
10231	RCAN2	1207.65	-0.634062	0.239899	-2.64304	0.00821651	0.125803	6p12.3
317662	FAM149B1	696.069	-0.168746	0.0638515	-2.64279	0.00822264	0.125803	10q22.2
8976	WASL	2073.19	-0.153232	0.057982	-2.64274	0.00822371	0.125803	7q31.32
4124	MAN2A1	282.076	-0.477907	0.180875	-2.6422	0.00823695	0.125841	5q21.3
29090	C18orf55	550.786	0.139383	0.0527575	2.64195	0.00824302	0.125841	18q22.3
9294	S1PR2	238.969	0.367375	0.139116	2.64079	0.00827141	0.126145	19p13.2
2903	GRIN2A	773.18	-0.894339	0.338803	-2.6397	0.00829788	0.126311	16p13.2
23362	PSD3	2886.82	-0.417592	0.1582	-2.63965	0.00829913	0.126311	8p22
23352	UBR4	3128.8	-0.170307	0.0645355	-2.63897	0.00831592	0.126437	1p36.13
22887	FOXJ3	921.003	-0.171924	0.0651685	-2.63814	0.00833613	0.126616	1p34.2
23381	SMG5	2110.67	-0.1179	0.0447135	-2.63679	0.00836949	0.126994	1q22
157570	ESCO2	33.2509	-0.708439	0.268837	-2.6352	0.00840877	0.127461	8p21.1
339366	ADAMTSL5	11.7794	-0.632785	0.240188	-2.63455	0.008425	0.127577	19p13.3
50636	ANO7	13.6669	-0.535864	0.203466	-2.63367	0.00844672	0.127777	2q37.3
121256	TMEM132D	265.293	0.844288	0.320672	2.63287	0.00846668	0.12795	12q24.33
345778	MTX3	807.862	-0.168998	0.0642027	-2.63226	0.00848189	0.12805	5q14.1
7307	U2AF1	1851.2	0.2205	0.0838119	2.63089	0.00851605	0.128416	21q22.3
9829	DNAJC6	2567.42	-0.452382	0.171969	-2.63061	0.00852329	0.128416	1p31.3
3574	IL7	8.06301	-0.610044	0.231947	-2.6301	0.00853604	0.128457	8q21.13
79168	LILRA6	10.4525	0.692382	0.263301	2.62963	0.00854788	0.128457	19q13.42
3600	IL15	6.90134	-0.70455	0.267944	-2.62947	0.0085518	0.128457	4q31.21
345895	RSPH4A	13.4722	-0.417265	0.158738	-2.62863	0.00857291	0.128645	6q22.1
57685	CACHD1	499.638	-0.330899	0.125933	-2.62758	0.00859936	0.128836	1p31.3
23	ABCF1	1784.17	0.148578	0.0565503	2.62737	0.00860481	0.128836	6p21.33
6942	TCF20	879.642	-0.214304	0.0815806	-2.6269	0.00861667	0.128836	c(\22q13.2\", \"22q13.3\")"
4976	OPA1	2010.04	-0.17112	0.0651446	-2.62677	0.00862008	0.128836	3q29
9694	TTC35	866.231	-0.185616	0.0707037	-2.62526	0.00865818	0.129276	8q23.1
1728	NQO1	360.362	-0.328137	0.125031	-2.62444	0.00867904	0.129459	16q22.1
26037	SIPA1L1	974.313	-0.412591	0.157247	-2.62385	0.00869428	0.129557	14q24.2
9630	GNA14	45.8183	-0.581319	0.221627	-2.62296	0.00871701	0.129733	9q21.2
10314	LANCL1	3984.24	-0.292395	0.111486	-2.62271	0.00872345	0.129733	2q34
64795	RMND5A	1640.62	-0.158048	0.0603018	-2.62095	0.00876846	0.130263	2p11.2
94120	SYTL3	44.7839	-0.389766	0.148732	-2.6206	0.00877759	0.130263	6q25.3
22938	SNW1	1104.74	0.137067	0.0523102	2.62027	0.008786	0.130263	14q24.3
201633	TIGIT	16.5686	-0.905287	0.345534	-2.61996	0.00879393	0.130263	3q13.31
201134	CCDC46	48.6711	-0.360131	0.13764	-2.61647	0.00888453	0.131475	17q24.1
84881	RPUSD4	579.132	0.172727	0.0660377	2.61559	0.00890746	0.131684	11q24.2
345630	FBLL1	536.974	0.295304	0.112971	2.61398	0.00894941	0.132075	5q34
54554	WDR5B	377.929	-0.165145	0.0631795	-2.6139	0.00895153	0.132075	3q21.1
87769	A2LD1	24.0125	-0.437272	0.167385	-2.61237	0.00899176	0.132448	13q32.3
9738	CP110	940.694	-0.31649	0.121156	-2.61226	0.00899451	0.132448	16p12.3
340745	LRIT2	48.5336	0.409507	0.156835	2.61106	0.00902614	0.132783	10q23.1
1852	DUSP9	146.817	0.573294	0.219622	2.61037	0.00904436	0.13292	Xq28
1826	DSCAM	1634.77	0.411782	0.157826	2.60909	0.00907843	0.133122	21q22.2
51426	POLK	402.789	-0.185569	0.0711362	-2.60864	0.00909027	0.133122	5q13.3
5359	PLSCR1	223.746	-0.411992	0.157936	-2.60861	0.00909118	0.133122	3q24
55612	FERMT1	2050.85	0.469871	0.18013	2.60851	0.00909366	0.133122	20p12.3
6495	SIX1	83.6463	0.774376	0.297011	2.60723	0.00912791	0.133349	14q23.1
23552	CDK20	342.504	-0.233719	0.0896504	-2.607	0.00913382	0.133349	9q22.1
196527	ANO6	865.824	-0.335828	0.12883	-2.60675	0.00914071	0.133349	12q12
889	KRIT1	694.043	-0.150079	0.0575809	-2.6064	0.00915005	0.133349	7q21.2
4851	NOTCH1	6054.04	0.321594	0.123393	2.60626	0.00915373	0.133349	9q34.3
84894	LINGO1	4886.89	0.331759	0.127335	2.6054	0.0091767	0.133553	15q24.3
25966	C2CD2	412.723	-0.340437	0.13075	-2.60372	0.00922175	0.134068	21q22.3
6878	TAF6	1389.62	-0.175233	0.067309	-2.60342	0.00923	0.134068	7q22.1
10933	MORF4L1	4124.79	-0.159589	0.0613277	-2.60223	0.00926204	0.134403	15q25.1
114821	SCAND3	24.4585	-0.675787	0.25984	-2.60078	0.0093012	0.13484	6p22.1
55229	PANK4	457.717	0.223845	0.0861531	2.59822	0.00937081	0.135674	1p36.32
2766	GMPR	239.698	-0.676717	0.260519	-2.59757	0.00938852	0.135674	6p22.3
219743	TYSND1	436.142	0.262709	0.101143	2.59739	0.00939352	0.135674	10q22.1
127428	C1orf83	131.94	-0.173481	0.0667931	-2.59729	0.00939614	0.135674	1p32.3
11174	ADAMTS6	240.125	-0.481879	0.18557	-2.59675	0.00941107	0.135674	5q12.3
137492	VPS37A	667.24	-0.123777	0.0476675	-2.59667	0.00941314	0.135674	8p22
2847	MCHR1	257.024	-0.581811	0.224113	-2.59607	0.00942982	0.135784	22q13.2
54545	MTMR12	593.885	-0.183336	0.0706463	-2.59512	0.00945572	0.135938	5p13.3
2806	GOT2	1771.1	-0.210156	0.0810032	-2.59441	0.00947524	0.135938	16q21
65983	GRAMD3	1957.5	-0.335297	0.12926	-2.59398	0.00948731	0.135938	5q23.2
57620	STIM2	556.645	-0.173722	0.0669714	-2.59397	0.00948756	0.135938	4p15.2
89866	SEC16B	64.3989	-0.454258	0.175139	-2.5937	0.00949501	0.135938	1q25.2
2555	GABRA2	184.433	-0.984704	0.379653	-2.5937	0.00949503	0.135938	4p12
627	BDNF	49.0024	-0.838811	0.32347	-2.59316	0.0095098	0.135939	11p14.1
57496	MKL2	1347.4	-0.474079	0.182828	-2.59304	0.00951326	0.135939	16p13.12
79616	CCNJL	36.9899	0.444599	0.171487	2.59261	0.00952517	0.135979	5q33.3
23189	KANK1	3179.84	0.243151	0.0938033	2.59214	0.00953815	0.13601	9p24.3
54768	HYDIN	316.231	-0.530965	0.204858	-2.59187	0.00954552	0.13601	16q22.2
5321	PLA2G4A	94.7858	-0.540773	0.208686	-2.59132	0.00956085	0.136099	1q31.1
9053	MAP7	1071.4	-0.563896	0.217666	-2.59065	0.00957948	0.136234	6q23.3
64080	RBKS	50.5745	-0.262358	0.101325	-2.58928	0.00961779	0.136649	2p23.2
54942	C9orf6	315.163	-0.18126	0.0700218	-2.58863	0.00963599	0.136682	9q31.3
3419	IDH3A	1600.17	-0.217902	0.0841796	-2.58854	0.00963837	0.136682	15q25.1
5098	PCDHGC3	42118.4	0.234769	0.0907231	2.58775	0.00966051	0.136836	5q31.3
92822	ZNF276	1206.89	0.263321	0.101766	2.5875	0.00966753	0.136836	16q24.3
2762	GMDS	149.178	0.274127	0.106004	2.58601	0.00970948	0.137117	6p25.3
283130	SLC25A45	46.9196	-0.532759	0.206023	-2.58592	0.00971206	0.137117	11q13.1
6387	CXCL12	426.238	-0.374929	0.145018	-2.5854	0.00972647	0.137117	10q11.21
150094	SIK1	504.279	0.452106	0.174889	2.58511	0.00973493	0.137117	21q22.3
9991	ROD1	466.425	0.268571	0.103899	2.58493	0.00973977	0.137117	9q32
50808	AK3	1723.19	-0.164264	0.0635491	-2.58484	0.00974237	0.137117	9p24.1
1627	DBN1	4611.47	0.191238	0.0740212	2.58356	0.00977875	0.137386	5q35.3
642819	ZNF487	28.2719	-0.213817	0.0827642	-2.58345	0.00978174	0.137386	10q11.21
23481	PES1	2144.2	0.230902	0.0893862	2.58319	0.00978904	0.137386	22q12.2
11138	TBC1D8	245.321	-0.286647	0.111011	-2.58216	0.00981851	0.13755	2q11.2
649330	LOC649330	12.9723	0.359695	0.139302	2.58214	0.00981912	0.13755	1p36.21
8674	VAMP4	990.441	-0.197788	0.0766142	-2.58161	0.0098342	0.137619	1q24.3
22997	IGSF9B	319.889	0.60123	0.232949	2.58096	0.00985274	0.137619	11q25
286140	RNF5P1	233.656	0.227286	0.0880789	2.58048	0.00986635	0.137619	8p11.22
55356	SLC22A15	138.912	-0.722943	0.280163	-2.58044	0.00986746	0.137619	1p13.1
23677	SH3BP4	1504.74	0.361223	0.13999	2.58035	0.00987007	0.137619	2q37.2
163175	LGI4	404.284	-0.590993	0.229065	-2.58003	0.00987922	0.137619	c(\19q13.12\", \"19q13.11\")"
133015	PACRGL	289.267	-0.142008	0.0550942	-2.57755	0.00995035	0.138404	4p15.31
56890	MDM1	325.732	-0.235621	0.0914173	-2.57742	0.00995409	0.138404	12q15
23259	DDHD2	1496.55	-0.190169	0.0738213	-2.57608	0.00999283	0.138814	8p11.23
4837	NNMT	22.5543	-0.569902	0.221317	-2.57505	0.0100226	0.139051	11q23.2
79614	C5orf23	10.615	-0.574042	0.22296	-2.57464	0.0100346	0.139051	NA
55640	FLVCR2	425.888	0.459513	0.178538	2.57375	0.0100603	0.139051	14q24.3
81614	NIPA2	804.997	-0.13175	0.0511908	-2.57371	0.0100614	0.139051	15q11.2
51310	SLC22A17	9545.86	0.213801	0.0830787	2.57347	0.0100683	0.139051	14q11.2
5520	PPP2R2A	880.401	-0.15044	0.0584763	-2.57267	0.0100917	0.139051	8p21.2
5252	PHF1	1835.36	0.216073	0.0839935	2.5725	0.0100968	0.139051	6p21.32
23759	PPIL2	1163.72	0.137178	0.0533289	2.5723	0.0101026	0.139051	22q11.21
8970	HIST1H2BJ	5.36896	-0.575516	0.223804	-2.57152	0.0101254	0.139051	6p22.1
2670	GFAP	287581	-0.612192	0.238068	-2.57149	0.0101261	0.139051	17q21.31
5947	RBP1	207.274	-0.513387	0.199663	-2.57127	0.0101326	0.139051	3q23
7534	YWHAZ	9112.01	-0.219045	0.0852111	-2.57062	0.0101517	0.139051	8q22.3
5165	PDK3	48.6272	-0.448323	0.174432	-2.57019	0.0101643	0.139051	Xp22.11
29	ABR	6947.64	-0.318065	0.123754	-2.57015	0.0101656	0.139051	17p13.3
115416	C7orf30	331.826	0.181713	0.0707039	2.57006	0.010168	0.139051	7p15.3
65251	ZNF649	344.096	0.240047	0.0934156	2.56967	0.0101796	0.139051	19q13.41
284004	HEXDC	578.023	0.33632	0.130885	2.56959	0.010182	0.139051	17q25.3
55190	NUDT11	768.503	0.238072	0.0926534	2.56949	0.0101847	0.139051	Xp11.22
93663	ARHGAP18	163.578	-0.474041	0.18452	-2.56905	0.0101977	0.139051	6q22.33
57559	STAMBPL1	228.802	0.26082	0.10153	2.56891	0.0102019	0.139051	10q23.31
50814	NSDHL	717.676	0.210965	0.0821295	2.56869	0.0102085	0.139051	Xq28
694	BTG1	1915.77	0.25028	0.0974495	2.5683	0.0102198	0.139051	12q21.33
728190	LOC728190	139.4	0.170241	0.0662887	2.56817	0.0102237	0.139051	10q23.2
643837	LOC643837	106.104	-0.19341	0.0753392	-2.56719	0.0102526	0.139319	1p36.33
25974	MMACHC	118.557	-0.260209	0.101378	-2.56672	0.0102665	0.13938	1p34.1
11072	DUSP14	303.573	-0.285977	0.111453	-2.56589	0.0102911	0.139588	17q12
6731	SRP72	1682.7	-0.136125	0.0530785	-2.5646	0.0103295	0.139982	4q12
148137	C19orf55	29.9364	-0.256966	0.100224	-2.56393	0.0103496	0.140049	19q13.12
55869	HDAC8	274.17	0.137158	0.0535031	2.56354	0.0103609	0.140049	Xq13.1
441191	RNF216L	391.62	0.167606	0.0653897	2.56319	0.0103716	0.140049	7p22.1
4595	MUTYH	155.291	-0.186056	0.0725882	-2.56318	0.010372	0.140049	1p34.1
100132215	LOC100132215	23.914	-0.281346	0.109851	-2.56116	0.0104323	0.140737	2p15
7053	TGM3	5.85488	-0.72588	0.283618	-2.55936	0.0104865	0.141341	20p13
83538	TTC25	43.3623	-0.335021	0.130931	-2.55877	0.0105044	0.141455	17q21.2
100129550	LOC100129550	250.245	-0.158269	0.0618654	-2.55829	0.010519	0.141524	3q21.1
23382	AHCYL2	2281.47	-0.233079	0.0911464	-2.55719	0.0105521	0.141842	7q32.1
7761	ZNF214	44.7664	-0.426102	0.166803	-2.55452	0.0106334	0.142743	11p15.4
85352	KIAA1644	1111.59	0.557258	0.218159	2.55436	0.0106382	0.142743	22q13.31
79884	MAP9	707.392	-0.293659	0.114995	-2.55368	0.0106592	0.142896	4q32.1
5157	PDGFRL	23.9575	-0.467541	0.183228	-2.55169	0.0107201	0.143524	8p22
51555	PEX5L	365.708	-0.643257	0.252113	-2.55146	0.0107272	0.143524	3q26.33
56109	PCDHGA6	81.7128	-0.552455	0.216546	-2.55121	0.0107348	0.143524	5q31.3
55930	MYO5C	120.506	0.347745	0.136355	2.55028	0.0107635	0.14378	15q21.2
2246	FGF1	3539.33	-0.547715	0.215007	-2.54743	0.0108521	0.144489	5q31.3
23066	CAND2	480.113	0.179627	0.0705148	2.54737	0.0108539	0.144489	3p25.2
148	ADRA1A	100.332	-0.529538	0.207879	-2.54734	0.0108549	0.144489	8p21.2
652968	GATSL3	741.214	0.456195	0.179102	2.54713	0.0108614	0.144489	22q12.2
84795	PYROXD2	30.6666	-0.632231	0.248225	-2.54701	0.0108649	0.144489	10q24.2
23199	KIAA0182	1861.93	-0.317532	0.124686	-2.54665	0.0108763	0.144512	16q24.1
90378	SAMD1	639.253	0.238594	0.0937688	2.54449	0.0109437	0.1451	19p13.12
56911	C21orf7	28.0403	-0.594826	0.233779	-2.5444	0.0109467	0.1451	21q21.3
79027	ZNF655	1063.89	-0.162086	0.0637054	-2.5443	0.0109497	0.1451	7q22.1
253512	SLC25A30	164.358	-0.219698	0.0863668	-2.54378	0.010966	0.145188	13q14.13
9469	CHST3	1821.12	0.302312	0.118876	2.54309	0.0109877	0.145347	10q22.1
140700	SAMD10	222.749	0.251343	0.0988514	2.54263	0.0110021	0.145408	20q13.33
5654	HTRA1	13854.9	0.33085	0.130216	2.54078	0.0110604	0.145631	10q26.13
78997	GDAP1L1	1791.26	0.333171	0.131132	2.54072	0.0110623	0.145631	20q13.12
84226	C2orf16	49.2778	-0.296974	0.116888	-2.54067	0.011064	0.145631	2p23.3
1738	DLD	1697.99	-0.149101	0.0586871	-2.54061	0.011066	0.145631	7q31.1
3835	KIF22	987.051	0.242298	0.095378	2.5404	0.0110726	0.145631	16p11.2
22933	SIRT2	4792.38	0.31416	0.123677	2.54016	0.0110803	0.145631	19q13.2
27255	CNTN6	92.3777	0.742121	0.29218	2.53994	0.0110871	0.145631	3p26.3
64149	C17orf75	192.491	-0.14942	0.0588412	-2.53937	0.0111052	0.145741	17q11.2
23643	LY96	42.2997	-0.614427	0.242105	-2.53785	0.0111536	0.146248	8q21.11
4645	MYO5B	56.1922	-0.60176	0.237153	-2.53743	0.0111669	0.146294	18q21.1
85407	NKD1	604.883	-0.488579	0.192664	-2.53592	0.0112153	0.146628	16q12.1
56994	CHPT1	931.594	-0.198466	0.0782648	-2.53582	0.0112183	0.146628	12q23.2
81608	FIP1L1	768.138	0.202272	0.0797691	2.53572	0.0112218	0.146628	4q12
1962	EHHADH	130.181	-0.248048	0.0978689	-2.53449	0.0112611	0.14698	3q27.2
92105	INTS4	612.661	0.168723	0.0665831	2.53402	0.0112764	0.14698	11q14.1
23016	EXOSC7	507.974	0.189759	0.0748896	2.53385	0.0112818	0.14698	3p21.31
80737	C6orf27	35.6936	-0.852349	0.336411	-2.53365	0.011288	0.14698	6p21.33
79888	LPCAT1	3434.92	0.341334	0.13486	2.53103	0.0113729	0.147872	5p15.33
151636	DTX3L	550.659	-0.310244	0.122583	-2.5309	0.0113772	0.147872	3q21.1
66008	TRAK2	1722.72	-0.334013	0.131989	-2.53062	0.0113862	0.147872	2q33.1
10528	NOP56	2366.84	0.165956	0.065595	2.53001	0.0114059	0.148	20p13
9404	LPXN	188.264	-0.270295	0.106925	-2.5279	0.0114745	0.148657	11q12.1
222487	GPR97	10.3336	0.505495	0.19997	2.52785	0.0114764	0.148657	16q21
286151	FBXO43	7.76055	-0.401064	0.158679	-2.52752	0.011487	0.148665	8q22.2
84939	MUM1	2896.28	0.177072	0.0700731	2.52696	0.0115055	0.148696	19p13.3
440465	FLJ90757	1462.43	-0.21192	0.0838735	-2.52666	0.0115153	0.148696	17q25.3
92293	TMEM132C	359.945	0.381398	0.15096	2.52648	0.0115212	0.148696	12q24.32-q24.33
55130	ARMC4	16.2934	-0.392205	0.155253	-2.52624	0.0115291	0.148696	10p12.1
51283	BFAR	821.832	0.117602	0.0465641	2.52559	0.0115505	0.148809	16p13.12
9394	HS6ST1	1295.42	-0.278527	0.110292	-2.52537	0.0115578	0.148809	2q14.3
22998	LIMCH1	3042.11	-0.346534	0.137242	-2.52498	0.0115705	0.148845	4p13
117289	TAGAP	163.907	-0.494275	0.195835	-2.52393	0.0116051	0.148856	6q25.3
55638	SYBU	2569.79	-0.307638	0.121898	-2.52373	0.0116118	0.148856	8q23.2
81578	COL21A1	25.848	-0.78201	0.309897	-2.52345	0.0116209	0.148856	c(\6p12.1\", \"6p12.3-p11.2\")"
2915	GRM5	808.277	0.622858	0.246829	2.52344	0.0116212	0.148856	11q14.2-q14.3
7088	TLE1	721.663	-0.332118	0.131614	-2.52343	0.0116216	0.148856	9q21.32
9793	CKAP5	4270.76	-0.157257	0.062326	-2.52314	0.0116311	0.148856	11p11.2
3728	JUP	422.945	-0.482815	0.191393	-2.52263	0.0116481	0.148901	17q21.2
56098	PCDHGC4	1649.44	0.444312	0.176173	2.52202	0.0116682	0.148901	5q31.3
8503	PIK3R3	674.894	-0.274146	0.108719	-2.52159	0.0116824	0.148901	1p34.1
6722	SRF	910.138	0.164182	0.0651115	2.52154	0.0116841	0.148901	6p21.1
9509	ADAMTS2	50.1788	0.534425	0.211944	2.52154	0.0116844	0.148901	5q35.3
7249	TSC2	2554.44	0.168395	0.0668399	2.51937	0.0117564	0.149656	16p13.3
4836	NMT1	2657.52	-0.16444	0.0652822	-2.51891	0.011772	0.149656	17q21.31
287	ANK2	6173.7	-0.329189	0.130706	-2.51855	0.0117838	0.149656	4q25-q26
140862	ISM1	111.251	0.482889	0.191765	2.51812	0.0117982	0.149656	20p12.1
9477	MED20	443.03	0.180734	0.0717782	2.51795	0.0118038	0.149656	6p21.1
160335	TMTC2	373.034	-0.601587	0.238934	-2.5178	0.0118091	0.149656	12q21.31
94032	CAMK2N2	760.826	0.325861	0.12943	2.51766	0.0118136	0.149656	3q27.1
8395	PIP5K1B	114.543	-0.564158	0.22413	-2.5171	0.0118326	0.149667	9q21.11
29070	CCDC113	509.658	-0.211074	0.0838578	-2.51704	0.0118345	0.149667	16q21
2258	FGF13	569.329	-0.377129	0.149947	-2.51508	0.0119007	0.150178	Xq26.3-q27.1
10598	AHSA1	2059.11	0.15231	0.0605609	2.51498	0.0119039	0.150178	14q24.3
54879	ST7L	189.59	-0.127315	0.0506248	-2.51487	0.0119077	0.150178	1p13.2
9728	SECISBP2L	3330.1	-0.249097	0.0990582	-2.51465	0.0119151	0.150178	15q21.1
219285	SAMD9L	249.525	-0.453616	0.180463	-2.51362	0.0119498	0.150377	7q21.2
266722	HS6ST3	353.444	-0.964028	0.383526	-2.51359	0.0119509	0.150377	13q32.1
10376	TUBA1B	17510.7	-0.290067	0.11542	-2.51315	0.0119658	0.150438	12q13.12
117247	SLC16A10	30.7873	0.568957	0.226455	2.51245	0.0119895	0.150608	6q21
134701	RIPPLY2	62.6218	0.278823	0.110991	2.51212	0.0120007	0.150623	6q14.2
54103	PION	94.2532	-0.456691	0.181846	-2.51141	0.0120249	0.150801	7q11.23
6598	SMARCB1	2358.65	0.17885	0.0712393	2.51056	0.0120541	0.15104	c(\22q11.23\", \"22q11\")"
5597	MAPK6	1245.13	-0.216803	0.0863898	-2.5096	0.012087	0.151325	15q21.2
51306	FAM13B	817.726	-0.280093	0.111624	-2.50925	0.0120989	0.151338	5q31.2
158135	TTLL11	141.548	-0.263723	0.105118	-2.50882	0.0121134	0.151338	9q33.2
375323	LHFPL4	2451.91	0.18525	0.0738617	2.50807	0.0121394	0.151338	3p25.3
79974	C7orf58	43.3065	-0.543693	0.216781	-2.50803	0.0121405	0.151338	7q31.31
5134	PDCD2	501.573	0.113977	0.045448	2.50786	0.0121463	0.151338	6q27
25769	SLC24A2	177.673	-0.67278	0.268276	-2.50779	0.0121487	0.151338	9p22.1-p21.3
221749	C6orf145	857.077	0.314808	0.125574	2.50695	0.0121777	0.151573	6p25.2
2114	ETS2	1121.62	-0.271055	0.108164	-2.50597	0.0122117	0.151696	21q22.2
493812	HCG11	101.03	-0.494572	0.197376	-2.50574	0.0122196	0.151696	6p22.2
23366	KIAA0895	158.01	-0.244962	0.0977798	-2.50524	0.0122369	0.151696	7p14.2
8073	PTP4A2	1337.85	-0.279067	0.111398	-2.50513	0.0122406	0.151696	1p35.2
84938	ATG4C	200.713	-0.350292	0.139836	-2.50501	0.0122447	0.151696	1p31.3
4898	NRD1	1515.32	-0.127829	0.0510314	-2.5049	0.0122485	0.151696	1p32.3
221061	FAM171A1	2984.13	-0.26354	0.105241	-2.50415	0.0122746	0.15188	10p13
7273	TTN	167.347	-0.513327	0.205043	-2.5035	0.012297	0.15188	2q31.2
6383	SDC2	676.296	-0.447539	0.178784	-2.50325	0.0123059	0.15188	8q22.1
55313	CPPED1	243.387	-0.529237	0.211429	-2.50315	0.0123094	0.15188	16p13.12
5087	PBX1	3338.71	-0.179983	0.0719143	-2.50275	0.0123233	0.15188	1q23.3
54414	SIAE	1004.54	-0.307623	0.122924	-2.50256	0.01233	0.15188	11q24.2
26993	AKAP8L	1210.98	0.168502	0.0673351	2.50243	0.0123343	0.15188	19p13.12
2224	FDPS	2632.9	0.225634	0.0901984	2.50153	0.0123658	0.152107	1q22
51715	RAB23	399.202	-0.273686	0.109417	-2.50132	0.0123731	0.152107	6p12.1-p11.2
6166	RPL36AL	2384.7	0.224442	0.0897457	2.50086	0.0123891	0.152178	14q21.3
4691	NCL	11897.6	0.130331	0.0521374	2.49976	0.0124277	0.15241	2q37.1
9843	HEPH	784.308	-0.531619	0.212669	-2.49974	0.0124283	0.15241	Xq12
4779	NFE2L1	5071.76	-0.192489	0.0770187	-2.49925	0.0124455	0.152496	17q21.32
10603	SH2B2	164.626	0.382611	0.153199	2.49747	0.0125084	0.152959	7q22.1
9071	CLDN10	194.453	-0.719053	0.287915	-2.49745	0.0125091	0.152959	13q32.1
27075	TSPAN13	997.557	0.268336	0.107459	2.4971	0.0125212	0.152959	7p21.1
166379	BBS12	90.1461	-0.244912	0.0980817	-2.49702	0.0125242	0.152959	4q27
4978	OPCML	1601.56	0.519145	0.207993	2.49597	0.0125614	0.153287	11q25
117177	RAB3IP	3378.25	0.327404	0.131194	2.49557	0.0125755	0.153335	12q15
4838	NODAL	14.8852	0.550268	0.220565	2.49481	0.0126026	0.153521	10q22.1
65108	MARCKSL1	10607.4	0.25814	0.103481	2.49456	0.0126112	0.153521	1p35.1
800	CALD1	1804.1	-0.259178	0.103924	-2.49393	0.0126337	0.153669	7q33
100129792	CCDC152	61.538	-0.575974	0.231015	-2.49323	0.0126587	0.153848	5p12
57722	IGDCC4	740.898	-0.476605	0.191197	-2.49275	0.0126758	0.153913	15q22.31
84229	CCDC135	5.38996	-0.660676	0.265065	-2.4925	0.0126846	0.153913	16q21
5150	PDE7A	328.814	0.207618	0.0833687	2.49036	0.0127612	0.154664	8q13.1
7096	TLR1	58.3802	-0.457662	0.183803	-2.48996	0.0127759	0.154664	4p14
27077	B9D1	178.407	-0.199467	0.0801102	-2.48991	0.0127775	0.154664	17p11.2
222256	CDHR3	64.2166	-0.453087	0.182016	-2.48927	0.0128006	0.154817	7q22.3
26010	SPATS2L	891.094	-0.268402	0.107846	-2.48875	0.0128194	0.154919	2q33.1
92691	TMEM169	415.79	0.255779	0.102795	2.48824	0.0128378	0.154958	2q35
3790	KCNS3	83.8985	0.541727	0.217728	2.48809	0.0128432	0.154958	2p24.2
7103	TSPAN8	25.9858	-0.865599	0.348069	-2.48686	0.0128875	0.155172	12q21.1
9413	FAM189A2	718.431	-0.507435	0.204088	-2.48635	0.0129061	0.155172	9q21.12
54793	KCTD9	152.587	-0.198961	0.0800228	-2.4863	0.0129078	0.155172	8p21.2
7398	USP1	631.912	-0.13644	0.054883	-2.48602	0.0129181	0.155172	1p31.3
1289	COL5A1	101.976	-0.741816	0.298396	-2.48601	0.0129183	0.155172	9q34.3
51564	HDAC7	710.991	0.198854	0.0800137	2.48524	0.0129463	0.155172	12q13.11
284309	ZNF776	269.025	-0.143495	0.0577416	-2.48512	0.0129506	0.155172	19q13.43
6827	SUPT4H1	1304.65	0.107416	0.043225	2.48505	0.0129533	0.155172	17q22
6591	SNAI2	61.4597	-0.651085	0.262006	-2.485	0.0129552	0.155172	8q11.21
8458	TTF2	71.5598	-0.303579	0.122183	-2.48463	0.0129686	0.155172	1p13.1
23094	SIPA1L3	455.072	-0.219994	0.0885577	-2.48419	0.0129847	0.155172	19q13.13-q13.2
9227	LRAT	31.015	-0.657484	0.26467	-2.48417	0.0129855	0.155172	4q32.1
55762	ZNF701	41.881	-0.206952	0.0833789	-2.48207	0.0130623	0.155965	19q13.41
57533	TBC1D14	4532.27	0.182987	0.0737492	2.4812	0.013094	0.15622	4p16.1
5990	RFX2	390.296	-0.379824	0.153106	-2.48079	0.013109	0.156274	19p13.3
6096	RORB	148.838	-0.526403	0.212217	-2.48049	0.0131202	0.156283	9q21.13
144165	PRICKLE1	532.471	-0.461852	0.186234	-2.47995	0.0131401	0.156396	12q12
83860	TAF3	271.748	0.199406	0.0804506	2.47862	0.0131893	0.156856	10p14
51540	SCLY	286.148	0.151348	0.0611065	2.47678	0.0132572	0.157521	2q37.3
3983	ABLIM1	5998.53	-0.231043	0.0932928	-2.47654	0.0132662	0.157521	10q25.3
54463	FAM134B	956.618	-0.318131	0.128603	-2.47374	0.0133708	0.15858	5p15.1
65987	KCTD14	24.0165	0.267412	0.10811	2.47352	0.0133789	0.15858	11q14.1
51727	CMPK1	1451.29	-0.149715	0.0605371	-2.47311	0.0133942	0.15858	1p33
2130-06-24	FAM188B	79.0377	-0.506873	0.204962	-2.47301	0.0133979	0.15858	7p14.3
112703	FAM71E1	41.542	-0.412207	0.166749	-2.47203	0.0134348	0.158892	19q13.33
55716	LMBR1L	510.177	0.171647	0.0694496	2.47154	0.0134532	0.158952	12q13.12
84937	ZNRF1	563.653	0.15976	0.0646455	2.47133	0.0134612	0.158952	16q23.1
51132	RLIM	1615.73	-0.150446	0.0609149	-2.46978	0.0135198	0.159519	Xq13.2
57827	C6orf47	631.403	0.139674	0.05657	2.46904	0.0135476	0.159676	6p21.33
84148	MYST1	1013.34	0.156041	0.0632037	2.46886	0.0135545	0.159676	16p11.2
25849	PARM1	658.987	-0.630867	0.255658	-2.46762	0.0136016	0.160104	4q13.3
6506	SLC1A2	26643.1	-0.455517	0.184645	-2.46698	0.0136257	0.160181	11p13
8826	IQGAP1	784.611	-0.337473	0.136805	-2.46681	0.0136322	0.160181	15q26.1
10818	FRS2	1245.15	-0.207112	0.0839664	-2.4666	0.0136402	0.160181	12q15
4603	MYBL1	146.815	-0.273186	0.110776	-2.46611	0.0136588	0.160274	8q13.1
22936	ELL2	1092.72	-0.32332	0.131131	-2.46563	0.0136771	0.160363	5q15
54892	NCAPG2	336.635	-0.27385	0.111117	-2.46451	0.01372	0.16074	7q36.3
5324	PLAG1	23.223	-0.512934	0.208199	-2.46368	0.013752	0.160844	8q12.1
51379	CRLF3	146.898	-0.145246	0.0589602	-2.46345	0.0137606	0.160844	17q11.2
125476	INO80C	242.957	0.245462	0.099642	2.46344	0.0137612	0.160844	18q12.2
11214	AKAP13	1646.06	-0.206533	0.0838604	-2.46283	0.0137847	0.160994	15q25.3
1749	DLX5	21.4758	-0.716262	0.290904	-2.46219	0.013809	0.161152	7q21.3
646113	FLJ43390	369.455	0.584261	0.237344	2.46167	0.0138292	0.161262	14q23.2
50854	C6orf48	2787.68	0.258533	0.105096	2.45997	0.0138948	0.1619	6p21.33
23101	MCF2L2	500.557	-0.432942	0.17603	-2.45949	0.0139136	0.161981	3q27.1
56964	WDR93	6.26527	-0.413186	0.168025	-2.45908	0.0139293	0.161981	15q26.1
199870	FAM76A	153.292	-0.17911	0.0728479	-2.45869	0.0139444	0.161981	1p35.3
147495	APCDD1	3311.4	0.288558	0.117374	2.45845	0.0139536	0.161981	18p11.22
6385	SDC4	730.832	-0.748931	0.304642	-2.4584	0.0139558	0.161981	20q13.12
7101	NR2E1	216.454	-0.325127	0.132294	-2.45761	0.0139865	0.162211	6q21
220296	HEPACAM	3464.67	-0.273687	0.111398	-2.45685	0.0140162	0.162429	11q24.2
54785	C17orf59	285.936	0.185077	0.0753503	2.45622	0.0140406	0.162551	17p13.1
54843	SYTL2	585.662	-0.499643	0.203436	-2.45602	0.0140484	0.162551	11q14.1
120	ADD3	5299.33	-0.237599	0.0967652	-2.45541	0.0140723	0.16261	10q25.1-q25.2
284323	ZNF780A	219.419	-0.147043	0.0598928	-2.4551	0.0140846	0.16261	19q13.2
10682	EBP	461.104	0.254403	0.103632	2.45487	0.0140936	0.16261	Xp11.23
7718	ZNF165	16.1791	-0.256157	0.10435	-2.45478	0.014097	0.16261	6p22.1
6404	SELPLG	541.164	-0.47276	0.192623	-2.45433	0.0141147	0.162661	12q24.11
7275	TUB	4037.01	0.190681	0.0776986	2.45411	0.0141232	0.162661	11p15.4
9403	2020-09-15	1263.71	-0.143908	0.0586504	-2.45366	0.0141409	0.162704	1p22.3
10428	CFDP1	1307.77	0.181871	0.0741284	2.45347	0.0141487	0.162704	16q23.1
7477	WNT7B	931.411	0.497141	0.202666	2.453	0.0141669	0.162788	22q13.31
10477	UBE2E3	1173	0.121364	0.0494914	2.45223	0.0141975	0.163016	2q31.3
348094	ANKDD1A	164.948	-0.294906	0.120277	-2.45189	0.014211	0.163045	15q22.31
50809	HP1BP3	3010.97	-0.12687	0.0517579	-2.45122	0.0142374	0.163223	1p36.12
83759	RBM4B	722.098	0.180884	0.0738292	2.45003	0.0142843	0.163636	11q13.2
204851	HIPK1	1706.37	-0.173936	0.0710394	-2.44845	0.0143473	0.164037	1p13.2
1813	DRD2	37.4076	-0.59565	0.243289	-2.44833	0.0143522	0.164037	11q23.2
829	CAPZA1	774.21	-0.156977	0.0641161	-2.44832	0.0143523	0.164037	1p13.2
83892	KCTD10	986.031	-0.139857	0.0571397	-2.44763	0.0143798	0.164172	12q24.11
123606	NIPA1	1560.38	-0.272737	0.111437	-2.44744	0.0143874	0.164172	15q11.2
1121	CHM	515.271	-0.227238	0.0928563	-2.4472	0.014397	0.164172	Xq21.2
114791	TUBGCP5	534.56	-0.162704	0.0664982	-2.44674	0.0144155	0.164258	15q11.2
84541	KBTBD8	68.2571	0.244763	0.100165	2.44358	0.0145423	0.165576	3p14.1
165679	C3orf57	67.7989	-0.706978	0.289475	-2.44228	0.0145949	0.165863	3q26.1
221504	ZBTB9	322.563	0.154517	0.0632688	2.44224	0.0145965	0.165863	6p21.32
912	CD1D	26.2997	0.630496	0.25818	2.44208	0.0146028	0.165863	1q23.1
79188	TMEM43	1365.24	-0.1579	0.0646638	-2.44186	0.0146118	0.165863	3p25.1
56172	ANKH	2228.05	-0.212393	0.0869978	-2.44136	0.0146321	0.165968	5p15.2
115111	SLC26A7	9.70908	-0.575493	0.235804	-2.44055	0.0146649	0.166101	8q21.3
11010	GLIPR1	325.081	-0.441722	0.180995	-2.44052	0.0146661	0.166101	12q21.2
4092	SMAD7	509.806	0.205577	0.0842578	2.43985	0.0146932	0.166282	18q21.1
4794	NFKBIE	348.083	0.279573	0.114601	2.43953	0.0147065	0.166307	6p21.1
7068	THRB	753.725	-0.445971	0.182864	-2.43881	0.0147357	0.166337	3p24.2
9748	SLK	877.912	-0.196776	0.0806967	-2.43847	0.0147497	0.166337	10q24.33-q25.1
2152	F3	843.951	-0.491459	0.201547	-2.43844	0.0147509	0.166337	1p21.3
4609	MYC	1388.51	0.389823	0.159895	2.438	0.0147687	0.166337	8q24.21
4154	MBNL1	1502.42	-0.141921	0.0582161	-2.43783	0.0147757	0.166337	3q25.1-q25.2
124930	ANKRD13B	978.303	0.225279	0.0924098	2.43783	0.0147759	0.166337	17q11.2
56897	WRNIP1	970.46	0.107957	0.0442917	2.43742	0.0147926	0.1664	6p25.2
91442	C19orf40	11.1048	-0.298428	0.122476	-2.43663	0.0148249	0.166638	19q13.11
1524	CX3CR1	664.027	-0.574491	0.235808	-2.43627	0.0148396	0.166678	3p22.2
196740	C10orf72	499.065	-0.256645	0.105355	-2.43599	0.0148509	0.16668	10q11.23
81790	RNF170	771.552	-0.127216	0.0522409	-2.43519	0.0148841	0.166815	8p11.21
9318	COPS2	1205.88	-0.154287	0.0633653	-2.43489	0.0148963	0.166815	15q21.1
349667	RTN4RL2	204.826	0.407438	0.167333	2.43489	0.0148963	0.166815	11q12.1
9627	SNCAIP	871.271	0.419697	0.172476	2.43337	0.014959	0.167391	5q23.2
120379	PIH1D2	23.0593	-0.289028	0.118807	-2.43274	0.0149851	0.167558	11q23.1
7474	WNT5A	253.593	-0.476746	0.196024	-2.43207	0.0150127	0.167715	3p14.3
83879	CDCA7	156.885	-0.441441	0.18155	-2.43152	0.0150357	0.167715	2q31.1
55361	PI4K2A	865.485	-0.15887	0.065339	-2.43147	0.0150375	0.167715	10q24.2
10007	GNPDA1	964.615	-0.145701	0.0599269	-2.43132	0.015044	0.167715	5q31.3
132014	IL17RE	41.212	0.310567	0.127755	2.43095	0.0150593	0.167761	3p25.3
55806	HR	1210.92	0.32261	0.132749	2.43023	0.0150894	0.16797	8p21.3
342035	GLDN	566.834	-0.646343	0.266001	-2.42985	0.0151049	0.168018	15q21.2
60592	SCOC	2035.37	-0.183105	0.0753826	-2.429	0.0151405	0.168288	4q31.1
60	ACTB	68631.1	0.160715	0.0661848	2.42828	0.0151705	0.168497	7p22.1
56128	PCDHB8	124.241	-0.62928	0.25932	-2.42666	0.0152386	0.169128	5q31.3
22934	RPIA	204.224	0.175938	0.0725308	2.4257	0.0152789	0.169429	2p11.2
6574	SLC20A1	712.143	-0.196081	0.0808422	-2.42548	0.0152883	0.169429	2q14.1
79739	TTLL7	470.574	-0.574665	0.236985	-2.4249	0.0153126	0.169572	1p31.1
84171	LOXL4	7.3067	-0.58025	0.239326	-2.42452	0.0153287	0.169625	10q24.2
389558	FAM180A	11.007	-0.759937	0.31349	-2.42412	0.0153455	0.169663	7q33
56986	DTWD1	238.143	-0.137907	0.0568948	-2.4239	0.0153549	0.169663	15q21.2
7038	TG	23.4315	-0.813018	0.33546	-2.42359	0.0153678	0.169681	8q24.22
64766	S100PBP	351.426	-0.122172	0.0504422	-2.42202	0.0154347	0.170178	1p35.1
10200	MPHOSPH6	345.811	0.119541	0.0493586	2.42189	0.0154401	0.170178	16q23.3
2572	GAD2	154.063	-0.896931	0.370368	-2.42173	0.0154469	0.170178	10p12.1
404550	C16orf74	17.7144	-0.524105	0.216457	-2.42128	0.0154658	0.170178	16q24.1
5834	PYGB	10310.1	-0.234052	0.0966697	-2.42115	0.0154716	0.170178	20p11.21
7444	VRK2	60.4605	-0.520855	0.215147	-2.42092	0.0154811	0.170178	2p16.1
10468	FST	23.3384	-0.612673	0.253108	-2.4206	0.0154948	0.170204	5q11.2
55138	FAM90A1	37.7427	0.419991	0.173538	2.42016	0.0155135	0.170216	12p13.31
6464	SHC1	694.218	-0.220642	0.0911728	-2.42004	0.0155187	0.170216	1q21.3
262	AMD1	1915.07	-0.209527	0.0865935	-2.41966	0.0155349	0.17027	6q21
10866	HCP5	88.1618	-0.344308	0.14237	-2.4184	0.0155888	0.170544	6p21.33
5228	PGF	899.152	0.596413	0.246616	2.41839	0.0155894	0.170544	14q24.3
9929	JOSD1	1187.72	-0.106187	0.043912	-2.41818	0.0155985	0.170544	22q13.1
51304	ZDHHC3	1242.16	0.102197	0.0422677	2.41785	0.0156124	0.170544	3p21.31
5264	PHYH	292.828	-0.384281	0.158974	-2.41725	0.0156383	0.170544	10p13
5803	PTPRZ1	44379.7	0.358334	0.148267	2.41682	0.0156569	0.170544	7q31.32
137835	TMEM71	8.35476	-0.56011	0.231755	-2.41682	0.0156569	0.170544	8q24.22
84216	TMEM117	180.291	0.164201	0.0679456	2.41665	0.0156642	0.170544	12q12
94056	SYAP1	590.142	-0.0977831	0.0404721	-2.41606	0.0156895	0.170544	Xp22.2
146562	C16orf71	30.3444	-0.319184	0.132118	-2.4159	0.0156966	0.170544	16p13.3
63894	VIPAR	582.35	0.147709	0.0611528	2.4154	0.0157178	0.170544	14q24.3
3798	KIF5A	6460.06	-0.622163	0.257606	-2.41517	0.0157279	0.170544	12q13.3
481	ATP1B1	4379.38	-0.555417	0.229981	-2.41506	0.0157328	0.170544	1q24.2
50999	TMED5	889.795	-0.205194	0.0849681	-2.41496	0.015737	0.170544	1p22.1
9731	KIAA0562	475.843	-0.192671	0.0797983	-2.41447	0.0157582	0.170544	1p36.32
165215	FAM171B	3143.96	-0.231996	0.0960918	-2.41432	0.0157647	0.170544	2q32.1
6672	SP100	192.984	-0.378384	0.156741	-2.41407	0.0157753	0.170544	2q37.1
6597	SMARCA4	4004.46	0.156801	0.0649621	2.41374	0.0157899	0.170544	19p13.2
10673	TNFSF13B	60.8263	0.875004	0.362529	2.41361	0.0157954	0.170544	13q33.3
8291	DYSF	382.622	-0.388579	0.161042	-2.4129	0.0158262	0.170544	2p13.2
83657	DYNLRB2	11.3473	-0.524371	0.217321	-2.41289	0.0158265	0.170544	16q23.2
7037	TFRC	974.671	-0.290002	0.120222	-2.41222	0.0158559	0.170544	3q29
112770	C1orf85	245.872	-0.314064	0.130227	-2.41167	0.0158796	0.170544	1q22
9604	RNF14	1064.1	-0.112918	0.0468299	-2.41123	0.0158987	0.170544	5q31.3
57419	SLC24A3	1848.75	0.306131	0.126973	2.41099	0.0159092	0.170544	20p11.23
10398	MYL9	409.226	-0.45319	0.188041	-2.41006	0.0159499	0.170544	20q11.23
57451	ODZ2	305.674	-0.696637	0.289056	-2.41004	0.0159506	0.170544	5q34
441168	FAM26F	17.2858	-0.579402	0.24042	-2.40995	0.0159545	0.170544	6q22.1
10610	ST6GALNAC2	26.2804	-0.645439	0.267831	-2.40988	0.0159578	0.170544	17q25.1
3560	IL2RB	13.7226	-0.699154	0.290141	-2.4097	0.0159656	0.170544	22q12.3
4261	CIITA	57.221	-0.664654	0.27585	-2.40948	0.0159752	0.170544	16p13.13
3274	HRH2	28.9269	-0.719357	0.298602	-2.40908	0.0159926	0.170544	5q35.2
134266	GRPEL2	400.999	-0.132778	0.0551243	-2.40871	0.0160092	0.170544	5q32
29119	CTNNA3	100.028	-0.463182	0.192308	-2.40855	0.0160162	0.170544	10q21.3
617	BCS1L	424.658	0.149927	0.0622521	2.40839	0.016023	0.170544	2q35
10021	HCN4	99.5416	0.465171	0.193152	2.40832	0.0160261	0.170544	15q24.1
79719	AAGAB	585.989	-0.179686	0.0746177	-2.40809	0.0160363	0.170544	15q23
150384	CN5H6.4	36.1688	0.270541	0.112353	2.40794	0.0160426	0.170544	22q13.31
142940	TRUB1	541.458	-0.189187	0.0785855	-2.4074	0.0160666	0.170544	10q25.3
57608	KIAA1462	1234.42	0.293535	0.121931	2.40738	0.0160674	0.170544	10p11.23
29103	DNAJC15	551.393	-0.323797	0.134516	-2.40712	0.0160787	0.170544	13q14.11
55592	GOLGA2B	31.3923	-0.418025	0.173688	-2.40676	0.0160948	0.170544	12q23.1
60678	EEFSEC	607.767	0.174051	0.0723206	2.40666	0.0160991	0.170544	3q21.3
90441	ZNF622	623.952	0.151307	0.0628703	2.40665	0.0160994	0.170544	5p15.1
489	ATP2A3	44.7732	-0.534824	0.222229	-2.40664	0.0161001	0.170544	17p13.2
26154	ABCA12	5.59631	-0.573408	0.238315	-2.40609	0.0161243	0.170544	2q35
28227	PPP2R3B	530.766	0.352737	0.146605	2.40605	0.0161263	0.170544	c(\Xp22.33\", \"Yp11.31\")"
10618	TGOLN2	4011.85	-0.168364	0.0699847	-2.40572	0.0161406	0.170544	2p11.2
1021	CDK6	738.757	-0.445323	0.185152	-2.40517	0.016165	0.170544	7q21.2
1827	RCAN1	1598.43	0.139491	0.0580072	2.40473	0.0161846	0.170544	21q22.12
93587	RG9MTD2	105.557	-0.192106	0.0798906	-2.40461	0.0161898	0.170544	4q23
4053	LTBP2	150.45	-0.312487	0.12996	-2.40449	0.0161952	0.170544	14q24.3
10607	TBL3	1049.88	0.178919	0.0744142	2.40437	0.0162004	0.170544	16p13.3
64798	DEPDC6	228.2	-0.290942	0.121015	-2.40418	0.0162088	0.170544	8q24.12
5881	RAC3	506.843	0.296091	0.123157	2.40417	0.0162094	0.170544	17q25.3
54149	C21orf91	392.882	-0.553245	0.230125	-2.4041	0.0162122	0.170544	21q21.1
9218	VAPA	4170.68	0.153788	0.0639846	2.40352	0.0162381	0.170544	18p11.22
84888	SPPL2A	262.108	-0.214381	0.0891953	-2.4035	0.0162389	0.170544	15q21.2
2043	EPHA4	650.558	-0.73586	0.306182	-2.40334	0.0162459	0.170544	2q36.1
25994	HIGD1A	2626.45	-0.200849	0.0835869	-2.40287	0.0162668	0.170544	3p22.1
11059	WWP1	582.91	-0.162481	0.0676234	-2.40274	0.0162727	0.170544	8q21.3
10283	CWC27	568.99	0.108012	0.0449542	2.4027	0.0162744	0.170544	5q12.3
2622	GAS8	381.289	-0.199177	0.0829	-2.40262	0.0162781	0.170544	16q24.3
5337	PLD1	179.642	-0.66156	0.275407	-2.40212	0.0163005	0.17066	3q26.31
27254	CSDC2	2205.95	0.486389	0.202544	2.4014	0.0163325	0.170802	22q13.2
3189	HNRNPH3	3538.82	0.140262	0.058423	2.4008	0.0163594	0.170802	10q21.3
112936	VPS26B	2910.89	-0.119083	0.0496073	-2.40052	0.0163717	0.170802	11q25
55783	FTSJD1	345.177	-0.162063	0.0675165	-2.40035	0.0163793	0.170802	16q22.2
79140	CCDC28B	276.754	0.233575	0.0973192	2.40009	0.0163909	0.170802	1p35.2
342979	PALM3	40.3183	-0.649057	0.270444	-2.39997	0.0163966	0.170802	19p13.12
138649	ANKRD19	73.7631	0.383932	0.159983	2.39984	0.0164024	0.170802	9q22.31
23768	FLRT2	435.294	-0.522315	0.217671	-2.39956	0.0164149	0.170802	14q31.3
2828	GPR4	116.16	0.397766	0.165771	2.3995	0.0164175	0.170802	19q13.32
10669	CGREF1	712.688	0.254705	0.10616	2.39926	0.0164283	0.170802	2p23.3
51227	PIGP	120.613	-0.222533	0.0927659	-2.39886	0.0164461	0.170859	21q22.13
128989	C22orf25	454.003	-0.218243	0.0909868	-2.39863	0.0164567	0.170859	22q11.21
4150	MAZ	4591.8	0.192794	0.0804181	2.3974	0.0165121	0.171235	16p11.2
83719	YPEL3	1744.01	0.2742	0.11439	2.39706	0.0165271	0.171235	16p11.2
154141	MBOAT1	29.2824	-0.481375	0.200819	-2.39706	0.0165271	0.171235	6p22.3
113026	PLCD3	3442.27	-0.39667	0.16551	-2.39664	0.016546	0.171311	17q21.31
79947	DHDDS	438.429	-0.127861	0.0533785	-2.39536	0.0166039	0.171791	1p36.11
445815	PALM2-AKAP2	352.416	-0.276044	0.115313	-2.39388	0.0166714	0.172064	9q31.3
51196	PLCE1	249.079	-0.397403	0.166019	-2.39371	0.0166788	0.172064	10q23.33
134147	CMBL	1029.67	0.291396	0.121734	2.3937	0.0166794	0.172064	5p15.2
729993	SHISA9	971.054	0.370255	0.154687	2.39358	0.016685	0.172064	16p13.12
3075	CFH	191.186	-0.428853	0.179183	-2.39339	0.0166936	0.172064	1q31.3
55802	DCP1A	563.718	-0.150512	0.0628897	-2.39327	0.0166992	0.172064	3p21.1
79903	NAT15	1591.14	0.134596	0.0562695	2.392	0.0167571	0.172541	16p13.3
9861	PSMD6	955.475	0.0945698	0.0395402	2.39173	0.016769	0.172545	3p14.1
9989	PPP4R1	1320.1	0.164292	0.0687378	2.39013	0.0168423	0.173035	18p11.22
79783	C7orf10	55.3155	0.273078	0.114257	2.39004	0.0168466	0.173035	7p14.1
6424	SFRP4	98.0136	-0.504963	0.211309	-2.38969	0.0168625	0.173035	7p14.1
84099	ID2B	10.3627	-0.355647	0.148826	-2.38968	0.0168629	0.173035	3p14.2
54885	TBC1D8B	23.9062	-0.491129	0.205558	-2.38925	0.016883	0.173123	Xq22.3
3964	LGALS8	223.724	-0.312835	0.130965	-2.3887	0.016908	0.173261	1q43
145781	GCOM1	20.4373	-0.543656	0.227632	-2.38831	0.0169262	0.173291	15q21.3
84631	SLITRK2	1621.41	0.210266	0.0880532	2.38794	0.0169432	0.173291	Xq27.3
55328	RNLS	20.1985	-0.470858	0.197186	-2.38788	0.0169457	0.173291	10q23.31
54620	FBXL19	893.012	0.20806	0.0871497	2.38738	0.0169688	0.17337	16p11.2
23300	ATMIN	1810.41	-0.113051	0.047357	-2.38721	0.0169766	0.17337	16q23.2
84002	B3GNT5	101.913	-0.433691	0.181701	-2.38684	0.0169937	0.173426	3q27.1
388403	YPEL2	528.166	-0.276636	0.115937	-2.38608	0.0170289	0.173667	17q22
8871	SYNJ2	747.135	-0.678085	0.284223	-2.38575	0.0170441	0.173704	6q25.3
55577	NAGK	1156.18	0.148466	0.0622513	2.38494	0.0170818	0.173925	2p13.3
143188	LOC143188	13.3665	0.22098	0.0926622	2.38479	0.017089	0.173925	NA
1290	COL5A2	260.786	-0.417782	0.175211	-2.38445	0.0171045	0.173963	2q32.2
10799	RPP40	92.0425	0.202711	0.0850834	2.38249	0.0171959	0.174774	6p25.1
6036	RNASE2	11.4561	-0.672505	0.282358	-2.38175	0.0172307	0.175009	14q11.2
5894	RAF1	2410.88	0.121563	0.0510457	2.38146	0.0172442	0.175027	3p25.2
7846	TUBA1A	27602.5	-0.214107	0.0899685	-2.3798	0.0173221	0.17556	12q13.12
8787	RGS9	304.372	-0.564606	0.23725	-2.3798	0.0173222	0.17556	17q24.1
148808	MFSD4	671.605	-0.576478	0.242259	-2.37959	0.0173319	0.17556	1q32.1
25839	COG4	1868.41	0.137771	0.0579036	2.37931	0.017345	0.175574	16q22.1
57528	KCTD16	110.15	-0.52961	0.222626	-2.37892	0.0173633	0.175641	5q31.3
64121	RRAGC	236.761	-0.174308	0.0733049	-2.37785	0.0174141	0.176035	1p34.3
10404	PGCP	196.289	-0.441983	0.185921	-2.37726	0.0174418	0.17609	8q22.1
79628	SH3TC2	283.319	-0.6741	0.283565	-2.37723	0.0174431	0.17609	5q32
150	ADRA2A	89.8442	-0.540592	0.22743	-2.37697	0.0174557	0.176099	10q25.2
84249	PSD2	5116.81	-0.289011	0.121611	-2.37651	0.0174774	0.176119	5q31.2
642976	NCRNA00110	9.09426	-0.556077	0.233999	-2.3764	0.0174823	0.176119	21q21.3
55014	STX17	643.244	-0.123563	0.0520009	-2.37618	0.017493	0.176119	9q31.1
84305	WIBG	370.844	0.172495	0.0726085	2.37568	0.0175166	0.176238	12q13.2
7090	TLE3	1621.76	0.205077	0.0863435	2.37513	0.0175426	0.176381	15q23
79002	C19orf43	1831.49	0.230969	0.0972967	2.37386	0.0176034	0.176873	19p13.13
285962	FLJ40852	54.357	-0.310919	0.13099	-2.3736	0.0176154	0.176875	7q34
7200	TRH	79.2542	-0.9206	0.388055	-2.37234	0.0176756	0.177211	3q22.1
387066	SNHG5	920.434	0.292871	0.123469	2.37201	0.0176915	0.177211	6q14.3
151507	MSL3L2	13.7976	-0.499083	0.210416	-2.37189	0.0176975	0.177211	2q37.1
115950	ZNF653	215.48	0.205794	0.0867651	2.37185	0.0176991	0.177211	19p13.2
124044	SPATA2L	221.96	0.252364	0.106408	2.37167	0.017708	0.177211	16q24.3
162966	ZNF600	19.888	-0.286604	0.120942	-2.36977	0.017799	0.177913	19q13.41
5152	PDE9A	638.745	0.238299	0.100572	2.36944	0.017815	0.177913	21q22.3
81555	YIPF5	765.246	-0.128853	0.0543814	-2.36943	0.0178155	0.177913	5q31.3
2138	EYA1	718.525	0.455733	0.192356	2.36922	0.0178258	0.177913	8q13.3
23632	CA14	261.984	-0.518907	0.219172	-2.36758	0.017905	0.178348	1q21.2
7844	RNF103	1584.35	-0.118683	0.0501373	-2.36715	0.0179255	0.178348	2p11.2
122953	JDP2	321.678	0.223638	0.0944771	2.36711	0.0179275	0.178348	14q24.3
27343	POLL	622.916	0.151056	0.0638203	2.36689	0.0179383	0.178348	10q24.32
79798	ARMC5	751.409	0.2336	0.0986959	2.36687	0.0179393	0.178348	16p11.2
338645	LUZP2	2360.26	-0.417282	0.176304	-2.36684	0.0179409	0.178348	11p14.3
4855	NOTCH4	719.391	0.173419	0.0733259	2.36504	0.0180281	0.178988	6p21.32
8568	RRP1	777.883	0.179454	0.0758821	2.36491	0.0180343	0.178988	21q22.3
443	ASPA	196.372	-0.561179	0.237308	-2.36477	0.0180412	0.178988	17p13.2
54809	SAMD9	174.704	-0.425053	0.179772	-2.36441	0.018059	0.179047	7q21.2
5780	PTPN9	865.166	0.207521	0.0877834	2.36401	0.0180783	0.179118	15q24.2
3269	HRH1	275.625	-0.385922	0.163269	-2.36371	0.0180929	0.179145	3p25.3
266727	MDGA1	872.446	0.261111	0.11049	2.3632	0.0181177	0.17919	6p21.2
6632	SNRPD1	770.115	0.180637	0.0764398	2.36313	0.0181214	0.17919	18q11.2
79058	ASPSCR1	573.794	0.214671	0.0908759	2.36224	0.0181649	0.179501	17q25.3
5190	PEX6	1050.81	0.208451	0.0882662	2.36162	0.0181953	0.179683	6p21.1
5239	PGM5	129.073	-0.323218	0.136891	-2.36113	0.0182193	0.179739	9q21.11
11117	EMILIN1	368.212	-0.321774	0.136286	-2.36102	0.018225	0.179739	2p23.3
6658	SOX3	129.835	0.410449	0.173904	2.3602	0.0182653	0.179782	Xq27.1
55565	ZNF821	601.969	0.174681	0.0740208	2.35989	0.0182802	0.179782	16q22.2
55702	CCDC94	845.197	0.2124	0.0900061	2.35984	0.0182827	0.179782	19p13.3
23413	NCS1	4065.8	-0.50234	0.21289	-2.35963	0.0182933	0.179782	9q34.11
400961	PAIP2B	937.527	-0.444808	0.188524	-2.35943	0.0183032	0.179782	2p13.3
10587	TXNRD2	652.89	0.188777	0.0800158	2.35924	0.0183123	0.179782	22q11.21
4913	NTHL1	369.866	0.226114	0.0958429	2.35922	0.0183135	0.179782	16p13.3
8555	CDC14B	1067.04	0.191908	0.0813692	2.35849	0.0183495	0.180018	9q22.32-q22.33
4520	MTF1	365.496	-0.174769	0.0741118	-2.35818	0.0183649	0.180051	1p34.3
596	BCL2	665.281	0.348876	0.147959	2.35793	0.0183769	0.180051	18q21.33
9139	CBFA2T2	744.186	-0.123154	0.0522425	-2.35735	0.0184059	0.180217	20q11.21-q11.22
57019	CIAPIN1	994.745	0.129218	0.0548387	2.35634	0.0184561	0.18059	16q21
55304	SPTLC3	58.4992	-0.5076	0.215442	-2.35609	0.0184684	0.180592	20p12.1
81624	DIAPH3	37.6747	-0.364956	0.154975	-2.35494	0.0185258	0.180936	13q21.2
169044	COL22A1	121.306	-1.00582	0.42715	-2.35473	0.0185363	0.180936	8q24.23-q24.3
8711	TNK1	17.8351	-0.43093	0.183021	-2.35453	0.0185459	0.180936	17p13.1
2202	EFEMP1	1744.59	-0.49328	0.209522	-2.35431	0.0185574	0.180936	2p16.1
57794	SF4	843.733	0.15337	0.065167	2.3535	0.0185978	0.180936	19p13.11
29057	FAM156A	1196.36	0.165367	0.0702665	2.35342	0.0186014	0.180936	Xp11.22
25816	TNFAIP8	20.2655	-0.433252	0.184102	-2.35333	0.0186061	0.180936	5q23.1
9656	MDC1	1255.02	0.150289	0.0638623	2.35333	0.0186061	0.180936	6p21.33
8535	CBX4	885.619	0.209458	0.0890097	2.3532	0.0186124	0.180936	17q25.3
10325	RRAGB	723.567	0.149981	0.0637587	2.35232	0.0186568	0.181249	Xp11.21
6634	SNRPD3	1032.68	0.118512	0.0503908	2.35186	0.0186799	0.181262	22q11.23
387338	NSUN4	281.767	-0.129063	0.0548869	-2.35144	0.0187009	0.181262	1p33
5244	ABCB4	35.3532	0.350918	0.149237	2.35142	0.018702	0.181262	7q21.12
79070	KDELC1	91.7006	0.270591	0.115084	2.35124	0.0187109	0.181262	13q33.1
84899	TMTC4	747.31	-0.327407	0.139258	-2.35109	0.0187186	0.181262	13q32.3
51324	SPG21	1240.98	-0.168325	0.0716476	-2.34935	0.0188063	0.181993	15q22.31
27324	TOX3	684.967	-0.404873	0.172387	-2.34863	0.0188425	0.182225	16q12.1
374986	FAM73A	467.977	-0.40538	0.172652	-2.34796	0.0188765	0.182436	1p31.1
9993	DGCR2	7784.17	0.193578	0.0824702	2.34724	0.018913	0.182509	22q11.21
79867	TCTN2	209.587	-0.225892	0.0962469	-2.34701	0.0189249	0.182509	12q24.31
9771	RAPGEF5	1893.9	-0.562901	0.239841	-2.34698	0.0189264	0.182509	7p15.3
80270	HSD3B7	120.318	-0.320535	0.136581	-2.34685	0.0189328	0.182509	16p11.2
8611	PPAP2A	824.926	-0.259866	0.11075	-2.34643	0.0189542	0.182597	5q11.2
1024	CDK8	213.985	-0.29639	0.126329	-2.34618	0.018967	0.182603	13q12.13
339483	MTMR9L	111.688	0.389801	0.166196	2.34543	0.0190051	0.182853	1p35.2
201158	FAM18B2	119.932	-0.195148	0.0832235	-2.34487	0.0190338	0.182949	17p12
79034	C7orf26	702.06	0.163724	0.0698259	2.34475	0.0190397	0.182949	7p22.1
129881	C2orf77	85.4623	-0.295133	0.125908	-2.34405	0.0190757	0.183174	2q31.1
8935	SKAP2	243.596	-0.420066	0.179226	-2.34378	0.0190893	0.183174	7p15.2
80705	TSGA10	33.1775	-0.232348	0.0991424	-2.34358	0.0190997	0.183174	2q11.2
80237	ELL3	31.355	-0.296997	0.126762	-2.34296	0.0191317	0.18332	15q15.3
6522	SLC4A2	1111.75	-0.230228	0.0982818	-2.34253	0.0191533	0.18332	7q36.1
2060	EPS15	1646.5	-0.370103	0.15801	-2.34228	0.0191664	0.18332	1p32.3
6433	SFRS8	1250.69	0.17103	0.0730212	2.3422	0.0191707	0.18332	12q24.33
64344	HIF3A	698.176	0.66718	0.284866	2.34209	0.0191762	0.18332	19q13.32
54855	FAM46C	31.8036	-0.629427	0.268851	-2.34117	0.0192234	0.183654	1p12
24144	TFIP11	1014.35	0.111741	0.0477519	2.34003	0.0192824	0.1841	22q12.1
54861	SNRK	1064.04	-0.169537	0.0724832	-2.33898	0.0193366	0.184391	3p22.1
6248	RSC1A1	69.9479	-0.271722	0.116172	-2.33896	0.0193376	0.184391	1p36.21
29091	STXBP6	172.628	-0.389	0.166369	-2.33817	0.0193783	0.184662	14q12
389634	LOC389634	16.0657	0.38364	0.164117	2.33761	0.0194077	0.184824	12p13.31
4325	MMP16	633.375	0.499582	0.213862	2.336	0.0194913	0.185502	8q21.3
8618	CADPS	1573.32	-0.335328	0.143577	-2.33553	0.0195156	0.185615	3p14.2
94009	SERHL	100.815	-0.230455	0.0986992	-2.33493	0.0195473	0.185798	22q13.2
83478	ARHGAP24	465.508	-0.361747	0.154975	-2.33423	0.0195838	0.186027	4q21.23-q21.3
1969	EPHA2	102.414	0.418925	0.179545	2.33326	0.0196343	0.186389	1p36.13
139341	FUNDC1	359.813	-0.134698	0.0577351	-2.33303	0.0196467	0.186389	Xp11.3
83480	PUS3	252.132	0.176259	0.0755758	2.33221	0.0196896	0.186551	11q24.2
65010	SLC26A6	127.469	0.27183	0.116558	2.33214	0.0196933	0.186551	3p21.31
440	ASNS	918.239	-0.235231	0.100871	-2.33199	0.0197013	0.186551	7q21.3
6876	TAGLN	751.026	-0.411215	0.176383	-2.33138	0.0197336	0.186739	11q23.3
5218	CDK14	1497.98	-0.255407	0.109581	-2.33077	0.0197657	0.186925	7q21.13
55151	TMEM38B	262.786	0.20022	0.0859199	2.33031	0.0197898	0.186949	9q31.2
84466	MEGF10	587.966	-0.567079	0.243369	-2.33012	0.0197998	0.186949	5q23.2
64800	EFCAB6	33.8875	-0.303394	0.130212	-2.33001	0.0198058	0.186949	22q13.2-q13.31
7692	ZNF133	441.877	0.169853	0.0729113	2.32958	0.0198283	0.187044	20p11.23
6525	SMTN	397.542	0.284738	0.122248	2.32918	0.0198497	0.187107	22q12.2
64773	FAM113A	1387.35	0.20504	0.0880384	2.32898	0.01986	0.187107	20p13
84167	C19orf44	158.252	-0.190709	0.0819215	-2.32794	0.0199151	0.187508	19p13.11
3038	HAS3	45.8232	0.239923	0.103074	2.32768	0.0199289	0.18752	16q22.1
8528	DDO	136.782	-0.318193	0.136776	-2.32638	0.0199983	0.187949	6q21
85236	HIST1H2BK	91.8119	-0.363308	0.156174	-2.3263	0.0200026	0.187949	6p22.1
55857	PLK1S1	1089.17	0.229014	0.0984549	2.32608	0.0200143	0.187949	20p11.23
1737	DLAT	835.359	-0.141004	0.0606239	-2.32588	0.0200248	0.187949	11q23.1
441631	TSPAN11	2536.9	0.305777	0.131481	2.32564	0.0200375	0.187951	12p11.21
23446	SLC44A1	3466.52	-0.294797	0.126775	-2.32536	0.0200528	0.187976	9q31.1-q31.2
9711	KIAA0226	1487.78	0.0988875	0.0425397	2.32459	0.0200937	0.188195	3q29
113278	C20orf54	218.479	0.377997	0.162619	2.32444	0.0201022	0.188195	20p13
10570	DPYSL4	1698.45	0.204198	0.0878568	2.32422	0.0201139	0.188195	10q26.3
55845	C3orf10	2564.99	0.107818	0.0464008	2.32364	0.020145	0.188368	3p25.3
23507	LRRC8B	996.649	-0.28291	0.121782	-2.32309	0.0201745	0.188527	1p22.2
84260	TCHP	573.588	0.133063	0.0572966	2.32236	0.0202138	0.18864	12q24.11
83987	CCDC8	37.5064	-0.44039	0.189639	-2.32225	0.0202192	0.18864	19q13.32
9096	TBX18	18.3664	-0.441718	0.190221	-2.32213	0.020226	0.18864	6q14.3
3754	KCNF1	979.429	0.348562	0.15012	2.32189	0.0202387	0.18864	2p25.1
58477	SRPRB	961.408	0.141636	0.0610054	2.32169	0.0202498	0.18864	3q22.1
79366	HMGN5	515.32	0.292048	0.125827	2.32103	0.0202855	0.188777	Xq21.1
9467	SH3BP5	725.625	-0.371334	0.159992	-2.32095	0.0202896	0.188777	3p25.1
1240	CMKLR1	510.029	0.466943	0.201221	2.32055	0.020311	0.188838	12q23.3
5770	PTPN1	859.734	0.134453	0.0579449	2.32036	0.0203214	0.188838	20q13.13
27086	FOXP1	496.693	-0.219397	0.0945666	-2.32003	0.0203395	0.188888	3p13
126731	C1orf96	1313.17	-0.21687	0.0934899	-2.31972	0.020356	0.188924	1q42.13
51676	ASB2	24.7497	-0.870817	0.375494	-2.31912	0.0203884	0.189108	14q32.12
10351	ABCA8	675.473	-0.563701	0.243151	-2.31832	0.0204319	0.189332	17q24.2
54961	SSH3	164.784	-0.481242	0.207592	-2.31821	0.0204378	0.189332	11q13.2
5824	PEX19	2131.38	-0.08194	0.0353687	-2.31674	0.0205181	0.189958	1q23.2
64805	P2RY12	560.433	-0.514363	0.222089	-2.31602	0.0205571	0.190089	3q25.1
80727	TTYH3	2919.68	0.204663	0.0883689	2.31601	0.0205577	0.190089	7p22.3
57662	KIAA1543	500.328	0.315797	0.136371	2.31572	0.0205734	0.190117	19p13.2
632	BGLAP	61.7482	0.295309	0.127569	2.31489	0.0206188	0.190419	1q22
7884	SLBP	704.854	-0.125264	0.0541547	-2.31308	0.0207182	0.191218	4p16.3
79637	ARMC7	254.136	0.148301	0.0641471	2.3119	0.0207835	0.191702	17q25.1
88	ACTN2	589.231	-0.359492	0.155527	-2.31145	0.0208078	0.191808	1q43
23671	TMEFF2	742.192	0.326199	0.141226	2.30977	0.0209007	0.192435	2q32.3
55621	TRMT1	837.06	0.187978	0.0813914	2.30955	0.020913	0.192435	19p13.13
2678	GGT1	142.084	0.240835	0.104279	2.30953	0.0209143	0.192435	22q11.23
158747	MOSPD2	366.124	-0.28692	0.124268	-2.30889	0.02095	0.192644	Xp22.2
23207	PLEKHM2	2245.76	-0.27259	0.118097	-2.30819	0.0209886	0.192881	1p36.21
4668	NAGA	427.943	-0.23669	0.102562	-2.30777	0.0210118	0.192974	22q13.2
25801	GCA	305.957	-0.403405	0.17482	-2.30754	0.0210245	0.192974	2q24.2
56893	UBQLN4	2739.28	0.11573	0.0501696	2.30678	0.0210669	0.193029	1q22
7003	TEAD1	2760.94	-0.248608	0.10778	-2.30662	0.0210759	0.193029	11p15.3
79969	C6orf134	2428.66	0.194944	0.0845159	2.30659	0.0210774	0.193029	6p21.33
117178	SSX2IP	483.538	-0.504997	0.218944	-2.30651	0.0210821	0.193029	1p22.3
10391	CORO2B	2423.46	-0.276711	0.12001	-2.30574	0.0211254	0.193307	15q23
132789	GNPDA2	657.7	-0.130255	0.0565023	-2.30531	0.0211492	0.193407	4p12
1375	CPT1B	339.874	0.345412	0.149885	2.30451	0.0211939	0.193697	22q13.33
9798	KIAA0174	3021.14	0.105897	0.045971	2.30357	0.0212467	0.193797	16q22.2
497190	CLEC18B	17.19	-0.391363	0.169923	-2.30318	0.0212688	0.193797	16q23.1
388759	C1orf229	28.9946	-0.305817	0.132781	-2.30317	0.0212694	0.193797	1q44
1915	EEF1A1	64325.6	0.231269	0.100418	2.30305	0.0212761	0.193797	6q13
7297	TYK2	1406.41	0.150399	0.0653068	2.30296	0.0212811	0.193797	19p13.2
388650	FAM69A	611.245	-0.30582	0.132796	-2.30293	0.0212825	0.193797	1p22.1
2002	ELK1	730.461	-0.249389	0.108319	-2.30236	0.0213151	0.193975	Xp11.23
4170	MCL1	4664.04	0.274692	0.119378	2.30103	0.0213897	0.194249	1q21.2
8506	CNTNAP1	1808.75	-0.399611	0.173674	-2.30093	0.0213954	0.194249	17q21.2
727936	GXYLT2	24.9465	-0.336092	0.146077	-2.30078	0.021404	0.194249	3p13
114915	NCRNA00219	780.012	0.250665	0.108948	2.30078	0.0214042	0.194249	5q22.1
57489	ODF2L	101.712	-0.288483	0.125397	-2.30055	0.0214168	0.194249	1p22.3
7798	LUZP1	609.841	-0.388655	0.168948	-2.30044	0.0214231	0.194249	1p36.12
23165	NUP205	1015	-0.203986	0.0887162	-2.29931	0.0214875	0.194632	7q33
27239	GPR162	2518.9	0.239554	0.10419	2.29921	0.0214929	0.194632	12p13.31
5286	PIK3C2A	1560.02	-0.211904	0.0921717	-2.29901	0.0215044	0.194632	11p15.1
92170	MTG1	412.154	0.174686	0.0760361	2.29741	0.0215955	0.195206	10q26.3
51014	TMED7	2024.39	-0.140013	0.0609458	-2.29734	0.0215996	0.195206	5q22.3
493869	GPX8	18.5945	-0.489224	0.212969	-2.29716	0.0216095	0.195206	5q11.2
7162	TPBG	79.561	-0.585553	0.254936	-2.29686	0.0216266	0.195206	6q14.1
6818	SULT1A3	508.033	0.296275	0.129019	2.29636	0.0216553	0.195206	16p11.2
29068	ZBTB44	1197.36	-0.151259	0.0658706	-2.29631	0.0216583	0.195206	11q24.3
79073	TMEM109	671.988	-0.189116	0.0823569	-2.29629	0.0216591	0.195206	11q12.2
85019	C18orf45	102.129	0.248108	0.108078	2.29565	0.021696	0.195371	18q11.2
224	ALDH3A2	1826.48	-0.159189	0.0693639	-2.29499	0.0217339	0.195371	17p11.2
91012	LASS5	875.33	0.172908	0.0753419	2.29498	0.0217344	0.195371	12q13.12
1902	LPAR1	798.091	-0.693147	0.302055	-2.29477	0.0217463	0.195371	9q31.3
84628	NTNG2	922.494	0.241214	0.105116	2.29474	0.021748	0.195371	9q34.13
57834	CYP4F11	86.9578	-0.479397	0.208926	-2.29457	0.0217576	0.195371	19p13.12
3398	ID2	3274.63	-0.22528	0.0981961	-2.29419	0.0217797	0.195371	2p25.1
144455	E2F7	23.5994	-0.571493	0.249109	-2.29415	0.0217818	0.195371	12q21.2
23187	PHLDB1	4580.69	0.257563	0.112321	2.29311	0.0218418	0.195791	11q23.3
492303	GEMIN8P4	19.5067	-0.260284	0.113586	-2.29152	0.0219335	0.196458	1p22.2
3693	ITGB5	784.609	-0.343983	0.150132	-2.2912	0.0219518	0.196458	3q21.2
22954	TRIM32	398.831	-0.207186	0.0904293	-2.29113	0.0219556	0.196458	9q33.1
6455	SH3GL1	2580.19	0.216605	0.0945505	2.29089	0.0219699	0.196468	19p13.3
347730	LRRTM1	396.665	0.350725	0.153165	2.28986	0.0220296	0.196884	2p12
23244	PDS5A	1517.23	-0.109025	0.0476207	-2.28945	0.0220533	0.196979	4p14
26000	TBC1D10B	2014.63	0.13401	0.0585575	2.28853	0.0221069	0.197301	16p11.2
3113	HLA-DPA1	1336.35	-0.650091	0.284095	-2.28828	0.022121	0.197301	6p21.32
284948	SH2D6	11.4927	-0.51699	0.225943	-2.28815	0.022129	0.197301	2p11.2
144811	C13orf31	154.245	-0.605777	0.264832	-2.2874	0.0221727	0.197535	13q14.11
1857	DVL3	3248.26	0.13387	0.0585289	2.28724	0.0221816	0.197535	3q27.1
1949	EFNB3	1084.33	0.262524	0.114861	2.28558	0.0222786	0.198076	17p13.1
57600	FNIP2	606.112	-0.318246	0.139242	-2.28556	0.0222799	0.198076	4q32.1
727896	LOC727896	24.9237	0.210959	0.0923068	2.28541	0.0222887	0.198076	18p11.31
255426	RASGEF1C	480.131	0.334964	0.146573	2.2853	0.0222953	0.198076	5q35.3
27163	NAAA	159.533	0.274313	0.120092	2.2842	0.0223599	0.198532	4q21.1
8131	NPRL3	1507.93	0.165735	0.0725779	2.28355	0.0223983	0.198686	16p13.3
4363	ABCC1	358.238	-0.192911	0.0844881	-2.28329	0.0224132	0.198686	16p13.11
84901	NFATC2IP	731.171	0.164751	0.0721607	2.28311	0.0224238	0.198686	16p11.2
56252	YLPM1	2519.24	0.184374	0.0807594	2.283	0.0224304	0.198686	14q24.3
23786	BCL2L13	1441.46	-0.126389	0.0554006	-2.28137	0.0225264	0.199343	22q11.21
3977	LIFR	4501.09	-0.345172	0.151326	-2.28099	0.0225493	0.199343	5p13.1
80342	TRAF3IP3	19.2599	-0.468791	0.205525	-2.28095	0.0225515	0.199343	1q32.2
5763	PTMS	6541.41	0.337713	0.148069	2.28078	0.0225617	0.199343	12p13.31
664	BNIP3	1813.26	-0.21319	0.0934867	-2.28043	0.0225822	0.199343	10q26.3
64285	RHBDF1	262.794	0.458537	0.201078	2.28039	0.0225844	0.199343	16p13.3
54971	BANP	196.806	0.154118	0.0676171	2.27927	0.0226511	0.199813	16q24.2
241	ALOX5AP	125.855	-0.468909	0.205751	-2.27902	0.0226661	0.199828	13q12.3
1755	DMBT1	21.9267	-0.630735	0.276902	-2.27783	0.0227367	0.200332	10q26.13
65080	MRPL44	610.867	0.103458	0.0454268	2.27746	0.0227586	0.200407	2q36.1
9112	MTA1	1593.18	0.20886	0.0917379	2.2767	0.0228042	0.200625	14q32.33
3792	KEL	12.0191	-0.600035	0.263566	-2.2766	0.0228102	0.200625	7q34
1238	CCBP2	28.3657	-0.235145	0.10331	-2.27611	0.0228393	0.200763	3p22.1
6119	RPA3	141.796	-0.170198	0.0747861	-2.2758	0.0228579	0.200809	7p21.3
9581	PREPL	4556.6	-0.30464	0.133884	-2.2754	0.0228817	0.2009	2p21
65095	KRI1	903.334	0.184872	0.0812636	2.27497	0.0229079	0.2009	19p13.2
3921	RPSA	5452.92	0.221565	0.0973932	2.27496	0.0229086	0.2009	3p22.1
1153	CIRBP	12265.8	0.196817	0.0865711	2.27347	0.022998	0.201566	19p13.3
1288	COL4A6	34.7699	-0.657138	0.289139	-2.27274	0.0230417	0.20183	Xq22.3
79837	PIP4K2C	791.079	-0.325873	0.143441	-2.27182	0.0230975	0.202201	12q13.3
27287	VENTX	8.46905	-0.575427	0.253315	-2.27158	0.0231116	0.202206	10q26.3
286223	C9orf47	9.59241	0.35534	0.156448	2.27129	0.0231292	0.202242	9q22.1
64407	RGS18	31.3272	-0.450938	0.19863	-2.27024	0.0231932	0.202496	1q31.2
85395	C21orf70	179.341	0.218146	0.0961004	2.26998	0.0232087	0.202496	21q22.3
81844	TRIM56	163.499	-0.342635	0.150944	-2.26995	0.0232107	0.202496	7q22.1
11238	CA5B	213.294	-0.179769	0.0791988	-2.26984	0.0232172	0.202496	Xp22.2
8208	CHAF1B	46.7615	-0.450988	0.1987	-2.2697	0.023226	0.202496	21q22.12-q22.13
56255	TMX4	1026.97	-0.226754	0.0999199	-2.26936	0.0232465	0.202558	20p12.3
81847	RNF146	1353.65	0.0963877	0.0424864	2.26867	0.0232883	0.202778	6q22.33
10421	CD2BP2	2494.15	0.108096	0.0476512	2.2685	0.023299	0.202778	16p11.2
3698	ITIH2	71.9412	-0.768257	0.338782	-2.2677	0.0233476	0.203083	10p14
100130691	LOC100130691	30.9006	0.204668	0.0902667	2.26738	0.0233673	0.203136	2q31.2
54970	TTC12	28.8531	-0.600605	0.264962	-2.26676	0.0234048	0.203344	11q23.2
5919	RARRES2	48.7439	-0.532362	0.234897	-2.26636	0.0234293	0.203439	7q36.1
4638	MYLK	998.543	-0.44295	0.195488	-2.26587	0.0234595	0.203503	3q21.1
374928	ZNF773	111.595	-0.11051	0.0487731	-2.2658	0.0234638	0.203503	19q13.43
63922	CHTF18	331.377	0.343025	0.151416	2.26546	0.0234847	0.203566	16p13.3
9353	SLIT2	135.624	-0.684935	0.302539	-2.26396	0.0235768	0.204246	4p15.31
56928	SPPL2B	1209.95	0.237746	0.10505	2.26317	0.0236251	0.204403	19p13.3
54532	USP53	308.021	-0.358981	0.15863	-2.263	0.0236355	0.204403	4q26
326624	RAB37	111.26	-0.448441	0.198163	-2.263	0.023636	0.204403	17q25.1
167691	LCA5	207.629	-0.191489	0.0846322	-2.2626	0.0236601	0.204494	6q14.1
8812	CCNK	848.2	0.144793	0.0640125	2.26195	0.0237007	0.204727	14q32.2
6601	SMARCC2	5946.26	0.106162	0.046945	2.26142	0.0237331	0.204864	12q13.2
124925	SEZ6	3324.02	0.352656	0.155961	2.26118	0.0237479	0.204864	17q11.2
124402	FAM100A	506.893	0.195595	0.0865146	2.26083	0.0237695	0.204864	16p13.3
9266	CYTH2	1305.81	0.166835	0.0738032	2.26053	0.0237882	0.204864	19q13.33
10826	C5orf4	1809.69	-0.29532	0.130645	-2.26047	0.0237919	0.204864	5q33.2
54964	C1orf56	218.031	0.151684	0.0671061	2.26036	0.0237988	0.204864	1q21.3
57462	KIAA1161	1132.76	0.343366	0.151942	2.25986	0.0238301	0.205016	9p13.3
57708	MIER1	411.653	-0.115698	0.0512047	-2.25952	0.023851	0.205077	1p31.3
84892	C3orf39	1673.83	0.165953	0.0734581	2.25916	0.0238736	0.205154	3p22.1
165257	C1QL2	106.431	0.535007	0.23685	2.25885	0.023893	0.205196	2q14.2
205327	C2orf69	498.483	-0.164151	0.072682	-2.25848	0.0239155	0.205196	2q33.1
9	NAT1	20.9597	-0.401899	0.177956	-2.25842	0.0239197	0.205196	8p22
80227	PAAF1	1041.2	0.139416	0.0617436	2.25799	0.0239462	0.205306	11q13.4
83642	SELO	477.931	0.21128	0.093598	2.25731	0.0239887	0.205553	22q13.33
1836	SLC26A2	270.878	-0.353381	0.156615	-2.25637	0.0240476	0.20594	5q32
80235	PIGZ	260.389	0.238079	0.105563	2.25534	0.0241122	0.206375	3q29
7024	TFCP2	852.172	0.155379	0.0689042	2.25501	0.024133	0.206435	12q13.12-q13.13
3178	HNRNPA1	7054.63	0.208692	0.0925991	2.25371	0.0242144	0.207012	12q13.13
4148	MATN3	103.115	0.303073	0.134535	2.25274	0.0242755	0.207417	2p24.1
9236	CCPG1	1517.96	-0.224384	0.0996285	-2.25221	0.0243092	0.207489	15q21.3
5189	PEX1	427.654	-0.16105	0.0715115	-2.25209	0.0243167	0.207489	7q21.2
84254	CAMKK1	816.757	-0.684063	0.303765	-2.25195	0.0243256	0.207489	17p13.2
4660	PPP1R12B	1715.19	-0.167246	0.0743014	-2.25091	0.0243913	0.207752	1q32.1
10157	AASS	947.657	-0.252202	0.112052	-2.25076	0.0244009	0.207752	7q31.32
4033	LRMP	87.9037	-0.438594	0.194904	-2.25031	0.0244295	0.207752	12p12.1
79937	CNTNAP3	59.129	-0.416677	0.185187	-2.25004	0.0244464	0.207752	9p12
8241	RBM10	1871.71	0.165112	0.0733874	2.24986	0.0244578	0.207752	Xp11.3
55212	BBS7	334.828	-0.194906	0.086634	-2.24976	0.024464	0.207752	4q27
253725	FAM21C	1481.82	0.105268	0.0468021	2.24922	0.0244984	0.207752	10q11.22
6284	S100A13	519.828	-0.42294	0.188038	-2.24922	0.0244985	0.207752	1q21.3
204	AK2	662.335	-0.148537	0.0660446	-2.24903	0.0245104	0.207752	1p35.1
7458	EIF4H	5293.9	-0.0696251	0.0309596	-2.2489	0.0245187	0.207752	7q11.23
23293	SMG6	1987.99	-0.104982	0.046688	-2.24858	0.0245394	0.207752	17p13.3
27433	TOR2A	262.162	0.188515	0.0838496	2.24825	0.0245603	0.207752	9q34.11
202299	C5orf27	17.4764	-0.420057	0.186838	-2.24823	0.0245612	0.207752	5q15
4130	MAP1A	13658.9	-0.298734	0.132875	-2.24823	0.0245617	0.207752	15q15.3
5338	PLD2	767.179	-0.204052	0.0907633	-2.24818	0.0245647	0.207752	17p13.2
54557	SGTB	893.359	-0.265885	0.118288	-2.24778	0.0245905	0.207783	5q12.3
22903	BTBD3	1477.24	-0.261318	0.116283	-2.24725	0.024624	0.207783	20p12.2
1880	GPR183	53.5751	-0.538298	0.239536	-2.24725	0.0246242	0.207783	13q32.3
2135	EXTL2	385.378	-0.216589	0.0963828	-2.24717	0.024629	0.207783	1p21.2
23334	KIAA0467	717.947	-0.146123	0.0650355	-2.24682	0.0246517	0.207783	1p34.2
474343	SPIN2B	200.075	0.141884	0.0631505	2.24676	0.0246553	0.207783	Xp11.21
152137	CCDC50	2253.64	0.191814	0.0853838	2.24649	0.0246729	0.207783	3q28
220382	FAM181B	3514.94	-0.373045	0.166065	-2.24638	0.0246796	0.207783	11q14.1
79864	C11orf63	13.3288	-0.604926	0.269348	-2.24589	0.024711	0.207931	11q24.1
5563	PRKAA2	185.66	-0.284725	0.12679	-2.24565	0.0247265	0.207945	1p32.2
60561	RINT1	385.24	-0.142372	0.0634629	-2.24339	0.0248715	0.209046	7q22.3
220929	ZNF438	247.299	-0.140523	0.0626549	-2.24282	0.0249087	0.209067	10p11.23
4311	MME	54.9782	0.700171	0.312186	2.2428	0.0249099	0.209067	3q25.2
9341	VAMP3	1455.49	-0.245694	0.109558	-2.2426	0.0249227	0.209067	1p36.23
85439	STON2	637.867	-0.399218	0.178036	-2.24235	0.024939	0.209067	14q31.1
27440	CECR5	1052.48	0.211219	0.0941988	2.24227	0.0249439	0.209067	22q11.1
255057	C19orf26	241.564	0.261521	0.116654	2.24185	0.0249709	0.209087	19p13.3
56062	KLHL4	184.701	-0.55935	0.249509	-2.2418	0.0249741	0.209087	Xq21.31
25825	BACE2	108.119	-0.297767	0.132842	-2.24152	0.0249926	0.209124	21q22.2-q22.3
23506	KIAA0240	654.945	-0.155206	0.0692519	-2.24118	0.0250147	0.209192	6p21.1
3658	IREB2	981.998	-0.1714	0.0765246	-2.23981	0.0251034	0.209816	15q25.1
3765	KCNJ9	1136.98	-0.311465	0.139114	-2.23892	0.0251613	0.210112	1q23.2
80152	CENPT	1006.41	0.213179	0.095219	2.23883	0.0251669	0.210112	16q22.1
5151	PDE8A	430.621	-0.470325	0.210151	-2.23804	0.0252187	0.210428	15q25.3
200150	PLD5	72.4549	0.533194	0.238279	2.23769	0.0252415	0.210501	1q43
123041	SLC24A4	410.89	-0.542835	0.242652	-2.23709	0.0252805	0.210708	14q32.12
1499	CTNNB1	6776.62	0.131836	0.0589443	2.23662	0.0253115	0.210849	3p22.1
83941	TM2D1	237.631	-0.170506	0.0762626	-2.23577	0.0253667	0.211059	1p31.3
5163	PDK1	204.367	-0.299547	0.133987	-2.23564	0.0253756	0.211059	2q31.1
4131	MAP1B	15107.2	-0.31435	0.140612	-2.23558	0.025379	0.211059	5q13.2
23032	USP33	1130.93	-0.189939	0.0849899	-2.23484	0.0254278	0.211283	1p31.1
117166	WFIKKN1	85.8614	0.361904	0.161944	2.23474	0.0254341	0.211283	16p13.3
51100	SH3GLB1	1552.99	-0.129645	0.0580353	-2.2339	0.0254898	0.211482	1p22.3
90853	SPOCD1	62.2073	-0.786396	0.352039	-2.23383	0.0254943	0.211482	1p35.2
254778	C8orf46	3782.24	-0.277254	0.124122	-2.23373	0.0255008	0.211482	8q13.1
51147	ING4	1052.08	0.139091	0.0622743	2.23352	0.0255147	0.211482	12p13.31
81603	TRIM8	3352.7	0.150574	0.0674383	2.23278	0.0255638	0.211601	10q24.32
8743	TNFSF10	129.745	-0.438219	0.196271	-2.23272	0.0255673	0.211601	3q26.31
51726	DNAJB11	811.53	0.167864	0.0751937	2.23242	0.0255871	0.211601	3q27.3
84725	PLEKHA8	75.547	-0.19033	0.0852585	-2.23238	0.0255896	0.211601	7p14.3
9134	CCNE2	165.659	-0.374856	0.167929	-2.23223	0.0255998	0.211601	8q22.1
644511	RPL13AP6	7.98743	0.505383	0.226446	2.2318	0.0256282	0.211627	10q25.2
1528	CYB5A	375.211	0.161631	0.0724235	2.23175	0.0256312	0.211627	18q22.3
144402	CPNE8	78.4396	-0.533159	0.23897	-2.23107	0.0256766	0.211852	12q12
400940	LOC400940	204.687	0.381191	0.170895	2.23055	0.0257108	0.211852	2p25.2
1261	CNGA3	221.476	-0.642516	0.288074	-2.23039	0.0257217	0.211852	2q11.2
5981	RFC1	1339.75	-0.120869	0.0541921	-2.23038	0.0257223	0.211852	4p14
51030	FAM18B	369.598	-0.143644	0.0644063	-2.23028	0.0257292	0.211852	17p11.2
91966	CXorf40A	196.405	-0.244152	0.109503	-2.22965	0.025771	0.212079	Xq28
10484	SEC23A	835.009	-0.178436	0.0800527	-2.22898	0.0258152	0.212326	14q21.1
79846	C7orf63	34.5596	-0.303109	0.136007	-2.22862	0.025839	0.212405	7q21.13
4629	MYH11	236.37	-0.818831	0.367649	-2.22721	0.0259333	0.213063	16p13.11
3400	ID4	4719.32	-0.326139	0.146475	-2.22659	0.0259749	0.213288	6p22.3
11160	ERLIN2	1949.46	-0.154407	0.0694002	-2.22487	0.0260897	0.214113	8p11.23
128077	LIX1L	1488.57	0.170138	0.0765172	2.22353	0.0261804	0.21459	1q21.1
4904	YBX1	3986.77	0.201942	0.0908256	2.2234	0.0261885	0.21459	1p34.2
10396	ATP8A1	3207.9	-0.252083	0.113379	-2.22337	0.0261908	0.21459	4p13
10561	IFI44	197.05	-0.341818	0.153795	-2.22255	0.0262461	0.214832	1p31.1
84717	HDGFRP2	2025.28	0.202221	0.0909877	2.22251	0.0262491	0.214832	19p13.3
3433	IFIT2	1016.83	-0.263947	0.118776	-2.22223	0.026268	0.214867	10q23.31
120425	AMICA1	23.9087	-0.748707	0.336949	-2.22202	0.026282	0.214867	11q23.3
5291	PIK3CB	866.313	-0.182459	0.0821225	-2.22179	0.0262972	0.214873	3q22.3
3633	INPP5B	312.931	-0.103876	0.046768	-2.2211	0.0263443	0.214898	1p34.3
8803	SUCLA2	1115.75	-0.177498	0.0799229	-2.22086	0.0263603	0.214898	13q14.2
5053	PAH	44.8966	-0.474176	0.213515	-2.2208	0.0263643	0.214898	12q23.2
728642	CDK11A	355.118	0.183333	0.0825565	2.2207	0.0263715	0.214898	1p36.33
23534	TNPO3	1141.97	-0.190987	0.0860036	-2.22069	0.0263721	0.214898	7q32.1
54968	TMEM70	352.11	-0.219171	0.0987307	-2.21989	0.0264263	0.215133	8q21.11
26020	LRP10	2302.17	-0.253655	0.114278	-2.21963	0.0264439	0.215133	14q11.2
10687	PNMA2	5387.8	-0.264506	0.119167	-2.21963	0.0264441	0.215133	8p21.2
4240	MFGE8	2236.62	0.326057	0.146974	2.21847	0.0265225	0.215608	15q26.1
1842	ECM2	135.157	-0.477923	0.215453	-2.21823	0.0265393	0.215608	9q22.31
440354	LOC440354	106.679	0.250153	0.112776	2.21813	0.0265457	0.215608	16p11.2
374946	C1orf187	19.842	-0.447568	0.201807	-2.2178	0.0265682	0.215674	1p36.22
132321	C4orf33	145.807	-0.198385	0.0894883	-2.21688	0.0266315	0.215996	4q28.2
92806	CENPBD1	408.558	-0.10683	0.0481913	-2.21679	0.0266374	0.215996	16q24.3
5648	MASP1	2669.82	0.427129	0.192697	2.21659	0.0266512	0.215996	3q27.3
219833	C11orf45	17.3254	-0.386385	0.174353	-2.21611	0.0266841	0.216063	11q24.3
9844	ELMO1	2874.32	0.238507	0.107627	2.21605	0.0266883	0.216063	7p14.2-p14.1
26024	PTCD1	462.605	-0.143313	0.0646848	-2.21556	0.0267217	0.216216	7q22.1
7328	UBE2H	1654.18	-0.202374	0.0913533	-2.21529	0.0267399	0.216246	7q32.2
23228	PLCL2	606.259	0.162022	0.0731514	2.21489	0.0267675	0.216353	3p24.3
57507	ZNF608	1138.26	0.215256	0.0972068	2.21442	0.0268002	0.216407	5q23.2
65989	DLK2	52.0132	0.405856	0.183295	2.21422	0.0268134	0.216407	6p21.1
51094	ADIPOR1	1557.43	-0.122244	0.0552101	-2.21416	0.0268176	0.216407	1q32.1
64849	SLC13A3	143.926	-0.544753	0.24609	-2.21364	0.0268538	0.216582	20q13.12
51218	GLRX5	925.791	0.143354	0.0647844	2.21278	0.0269128	0.216758	14q32.13
7738	ZNF184	262.21	-0.15813	0.0714638	-2.21273	0.0269163	0.216758	6p22.1
25903	OLFML2B	118.006	-0.417363	0.188623	-2.21269	0.026919	0.216758	1q23.3
155382	VPS37D	256.035	0.220678	0.0997721	2.21182	0.0269791	0.217011	7q11.23
29893	PSMC3IP	111.658	-0.253536	0.114628	-2.21181	0.0269795	0.217011	17q21.2
57534	MIB1	2110.48	0.217771	0.0984764	2.2114	0.0270078	0.217105	18q11.2
100128292	LOC100128292	26.0665	-0.24652	0.111491	-2.21111	0.0270282	0.217105	10q22.3
83933	HDAC10	432.897	0.249413	0.112807	2.21097	0.0270377	0.217105	22q13.33
23308	ICOSLG	267.371	-0.531503	0.240411	-2.21081	0.0270492	0.217105	21q22.3
818	CAMK2G	3500.5	-0.308545	0.139586	-2.21043	0.0270755	0.217199	10q22.2
196	AHR	228.928	-0.406463	0.183963	-2.20948	0.0271415	0.217612	7p21.1
8844	KSR1	1363.01	0.181612	0.0822102	2.20912	0.0271663	0.217694	17q11.2
552900	BOLA2	745.319	0.159082	0.0720419	2.20819	0.0272311	0.218097	16p11.2
408263	C5orf40	73.5001	-0.647077	0.293175	-2.20713	0.0273046	0.218569	5q33.3
961	CD47	2454.23	-0.164106	0.0743962	-2.20584	0.0273953	0.219084	3q13.12
79689	STEAP4	12.8852	-0.470818	0.21345	-2.20576	0.0274011	0.219084	7q21.12
201625	DNAH12	6.04665	-0.501611	0.227429	-2.20557	0.0274142	0.219084	3p14.3
25809	TTLL1	447.589	0.13335	0.0604657	2.20538	0.0274276	0.219084	22q13.2
6470	SHMT1	218.437	-0.242199	0.109855	-2.20471	0.0274748	0.219307	17p11.2
26270	FBXO6	139.131	-0.315514	0.143119	-2.20456	0.0274848	0.219307	1p36.22
473	RERE	2493.33	-0.133876	0.0607421	-2.204	0.0275243	0.21944	1p36.23
283643	C14orf80	219.269	0.288271	0.1308	2.20391	0.0275309	0.21944	14q32.33
151242	PPP1R1C	31.5403	-0.550478	0.249836	-2.20335	0.0275698	0.219634	2q31.3-q32.1
56849	TCEAL7	797.152	-0.20883	0.0948061	-2.20271	0.0276153	0.219879	Xq22.2
2104	ESRRG	189.777	0.358653	0.162895	2.20174	0.0276835	0.220018	1q41
8030	CCDC6	1369.71	-0.138096	0.0627219	-2.20172	0.0276851	0.220018	10q21.2
3992	FADS1	5045.87	-0.212082	0.0963323	-2.20157	0.027696	0.220018	11q12.2
9653	HS2ST1	751.989	-0.179573	0.0815707	-2.20145	0.0277045	0.220018	1p22.3
126147	NTN5	9.17038	-0.38224	0.173638	-2.20136	0.0277106	0.220018	19q13.33
51768	TM7SF3	1528.22	0.121053	0.0549936	2.20121	0.027721	0.220018	12p11.23
4478	MSN	1633.01	-0.306726	0.139359	-2.20097	0.0277379	0.220028	Xq12
25891	PAMR1	424.69	-0.531491	0.241501	-2.20078	0.0277517	0.220028	11p13
59344	ALOXE3	9.38743	-0.574871	0.261471	-2.1986	0.0279062	0.220984	17p13.1
5080	PAX6	667.371	-0.245504	0.111668	-2.19852	0.0279123	0.220984	11p13
7043	TGFB3	438.608	0.227669	0.103559	2.19846	0.0279166	0.220984	14q24.3
2264	FGFR4	27.2549	0.427685	0.194576	2.19804	0.0279462	0.221102	5q35.2
129685	TAF8	326.862	0.0966653	0.0439913	2.19738	0.0279936	0.221161	6p21.1
90850	ZNF598	711.107	0.173743	0.0790701	2.19733	0.027997	0.221161	16p13.3
58497	PRUNE	413.207	-0.0999999	0.0455101	-2.19731	0.027998	0.221161	1q21.3
6462	SHBG	15.3584	-0.289119	0.131609	-2.1968	0.0280344	0.221332	17p13.1
285527	FRYL	1553.9	-0.242432	0.110399	-2.19597	0.0280943	0.221687	4p11
57570	TRMT5	741.127	0.175362	0.0798901	2.19504	0.0281604	0.222092	14q23.1
54829	ASPN	14.5793	-0.548484	0.249935	-2.19451	0.0281991	0.222175	9q22.31
538	ATP7A	201.74	-0.191068	0.0870673	-2.19448	0.0282007	0.222175	Xq21.1
2034	EPAS1	6110.74	0.260205	0.118607	2.19385	0.0282459	0.222245	2p21
79009	DDX50	591.289	-0.101938	0.0464699	-2.19363	0.0282621	0.222245	10q22.1
5567	PRKACB	4006.03	-0.240746	0.109749	-2.19361	0.0282636	0.222245	1p31.1
22854	NTNG1	74.3783	-0.48918	0.223035	-2.19329	0.0282865	0.222245	1p13.3
3981	LIG4	374.314	-0.189716	0.0865006	-2.19323	0.0282905	0.222245	13q33.3
11277	TREX1	349.653	-0.197579	0.090095	-2.19301	0.0283065	0.222245	3p21.31
10955	SERINC3	2429.44	-0.197641	0.0901307	-2.19283	0.0283197	0.222245	20q13.12
8263	F8A1	126.76	0.222939	0.101689	2.19236	0.0283532	0.222245	Xq28
6563	SLC14A1	888.635	-0.869458	0.396587	-2.19235	0.028354	0.222245	18q12.3
9605	C16orf7	936.099	0.177163	0.0808118	2.19229	0.0283584	0.222245	16q24.3
91461	PKDCC	181.619	0.2595	0.11838	2.19209	0.028373	0.222245	2p21
57038	RARS2	365.902	0.117829	0.0538012	2.19009	0.028518	0.223265	6q15
83543	AIF1L	3842.75	-0.274274	0.125259	-2.18966	0.0285487	0.223359	9q34.12-q34.13
114803	MYSM1	63.0663	-0.409923	0.18724	-2.18929	0.0285754	0.223359	1p32.1
219736	STOX1	251.565	-0.387252	0.176904	-2.18905	0.0285931	0.223359	10q22.1
26517	TIMM13	1221.68	0.204713	0.09352	2.18898	0.0285985	0.223359	19p13.3
2230	FDX1	310.761	-0.128517	0.0587133	-2.18889	0.0286047	0.223359	11q22.3
200403	VWA3B	26.0063	-0.516202	0.235908	-2.18815	0.0286588	0.223563	2q11.2
83985	SPNS1	1095.21	0.183382	0.0838079	2.18812	0.0286607	0.223563	16p11.2
144108	SPTY2D1	339.333	-0.141546	0.0647182	-2.18711	0.0287343	0.223884	11p15.1
51091	SEPSECS	239.407	-0.177671	0.081236	-2.1871	0.0287352	0.223884	4p15.2
153527	ZMAT2	2188.91	0.14602	0.066778	2.18664	0.0287686	0.223884	5q31.3
6576	SLC25A1	1601.9	0.236862	0.108335	2.18639	0.0287868	0.223884	22q11.21
4507	MTAP	363.488	-0.126361	0.0577984	-2.18623	0.0287987	0.223884	9p21.3
4947	OAZ2	2604.72	-0.133901	0.0612493	-2.18616	0.0288041	0.223884	15q22.31
4920	ROR2	8.45106	-0.604789	0.276649	-2.18612	0.0288067	0.223884	9q22.31
2242	FES	98.1294	-0.286067	0.130971	-2.1842	0.0289473	0.22486	15q26.1
29942	PURG	218.472	0.202979	0.0929416	2.18394	0.0289663	0.224891	8p12
3750	KCND1	328.887	-0.356737	0.163417	-2.18299	0.0290368	0.225145	Xp11.23
55819	RNF130	1516.33	-0.286728	0.131347	-2.18297	0.0290379	0.225145	5q35.3
6197	RPS6KA3	571.142	-0.187717	0.0860034	-2.18267	0.02906	0.225145	Xp22.12
220323	OAF	269.718	-0.327481	0.150048	-2.18252	0.0290715	0.225145	11q23.3
170954	KIAA1949	1323.91	0.268182	0.122879	2.18248	0.0290743	0.225145	6p21.33
146395	GSG1L	403.271	-0.503555	0.230781	-2.18196	0.0291123	0.225289	16p12.1
11331	PHB2	2919.21	0.163484	0.0749385	2.18157	0.0291412	0.225289	12p13.31
51250	C6orf203	283.895	0.130716	0.0599268	2.18125	0.0291646	0.225289	6q21
51421	AMOTL2	3048.93	0.282825	0.129674	2.18106	0.0291793	0.225289	3q22.2
8738	CRADD	230.802	0.143225	0.0656679	2.18105	0.0291797	0.225289	12q22
4213	MEIS3P1	119.097	-0.23727	0.108789	-2.181	0.0291833	0.225289	17p12
134548	ANKRD43	340.812	-0.588304	0.269838	-2.18021	0.0292417	0.225624	5q31.1
6275	S100A4	37.1478	-0.640445	0.293807	-2.17982	0.0292711	0.225717	1q21.3
159195	USP54	4406.39	0.239637	0.109945	2.17961	0.0292865	0.225717	10q22.2
56957	OTUD7B	701.124	-0.236188	0.108372	-2.17941	0.0293015	0.225717	1q21.2
1436	CSF1R	1759.54	-0.386219	0.177285	-2.17853	0.0293667	0.225717	5q32
55601	DDX60	340.215	-0.290892	0.13353	-2.17848	0.0293705	0.225717	4q32.3
2123	EVI2A	985.305	-0.531653	0.244048	-2.17847	0.0293709	0.225717	17q11.2
112869	CCDC101	493.575	0.245424	0.11268	2.17806	0.0294012	0.225717	16p11.2
57509	MTUS1	1768.62	-0.375929	0.172609	-2.17792	0.0294119	0.225717	8p22
54893	MTMR10	1950.7	-0.239213	0.109837	-2.17789	0.029414	0.225717	15q13.3
6920	TCEA3	29.589	-0.490165	0.225066	-2.17787	0.0294154	0.225717	1p36.12
85460	ZNF518B	108.155	-0.451481	0.207323	-2.17767	0.0294305	0.225717	4p16.1
53905	DUOX1	60.5132	-0.464641	0.213372	-2.17761	0.0294351	0.225717	15q21.1
8326	FZD9	34.3141	0.396322	0.182018	2.17738	0.0294519	0.225717	7q11.23
84265	POLR3GL	815.882	0.151553	0.0696089	2.17721	0.0294649	0.225717	1q21.1
493856	CISD2	404.013	-0.123851	0.0568986	-2.17669	0.0295037	0.225802	4q24
9498	SLC4A8	1271.89	-0.264766	0.121639	-2.17666	0.0295063	0.225802	12q13.13
6039	RNASE6	113.155	-0.387466	0.17807	-2.17592	0.0295614	0.22599	14q11.2
84285	EIF1AD	386.475	0.128973	0.0592755	2.17582	0.029569	0.22599	11q13.1
219541	MED19	369.267	0.174331	0.0801258	2.17572	0.0295761	0.22599	11q12.1
64386	MMP25	64.1784	0.39413	0.181208	2.17501	0.0296293	0.226281	16p13.3
10123	ARL4C	857.166	-0.35584	0.163711	-2.17359	0.0297359	0.226979	2q37.1
51559	NT5DC3	749.498	-0.402286	0.185102	-2.17332	0.0297563	0.227019	12q23.3
121642	ALKBH2	462.965	0.216633	0.0997838	2.17102	0.0299293	0.228117	12q24.11
28232	SLCO3A1	510.952	-0.420787	0.193821	-2.17101	0.0299307	0.228117	15q26.1
25898	RCHY1	627.397	-0.111252	0.0512558	-2.17052	0.0299678	0.228283	4q21.1
10282	BET1	312.572	-0.111634	0.0514447	-2.16998	0.0300084	0.228423	7q21.3
6398	SECTM1	35.8549	-0.582799	0.268594	-2.16982	0.0300207	0.228423	17q25.3
26031	OSBPL3	386.559	-0.348133	0.160454	-2.16967	0.030032	0.228423	7p15.3
222234	FAM185A	87.3477	-0.129128	0.0595284	-2.16918	0.0300691	0.228584	7q22.1
112849	C14orf149	184.728	0.200762	0.0925604	2.16899	0.0300837	0.228584	14q23.1
8672	EIF4G3	1812.29	-0.184442	0.0850585	-2.16841	0.0301275	0.228787	1p36.12
5122	PCSK1	503.25	-0.615783	0.284002	-2.16823	0.030141	0.228787	5q15
57513	CASKIN2	2376.4	0.187472	0.0865247	2.16669	0.0302587	0.229564	17q25.1
2040	STOM	2881.11	-0.423911	0.195787	-2.16516	0.0303751	0.23033	9q33.2
23499	MACF1	6110.07	-0.203393	0.0939502	-2.1649	0.0303954	0.230368	1p34.3
1629	DBT	491.051	-0.153701	0.0710385	-2.16363	0.0304926	0.230876	1p21.2
64135	IFIH1	188.496	-0.37366	0.172701	-2.16362	0.0304934	0.230876	2q24.2
23583	SMUG1	593.515	0.114172	0.052787	2.16288	0.0305501	0.231058	12q13.13
55199	FAM86C	55.497	-0.322771	0.149233	-2.16287	0.0305514	0.231058	11q13.4
3707	ITPKB	3906.07	-0.345855	0.159918	-2.16271	0.0305638	0.231058	1q42.12
6242	RTKN	3176.45	0.284003	0.131338	2.16238	0.0305888	0.231131	2p13.1
64418	TMEM168	439.759	0.272478	0.126076	2.16122	0.0306785	0.231665	7q31.1
285971	ZNF775	377.534	0.229981	0.10642	2.16106	0.0306904	0.231665	7q36.1
1382	CRABP2	52.6297	-0.490814	0.227159	-2.16067	0.0307211	0.231685	1q23.1
155054	ZNF425	300.845	-0.135225	0.0625861	-2.16063	0.0307241	0.231685	7q36.1
171019	ADAMTS19	36.2661	-0.668939	0.309814	-2.15916	0.0308376	0.232424	5q23.3
3437	IFIT3	1450.82	-0.358179	0.165904	-2.15896	0.0308535	0.232427	10q23.31
51422	PRKAG2	794.588	-0.285031	0.132042	-2.15863	0.0308786	0.232445	7q36.1
83732	RIOK1	428.987	0.151957	0.0703983	2.15853	0.030887	0.232445	6p24.3
2014	EMP3	62.5992	-0.505902	0.234463	-2.15771	0.0309505	0.232806	19q13.33
56888	KCMF1	988.155	-0.0861022	0.0399118	-2.15731	0.0309813	0.23292	2p11.2
10120	ACTR1B	1668.46	-0.133873	0.06207	-2.15681	0.0310205	0.233098	2q11.2
80830	APOL6	510.037	-0.314394	0.145825	-2.15597	0.0310859	0.233472	22q12.3
54986	ULK4	21.8845	-0.303782	0.140935	-2.15547	0.0311248	0.233554	3p22.1
84057	MND1	12.7333	-0.482615	0.223922	-2.15528	0.0311397	0.233554	4q31.3
84287	ZDHHC16	399.606	0.0952194	0.044183	2.15512	0.0311528	0.233554	10q24.1
9150	CTDP1	454.096	0.159622	0.0740695	2.15503	0.0311593	0.233554	18q23
7564	ZNF16	214.402	0.113151	0.0525159	2.15461	0.0311921	0.233683	8q24.3
5581	PRKCE	1155.76	-0.340142	0.157922	-2.15387	0.0312506	0.234004	2p21
1017	CDK2	180.349	-0.332745	0.154512	-2.15352	0.0312778	0.234035	12q13.2
[truncated: 12,962 more rows]

## Sheet: LOF vs Missense
Entrez.ID	Gene	baseMean	log2FoldChange	lfcSE	stat	pvalue	padj	chromosome
2035	EPB41	487.586	-0.726092	0.0903555	-8.03595	9.28567e-16	1.41523e-11	1p35.3
56110	PCDHGA5	207.292	-3.21952	0.458285	-7.02514	2.13853e-12	1.62967e-08	5q31.3		Table describing differentially expressed genes identified between CIC LOF and CIC Missense Type I TCGA LGG
1749	DLX5	29.2814	-1.50061	0.322935	-4.6468	3.37121e-06	0.0156375	7q21.3
644128	RPL23AP53	179.874	-0.431372	0.0936535	-4.60604	4.10406e-06	0.0156375	8p23.3
27286	SRPX2	25.7894	-1.42268	0.31437	-4.52551	6.02514e-06	0.0183658	Xq22.1
64116	SLC39A8	350.248	-0.528677	0.118798	-4.45022	8.57843e-06	0.0191883	4q24
23152	CIC	1510.18	0.379361	0.0856833	4.42748	9.53394e-06	0.0191883	19q13.2
389332	LOC389332	58.7895	1.27834	0.289505	4.41562	1.0072e-05	0.0191883	5q31.1
3695	ITGB7	20.7656	-1.30569	0.303035	-4.30872	1.642e-05	0.0275927	12q13.13
140469	MYO3B	21.2999	-1.6778	0.391362	-4.28707	1.81042e-05	0.0275927	2q31.1
4239	MFAP4	268.669	-0.922842	0.217892	-4.23533	2.2822e-05	0.0316209	17p11.2
2118	ETV4	878.521	-1.13904	0.271887	-4.1894	2.79693e-05	0.0332268	17q21.31
3790	KCNS3	80.1526	0.927524	0.221556	4.1864	2.83412e-05	0.0332268	2p24.2
83888	FGFBP2	10.7936	-1.18144	0.286025	-4.13055	3.61891e-05	0.039397	4p15.32
1634	DCN	1238.29	-0.742243	0.180483	-4.11254	3.91332e-05	0.0397619	12q21.33
88455	ANKRD13A	1072.58	-0.230208	0.05694	-4.04299	5.27744e-05	0.0490676	12q24.11
1308	COL17A1	28.9525	-1.27753	0.316787	-4.03275	5.51272e-05	0.0490676	10q25.1
3248	HPGD	17.2207	-0.999863	0.24866	-4.02101	5.795e-05	0.0490676	4q34.1
947	CD34	627.479	-0.648913	0.162262	-3.99917	6.3565e-05	0.0491284	1q32.2
4038	LRP4	12085.7	-0.574966	0.144146	-3.98877	6.6417e-05	0.0491284	11p11.2
8440	NCK2	873.456	0.25765	0.0648298	3.97426	7.05996e-05	0.0491284	2q12.2
51378	ANGPT4	5.27952	-1.13076	0.28523	-3.96437	7.35891e-05	0.0491284	20p13
4057	LTF	12.987	-1.34708	0.340311	-3.95837	7.54635e-05	0.0491284	3p21.31
7076	TIMP1	265.498	-0.964089	0.243923	-3.95243	7.73624e-05	0.0491284	Xp11.3
8755	ADAM6	47.09	-1.56458	0.39954	-3.91596	9.00439e-05	0.0537374	14q32.33
1285	COL4A3	131.954	-1.25686	0.321312	-3.91164	9.16719e-05	0.0537374	2q36.3
56923	NMUR2	47.3665	-1.65881	0.427096	-3.88392	0.000102784	0.0580197	5q33.1
4881	NPR1	87.1766	-1.01092	0.261045	-3.87259	0.000107683	0.0586143	1q21.3
7289	TULP3	461.991	-0.320269	0.0833518	-3.84237	0.00012185	0.0640383	12p13.33
10156	RASA4	950.915	-0.688128	0.179748	-3.82829	0.000129036	0.0655546	7q22.1
360	AQP3	27.0798	-1.18963	0.313035	-3.80031	0.000144516	0.0710507	9p13.3
1515	CTSL2	19.5497	0.911539	0.242199	3.76359	0.000167492	0.0777829	9q22.33
56128	PCDHB8	143.155	-1.06613	0.283377	-3.76221	0.000168417	0.0777829	5q31.3
1889	ECE1	1310.27	-0.375569	0.100196	-3.74833	0.000178019	0.0791489	1p36.12
401399	PRRT4	161.63	-0.712877	0.190474	-3.74265	0.000182089	0.0791489	7q32.1
79683	ZDHHC14	531.858	0.42624	0.114089	3.73602	0.000186954	0.0791489	6q25.3
116159	CYYR1	203.464	-0.544601	0.146208	-3.72483	0.000195443	0.0805069	21q21.3
3075	CFH	214.24	-0.784793	0.211963	-3.70251	0.00021348	0.0856225	1q31.3
489	ATP2A3	50.8978	-0.933841	0.254064	-3.67561	0.000237284	0.089911	17p13.2
79614	C5orf23	11.7113	-0.912899	0.249236	-3.66279	0.000249487	0.089911	NA
4810	NHS	209.397	-0.474189	0.129555	-3.66014	0.000252078	0.089911	Xp22.2-p22.13
79689	STEAP4	15.5845	-0.999469	0.273357	-3.65628	0.000255897	0.089911	7q21.12
1728	NQO1	387.084	-0.571969	0.156583	-3.65283	0.000259371	0.089911	16q22.1
23586	DDX58	344.767	-0.558144	0.152806	-3.65263	0.000259568	0.089911	9p21.1
7450	VWF	2310.05	-0.736105	0.202883	-3.62823	0.000285376	0.0966538	12p13.31
285203	C3orf64	143.917	-0.345263	0.0957877	-3.60446	0.000312799	0.103638	3p14.1
6876	TAGLN	806.566	-0.666485	0.185603	-3.59092	0.000329509	0.106852	11q23.3
8714	ABCC3	16.5764	-1.19564	0.333879	-3.58107	0.000342188	0.108652	17q21.33
56113	PCDHGA2	293.234	-1.20986	0.339178	-3.56704	0.000361041	0.112087	5q31.3
1373	CPS1	236.406	-0.849167	0.238381	-3.56223	0.000367714	0.112087	2q34
6398	SECTM1	42.1656	-1.05926	0.298063	-3.55382	0.000379674	0.113352	17q25.3
25805	BAMBI	329.735	0.544123	0.153395	3.54721	0.000389335	0.113352	10p12.1
22918	CD93	419.722	-0.911029	0.257066	-3.54395	0.000394178	0.113352	20p11.21
1879	EBF1	192.434	-0.620666	0.175516	-3.53623	0.000405879	0.114556	5q33.3
165829	GPR156	10.7288	-0.818638	0.232013	-3.52842	0.000418048	0.114702	3q13.33
9637	FEZ2	1605.68	0.232511	0.0659432	3.52593	0.000422	0.114702	2p22.2
100113386	UCKL1AS	21.4286	-0.708854	0.201404	-3.51956	0.000432257	0.114702	20q13.33
80704	SLC19A3	101.84	-0.492569	0.140055	-3.51697	0.000436502	0.114702	2q36.3
10677	AVIL	29.7364	-0.527732	0.150393	-3.50903	0.000449743	0.116179	12q14.1
1827	RCAN1	1582.81	0.222541	0.0636423	3.49675	0.000470967	0.119633	21q22.12
79022	TMEM106C	426.245	-0.373578	0.107301	-3.4816	0.000498434	0.124535	12q13.11
120425	AMICA1	29.6941	-1.34709	0.388342	-3.46881	0.000522765	0.128507	11q23.3
2297	FOXD1	51.0993	-0.897529	0.25958	-3.45762	0.000544968	0.130952	5q13.2
5727	PTCH1	1767.93	-0.550988	0.159663	-3.45095	0.000558619	0.130952	9q22.32
10544	PROCR	105.837	-0.526998	0.152921	-3.44622	0.000568486	0.130952	20q11.22
2827	GPR3	49.9108	-0.547654	0.159187	-3.44031	0.000581042	0.130952	1p36.11
474344	GIMAP6	287.212	-0.491226	0.142831	-3.43922	0.000583398	0.130952	7q36.1
710	SERPING1	702.892	-0.737091	0.214344	-3.43882	0.000584261	0.130952	11q12.1
29774	POM121L9P	25.6448	-1.03107	0.301739	-3.41708	0.000632972	0.139813	22q11.23
9651	PLCH2	442.685	0.748361	0.219682	3.40656	0.000657865	0.143236	1p36.32
3428	IFI16	1047.84	-0.398497	0.117506	-3.39128	0.000695658	0.149331	1q23.1
80177	MYCT1	148.429	-0.509093	0.150875	-3.37427	0.000740118	0.156668	6q25.2
10866	HCP5	95.7197	-0.615665	0.182761	-3.36869	0.000755267	0.157685	6p21.33
30835	CD209	45.5035	-1.36977	0.407867	-3.35837	0.000784036	0.159304	19p13.2
202333	CMYA5	56.4464	-0.689214	0.205288	-3.35731	0.000787054	0.159304	5q14.1
51776	ZAK	386.684	-0.374993	0.11178	-3.35475	0.000794378	0.159304	2q31.1
2788	GNG7	2371.14	0.384551	0.115258	3.33644	0.000848597	0.164114	19p13.3
221481	C6orf81	52.2304	-0.640627	0.19241	-3.32949	0.000870046	0.164114	6p21.31
2324	FLT4	243.301	-0.603586	0.181294	-3.32931	0.000870603	0.164114	5q35.3
619279	ZNF704	477.844	-0.581534	0.174842	-3.32605	0.000880869	0.164114	8q21.13
7296	TXNRD1	1918.29	-0.263505	0.0792423	-3.32531	0.00088321	0.164114	12q23.3
8323	FZD6	88.4155	-0.474572	0.142968	-3.31943	0.000902017	0.164114	8q22.3
400591	C17orf102	49.4138	-0.61483	0.185244	-3.31903	0.000903303	0.164114	17q12
79152	FA2H	1009.22	0.715155	0.215729	3.31506	0.000916249	0.164114	16q23.1
4015	LOX	28.3946	-0.583954	0.176419	-3.31005	0.000932802	0.164114	5q23.1
2348	FOLR1	14.3214	-0.866311	0.261905	-3.30773	0.000940568	0.164114	11q13.4
8492	PRSS12	83.8963	-0.861341	0.260525	-3.30618	0.000945784	0.164114	4q26
2619	GAS1	393.359	-0.72689	0.219903	-3.30551	0.000948031	0.164114	9q21.33
9518	GDF15	18.9454	-1.15122	0.349337	-3.29544	0.000982664	0.164114	19p13.11
22822	PHLDA1	11152.2	0.475659	0.144458	3.29272	0.000992241	0.164114	12q21.2
126917	IFFO2	581.45	0.404644	0.122919	3.29196	0.00099491	0.164114	1p36.13
79623	GALNT14	121.315	0.883147	0.268291	3.29175	0.000995656	0.164114	2p23.1
2224	FDPS	2625.16	0.31491	0.0957136	3.29013	0.00100142	0.164114	1q22
6614	SIGLEC1	157.996	-1.00423	0.305692	-3.28512	0.00101939	0.164502	20p13
152273	FGD5	213.567	-0.455283	0.138659	-3.28347	0.00102537	0.164502	3p25.1
7164	TPD52L1	639.423	-0.823911	0.251708	-3.27329	0.00106305	0.16877	6q22.31
51256	TBC1D7	249.575	0.28933	0.0889329	3.25335	0.00114054	0.177802	6p24.1
57513	CASKIN2	2352.06	0.288613	0.0887338	3.25257	0.00114364	0.177802	17q25.1
84848	MGC16121	28.8935	0.803419	0.247222	3.24978	0.00115494	0.177802	Xq26.3
126326	GIPC3	93.6288	-0.630245	0.194264	-3.24426	0.00117755	0.177871	19p13.3
5159	PDGFRB	1256.43	-0.423401	0.130602	-3.24193	0.00118723	0.177871	5q32
3480	IGF1R	2314.1	-0.329816	0.101758	-3.24117	0.00119039	0.177871	15q26.3
284427	SLC25A41	32.4401	0.551598	0.170351	3.238	0.0012037	0.178112	19p13.3
8061	FOSL1	25.5887	-1.09088	0.339011	-3.21783	0.00129163	0.189286	11q13.1
63915	MUTED	200.664	-0.191419	0.0596274	-3.21025	0.00132621	0.192503	6p24.3
147699	PPM1N	13.4428	-0.880642	0.27457	-3.20734	0.00133967	0.192621	19q13.32
55122	AKIRIN2	1130.59	0.160897	0.0503474	3.19573	0.00139478	0.198671	6q15
55785	FGD6	196.531	-0.505752	0.158491	-3.19105	0.00141757	0.199675	12q22
729582	DIRC3	16.2106	-0.925506	0.290225	-3.18892	0.00142803	0.199675	2q35
10451	VAV3	25.7821	-0.783659	0.245984	-3.18582	0.00144347	0.199999	1p13.3
1577	CYP3A5	11.3493	-0.652978	0.205581	-3.17625	0.00149191	0.203868	7q22.1
84432	PROK1	10.9213	-0.997857	0.314571	-3.17212	0.00151332	0.203868	1p13.3
3422	IDI1	2605.14	0.300909	0.0948931	3.17103	0.00151899	0.203868	10p15.3
8515	ITGA10	105.753	-0.715681	0.225774	-3.1699	0.0015249	0.203868	1q21.1
200734	SPRED2	1537.03	-0.28078	0.0887068	-3.16526	0.00154943	0.204746	2p14
4277	MICB	17.6575	-0.634678	0.201043	-3.15692	0.00159445	0.204746	6p21.33
55026	FAM70A	654.672	-0.628286	0.199321	-3.15213	0.00162085	0.204746	Xq24
57143	ADCK1	400.221	0.339437	0.107697	3.15177	0.00162282	0.204746	14q24.3
5475	PPEF1	12.8142	1.14303	0.362751	3.15101	0.00162706	0.204746	Xp22.13
2702	GJA5	28.2204	-0.789369	0.250519	-3.15094	0.00162747	0.204746	1q21.2
56140	PCDHA8	75.8666	-1.44884	0.460231	-3.14808	0.00164348	0.204746	5q31.3
22933	SIRT2	4763.22	0.446509	0.14189	3.14686	0.00165036	0.204746	19q13.2
79843	FAM124B	30.2053	-0.643816	0.204617	-3.14644	0.00165272	0.204746	2q36.2
80774	LIMD2	260.397	0.333801	0.106166	3.14413	0.0016658	0.204746	17q23.3
3339	HSPG2	641.321	-0.80019	0.25502	-3.13776	0.00170244	0.205057	1p36.12
2494	NR5A2	17.3966	-1.01977	0.325111	-3.13669	0.00170868	0.205057	1q32.1
9033	PKD2L1	11.2034	1.0711	0.341476	3.13669	0.00170869	0.205057	10q24.31
54855	FAM46C	33.7909	-0.888261	0.283995	-3.12774	0.00176155	0.209324	1p12
1009	CDH11	1070.03	-0.348483	0.111477	-3.12605	0.00177172	0.209324	16q21
7010	TEK	330.611	-0.718604	0.230423	-3.11863	0.00181696	0.211449	9p21.2
948	CD36	42.2976	-0.993639	0.318623	-3.11855	0.00181745	0.211449	7q21.11
8418	CMAH	33.3228	-0.579231	0.186221	-3.11045	0.00186803	0.213594	6p22.3
79058	ASPSCR1	572.832	0.297449	0.0956343	3.11028	0.00186913	0.213594	17q25.3
135250	RAET1E	5.1465	-0.664274	0.213834	-3.1065	0.00189318	0.213594	6q25.1
7200	TRH	83.0137	-1.18342	0.381106	-3.10522	0.0019014	0.213594	3q22.1
7425	VGF	1587.72	-1.03189	0.332435	-3.10403	0.00190906	0.213594	7q22.1
9514	GAL3ST1	506.038	0.607859	0.196105	3.09966	0.0019374	0.213594	22q12.2
151194	FAM119A	252.726	0.174185	0.0561982	3.09948	0.00193862	0.213594	2q33.3
4256	MGP	387.111	-1.03322	0.333645	-3.09676	0.00195648	0.213594	12p12.3
642597	LOC642597	8.58904	-1.07342	0.34696	-3.09379	0.0019762	0.213594	18p11.31
116441	TM4SF18	86.3613	-0.587652	0.189982	-3.0932	0.00198013	0.213594	3q25.1
145820	LOC145820	13.2837	-0.654431	0.211773	-3.09025	0.00199991	0.213594	15q26.2
3127	HLA-DRB5	268.139	-1.02216	0.330836	-3.08963	0.00200406	0.213594	6p21.32
5800	PTPRO	569.644	0.454371	0.147164	3.08752	0.00201834	0.213622	c(\12p12.3\", \"12p13-p12\")"
9130	FAM50A	1349.62	0.265396	0.0861187	3.08175	0.00205789	0.214804	Xq28
54851	ANKRD49	176.955	-0.218162	0.0707931	-3.08168	0.00205834	0.214804	11q21
3574	IL7	7.41769	-0.533965	0.17338	-3.07974	0.0020718	0.214804	8q21.13
8473	OGT	3025.2	-0.278426	0.0904691	-3.07758	0.00208691	0.21491	Xq13.1
140597	TCEAL2	2766.72	0.277529	0.0903229	3.07263	0.0021218	0.216461	Xq22.1
6468	FBXW4	1580	0.329118	0.107201	3.07011	0.0021398	0.216461	10q24.32
401089	C3orf72	20.7182	-0.559568	0.182303	-3.06944	0.00214458	0.216461	3q22.3
143282	FGFBP3	1431.95	0.642214	0.209864	3.06014	0.0022123	0.221827	10q23.32
65268	WNK2	635.745	0.903458	0.295537	3.057	0.00223563	0.222701	9q22.31
56925	LXN	45.3721	-0.697949	0.228855	-3.04974	0.00229037	0.226365	3q25.32
167465	ZNF366	49.6606	-0.5873	0.192671	-3.04821	0.00230211	0.226365	5q13.2
127829	ARL8A	2903.07	0.235152	0.0773141	3.04152	0.00235388	0.229971	1q32.1
79444	BIRC7	13.2376	0.729899	0.240226	3.03839	0.0023785	0.230896	20q13.33
134266	GRPEL2	408.381	-0.205402	0.0677193	-3.03314	0.00242022	0.23346	5q32
400629	TEX19	8.40435	-1.0173	0.335605	-3.03123	0.00243556	0.233461	17q25.3
126669	SHE	105.637	-0.459488	0.151689	-3.02915	0.00245246	0.233612	1q21.3
151056	PLB1	45.6459	-0.5474	0.180968	-3.02485	0.00248758	0.235486	2p23.2
1116	CHI3L1	437.636	-1.24912	0.413972	-3.0174	0.00254956	0.239863	1q32.1
90246	LOC90246	25.6038	-0.739768	0.245573	-3.01242	0.00259175	0.242337	3q21.3
54677	CROT	278.639	-0.189473	0.0630232	-3.0064	0.00264363	0.24568	7q21.12
283487	C13orf29	16.6292	-0.553199	0.184271	-3.0021	0.00268127	0.247668	13q34
255488	RNF144B	151.191	-0.446604	0.148919	-2.99897	0.00270896	0.24782	6p22.3
8743	TNFSF10	140.002	-0.707399	0.236064	-2.99665	0.00272967	0.24782	3q26.31
59277	NTN4	668.856	0.736179	0.245686	2.99642	0.0027317	0.24782	12q22
199731	CADM4	5446.53	0.223258	0.074603	2.99262	0.00276595	0.248092	19q13.31
64093	SMOC1	20506.2	0.456702	0.152617	2.99248	0.00276725	0.248092	14q24.2
283212	KLHL35	60.5238	0.617388	0.206632	2.98787	0.00280931	0.25039	11q13.4
64077	LHPP	1416.75	0.495016	0.165967	2.98262	0.00285791	0.253224	10q26.13
3754	KCNF1	963.397	0.53083	0.178079	2.98087	0.00287433	0.253224	2p25.1
144438	LOC144438	491.285	-0.158299	0.0531848	-2.9764	0.0029165	0.255462	NA
348487	FAM131C	111.865	0.878847	0.295751	2.97158	0.00296276	0.257132	1p36.13
64123	ELTD1	300.184	-0.5578	0.187885	-2.96884	0.00298928	0.257132	1p31.1
80205	CHD9	2328.94	-0.345606	0.116424	-2.96851	0.00299252	0.257132	16q12.2
79188	TMEM43	1348.49	-0.153303	0.0516618	-2.96743	0.00300305	0.257132	3p25.1
51112	TTC15	1315.34	0.244431	0.0824193	2.96569	0.00302	0.257139	2p25.3
2791	GNG11	335.242	-0.426478	0.144056	-2.9605	0.0030714	0.259198	7q21.3
79641	ROGDI	1092.75	0.404062	0.136516	2.95982	0.00307819	0.259198	16p13.3
65108	MARCKSL1	10691.3	0.324313	0.109682	2.95685	0.00310796	0.259331	1p35.1
4734	NEDD4	231.358	-0.425125	0.143804	-2.95627	0.00311381	0.259331	15q21.3
10517	FBXW10	13.5582	-0.752492	0.254955	-2.95148	0.00316258	0.261962	17p11.2
202	AIM1	20.9076	-0.562956	0.190992	-2.94754	0.00320314	0.2637	6q21
203523	ZNF449	160.75	-0.276172	0.0937418	-2.94609	0.00321818	0.2637	Xq26.3
53840	TRIM34	72.0596	-0.538048	0.182975	-2.94056	0.00327623	0.267022	11p15.4
27347	STK39	1000.18	0.218364	0.0743233	2.93803	0.00330307	0.267397	2q24.3
9452	ITM2A	1913.51	-0.388442	0.132266	-2.93682	0.00331593	0.267397	Xq21.1
374786	EFCAB5	12.4473	-0.499412	0.170297	-2.9326	0.0033614	0.269638	17q11.2
11119	BTN3A1	618.944	-0.349875	0.119444	-2.9292	0.00339841	0.271179	6p22.2
168537	GIMAP7	143.767	-0.570903	0.195377	-2.92206	0.00347726	0.276026	7q36.1
4023	LPL	5636.69	0.802774	0.274972	2.91947	0.00350627	0.276886	8p21.3
57381	RHOJ	169.556	-0.377845	0.129601	-2.91544	0.0035519	0.278718	14q23.2
7163	TPD52	1282.64	-0.56557	0.194074	-2.9142	0.00356604	0.278718	8q21.13
283316	CD163L1	37.8028	-1.16411	0.399795	-2.91177	0.00359386	0.279459	12p13.31
94	ACVRL1	329.234	-0.44657	0.153722	-2.90505	0.00367195	0.281908	12q13.13
8829	NRP1	670.111	-0.38402	0.132287	-2.90294	0.00369682	0.281908	10p11.22
286499	FAM133A	279.537	-0.360193	0.124121	-2.90194	0.00370862	0.281908	Xq21.32
158787	RIBC1	30.3709	-0.440204	0.151818	-2.89955	0.00373701	0.281908	Xp11.22
100132215	LOC100132215	24.7678	-0.428935	0.147993	-2.89834	0.00375143	0.281908	2p15
1003	CDH5	528.899	-0.446772	0.154166	-2.89799	0.00375557	0.281908	16q21
8394	PIP5K1A	971.163	-0.165917	0.057276	-2.8968	0.00376993	0.281908	1q21.3
9429	ABCG2	1456.91	-0.443041	0.152957	-2.89651	0.00377333	0.281908	4q22.1
1592	CYP26A1	7.76771	1.07826	0.373435	2.88741	0.00388427	0.288781	10q23.33
7546	ZIC2	159.836	-0.510721	0.177015	-2.88519	0.00391175	0.289413	13q32.3
3157	HMGCS1	5387.96	0.400166	0.138943	2.88007	0.00397584	0.292733	5p12
3006	HIST1H1C	143.381	-0.630105	0.219417	-2.87173	0.00408236	0.296941	6p22.2
27085	MTBP	60.9974	-0.402261	0.140126	-2.87071	0.00409548	0.296941	8q24.12
25960	GPR124	452.19	-0.36106	0.125787	-2.87041	0.00409939	0.296941	8p11.23
7048	TGFBR2	665.081	-0.433747	0.151156	-2.86952	0.00411092	0.296941	3p24.1
169044	COL22A1	139.979	-1.46868	0.512181	-2.8675	0.00413735	0.297441	8q24.23-q24.3
79836	LONRF3	27.7213	-0.737746	0.257418	-2.86594	0.00415769	0.297499	Xq24
148979	GLIS1	31.4579	0.84135	0.294061	2.86114	0.00422125	0.298302	1p32.3
83874	TBC1D10A	1329.34	0.521354	0.18222	2.86113	0.00422135	0.298302	22q12.2
128153	SPATA17	4.58995	-0.563247	0.19693	-2.86014	0.00423448	0.298302	1q41
12	SERPINA3	2098.66	-0.978054	0.342073	-2.85919	0.00424719	0.298302	14q32.13
6777	STAT5B	2323.94	-0.175656	0.061516	-2.85546	0.00429748	0.300449	17q21.2
148229	ATP8B3	23.8648	-0.686258	0.241047	-2.84699	0.00441347	0.305428	19p13.3
5420	PODXL	2281.65	-0.279263	0.0981525	-2.84519	0.00443848	0.305428	7q32.3
65078	RTN4R	417.273	0.493445	0.173439	2.84506	0.00444026	0.305428	22q11.21
4071	TM4SF1	307.44	-0.726376	0.255406	-2.844	0.00445509	0.305428	3q25.1
115704	EVI5L	2271.31	0.268593	0.0944748	2.84301	0.0044689	0.305428	19p13.2
10382	TUBB4	9822.25	0.545825	0.192086	2.84156	0.00448937	0.305457	19p13.3
81839	VANGL1	121.864	-0.313098	0.110259	-2.83965	0.00451636	0.305928	1p13.1
678	ZFP36L2	1962.34	0.374871	0.132099	2.83781	0.00454239	0.30633	2p21
23671	TMEFF2	739.454	0.453359	0.159837	2.83639	0.00456269	0.306339	2q32.3
8622	PDE8B	1464.7	-0.470859	0.16618	-2.83343	0.00460512	0.306339	5q13.3
201161	CENPV	193.854	0.983483	0.347241	2.83228	0.00462172	0.306339	17p11.2
374618	TEX9	63.5786	-0.530496	0.187313	-2.83213	0.00462383	0.306339	15q21.3
4724	NDUFS4	659.433	0.222304	0.0785325	2.83072	0.00464427	0.306339	5q11.2
90952	ESAM	772.525	-0.413348	0.146176	-2.82775	0.0046877	0.306339	11q24.2
9124	PDLIM1	90.5182	-0.633084	0.223932	-2.82713	0.00469674	0.306339	10q23.33
5764	PTN	6853.81	0.365912	0.129449	2.82668	0.00470333	0.306339	7q33
3678	ITGA5	325.861	-0.611968	0.216685	-2.82423	0.00473951	0.306378	12q13.13
64423	INF2	2140.89	0.429261	0.152018	2.82376	0.00474638	0.306378	14q32.33
56603	CYP26B1	248.066	0.837097	0.296574	2.82256	0.00476422	0.306378	2p13.2
857	CAV1	359.82	-0.524206	0.185841	-2.82072	0.00479157	0.306842	7q31.2
147495	APCDD1	3296.04	0.407082	0.14445	2.81815	0.00483019	0.308021	18p11.22
153562	MARVELD2	26.1641	-0.464559	0.165185	-2.81235	0.00491815	0.312323	5q13.2
4939	OAS2	227.589	-0.709282	0.252567	-2.80829	0.00498048	0.314969	12q24.13
10144	FAM13A	844.074	-0.296976	0.105925	-2.80365	0.00505272	0.318217	4q22.1
137835	TMEM71	8.57197	-0.730857	0.261028	-2.79992	0.00511148	0.319656	8q24.22
84628	NTNG2	917.164	0.346041	0.123634	2.7989	0.00512764	0.319656	9q34.13
90	ACVR1	651.777	-0.212744	0.0760443	-2.79763	0.00514785	0.319656	2q24.1
64411	ARAP3	200.106	-0.37965	0.135739	-2.79691	0.00515947	0.319656	5q31.3
2104	ESRRG	251.938	-0.350648	0.125473	-2.7946	0.00519639	0.32064	1q41
629	CFB	81.5688	-0.677126	0.242704	-2.78992	0.00527209	0.322019	6p21.33
10477	UBE2E3	1175.37	0.16213	0.0581258	2.78929	0.00528234	0.322019	2q31.3
56203	LMOD3	9.67784	-0.505338	0.181213	-2.78864	0.00529292	0.322019	3p14.1
59	ACTA2	647.438	-0.591271	0.212165	-2.78685	0.00532234	0.322019	10q23.31
23415	KCNH4	32.5928	-0.658627	0.236345	-2.78672	0.00532437	0.322019	17q21.2
56892	C8orf4	111.903	-0.592158	0.212792	-2.7828	0.00538922	0.324653	8p11.21
9674	KIAA0040	131.789	-0.458805	0.165042	-2.77992	0.00543724	0.325644	1q25.1
157378	TMEM65	591.994	0.40892	0.147133	2.77925	0.00544841	0.325644	8q24.13
5173	PDYN	210.212	-1.29871	0.467511	-2.77793	0.00547069	0.325698	20p13
375567	VWC2	76.8328	0.585396	0.211	2.77439	0.00553055	0.327981	7p12.2
51621	KLF13	2822.16	0.245904	0.0887965	2.76929	0.0056178	0.331864	15q13.3
10385	BTN2A2	138.373	-0.367144	0.132651	-2.76774	0.00564464	0.332162	6p22.2
161931	ADAD2	24.7297	-0.815098	0.295147	-2.76167	0.0057506	0.334083	16q24.1
9423	NTN1	2162.19	0.451005	0.163316	2.76154	0.005753	0.334083	17p13.1
100170841	C17orf96	435.171	0.298034	0.107944	2.76102	0.00576213	0.334083	17q12
1295	COL8A1	9.78383	-0.936474	0.339197	-2.76086	0.00576496	0.334083	3q12.1
54793	KCTD9	152.455	-0.235179	0.0853124	-2.75668	0.00583914	0.335777	8p21.2
55633	TBC1D22B	348.124	-0.14784	0.0536336	-2.75647	0.00584284	0.335777	6p21.2
6737	TRIM21	204.31	-0.435567	0.158072	-2.7555	0.00586028	0.335777	11p15.4
254228	FAM26E	24.313	-0.553626	0.201285	-2.75046	0.00595123	0.339711	6q22.1
100129726	LOC100129726	17.1161	-0.550109	0.200437	-2.74455	0.00605948	0.342151	2p21
9882	TBC1D4	570.313	-0.270963	0.0987296	-2.7445	0.00606036	0.342151	13q22.2
2201	FBN2	131.212	-0.569775	0.20761	-2.74444	0.00606133	0.342151	5q23.3
7802	DNALI1	278.745	-0.232413	0.0847766	-2.74147	0.00611646	0.343388	1p34.3
51050	PI15	14.9528	-0.871926	0.318124	-2.74084	0.00612831	0.343388	8q21.13
340527	NHSL2	38.057	-0.403177	0.147247	-2.73809	0.00617966	0.344997	Xq13.1
283120	H19	54.4057	-1.24892	0.456866	-2.73366	0.00626337	0.348394	11p15.5
199221	DZIP1L	69.6743	-0.451373	0.165293	-2.73075	0.006319	0.348795	3q22.3
4837	NNMT	23.0322	-0.731279	0.267892	-2.72975	0.00633826	0.348795	11q23.2
91522	COL23A1	66.1874	-0.887707	0.325203	-2.7297	0.00633923	0.348795	5q35.3
6769	STAC	4.78191	-0.698543	0.256378	-2.72467	0.00643666	0.34887	3p22.3-p22.2
1750	DLX6	22.0478	-0.983139	0.360874	-2.72433	0.00644325	0.34887	7q21.3
9690	UBE3C	1151.47	-0.155557	0.0571011	-2.72424	0.00644501	0.34887	7q36.3
9828	ARHGEF17	3015.58	0.382604	0.140519	2.72279	0.00647333	0.34887	11q13.4
5786	PTPRA	5173.95	0.184305	0.0676996	2.7224	0.00648102	0.34887	20p13
5631	PRPS1	1616.07	0.266167	0.0978272	2.72079	0.00651264	0.34887	Xq22.3
58490	RPRD1B	635.246	-0.133337	0.0490105	-2.72058	0.00651683	0.34887	20q11.23
55677	IWS1	1265.41	0.165356	0.0607877	2.72023	0.00652372	0.34887	2q14.3
93587	RG9MTD2	106.959	-0.263774	0.0970393	-2.71822	0.00656338	0.349225	4q23
5896	RAG1	8.08244	-0.398531	0.146745	-2.71581	0.00661136	0.349225	11p12
55092	TMEM51	157.076	0.418351	0.154066	2.71539	0.00661968	0.349225	1p36.21
51334	PRR16	12.1687	-0.722057	0.265924	-2.71528	0.00662201	0.349225	5q23.1
8214	DGCR6	2356.73	0.630249	0.232441	2.71143	0.00669936	0.352086	c(\22q11.21\", \"22q11\")"
115950	ZNF653	217.498	0.249518	0.0920779	2.70986	0.00673112	0.35254	19p13.2
27336	HTATSF1	3243.7	0.151456	0.0560293	2.70316	0.00686837	0.358496	Xq26.3
80032	ZNF556	2.8336	-0.647324	0.239605	-2.70163	0.00689998	0.358917	19p13.3
140735	DYNLL2	3096.77	0.149369	0.055339	2.69917	0.00695124	0.359726	17q22
4223	MEOX2	6.77621	0.903933	0.33508	2.69766	0.0069828	0.359726	7p21.2
134	ADORA1	1157.53	0.465112	0.172504	2.69623	0.00701286	0.359726	1q32.1
9695	EDEM1	404.84	-0.156407	0.0580141	-2.69602	0.00701729	0.359726	3p26.1
50814	NSDHL	729.663	0.233394	0.0865954	2.69523	0.00703405	0.359726	Xq28
55806	HR	1234.09	0.373539	0.138748	2.69221	0.00709799	0.359726	8p21.3
9356	SLC22A6	118.102	0.774937	0.287974	2.691	0.00712385	0.359726	11q12.3
23197	FAF2	1422.11	-0.130781	0.0486721	-2.68698	0.0072101	0.359726	5q35.2
274	BIN1	2915.58	0.35232	0.131142	2.68656	0.00721916	0.359726	2q14.3
150684	COMMD1	173.143	0.235727	0.0877566	2.68614	0.00722822	0.359726	2p15
26154	ABCA12	5.31592	-0.562074	0.209309	-2.68538	0.00724478	0.359726	2q35
7436	VLDLR	338.799	0.43132	0.160627	2.68523	0.00724803	0.359726	9p24.2
304	ANXA2P2	151.672	-0.586211	0.218387	-2.68428	0.00726857	0.359726	9p13.3
25906	C11orf51	501.665	0.261394	0.0974144	2.68332	0.00728946	0.359726	11q13.4
4060	LUM	59.3037	-0.789548	0.294399	-2.6819	0.00732055	0.359726	12q21.33
85462	FHDC1	725.584	0.681299	0.254046	2.68179	0.00732285	0.359726	4q31.3
10291	SF3A1	4487.91	0.202075	0.0753625	2.68137	0.00733214	0.359726	22q12.2
9808	KIAA0087	32.0407	-0.76727	0.286278	-2.68016	0.00735874	0.359726	7p15.2
23245	ASTN2	2449.83	0.332453	0.124053	2.67992	0.00736398	0.359726	9q33.1
4254	KITLG	632.181	-0.473285	0.176718	-2.67819	0.00740211	0.360433	12q21.32
57452	GALNTL1	1207.65	0.446677	0.16697	2.6752	0.00746856	0.361997	14q24.1
51302	CYP39A1	16.5575	-0.492979	0.184335	-2.67437	0.00748705	0.361997	6p12.3
6462	SHBG	15.76	-0.41542	0.15542	-2.67288	0.00752023	0.361997	17p13.1
79825	CCDC48	22.4539	-0.606076	0.226784	-2.67248	0.00752924	0.361997	3q21.3
79989	TTC26	31.4449	-0.316976	0.118659	-2.67133	0.00755522	0.362104	7q34
9213	XPR1	1202.04	-0.259774	0.0972841	-2.67026	0.00757932	0.36212	1q25.3
221395	GPR116	917.7	-0.407499	0.152984	-2.66367	0.0077294	0.366629	6p12.3
60561	RINT1	384.414	-0.161826	0.0607744	-2.66273	0.00775099	0.366629	7q22.3
112597	NCRNA00152	20.4398	-0.687728	0.258403	-2.66146	0.0077803	0.366629	2p11.2
9001	HAP1	1039.35	-0.636327	0.239098	-2.66136	0.00778249	0.366629	17q21.2
283298	OLFML1	26.9804	-0.416238	0.156429	-2.66087	0.00779396	0.366629	11p15.4
10052	GJC1	126.565	-0.423665	0.159287	-2.65976	0.00781964	0.366705	17q21.31
9992	KCNE2	14.0117	-0.375286	0.141505	-2.65211	0.00799914	0.372598	21q22.11
116535	MRGPRF	46.451	-0.631776	0.238234	-2.65191	0.00800377	0.372598	11q13.3
5787	PTPRB	840.067	-0.43543	0.164234	-2.65128	0.00801865	0.372598	12q15
387763	AG2	1067.31	0.483398	0.182403	2.65017	0.00804514	0.372693	11p11.2
11138	TBC1D8	234.653	-0.228063	0.0861365	-2.64769	0.00810443	0.374302	2q11.2
285016	FAM150B	9.65433	0.806527	0.304952	2.64477	0.00817458	0.37499	2p25.3
4069	LYZ	196.399	-0.956009	0.361727	-2.6429	0.00822	0.37499	12q15
26220	DGCR5	525.119	0.407106	0.154161	2.64078	0.00827157	0.37499	22q11.21
284353	NKPD1	20.5197	-0.556044	0.210586	-2.64046	0.00827938	0.37499	19q13.32
43	ACHE	446.541	-0.523272	0.198203	-2.64008	0.00828859	0.37499	7q22.1
79016	DDA1	1038.75	0.127408	0.0482637	2.63984	0.00829463	0.37499	19p13.11
1838	DTNB	418.748	0.243306	0.0921906	2.63917	0.00831104	0.37499	2p23.3
8293	SERF1A	896.128	0.216852	0.0821974	2.63818	0.00833522	0.37499	5q13.2
55679	LIMS2	1360.68	0.49035	0.185883	2.63795	0.00834101	0.37499	2q14.3
23506	KIAA0240	656.328	-0.189751	0.0719638	-2.63675	0.00837045	0.37499	6p21.1
4597	MVD	1342.54	0.388503	0.147386	2.63596	0.00838997	0.37499	16q24.2
27327	TNRC6A	1678	-0.175502	0.0666212	-2.63433	0.00843044	0.375693	16p12.1
8365	HIST1H4H	24.1809	-0.508901	0.193253	-2.63334	0.008455	0.375693	6p22.2
58476	TP53INP2	2774.53	0.441863	0.167951	2.63091	0.00851571	0.377291	20q11.22
114801	TMEM200A	44.068	0.773888	0.29441	2.62861	0.00857356	0.378752	6q23.1
1193	CLIC2	69.8152	-0.341207	0.13005	-2.62366	0.00869913	0.381876	Xq28
9644	SH3PXD2A	1126.97	0.455737	0.173769	2.62267	0.00872448	0.381876	10q24.33
2850	GPR27	63.1085	0.564815	0.215419	2.62194	0.00874308	0.381876	3p13
1282	COL4A1	987.641	-0.774403	0.295362	-2.62188	0.00874468	0.381876	13q34
3953	LEPR	192.552	-0.479945	0.183121	-2.62091	0.00876953	0.381876	1p31.3
8895	CPNE3	2560.73	-0.234359	0.0895516	-2.61702	0.00887	0.384084	8q21.3
64794	DDX31	302.651	-0.189942	0.0726031	-2.61617	0.00889211	0.384084	9q34.13
224	ALDH3A2	1839.83	-0.207963	0.0794957	-2.61603	0.00889584	0.384084	17p11.2
92399	MRRF	304.409	-0.195688	0.0748717	-2.61365	0.00895809	0.385298	9q33.2
91801	ALKBH8	258.874	-0.244793	0.0937072	-2.61232	0.00899296	0.385298	11q22.3
51294	PCDH12	185.339	-0.605979	0.231993	-2.61206	0.00899982	0.385298	5q31.3
84557	MAP1LC3A	519.535	0.503075	0.192694	2.61075	0.00903448	0.385699	20q11.22
339761	CYP27C1	76.7967	0.710787	0.272686	2.60661	0.00914435	0.386736	2q14.3
8556	CDC14A	87.002	-0.282384	0.108402	-2.60496	0.0091885	0.386736	1p21.2
6238	RRBP1	1931.68	0.249553	0.0958578	2.60337	0.00923126	0.386736	20p12.1
64318	NOC3L	315.028	-0.208427	0.0800656	-2.6032	0.00923569	0.386736	10q23.33
57291	KIAA0114	1296.84	0.27311	0.104945	2.6024	0.00925736	0.386736	4q12
1267	CNP	14116.4	0.449761	0.172874	2.60167	0.00927709	0.386736	17q21.2
9697	TRAM2	245.814	-0.282141	0.108468	-2.60116	0.00929104	0.386736	6p12.2
282566	C21orf71	12.3348	0.414444	0.159342	2.60096	0.00929625	0.386736	21q21.3
740	MRPL49	1121.92	-0.189937	0.0730514	-2.60004	0.00932122	0.386736	11q13.1
91543	RSAD2	162.355	-0.584581	0.224852	-2.59985	0.00932642	0.386736	2p25.2
401207	FLJ44606	15.1569	-0.821087	0.315872	-2.59943	0.00933789	0.386736	5q23.2
51030	FAM18B	370.878	-0.178588	0.0687649	-2.59709	0.00940178	0.388327	17p11.2
5435	POLR2F	3232.87	0.406208	0.156531	2.59507	0.00945728	0.389563	22q13.1
284406	ZFP82	109.51	-0.192571	0.0742408	-2.59388	0.00949003	0.389859	19q13.12
56130	PCDHB6	160.116	0.687858	0.265439	2.5914	0.00955874	0.391626	5q31.3
301	ANXA1	305.977	-0.567712	0.219507	-2.5863	0.00970112	0.391834	9q21.13
54873	PALMD	168.88	-0.412883	0.159797	-2.58379	0.00977212	0.391834	1p21.2
6624	FSCN1	3766.49	0.464961	0.179956	2.58375	0.00977327	0.391834	7p22.1
56105	PCDHGA11	333.333	1.37406	0.532096	2.58236	0.00981279	0.391834	5q31.3
54623	PAF1	1267.19	0.208236	0.0806415	2.58224	0.00981616	0.391834	19q13.2
84970	C1orf94	62.9103	-0.267831	0.103738	-2.58179	0.00982895	0.391834	1p35.1
64377	CHST8	86.1064	0.635219	0.246063	2.58152	0.0098365	0.391834	19q13.11
9023	CH25H	108.625	0.788543	0.305654	2.57985	0.00988425	0.391834	10q23.31
151258	SLC38A11	19.5079	-0.580818	0.225186	-2.57929	0.00990049	0.391834	2q24.3
1690	COCH	28.0381	0.605524	0.23479	2.579	0.00990867	0.391834	14q12
729799	LOC729799	12.3916	-0.340931	0.13231	-2.57675	0.00997337	0.391834	11p11.2
26993	AKAP8L	1229.27	0.183534	0.0712424	2.57619	0.00998958	0.391834	19p13.12
5833	PCYT2	924.283	0.26122	0.101543	2.57251	0.0100964	0.391834	17q25.3
148304	C1orf74	50.1406	-0.23036	0.0895517	-2.57237	0.0101005	0.391834	1q32.2
374875	HSD11B1L	549.491	0.253688	0.0986422	2.5718	0.0101173	0.391834	19p13.3
7922	SLC39A7	2187.31	0.148396	0.0577399	2.57008	0.0101676	0.391834	6p21.32
1314	COPA	4834.67	-0.179246	0.0697449	-2.57003	0.0101691	0.391834	1q23.2
64601	VPS16	1025.03	0.126493	0.0492365	2.5691	0.0101964	0.391834	20p13
6576	SLC25A1	1602.83	0.320361	0.124749	2.56805	0.0102274	0.391834	22q11.21
255743	NPNT	113.01	-0.593226	0.231014	-2.56792	0.0102312	0.391834	4q24
150094	SIK1	519.91	0.509531	0.198443	2.56765	0.0102391	0.391834	21q22.3
440138	ALG11	14.4195	-0.425363	0.165717	-2.5668	0.0102643	0.391834	13q14.3
646658	TMEM90A	15.9165	0.736782	0.287099	2.5663	0.010279	0.391834	14q24.3
148014	TTC9B	237.888	0.399284	0.15563	2.56559	0.0103	0.391834	19q13.2
7273	TTN	161.404	-0.528397	0.205962	-2.56551	0.0103024	0.391834	2q31.2
51054	PLEKHA9	25.6933	-0.284227	0.110843	-2.56423	0.0103405	0.391834	12q12
65059	RAPH1	774.756	-0.247153	0.0964196	-2.56331	0.0103679	0.391834	2q33.2
130399	ACVR1C	133.561	-0.566179	0.220892	-2.56315	0.0103727	0.391834	2q24.1
84261	FBXW9	158.078	0.210916	0.0823052	2.56261	0.0103889	0.391834	19p13.13
6389	SDHA	2850.87	0.155617	0.0607505	2.56157	0.0104199	0.391834	5p15.33
64005	MYO1G	17.3897	-0.644063	0.251475	-2.56114	0.0104328	0.391834	7p13
11030	RBPMS	128.038	-0.479104	0.187072	-2.56107	0.010435	0.391834	8p12
114814	GNRHR2	1286.21	0.155344	0.0606576	2.56099	0.0104374	0.391834	1q21.1
51134	CCDC41	231.131	-0.277612	0.108432	-2.56024	0.0104601	0.391834	12q22
55761	TTC17	979.088	-0.203393	0.0794466	-2.56012	0.0104636	0.391834	11p12-p11.2
3364	HUS1	223.238	-0.156456	0.061162	-2.55806	0.0105257	0.392285	7p12.3
3174	HNF4G	36.6348	-0.411752	0.160965	-2.55801	0.0105272	0.392285	8q21.13
166614	DCLK2	6135.38	0.353232	0.138199	2.55597	0.0105891	0.393535	4q31.23-q31.3
23353	SUN1	1827.63	-0.172278	0.0674348	-2.55474	0.0106267	0.393535	7p22.3
389289	C5orf39	35.2602	-0.327607	0.128254	-2.55436	0.0106382	0.393535	5p12
283174	LOC283174	2244.91	0.475323	0.186323	2.55107	0.0107394	0.396316	11q25
8502	PKP4	2844.27	0.259353	0.101831	2.5469	0.0108686	0.400116	2q24.1
131583	FAM43A	152.917	-0.415133	0.163148	-2.54452	0.0109427	0.401122	3q29
1595	CYP51A1	2587.41	0.359192	0.141173	2.54434	0.0109485	0.401122	7q21.2
2123	EVI2A	634.642	0.632786	0.249043	2.54087	0.0110577	0.401241	17q11.2
1133	CHRM5	15.5215	1.0449	0.411393	2.5399	0.0110886	0.401241	15q14
55248	TMEM206	849.534	0.403463	0.158873	2.53953	0.0111	0.401241	1q32.3
345630	FBLL1	554.409	0.294924	0.116135	2.53951	0.0111009	0.401241	5q34
54938	SARS2	204.778	0.216715	0.0853439	2.53932	0.0111069	0.401241	19q13.2
154661	RUNDC3B	237.774	-0.359845	0.141714	-2.53923	0.0111098	0.401241	7q21.12
96764	TGS1	380.259	-0.173597	0.068409	-2.53763	0.0111604	0.401688	8q12.1
8260	NAA10	717.107	0.197978	0.0780305	2.53718	0.0111748	0.401688	Xq28
349149	GJC3	6.04985	-0.471579	0.185953	-2.536	0.0112126	0.402071	7q22.1
11174	ADAMTS6	237.116	-0.54882	0.216522	-2.5347	0.0112542	0.402071	5q12.3
29842	TFCP2L1	66.877	0.910066	0.359088	2.53438	0.0112646	0.402071	2q14.2
3762	KCNJ5	43.0922	0.580811	0.229255	2.53347	0.0112939	0.402174	11q24.3
80895	ILKAP	530.853	0.158581	0.0626637	2.53067	0.0113846	0.403418	2q37.3
23033	DOPEY1	1332.81	-0.221465	0.0875398	-2.52988	0.0114102	0.403418	6q14.1
4065	LY75	68.4804	-0.456027	0.180314	-2.52907	0.0114366	0.403418	2q24.2
114036	C21orf82	12.463	-0.608984	0.240848	-2.5285	0.0114551	0.403418	21q22.11
56964	WDR93	6.18179	-0.462655	0.183014	-2.52798	0.0114721	0.403418	15q26.1
196743	PAOX	88.2982	0.426824	0.168872	2.5275	0.0114876	0.403418	10q26.3
374946	C1orf187	19.574	-0.507264	0.200763	-2.52668	0.0115146	0.403435	1p36.22
6649	SOD3	63.9671	-0.596031	0.236038	-2.52515	0.0115647	0.404262	4p15.2
25929	GEMIN5	647.84	-0.166764	0.0661279	-2.52184	0.0116742	0.405145	5q33.2
253827	MSRB3	283.945	-0.340136	0.134894	-2.52151	0.0116854	0.405145	12q14.3
79896	THNSL1	329.016	-0.193025	0.076578	-2.52063	0.0117145	0.405145	10p12.1
23764	MAFF	405.481	-0.521313	0.206879	-2.51989	0.011739	0.405145	22q13.1
90933	TRIM41	1381.48	0.156159	0.0619935	2.51896	0.0117701	0.405145	5q35.3
7465	WEE1	220.052	-0.472736	0.187676	-2.51889	0.0117725	0.405145	11p15.4
29982	NRBF2	257.664	0.153246	0.0608412	2.51878	0.0117761	0.405145	10q21.3
100128640	LOC100128640	38.9282	-0.37236	0.147916	-2.51738	0.0118231	0.405762	3p22.2
9252	RPS6KA5	335.298	-0.330627	0.131406	-2.51607	0.0118671	0.405762	14q32.11
50840	TAS2R14	10.7326	-0.331965	0.131957	-2.51571	0.0118794	0.405762	12p13.2
8028	MLLT10	362.663	-0.222683	0.088539	-2.51508	0.0119005	0.405762	10p12.31
128414	NKAIN4	4044.61	0.441887	0.17578	2.51386	0.0119419	0.405773	20q13.33
57620	STIM2	555.861	-0.202697	0.0806434	-2.5135	0.0119541	0.405773	4p15.2
50801	KCNK4	91.9545	0.562334	0.223944	2.51105	0.0120373	0.40769	11q13.1
912	CD1D	27.1315	0.754249	0.300495	2.51002	0.0120723	0.40797	1q23.1
56893	UBQLN4	2749.23	0.14998	0.0598821	2.50459	0.0122592	0.411336	1q22
3902	LAG3	19.1106	-0.69816	0.278992	-2.50244	0.0123342	0.411336	12p13.31
124637	CYB5D1	374.931	-0.231722	0.092604	-2.50228	0.0123395	0.411336	17p13.1
10675	CSPG5	11876.3	0.392816	0.157046	2.50128	0.0123746	0.411336	3p21.31
9312	KCNB2	33.034	0.713017	0.285226	2.49983	0.0124254	0.411336	8q21.11
196074	METT5D1	262.966	-0.134411	0.0537747	-2.49953	0.0124359	0.411336	11p14.1
54620	FBXL19	909.759	0.223843	0.0895602	2.49935	0.012442	0.411336	16p11.2
2040	STOM	3018.19	-0.621437	0.248732	-2.49843	0.0124746	0.411336	9q33.2
653268	AGAP7	23.9743	0.682958	0.273431	2.49773	0.0124991	0.411336	10q11.22
23464	GCAT	498.146	0.255127	0.102179	2.49687	0.0125294	0.411336	22q13.1
5243	ABCB1	751.258	-0.33727	0.135101	-2.49642	0.0125455	0.411336	7q21.12
23473	CAPN7	612.388	-0.190844	0.0764679	-2.49575	0.0125692	0.411336	3p25.1
388610	TRNP1	272.031	0.417582	0.167385	2.49475	0.0126047	0.411336	1p36.11
151354	FAM84A	573.354	0.409622	0.164202	2.49462	0.0126091	0.411336	2p24.3
6275	S100A4	37.3854	-0.778768	0.312242	-2.49412	0.012627	0.411336	1q21.3
29844	TFPT	365.99	0.273923	0.109832	2.49402	0.0126307	0.411336	19q13.42
2055	CLN8	1151.7	0.269043	0.107893	2.4936	0.0126455	0.411336	8p23.3
25959	KANK2	541.992	-0.318482	0.127737	-2.49326	0.0126577	0.411336	19p13.2
57687	VAT1L	2763.37	-0.414951	0.166541	-2.49158	0.0127175	0.411698	16q23.1
84687	PPP1R9B	3665.26	0.178653	0.0717156	2.49113	0.0127336	0.411698	17q21.33
90480	GADD45GIP1	1282.73	0.269157	0.108151	2.48872	0.0128204	0.411698	19p13.13
27242	TNFRSF21	3595.64	0.321251	0.129084	2.48869	0.0128214	0.411698	6p12.3
169611	OLFML2A	190.909	-0.408223	0.164042	-2.48853	0.0128274	0.411698	9q33.3
164592	CCDC116	10.5692	-0.471776	0.189588	-2.48843	0.012831	0.411698	22q11.21
9411	ARHGAP29	322.945	-0.346174	0.139166	-2.48749	0.0128648	0.411917	1p22.1
3783	KCNN4	17.2594	-0.674743	0.271387	-2.48628	0.0129088	0.412184	19q13.31
168667	BMPER	380.258	0.479915	0.193065	2.48577	0.0129272	0.412184	7p14.3
6449	SGTA	3129.02	0.187963	0.0756429	2.48488	0.0129596	0.412352	19p13.3
122953	JDP2	326.135	0.260103	0.104736	2.48341	0.0130131	0.41236	14q24.3
6840	SVIL	130.682	-0.414509	0.166929	-2.48315	0.0130226	0.41236	10p11.23
6526	SLC5A3	506.885	-0.329216	0.132607	-2.48265	0.013041	0.41236	21q22.11
79742	CXorf36	337.037	-0.354636	0.142937	-2.48106	0.0130991	0.412936	Xp11.3
10051	SMC4	325.878	-0.392183	0.15811	-2.48044	0.0131219	0.412936	3q25.33
5453	POU3F1	24.8346	0.645615	0.260403	2.47929	0.0131644	0.412936	1p34.3
8434	RECK	180.245	-0.187541	0.0756457	-2.4792	0.0131676	0.412936	9p13.3
84061	MAGT1	1138.59	0.230366	0.0929806	2.47757	0.013228	0.41398	Xq21.1
116448	OLIG1	16398.8	0.39954	0.161341	2.47637	0.0132726	0.414525	21q22.11
641700	ECSCR	41.6771	-0.676765	0.273474	-2.4747	0.013335	0.415621	5q31.2
57228	SMAGP	16.8801	-0.44582	0.180357	-2.47187	0.0134409	0.417943	12q13.13
55765	C1orf106	438.733	0.404365	0.163666	2.47067	0.013486	0.417943	1q32.1
6810	STX4	728.545	0.180111	0.0729414	2.46925	0.0135395	0.417943	16p11.2
401331	RASA4P	289.163	-0.442149	0.179071	-2.46913	0.0135443	0.417943	7p13
1594	CYP27B1	8.83692	-0.498329	0.201841	-2.46892	0.0135522	0.417943	12q14.1
84572	GNPTG	2029.83	0.241874	0.0979906	2.46834	0.013574	0.417943	16p13.3
39	ACAT2	1466.45	0.392072	0.159004	2.4658	0.0136707	0.419973	6q25.3
9482	STX8	391.779	0.208782	0.0846931	2.46516	0.0136951	0.419973	17p13.1
134430	WDR36	600.456	-0.194396	0.078888	-2.46421	0.0137317	0.420005	5q22.1
50651	SLC45A1	260.843	0.21902	0.0889308	2.46281	0.0137852	0.420005	1p36.23
30850	CDR2L	490.317	0.29728	0.120739	2.46217	0.0138098	0.420005	17q25.1
11160	ERLIN2	1934.67	-0.161929	0.0657769	-2.46179	0.0138246	0.420005	8p11.23
155038	GIMAP8	199.291	-0.372398	0.151286	-2.46155	0.0138339	0.420005	7q36.1
6319	SCD	35928.8	0.389482	0.15835	2.45963	0.013908	0.421342	10q24.31
29068	ZBTB44	1203.62	-0.193209	0.0785729	-2.45898	0.0139332	0.421342	11q24.3
493869	GPX8	18.6432	-0.593397	0.241407	-2.45807	0.0139684	0.42157	5q11.2
23254	KAZ	2771.51	0.232365	0.0946425	2.45518	0.0140813	0.423617	1p36.21
27333	GOLIM4	2274.6	-0.287752	0.117267	-2.45382	0.0141346	0.423617	3q26.2
2730	GCLM	135.665	-0.28176	0.114837	-2.45356	0.014145	0.423617	1p22.1
60370	AVPI1	198.966	0.259424	0.105762	2.45289	0.0141714	0.423617	10q24.2
1636	ACE	266.56	-0.527448	0.21504	-2.45279	0.0141752	0.423617	17q23.3
84230	LRRC8C	332.642	-0.329086	0.134486	-2.44699	0.0144056	0.429596	1p22.2
10570	DPYSL4	1715.77	0.245552	0.100458	2.44432	0.0145127	0.429596	10q26.3
151636	DTX3L	549.675	-0.368156	0.150627	-2.44416	0.014519	0.429596	3q21.1
2078	ERG	207.007	-0.345016	0.141175	-2.44389	0.0145297	0.429596	21q22.2
158572	LOC158572	52.5552	-0.20046	0.0820322	-2.44368	0.0145383	0.429596	Xp11.23
83987	CCDC8	36.6588	-0.473453	0.193822	-2.44272	0.0145772	0.429596	19q13.32
1846	DUSP4	194.238	-0.469976	0.192428	-2.44235	0.014592	0.429596	8p12
6038	RNASE4	50.1507	-0.3794	0.155394	-2.44154	0.0146247	0.429596	14q11.2
409	ARRB2	1188.93	0.200784	0.08224	2.44144	0.014629	0.429596	17p13.2
93663	ARHGAP18	155.237	-0.440324	0.180544	-2.43887	0.0147334	0.430963	6q22.33
1396	CRIP1	46.1106	-0.470201	0.192851	-2.43815	0.0147625	0.430963	14q32.33
3690	ITGB3	18.4186	-0.568427	0.233172	-2.4378	0.0147768	0.430963	17q21.32
284029	C17orf44	16.014	-0.307346	0.12609	-2.43751	0.0147887	0.430963	17p13.1
81847	RNF146	1368.8	0.1022	0.0419745	2.43481	0.0148996	0.431184	6q22.33
55086	CXorf57	516.138	-0.388547	0.159621	-2.43418	0.0149255	0.431184	Xq22.3
84536	C21orf67	73.6913	-0.276566	0.11363	-2.43392	0.0149361	0.431184	21q22.3
115207	KCTD12	2292.69	0.520329	0.213894	2.43265	0.0149887	0.431184	13q22.3
64127	NOD2	25.5089	-0.483131	0.198677	-2.43174	0.0150266	0.431184	16q12.1
9886	RHOBTB1	327.202	-0.2063	0.0848426	-2.43156	0.0150339	0.431184	10q21.2
401944	LDLRAD2	11.5676	-0.527328	0.216922	-2.43096	0.015059	0.431184	1p36.12
5199	CFP	21.0445	-0.414784	0.170652	-2.43058	0.0150745	0.431184	Xp11.23
10205	MPZL2	25.5068	-0.750619	0.308832	-2.43051	0.0150777	0.431184	11q23.3
8677	STX10	402.852	0.234602	0.0965289	2.43038	0.0150828	0.431184	19p13.13
64422	ATG3	887.633	0.148247	0.061012	2.42979	0.0151074	0.431184	3q13.2
51347	TAOK3	2414.97	-0.181821	0.074879	-2.4282	0.0151739	0.431484	12q24.23
253461	ZBTB38	1376.75	-0.218764	0.0900937	-2.42819	0.0151746	0.431484	3q23
55869	HDAC8	278.922	0.136116	0.0561281	2.4251	0.0153042	0.433189	Xq13.1
81789	TIGD6	171.433	-0.124013	0.0511585	-2.42409	0.0153469	0.433189	5q32
10714	POLD3	271.914	-0.167859	0.0692629	-2.4235	0.0153718	0.433189	11q13.4
51573	GDE1	1668.94	0.151956	0.0627055	2.42334	0.0153787	0.433189	16p12.3
83666	PARP9	546.687	-0.430159	0.177631	-2.42164	0.0154505	0.433189	3q21.1
90139	TSPAN18	291.892	0.795851	0.328815	2.42036	0.0155052	0.433189	11p11.2
25822	DNAJB5	1616.02	0.234473	0.0968811	2.42021	0.0155115	0.433189	9p13.3
80757	TMEM121	335.117	0.439865	0.181771	2.41988	0.0155256	0.433189	14q32.33
55802	DCP1A	564.881	-0.183613	0.0759109	-2.4188	0.0155718	0.433189	3p21.1
286262	TPRN	696.321	0.300639	0.124304	2.41857	0.0155816	0.433189	9q34.3
54538	ROBO4	742.349	-0.382056	0.15798	-2.41838	0.0155899	0.433189	11q24.2
176	ACAN	382.474	0.679557	0.281128	2.41725	0.0156384	0.433189	15q26.1
9735	KNTC1	177.489	-0.359367	0.14872	-2.4164	0.0156748	0.433189	12q24.31
4598	MVK	469.69	0.260907	0.107974	2.41639	0.0156752	0.433189	12q24.11
541471	LOC541471	25.258	-0.516258	0.21371	-2.41569	0.0157053	0.433189	2q13
27350	APOBEC3C	51.221	-0.514603	0.213058	-2.41532	0.0157215	0.433189	22q13.1
1002	CDH4	211.246	0.42953	0.17786	2.41499	0.0157358	0.433189	20q13.33
6464	SHC1	687.237	-0.237424	0.0983878	-2.41314	0.0158156	0.433189	1q21.3
79812	MMRN2	299.286	-0.385895	0.160015	-2.41161	0.0158821	0.433189	10q23.2
9380	GRHPR	2113.24	0.179963	0.0746244	2.41158	0.0158836	0.433189	9p13.2
60343	FAM3A	937.172	0.202334	0.083908	2.41137	0.0158925	0.433189	Xq28
10490	VTI1B	1231.17	0.158288	0.0656472	2.41119	0.0159007	0.433189	14q24.1
201501	ZBTB7C	206.108	0.324026	0.134392	2.41105	0.0159067	0.433189	18q21.1
9754	STARD8	349.864	-0.275711	0.114378	-2.41053	0.0159293	0.433189	Xq13.1
2894	GRID1	1425.42	0.220969	0.0916917	2.40991	0.0159563	0.433189	10q23.1-q23.2
51232	CRIM1	1157.69	-0.3063	0.127121	-2.40952	0.0159735	0.433189	2p22.2
84632	AFAP1L2	1934.76	0.57835	0.240095	2.40884	0.0160034	0.433228	10q25.3
1284	COL4A2	1215	-0.637002	0.264672	-2.40676	0.0160945	0.434923	13q34
2122	MECOM	141.054	-0.404458	0.168142	-2.40545	0.0161526	0.435719	3q26.2
9670	IPO13	1546.45	0.203398	0.0847112	2.40108	0.0163467	0.439291	1p34.1
144108	SPTY2D1	342.347	-0.190897	0.0795138	-2.4008	0.0163591	0.439291	11p15.1
64965	MRPS9	408.783	0.15807	0.0658482	2.40053	0.0163714	0.439291	2q12.1
150368	FAM109B	33.6518	-0.305793	0.127613	-2.39624	0.0165641	0.442296	22q13.2
100134368	LOC100134368	5.66733	-0.45431	0.189601	-2.39613	0.016569	0.442296	16p13.3
283659	PRTG	210.257	-0.297231	0.124096	-2.39517	0.0166125	0.442296	15q21.3
89910	UBE3B	1124.03	-0.108955	0.0454993	-2.39465	0.016636	0.442296	12q24.11
79659	DYNC2H1	522.929	-0.343579	0.143577	-2.393	0.0167111	0.442296	11q22.3
22895	RPH3A	2171.1	0.512914	0.21436	2.39277	0.0167218	0.442296	12q24.13
1130	LYST	742.928	-0.274172	0.114602	-2.39238	0.0167396	0.442296	1q42.3
3357	HTR2B	5.78875	-0.676282	0.282687	-2.39233	0.0167416	0.442296	2q37.1
8863	PER3	768.48	0.342406	0.14313	2.39227	0.0167446	0.442296	1p36.23
340543	TCEAL5	818.495	0.420769	0.176141	2.38882	0.0169025	0.445695	Xq22.1
654466	KGFLP2	253.309	0.2796	0.117299	2.38366	0.0171416	0.451217	9p12
57106	NAT14	379.853	0.234427	0.0984199	2.38191	0.0172231	0.451875	19q13.42
27175	TUBG2	1335.15	0.239248	0.100446	2.38185	0.0172259	0.451875	17q21.2
131034	CPNE4	167.952	0.656114	0.27561	2.38059	0.0172849	0.451939	3q22.1
80725	SRCIN1	1422.19	0.462261	0.194211	2.3802	0.0173032	0.451939	17q12
1910	EDNRB	4517.72	0.635122	0.26695	2.37918	0.017351	0.451939	13q22.3
91156	IGFN1	233.656	0.940379	0.395256	2.37916	0.0173521	0.451939	1q32.1
285800	PRR18	315.971	0.652912	0.274651	2.37725	0.0174425	0.451939	6q27
400966	RGPD1	192.246	-0.338303	0.142399	-2.37574	0.017514	0.451939	2p11.2
79412	KREMEN2	49.3049	-0.644663	0.271394	-2.37538	0.017531	0.451939	16p13.3
1286	COL4A4	270.326	-0.713803	0.300547	-2.37501	0.0175482	0.451939	2q36.3
3489	IGFBP6	76.3216	-0.483547	0.203785	-2.37283	0.0176525	0.451939	12q13.13
56905	C15orf39	809.174	0.449897	0.18961	2.37275	0.0176562	0.451939	15q24.2
2624	GATA2	202.12	-0.474873	0.200139	-2.37271	0.017658	0.451939	3q21.3
10840	ALDH1L1	1929.25	-0.536523	0.22616	-2.37232	0.0176768	0.451939	3q21.3
5468	PPARG	32.0096	0.52324	0.220585	2.37205	0.0176895	0.451939	3p25.2
55340	GIMAP5	272.056	-0.364961	0.153859	-2.37205	0.0176898	0.451939	7q36.1
11015	KDELR3	15.3968	-0.403553	0.170191	-2.37117	0.0177316	0.451939	22q13.1
4430	MYO1B	406.109	-0.426203	0.179782	-2.37066	0.0177564	0.451939	2q32.3
23279	NUP160	1004.93	-0.208438	0.087934	-2.37039	0.0177694	0.451939	11p11.2
56144	PCDHA4	335.762	0.993631	0.419219	2.37019	0.0177788	0.451939	5q31.3
7852	CXCR4	392.401	0.538016	0.227102	2.36905	0.0178336	0.451939	2q22.1
10732	TCFL5	283.258	0.469217	0.198074	2.3689	0.0178413	0.451939	20q13.33
887	CCKBR	93.3951	0.949417	0.401216	2.36635	0.0179644	0.451939	11p15.4
55231	CCDC87	17.2987	-0.312943	0.132257	-2.36617	0.017973	0.451939	11q13.2
5138	PDE2A	2146.57	0.341299	0.144301	2.36519	0.0180209	0.451939	11q13.4
79822	ARHGAP28	48.7396	-0.509001	0.215245	-2.36475	0.0180424	0.451939	18p11.31
5586	PKN2	521.308	-0.151399	0.0640264	-2.36463	0.0180481	0.451939	1p22.2
158431	ZNF782	75.5919	-0.238268	0.10077	-2.36448	0.0180554	0.451939	9q22.33
339804	C2orf74	425.149	0.337212	0.142629	2.36425	0.0180664	0.451939	2p15
51754	TMEM8B	1333.63	0.181485	0.0768313	2.36213	0.0181704	0.451939	9p13.3
124842	TMEM132E	1064.76	-0.428567	0.181492	-2.36135	0.0182086	0.451939	17q12
56137	PCDHA12	40.724	-0.669539	0.283556	-2.36122	0.0182149	0.451939	5q31.3
25874	BRP44	713.698	0.147384	0.0624206	2.36114	0.0182188	0.451939	1q24.2
55728	N4BP2	170.296	-0.480128	0.203356	-2.36102	0.0182247	0.451939	4p14
55008	HERC6	332.272	-0.55209	0.233862	-2.36075	0.0182378	0.451939	4q22.1
441295	OR2A9P	25.4519	-0.406754	0.172305	-2.36066	0.0182422	0.451939	7q35
5905	RANGAP1	2586.23	0.212265	0.0899362	2.36018	0.0182661	0.451939	22q13.2
340061	TMEM173	152.85	-0.379635	0.160979	-2.35828	0.0183596	0.453515	5q31.2
716	C1S	868.608	-0.537906	0.228195	-2.35722	0.0184124	0.453802	12p13.31
3991	LIPE	431.57	0.477812	0.202733	2.35685	0.0184308	0.453802	19q13.2
91351	DDX60L	170.417	-0.418924	0.177795	-2.35623	0.0184617	0.453831	4q32.3
5510	PPP1R7	1405.94	0.140971	0.0598761	2.35438	0.0185536	0.455138	2q37.3
51660	BRP44L	1524.82	0.241876	0.102765	2.35368	0.0185886	0.455138	6q27
202559	KHDRBS2	41.3327	0.603595	0.25656	2.35265	0.0186402	0.455138	6q11.1
2653	GCSH	104.592	0.214858	0.0913285	2.35258	0.0186436	0.455138	16q23.2
100192386	FLJ16779	4615.92	0.516953	0.219785	2.35209	0.0186683	0.455138	20q13.33
6469	SHH	14.0317	0.725399	0.308587	2.35071	0.0187374	0.455138	7q36.3
93185	IGSF8	2311.3	0.252398	0.107479	2.34836	0.0188564	0.455138	1q23.2
5706	PSMC6	944.073	0.119368	0.0508415	2.34785	0.0188823	0.455138	14q22.1
196513	DCP1B	204.971	-0.119309	0.0508316	-2.34714	0.018918	0.455138	12p13.33
85012	TCEAL3	1697.96	0.212118	0.090414	2.34607	0.0189724	0.455138	Xq22.2
64940	STAG3L4	313.56	-0.259026	0.110451	-2.34517	0.0190187	0.455138	7q11.21
10266	RAMP2	418.76	-0.265638	0.11328	-2.34497	0.0190287	0.455138	17q21.2
23174	ZCCHC14	1930.59	-0.188667	0.0804667	-2.34465	0.0190448	0.455138	16q24.2
11216	AKAP10	499.877	-0.158681	0.0676978	-2.34396	0.0190803	0.455138	17p11.2
414152	C10orf105	35.1004	-0.610707	0.260603	-2.34344	0.019107	0.455138	10q22.1
56241	SUSD2	59.435	-0.494699	0.211115	-2.34326	0.0191158	0.455138	22q11.23
206338	AQPEP	5.37662	-0.609331	0.260065	-2.343	0.0191294	0.455138	5q23.1
79856	SNX22	4038.24	0.575472	0.24563	2.34284	0.0191377	0.455138	15q22.31
28962	OSTM1	636.466	-0.151556	0.0647074	-2.34217	0.0191719	0.455138	6q21
23262	PPIP5K2	532.951	-0.221207	0.0944628	-2.34174	0.019194	0.455138	5q21.1
57491	AHRR	43.2822	-0.368701	0.157451	-2.34168	0.0191971	0.455138	5p15.33
57198	ATP8B2	693.234	-0.180591	0.0771774	-2.33994	0.0192868	0.455138	1q21.3
10598	AHSA1	2097.44	0.152197	0.065071	2.33893	0.0193389	0.455138	14q24.3
9972	NUP153	1032.05	-0.18497	0.0790922	-2.33867	0.0193526	0.455138	6p22.3
79791	FBXO31	1378.44	-0.307256	0.131482	-2.33687	0.019446	0.455138	16q24.2
55652	SLC48A1	2441.78	0.263668	0.112877	2.3359	0.0194966	0.455138	12q13.11
79165	LENG1	152.211	0.23694	0.101469	2.3351	0.0195381	0.455138	19q13.42
79957	PAQR6	3592.17	0.418269	0.179139	2.33488	0.0195498	0.455138	1q22
9993	DGCR2	7917.31	0.209914	0.0899069	2.33479	0.0195542	0.455138	22q11.21
30845	EHD3	1838.67	0.301455	0.129143	2.33428	0.0195813	0.455138	2p23.1
3135	HLA-G	29.8411	-0.656717	0.281448	-2.33335	0.0196298	0.455138	6p22.1
5205	ATP8B1	31.4161	-0.458023	0.1963	-2.33328	0.0196333	0.455138	18q21.31
51705	EMCN	208.976	-0.326279	0.139881	-2.33255	0.0196716	0.455138	4q24
8655	DYNLL1	3524.05	0.240591	0.103159	2.33224	0.0196882	0.455138	12q24.31
1958	EGR1	2216.06	0.827454	0.354914	2.33142	0.0197313	0.455138	5q31.2
51279	C1RL	114.481	-0.441639	0.189439	-2.33129	0.0197379	0.455138	12p13.31
5607	MAP2K5	451.838	0.179727	0.0771201	2.33049	0.0197805	0.455138	15q23
2664	GDI1	14059.3	0.154344	0.066229	2.33045	0.0197822	0.455138	Xq28
79582	SPAG16	714.427	0.210635	0.0903913	2.33026	0.0197924	0.455138	2q34
10106	CTDSP2	3461.08	-0.187534	0.0804948	-2.32976	0.0198187	0.455138	12q14.1
103	ADAR	6420.4	-0.155583	0.0667811	-2.32974	0.0198199	0.455138	1q21.3
51390	AIG1	911.376	0.151182	0.0648994	2.32948	0.0198337	0.455138	6q24.2
5705	PSMC5	3473.26	0.138456	0.059446	2.32911	0.0198532	0.455138	17q23.3
23358	USP24	1346.93	-0.213266	0.0916018	-2.32818	0.0199024	0.455138	1p32.3
23389	MED13L	2642.45	-0.253938	0.109098	-2.32761	0.0199328	0.455138	12q24.21
221545	C6orf136	442.278	0.187469	0.0805505	2.32735	0.0199464	0.455138	6p21.33
2840	GPR17	5925.19	0.626867	0.269422	2.32671	0.0199805	0.455138	2q14.3
55676	SLC30A6	150.726	-0.245595	0.105563	-2.32653	0.0199903	0.455138	2p22.3
131870	NUDT16	843.578	0.429139	0.18449	2.32608	0.0200142	0.455138	3q22.1
11214	AKAP13	1635	-0.228856	0.0984067	-2.32562	0.020039	0.455138	15q25.3
157869	C8orf84	28.6589	0.512489	0.220385	2.32543	0.020049	0.455138	8q21.11
358	AQP1	3553.91	-0.752904	0.323819	-2.32508	0.0200678	0.455138	7p14.3
256472	TMEM151A	656.076	0.470614	0.20261	2.32276	0.0201922	0.455435	11q13.2
5354	PLP1	42137.9	0.535553	0.230606	2.32237	0.0202128	0.455435	Xq22.2
84807	NFKBID	19.4685	0.582558	0.250852	2.32232	0.0202158	0.455435	19q13.12
84437	KIAA1826	700.802	-0.211454	0.0910613	-2.32211	0.0202269	0.455435	11q22.3
80055	PGAP1	1920.56	-0.272422	0.117319	-2.32205	0.0202303	0.455435	2q33.1
10319	LAMC3	222.484	-0.483292	0.208242	-2.32082	0.0202967	0.455673	9q34.12
9815	GIT2	1132.77	-0.0885378	0.0381506	-2.32074	0.0203006	0.455673	12q24.11
408263	C5orf40	72.6774	-0.745131	0.321489	-2.31775	0.0204628	0.458638	5q33.3
10021	HCN4	103.47	0.497514	0.21483	2.31584	0.0205668	0.459812	15q24.1
10421	CD2BP2	2526.43	0.112016	0.0483881	2.31495	0.0206158	0.459812	16p11.2
55303	GIMAP4	263.682	-0.391723	0.169222	-2.31484	0.0206216	0.459812	7q36.1
441094	FLJ42709	517.916	0.215598	0.0931986	2.31331	0.0207054	0.459812	5q15
6618	SNAPC2	229.337	0.276824	0.119675	2.31313	0.0207153	0.459812	19p13.2
84900	RNFT2	536.766	0.253467	0.109581	2.31306	0.0207192	0.459812	12q24.22
285180	RUFY4	32.6196	-0.925674	0.400217	-2.31293	0.0207264	0.459812	2q35
154761	LOC154761	9.97388	-0.544002	0.235489	-2.3101	0.0208828	0.46194	7q35
9679	FAM53B	1187.98	0.21791	0.0943298	2.31009	0.0208833	0.46194	10q26.13
56852	RAD18	104.007	-0.291286	0.126152	-2.30901	0.0209432	0.46194	3p25.3
1628	DBP	430.827	0.275634	0.11939	2.30868	0.0209616	0.46194	19q13.33
302	ANXA2	496.021	-0.428395	0.185601	-2.30815	0.0209908	0.46194	15q22.2
2822	GPLD1	85.3917	-0.371596	0.16101	-2.30791	0.0210042	0.46194	6p22.3
8200	GDF5	6.67893	-0.660766	0.286521	-2.30617	0.0211013	0.463407	20q11.22
10907	TXNL4A	920.434	0.192685	0.0835778	2.30546	0.0211409	0.463609	18q23
411	ARSB	553.2	0.177298	0.0769557	2.30389	0.0212286	0.464518	5q14.1
404217	CTXN1	785.399	0.485473	0.210742	2.30363	0.0212433	0.464518	19p13.2
150709	ANKAR	32.3202	-0.37535	0.162999	-2.30278	0.0212914	0.464769	2q32.2
29126	CD274	7.92974	-0.534283	0.232061	-2.30234	0.0213157	0.464769	9p24.1
10730	YME1L1	1687.99	-0.114446	0.0497323	-2.30125	0.0213775	0.465133	10p12.1
84791	C1orf97	57.8009	-0.242108	0.105237	-2.30059	0.0214146	0.465133	1q32.3
84976	DISP1	221.887	-0.240006	0.104331	-2.30043	0.021424	0.465133	1q41
637	BID	1761.42	0.225566	0.0981189	2.29891	0.0215101	0.465809	22q11.21
843	CASP10	88.2421	-0.336667	0.14654	-2.29744	0.0215935	0.465809	2q33.1
55364	IMPACT	574.723	0.532785	0.232014	2.29635	0.0216558	0.465809	18q11.2
7058	THBS2	1903.85	0.32045	0.139566	2.29604	0.0216733	0.465809	6q27
3101	HK3	20.3359	-0.689648	0.300458	-2.29532	0.0217147	0.465809	5q35.2
94240	EPSTI1	47.5026	-0.644331	0.280822	-2.29445	0.0217646	0.465809	13q14.11
132430	PABPC4L	10.6641	-0.388813	0.169463	-2.29439	0.0217684	0.465809	4q28.3
1184	CLCN5	221.726	-0.187198	0.0816047	-2.29397	0.0217925	0.465809	Xp11.23
5471	PPAT	333.672	-0.217753	0.0949935	-2.29229	0.0218887	0.465809	4q12
124402	FAM100A	517.134	0.2036	0.0888338	2.29192	0.0219102	0.465809	16p13.3
23171	GPD1L	1472.5	-0.298475	0.130252	-2.29151	0.0219338	0.465809	3p22.3
80018	NAA25	502.475	-0.168664	0.0736166	-2.29111	0.0219568	0.465809	12q24.13
3020	H3F3A	2423.4	0.23145	0.101024	2.29105	0.0219605	0.465809	1q42.12
2022	ENG	1014.41	-0.385359	0.16824	-2.29053	0.0219908	0.465809	9q34.11
25816	TNFAIP8	19.7268	-0.454798	0.198561	-2.29047	0.0219941	0.465809	5q23.1
360200	TMPRSS9	19.2967	-0.801567	0.350002	-2.29018	0.0220111	0.465809	19p13.3
112464	PRKCDBP	28.5586	-0.458368	0.200205	-2.2895	0.0220506	0.465809	11p15.4
1627	DBN1	4713.76	0.191726	0.0837514	2.28923	0.0220661	0.465809	5q35.3
22986	SORCS3	720.094	-0.25071	0.109531	-2.28894	0.022083	0.465809	10q25.1
54868	TMEM104	656.635	0.169372	0.07401	2.2885	0.0221082	0.465809	17q25.1
23212	RRS1	585.135	0.195571	0.0854679	2.28823	0.0221239	0.465809	8q13.1
3676	ITGA4	75.8266	-0.56642	0.247543	-2.28817	0.0221275	0.465809	2q31.3
348013	FAM70B	14.3997	-0.548091	0.239749	-2.2861	0.0222483	0.466779	13q34
344905	ATP13A5	22.4676	-0.495712	0.216839	-2.28608	0.0222493	0.466779	3q29
10579	TACC2	1253.55	-0.246793	0.107973	-2.2857	0.022272	0.466779	10q26.13
3430	IFI35	425.05	-0.419883	0.183748	-2.28511	0.0223064	0.466779	17q21.31
2878	GPX3	2905.82	-0.652602	0.285632	-2.28476	0.0223267	0.466779	5q33.1
80863	PRRT1	673.869	0.358443	0.156948	2.28384	0.022381	0.467016	6p21.32
4801	NFYB	886.3	0.122162	0.0535125	2.28288	0.0224376	0.467016	12q23.3
55861	DBNDD2	3380.95	0.502009	0.219939	2.28249	0.0224604	0.467016	20q13.12
23140	ZZEF1	1977.94	-0.172969	0.0757946	-2.28208	0.0224849	0.467016	17p13.2
133491	C5orf47	5.07692	0.402681	0.176474	2.28181	0.0225008	0.467016	5q35.2
6347	CCL2	176.679	0.824513	0.361399	2.28145	0.0225219	0.467016	17q12
1770	DNAH9	110.137	-0.475907	0.208824	-2.27899	0.0226679	0.468827	17p12
134265	AFAP1L1	203.296	-0.410165	0.18007	-2.27781	0.0227379	0.468827	5q32
5873	RAB27A	54.9637	-0.269708	0.118409	-2.27776	0.0227407	0.468827	15q21.3
4853	NOTCH2	2470.57	-0.317131	0.139244	-2.27752	0.0227552	0.468827	1p12
135228	CD109	93.8288	-0.354803	0.155828	-2.27689	0.0227926	0.468827	6q13
9015	TAF1A	86.9759	-0.208193	0.0914382	-2.27687	0.0227938	0.468827	1q41
79096	C11orf49	1468.38	-0.228004	0.100188	-2.27577	0.02286	0.468835	11p11.2
5906	RAP1A	669.304	0.190374	0.0836723	2.27523	0.0228922	0.468835	1p13.2
2162	F13A1	102.833	-0.703859	0.309385	-2.27503	0.0229043	0.468835	6p25.1
146712	B3GNTL1	97.1884	0.280693	0.123392	2.27481	0.0229173	0.468835	17q25.3
7052	TGM2	918.048	-0.353716	0.155542	-2.27409	0.0229606	0.469091	20q11.23
3082	HGF	15.3352	-0.574834	0.253046	-2.27166	0.0231073	0.471456	7q21.11
23199	KIAA0182	1813.28	-0.314881	0.138692	-2.27036	0.0231858	0.472228	16q24.1
25858	C11orf20	20.7148	0.52054	0.229312	2.27001	0.0232071	0.472228	11q13.1
64795	RMND5A	1621.91	-0.156046	0.0688022	-2.26804	0.0233271	0.473519	2p11.2
5582	PRKCG	330.326	1.02509	0.451991	2.26794	0.0233326	0.473519	19q13.42
6915	TBXA2R	52.6784	-0.435946	0.19239	-2.26595	0.0234544	0.474955	19p13.3
10894	LYVE1	111.462	0.632446	0.279171	2.26545	0.0234853	0.474955	11p15.4
84068	SLC10A7	126.35	-0.229055	0.101142	-2.26469	0.0235316	0.474955	4q31.22
10507	SEMA4D	1271.12	0.421478	0.186131	2.26442	0.0235484	0.474955	9q22.2
388135	C15orf59	1157.18	0.349507	0.154359	2.26424	0.0235592	0.474955	15q24.1
64225	ATL2	432.951	-0.177952	0.078635	-2.26301	0.0236352	0.475858	2p22.2-p22.1
22899	ARHGEF15	100.567	-0.396039	0.175135	-2.26134	0.0237381	0.476927	17p13.1
10682	EBP	477.805	0.23025	0.101852	2.26063	0.023782	0.476927	Xp11.23
10725	NFAT5	1374.49	-0.171784	0.0759897	-2.26063	0.0237822	0.476927	16q22.1
79830	ZMYM1	113.731	-0.15359	0.0679695	-2.25969	0.0238405	0.477152	1p34.3
728239	MAGED4	1075	0.300789	0.133152	2.25899	0.023884	0.477152	Xp11.22
80304	C2orf44	326.574	-0.161746	0.0716028	-2.25894	0.0238873	0.477152	2p23.3
22827	PUF60	4983.93	0.156835	0.0694803	2.25726	0.0239917	0.478288	8q24.3
7037	TFRC	960.908	-0.312546	0.138491	-2.2568	0.0240209	0.478288	3q29
23248	RPRD2	1564.26	-0.163321	0.0723805	-2.25642	0.0240443	0.478288	1q21.2
65990	FAM173A	171.418	0.320352	0.141999	2.25601	0.0240697	0.478288	16p13.3
653653	LOC653653	116.225	-0.230078	0.102068	-2.25418	0.024185	0.479862	17q23.1
3730	KAL1	1845.58	0.578655	0.256752	2.25375	0.0242119	0.479862	Xp22.31
84107	ZIC4	86.8704	-0.363419	0.161303	-2.25302	0.0242577	0.480111	3q24
4189	DNAJB9	880.51	0.183981	0.0816772	2.25254	0.0242884	0.480111	c(\7q31.1\", \"14q24.2-q24.3\")"
2042	EPHA3	113.792	-0.392362	0.174259	-2.25161	0.0243471	0.480111	3p11.1
290	ANPEP	60.5094	-0.41067	0.182394	-2.25155	0.0243505	0.480111	15q26.1
376940	ZC3H6	585.875	-0.175495	0.0779946	-2.25009	0.0244429	0.480913	2q14.1
65265	C8orf33	2117.97	-0.125875	0.0559632	-2.24925	0.0244965	0.480913	8q24.3
4804	NGFR	348.717	-0.575437	0.25589	-2.24877	0.0245273	0.480913	17q21.33
3908	LAMA2	292.234	-0.443129	0.197067	-2.24862	0.0245365	0.480913	6q22.33
6506	SLC1A2	25391.1	-0.429263	0.190917	-2.24843	0.0245489	0.480913	11p13
388886	C22orf36	511.045	0.233646	0.104032	2.2459	0.0247106	0.483328	22q11.23
7088	TLE1	709.912	-0.357932	0.159399	-2.24551	0.0247356	0.483328	9q21.32
2581	GALC	757.68	0.465242	0.207395	2.24327	0.0248794	0.485422	14q31.3
283011	FLJ37201	24.0913	-0.365237	0.162845	-2.24285	0.0249065	0.485422	10q23.31
10970	CKAP4	1148.66	0.139669	0.0623028	2.24177	0.024976	0.486156	12q23.3
4062	LY6H	625.293	0.607422	0.271034	2.24113	0.0250179	0.48635	8q24.3
27439	CECR6	770.216	0.195712	0.0874371	2.23832	0.0252	0.489264	22q11.1
126668	TDRD10	7.41376	-0.512079	0.228881	-2.23731	0.0252658	0.489415	1q21.3
56204	KIAA1370	997.041	-0.258157	0.115393	-2.2372	0.0252731	0.489415	15q21.2-q21.3
595	CCND1	3826.81	-0.628497	0.280999	-2.23665	0.0253092	0.489415	11q13.3
118490	ZMYND17	93.2838	-0.212773	0.0951488	-2.23621	0.0253382	0.489415	10q22.2
149840	C20orf196	133.172	0.198147	0.0886408	2.23539	0.0253918	0.489415	20p12.3
6455	SH3GL1	2663.14	0.194486	0.0870271	2.23477	0.0254322	0.489415	19p13.3
494514	C18orf56	44.1309	0.462634	0.207017	2.23477	0.0254325	0.489415	18p11.32
79903	NAT15	1621.7	0.128008	0.0572971	2.2341	0.0254763	0.489444	16p13.3
368	ABCC6	43.8331	-0.445201	0.199305	-2.23377	0.0254982	0.489444	16p13.11
84886	C1orf198	3680.57	0.303128	0.135785	2.23241	0.0255876	0.490543	1q42.2
94274	PPP1R14A	293.854	0.714084	0.320339	2.22915	0.0258038	0.493475	19q13.2
229	ALDOB	7.65923	0.456158	0.204718	2.22822	0.0258656	0.493475	9q31.1
57099	AVEN	129.185	0.247155	0.110928	2.22806	0.0258765	0.493475	15q14
10398	MYL9	385.314	-0.394804	0.177235	-2.22758	0.0259084	0.493475	20q11.23
4482	MSRA	272.333	0.164168	0.0737024	2.22744	0.0259179	0.493475	8p23.1
338596	ST8SIA6	8.19757	-0.427543	0.191966	-2.22719	0.0259349	0.493475	10p12.33
9940	DLEC1	30.3377	-0.661946	0.297289	-2.22661	0.0259737	0.493597	3p22.2
84206	MEX3B	286.537	0.271015	0.121804	2.225	0.026081	0.493843	15q25.2
24	ABCA4	4.856	-0.484757	0.217879	-2.22489	0.0260887	0.493843	1p22.1
4286	MITF	138.921	0.355317	0.159728	2.22451	0.0261142	0.493843	3p13
644096	SDHAF1	156.047	0.207989	0.093518	2.22405	0.0261448	0.493843	19q13.12
5413	2020-09-05	3855.5	0.346552	0.155824	2.224	0.0261486	0.493843	22q11.21
633	BGN	1556.09	-0.485846	0.218657	-2.22195	0.0262864	0.495073	Xq28
85015	USP45	169.893	-0.151861	0.0683545	-2.22166	0.0263063	0.495073	6q16.2
27018	NGFRAP1	6409.01	0.156736	0.0705608	2.22129	0.0263314	0.495073	Xq22.2
10043	TOM1	1258.21	0.166656	0.0750359	2.22102	0.0263496	0.495073	22q12.3
59274	MESDC1	172.711	0.239173	0.107705	2.22063	0.0263762	0.495073	15q25.1
8013	NR4A3	90.6965	0.638393	0.287793	2.21824	0.0265387	0.496767	9q31.1
222901	RPL23P8	79.8126	-0.43624	0.19677	-2.217	0.026623	0.496767	7p21.1
9098	USP6	103.553	-0.357759	0.161405	-2.21653	0.026655	0.496767	17p13.2
283383	GPR133	73.9213	-0.390452	0.176196	-2.21601	0.026691	0.496767	12q24.33
100101267	POM121C	1029.61	-0.173432	0.0782642	-2.21597	0.0266933	0.496767	7q11.23
3554	IL1R1	141.824	-0.595989	0.268953	-2.21596	0.0266941	0.496767	2q11.2-q12.1
84865	CCDC142	187.362	-0.214364	0.0967367	-2.21595	0.0266946	0.496767	2p13.1
317762	CCDC85C	1069.65	0.226259	0.10213	2.2154	0.0267327	0.49687	14q32.2
27146	FAM184B	218.172	-0.718175	0.324327	-2.21435	0.0268045	0.497596	4p15.32-p15.31
1050	CEBPA	301.088	0.550396	0.248632	2.2137	0.0268494	0.497824	19q13.11
222194	RSBN1L	429.682	-0.168018	0.0759493	-2.21224	0.0269499	0.498492	7q11.23
22837	COBLL1	313.593	-0.288962	0.130647	-2.21178	0.0269815	0.498492	2q24.3
23184	MESDC2	1241.68	0.170803	0.0772251	2.21176	0.0269835	0.498492	15q25.1
170691	ADAMTS17	92.7124	0.419672	0.189802	2.21111	0.0270285	0.498719	15q26.3
100128239	LOC100128239	273.05	0.293358	0.13274	2.21002	0.027104	0.499119	11q25
9672	SDC3	14634.9	0.299198	0.135393	2.20985	0.0271157	0.499119	1p35.2
353322	ANKRD37	83.479	0.349644	0.158274	2.2091	0.0271676	0.499293	4q35.1
6781	STC1	22.1839	-0.825863	0.373966	-2.20839	0.0272169	0.499293	8p21.2
54897	CASZ1	66.4066	-0.558849	0.253072	-2.20826	0.0272259	0.499293	1p36.22
22885	ABLIM3	1220.62	0.435435	0.197253	2.20749	0.0272796	0.499293	5q32
163933	FAM43B	106.976	0.433462	0.196384	2.20722	0.0272988	0.499293	1p36.12
3776	KCNK2	333.529	0.46592	0.21112	2.20689	0.0273217	0.499293	1q41
55970	GNG12	275.562	-0.414748	0.18803	-2.20575	0.0274013	0.499677	1p31.3
3338	DNAJC4	437.672	0.323241	0.146551	2.20565	0.0274083	0.499677	11q13.1
503542	SPRN	580.97	0.238777	0.108327	2.20422	0.0275089	0.500912	10q26.3
7691	ZNF132	112.604	-0.162428	0.0737317	-2.20295	0.027598	0.501018	19q13.43
64840	PORCN	480.711	0.123445	0.0560567	2.20214	0.0276552	0.501018	Xp11.23
114905	C1QTNF7	11.9035	-0.401822	0.182647	-2.19999	0.0278073	0.501018	4p15.32
8379	MAD1L1	491.881	0.183098	0.0832414	2.1996	0.0278351	0.501018	7p22.3
6558	SLC12A2	1084.41	0.208313	0.0947149	2.19937	0.0278514	0.501018	5q23.3
10990	LILRB5	32.6493	-0.767882	0.349157	-2.19925	0.0278603	0.501018	19q13.42
8021	NUP214	1650.56	-0.158816	0.0722155	-2.1992	0.027864	0.501018	9q34.13
255426	RASGEF1C	502.526	0.302151	0.137412	2.19886	0.0278877	0.501018	5q35.3
134701	RIPPLY2	65.0118	0.255466	0.116204	2.19842	0.0279189	0.501018	6q14.2
94122	SYTL5	41.4891	-0.691468	0.314533	-2.1984	0.0279209	0.501018	Xp11.4
57758	SCUBE2	559.948	0.490844	0.223302	2.19812	0.0279409	0.501018	11p15.4
9027	NAT8	5.43065	0.666041	0.303048	2.19781	0.027963	0.501018	2p13.1
9568	GABBR2	2447.09	0.454279	0.206723	2.19752	0.0279832	0.501018	9q22.33
55783	FTSJD1	341.056	-0.159204	0.0724616	-2.19708	0.0280145	0.501018	16q22.2
151313	FAHD2B	114.391	0.559862	0.254863	2.19672	0.0280406	0.501018	2q11.2
728554	LOC728554	101.066	0.357586	0.162796	2.19653	0.0280543	0.501018	5q35.3
84135	UTP15	187.721	-0.14473	0.0659287	-2.19525	0.0281458	0.501018	5q13.2
29125	C11orf21	3.5236	-0.653835	0.297868	-2.19505	0.0281602	0.501018	11p15.5
142	PARP1	5388.69	0.14188	0.0646399	2.19492	0.028169	0.501018	1q42.12
285966	FAM115C	58.0359	-0.421427	0.192005	-2.19488	0.0281722	0.501018	7q35
4548	MTR	1007.2	-0.144951	0.0660768	-2.19367	0.0282593	0.501564	1q43
642819	ZNF487	27.4861	-0.178899	0.0815573	-2.19354	0.0282687	0.501564	10q11.21
10428	CFDP1	1339.25	0.173439	0.0790849	2.19307	0.0283024	0.501578	16q23.1
57205	ATP10D	432.159	-0.268016	0.12233	-2.19092	0.0284574	0.502873	4p12
4128	MAOA	1158.04	-0.519892	0.23731	-2.19077	0.0284687	0.502873	Xp11.3
54809	SAMD9	165.458	-0.374711	0.171061	-2.19051	0.0284871	0.502873	7q21.2
2946	GSTM2	1429.96	0.312612	0.142731	2.19022	0.0285086	0.502873	1p13.3
201292	TRIM65	607.382	0.178567	0.0815519	2.18961	0.0285526	0.502873	17q25.1
8125	ANP32A	2312.08	0.157082	0.0717493	2.18932	0.0285734	0.502873	15q23
7357	UGCG	100.092	-0.298278	0.136341	-2.18773	0.0286889	0.50342	9q31.3
1211	CLTA	2346.37	0.165448	0.0756388	2.18735	0.0287173	0.50342	9p13.3
10139	ARFRP1	807.307	0.185262	0.0847261	2.18661	0.0287714	0.50342	20q13.33
23046	KIF21B	4355.62	0.348747	0.159568	2.18557	0.0288471	0.50342	1q32.1
7373	COL14A1	93.6515	-0.718757	0.328887	-2.18542	0.028858	0.50342	8q24.12
115286	SLC25A26	460.939	0.159837	0.0731581	2.18481	0.0289024	0.50342	3p14.1
10317	B3GALT5	7.57117	-0.528147	0.241767	-2.18453	0.0289234	0.50342	21q22.2
84309	NUDT16L1	708.789	0.158767	0.0726861	2.18428	0.0289416	0.50342	16p13.3
4832	NME3	696.316	0.257217	0.117782	2.18384	0.0289742	0.50342	16p13.3
10726	NUDC	1896.82	0.168724	0.0772661	2.18368	0.028986	0.50342	1p36.11
136	ADORA2B	76.8187	-0.46562	0.213258	-2.18336	0.0290093	0.50342	17p12
474338	SUMO1P3	116.357	0.124041	0.0568217	2.18298	0.0290373	0.50342	1q23.2
64094	SMOC2	150.253	-0.307013	0.14073	-2.18158	0.0291406	0.50342	6q27
7633	ZNF79	116.725	-0.164674	0.0754947	-2.18127	0.0291634	0.50342	9q33.3
84303	CHCHD6	382.004	0.215455	0.0987875	2.181	0.0291837	0.50342	3q21.3
84315	MON1A	464.611	0.149868	0.0687159	2.18097	0.0291854	0.50342	3p21.31
163259	DENND2C	25.7032	-0.302342	0.138645	-2.18069	0.0292067	0.50342	1p13.2
51252	FAM178B	25.1104	0.706865	0.324191	2.18039	0.0292282	0.50342	2q11.2
2660	MSTN	104.344	0.777679	0.356802	2.17958	0.0292887	0.50342	2q32.2
64780	MICAL1	2103.76	0.358153	0.164348	2.17923	0.0293143	0.50342	6q21
23308	ICOSLG	179.786	0.480134	0.220345	2.17901	0.0293312	0.50342	21q22.3
3295	HSD17B4	2638.65	0.151677	0.0696086	2.17901	0.0293312	0.50342	5q23.1
5165	PDK3	46.9134	-0.451148	0.207153	-2.17785	0.0294171	0.504327	Xp22.11
154214	RNF217	46.5539	-0.220481	0.101285	-2.17683	0.0294931	0.505061	6q22.31
152302	CIDECP	199.582	0.169241	0.0777796	2.17591	0.0295622	0.505291	3p25.3
65989	DLK2	53.9531	0.424411	0.195075	2.17563	0.0295831	0.505291	6p21.1
80833	APOL3	221.071	-0.342387	0.157396	-2.17532	0.029606	0.505291	22q12.3
1292	COL6A2	377.431	-0.61769	0.28405	-2.17458	0.0296616	0.505674	21q22.3
389524	GTF2IRD2B	218.946	-0.247013	0.113638	-2.17368	0.0297291	0.506104	7q11.23
8842	PROM1	152.992	-0.377693	0.173783	-2.17336	0.0297532	0.506104	4p15.32
55809	TRERF1	371.174	-0.198323	0.0913551	-2.17091	0.0299383	0.508113	6p21.1
8313	AXIN2	508.572	0.211258	0.0973547	2.16998	0.0300085	0.508113	17q24.1
57555	NLGN2	6348.34	0.18167	0.0837325	2.16964	0.0300339	0.508113	17p13.1
10400	PEMT	458.614	0.193959	0.089412	2.16927	0.0300618	0.508113	17p11.2
100131193	LOC100131193	34.7193	-0.312303	0.143981	-2.16905	0.0300785	0.508113	9q34.3
339327	ZNF546	78.7515	-0.175885	0.0810941	-2.1689	0.0300905	0.508113	19q13.2
127833	SYT2	157.975	-0.845512	0.389912	-2.16847	0.0301229	0.508113	1q32.1
22927	HABP4	1643.48	0.217184	0.10023	2.16686	0.0302454	0.508113	9q22.32
79816	TLE6	139.943	-0.572877	0.26445	-2.16629	0.0302887	0.508113	19p13.3
79871	RPAP2	99.2679	-0.156798	0.0723923	-2.16595	0.0303152	0.508113	1p22.1
115294	PCMTD1	764.459	-0.115463	0.053319	-2.16552	0.0303479	0.508113	8q11.23
4085	MAD2L1	140.61	-0.358456	0.16556	-2.16511	0.0303795	0.508113	4q27
221785	ZNF498	398.841	-0.144172	0.0665968	-2.16484	0.0303998	0.508113	7q22.1
29923	C7orf68	173.925	0.187978	0.0868332	2.16481	0.0304019	0.508113	7q32.1
1717	DHCR7	2034.19	0.276754	0.127861	2.16449	0.0304265	0.508113	11q13.4
55437	STRADB	686.568	0.262809	0.121425	2.16438	0.0304354	0.508113	2q33.1
396	ARHGDIA	4911.57	0.199399	0.0921376	2.16415	0.030453	0.508113	17q25.3
50943	FOXP3	13.5315	-0.377717	0.174553	-2.16391	0.0304714	0.508113	Xp11.23
3988	LIPA	2237.45	0.226595	0.104756	2.16308	0.0305347	0.508191	10q23.31
54510	PCDH18	227.923	-0.408047	0.188677	-2.16268	0.0305661	0.508191	4q28.3
23613	ZMYND8	1203.09	-0.217718	0.100677	-2.16255	0.0305762	0.508191	20q13.12
65250	C5orf42	782.631	-0.203538	0.0941823	-2.16111	0.0306869	0.508546	5p13.2
644873	FLJ33630	490.173	0.116027	0.0536886	2.16111	0.0306871	0.508546	5q23.3
5327	PLAT	239.371	-0.496238	0.229637	-2.16097	0.0306976	0.508546	8p11.21
9536	PTGES	47.3631	-0.382922	0.17728	-2.15998	0.0307741	0.509137	9q34.11
7695	ZNF136	234.261	-0.159126	0.0736815	-2.15965	0.0308001	0.509137	19p13.2
7325	UBE2E2	685.039	0.16112	0.0746416	2.15858	0.0308828	0.509952	3p24.3
6948	TCN2	871.977	-0.220918	0.102369	-2.15805	0.0309242	0.509984	22q12.2
10161	LPAR6	209.356	-0.417174	0.193352	-2.15759	0.0309596	0.509984	13q14.2
27250	PDCD4	1363.75	-0.119236	0.0552723	-2.15724	0.0309868	0.509984	10q25.2
284836	C21orf125	28.9553	-0.577086	0.267672	-2.15595	0.0310877	0.509984	21q22.3
8407	TAGLN2	1094.53	-0.316756	0.146927	-2.15587	0.0310937	0.509984	1q23.2
196883	ADCY4	88.78	-0.363579	0.16869	-2.1553	0.031138	0.509984	14q12
152518	NFXL1	204.263	-0.178632	0.0829076	-2.15459	0.0311941	0.509984	4p12
10392	NOD1	96.932	-0.235627	0.10937	-2.1544	0.031209	0.509984	7p14.3
7626	ZNF75D	383.675	-0.172157	0.0799118	-2.15434	0.0312133	0.509984	Xq26.3
79850	FAM57A	490.776	0.168194	0.0780748	2.15426	0.0312194	0.509984	17p13.3
2153	F5	1429.34	-0.943822	0.438298	-2.15338	0.0312888	0.510258	1q24.2
10384	BTN3A3	659.206	-0.288792	0.134122	-2.1532	0.0313031	0.510258	6p22.2
85459	KIAA1731	374.978	-0.200102	0.0930001	-2.15163	0.0314265	0.511722	11q21
2014	EMP3	61.4203	-0.560003	0.260405	-2.15051	0.0315153	0.51235	19q13.33
11135	CDC42EP1	1912.65	0.417852	0.194343	2.15008	0.0315492	0.51235	22q13.1
10825	NEU3	127.763	-0.310635	0.144503	-2.14968	0.0315809	0.51235	11q13.4
389119	C3orf54	61.085	0.348289	0.162037	2.14944	0.0315996	0.51235	3p21.31
622	BDH1	276.177	0.561538	0.261498	2.14739	0.0317625	0.514277	3q29
88745	C6orf153	483.905	0.106207	0.0494693	2.14692	0.0317999	0.514277	6p21.1
7776	ZNF236	376.76	-0.208005	0.0968964	-2.14667	0.0318197	0.514277	18q23
521	ATP5I	1297.44	0.246383	0.114812	2.14597	0.0318755	0.514635	4p16.3
84138	SLC7A6OS	295.965	-0.125509	0.0585406	-2.14397	0.0320355	0.515985	16q22.1
133584	EGFLAM	44.4724	-0.48657	0.226957	-2.14389	0.0320419	0.515985	5p13.2-p13.1
4297	MLL	3684.49	-0.245542	0.114547	-2.1436	0.032065	0.515985	11q23.3
65997	RASL11B	126.305	0.533485	0.248916	2.14323	0.0320946	0.515985	4q12
85365	ALG2	428.476	-0.128623	0.0600409	-2.14225	0.0321731	0.516703	9q22.33
2176	FANCC	170.123	-0.292723	0.1367	-2.14135	0.0322458	0.516819	9q22.32
2242	FES	98.6215	-0.356658	0.16656	-2.14132	0.0322482	0.516819	15q26.1
649946	RPL23AP64	5.42551	-0.426089	0.199295	-2.13799	0.0325178	0.519899	11q23.3
130617	ZFAND2B	426.315	0.188789	0.0883255	2.13742	0.0325636	0.519899	2q35
389610	XKR5	19.4027	-0.665255	0.31126	-2.1373	0.0325738	0.519899	8p23.1
5993	RFX5	1054.69	-0.180124	0.0842779	-2.13726	0.0325768	0.519899	1q21.3
23334	KIAA0467	711.524	-0.14791	0.0692228	-2.13673	0.0326201	0.520045	1p34.2
93953	ACRC	44.6856	-0.377356	0.17669	-2.1357	0.0327039	0.520836	Xq13.1
94097	SFXN5	3982.3	0.387497	0.181534	2.13457	0.0327963	0.521671	2p13.2
89927	C16orf45	2816.75	0.173276	0.0811957	2.13405	0.0328387	0.521671	16p13.11
6713	SQLE	1253.96	0.209656	0.0982545	2.1338	0.032859	0.521671	8q24.13
27151	CPAMD8	208.574	-0.909678	0.426416	-2.13331	0.0328993	0.521767	19p13.11
79823	C2orf34	67.2357	0.224742	0.105384	2.13261	0.0329564	0.522129	2p21
23166	STAB1	877.546	-0.43839	0.205637	-2.13186	0.0330182	0.522565	3p21.1
1371	CPOX	374.887	0.232804	0.109259	2.13074	0.0331104	0.523117	3q11.2
1876	E2F6	385.214	-0.109418	0.0513555	-2.1306	0.0331217	0.523117	2p25.1
10749	KIF1C	3655.29	0.271633	0.127532	2.12992	0.0331782	0.523466	17p13.2
2296	FOXC1	154.459	-0.353536	0.166028	-2.12938	0.0332231	0.523617	6p25.3
54468	MIOS	482.115	-0.116927	0.0549256	-2.12883	0.0332682	0.523617	7p21.3
54716	SLC6A20	14.0887	-0.701569	0.329598	-2.12856	0.0332908	0.523617	3p21.31
57348	TTYH1	6713.72	0.301254	0.141576	2.12787	0.0333481	0.523697	19q13.42
8794	TNFRSF10C	22.58	-0.454554	0.213639	-2.12767	0.0333646	0.523697	8p21.3
55031	USP47	3139.56	-0.128046	0.0602235	-2.12619	0.0334878	0.524629	11p15.3
1145	CHRNE	10.0649	-0.476014	0.22393	-2.12573	0.0335256	0.524629	17p13.2
3983	ABLIM1	5923.27	-0.243839	0.114709	-2.12571	0.0335273	0.524629	10q25.3
23332	CLASP1	2789.8	-0.163865	0.0771449	-2.12413	0.0336596	0.526161	2q14.2-q14.3
4925	NUCB2	716.764	-0.188019	0.0885468	-2.12339	0.0337211	0.526581	11p15.1
4047	LSS	2764.1	0.241542	0.11379	2.1227	0.0337794	0.526951	21q22.3
8078	USP5	3255.27	0.120114	0.0566018	2.12209	0.0338298	0.527199	12p13.31
3672	ITGA1	198.156	-0.448908	0.211599	-2.12151	0.0338793	0.52743	5q11.2
6844	VAMP2	7187.24	0.256968	0.121236	2.11957	0.0340424	0.529039	17p13.1
283229	EFCAB4A	29.292	-0.361009	0.170331	-2.11945	0.0340524	0.529039	11p15.5
3756	KCNH1	448.054	-0.40848	0.192795	-2.11873	0.0341133	0.529039	1q32.2
375616	KCP	9.88452	-0.524729	0.247674	-2.11863	0.0341215	0.529039	7q32.1
1602	DACH1	218.401	0.596101	0.281422	2.11817	0.0341605	0.529106	13q21.33
340277	C7orf46	100.154	0.459884	0.217198	2.11735	0.03423	0.529644	7p15.3
11016	ATF7	1120.42	-0.179719	0.0849118	-2.11654	0.0342989	0.530172	12q13.13
1906-04-06	FKBP4	2381.85	0.160055	0.0756465	2.11582	0.03436	0.530362	12p13.33
10838	ZNF275	2376.86	-0.166316	0.0786424	-2.11484	0.0344434	0.530362	Xq28
57096	RPGRIP1	6.04955	-0.396449	0.187464	-2.1148	0.0344468	0.530362	14q11.2
91862	MARVELD3	109.912	0.7966	0.376765	2.11431	0.0344885	0.530362	16q22.2
5350	PLN	36.6013	-0.72637	0.343617	-2.11389	0.0345244	0.530362	6q22.31
100132341	KIAA0664P3	42.6432	-0.312165	0.147726	-2.11313	0.0345894	0.530362	16p11.2
92335	STRADA	959.29	0.0923955	0.0437322	2.11276	0.0346217	0.530362	17q23.3
26586	CKAP2	610.789	-0.340236	0.161044	-2.1127	0.0346268	0.530362	13q14.3
3658	IREB2	978.038	-0.193079	0.0913999	-2.11247	0.0346465	0.530362	15q25.1
11329	STK38	396.894	-0.136969	0.0648903	-2.11078	0.0347914	0.530362	6p21.31
55683	KIAA1310	1160.43	-0.0978528	0.0463697	-2.11027	0.0348347	0.530362	2q11.2
84701	COX4I2	19.7378	-0.488882	0.231714	-2.10985	0.0348712	0.530362	20q11.21
4145	MATK	176.793	0.645699	0.306111	2.10936	0.0349136	0.530362	19p13.3
10606	PAICS	2580.85	-0.196053	0.0929454	-2.10934	0.0349155	0.530362	4q12
5175	PECAM1	322.703	-0.338305	0.160395	-2.1092	0.0349277	0.530362	17q23.3
441168	FAM26F	16.6017	-0.597073	0.283081	-2.10919	0.0349279	0.530362	6q22.1
163033	ZNF579	198.035	0.296287	0.140483	2.10906	0.0349394	0.530362	19q13.42
54829	ASPN	14.3263	-0.614365	0.291331	-2.10882	0.0349603	0.530362	9q22.31
768097	HAR1B	17.0654	-0.37102	0.175971	-2.10842	0.0349949	0.530362	20q13.33
8632	DNAH17	178.84	0.564246	0.267713	2.10765	0.035061	0.530362	17q25.3
2907	GRINA	6911.01	0.168589	0.0800069	2.10718	0.035102	0.530362	8q24.3
3099	HK2	318.531	0.451008	0.214127	2.10626	0.0351819	0.530362	2p12
10613	ERLIN1	538.132	-0.141591	0.0672252	-2.10623	0.0351847	0.530362	10q24.31
10591	C6orf108	770.641	0.251306	0.119341	2.10578	0.0352233	0.530362	6p21.1
9	NAT1	20.3872	-0.412533	0.19592	-2.10562	0.0352377	0.530362	8p22
56129	PCDHB7	167.741	-0.595318	0.282739	-2.10554	0.0352443	0.530362	5q31.3
29883	CNOT7	1123.31	-0.109914	0.0522043	-2.10547	0.0352507	0.530362	8p22
1186	CLCN7	2352.24	0.152127	0.072281	2.10466	0.035321	0.530388	16p13.3
9478	CABP1	422.487	0.603501	0.2868	2.10425	0.0353562	0.530388	12q24.31
128866	CHMP4B	2969.31	0.129594	0.0615995	2.10382	0.0353939	0.530388	20q11.22
6884	TAF13	114.253	0.208953	0.0993326	2.10357	0.0354162	0.530388	1p13.3
2615	LRRC32	159.629	-0.482757	0.229542	-2.10313	0.0354548	0.530388	11q13.5
41	ACCN2	5732.35	0.296013	0.140759	2.10298	0.0354678	0.530388	12q13.12
9552	SPAG7	1126.84	0.169488	0.0806339	2.10195	0.0355578	0.530388	17p13.2
84159	ARID5B	1182.2	-0.264424	0.125802	-2.10191	0.0355611	0.530388	10q21.2
57187	THOC2	1021.44	-0.134448	0.0639661	-2.10186	0.0355657	0.530388	Xq25
2065	ERBB3	1193.18	0.595066	0.283191	2.10129	0.0356158	0.530617	12q13.2
25793	FBXO7	2050.18	0.175091	0.0833596	2.10043	0.0356912	0.53122	22q12.3
374650	GOLGA6L5	37.6835	-0.320172	0.152554	-2.09874	0.0358399	0.532913	15q25.2
4172	MCM3	1003.19	-0.229223	0.109276	-2.09765	0.0359361	0.5336	6p12.2
57730	ANKRD36B	43.8074	-0.401431	0.191418	-2.09715	0.0359807	0.5336	2q11.2
55700	MAP7D1	2747.71	0.234904	0.11206	2.09624	0.0360609	0.5336	1p34.3
170575	GIMAP1	88.9182	-0.34189	0.16313	-2.09581	0.0360988	0.5336	7q36.1
121643	FOXN4	14.9235	-0.644813	0.307678	-2.09574	0.0361053	0.5336	12q24.11
84649	DGAT2	170.825	-0.509226	0.243037	-2.09526	0.0361478	0.5336	11q13.5
643253	CCT6P1	124.539	-0.263307	0.12567	-2.09522	0.0361512	0.5336	7q11.21
6358	CCL14	8.0962	-0.684161	0.326573	-2.09497	0.0361737	0.5336	17q12
259290	TAS2R31	9.88393	-0.423222	0.202054	-2.0946	0.0362068	0.5336	12p13.2
54625	PARP14	720.557	-0.407714	0.194681	-2.09427	0.0362362	0.5336	3q21.1
8698	S1PR4	14.5954	-0.350439	0.167382	-2.09365	0.0362913	0.533896	19p13.3
79929	MAP6D1	636.014	0.442715	0.211525	2.09297	0.036352	0.534066	3q27.1
4974	OMG	2344.58	0.20293	0.0969688	2.09273	0.036373	0.534066	17q11.2
23133	PHF8	764.955	-0.13777	0.0659094	-2.09029	0.0365919	0.535905	Xp11.22
10083	USH1C	1141.95	0.718601	0.343842	2.08992	0.0366251	0.535905	11p15.1
23231	SEL1L3	161.335	-0.650455	0.311335	-2.08924	0.0366857	0.535905	4p15.2
57222	ERGIC1	2422.06	-0.136868	0.0655262	-2.08874	0.0367308	0.535905	5q35.1
8798	DYRK4	321.779	0.173204	0.0829238	2.08871	0.036734	0.535905	12p13.32
2121	EVC	98.2676	-0.539295	0.258205	-2.08863	0.036741	0.535905	4p16.2
63901	FAM111A	280.468	-0.303227	0.14522	-2.08806	0.0367928	0.535905	11q12.1
404734	ANKHD1-EIF4EBP3	369.009	-0.251276	0.12036	-2.08771	0.0368243	0.535905	5q31.3
374378	GALNTL4	548.35	0.247534	0.11858	2.08748	0.0368445	0.535905	11p15.4
10007	GNPDA1	945.249	-0.115788	0.0554741	-2.08725	0.0368657	0.535905	5q31.3
22938	SNW1	1130.07	0.119766	0.0573876	2.08697	0.0368906	0.535905	14q24.3
2166	FAAH	385.618	0.304934	0.146136	2.08665	0.0369201	0.535905	1p33
3627	CXCL10	11.6333	-0.829927	0.39827	-2.08383	0.0371755	0.539098	4q21.1
57798	GATAD1	692.561	-0.163792	0.0786161	-2.08343	0.0372116	0.539109	7q21.2
2200	FBN1	475.529	-0.26014	0.124963	-2.08174	0.0373665	0.540544	15q21.1
3488	IGFBP5	3462.52	-0.485332	0.233173	-2.08142	0.0373952	0.540544	2q35
10748	KLRA1	40.1719	-0.27764	0.133406	-2.08117	0.0374183	0.540544	12p13.2
5685	PSMA4	1161.34	0.179034	0.0860529	2.0805	0.0374793	0.540544	15q25.1
124944	C17orf49	828.292	0.184306	0.0886116	2.07994	0.0375314	0.540544	17p13.1
285672	SFRS12IP1	451.061	0.137703	0.0662255	2.0793	0.0375897	0.540544	5q12.3
9363	RAB33A	562.798	0.232993	0.11206	2.07918	0.0376008	0.540544	Xq26.1
113115	FAM54A	11.855	-0.491453	0.236378	-2.0791	0.0376083	0.540544	6q23.3
222235	FBXL13	4.58197	-0.363111	0.174668	-2.07886	0.0376299	0.540544	7q22.1
652	BMP4	157.58	0.323285	0.155601	2.07766	0.0377408	0.540972	14q22.2
152007	GLIPR2	1080.57	0.321126	0.154612	2.07698	0.0378032	0.540972	9p13.3
10903	MTMR11	142.098	-0.347064	0.167136	-2.07653	0.0378446	0.540972	1q21.2
196528	ARID2	717.885	-0.209016	0.10067	-2.07625	0.0378708	0.540972	12q12
7018	TF	7828.3	0.505366	0.243445	2.07589	0.0379041	0.540972	3q22.1
83475	DOHH	401.138	0.276362	0.13313	2.07588	0.0379052	0.540972	19p13.3
8933	FAM127A	3704.09	0.207105	0.0997691	2.07585	0.0379082	0.540972	Xq26.3
51070	NOSIP	584.053	0.192125	0.0926003	2.07477	0.0380074	0.541498	19q13.33
80143	SIKE1	513.327	-0.130083	0.0627005	-2.07468	0.0380161	0.541498	1p13.2
79796	ALG9	636.782	-0.141167	0.0680671	-2.07393	0.0380854	0.541979	11q23.1
27087	B3GAT1	5147.25	0.174577	0.0842371	2.07245	0.0382232	0.542403	11q25
83879	CDCA7	151.253	-0.439724	0.212206	-2.07216	0.0382508	0.542403	2q31.1
4193	MDM2	1521.46	-0.129717	0.0626074	-2.07191	0.0382741	0.542403	12q15
284948	SH2D6	10.7705	-0.463795	0.224007	-2.07045	0.0384103	0.542403	2p11.2
2049	EPHB3	663.459	0.301895	0.145829	2.0702	0.0384333	0.542403	3q27.1
1768	DNAH6	19.2091	-0.466544	0.225375	-2.07008	0.0384447	0.542403	2p11.2
83855	KLF16	415.832	0.255753	0.123576	2.06961	0.0384893	0.542403	19p13.3
5021	OXTR	107.664	-0.606167	0.292898	-2.06955	0.0384943	0.542403	3p25.3
29763	PACSIN3	198.916	0.458858	0.221722	2.06952	0.0384974	0.542403	11p11.2
837	CASP4	54.4295	-0.401509	0.194017	-2.06945	0.0385039	0.542403	11q22.3
8398	PLA2G6	1008.62	0.168792	0.0815649	2.06942	0.0385066	0.542403	22q13.1
11259	FILIP1L	182.816	-0.378468	0.182953	-2.06866	0.0385779	0.542905	3q12.1
387486	C21orf131	316.994	0.371785	0.179834	2.06738	0.0386981	0.544094	21q21.1
729020	LOC729020	23.2725	-0.23798	0.11514	-2.06687	0.0387461	0.544266	10q24.33
10142	AKAP9	1435.49	-0.207928	0.100625	-2.06636	0.0387947	0.544448	7q21.2
642	BLMH	935.949	0.152411	0.0737812	2.06571	0.0388556	0.544801	17q11.2
2908	NR3C1	1768.83	-0.168514	0.0816596	-2.06362	0.0390535	0.547073	5q31.3
694	BTG1	2300.5	-0.201569	0.0977426	-2.06225	0.0391843	0.54799	12q21.33
23225	NUP210	963.258	0.416513	0.201995	2.06199	0.0392085	0.54799	3p25.1
129807	NEU4	2142.33	0.400553	0.194308	2.06144	0.0392615	0.54799	2q37.3
6351	CCL4	187.212	0.793882	0.385114	2.06142	0.0392629	0.54799	17q12
1356	CP	208.041	-0.800038	0.388307	-2.06032	0.0393676	0.548884	3q24-q25.1
81889	FAHD1	622.974	-0.129441	0.0628622	-2.05912	0.0394824	0.548884	16p13.3
5359	PLSCR1	210.362	-0.338801	0.16456	-2.05883	0.0395103	0.548884	3q24
11076	TPPP	4775.45	0.354483	0.172193	2.05864	0.0395286	0.548884	5p15.33
23306	TMEM194A	378.742	-0.231339	0.112386	-2.05843	0.0395489	0.548884	12q13.3
388939	C2orf71	6.81985	-0.518416	0.25189	-2.05811	0.0395798	0.548884	2p23.2
118460	EXOSC6	267.932	-0.155179	0.0754087	-2.05784	0.039605	0.548884	16q22.1
64919	BCL11B	120.425	0.448991	0.218196	2.05774	0.039615	0.548884	14q32.2
1912	PHC2	2541.58	0.12762	0.0620455	2.05688	0.0396975	0.549527	1p35.1
1200	TPP1	6146.42	-0.224771	0.109352	-2.05549	0.0398321	0.550771	11p15.4
353116	RILPL1	779.673	0.139546	0.06791	2.05486	0.0398925	0.550771	12q24.31
7292	TNFSF4	38.0592	-0.213317	0.103826	-2.05456	0.0399215	0.550771	1q25.1
221786	FAM200A	235.529	-0.143329	0.0697652	-2.05445	0.0399319	0.550771	7q22.1
2222	FDFT1	3639.67	0.168722	0.0821696	2.05335	0.0400391	0.551015	8p23.1
9246	UBE2L6	1946.33	-0.198588	0.0967366	-2.05288	0.0400847	0.551015	11q12.1
84109	QRFPR	9.08341	-0.538214	0.262179	-2.05285	0.0400871	0.551015	4q27
8941	CDK5R2	855.851	0.336618	0.164001	2.05254	0.0401175	0.551015	2q35
51559	NT5DC3	556.941	0.352839	0.171943	2.05207	0.040163	0.551015	12q23.3
7559	ZNF12	602.921	-0.150557	0.0733981	-2.05123	0.0402443	0.551015	7p22.1
170954	KIAA1949	1369.71	0.253483	0.12361	2.05067	0.0402995	0.551015	6p21.33
4238	MFAP3	634.033	-0.173856	0.0847814	-2.05064	0.0403017	0.551015	5q33.2
8482	SEMA7A	713.174	0.277901	0.135523	2.05058	0.040308	0.551015	15q24.1
80314	EPC1	647.045	-0.221427	0.108002	-2.05022	0.0403427	0.551015	10p11.22
84952	CGNL1	558.211	-0.303801	0.148204	-2.04988	0.0403757	0.551015	15q21.3
5093	PCBP1	4926.09	0.103381	0.0504398	2.04959	0.0404042	0.551015	2p13.3
54933	RHBDL2	34.3232	0.600715	0.293112	2.04944	0.0404196	0.551015	1p34.3
91942	NDUFAF2	192.947	0.240074	0.117195	2.04849	0.0405116	0.551776	5q12.1
57407	NMRAL1	360.023	0.411916	0.201159	2.04771	0.0405882	0.551842	16p13.3
55107	ANO1	30.7156	-0.443965	0.216942	-2.04647	0.0407106	0.551842	11q13.3
9553	MRPL33	408.025	0.14051	0.0686638	2.04635	0.0407221	0.551842	2p23.2
4017	LOXL2	165.163	-0.417296	0.203979	-2.04578	0.0407779	0.551842	8p21.3
84436	ZNF528	276.957	-0.186099	0.0909727	-2.04565	0.0407905	0.551842	19q13.41
606724	LOC606724	24.0639	0.413234	0.202044	2.04527	0.0408286	0.551842	16p11.2
26266	SLC13A4	8.02198	-0.544331	0.266147	-2.04522	0.0408327	0.551842	7q33
119587	CPXM2	43.7519	0.64049	0.313243	2.04471	0.0408839	0.551842	10q26.13
5649	RELN	169.839	-0.704476	0.344607	-2.04429	0.0409251	0.551842	7q22.1
327	APEH	1642.5	0.141508	0.0692211	2.04429	0.0409252	0.551842	3p21.31
497258	BDNFOS	349.379	0.178454	0.0873013	2.04412	0.0409417	0.551842	11p14.1
118491	TTC18	118.673	-0.375484	0.183698	-2.04403	0.040951	0.551842	10q22.2
25841	ABTB2	662.494	0.379005	0.185478	2.04339	0.0410139	0.552202	11p13
81892	C14orf156	448.985	0.17939	0.0878113	2.04291	0.0410615	0.552355	14q24.3
9934	P2RY14	46.759	-0.362325	0.177463	-2.04169	0.041182	0.553099	3q25.1
23139	MAST2	1084.15	-0.164127	0.0803907	-2.04162	0.0411894	0.553099	1p34.1
29937	NENF	1006.09	0.252282	0.123596	2.04118	0.0412331	0.553199	1q32.3
196410	METTL7B	93.3464	-0.589877	0.28909	-2.04046	0.0413047	0.553671	12q13.2
150472	CBWD2	386.531	-0.16196	0.079427	-2.03911	0.0414388	0.554805	2q14.1
79885	HDAC11	1518.71	0.280151	0.137405	2.03888	0.041462	0.554805	3p25.1
115098	CCDC124	1481.09	0.195422	0.0958877	2.03803	0.0415465	0.555447	19p13.11
57343	ZNF304	228.453	-0.124116	0.0609233	-2.03726	0.0416244	0.555923	19q13.43
83538	TTC25	41.1009	-0.265224	0.130206	-2.03695	0.041655	0.555923	17q21.2
9836	LCMT2	331.488	-0.164716	0.0809087	-2.03583	0.0417677	0.556939	15q15.3
26278	SACS	1771.61	-0.24752	0.121658	-2.03456	0.0418948	0.558145	13q12.12
57698	KIAA1598	1443.87	0.418861	0.20601	2.03321	0.0420315	0.559035	10q25.3
3263	HPX	8.29665	-0.423467	0.20832	-2.03277	0.0420755	0.559035	11p15.4
259307	IL4I1	28.994	0.452981	0.222846	2.0327	0.0420824	0.559035	19q13.33
8704	B4GALT2	998.16	0.160568	0.0790221	2.03194	0.0421599	0.559035	1p34.1
55829	SELS	716.792	0.176678	0.0869708	2.03146	0.042208	0.559035	15q26.3
50649	ARHGEF4	2826.54	0.285661	0.140628	2.03132	0.0422228	0.559035	2q21.1
375449	MAST4	360.525	-0.333733	0.164323	-2.03096	0.0422588	0.559035	5q12.3
4708	NDUFB2	1595.09	0.196696	0.0968528	2.03088	0.042267	0.559035	7q34
55709	KBTBD4	501.358	-0.121422	0.0597971	-2.03057	0.0422983	0.559035	11p11.2
79875	THSD4	748.489	0.501808	0.247162	2.03028	0.0423284	0.559035	15q23
23786	BCL2L13	1427.04	-0.119956	0.059116	-2.02917	0.0424413	0.559854	22q11.21
144453	BEST3	1173.29	-0.430258	0.21206	-2.02895	0.0424638	0.559854	12q15
83873	GPR61	47.8783	0.500605	0.24682	2.02822	0.0425378	0.560344	1p13.3
23137	SMC5	521.52	-0.170121	0.0839116	-2.02739	0.042623	0.56079	9q21.12
7851	MALL	24.8063	-0.429659	0.21195	-2.02717	0.0426452	0.56079	2q13
51617	HMP19	8677.87	0.277101	0.136799	2.02562	0.0428042	0.562396	5q35.2
4155	MBP	44518.4	0.761213	0.37606	2.02418	0.0429519	0.563252	18q23
1969	EPHA2	145.915	-0.469112	0.231782	-2.02393	0.0429771	0.563252	1p36.13
9448	MAP4K4	9250.33	0.160245	0.0792282	2.02258	0.0431169	0.563252	2q11.2
23313	C22orf9	2832.08	0.240206	0.11879	2.0221	0.0431662	0.563252	22q13.31
221468	TMEM217	12.4271	-0.325251	0.160866	-2.02188	0.0431889	0.563252	6p21.2
643382	C14orf176	37.1842	-0.24534	0.121353	-2.0217	0.0432073	0.563252	14q11.2
1893	ECM1	210.586	-0.257027	0.127143	-2.02156	0.0432215	0.563252	1q21.2
90102	PHLDB2	94.3444	-0.284252	0.140611	-2.02155	0.0432234	0.563252	3q13.2
1606	DGKA	344.124	-0.151023	0.074735	-2.02078	0.0433025	0.563252	12q13.2
56884	FSTL5	220.144	0.658045	0.325718	2.02029	0.0433532	0.563252	4q32.2
54660	PCDHB18	26.8714	-0.498678	0.246839	-2.02025	0.0433571	0.563252	5q31.3
79027	ZNF655	1038.18	-0.125312	0.0620281	-2.02024	0.0433584	0.563252	7q22.1
219623	TMEM26	17.4661	-0.661145	0.327299	-2.02	0.0433831	0.563252	10q21.2
55128	TRIM68	429.242	-0.132827	0.0657617	-2.01982	0.0434016	0.563252	11p15.4
90853	SPOCD1	56.6192	-0.719733	0.356466	-2.01908	0.0434791	0.563252	1p35.2
2885	GRB2	3374.55	0.0749837	0.0371422	2.01883	0.0435051	0.563252	17q25.1
54776	PPP1R12C	1191.64	0.225348	0.111644	2.01845	0.0435445	0.563252	19q13.42
2794	GNL1	1989.03	0.0924314	0.0457985	2.01822	0.0435684	0.563252	6p21.33
400798	C1orf220	19.3285	-0.382859	0.189712	-2.01811	0.04358	0.563252	1q25.2
65267	WNK3	193.813	-0.446207	0.221132	-2.01783	0.0436085	0.563252	Xp11.22
64135	IFIH1	185.408	-0.408058	0.202305	-2.01704	0.043691	0.563626	2q24.2
5239	PGM5	126.383	-0.33431	0.165759	-2.01685	0.0437114	0.563626	9q21.11
6578	SLCO2A1	196.665	-0.375931	0.186499	-2.01572	0.043829	0.563812	3q22.1-q22.2
5290	PIK3CA	577.447	-0.294163	0.145986	-2.01501	0.0439038	0.563812	3q26.32
10755	GIPC1	1964.76	0.184219	0.0914241	2.01499	0.0439056	0.563812	19p13.12
10750	GRAP	123.996	-0.366278	0.181792	-2.01482	0.0439234	0.563812	17p11.2
55311	ZNF444	532.022	0.229095	0.113726	2.01445	0.0439619	0.563812	19q13.43
25948	KBTBD2	1309.3	-0.0984471	0.0488857	-2.01382	0.044028	0.563812	7p14.3
26136	TES	62.5795	-0.358321	0.177945	-2.01366	0.044045	0.563812	7q31.2
57124	CD248	104.721	-0.543611	0.270002	-2.01336	0.0440769	0.563812	11q13.2
51201	ZDHHC2	697.323	-0.213819	0.106216	-2.01306	0.0441087	0.563812	8p22
5154	PDGFA	414.793	0.283734	0.140951	2.01301	0.044114	0.563812	7p22.3
9567	GTPBP1	2205.62	-0.119074	0.0591599	-2.01274	0.0441417	0.563812	22q13.1
2873	GPS1	2425.74	0.122214	0.0607283	2.01248	0.0441698	0.563812	17q25.3
81615	TMEM163	829.862	0.443232	0.22029	2.01204	0.044216	0.563929	2q21.3
23193	GANAB	5958.57	-0.142001	0.0706072	-2.01115	0.04431	0.564656	11q12.3
1238	CCBP2	27.9929	-0.245919	0.122319	-2.01047	0.0443816	0.565096	3p22.1
11051	NUDT21	2864.34	-0.15245	0.0758887	-2.00887	0.0445513	0.565578	16q13
53354	PANK1	376.38	0.211106	0.105118	2.00827	0.0446141	0.565578	10q23.31
10252	SPRY1	149.072	-0.282939	0.140905	-2.00801	0.0446425	0.565578	4q28.1
125	ADH1B	20.5911	-0.607953	0.302833	-2.00755	0.0446909	0.565578	4q23
9368	SLC9A3R1	1272.09	0.26743	0.133213	2.00754	0.0446925	0.565578	17q25.1
9367	RAB9A	576.046	0.150472	0.0749555	2.00749	0.0446978	0.565578	Xp22.2
9727	RAB11FIP3	2157.15	0.121236	0.0603957	2.00737	0.0447106	0.565578	16p13.3
199800	C19orf76	17.0541	-0.337011	0.167891	-2.00731	0.0447163	0.565578	19q13.33
79140	CCDC28B	287.637	0.194284	0.0968093	2.00688	0.0447627	0.56564	1p35.2
100190938	LOC100190938	221.366	-0.298131	0.148578	-2.00657	0.0447955	0.56564	17q21.2
1486	CTBS	109.369	-0.301273	0.150325	-2.00415	0.0450543	0.56567	1p22.3
55183	RIF1	574.79	-0.28563	0.142522	-2.00412	0.0450575	0.56567	2q23.3
84750	FUT10	117.182	-0.214136	0.106868	-2.00375	0.0450965	0.56567	8p12
55601	DDX60	340.369	-0.350364	0.174892	-2.00331	0.0451436	0.56567	4q32.3
7753	ZNF202	304.013	-0.164294	0.0820223	-2.00304	0.0451729	0.56567	11q24.1
497661	C18orf32	2565.83	0.178032	0.0888868	2.0029	0.0451876	0.56567	18q21.1
8621	CDK13	792.785	-0.121774	0.0608064	-2.00266	0.0452138	0.56567	7p14.1
115811	IQCD	49.5591	0.23505	0.117376	2.00254	0.0452265	0.56567	12q24.13
773	CACNA1A	1293.7	-0.317435	0.158533	-2.00233	0.0452495	0.56567	19p13.13
4938	OAS1	143.909	-0.53118	0.265292	-2.00225	0.0452581	0.56567	12q24.13
84067	FAM160A2	672.446	-0.129975	0.064916	-2.00221	0.0452623	0.56567	11p15.4
55959	SULF2	9807.14	0.273031	0.136366	2.00219	0.0452641	0.56567	20q13.12
151516	ASPRV1	110.154	0.224206	0.111989	2.00204	0.0452803	0.56567	2p13.3
221061	FAM171A1	2488.19	0.19769	0.0987835	2.00124	0.0453663	0.56628	10p13
55066	PDPR	1727.05	-0.289668	0.144787	-2.00066	0.0454292	0.566601	16q22.1
22992	KDM2A	1694.73	-0.119308	0.0596619	-1.99973	0.0455298	0.567178	11q13.2
79657	RPAP3	334.31	-0.144921	0.0724773	-1.99954	0.0455499	0.567178	12q13.11
25962	KIAA1429	1094.16	-0.126219	0.0631387	-1.99907	0.0456009	0.56735	8q22.1
9625	AATK	1813.32	0.342291	0.171263	1.99863	0.0456488	0.567482	17q25.3
7486	WRN	288.96	-0.22089	0.110571	-1.99773	0.0457465	0.567669	8p12
84814	PPAPDC3	198.426	0.345416	0.17295	1.99721	0.0458026	0.567669	9q34.13
6598	SMARCB1	2435.61	0.14438	0.072302	1.9969	0.045836	0.567669	c(\22q11.23\", \"22q11\")"
84864	MINA	291.692	0.359287	0.179927	1.99685	0.0458418	0.567669	3q11.2
8542	APOL1	162.383	-0.394388	0.197513	-1.99677	0.04585	0.567669	22q12.3
58191	CXCL16	937.148	0.298948	0.149804	1.99559	0.0459783	0.568502	17p13.2
10808	HSPH1	2377.01	0.326092	0.163435	1.99524	0.0460172	0.568502	13q12.3
6997	TDGF1	14.9155	-0.589912	0.295714	-1.99487	0.0460571	0.568502	3p21.31
84226	C2orf16	47.6504	-0.270179	0.135447	-1.99472	0.046073	0.568502	2p23.3
6909	TBX2	295.012	-0.344015	0.172487	-1.99444	0.0461039	0.568502	17q23.2
126299	ZNF428	1157.97	0.18271	0.091666	1.99322	0.0462376	0.568874	19q13.31
54464	XRN1	659.089	-0.176958	0.0887837	-1.99314	0.0462461	0.568874	3q23
23264	ZC3H7B	4850.91	0.115167	0.0578057	1.99232	0.0463363	0.568874	22q13.2
79004	CUEDC2	2015.02	0.162635	0.0816529	1.99179	0.0463946	0.568874	10q24.32
151534	LOC151534	20.0339	-0.358961	0.180223	-1.99176	0.0463976	0.568874	2p13.1
10916	MAGED2	5531	-0.122817	0.0616731	-1.99141	0.0464354	0.568874	Xp11.21
126133	ALDH16A1	265.621	0.252578	0.126861	1.99097	0.0464837	0.568874	19q13.33
3895	KTN1	3960.54	0.133539	0.0670789	1.99078	0.046505	0.568874	14q22.3
652968	GATSL3	785.539	0.420448	0.211198	1.99078	0.0465052	0.568874	22q12.2
100286844	LOC100286844	80.7599	-0.184445	0.0926553	-1.99066	0.0465181	0.568874	12q13.12
55204	GOLPH3L	411.287	-0.156735	0.0787446	-1.99042	0.0465446	0.568874	1q21.3
410	ARSA	346.42	0.343106	0.172514	1.98885	0.0467172	0.569367	22q13.33
54465	ETAA1	297.295	-0.12974	0.0652428	-1.98858	0.046748	0.569367	2p14
64410	KLHL25	1492.15	0.330184	0.166054	1.98841	0.0467659	0.569367	15q25.3
4043	LRPAP1	2082.41	0.200001	0.100594	1.9882	0.0467892	0.569367	4p16.3
124790	HEXIM2	328.069	0.22837	0.114876	1.98797	0.0468154	0.569367	17q21.31
64682	ANAPC1	460.094	-0.202332	0.101781	-1.98791	0.0468212	0.569367	2q13
54511	HMGCLL1	151.329	0.527816	0.265543	1.98769	0.0468465	0.569367	6p12.1
4973	OLR1	252.023	0.611114	0.30754	1.9871	0.0469108	0.569695	12p13.2
8654	PDE5A	111.941	-0.357153	0.179831	-1.98605	0.0470279	0.569945	4q26
64582	GPR135	33.3084	-0.266357	0.134145	-1.98559	0.0470784	0.569945	14q23.1
126298	IRGQ	846.148	0.136286	0.0686375	1.98559	0.0470789	0.569945	19q13.31
632	BGLAP	64.2241	0.271019	0.136555	1.98468	0.0471796	0.569945	1q22
9744	ACAP1	10.0668	-0.457492	0.230533	-1.98449	0.0472007	0.569945	17p13.1
4978	OPCML	1750.91	0.395401	0.199308	1.98387	0.04727	0.569945	11q25
57597	BAHCC1	1113.39	-0.222755	0.112286	-1.98381	0.0472774	0.569945	17q25.3
9262	STK17B	545.841	-0.293074	0.147783	-1.98313	0.0473529	0.569945	2q32.3
56904	SH3GLB2	1567.21	0.207427	0.104598	1.98309	0.0473574	0.569945	9q34.11
1998	ELF2	532.161	-0.163114	0.0822818	-1.98238	0.0474364	0.569945	4q31.1
1774	DNASE1L1	191.493	-0.188395	0.0950354	-1.98237	0.0474382	0.569945	Xq28
158067	C9orf98	61.4645	-0.329647	0.16638	-1.98129	0.0475587	0.569945	9q34.13
57493	HEG1	1438.2	-0.231595	0.116919	-1.98082	0.0476115	0.569945	3q21.2
157777	C8orf45	118.341	0.218856	0.110494	1.9807	0.0476246	0.569945	8q13.1
53637	S1PR5	131.42	0.666936	0.336865	1.97983	0.0477225	0.569945	19p13.2
9470	EIF4E2	1199.2	0.0711546	0.0359413	1.97974	0.0477325	0.569945	2q37.1
27289	RND1	642.693	0.232931	0.117693	1.97914	0.0478006	0.569945	12q13.12
[truncated: 13,969 more rows]
