# Supplementary material for: Integrated proteomic analysis of low-grade gliomas reveals contributions of 1p-19q co-deletion to oligodendroglioma
Source: Acta Neuropathol Commun. 2022 May 7;10:70. doi: 10.1186/s40478-022-01372-1 (PMC9080204; doi:10.1186/s40478-022-01372-1)
Supplement: Supplementary file 17 — Additional file 17: Differential protein expression analysis. [file 40478_2022_1372_MOESM17_ESM.xlsx]

## Sheet: LOF vs Missense
Table describing Gene sets differentially expressed between CIC LOF and CIC Missense Type I TCGA LGG
GroupID	Category	Term	Description	LogP	Log(q-value)	InTerm_InList	Genes	Symbols
1_Summary	GO Biological Processes	GO:0098609	cell-cell adhesion	-4.26743	-0.0795975	5/533	947,3695,27286,56110,64116,1308	CD34,ITGB7,SRPX2,PCDHGA5,SLC39A8,COL17A1
1_Member	GO Biological Processes	GO:0098609	cell-cell adhesion	-4.26743	-0.0795975	5/533	947,3695,27286,56110,64116	CD34,ITGB7,SRPX2,PCDHGA5,SLC39A8
1_Member	GO Biological Processes	GO:0007160	cell-matrix adhesion	-3.81165	0	3/132	947,1308,3695	CD34,COL17A1,ITGB7
1_Member	GO Biological Processes	GO:0031589	cell-substrate adhesion	-3.3606	0	3/188	947,1308,3695	CD34,COL17A1,ITGB7
2_Summary	GO Biological Processes	GO:0048514	blood vessel morphogenesis	-3.50717	0	4/419	947,3248,27286,51378,4038	CD34,HPGD,SRPX2,ANGPT4,LRP4
2_Member	GO Biological Processes	GO:0048514	blood vessel morphogenesis	-3.50717	0	4/419	947,3248,27286,51378	CD34,HPGD,SRPX2,ANGPT4
2_Member	GO Biological Processes	GO:0001568	blood vessel development	-3.20808	0	4/503	947,3248,27286,51378	CD34,HPGD,SRPX2,ANGPT4
2_Member	GO Biological Processes	GO:0001944	vasculature development	-3.13549	0	4/526	947,3248,27286,51378	CD34,HPGD,SRPX2,ANGPT4
2_Member	GO Biological Processes	GO:0001822	kidney development	-2.82507	0	3/288	947,3248,4038	CD34,HPGD,LRP4
2_Member	GO Biological Processes	GO:0072001	renal system development	-2.78687	0	3/297	947,3248,4038	CD34,HPGD,LRP4
2_Member	GO Biological Processes	GO:0035239	tube morphogenesis	-2.76875	0	4/661	947,3248,27286,51378	CD34,HPGD,SRPX2,ANGPT4
2_Member	GO Biological Processes	GO:0001525	angiogenesis	-2.69072	0	3/321	947,27286,51378	CD34,SRPX2,ANGPT4
2_Member	GO Biological Processes	GO:0001655	urogenital system development	-2.64177	0	3/334	947,3248,4038	CD34,HPGD,LRP4
3_Summary	GO Biological Processes	GO:0010594	regulation of endothelial cell migration	-3.10611	0	3/230	1634,27286,51378,947,7076	DCN,SRPX2,ANGPT4,CD34,TIMP1
3_Member	GO Biological Processes	GO:0010594	regulation of endothelial cell migration	-3.10611	0	3/230	1634,27286,51378	DCN,SRPX2,ANGPT4
3_Member	GO Biological Processes	GO:0010632	regulation of epithelial cell migration	-2.81647	0	3/290	1634,27286,51378	DCN,SRPX2,ANGPT4
3_Member	GO Biological Processes	GO:0045765	regulation of angiogenesis	-2.60191	0	3/345	947,1634,51378	CD34,DCN,ANGPT4
3_Member	GO Biological Processes	GO:0030336	negative regulation of cell migration	-2.59835	0	3/346	1634,7076,51378	DCN,TIMP1,ANGPT4
3_Member	GO Biological Processes	GO:1901342	regulation of vasculature development	-2.58074	0	3/351	947,1634,51378	CD34,DCN,ANGPT4
3_Member	GO Biological Processes	GO:2000146	negative regulation of cell motility	-2.54629	0	3/361	1634,7076,51378	DCN,TIMP1,ANGPT4
3_Member	GO Biological Processes	GO:0051271	negative regulation of cellular component movement	-2.51946	0	3/369	1634,7076,51378	DCN,TIMP1,ANGPT4
3_Member	GO Biological Processes	GO:0040013	negative regulation of locomotion	-2.4333	0	3/396	1634,7076,51378	DCN,TIMP1,ANGPT4
4_Summary	GO Biological Processes	GO:0001894	tissue homeostasis	-3.08445	0	3/234	947,4057,64116	CD34,LTF,SLC39A8
4_Member	GO Biological Processes	GO:0001894	tissue homeostasis	-3.08445	0	3/234	947,4057,64116	CD34,LTF,SLC39A8
4_Member	GO Biological Processes	GO:0060249	anatomical structure homeostasis	-2.85566	0	3/281	947,4057,64116	CD34,LTF,SLC39A8
4_Member	GO Biological Processes	GO:0048871	multicellular organismal homeostasis	-2.5531	0	3/359	947,4057,64116	CD34,LTF,SLC39A8
5_Summary	GO Biological Processes	GO:0050730	regulation of peptidyl-tyrosine phosphorylation	-2.9477	0	3/261	4038,8440,51378,1749,3248	LRP4,NCK2,ANGPT4,DLX5,HPGD
5_Member	GO Biological Processes	GO:0050730	regulation of peptidyl-tyrosine phosphorylation	-2.9477	0	3/261	4038,8440,51378	LRP4,NCK2,ANGPT4
5_Member	GO Biological Processes	GO:0007167	enzyme linked receptor protein signaling pathway	-2.92061	0	4/601	1749,3248,8440,51378	DLX5,HPGD,NCK2,ANGPT4
6_Summary	GO Biological Processes	GO:0030198	extracellular matrix organization	-2.92401	0	3/266	1308,4239,64116	COL17A1,MFAP4,SLC39A8
6_Member	GO Biological Processes	GO:0030198	extracellular matrix organization	-2.92401	0	3/266	1308,4239,64116	COL17A1,MFAP4,SLC39A8
6_Member	GO Biological Processes	GO:0043062	extracellular structure organization	-2.91933	0	3/267	1308,4239,64116	COL17A1,MFAP4,SLC39A8
6_Member	GO Biological Processes	GO:0045229	external encapsulating structure organization	-2.91002	0	3/269	1308,4239,64116	COL17A1,MFAP4,SLC39A8
7_Summary	GO Biological Processes	GO:0001501	skeletal system development	-2.16424	0	3/495	1749,4057,7076	DLX5,LTF,TIMP1
7_Member	GO Biological Processes	GO:0001501	skeletal system development	-2.16424	0	3/495	1749,4057,7076	DLX5,LTF,TIMP1
8_Summary	GO Biological Processes	GO:0000904	cell morphogenesis involved in differentiation	-2.10099	0	3/522	1749,3695,4038	DLX5,ITGB7,LRP4
8_Member	GO Biological Processes	GO:0000904	cell morphogenesis involved in differentiation	-2.10099	0	3/522	1749,3695,4038	DLX5,ITGB7,LRP4

## Sheet: WT vs LOF-Missense
Table describing Gene sets differentially expressed between CIC WT and CIC LOF and CIC Missense Type I TCGA LGG
GroupID	Category	Term	Description	LogP	Log(q-value)	InTerm_InList	Genes	Symbols
1_Summary	GO Biological Processes	GO:0007169	transmembrane receptor protein tyrosine kinase signaling pathway	-10.8889	-6.68186	41/722	238,650,896,1001,1464,1969,2049,2260,2324,2534,2674,3084,3092,3480,3643,4804,5156,5435,5795,6599,6714,6777,7010,9026,9241,9542,9770,9788,9844,10551,22905,23189,53358,55959,81848,84632,90993,143282,161742,200734,340706,94,654,1003,1848,2201,2619,2651,4838,4926,6664,7476,8573,10938,50515,168667	ALK,BMP2,CCND3,CDH3,CSPG4,EPHA2,EPHB3,FGFR1,FLT4,FYN,GFRA1,NRG1,HIP1,IGF1R,INSR,NGFR,PDGFRA,POLR2F,PTPRJ,SMARCC1,SRC,STAT5B,TEK,HIP1R,NOG,NRG2,RASSF2,MTSS1,ELMO1,AGR2,EPN2,KANK1,SHC3,SULF2,SPRY4,AFAP1L2,CREB3L1,FGFBP3,SPRED1,SPRED2,VWA2,ACVRL1,BMP6,CDH5,DUSP6,FBN2,GAS1,GCNT2,NODAL,NUMA1,SOX11,WNT7A,CASK,EHD1,CHST11,BMPER
1_Member	GO Biological Processes	GO:0007169	transmembrane receptor protein tyrosine kinase signaling pathway	-10.8889	-6.68186	41/722	238,650,896,1001,1464,1969,2049,2260,2324,2534,2674,3084,3092,3480,3643,4804,5156,5435,5795,6599,6714,6777,7010,9026,9241,9542,9770,9788,9844,10551,22905,23189,53358,55959,81848,84632,90993,143282,161742,200734,340706	ALK,BMP2,CCND3,CDH3,CSPG4,EPHA2,EPHB3,FGFR1,FLT4,FYN,GFRA1,NRG1,HIP1,IGF1R,INSR,NGFR,PDGFRA,POLR2F,PTPRJ,SMARCC1,SRC,STAT5B,TEK,HIP1R,NOG,NRG2,RASSF2,MTSS1,ELMO1,AGR2,EPN2,KANK1,SHC3,SULF2,SPRY4,AFAP1L2,CREB3L1,FGFBP3,SPRED1,SPRED2,VWA2
1_Member	GO Biological Processes	GO:0070848	response to growth factor	-6.8476	-3.55534	34/739	94,650,654,1003,1848,1969,2201,2260,2324,2534,2619,2651,3643,4804,4838,4926,5156,5435,6664,6714,6777,7476,8573,9241,10938,22905,50515,55959,81848,90993,143282,161742,168667,200734	ACVRL1,BMP2,BMP6,CDH5,DUSP6,EPHA2,FBN2,FGFR1,FLT4,FYN,GAS1,GCNT2,INSR,NGFR,NODAL,NUMA1,PDGFRA,POLR2F,SOX11,SRC,STAT5B,WNT7A,CASK,NOG,EHD1,EPN2,CHST11,SULF2,SPRY4,CREB3L1,FGFBP3,SPRED1,BMPER,SPRED2
1_Member	GO Biological Processes	GO:0071363	cellular response to growth factor stimulus	-6.29168	-3.24294	32/709	94,650,654,1003,2201,2260,2324,2534,2619,2651,3643,4804,4838,4926,5156,5435,6664,6714,6777,7476,8573,9241,10938,22905,50515,55959,81848,90993,143282,161742,168667,200734	ACVRL1,BMP2,BMP6,CDH5,FBN2,FGFR1,FLT4,FYN,GAS1,GCNT2,INSR,NGFR,NODAL,NUMA1,PDGFRA,POLR2F,SOX11,SRC,STAT5B,WNT7A,CASK,NOG,EHD1,EPN2,CHST11,SULF2,SPRY4,CREB3L1,FGFBP3,SPRED1,BMPER,SPRED2
1_Member	GO Biological Processes	GO:0008543	fibroblast growth factor receptor signaling pathway	-4.75181	-2.34664	8/114	2260,5435,9241,55959,81848,90993,143282,200734	FGFR1,POLR2F,NOG,SULF2,SPRY4,CREB3L1,FGFBP3,SPRED2
1_Member	GO Biological Processes	GO:0040036	regulation of fibroblast growth factor receptor signaling pathway	-4.58236	-2.27291	5/36	9241,55959,81848,90993,143282	NOG,SULF2,SPRY4,CREB3L1,FGFBP3
1_Member	GO Biological Processes	GO:0044344	cellular response to fibroblast growth factor stimulus	-4.04789	-1.93788	8/143	2260,5435,9241,55959,81848,90993,143282,200734	FGFR1,POLR2F,NOG,SULF2,SPRY4,CREB3L1,FGFBP3,SPRED2
1_Member	GO Biological Processes	GO:0071774	response to fibroblast growth factor	-3.9033	-1.84852	8/150	2260,5435,9241,55959,81848,90993,143282,200734	FGFR1,POLR2F,NOG,SULF2,SPRY4,CREB3L1,FGFBP3,SPRED2
1_Member	GO Biological Processes	GO:0090287	regulation of cellular response to growth factor stimulus	-3.82797	-1.81124	15/293	94,1003,2201,2260,4926,6664,8573,9241,22905,50515,55959,81848,90993,143282,168667	ACVRL1,CDH5,FBN2,FGFR1,NUMA1,SOX11,CASK,NOG,EPN2,CHST11,SULF2,SPRY4,CREB3L1,FGFBP3,BMPER
1_Member	GO Biological Processes	GO:0090288	negative regulation of cellular response to growth factor stimulus	-3.60144	-1.65449	8/166	8573,9241,22905,50515,55959,81848,90993,168667	CASK,NOG,EPN2,CHST11,SULF2,SPRY4,CREB3L1,BMPER
1_Member	GO Biological Processes	GO:0040037	negative regulation of fibroblast growth factor receptor signaling pathway	-2.89739	-1.23841	3/22	55959,81848,90993	SULF2,SPRY4,CREB3L1
2_Summary	GO Biological Processes	GO:0051962	positive regulation of nervous system development	-8.43201	-4.52597	31/541	238,596,604,650,654,1789,2049,2119,2260,2534,2624,4804,4821,5803,6664,7476,7732,8153,8578,9423,10215,10677,27185,30812,54413,57555,64211,163404,221938,347731,375790,4038,5780,6495,10500,23189,65249,116983,1003,10675,55679	ALK,BCL2,BCL6,BMP2,BMP6,DNMT3B,EPHB3,ETV5,FGFR1,FYN,GATA2,NGFR,NKX2-2,PTPRZ1,SOX11,WNT7A,RNF112,RND2,SCARF1,NTN1,OLIG2,AVIL,DISC1,SOX8,NLGN3,NLGN2,LHX5,PLPPR5,MMD2,LRRTM3,AGRN,LRP4,PTPN9,SIX1,SEMA6C,KANK1,ZSWIM4,ACAP3,CDH5,CSPG5,LIMS2
2_Member	GO Biological Processes	GO:0051962	positive regulation of nervous system development	-8.43201	-4.52597	31/541	238,596,604,650,654,1789,2049,2119,2260,2534,2624,4804,4821,5803,6664,7476,7732,8153,8578,9423,10215,10677,27185,30812,54413,57555,64211,163404,221938,347731,375790	ALK,BCL2,BCL6,BMP2,BMP6,DNMT3B,EPHB3,ETV5,FGFR1,FYN,GATA2,NGFR,NKX2-2,PTPRZ1,SOX11,WNT7A,RNF112,RND2,SCARF1,NTN1,OLIG2,AVIL,DISC1,SOX8,NLGN3,NLGN2,LHX5,PLPPR5,MMD2,LRRTM3,AGRN
2_Member	GO Biological Processes	GO:0045664	regulation of neuron differentiation	-7.56199	-3.95698	33/656	238,596,604,650,654,1789,2049,2119,2260,2534,2624,4038,4804,4821,5780,6495,6664,7476,7732,8153,8578,9423,10215,10500,10677,23189,27185,30812,54413,65249,116983,163404,221938	ALK,BCL2,BCL6,BMP2,BMP6,DNMT3B,EPHB3,ETV5,FGFR1,FYN,GATA2,LRP4,NGFR,NKX2-2,PTPN9,SIX1,SOX11,WNT7A,RNF112,RND2,SCARF1,NTN1,OLIG2,SEMA6C,AVIL,KANK1,DISC1,SOX8,NLGN3,ZSWIM4,ACAP3,PLPPR5,MMD2
2_Member	GO Biological Processes	GO:0010720	positive regulation of cell development	-6.03267	-3.13071	27/553	238,596,604,650,654,1003,1789,2119,2260,2534,2624,4804,4821,5803,6664,7732,8153,8578,9423,10215,10675,10677,27185,30812,55679,163404,221938	ALK,BCL2,BCL6,BMP2,BMP6,CDH5,DNMT3B,ETV5,FGFR1,FYN,GATA2,NGFR,NKX2-2,PTPRZ1,SOX11,RNF112,RND2,SCARF1,NTN1,OLIG2,CSPG5,AVIL,DISC1,SOX8,LIMS2,PLPPR5,MMD2
2_Member	GO Biological Processes	GO:0045666	positive regulation of neuron differentiation	-5.80693	-2.96159	21/371	238,596,604,650,654,1789,2119,2260,2534,2624,4804,4821,6664,7732,8153,8578,9423,10677,27185,163404,221938	ALK,BCL2,BCL6,BMP2,BMP6,DNMT3B,ETV5,FGFR1,FYN,GATA2,NGFR,NKX2-2,SOX11,RNF112,RND2,SCARF1,NTN1,AVIL,DISC1,PLPPR5,MMD2
2_Member	GO Biological Processes	GO:0050769	positive regulation of neurogenesis	-5.6956	-2.86874	24/474	238,596,604,650,654,1789,2119,2260,2534,2624,4804,4821,5803,6664,7732,8153,8578,9423,10215,10677,27185,30812,163404,221938	ALK,BCL2,BCL6,BMP2,BMP6,DNMT3B,ETV5,FGFR1,FYN,GATA2,NGFR,NKX2-2,PTPRZ1,SOX11,RNF112,RND2,SCARF1,NTN1,OLIG2,AVIL,DISC1,SOX8,PLPPR5,MMD2
3_Summary	GO Biological Processes	GO:0001655	urogenital system development	-7.91354	-4.1836	23/331	596,650,654,2049,2260,2624,2828,4038,4326,5125,5156,5420,6495,6599,6664,7010,9241,9788,30812,51804,55083,55959,168667,100,595,1969,2113,2119,3084,3643,4838,6714,9423,55679,59277,81606,10194,94,2295,2651,10500,10683,3776,3777,7476,10213,4148,340706,4878,9734,58529,79933,85461,1271,23764	BCL2,BMP2,BMP6,EPHB3,FGFR1,GATA2,GPR4,LRP4,MMP17,PCSK5,PDGFRA,PODXL,SIX1,SMARCC1,SOX11,TEK,NOG,MTSS1,SOX8,SIX4,KIF26B,SULF2,BMPER,ADA,CCND1,EPHA2,ETS1,ETV5,NRG1,INSR,NODAL,SRC,NTN1,LIMS2,NTN4,LBH,TSHZ1,ACVRL1,FOXF2,GCNT2,SEMA6C,DLL3,KCNK2,KCNK3,WNT7A,PSMD14,MATN3,VWA2,NPPA,HDAC9,MYOZ1,SYNPO2L,TANC1,CNTFR,MAFF
3_Member	GO Biological Processes	GO:0001655	urogenital system development	-7.91354	-4.1836	23/331	596,650,654,2049,2260,2624,2828,4038,4326,5125,5156,5420,6495,6599,6664,7010,9241,9788,30812,51804,55083,55959,168667	BCL2,BMP2,BMP6,EPHB3,FGFR1,GATA2,GPR4,LRP4,MMP17,PCSK5,PDGFRA,PODXL,SIX1,SMARCC1,SOX11,TEK,NOG,MTSS1,SOX8,SIX4,KIF26B,SULF2,BMPER
3_Member	GO Biological Processes	GO:0001822	kidney development	-7.17869	-3.70483	20/279	596,650,654,2260,2828,4038,4326,5125,5156,5420,6495,6664,7010,9241,9788,30812,51804,55083,55959,168667	BCL2,BMP2,BMP6,FGFR1,GPR4,LRP4,MMP17,PCSK5,PDGFRA,PODXL,SIX1,SOX11,TEK,NOG,MTSS1,SOX8,SIX4,KIF26B,SULF2,BMPER
3_Member	GO Biological Processes	GO:0072001	renal system development	-6.80816	-3.55534	20/294	596,650,654,2260,2828,4038,4326,5125,5156,5420,6495,6664,7010,9241,9788,30812,51804,55083,55959,168667	BCL2,BMP2,BMP6,FGFR1,GPR4,LRP4,MMP17,PCSK5,PDGFRA,PODXL,SIX1,SOX11,TEK,NOG,MTSS1,SOX8,SIX4,KIF26B,SULF2,BMPER
3_Member	GO Biological Processes	GO:0048732	gland development	-6.35323	-3.24294	24/435	100,595,596,650,1969,2049,2113,2119,2260,2624,3084,3643,4838,5156,6495,6599,6714,9241,9423,51804,55679,55959,59277,81606	ADA,CCND1,BCL2,BMP2,EPHA2,EPHB3,ETS1,ETV5,FGFR1,GATA2,NRG1,INSR,NODAL,PDGFRA,SIX1,SMARCC1,SRC,NOG,NTN1,SIX4,LIMS2,SULF2,NTN4,LBH
3_Member	GO Biological Processes	GO:0072006	nephron development	-6.01556	-3.13071	13/143	596,650,2828,5156,5420,6495,7010,9241,9788,30812,51804,55083,55959	BCL2,BMP2,GPR4,PDGFRA,PODXL,SIX1,TEK,NOG,MTSS1,SOX8,SIX4,KIF26B,SULF2
3_Member	GO Biological Processes	GO:0032835	glomerulus development	-4.98075	-2.48125	8/63	596,2828,5156,5420,7010,9241,9788,55959	BCL2,GPR4,PDGFRA,PODXL,TEK,NOG,MTSS1,SULF2
3_Member	GO Biological Processes	GO:0060676	ureteric bud formation	-4.92608	-2.44329	3/5	6495,9241,51804	SIX1,NOG,SIX4
3_Member	GO Biological Processes	GO:0072073	kidney epithelium development	-4.57892	-2.26947	11/140	596,650,2260,5420,6495,9241,9788,30812,51804,55083,168667	BCL2,BMP2,FGFR1,PODXL,SIX1,NOG,MTSS1,SOX8,SIX4,KIF26B,BMPER
3_Member	GO Biological Processes	GO:0001657	ureteric bud development	-4.41173	-2.15601	9/97	596,650,2260,6495,9241,30812,51804,55083,168667	BCL2,BMP2,FGFR1,SIX1,NOG,SOX8,SIX4,KIF26B,BMPER
3_Member	GO Biological Processes	GO:0060688	regulation of morphogenesis of a branching structure	-4.37985	-2.15601	7/56	2119,2260,6495,9241,30812,51804,59277	ETV5,FGFR1,SIX1,NOG,SOX8,SIX4,NTN4
3_Member	GO Biological Processes	GO:0072163	mesonephric epithelium development	-4.37631	-2.15601	9/98	596,650,2260,6495,9241,30812,51804,55083,168667	BCL2,BMP2,FGFR1,SIX1,NOG,SOX8,SIX4,KIF26B,BMPER
3_Member	GO Biological Processes	GO:0072164	mesonephric tubule development	-4.37631	-2.15601	9/98	596,650,2260,6495,9241,30812,51804,55083,168667	BCL2,BMP2,FGFR1,SIX1,NOG,SOX8,SIX4,KIF26B,BMPER
3_Member	GO Biological Processes	GO:0061333	renal tubule morphogenesis	-4.2941	-2.12685	8/78	596,650,6495,9241,9788,30812,51804,55083	BCL2,BMP2,SIX1,NOG,MTSS1,SOX8,SIX4,KIF26B
3_Member	GO Biological Processes	GO:0042474	middle ear morphogenesis	-4.26886	-2.04857	4/20	2260,6495,9241,10194	FGFR1,SIX1,NOG,TSHZ1
3_Member	GO Biological Processes	GO:0001823	mesonephros development	-4.23896	-2.08879	9/102	596,650,2260,6495,9241,30812,51804,55083,168667	BCL2,BMP2,FGFR1,SIX1,NOG,SOX8,SIX4,KIF26B,BMPER
3_Member	GO Biological Processes	GO:0072172	mesonephric tubule formation	-4.18823	-2.01859	3/8	6495,9241,51804	SIX1,NOG,SIX4
3_Member	GO Biological Processes	GO:0060485	mesenchyme development	-4.06275	-1.95948	15/279	94,596,650,2260,2295,2651,3084,4838,6495,6664,9241,10500,10683,30812,51804	ACVRL1,BCL2,BMP2,FGFR1,FOXF2,GCNT2,NRG1,NODAL,SIX1,SOX11,NOG,SEMA6C,DLL3,SOX8,SIX4
3_Member	GO Biological Processes	GO:0060677	ureteric bud elongation	-4.01559	-1.92246	3/9	6495,51804,55083	SIX1,SIX4,KIF26B
3_Member	GO Biological Processes	GO:0072009	nephron epithelium development	-4.01396	-1.934	9/109	596,650,5420,6495,9241,9788,30812,51804,55083	BCL2,BMP2,PODXL,SIX1,NOG,MTSS1,SOX8,SIX4,KIF26B
3_Member	GO Biological Processes	GO:0060675	ureteric bud morphogenesis	-3.95887	-1.89481	7/65	596,650,6495,9241,30812,51804,55083	BCL2,BMP2,SIX1,NOG,SOX8,SIX4,KIF26B
3_Member	GO Biological Processes	GO:0072171	mesonephric tubule morphogenesis	-3.91644	-1.87292	7/66	596,650,6495,9241,30812,51804,55083	BCL2,BMP2,SIX1,NOG,SOX8,SIX4,KIF26B
3_Member	GO Biological Processes	GO:0060562	epithelial tube morphogenesis	-3.8951	-1.86412	16/322	94,596,650,1969,2119,4838,5420,6495,6664,6714,9241,9423,9788,30812,51804,55083	ACVRL1,BCL2,BMP2,EPHA2,ETV5,NODAL,PODXL,SIX1,SOX11,SRC,NOG,NTN1,MTSS1,SOX8,SIX4,KIF26B
3_Member	GO Biological Processes	GO:0072080	nephron tubule development	-3.75139	-1.77188	8/93	596,650,6495,9241,9788,30812,51804,55083	BCL2,BMP2,SIX1,NOG,MTSS1,SOX8,SIX4,KIF26B
3_Member	GO Biological Processes	GO:0072079	nephron tubule formation	-3.69567	-1.73657	4/18	6495,9241,30812,51804	SIX1,NOG,SOX8,SIX4
3_Member	GO Biological Processes	GO:0090190	positive regulation of branching involved in ureteric bud morphogenesis	-3.69567	-1.73657	4/18	6495,9241,30812,51804	SIX1,NOG,SOX8,SIX4
3_Member	GO Biological Processes	GO:0061326	renal tubule development	-3.68722	-1.73112	8/95	596,650,6495,9241,9788,30812,51804,55083	BCL2,BMP2,SIX1,NOG,MTSS1,SOX8,SIX4,KIF26B
3_Member	GO Biological Processes	GO:0072078	nephron tubule morphogenesis	-3.60272	-1.68619	7/74	596,650,6495,9241,30812,51804,55083	BCL2,BMP2,SIX1,NOG,SOX8,SIX4,KIF26B
3_Member	GO Biological Processes	GO:0061138	morphogenesis of a branching epithelium	-3.55698	-1.65311	11/182	596,650,1969,2119,2260,6495,6714,9241,30812,51804,59277	BCL2,BMP2,EPHA2,ETV5,FGFR1,SIX1,SRC,NOG,SOX8,SIX4,NTN4
3_Member	GO Biological Processes	GO:0072088	nephron epithelium morphogenesis	-3.53069	-1.62897	7/76	596,650,6495,9241,30812,51804,55083	BCL2,BMP2,SIX1,NOG,SOX8,SIX4,KIF26B
3_Member	GO Biological Processes	GO:0072028	nephron morphogenesis	-3.46095	-1.57816	7/78	596,650,6495,9241,30812,51804,55083	BCL2,BMP2,SIX1,NOG,SOX8,SIX4,KIF26B
3_Member	GO Biological Processes	GO:0043583	ear development	-3.43756	-1.55887	12/219	596,650,2260,2624,3776,3777,6495,9241,9423,10194,51804,168667	BCL2,BMP2,FGFR1,GATA2,KCNK2,KCNK3,SIX1,NOG,NTN1,TSHZ1,SIX4,BMPER
3_Member	GO Biological Processes	GO:0002009	morphogenesis of an epithelium	-3.43048	-1.55585	21/540	94,596,650,1969,2119,2260,2295,4838,5420,6495,6664,6714,7476,9241,9423,9788,10213,30812,51804,55083,59277	ACVRL1,BCL2,BMP2,EPHA2,ETV5,FGFR1,FOXF2,NODAL,PODXL,SIX1,SOX11,SRC,WNT7A,NOG,NTN1,MTSS1,PSMD14,SOX8,SIX4,KIF26B,NTN4
3_Member	GO Biological Processes	GO:0061213	positive regulation of mesonephros development	-3.42169	-1.54908	4/21	6495,9241,30812,51804	SIX1,NOG,SOX8,SIX4
3_Member	GO Biological Processes	GO:0090189	regulation of branching involved in ureteric bud morphogenesis	-3.34032	-1.48544	4/22	6495,9241,30812,51804	SIX1,NOG,SOX8,SIX4
3_Member	GO Biological Processes	GO:0001658	branching involved in ureteric bud morphogenesis	-3.33007	-1.47902	6/59	596,650,6495,9241,30812,51804	BCL2,BMP2,SIX1,NOG,SOX8,SIX4
3_Member	GO Biological Processes	GO:0048729	tissue morphogenesis	-3.285	-1.44034	24/674	94,596,650,1969,2119,2260,2295,3084,4148,4838,5420,6495,6664,6714,7476,9241,9423,9788,10213,30812,51804,55083,59277,340706	ACVRL1,BCL2,BMP2,EPHA2,ETV5,FGFR1,FOXF2,NRG1,MATN3,NODAL,PODXL,SIX1,SOX11,SRC,WNT7A,NOG,NTN1,MTSS1,PSMD14,SOX8,SIX4,KIF26B,NTN4,VWA2
3_Member	GO Biological Processes	GO:0001763	morphogenesis of a branching structure	-3.28379	-1.44034	11/196	596,650,1969,2119,2260,6495,6714,9241,30812,51804,59277	BCL2,BMP2,EPHA2,ETV5,FGFR1,SIX1,SRC,NOG,SOX8,SIX4,NTN4
3_Member	GO Biological Processes	GO:0055002	striated muscle cell development	-3.24827	-1.4339	8/173	596,4878,5156,6495,9734,51804,58529,79933	BCL2,NPPA,PDGFRA,SIX1,HDAC9,SIX4,MYOZ1,SYNPO2L
3_Member	GO Biological Processes	GO:0061217	regulation of mesonephros development	-3.11977	-1.31583	4/25	6495,9241,30812,51804	SIX1,NOG,SOX8,SIX4
3_Member	GO Biological Processes	GO:0055001	muscle cell development	-3.04281	-1.3299	8/186	596,4878,5156,6495,9734,51804,58529,79933	BCL2,NPPA,PDGFRA,SIX1,HDAC9,SIX4,MYOZ1,SYNPO2L
3_Member	GO Biological Processes	GO:0048754	branching morphogenesis of an epithelial tube	-2.98657	-1.21566	9/150	596,650,1969,2119,6495,6714,9241,30812,51804	BCL2,BMP2,EPHA2,ETV5,SIX1,SRC,NOG,SOX8,SIX4
3_Member	GO Biological Processes	GO:0016202	regulation of striated muscle tissue development	-2.94609	-1.18347	9/152	596,650,2260,3084,3776,6495,9241,9734,51804	BCL2,BMP2,FGFR1,NRG1,KCNK2,SIX1,NOG,HDAC9,SIX4
3_Member	GO Biological Processes	GO:0060993	kidney morphogenesis	-2.94538	-1.18347	7/95	596,650,6495,9241,30812,51804,55083	BCL2,BMP2,SIX1,NOG,SOX8,SIX4,KIF26B
3_Member	GO Biological Processes	GO:1901861	regulation of muscle tissue development	-2.88669	-1.145	9/155	596,650,2260,3084,3776,6495,9241,9734,51804	BCL2,BMP2,FGFR1,NRG1,KCNK2,SIX1,NOG,HDAC9,SIX4
3_Member	GO Biological Processes	GO:0051146	striated muscle cell differentiation	-2.87066	-1.22469	10/295	596,3084,4878,5156,6495,9734,51804,58529,79933,85461	BCL2,NRG1,NPPA,PDGFRA,SIX1,HDAC9,SIX4,MYOZ1,SYNPO2L,TANC1
3_Member	GO Biological Processes	GO:0048634	regulation of muscle organ development	-2.86724	-1.13292	9/156	596,650,2260,3084,3776,6495,9241,9734,51804	BCL2,BMP2,FGFR1,NRG1,KCNK2,SIX1,NOG,HDAC9,SIX4
3_Member	GO Biological Processes	GO:0048762	mesenchymal cell differentiation	-2.85738	-1.12453	11/221	94,596,650,2260,2295,2651,3084,6664,9241,10500,30812	ACVRL1,BCL2,BMP2,FGFR1,FOXF2,GCNT2,NRG1,SOX11,NOG,SEMA6C,SOX8
3_Member	GO Biological Processes	GO:0042471	ear morphogenesis	-2.76861	-1.15961	6/118	2260,2624,6495,9241,10194,51804	FGFR1,GATA2,SIX1,NOG,TSHZ1,SIX4
3_Member	GO Biological Processes	GO:0048641	regulation of skeletal muscle tissue development	-2.66897	-1.09224	4/51	596,6495,9734,51804	BCL2,SIX1,HDAC9,SIX4
3_Member	GO Biological Processes	GO:0060538	skeletal muscle organ development	-2.63326	-1.07332	7/169	596,1271,6495,9734,23764,51804,58529	BCL2,CNTFR,SIX1,HDAC9,MAFF,SIX4,MYOZ1
3_Member	GO Biological Processes	GO:0031128	developmental induction	-2.60737	-0.930093	4/34	650,2260,6495,30812	BMP2,FGFR1,SIX1,SOX8
3_Member	GO Biological Processes	GO:0110110	positive regulation of animal organ morphogenesis	-2.60696	-0.930093	6/81	650,2260,6495,9241,30812,51804	BMP2,FGFR1,SIX1,NOG,SOX8,SIX4
3_Member	GO Biological Processes	GO:0060037	pharyngeal system development	-2.58317	-1.04542	3/26	6495,9241,51804	SIX1,NOG,SIX4
3_Member	GO Biological Processes	GO:1905332	positive regulation of morphogenesis of an epithelium	-2.56041	-0.900432	4/35	6495,9241,30812,51804	SIX1,NOG,SOX8,SIX4
3_Member	GO Biological Processes	GO:0001656	metanephros development	-2.55128	-1.02182	5/90	596,5156,6495,51804,55083	BCL2,PDGFRA,SIX1,SIX4,KIF26B
3_Member	GO Biological Processes	GO:0045995	regulation of embryonic development	-2.52392	-1.0097	6/132	2260,2624,3643,4838,6495,51804	FGFR1,GATA2,INSR,NODAL,SIX1,SIX4
3_Member	GO Biological Processes	GO:0090184	positive regulation of kidney development	-2.34715	-0.738871	4/40	6495,9241,30812,51804	SIX1,NOG,SOX8,SIX4
3_Member	GO Biological Processes	GO:0048741	skeletal muscle fiber development	-2.32311	-0.889872	3/32	596,6495,9734	BCL2,SIX1,HDAC9
3_Member	GO Biological Processes	GO:0007519	skeletal muscle tissue development	-2.23037	-0.644476	8/160	596,6495,6664,9734,23764,30812,51804,58529	BCL2,SIX1,SOX11,HDAC9,MAFF,SOX8,SIX4,MYOZ1
3_Member	GO Biological Processes	GO:0014904	myotube cell development	-2.21288	-0.820054	3/35	596,6495,9734	BCL2,SIX1,HDAC9
3_Member	GO Biological Processes	GO:0014902	myotube differentiation	-2.11676	-0.755411	5/114	596,6495,9734,51804,85461	BCL2,SIX1,HDAC9,SIX4,TANC1
3_Member	GO Biological Processes	GO:0042692	muscle cell differentiation	-2.04256	-0.705897	10/387	596,3084,4878,5156,6495,9734,51804,58529,79933,85461	BCL2,NRG1,NPPA,PDGFRA,SIX1,HDAC9,SIX4,MYOZ1,SYNPO2L,TANC1
4_Summary	GO Biological Processes	GO:0001501	skeletal system development	-7.13375	-3.70483	28/518	94,650,654,1463,1969,2201,2260,4148,4188,4838,5125,5156,6495,6664,6714,7010,7476,9241,9770,10683,50515,51222,51804,55959,63827,64131,145864,340706,2295,2624,10194,100,8796,10742,22846,23764,30812,55122,64359,79816,7732,9423,25806,4038	ACVRL1,BMP2,BMP6,NCAN,EPHA2,FBN2,FGFR1,MATN3,MDFI,NODAL,PCSK5,PDGFRA,SIX1,SOX11,SRC,TEK,WNT7A,NOG,RASSF2,DLL3,CHST11,ZNF219,SIX4,SULF2,BCAN,XYLT1,HAPLN3,VWA2,FOXF2,GATA2,TSHZ1,ADA,SCEL,RAI2,VASH1,MAFF,SOX8,AKIRIN2,NXN,TLE6,RNF112,NTN1,VAX2,LRP4
4_Member	GO Biological Processes	GO:0001501	skeletal system development	-7.13375	-3.70483	28/518	94,650,654,1463,1969,2201,2260,4148,4188,4838,5125,5156,6495,6664,6714,7010,7476,9241,9770,10683,50515,51222,51804,55959,63827,64131,145864,340706	ACVRL1,BMP2,BMP6,NCAN,EPHA2,FBN2,FGFR1,MATN3,MDFI,NODAL,PCSK5,PDGFRA,SIX1,SOX11,SRC,TEK,WNT7A,NOG,RASSF2,DLL3,CHST11,ZNF219,SIX4,SULF2,BCAN,XYLT1,HAPLN3,VWA2
4_Member	GO Biological Processes	GO:0048705	skeletal system morphogenesis	-5.70719	-2.8439	13/239	654,2201,2260,4148,4188,4838,5156,6495,7010,9241,50515,51804,340706	BMP6,FBN2,FGFR1,MATN3,MDFI,NODAL,PDGFRA,SIX1,TEK,NOG,CHST11,SIX4,VWA2
4_Member	GO Biological Processes	GO:0048706	embryonic skeletal system development	-5.05857	-2.48662	9/126	4188,4838,5125,5156,6495,9241,50515,51804,64131	MDFI,NODAL,PCSK5,PDGFRA,SIX1,NOG,CHST11,SIX4,XYLT1
4_Member	GO Biological Processes	GO:0048562	embryonic organ morphogenesis	-4.82988	-2.39366	13/288	1969,2201,2260,2295,2624,4188,4838,5156,6495,9241,10194,50515,51804	EPHA2,FBN2,FGFR1,FOXF2,GATA2,MDFI,NODAL,PDGFRA,SIX1,NOG,TSHZ1,CHST11,SIX4
4_Member	GO Biological Processes	GO:0009792	embryo development ending in birth or egg hatching	-4.3595	-2.14807	26/646	94,100,650,1969,2260,2624,4188,4838,5125,5156,6495,6664,8796,9241,10683,10742,22846,23764,30812,50515,51804,55122,55959,64131,64359,79816	ACVRL1,ADA,BMP2,EPHA2,FGFR1,GATA2,MDFI,NODAL,PCSK5,PDGFRA,SIX1,SOX11,SCEL,NOG,DLL3,RAI2,VASH1,MAFF,SOX8,CHST11,SIX4,AKIRIN2,SULF2,XYLT1,NXN,TLE6
4_Member	GO Biological Processes	GO:0048568	embryonic organ development	-4.33435	-2.14432	20/429	100,1969,2201,2260,2295,2624,4188,4838,5125,5156,6495,6664,7732,9241,9423,10194,22846,25806,50515,51804	ADA,EPHA2,FBN2,FGFR1,FOXF2,GATA2,MDFI,NODAL,PCSK5,PDGFRA,SIX1,SOX11,RNF112,NOG,NTN1,TSHZ1,VASH1,VAX2,CHST11,SIX4
4_Member	GO Biological Processes	GO:0048704	embryonic skeletal system morphogenesis	-4.19802	-2.01859	7/93	4188,4838,5156,6495,9241,50515,51804	MDFI,NODAL,PDGFRA,SIX1,NOG,CHST11,SIX4
4_Member	GO Biological Processes	GO:0048701	embryonic cranial skeleton morphogenesis	-3.93836	-1.87117	5/45	4838,5156,6495,50515,51804	NODAL,PDGFRA,SIX1,CHST11,SIX4
4_Member	GO Biological Processes	GO:1904888	cranial skeletal system development	-3.15321	-1.39145	5/66	4838,5156,6495,50515,51804	NODAL,PDGFRA,SIX1,CHST11,SIX4
4_Member	GO Biological Processes	GO:0043009	chordate embryonic development	-2.95696	-1.18922	22/629	94,100,650,1969,2260,2624,4188,4838,5125,5156,6495,6664,9241,10683,22846,23764,30812,50515,51804,55959,64131,64359	ACVRL1,ADA,BMP2,EPHA2,FGFR1,GATA2,MDFI,NODAL,PCSK5,PDGFRA,SIX1,SOX11,NOG,DLL3,VASH1,MAFF,SOX8,CHST11,SIX4,SULF2,XYLT1,NXN
4_Member	GO Biological Processes	GO:0048598	embryonic morphogenesis	-2.35531	-0.90412	14/586	1969,2201,2260,2295,2624,4038,4188,4838,5156,6495,9241,10194,50515,51804	EPHA2,FBN2,FGFR1,FOXF2,GATA2,LRP4,MDFI,NODAL,PDGFRA,SIX1,NOG,TSHZ1,CHST11,SIX4
5_Summary	GO Biological Processes	GO:0043408	regulation of MAPK cascade	-7.1117	-3.50669	27/774	238,654,948,1464,1846,1848,1852,1969,2260,2324,2651,3084,3480,3643,4838,5156,5795,7010,9618,10178,11211,28951,81606,81848,84432,161742,200734,595,896,7023,650,2534,5987,6714,6793,9770,29775,55765,84632,124790,142679,221938,7476,168667,8555,347735	ALK,BMP6,CD36,CSPG4,DUSP4,DUSP6,DUSP9,EPHA2,FGFR1,FLT4,GCNT2,NRG1,IGF1R,INSR,NODAL,PDGFRA,PTPRJ,TEK,TRAF4,TENM1,FZD10,TRIB2,LBH,SPRY4,PROK1,SPRED1,SPRED2,CCND1,CCND3,TFAP4,BMP2,FYN,TRIM27,SRC,STK10,RASSF2,CARD10,INAVA,AFAP1L2,HEXIM2,DUSP19,MMD2,WNT7A,BMPER,CDC14B,SERINC2
5_Member	GO Biological Processes	GO:0043408	regulation of MAPK cascade	-7.1117	-3.50669	27/774	238,654,948,1464,1846,1848,1852,1969,2260,2324,2651,3084,3480,3643,4838,5156,5795,7010,9618,10178,11211,28951,81606,81848,84432,161742,200734	ALK,BMP6,CD36,CSPG4,DUSP4,DUSP6,DUSP9,EPHA2,FGFR1,FLT4,GCNT2,NRG1,IGF1R,INSR,NODAL,PDGFRA,PTPRJ,TEK,TRAF4,TENM1,FZD10,TRIB2,LBH,SPRY4,PROK1,SPRED1,SPRED2
5_Member	GO Biological Processes	GO:0043405	regulation of MAP kinase activity	-6.7499	-3.2418	17/341	238,1464,1846,1848,1852,2260,3084,3480,3643,5795,10178,11211,28951,81848,84432,161742,200734	ALK,CSPG4,DUSP4,DUSP6,DUSP9,FGFR1,NRG1,IGF1R,INSR,PTPRJ,TENM1,FZD10,TRIB2,SPRY4,PROK1,SPRED1,SPRED2
5_Member	GO Biological Processes	GO:0071900	regulation of protein serine/threonine kinase activity	-6.04854	-3.02729	20/519	238,595,896,1464,1846,1848,1852,2260,3084,3480,3643,5795,7023,10178,11211,28951,81848,84432,161742,200734	ALK,CCND1,CCND3,CSPG4,DUSP4,DUSP6,DUSP9,FGFR1,NRG1,IGF1R,INSR,PTPRJ,TFAP4,TENM1,FZD10,TRIB2,SPRY4,PROK1,SPRED1,SPRED2
5_Member	GO Biological Processes	GO:0045859	regulation of protein kinase activity	-5.6619	-2.85733	33/796	238,595,650,896,1464,1846,1848,1852,2260,2534,3084,3480,3643,5795,5987,6714,6793,7023,9618,9770,10178,11211,28951,29775,55765,81848,84432,84632,124790,142679,161742,200734,221938	ALK,CCND1,BMP2,CCND3,CSPG4,DUSP4,DUSP6,DUSP9,FGFR1,FYN,NRG1,IGF1R,INSR,PTPRJ,TRIM27,SRC,STK10,TFAP4,TRAF4,RASSF2,TENM1,FZD10,TRIB2,CARD10,INAVA,SPRY4,PROK1,AFAP1L2,HEXIM2,DUSP19,SPRED1,SPRED2,MMD2
5_Member	GO Biological Processes	GO:0043410	positive regulation of MAPK cascade	-5.602	-2.85733	26/548	238,650,948,1464,1848,1852,2260,2324,2651,3084,3480,3643,4838,5156,5795,6714,7010,7476,9618,9770,10178,11211,55765,84432,142679,168667	ALK,BMP2,CD36,CSPG4,DUSP6,DUSP9,FGFR1,FLT4,GCNT2,NRG1,IGF1R,INSR,NODAL,PDGFRA,PTPRJ,SRC,TEK,WNT7A,TRAF4,RASSF2,TENM1,FZD10,INAVA,PROK1,DUSP19,BMPER
5_Member	GO Biological Processes	GO:0033674	positive regulation of kinase activity	-4.76022	-2.36606	25/575	238,595,650,896,1464,1848,1852,2260,2534,3084,3643,5156,6714,6793,7010,9618,9770,10178,11211,29775,55765,84432,84632,142679,221938	ALK,CCND1,BMP2,CCND3,CSPG4,DUSP6,DUSP9,FGFR1,FYN,NRG1,INSR,PDGFRA,SRC,STK10,TEK,TRAF4,RASSF2,TENM1,FZD10,CARD10,INAVA,PROK1,AFAP1L2,DUSP19,MMD2
5_Member	GO Biological Processes	GO:0051347	positive regulation of transferase activity	-4.73249	-2.34857	27/651	238,595,650,896,1464,1848,1852,2260,2534,3084,3643,5156,6714,6793,7010,8555,9618,9770,10178,11211,29775,55765,84432,84632,142679,221938,347735	ALK,CCND1,BMP2,CCND3,CSPG4,DUSP6,DUSP9,FGFR1,FYN,NRG1,INSR,PDGFRA,SRC,STK10,TEK,CDC14B,TRAF4,RASSF2,TENM1,FZD10,CARD10,INAVA,PROK1,AFAP1L2,DUSP19,MMD2,SERINC2
5_Member	GO Biological Processes	GO:0045860	positive regulation of protein kinase activity	-4.36181	-2.14807	23/534	238,595,650,896,1464,1848,1852,2260,2534,3084,3643,6714,6793,9618,9770,10178,11211,29775,55765,84432,84632,142679,221938	ALK,CCND1,BMP2,CCND3,CSPG4,DUSP6,DUSP9,FGFR1,FYN,NRG1,INSR,SRC,STK10,TRAF4,RASSF2,TENM1,FZD10,CARD10,INAVA,PROK1,AFAP1L2,DUSP19,MMD2
5_Member	GO Biological Processes	GO:0043406	positive regulation of MAP kinase activity	-3.83704	-1.81749	14/260	238,650,1464,1848,1852,2260,3084,3643,6714,10178,11211,55765,84432,142679	ALK,BMP2,CSPG4,DUSP6,DUSP9,FGFR1,NRG1,INSR,SRC,TENM1,FZD10,INAVA,PROK1,DUSP19
5_Member	GO Biological Processes	GO:0071902	positive regulation of protein serine/threonine kinase activity	-3.68484	-1.73112	16/336	238,595,650,896,1464,1848,1852,2260,3084,3643,6714,10178,11211,55765,84432,142679	ALK,CCND1,BMP2,CCND3,CSPG4,DUSP6,DUSP9,FGFR1,NRG1,INSR,SRC,TENM1,FZD10,INAVA,PROK1,DUSP19
5_Member	GO Biological Processes	GO:0000187	activation of MAPK activity	-2.94609	-1.18347	9/152	238,650,1464,1848,1852,3084,3643,55765,84432	ALK,BMP2,CSPG4,DUSP6,DUSP9,NRG1,INSR,INAVA,PROK1
5_Member	GO Biological Processes	GO:0032147	activation of protein kinase activity	-2.77614	-1.06183	14/333	238,650,1464,1848,1852,3084,3643,6714,6793,9618,29775,55765,84432,142679	ALK,BMP2,CSPG4,DUSP6,DUSP9,NRG1,INSR,SRC,STK10,TRAF4,CARD10,INAVA,PROK1,DUSP19
6_Summary	GO Biological Processes	GO:1905114	cell surface receptor signaling pathway involved in cell-cell signaling	-6.54157	-3.11265	22/625	18,650,1001,1137,6714,7089,7476,8796,8994,9241,10213,11211,25806,27185,54413,55959,57555,64359,79816,83439,85409,642938	ABAT,BMP2,CDH3,CHRNA4,SRC,TLE2,WNT7A,SCEL,LIMD1,NOG,PSMD14,FZD10,VAX2,DISC1,NLGN3,SULF2,NLGN2,NXN,TLE6,TCF7L1,NKD2,INSYN2A
6_Member	GO Biological Processes	GO:1905114	cell surface receptor signaling pathway involved in cell-cell signaling	-6.54157	-3.11265	22/625	18,650,1001,1137,6714,7089,7476,8796,8994,9241,10213,11211,25806,27185,54413,55959,57555,64359,79816,83439,85409,642938	ABAT,BMP2,CDH3,CHRNA4,SRC,TLE2,WNT7A,SCEL,LIMD1,NOG,PSMD14,FZD10,VAX2,DISC1,NLGN3,SULF2,NLGN2,NXN,TLE6,TCF7L1,NKD2,INSYN2A
6_Member	GO Biological Processes	GO:0060070	canonical Wnt signaling pathway	-5.87804	-2.94973	15/335	650,1001,6714,7089,7476,8796,8994,9241,10213,11211,27185,55959,79816,83439,85409	BMP2,CDH3,SRC,TLE2,WNT7A,SCEL,LIMD1,NOG,PSMD14,FZD10,DISC1,SULF2,TLE6,TCF7L1,NKD2
6_Member	GO Biological Processes	GO:0030111	regulation of Wnt signaling pathway	-4.74697	-2.34664	14/366	650,1001,6714,7089,8796,8994,9241,10213,27185,55959,64359,79816,83439,85409	BMP2,CDH3,SRC,TLE2,SCEL,LIMD1,NOG,PSMD14,DISC1,SULF2,NXN,TLE6,TCF7L1,NKD2
6_Member	GO Biological Processes	GO:0016055	Wnt signaling pathway	-4.73416	-2.34664	17/522	650,1001,6714,7089,7476,8796,8994,9241,10213,11211,25806,27185,55959,64359,79816,83439,85409	BMP2,CDH3,SRC,TLE2,WNT7A,SCEL,LIMD1,NOG,PSMD14,FZD10,VAX2,DISC1,SULF2,NXN,TLE6,TCF7L1,NKD2
6_Member	GO Biological Processes	GO:0198738	cell-cell signaling by wnt	-4.71305	-2.33849	17/524	650,1001,6714,7089,7476,8796,8994,9241,10213,11211,25806,27185,55959,64359,79816,83439,85409	BMP2,CDH3,SRC,TLE2,WNT7A,SCEL,LIMD1,NOG,PSMD14,FZD10,VAX2,DISC1,SULF2,NXN,TLE6,TCF7L1,NKD2
6_Member	GO Biological Processes	GO:0060828	regulation of canonical Wnt signaling pathway	-3.86672	-1.82141	11/286	650,1001,6714,7089,8796,8994,9241,10213,55959,79816,85409	BMP2,CDH3,SRC,TLE2,SCEL,LIMD1,NOG,PSMD14,SULF2,TLE6,NKD2
6_Member	GO Biological Processes	GO:0030178	negative regulation of Wnt signaling pathway	-2.8895	-1.23389	8/213	650,7089,8994,9241,10213,64359,79816,85409	BMP2,TLE2,LIMD1,NOG,PSMD14,NXN,TLE6,NKD2
6_Member	GO Biological Processes	GO:0090090	negative regulation of canonical Wnt signaling pathway	-2.70302	-1.11504	7/178	650,7089,8994,9241,10213,79816,85409	BMP2,TLE2,LIMD1,NOG,PSMD14,TLE6,NKD2
6_Member	GO Biological Processes	GO:0030177	positive regulation of Wnt signaling pathway	-2.68927	-1.10415	7/179	650,1001,6714,8796,10213,27185,55959	BMP2,CDH3,SRC,SCEL,PSMD14,DISC1,SULF2
7_Summary	GO Biological Processes	GO:0048514	blood vessel morphogenesis	-6.43943	-3.1565	24/682	94,694,1003,1464,1969,2113,2260,2324,2624,2828,4804,4838,4881,5156,6495,7010,9241,9734,22905,29775,54538,84432,90993,161742,5125,22899,595,650,654,1001,6664,7476,8573,9788,22846,29128,51804,55679,55959,168667,6714,10500,23189,30812	ACVRL1,BTG1,CDH5,CSPG4,EPHA2,ETS1,FGFR1,FLT4,GATA2,GPR4,NGFR,NODAL,NPR1,PDGFRA,SIX1,TEK,NOG,HDAC9,EPN2,CARD10,ROBO4,PROK1,CREB3L1,SPRED1,PCSK5,ARHGEF15,CCND1,BMP2,BMP6,CDH3,SOX11,WNT7A,CASK,MTSS1,VASH1,UHRF1,SIX4,LIMS2,SULF2,BMPER,SRC,SEMA6C,KANK1,SOX8
7_Member	GO Biological Processes	GO:0048514	blood vessel morphogenesis	-6.43943	-3.09563	24/682	94,694,1003,1464,1969,2113,2260,2324,2624,2828,4804,4838,4881,5156,6495,7010,9241,9734,22905,29775,54538,84432,90993,161742	ACVRL1,BTG1,CDH5,CSPG4,EPHA2,ETS1,FGFR1,FLT4,GATA2,GPR4,NGFR,NODAL,NPR1,PDGFRA,SIX1,TEK,NOG,HDAC9,EPN2,CARD10,ROBO4,PROK1,CREB3L1,SPRED1
7_Member	GO Biological Processes	GO:0001525	angiogenesis	-6.38602	-3.09563	22/588	94,694,1003,1464,1969,2113,2260,2324,2624,2828,4804,4838,4881,5156,7010,9734,22905,29775,54538,84432,90993,161742	ACVRL1,BTG1,CDH5,CSPG4,EPHA2,ETS1,FGFR1,FLT4,GATA2,GPR4,NGFR,NODAL,NPR1,PDGFRA,TEK,HDAC9,EPN2,CARD10,ROBO4,PROK1,CREB3L1,SPRED1
7_Member	GO Biological Processes	GO:0001944	vasculature development	-6.34846	-3.09563	26/793	94,694,1003,1464,1969,2113,2260,2324,2624,2828,4804,4838,4881,5125,5156,6495,7010,9241,9734,22899,22905,29775,54538,84432,90993,161742	ACVRL1,BTG1,CDH5,CSPG4,EPHA2,ETS1,FGFR1,FLT4,GATA2,GPR4,NGFR,NODAL,NPR1,PCSK5,PDGFRA,SIX1,TEK,NOG,HDAC9,ARHGEF15,EPN2,CARD10,ROBO4,PROK1,CREB3L1,SPRED1
7_Member	GO Biological Processes	GO:0050673	epithelial cell proliferation	-6.15945	-3.1565	24/446	94,595,650,654,1001,1969,2260,2324,2624,4804,4838,6495,6664,7010,7476,8573,9241,9788,22846,29128,51804,55679,55959,168667	ACVRL1,CCND1,BMP2,BMP6,CDH3,EPHA2,FGFR1,FLT4,GATA2,NGFR,NODAL,SIX1,SOX11,TEK,WNT7A,CASK,NOG,MTSS1,VASH1,UHRF1,SIX4,LIMS2,SULF2,BMPER
7_Member	GO Biological Processes	GO:0001568	blood vessel development	-6.12689	-3.03377	25/762	94,694,1003,1464,1969,2113,2260,2324,2624,2828,4804,4838,4881,5125,5156,6495,7010,9241,9734,22905,29775,54538,84432,90993,161742	ACVRL1,BTG1,CDH5,CSPG4,EPHA2,ETS1,FGFR1,FLT4,GATA2,GPR4,NGFR,NODAL,NPR1,PCSK5,PDGFRA,SIX1,TEK,NOG,HDAC9,EPN2,CARD10,ROBO4,PROK1,CREB3L1,SPRED1
7_Member	GO Biological Processes	GO:0050678	regulation of epithelial cell proliferation	-6.06819	-3.13988	22/388	94,595,650,654,1001,2260,2324,2624,4804,4838,6495,6664,7010,7476,8573,9241,9788,22846,29128,51804,55679,55959	ACVRL1,CCND1,BMP2,BMP6,CDH3,FGFR1,FLT4,GATA2,NGFR,NODAL,SIX1,SOX11,TEK,WNT7A,CASK,NOG,MTSS1,VASH1,UHRF1,SIX4,LIMS2,SULF2
7_Member	GO Biological Processes	GO:0045765	regulation of angiogenesis	-6.03023	-3.02729	17/384	94,694,1003,1969,2113,2624,2828,4804,4838,4881,7010,9734,22905,29775,84432,90993,161742	ACVRL1,BTG1,CDH5,EPHA2,ETS1,GATA2,GPR4,NGFR,NODAL,NPR1,TEK,HDAC9,EPN2,CARD10,PROK1,CREB3L1,SPRED1
7_Member	GO Biological Processes	GO:1901342	regulation of vasculature development	-5.44848	-2.65639	17/424	94,694,1003,1969,2113,2624,2828,4804,4838,4881,7010,9734,22905,29775,84432,90993,161742	ACVRL1,BTG1,CDH5,EPHA2,ETS1,GATA2,GPR4,NGFR,NODAL,NPR1,TEK,HDAC9,EPN2,CARD10,PROK1,CREB3L1,SPRED1
7_Member	GO Biological Processes	GO:0002040	sprouting angiogenesis	-5.25953	-2.58394	11/186	94,1969,2324,2624,4804,7010,9734,22905,29775,90993,161742	ACVRL1,EPHA2,FLT4,GATA2,NGFR,TEK,HDAC9,EPN2,CARD10,CREB3L1,SPRED1
7_Member	GO Biological Processes	GO:0050679	positive regulation of epithelial cell proliferation	-4.29252	-2.12685	13/206	94,595,650,654,1001,2260,2324,2624,4838,6664,7010,7476,9241	ACVRL1,CCND1,BMP2,BMP6,CDH3,FGFR1,FLT4,GATA2,NODAL,SOX11,TEK,WNT7A,NOG
7_Member	GO Biological Processes	GO:0016525	negative regulation of angiogenesis	-3.97291	-1.88641	9/173	1969,2828,4804,4881,7010,22905,29775,90993,161742	EPHA2,GPR4,NGFR,NPR1,TEK,EPN2,CARD10,CREB3L1,SPRED1
7_Member	GO Biological Processes	GO:2000181	negative regulation of blood vessel morphogenesis	-3.93492	-1.87086	9/175	1969,2828,4804,4881,7010,22905,29775,90993,161742	EPHA2,GPR4,NGFR,NPR1,TEK,EPN2,CARD10,CREB3L1,SPRED1
7_Member	GO Biological Processes	GO:0010594	regulation of endothelial cell migration	-3.80972	-1.80131	13/230	94,1969,2113,2260,2324,2624,7010,7476,9734,22846,29775,161742,168667	ACVRL1,EPHA2,ETS1,FGFR1,FLT4,GATA2,TEK,WNT7A,HDAC9,VASH1,CARD10,SPRED1,BMPER
7_Member	GO Biological Processes	GO:1901343	negative regulation of vasculature development	-3.71777	-1.72807	9/187	1969,2828,4804,4881,7010,22905,29775,90993,161742	EPHA2,GPR4,NGFR,NPR1,TEK,EPN2,CARD10,CREB3L1,SPRED1
7_Member	GO Biological Processes	GO:0043535	regulation of blood vessel endothelial cell migration	-3.52955	-1.60147	8/157	94,1969,2113,2260,2624,9734,29775,161742	ACVRL1,EPHA2,ETS1,FGFR1,GATA2,HDAC9,CARD10,SPRED1
7_Member	GO Biological Processes	GO:0010632	regulation of epithelial cell migration	-3.32401	-1.47487	14/292	94,1969,2113,2260,2324,2624,6714,7010,7476,9734,22846,29775,161742,168667	ACVRL1,EPHA2,ETS1,FGFR1,FLT4,GATA2,SRC,TEK,WNT7A,HDAC9,VASH1,CARD10,SPRED1,BMPER
7_Member	GO Biological Processes	GO:0001935	endothelial cell proliferation	-3.22871	-1.39271	11/199	94,650,654,1969,2260,2324,2624,4804,7010,22846,168667	ACVRL1,BMP2,BMP6,EPHA2,FGFR1,FLT4,GATA2,NGFR,TEK,VASH1,BMPER
7_Member	GO Biological Processes	GO:1903670	regulation of sprouting angiogenesis	-3.12258	-1.36883	7/139	2624,4804,9734,22905,29775,90993,161742	GATA2,NGFR,HDAC9,EPN2,CARD10,CREB3L1,SPRED1
7_Member	GO Biological Processes	GO:0043534	blood vessel endothelial cell migration	-3.11961	-1.36746	8/181	94,1969,2113,2260,2624,9734,29775,161742	ACVRL1,EPHA2,ETS1,FGFR1,GATA2,HDAC9,CARD10,SPRED1
7_Member	GO Biological Processes	GO:0043542	endothelial cell migration	-3.10033	-1.35864	10/275	94,1969,2113,2260,2324,2624,7010,9734,29775,161742	ACVRL1,EPHA2,ETS1,FGFR1,FLT4,GATA2,TEK,HDAC9,CARD10,SPRED1
7_Member	GO Biological Processes	GO:0001667	ameboidal-type cell migration	-3.00755	-1.22652	18/464	94,1969,2113,2260,2324,2624,4838,6714,7010,7476,9734,10500,22846,23189,29775,30812,161742,168667	ACVRL1,EPHA2,ETS1,FGFR1,FLT4,GATA2,NODAL,SRC,TEK,WNT7A,HDAC9,SEMA6C,VASH1,KANK1,CARD10,SOX8,SPRED1,BMPER
7_Member	GO Biological Processes	GO:0010631	epithelial cell migration	-2.98151	-1.21219	15/353	94,1969,2113,2260,2324,2624,6714,7010,7476,9734,22846,23189,29775,161742,168667	ACVRL1,EPHA2,ETS1,FGFR1,FLT4,GATA2,SRC,TEK,WNT7A,HDAC9,VASH1,KANK1,CARD10,SPRED1,BMPER
7_Member	GO Biological Processes	GO:0090132	epithelium migration	-2.94494	-1.18347	15/356	94,1969,2113,2260,2324,2624,6714,7010,7476,9734,22846,23189,29775,161742,168667	ACVRL1,EPHA2,ETS1,FGFR1,FLT4,GATA2,SRC,TEK,WNT7A,HDAC9,VASH1,KANK1,CARD10,SPRED1,BMPER
7_Member	GO Biological Processes	GO:1903671	negative regulation of sprouting angiogenesis	-2.92735	-1.25251	5/74	4804,22905,29775,90993,161742	NGFR,EPN2,CARD10,CREB3L1,SPRED1
7_Member	GO Biological Processes	GO:0001938	positive regulation of endothelial cell proliferation	-2.88468	-1.23028	6/112	94,654,2260,2324,2624,7010	ACVRL1,BMP6,FGFR1,FLT4,GATA2,TEK
7_Member	GO Biological Processes	GO:0090130	tissue migration	-2.87321	-1.13597	15/362	94,1969,2113,2260,2324,2624,6714,7010,7476,9734,22846,23189,29775,161742,168667	ACVRL1,EPHA2,ETS1,FGFR1,FLT4,GATA2,SRC,TEK,WNT7A,HDAC9,VASH1,KANK1,CARD10,SPRED1,BMPER
7_Member	GO Biological Processes	GO:0045766	positive regulation of angiogenesis	-2.78689	-1.16865	8/204	94,694,1003,2113,2624,4838,7010,9734	ACVRL1,BTG1,CDH5,ETS1,GATA2,NODAL,TEK,HDAC9
7_Member	GO Biological Processes	GO:0010595	positive regulation of endothelial cell migration	-2.57356	-1.04043	6/129	2113,2260,2324,2624,7010,9734	ETS1,FGFR1,FLT4,GATA2,TEK,HDAC9
7_Member	GO Biological Processes	GO:1904018	positive regulation of vasculature development	-2.46539	-0.972416	8/230	94,694,1003,2113,2624,4838,7010,9734	ACVRL1,BTG1,CDH5,ETS1,GATA2,NODAL,TEK,HDAC9
7_Member	GO Biological Processes	GO:0001936	regulation of endothelial cell proliferation	-2.44139	-0.960229	7/183	94,654,2260,2324,2624,4804,7010	ACVRL1,BMP6,FGFR1,FLT4,GATA2,NGFR,TEK
8_Summary	GO Biological Processes	GO:0007409	axonogenesis	-6.33367	-3.24294	25/468	596,1969,2049,2115,2534,2674,4038,4804,5803,6585,6714,7476,8153,9241,9423,10500,25806,27185,53358,54413,54538,55715,59277,65249,375790,4148,4838,7010,10675,23189,55679,80243,340706,8578,238,2260,5420,5780,6624,10178,10677,83874,115704,116983,163404,5142,5156,5795,8994,89846	BCL2,EPHA2,EPHB3,ETV1,FYN,GFRA1,LRP4,NGFR,PTPRZ1,SLIT1,SRC,WNT7A,RND2,NOG,NTN1,SEMA6C,VAX2,DISC1,SHC3,NLGN3,ROBO4,DOK4,NTN4,ZSWIM4,AGRN,MATN3,NODAL,TEK,CSPG5,KANK1,LIMS2,PREX2,VWA2,SCARF1,ALK,FGFR1,PODXL,PTPN9,FSCN1,TENM1,AVIL,TBC1D10A,EVI5L,ACAP3,PLPPR5,PDE4B,PDGFRA,PTPRJ,LIMD1,FGD3
8_Member	GO Biological Processes	GO:0007409	axonogenesis	-6.33367	-3.24294	25/468	596,1969,2049,2115,2534,2674,4038,4804,5803,6585,6714,7476,8153,9241,9423,10500,25806,27185,53358,54413,54538,55715,59277,65249,375790	BCL2,EPHA2,EPHB3,ETV1,FYN,GFRA1,LRP4,NGFR,PTPRZ1,SLIT1,SRC,WNT7A,RND2,NOG,NTN1,SEMA6C,VAX2,DISC1,SHC3,NLGN3,ROBO4,DOK4,NTN4,ZSWIM4,AGRN
8_Member	GO Biological Processes	GO:0000904	cell morphogenesis involved in differentiation	-6.29015	-3.24294	33/745	596,1969,2049,2115,2534,2674,4038,4148,4804,4838,5803,6585,6714,7010,7476,8153,9241,9423,10500,10675,23189,25806,27185,53358,54413,54538,55679,55715,59277,65249,80243,340706,375790	BCL2,EPHA2,EPHB3,ETV1,FYN,GFRA1,LRP4,MATN3,NGFR,NODAL,PTPRZ1,SLIT1,SRC,TEK,WNT7A,RND2,NOG,NTN1,SEMA6C,CSPG5,KANK1,VAX2,DISC1,SHC3,NLGN3,ROBO4,LIMS2,DOK4,NTN4,ZSWIM4,PREX2,VWA2,AGRN
8_Member	GO Biological Processes	GO:0061564	axon development	-6.1154	-3.13988	26/514	596,1969,2049,2115,2534,2674,4038,4804,5803,6585,6714,7476,8153,8578,9241,9423,10500,25806,27185,53358,54413,54538,55715,59277,65249,375790	BCL2,EPHA2,EPHB3,ETV1,FYN,GFRA1,LRP4,NGFR,PTPRZ1,SLIT1,SRC,WNT7A,RND2,SCARF1,NOG,NTN1,SEMA6C,VAX2,DISC1,SHC3,NLGN3,ROBO4,DOK4,NTN4,ZSWIM4,AGRN
8_Member	GO Biological Processes	GO:0007411	axon guidance	-5.40549	-2.65331	13/276	2049,2115,2534,2674,6714,9241,9423,10500,53358,55715,59277,65249,375790	EPHB3,ETV1,FYN,GFRA1,SRC,NOG,NTN1,SEMA6C,SHC3,DOK4,NTN4,ZSWIM4,AGRN
8_Member	GO Biological Processes	GO:0097485	neuron projection guidance	-5.38838	-2.65331	13/277	2049,2115,2534,2674,6714,9241,9423,10500,53358,55715,59277,65249,375790	EPHB3,ETV1,FYN,GFRA1,SRC,NOG,NTN1,SEMA6C,SHC3,DOK4,NTN4,ZSWIM4,AGRN
8_Member	GO Biological Processes	GO:0048667	cell morphogenesis involved in neuron differentiation	-5.1211	-2.51219	26/583	596,1969,2049,2115,2534,2674,4038,4804,5803,6585,6714,7476,8153,9241,9423,10500,25806,27185,53358,54413,54538,55715,59277,65249,80243,375790	BCL2,EPHA2,EPHB3,ETV1,FYN,GFRA1,LRP4,NGFR,PTPRZ1,SLIT1,SRC,WNT7A,RND2,NOG,NTN1,SEMA6C,VAX2,DISC1,SHC3,NLGN3,ROBO4,DOK4,NTN4,ZSWIM4,PREX2,AGRN
8_Member	GO Biological Processes	GO:0048858	cell projection morphogenesis	-4.99519	-2.48125	28/666	596,1969,2049,2115,2534,2674,4038,4804,5803,6585,6714,7476,8153,9241,9423,10500,10675,23189,25806,27185,53358,54413,54538,55715,59277,65249,80243,375790	BCL2,EPHA2,EPHB3,ETV1,FYN,GFRA1,LRP4,NGFR,PTPRZ1,SLIT1,SRC,WNT7A,RND2,NOG,NTN1,SEMA6C,CSPG5,KANK1,VAX2,DISC1,SHC3,NLGN3,ROBO4,DOK4,NTN4,ZSWIM4,PREX2,AGRN
8_Member	GO Biological Processes	GO:0032990	cell part morphogenesis	-4.77325	-2.36606	28/685	596,1969,2049,2115,2534,2674,4038,4804,5803,6585,6714,7476,8153,9241,9423,10500,10675,23189,25806,27185,53358,54413,54538,55715,59277,65249,80243,375790	BCL2,EPHA2,EPHB3,ETV1,FYN,GFRA1,LRP4,NGFR,PTPRZ1,SLIT1,SRC,WNT7A,RND2,NOG,NTN1,SEMA6C,CSPG5,KANK1,VAX2,DISC1,SHC3,NLGN3,ROBO4,DOK4,NTN4,ZSWIM4,PREX2,AGRN
8_Member	GO Biological Processes	GO:0120039	plasma membrane bounded cell projection morphogenesis	-4.6056	-2.27755	27/662	596,1969,2049,2115,2534,2674,4038,4804,5803,6585,6714,7476,8153,9241,9423,10500,23189,25806,27185,53358,54413,54538,55715,59277,65249,80243,375790	BCL2,EPHA2,EPHB3,ETV1,FYN,GFRA1,LRP4,NGFR,PTPRZ1,SLIT1,SRC,WNT7A,RND2,NOG,NTN1,SEMA6C,KANK1,VAX2,DISC1,SHC3,NLGN3,ROBO4,DOK4,NTN4,ZSWIM4,PREX2,AGRN
8_Member	GO Biological Processes	GO:0048812	neuron projection morphogenesis	-4.33728	-2.14432	26/648	596,1969,2049,2115,2534,2674,4038,4804,5803,6585,6714,7476,8153,9241,9423,10500,25806,27185,53358,54413,54538,55715,59277,65249,80243,375790	BCL2,EPHA2,EPHB3,ETV1,FYN,GFRA1,LRP4,NGFR,PTPRZ1,SLIT1,SRC,WNT7A,RND2,NOG,NTN1,SEMA6C,VAX2,DISC1,SHC3,NLGN3,ROBO4,DOK4,NTN4,ZSWIM4,PREX2,AGRN
8_Member	GO Biological Processes	GO:0120035	regulation of plasma membrane bounded cell projection organization	-4.21329	-2.07068	27/698	238,1969,2049,2260,2534,4038,4804,5420,5780,6624,6714,7476,8153,8578,9423,10178,10500,10677,23189,27185,54413,65249,83874,115704,116983,163404,375790	ALK,EPHA2,EPHB3,FGFR1,FYN,LRP4,NGFR,PODXL,PTPN9,FSCN1,SRC,WNT7A,RND2,SCARF1,NTN1,TENM1,SEMA6C,AVIL,KANK1,DISC1,NLGN3,ZSWIM4,TBC1D10A,EVI5L,ACAP3,PLPPR5,AGRN
8_Member	GO Biological Processes	GO:0031344	regulation of cell projection organization	-4.1102	-1.99304	27/708	238,1969,2049,2260,2534,4038,4804,5420,5780,6624,6714,7476,8153,8578,9423,10178,10500,10677,23189,27185,54413,65249,83874,115704,116983,163404,375790	ALK,EPHA2,EPHB3,FGFR1,FYN,LRP4,NGFR,PODXL,PTPN9,FSCN1,SRC,WNT7A,RND2,SCARF1,NTN1,TENM1,SEMA6C,AVIL,KANK1,DISC1,NLGN3,ZSWIM4,TBC1D10A,EVI5L,ACAP3,PLPPR5,AGRN
8_Member	GO Biological Processes	GO:0006935	chemotaxis	-3.6147	-1.6629	17/645	2049,2115,2260,2534,2674,5142,5156,5795,6714,9241,9423,10500,53358,55715,59277,65249,375790	EPHB3,ETV1,FGFR1,FYN,GFRA1,PDE4B,PDGFRA,PTPRJ,SRC,NOG,NTN1,SEMA6C,SHC3,DOK4,NTN4,ZSWIM4,AGRN
8_Member	GO Biological Processes	GO:0042330	taxis	-3.5991	-1.65449	17/647	2049,2115,2260,2534,2674,5142,5156,5795,6714,9241,9423,10500,53358,55715,59277,65249,375790	EPHB3,ETV1,FGFR1,FYN,GFRA1,PDE4B,PDGFRA,PTPRJ,SRC,NOG,NTN1,SEMA6C,SHC3,DOK4,NTN4,ZSWIM4,AGRN
8_Member	GO Biological Processes	GO:0022604	regulation of cell morphogenesis	-3.46466	-1.5773	14/484	2049,2534,6714,7476,8153,8994,9423,10500,10675,27185,54413,55679,65249,89846	EPHB3,FYN,SRC,WNT7A,RND2,LIMD1,NTN1,SEMA6C,CSPG5,DISC1,NLGN3,LIMS2,ZSWIM4,FGD3
8_Member	GO Biological Processes	GO:0010769	regulation of cell morphogenesis involved in differentiation	-3.0689	-1.34134	10/301	2049,7476,8153,9423,10500,10675,27185,54413,55679,65249	EPHB3,WNT7A,RND2,NTN1,SEMA6C,CSPG5,DISC1,NLGN3,LIMS2,ZSWIM4
8_Member	GO Biological Processes	GO:0010975	regulation of neuron projection development	-3.04822	-1.25445	19/499	238,2049,2260,2534,4038,4804,5780,7476,8153,8578,9423,10500,10677,23189,27185,54413,65249,116983,163404	ALK,EPHB3,FGFR1,FYN,LRP4,NGFR,PTPN9,WNT7A,RND2,SCARF1,NTN1,SEMA6C,AVIL,KANK1,DISC1,NLGN3,ZSWIM4,ACAP3,PLPPR5
8_Member	GO Biological Processes	GO:0050770	regulation of axonogenesis	-2.63524	-1.07332	7/183	2049,7476,8153,9423,10500,27185,65249	EPHB3,WNT7A,RND2,NTN1,SEMA6C,DISC1,ZSWIM4
8_Member	GO Biological Processes	GO:0016358	dendrite development	-2.19303	-0.611276	10/233	238,2049,2534,4038,7476,8578,9423,27185,54413,80243	ALK,EPHB3,FYN,LRP4,WNT7A,SCARF1,NTN1,DISC1,NLGN3,PREX2
9_Summary	GO Biological Processes	GO:0060080	inhibitory postsynaptic potential	-6.30081	-3.09491	5/17	18,1137,54413,57555,642938,1602,9618,50515,4038,9379,2049,7476,347731,375790,2119,27092,27185,53358,6714,2534,1001,1297,6624	ABAT,CHRNA4,NLGN3,NLGN2,INSYN2A,DACH1,TRAF4,CHST11,LRP4,NRXN2,EPHB3,WNT7A,LRRTM3,AGRN,ETV5,CACNG4,DISC1,SHC3,SRC,FYN,CDH3,COL9A1,FSCN1
9_Member	GO Biological Processes	GO:0060080	inhibitory postsynaptic potential	-6.30081	-3.09491	5/17	18,1137,54413,57555,642938	ABAT,CHRNA4,NLGN3,NLGN2,INSYN2A
9_Member	GO Biological Processes	GO:0007585	respiratory gaseous exchange	-4.47751	-2.19472	6/62	1137,1602,9618,50515,54413,57555	CHRNA4,DACH1,TRAF4,CHST11,NLGN3,NLGN2
9_Member	GO Biological Processes	GO:0097104	postsynaptic membrane assembly	-4.45196	-2.18441	4/12	4038,9379,54413,57555	LRP4,NRXN2,NLGN3,NLGN2
9_Member	GO Biological Processes	GO:0051965	positive regulation of synapse assembly	-4.24834	-2.03249	6/68	2049,7476,54413,57555,347731,375790	EPHB3,WNT7A,NLGN3,NLGN2,LRRTM3,AGRN
9_Member	GO Biological Processes	GO:0099068	postsynapse assembly	-3.87474	-1.84951	5/30	4038,7476,9379,54413,57555	LRP4,WNT7A,NRXN2,NLGN3,NLGN2
9_Member	GO Biological Processes	GO:0007158	neuron cell-cell adhesion	-3.31778	-1.47789	3/16	9379,54413,57555	NRXN2,NLGN3,NLGN2
9_Member	GO Biological Processes	GO:0001941	postsynaptic membrane organization	-3.27031	-1.42965	5/40	2119,4038,9379,54413,57555	ETV5,LRP4,NRXN2,NLGN3,NLGN2
9_Member	GO Biological Processes	GO:0099565	chemical synaptic transmission, postsynaptic	-3.14761	-1.3877	6/108	18,1137,7476,54413,57555,642938	ABAT,CHRNA4,WNT7A,NLGN3,NLGN2,INSYN2A
9_Member	GO Biological Processes	GO:0099054	presynapse assembly	-3.12304	-1.31583	5/43	4038,7476,54413,57555,347731	LRP4,WNT7A,NLGN3,NLGN2,LRRTM3
9_Member	GO Biological Processes	GO:0099172	presynapse organization	-2.98745	-1.21566	5/46	4038,7476,54413,57555,347731	LRP4,WNT7A,NLGN3,NLGN2,LRRTM3
9_Member	GO Biological Processes	GO:1904861	excitatory synapse assembly	-2.73264	-1.13303	3/25	7476,9379,57555	WNT7A,NRXN2,NLGN2
9_Member	GO Biological Processes	GO:2000311	regulation of AMPA receptor activity	-2.73264	-1.13303	3/25	27092,54413,57555	CACNG4,NLGN3,NLGN2
9_Member	GO Biological Processes	GO:0035640	exploration behavior	-2.68254	-1.09977	3/26	18,1137,57555	ABAT,CHRNA4,NLGN2
9_Member	GO Biological Processes	GO:0035249	synaptic transmission, glutamatergic	-2.64028	-1.07369	5/93	27092,27185,53358,54413,57555	CACNG4,DISC1,SHC3,NLGN3,NLGN2
9_Member	GO Biological Processes	GO:0031644	regulation of neurological system process	-2.61692	-1.06403	6/137	18,6714,7476,27092,54413,57555	ABAT,SRC,WNT7A,CACNG4,NLGN3,NLGN2
9_Member	GO Biological Processes	GO:2000463	positive regulation of excitatory postsynaptic potential	-2.58846	-1.04791	3/28	7476,54413,57555	WNT7A,NLGN3,NLGN2
9_Member	GO Biological Processes	GO:0060078	regulation of postsynaptic membrane potential	-2.56998	-1.03868	6/140	18,1137,7476,54413,57555,642938	ABAT,CHRNA4,WNT7A,NLGN3,NLGN2,INSYN2A
9_Member	GO Biological Processes	GO:0071709	membrane assembly	-2.51499	-0.865427	4/36	4038,9379,54413,57555	LRP4,NRXN2,NLGN3,NLGN2
9_Member	GO Biological Processes	GO:0031646	positive regulation of neurological system process	-2.45924	-0.970676	4/63	18,7476,54413,57555	ABAT,WNT7A,NLGN3,NLGN2
9_Member	GO Biological Processes	GO:1900449	regulation of glutamate receptor signaling pathway	-2.43453	-0.957438	4/64	2534,27092,54413,57555	FYN,CACNG4,NLGN3,NLGN2
9_Member	Hallmark Gene Sets	M5915	HALLMARK APICAL JUNCTION	-2.42155	-0.949422	7/200	1001,1297,6624,6714,9379,54413,57555	CDH3,COL9A1,FSCN1,SRC,NRXN2,NLGN3,NLGN2
9_Member	GO Biological Processes	GO:0051968	positive regulation of synaptic transmission, glutamatergic	-2.42089	-0.949422	3/32	27092,54413,57555	CACNG4,NLGN3,NLGN2
9_Member	GO Biological Processes	GO:0044091	membrane biogenesis	-2.30829	-0.702189	4/41	4038,9379,54413,57555	LRP4,NRXN2,NLGN3,NLGN2
9_Member	GO Biological Processes	GO:0051966	regulation of synaptic transmission, glutamatergic	-2.29513	-0.868444	4/70	27092,27185,54413,57555	CACNG4,DISC1,NLGN3,NLGN2
9_Member	GO Biological Processes	GO:0099601	regulation of neurotransmitter receptor activity	-2.20974	-0.819268	4/74	6714,27092,54413,57555	SRC,CACNG4,NLGN3,NLGN2
9_Member	GO Biological Processes	GO:0098815	modulation of excitatory postsynaptic potential	-2.1168	-0.755411	3/41	7476,54413,57555	WNT7A,NLGN3,NLGN2
10_Summary	GO Biological Processes	GO:0050808	synapse organization	-6.27392	-3.24294	23/408	2049,2119,2534,3084,3480,3643,4038,6495,6585,7476,9379,9423,22899,27185,51804,54413,56098,57555,63827,85461,347731,375790,392617	EPHB3,ETV5,FYN,NRG1,IGF1R,INSR,LRP4,SIX1,SLIT1,WNT7A,NRXN2,NTN1,ARHGEF15,DISC1,SIX4,NLGN3,PCDHGC4,NLGN2,BCAN,TANC1,LRRTM3,AGRN,ELFN1
10_Member	GO Biological Processes	GO:0050808	synapse organization	-6.27392	-3.24294	23/408	2049,2119,2534,3084,3480,3643,4038,6495,6585,7476,9379,9423,22899,27185,51804,54413,56098,57555,63827,85461,347731,375790,392617	EPHB3,ETV5,FYN,NRG1,IGF1R,INSR,LRP4,SIX1,SLIT1,WNT7A,NRXN2,NTN1,ARHGEF15,DISC1,SIX4,NLGN3,PCDHGC4,NLGN2,BCAN,TANC1,LRRTM3,AGRN,ELFN1
10_Member	GO Biological Processes	GO:0050807	regulation of synapse organization	-5.31469	-2.65169	15/218	2049,2119,2534,4038,6495,6585,7476,9423,22899,27185,51804,54413,57555,347731,375790	EPHB3,ETV5,FYN,LRP4,SIX1,SLIT1,WNT7A,NTN1,ARHGEF15,DISC1,SIX4,NLGN3,NLGN2,LRRTM3,AGRN
10_Member	GO Biological Processes	GO:0050803	regulation of synapse structure or activity	-5.10201	-2.51173	15/227	2049,2119,2534,4038,6495,6585,7476,9423,22899,27185,51804,54413,57555,347731,375790	EPHB3,ETV5,FYN,LRP4,SIX1,SLIT1,WNT7A,NTN1,ARHGEF15,DISC1,SIX4,NLGN3,NLGN2,LRRTM3,AGRN
10_Member	GO Biological Processes	GO:0007416	synapse assembly	-4.98694	-2.48125	13/177	2049,3084,4038,6495,6585,7476,9379,9423,51804,54413,57555,347731,375790	EPHB3,NRG1,LRP4,SIX1,SLIT1,WNT7A,NRXN2,NTN1,SIX4,NLGN3,NLGN2,LRRTM3,AGRN
10_Member	GO Biological Processes	GO:0051963	regulation of synapse assembly	-4.90351	-2.42071	10/106	2049,6495,6585,7476,9423,51804,54413,57555,347731,375790	EPHB3,SIX1,SLIT1,WNT7A,NTN1,SIX4,NLGN3,NLGN2,LRRTM3,AGRN
10_Member	GO Biological Processes	GO:0051124	synaptic growth at neuromuscular junction	-4.81272	-2.37548	4/10	4038,6495,51804,375790	LRP4,SIX1,SIX4,AGRN
10_Member	GO Biological Processes	GO:1904396	regulation of neuromuscular junction development	-4.62224	-2.27849	4/11	4038,6495,51804,375790	LRP4,SIX1,SIX4,AGRN
10_Member	GO Biological Processes	GO:0007528	neuromuscular junction development	-2.90276	-1.15809	5/48	2119,4038,6495,51804,375790	ETV5,LRP4,SIX1,SIX4,AGRN
11_Summary	Oncogenic Signatures	M2782	BMI1 DN.V1 UP	-6.26059	-3.13988	11/147	595,1464,1969,2030,2260,3732,5420,6578,7010,50515,83716,771,2827,4023,27092,375790,10124,10938	CCND1,CSPG4,EPHA2,SLC29A1,FGFR1,CD82,PODXL,SLCO2A1,TEK,CHST11,CRISPLD2,CA12,GPR3,LPL,CACNG4,AGRN,ARL4A,EHD1
11_Member	Oncogenic Signatures	M2782	BMI1 DN.V1 UP	-6.26059	-3.09491	11/147	595,1464,1969,2030,2260,3732,5420,6578,7010,50515,83716	CCND1,CSPG4,EPHA2,SLC29A1,FGFR1,CD82,PODXL,SLCO2A1,TEK,CHST11,CRISPLD2
11_Member	Oncogenic Signatures	M2784	MEL18 DN.V1 UP	-6.08548	-3.13988	13/141	595,771,1464,1969,2030,2827,4023,6578,7010,27092,50515,83716,375790	CCND1,CA12,CSPG4,EPHA2,SLC29A1,GPR3,LPL,SLCO2A1,TEK,CACNG4,CHST11,CRISPLD2,AGRN
11_Member	Oncogenic Signatures	M2779	BMI1 DN MEL18 DN.V1 UP	-2.48675	-0.840785	8/145	595,1464,5420,7010,10124,10938,50515,83716	CCND1,CSPG4,PODXL,TEK,ARL4A,EHD1,CHST11,CRISPLD2
12_Summary	GO Biological Processes	GO:0042063	gliogenesis	-5.90488	-2.95309	14/290	650,1464,2119,2840,4821,6664,7732,9241,9289,10215,10675,27185,30812,54413,3084,6666,64211,161357,5803,2049,7476	BMP2,CSPG4,ETV5,GPR17,NKX2-2,SOX11,RNF112,NOG,ADGRG1,OLIG2,CSPG5,DISC1,SOX8,NLGN3,NRG1,SOX12,LHX5,MDGA2,PTPRZ1,EPHB3,WNT7A
12_Member	GO Biological Processes	GO:0042063	gliogenesis	-5.90488	-2.95309	14/290	650,1464,2119,2840,4821,6664,7732,9241,9289,10215,10675,27185,30812,54413	BMP2,CSPG4,ETV5,GPR17,NKX2-2,SOX11,RNF112,NOG,ADGRG1,OLIG2,CSPG5,DISC1,SOX8,NLGN3
12_Member	GO Biological Processes	GO:0014013	regulation of gliogenesis	-4.4873	-2.19931	8/124	650,2119,4821,6664,7732,9241,10215,30812	BMP2,ETV5,NKX2-2,SOX11,RNF112,NOG,OLIG2,SOX8
12_Member	GO Biological Processes	GO:0010001	glial cell differentiation	-4.18834	-2.01859	10/218	650,2840,4821,6664,7732,9241,10215,10675,30812,54413	BMP2,GPR17,NKX2-2,SOX11,RNF112,NOG,OLIG2,CSPG5,SOX8,NLGN3
12_Member	GO Biological Processes	GO:0021781	glial cell fate commitment	-4.15775	-2.03065	4/14	3084,4821,10215,30812	NRG1,NKX2-2,OLIG2,SOX8
12_Member	GO Biological Processes	GO:0021510	spinal cord development	-4.05599	-1.93882	7/106	4821,6664,6666,9241,10215,64211,161357	NKX2-2,SOX11,SOX12,NOG,OLIG2,LHX5,MDGA2
12_Member	GO Biological Processes	GO:0014015	positive regulation of gliogenesis	-4.04115	-1.93788	6/74	650,2119,4821,7732,10215,30812	BMP2,ETV5,NKX2-2,RNF112,OLIG2,SOX8
12_Member	GO Biological Processes	GO:0048709	oligodendrocyte differentiation	-3.62471	-1.68948	8/97	2840,3084,4821,5803,6664,10215,30812,54413	GPR17,NRG1,NKX2-2,PTPRZ1,SOX11,OLIG2,SOX8,NLGN3
12_Member	GO Biological Processes	GO:0045687	positive regulation of glial cell differentiation	-3.12304	-1.31583	5/43	650,4821,5803,7732,10215	BMP2,NKX2-2,PTPRZ1,RNF112,OLIG2
12_Member	GO Biological Processes	GO:0045685	regulation of glial cell differentiation	-3.1104	-1.36423	5/73	650,4821,7732,9241,10215	BMP2,NKX2-2,RNF112,NOG,OLIG2
12_Member	GO Biological Processes	GO:0021515	cell differentiation in spinal cord	-2.7043	-1.11528	4/54	4821,10215,64211,161357	NKX2-2,OLIG2,LHX5,MDGA2
12_Member	GO Biological Processes	GO:0021953	central nervous system neuron differentiation	-2.60879	-1.0583	7/185	2049,4821,7476,10215,27185,64211,161357	EPHB3,NKX2-2,WNT7A,OLIG2,DISC1,LHX5,MDGA2
12_Member	GO Biological Processes	GO:0021522	spinal cord motor neuron differentiation	-2.34566	-0.901265	3/34	4821,10215,161357	NKX2-2,OLIG2,MDGA2
13_Summary	GO Biological Processes	GO:0030900	forebrain development	-5.85354	-2.9475	16/382	238,650,2049,2260,2534,6714,7476,9241,9289,10215,10579,25806,27185,63827,64211,83696,18,596,2113,2176,2624,3084,3777,4821,4838,5156,6585,55506,56934,80055,83716	ALK,BMP2,EPHB3,FGFR1,FYN,SRC,WNT7A,NOG,ADGRG1,OLIG2,TACC2,VAX2,DISC1,BCAN,LHX5,TRAPPC9,ABAT,BCL2,ETS1,FANCC,GATA2,NRG1,KCNK3,NKX2-2,NODAL,PDGFRA,SLIT1,MACROH2A2,CA10,PGAP1,CRISPLD2
13_Member	GO Biological Processes	GO:0030900	forebrain development	-5.85354	-2.9475	16/382	238,650,2049,2260,2534,6714,7476,9241,9289,10215,10579,25806,27185,63827,64211,83696	ALK,BMP2,EPHB3,FGFR1,FYN,SRC,WNT7A,NOG,ADGRG1,OLIG2,TACC2,VAX2,DISC1,BCAN,LHX5,TRAPPC9
13_Member	GO Biological Processes	GO:0060322	head development	-5.01891	-2.48125	31/777	18,238,596,650,2049,2113,2176,2260,2534,2624,3084,3777,4821,4838,5156,6585,6714,7476,9241,9289,10215,10579,25806,27185,55506,56934,63827,64211,80055,83696,83716	ABAT,ALK,BCL2,BMP2,EPHB3,ETS1,FANCC,FGFR1,FYN,GATA2,NRG1,KCNK3,NKX2-2,NODAL,PDGFRA,SLIT1,SRC,WNT7A,NOG,ADGRG1,OLIG2,TACC2,VAX2,DISC1,MACROH2A2,CA10,BCAN,LHX5,PGAP1,TRAPPC9,CRISPLD2
13_Member	GO Biological Processes	GO:0007420	brain development	-4.8661	-2.40644	21/734	18,238,650,2049,2260,2534,3777,4821,6714,7476,9241,9289,10215,10579,25806,27185,55506,56934,63827,64211,83696	ABAT,ALK,BMP2,EPHB3,FGFR1,FYN,KCNK3,NKX2-2,SRC,WNT7A,NOG,ADGRG1,OLIG2,TACC2,VAX2,DISC1,MACROH2A2,CA10,BCAN,LHX5,TRAPPC9
13_Member	GO Biological Processes	GO:0021537	telencephalon development	-3.01955	-1.30941	9/253	238,650,2049,9289,10579,27185,63827,64211,83696	ALK,BMP2,EPHB3,ADGRG1,TACC2,DISC1,BCAN,LHX5,TRAPPC9
13_Member	GO Biological Processes	GO:0021543	pallium development	-2.78762	-1.16865	7/172	238,9289,10579,27185,63827,64211,83696	ALK,ADGRG1,TACC2,DISC1,BCAN,LHX5,TRAPPC9
14_Summary	Oncogenic Signatures	M2882	KRAS.600 UP.V1 UP	-5.68924	-2.8439	14/279	1846,1848,2115,2118,2119,2324,2731,2828,3777,3902,6585,25907,27112,28951,2113,9734,64123,7476,23302,51617,650,654,4023	DUSP4,DUSP6,ETV1,ETV4,ETV5,FLT4,GLDC,GPR4,KCNK3,LAG3,SLIT1,TMEM158,FAM155B,TRIB2,ETS1,HDAC9,ADGRL4,WNT7A,WSCD1,NSG2,BMP2,BMP6,LPL
14_Member	Oncogenic Signatures	M2882	KRAS.600 UP.V1 UP	-5.68924	-2.8439	14/279	1846,1848,2115,2118,2119,2324,2731,2828,3777,3902,6585,25907,27112,28951	DUSP4,DUSP6,ETV1,ETV4,ETV5,FLT4,GLDC,GPR4,KCNK3,LAG3,SLIT1,TMEM158,FAM155B,TRIB2
14_Member	Hallmark Gene Sets	M5953	HALLMARK KRAS SIGNALING UP	-4.20907	-2.01859	10/200	1848,2113,2115,2118,2119,2324,9734,25907,28951,64123	DUSP6,ETS1,ETV1,ETV4,ETV5,FLT4,HDAC9,TMEM158,TRIB2,ADGRL4
14_Member	Oncogenic Signatures	M2875	KRAS.300 UP.V1 UP	-4.04789	-1.93788	8/143	1848,2115,2118,2119,2731,7476,27112,28951	DUSP6,ETV1,ETV4,ETV5,GLDC,WNT7A,FAM155B,TRIB2
14_Member	Oncogenic Signatures	M2878	KRAS.50 UP.V1 UP	-2.89525	-1.23841	4/48	2115,2119,2731,27112	ETV1,ETV5,GLDC,FAM155B
14_Member	Oncogenic Signatures	M2892	KRAS.KIDNEY UP.V1 UP	-2.52427	-1.0097	6/143	1848,2115,2731,23302,28951,51617	DUSP6,ETV1,GLDC,WSCD1,TRIB2,NSG2
14_Member	Oncogenic Signatures	M2886	KRAS.600.LUNG.BREAST UP.V1 UP	-2.49804	-0.850878	12/282	650,654,2113,2118,2324,2828,3902,4023,7476,9734,25907,27112	BMP2,BMP6,ETS1,ETV4,FLT4,GPR4,LAG3,LPL,WNT7A,HDAC9,TMEM158,FAM155B
15_Summary	GO Biological Processes	GO:0043114	regulation of vascular permeability	-5.61305	-2.85733	7/37	654,1003,4881,5795,6714,7010,143282,94,596,1001,1969,3801,6624,55679,55765,57555,90952,153562,100506658,4878	BMP6,CDH5,NPR1,PTPRJ,SRC,TEK,FGFBP3,ACVRL1,BCL2,CDH3,EPHA2,KIFC3,FSCN1,LIMS2,INAVA,NLGN2,ESAM,MARVELD2,OCLN,NPPA
15_Member	GO Biological Processes	GO:0043114	regulation of vascular permeability	-5.61305	-2.85733	7/37	654,1003,4881,5795,6714,7010,143282	BMP6,CDH5,NPR1,PTPRJ,SRC,TEK,FGFBP3
15_Member	GO Biological Processes	GO:0034330	cell junction organization	-4.99005	-2.48125	17/291	94,596,654,1001,1003,1969,3801,5795,6624,6714,7010,55679,55765,57555,90952,153562,100506658	ACVRL1,BCL2,BMP6,CDH3,CDH5,EPHA2,KIFC3,PTPRJ,FSCN1,SRC,TEK,LIMS2,INAVA,NLGN2,ESAM,MARVELD2,OCLN
15_Member	GO Biological Processes	GO:0034332	adherens junction organization	-3.81694	-1.80577	10/142	94,596,654,1001,1003,3801,5795,6714,7010,55765	ACVRL1,BCL2,BMP6,CDH3,CDH5,KIFC3,PTPRJ,SRC,TEK,INAVA
15_Member	GO Biological Processes	GO:0034329	cell junction assembly	-3.61094	-1.68619	13/241	94,596,1001,1003,1969,5795,6624,6714,7010,55679,90952,153562,100506658	ACVRL1,BCL2,CDH3,CDH5,EPHA2,PTPRJ,FSCN1,SRC,TEK,LIMS2,ESAM,MARVELD2,OCLN
15_Member	GO Biological Processes	GO:1901888	regulation of cell junction assembly	-2.59375	-1.04944	5/88	94,1969,5795,7010,100506658	ACVRL1,EPHA2,PTPRJ,TEK,OCLN
15_Member	GO Biological Processes	GO:0003018	vascular process in circulatory system	-2.5764	-1.04209	7/173	654,1003,4878,4881,5795,7010,143282	BMP6,CDH5,NPPA,NPR1,PTPRJ,TEK,FGFBP3
15_Member	GO Biological Processes	GO:1901890	positive regulation of cell junction assembly	-2.28511	-0.866883	3/33	1969,5795,7010	EPHA2,PTPRJ,TEK
15_Member	GO Biological Processes	GO:1903391	regulation of adherens junction organization	-2.26433	-0.667919	5/67	94,654,5795,6714,7010	ACVRL1,BMP6,PTPRJ,SRC,TEK
16_Summary	GO Biological Processes	GO:0007423	sensory organ development	-5.602	-2.85733	26/548	94,596,650,654,1969,2201,2260,2295,2624,3776,3777,5156,6495,6664,7275,7476,9241,9423,10194,22899,23418,25806,30812,51804,84465,168667	ACVRL1,BCL2,BMP2,BMP6,EPHA2,FBN2,FGFR1,FOXF2,GATA2,KCNK2,KCNK3,PDGFRA,SIX1,SOX11,TUB,WNT7A,NOG,NTN1,TSHZ1,ARHGEF15,CRB1,VAX2,SOX8,SIX4,MEGF11,BMPER
16_Member	GO Biological Processes	GO:0007423	sensory organ development	-5.602	-2.85733	26/548	94,596,650,654,1969,2201,2260,2295,2624,3776,3777,5156,6495,6664,7275,7476,9241,9423,10194,22899,23418,25806,30812,51804,84465,168667	ACVRL1,BCL2,BMP2,BMP6,EPHA2,FBN2,FGFR1,FOXF2,GATA2,KCNK2,KCNK3,PDGFRA,SIX1,SOX11,TUB,WNT7A,NOG,NTN1,TSHZ1,ARHGEF15,CRB1,VAX2,SOX8,SIX4,MEGF11,BMPER
16_Member	GO Biological Processes	GO:0090596	sensory organ morphogenesis	-5.09555	-2.51173	16/256	596,1969,2201,2260,2295,2624,6495,6664,9241,9423,10194,23418,25806,30812,51804,84465	BCL2,EPHA2,FBN2,FGFR1,FOXF2,GATA2,SIX1,SOX11,NOG,NTN1,TSHZ1,CRB1,VAX2,SOX8,SIX4,MEGF11
16_Member	GO Biological Processes	GO:0048592	eye morphogenesis	-3.00708	-1.22652	9/149	596,1969,2201,2295,6664,23418,25806,30812,84465	BCL2,EPHA2,FBN2,FOXF2,SOX11,CRB1,VAX2,SOX8,MEGF11
16_Member	GO Biological Processes	GO:0001654	eye development	-2.87321	-1.13597	15/362	94,596,654,1969,2201,2295,5156,6664,7275,7476,22899,23418,25806,30812,84465	ACVRL1,BCL2,BMP6,EPHA2,FBN2,FOXF2,PDGFRA,SOX11,TUB,WNT7A,ARHGEF15,CRB1,VAX2,SOX8,MEGF11
16_Member	GO Biological Processes	GO:0150063	visual system development	-2.82643	-1.10223	15/366	94,596,654,1969,2201,2295,5156,6664,7275,7476,22899,23418,25806,30812,84465	ACVRL1,BCL2,BMP6,EPHA2,FBN2,FOXF2,PDGFRA,SOX11,TUB,WNT7A,ARHGEF15,CRB1,VAX2,SOX8,MEGF11
16_Member	GO Biological Processes	GO:0048880	sensory system development	-2.76906	-1.05615	15/371	94,596,654,1969,2201,2295,5156,6664,7275,7476,22899,23418,25806,30812,84465	ACVRL1,BCL2,BMP6,EPHA2,FBN2,FOXF2,PDGFRA,SOX11,TUB,WNT7A,ARHGEF15,CRB1,VAX2,SOX8,MEGF11
17_Summary	GO Biological Processes	GO:0007265	Ras protein signal transduction	-5.566	-2.83606	23/449	604,2828,2840,2859,3084,4804,8153,9289,9423,9844,10750,11031,22899,23189,29899,53358,55103,79933,80243,81848,89846,152273,221938,6714,64411	BCL6,GPR4,GPR17,GPR35,NRG1,NGFR,RND2,ADGRG1,NTN1,ELMO1,GRAP,RAB31,ARHGEF15,KANK1,GPSM2,SHC3,RALGPS2,SYNPO2L,PREX2,SPRY4,FGD3,FGD5,MMD2,SRC,ARAP3
17_Member	GO Biological Processes	GO:0007265	Ras protein signal transduction	-5.566	-2.83606	23/449	604,2828,2840,2859,3084,4804,8153,9289,9423,9844,10750,11031,22899,23189,29899,53358,55103,79933,80243,81848,89846,152273,221938	BCL6,GPR4,GPR17,GPR35,NRG1,NGFR,RND2,ADGRG1,NTN1,ELMO1,GRAP,RAB31,ARHGEF15,KANK1,GPSM2,SHC3,RALGPS2,SYNPO2L,PREX2,SPRY4,FGD3,FGD5,MMD2
17_Member	GO Biological Processes	GO:0007266	Rho protein signal transduction	-4.98674	-2.48125	14/204	604,2828,2840,2859,4804,8153,9289,9423,22899,23189,79933,80243,89846,152273	BCL6,GPR4,GPR17,GPR35,NGFR,RND2,ADGRG1,NTN1,ARHGEF15,KANK1,SYNPO2L,PREX2,FGD3,FGD5
17_Member	GO Biological Processes	GO:0046578	regulation of Ras protein signal transduction	-4.95877	-2.45928	12/239	604,2828,2859,3084,22899,23189,55103,79933,80243,81848,89846,152273	BCL6,GPR4,GPR35,NRG1,ARHGEF15,KANK1,RALGPS2,SYNPO2L,PREX2,SPRY4,FGD3,FGD5
17_Member	GO Biological Processes	GO:0007264	small GTPase mediated signal transduction	-4.79818	-2.36926	25/572	604,2828,2840,2859,3084,4804,6714,8153,9289,9423,9844,10750,11031,22899,23189,29899,53358,55103,64411,79933,80243,81848,89846,152273,221938	BCL6,GPR4,GPR17,GPR35,NRG1,NGFR,SRC,RND2,ADGRG1,NTN1,ELMO1,GRAP,RAB31,ARHGEF15,KANK1,GPSM2,SHC3,RALGPS2,ARAP3,SYNPO2L,PREX2,SPRY4,FGD3,FGD5,MMD2
17_Member	GO Biological Processes	GO:0035023	regulation of Rho protein signal transduction	-4.66538	-2.32975	9/141	604,2828,2859,22899,23189,79933,80243,89846,152273	BCL6,GPR4,GPR35,ARHGEF15,KANK1,SYNPO2L,PREX2,FGD3,FGD5
17_Member	GO Biological Processes	GO:0051057	positive regulation of small GTPase mediated signal transduction	-4.59279	-2.27755	8/71	2828,2840,2859,3084,6714,9289,79933,221938	GPR4,GPR17,GPR35,NRG1,SRC,ADGRG1,SYNPO2L,MMD2
17_Member	GO Biological Processes	GO:0051056	regulation of small GTPase mediated signal transduction	-4.15136	-2.03065	17/339	604,2828,2840,2859,3084,6714,9289,22899,23189,55103,64411,79933,80243,81848,89846,152273,221938	BCL6,GPR4,GPR17,GPR35,NRG1,SRC,ADGRG1,ARHGEF15,KANK1,RALGPS2,ARAP3,SYNPO2L,PREX2,SPRY4,FGD3,FGD5,MMD2
17_Member	GO Biological Processes	GO:0046579	positive regulation of Ras protein signal transduction	-4.00209	-1.92535	7/64	2828,2840,2859,3084,9289,79933,221938	GPR4,GPR17,GPR35,NRG1,ADGRG1,SYNPO2L,MMD2
17_Member	GO Biological Processes	GO:0035025	positive regulation of Rho protein signal transduction	-3.94791	-1.89006	5/29	2828,2840,2859,9289,79933	GPR4,GPR17,GPR35,ADGRG1,SYNPO2L
18_Summary	GO Biological Processes	GO:0043062	extracellular structure organization	-5.42177	-2.74273	22/425	948,1297,1463,2113,2201,2295,3038,4023,4148,4326,5156,6624,8515,9619,55959,59277,63827,64386,79875,83716,90993,375790	CD36,COL9A1,NCAN,ETS1,FBN2,FOXF2,HAS3,LPL,MATN3,MMP17,PDGFRA,FSCN1,ITGA10,ABCG1,SULF2,NTN4,BCAN,MMP25,THSD4,CRISPLD2,CREB3L1,AGRN
18_Member	GO Biological Processes	GO:0043062	extracellular structure organization	-5.42177	-2.74273	22/425	948,1297,1463,2113,2201,2295,3038,4023,4148,4326,5156,6624,8515,9619,55959,59277,63827,64386,79875,83716,90993,375790	CD36,COL9A1,NCAN,ETS1,FBN2,FOXF2,HAS3,LPL,MATN3,MMP17,PDGFRA,FSCN1,ITGA10,ABCG1,SULF2,NTN4,BCAN,MMP25,THSD4,CRISPLD2,CREB3L1,AGRN
18_Member	GO Biological Processes	GO:0030198	extracellular matrix organization	-4.7133	-2.33874	19/370	1297,1463,2113,2201,2295,3038,4148,4326,5156,6624,8515,55959,59277,63827,64386,79875,83716,90993,375790	COL9A1,NCAN,ETS1,FBN2,FOXF2,HAS3,MATN3,MMP17,PDGFRA,FSCN1,ITGA10,SULF2,NTN4,BCAN,MMP25,THSD4,CRISPLD2,CREB3L1,AGRN
19_Summary	GO Biological Processes	GO:0030206	chondroitin sulfate biosynthetic process	-5.41832	-2.74273	6/26	1463,1464,10675,50515,63827,64131,650,55959,90161,2651,375790,642,23417,100,4878,8226,8869,9374,9514,11097,22822,23225,53354,129401,129807,18,4023,11057,3038	NCAN,CSPG4,CSPG5,CHST11,BCAN,XYLT1,BMP2,SULF2,HS6ST2,GCNT2,AGRN,BLMH,MLYCD,ADA,NPPA,PUDP,ST3GAL5,PPT2,GAL3ST1,NUP42,PHLDA1,NUP210,PANK1,NUP35,NEU4,ABAT,LPL,ABHD2,HAS3
19_Member	GO Biological Processes	GO:0030206	chondroitin sulfate biosynthetic process	-5.41832	-2.74273	6/26	1463,1464,10675,50515,63827,64131	NCAN,CSPG4,CSPG5,CHST11,BCAN,XYLT1
19_Member	GO Biological Processes	GO:0006029	proteoglycan metabolic process	-5.37259	-2.65331	8/94	650,1463,1464,10675,50515,55959,63827,90161	BMP2,NCAN,CSPG4,CSPG5,CHST11,SULF2,BCAN,HS6ST2
19_Member	GO Biological Processes	GO:0030208	dermatan sulfate biosynthetic process	-5.36902	-2.65331	4/12	1463,1464,10675,63827	NCAN,CSPG4,CSPG5,BCAN
19_Member	GO Biological Processes	GO:0030205	dermatan sulfate metabolic process	-5.21269	-2.56192	4/13	1463,1464,10675,63827	NCAN,CSPG4,CSPG5,BCAN
19_Member	GO Biological Processes	GO:0030207	chondroitin sulfate catabolic process	-5.06993	-2.48662	4/14	1463,1464,10675,63827	NCAN,CSPG4,CSPG5,BCAN
19_Member	GO Biological Processes	GO:0050650	chondroitin sulfate proteoglycan biosynthetic process	-4.94437	-2.45331	6/31	1463,1464,10675,50515,63827,64131	NCAN,CSPG4,CSPG5,CHST11,BCAN,XYLT1
19_Member	GO Biological Processes	GO:0050651	dermatan sulfate proteoglycan biosynthetic process	-4.9386	-2.44754	4/15	1463,1464,10675,63827	NCAN,CSPG4,CSPG5,BCAN
19_Member	GO Biological Processes	GO:0006024	glycosaminoglycan biosynthetic process	-4.86532	-2.40644	8/110	1463,1464,2651,10675,50515,63827,90161,375790	NCAN,CSPG4,GCNT2,CSPG5,CHST11,BCAN,HS6ST2,AGRN
19_Member	GO Biological Processes	GO:0050655	dermatan sulfate proteoglycan metabolic process	-4.81703	-2.38811	4/16	1463,1464,10675,63827	NCAN,CSPG4,CSPG5,BCAN
19_Member	GO Biological Processes	GO:0044273	sulfur compound catabolic process	-4.77901	-2.36358	6/55	642,1463,1464,10675,23417,63827	BLMH,NCAN,CSPG4,CSPG5,MLYCD,BCAN
19_Member	GO Biological Processes	GO:0006023	aminoglycan biosynthetic process	-4.72416	-2.34317	8/115	1463,1464,2651,10675,50515,63827,90161,375790	NCAN,CSPG4,GCNT2,CSPG5,CHST11,BCAN,HS6ST2,AGRN
19_Member	GO Biological Processes	GO:0030204	chondroitin sulfate metabolic process	-4.4089	-2.14135	5/39	1463,1464,10675,50515,63827	NCAN,CSPG4,CSPG5,CHST11,BCAN
19_Member	GO Biological Processes	GO:0030166	proteoglycan biosynthetic process	-4.21239	-2.01859	6/69	1463,1464,10675,50515,63827,90161	NCAN,CSPG4,CSPG5,CHST11,BCAN,HS6ST2
19_Member	GO Biological Processes	GO:0050654	chondroitin sulfate proteoglycan metabolic process	-4.1507	-1.98896	5/44	1463,1464,10675,50515,63827	NCAN,CSPG4,CSPG5,CHST11,BCAN
19_Member	GO Biological Processes	GO:1901137	carbohydrate derivative biosynthetic process	-4.03033	-1.93385	20/776	100,1463,1464,2651,4878,8226,8869,9374,9514,10675,11097,22822,23225,23417,50515,53354,63827,90161,129401,375790	ADA,NCAN,CSPG4,GCNT2,NPPA,PUDP,ST3GAL5,PPT2,GAL3ST1,CSPG5,NUP42,PHLDA1,NUP210,MLYCD,CHST11,PANK1,BCAN,HS6ST2,NUP35,AGRN
19_Member	GO Biological Processes	GO:0030203	glycosaminoglycan metabolic process	-3.71031	-1.72807	8/160	1463,1464,2651,10675,50515,63827,90161,375790	NCAN,CSPG4,GCNT2,CSPG5,CHST11,BCAN,HS6ST2,AGRN
19_Member	GO Biological Processes	GO:0006022	aminoglycan metabolic process	-3.51435	-1.59569	8/171	1463,1464,2651,10675,50515,63827,90161,375790	NCAN,CSPG4,GCNT2,CSPG5,CHST11,BCAN,HS6ST2,AGRN
19_Member	GO Biological Processes	GO:0009100	glycoprotein metabolic process	-3.51272	-1.59569	13/422	650,1463,1464,2651,8869,9514,10675,22822,50515,55959,63827,90161,129807	BMP2,NCAN,CSPG4,GCNT2,ST3GAL5,GAL3ST1,CSPG5,PHLDA1,CHST11,SULF2,BCAN,HS6ST2,NEU4
19_Member	GO Biological Processes	GO:0006027	glycosaminoglycan catabolic process	-3.4711	-1.5779	5/61	1463,1464,10675,63827,375790	NCAN,CSPG4,CSPG5,BCAN,AGRN
19_Member	GO Biological Processes	GO:0006026	aminoglycan catabolic process	-3.31169	-1.47508	5/66	1463,1464,10675,63827,375790	NCAN,CSPG4,CSPG5,BCAN,AGRN
19_Member	GO Biological Processes	GO:0072330	monocarboxylic acid biosynthetic process	-3.18579	-1.40686	11/344	18,1463,1464,4023,10675,11057,11097,23225,23417,63827,129401	ABAT,NCAN,CSPG4,LPL,CSPG5,ABHD2,NUP42,NUP210,MLYCD,BCAN,NUP35
19_Member	GO Biological Processes	GO:0009101	glycoprotein biosynthetic process	-2.57614	-1.04209	10/351	1463,1464,2651,8869,9514,10675,22822,50515,63827,90161	NCAN,CSPG4,GCNT2,ST3GAL5,GAL3ST1,CSPG5,PHLDA1,CHST11,BCAN,HS6ST2
19_Member	GO Biological Processes	GO:1903510	mucopolysaccharide metabolic process	-2.5351	-0.883125	7/112	1463,1464,3038,10675,50515,63827,64131	NCAN,CSPG4,HAS3,CSPG5,CHST11,BCAN,XYLT1
19_Member	GO Biological Processes	GO:0044272	sulfur compound biosynthetic process	-2.51905	-1.00746	7/192	1463,1464,9374,10675,23417,50515,63827	NCAN,CSPG4,PPT2,CSPG5,MLYCD,CHST11,BCAN
19_Member	GO Biological Processes	GO:0046394	carboxylic acid biosynthetic process	-2.1816	-0.797349	11/464	18,1463,1464,4023,10675,11057,11097,23225,23417,63827,129401	ABAT,NCAN,CSPG4,LPL,CSPG5,ABHD2,NUP42,NUP210,MLYCD,BCAN,NUP35
19_Member	GO Biological Processes	GO:0016053	organic acid biosynthetic process	-2.17488	-0.792589	11/465	18,1463,1464,4023,10675,11057,11097,23225,23417,63827,129401	ABAT,NCAN,CSPG4,LPL,CSPG5,ABHD2,NUP42,NUP210,MLYCD,BCAN,NUP35
20_Summary	GO Biological Processes	GO:0055123	digestive system development	-5.14258	-2.51529	12/146	100,596,2049,2295,3643,4821,4838,5125,5156,6664,9026,10551,2260,2324,9241,9618,83716,6495,51804	ADA,BCL2,EPHB3,FOXF2,INSR,NKX2-2,NODAL,PCSK5,PDGFRA,SOX11,HIP1R,AGR2,FGFR1,FLT4,NOG,TRAF4,CRISPLD2,SIX1,SIX4
20_Member	GO Biological Processes	GO:0055123	digestive system development	-5.14258	-2.51529	12/146	100,596,2049,2295,3643,4821,4838,5125,5156,6664,9026,10551	ADA,BCL2,EPHB3,FOXF2,INSR,NKX2-2,NODAL,PCSK5,PDGFRA,SOX11,HIP1R,AGR2
20_Member	GO Biological Processes	GO:0048565	digestive tract development	-4.0258	-1.94258	10/134	100,596,2049,2295,4821,4838,5125,5156,6664,10551	ADA,BCL2,EPHB3,FOXF2,NKX2-2,NODAL,PCSK5,PDGFRA,SOX11,AGR2
20_Member	GO Biological Processes	GO:0048546	digestive tract morphogenesis	-3.7768	-1.78984	6/49	596,2049,4838,5156,6664,10551	BCL2,EPHB3,NODAL,PDGFRA,SOX11,AGR2
20_Member	GO Biological Processes	GO:0030323	respiratory tube development	-3.68291	-1.73112	11/176	100,2260,2324,4838,5125,5156,6664,9241,9618,10551,83716	ADA,FGFR1,FLT4,NODAL,PCSK5,PDGFRA,SOX11,NOG,TRAF4,AGR2,CRISPLD2
20_Member	GO Biological Processes	GO:0048566	embryonic digestive tract development	-3.60814	-1.68619	5/34	100,2295,5125,5156,6664	ADA,FOXF2,PCSK5,PDGFRA,SOX11
20_Member	GO Biological Processes	GO:0060541	respiratory system development	-3.24694	-1.40909	11/198	100,2260,2324,4838,5156,6495,6664,9241,10551,51804,83716	ADA,FGFR1,FLT4,NODAL,PDGFRA,SIX1,SOX11,NOG,AGR2,SIX4,CRISPLD2
20_Member	GO Biological Processes	GO:0030324	lung development	-2.57742	-0.90817	9/172	100,2260,2324,4838,5156,6664,9241,10551,83716	ADA,FGFR1,FLT4,NODAL,PDGFRA,SOX11,NOG,AGR2,CRISPLD2

## Sheet: Shared up
Table describing shared Gene sets upregulated in CIC LOF and CIC Missense Type I TCGA LGG
GroupID	Category	Term	Description	LogP	Log(q-value)	InTerm_InList	Genes	Symbols
1_Summary	Oncogenic Signatures	M2882	KRAS.600 UP.V1 UP	-7.08635	-2.879	10/279	1.84618e+51	DUSP4,DUSP6,ETV1,ETV4,ETV5,GLDC,KCNK3,TMEM158,FAM155B,TRIB2,HDAC9,WSCD1
1_Member	Oncogenic Signatures	M2882	KRAS.600 UP.V1 UP	-7.08635	-2.879	10/279	1.84618e+42	DUSP4,DUSP6,ETV1,ETV4,ETV5,GLDC,KCNK3,TMEM158,FAM155B,TRIB2
1_Member	Oncogenic Signatures	M2875	KRAS.300 UP.V1 UP	-5.99546	-2.487	7/143	1.84821e+29	DUSP6,ETV1,ETV4,ETV5,GLDC,FAM155B,TRIB2
1_Member	Hallmark Gene Sets	M5953	HALLMARK KRAS SIGNALING UP	-5.03045	-1.778	7/200	1.84821e+29	DUSP6,ETV1,ETV4,ETV5,HDAC9,TMEM158,TRIB2
1_Member	Oncogenic Signatures	M2878	KRAS.50 UP.V1 UP	-4.52871	-1.468	4/48	2.11521e+16	ETV1,ETV5,GLDC,FAM155B
1_Member	Oncogenic Signatures	M2892	KRAS.KIDNEY UP.V1 UP	-3.72411	-0.92	5/143	1.84821e+21	DUSP6,ETV1,GLDC,WSCD1,TRIB2
2_Summary	GO Biological Processes	GO:0007169	transmembrane receptor protein tyrosine kinase signaling pathway	-6.41405	-2.552	14/722	2.38896e+77	ALK,CCND3,CSPG4,FGFR1,GFRA1,PDGFRA,PTPRJ,NOG,EPN2,SHC3,SPRY4,CREB3L1,FGFBP3,SPRED2,BMP6,DUSP6,GCNT2,CHST11
2_Member	GO Biological Processes	GO:0007169	transmembrane receptor protein tyrosine kinase signaling pathway	-6.41405	-2.552	14/722	2.38896e+61	ALK,CCND3,CSPG4,FGFR1,GFRA1,PDGFRA,PTPRJ,NOG,EPN2,SHC3,SPRY4,CREB3L1,FGFBP3,SPRED2
2_Member	GO Biological Processes	GO:0008543	fibroblast growth factor receptor signaling pathway	-5.38836	-2.026	6/114	2.26092e+29	FGFR1,NOG,SPRY4,CREB3L1,FGFBP3,SPRED2
2_Member	GO Biological Processes	GO:0040036	regulation of fibroblast growth factor receptor signaling pathway	-5.03301	-1.778	4/36	9.24182e+19	NOG,SPRY4,CREB3L1,FGFBP3
2_Member	GO Biological Processes	GO:0044344	cellular response to fibroblast growth factor stimulus	-4.82287	-1.657	6/143	2.26092e+29	FGFR1,NOG,SPRY4,CREB3L1,FGFBP3,SPRED2
2_Member	GO Biological Processes	GO:0070848	response to growth factor	-4.77198	-1.644	12/739	6.54185e+54	BMP6,DUSP6,FGFR1,GCNT2,PDGFRA,NOG,EPN2,CHST11,SPRY4,CREB3L1,FGFBP3,SPRED2
2_Member	GO Biological Processes	GO:0071774	response to fibroblast growth factor	-4.70509	-1.612	6/150	2.26092e+29	FGFR1,NOG,SPRY4,CREB3L1,FGFBP3,SPRED2
2_Member	GO Biological Processes	GO:0071363	cellular response to growth factor stimulus	-4.23003	-1.227	11/709	6.54226e+50	BMP6,FGFR1,GCNT2,PDGFRA,NOG,EPN2,CHST11,SPRY4,CREB3L1,FGFBP3,SPRED2
2_Member	GO Biological Processes	GO:0090287	regulation of cellular response to growth factor stimulus	-3.97461	-1.046	7/293	2.26092e+33	FGFR1,NOG,EPN2,CHST11,SPRY4,CREB3L1,FGFBP3
2_Member	GO Biological Processes	GO:0090288	negative regulation of cellular response to growth factor stimulus	-3.42473	-0.757	5/166	9.24123e+23	NOG,EPN2,CHST11,SPRY4,CREB3L1
3_Summary	GO Biological Processes	GO:0043405	regulation of MAP kinase activity	-6.28232	-2.552	10/341	2.38146e+65	ALK,CSPG4,DUSP4,DUSP6,FGFR1,PTPRJ,FZD10,TRIB2,SPRY4,SPRED2,BMP6,GCNT2,PDGFRA,TRAF4,CCND3,HDAC9
3_Member	GO Biological Processes	GO:0043405	regulation of MAP kinase activity	-6.28232	-2.552	10/341	2.38146e+43	ALK,CSPG4,DUSP4,DUSP6,FGFR1,PTPRJ,FZD10,TRIB2,SPRY4,SPRED2
3_Member	GO Biological Processes	GO:0043408	regulation of MAPK cascade	-6.05421	-2.487	14/774	2.38654e+58	ALK,BMP6,CSPG4,DUSP4,DUSP6,FGFR1,GCNT2,PDGFRA,PTPRJ,TRAF4,FZD10,TRIB2,SPRY4,SPRED2
3_Member	GO Biological Processes	GO:0071900	regulation of protein serine/threonine kinase activity	-5.48598	-2.057	11/519	2.38896e+46	ALK,CCND3,CSPG4,DUSP4,DUSP6,FGFR1,PTPRJ,FZD10,TRIB2,SPRY4,SPRED2
3_Member	GO Biological Processes	GO:0045859	regulation of protein kinase activity	-4.45591	-1.425	12/796	2.38896e+50	ALK,CCND3,CSPG4,DUSP4,DUSP6,FGFR1,PTPRJ,TRAF4,FZD10,TRIB2,SPRY4,SPRED2
3_Member	GO Biological Processes	GO:0043410	positive regulation of MAPK cascade	-3.72269	-0.92	9/548	2.38146e+35	ALK,CSPG4,DUSP6,FGFR1,GCNT2,PDGFRA,PTPRJ,TRAF4,FZD10
3_Member	GO Biological Processes	GO:0033674	positive regulation of kinase activity	-2.89281	-0.512	8/575	2.38896e+30	ALK,CCND3,CSPG4,DUSP6,FGFR1,PDGFRA,TRAF4,FZD10
3_Member	GO Biological Processes	GO:0071902	positive regulation of protein serine/threonine kinase activity	-2.8157	-0.447	6/336	2.38896e+22	ALK,CCND3,CSPG4,DUSP6,FGFR1,FZD10
3_Member	GO Biological Processes	GO:0018108	peptidyl-tyrosine phosphorylation	-2.64108	-0.34	6/364	2.38654e+21	ALK,BMP6,CSPG4,FGFR1,PDGFRA,PTPRJ
3_Member	GO Biological Processes	GO:0018212	peptidyl-tyrosine modification	-2.62335	-0.337	6/367	2.38654e+21	ALK,BMP6,CSPG4,FGFR1,PDGFRA,PTPRJ
3_Member	GO Biological Processes	GO:0043406	positive regulation of MAP kinase activity	-2.55796	-0.295	5/260	2.38146e+19	ALK,CSPG4,DUSP6,FGFR1,FZD10
3_Member	GO Biological Processes	GO:0051347	positive regulation of transferase activity	-2.55709	-0.295	8/651	2.38896e+30	ALK,CCND3,CSPG4,DUSP6,FGFR1,PDGFRA,TRAF4,FZD10
3_Member	GO Biological Processes	GO:0045860	positive regulation of protein kinase activity	-2.4449	-0.237	7/534	2.38896e+26	ALK,CCND3,CSPG4,DUSP6,FGFR1,TRAF4,FZD10
3_Member	GO Biological Processes	GO:0051897	positive regulation of protein kinase B signaling	-2.38612	-0.216	4/176	2260265151565790	FGFR1,GCNT2,PDGFRA,PTPRJ
3_Member	GO Biological Processes	GO:0060191	regulation of lipase activity	-2.23079	-0.153	3/99	226051569734	FGFR1,PDGFRA,HDAC9
4_Summary	GO Biological Processes	GO:0043407	negative regulation of MAP kinase activity	-4.9849	-1.778	5/78	1.84618e+94	DUSP4,DUSP6,PTPRJ,SPRY4,SPRED2,BCL6,ETV5,PDE4B,CHST11,TRIB2,LIMD1,MYOZ1,CREB3L1,NOG,ELFN2,ETV4,MAFF,TMEM158,GCNT2,PDGFRA,MLYCD
4_Member	GO Biological Processes	GO:0043407	negative regulation of MAP kinase activity	-4.9849	-1.778	5/78	1.84618e+22	DUSP4,DUSP6,PTPRJ,SPRY4,SPRED2
4_Member	Oncogenic Signatures	M2636	ERB2 UP.V1 UP	-4.13077	-1.154	6/190	6.04185e+23	BCL6,DUSP4,DUSP6,ETV5,PDE4B,CHST11
4_Member	GO Biological Processes	GO:0000188	inactivation of MAPK activity	-3.87728	-0.992	2022-03-27	18461848200734	DUSP4,DUSP6,SPRED2
4_Member	GO Biological Processes	GO:0071901	negative regulation of protein serine/threonine kinase activity	-3.69602	-0.92	5/145	1.84618e+22	DUSP4,DUSP6,PTPRJ,SPRY4,SPRED2
4_Member	GO Biological Processes	GO:0006469	negative regulation of protein kinase activity	-3.62751	-0.883	6/235	1.84618e+27	DUSP4,DUSP6,PTPRJ,TRIB2,SPRY4,SPRED2
4_Member	GO Biological Processes	GO:1902532	negative regulation of intracellular signal transduction	-3.61317	-0.883	9/567	6.04185e+39	BCL6,DUSP4,DUSP6,PTPRJ,LIMD1,MYOZ1,SPRY4,CREB3L1,SPRED2
4_Member	GO Biological Processes	GO:0045936	negative regulation of phosphate metabolic process	-3.5081	-0.801	9/586	1.84618e+42	DUSP4,DUSP6,PTPRJ,NOG,TRIB2,MYOZ1,SPRY4,ELFN2,SPRED2
4_Member	GO Biological Processes	GO:0010563	negative regulation of phosphorus metabolic process	-3.50269	-0.801	9/587	1.84618e+42	DUSP4,DUSP6,PTPRJ,NOG,TRIB2,MYOZ1,SPRY4,ELFN2,SPRED2
4_Member	GO Biological Processes	GO:0033673	negative regulation of kinase activity	-3.41989	-0.757	6/257	1.84618e+27	DUSP4,DUSP6,PTPRJ,TRIB2,SPRY4,SPRED2
4_Member	GO Biological Processes	GO:0031400	negative regulation of protein modification process	-3.34043	-0.724	9/618	1.84618e+42	DUSP4,DUSP6,PTPRJ,NOG,TRIB2,MYOZ1,SPRY4,ELFN2,SPRED2
4_Member	GO Biological Processes	GO:0043409	negative regulation of MAPK cascade	-3.22106	-0.663	5/184	1.84618e+22	DUSP4,DUSP6,PTPRJ,SPRY4,SPRED2
4_Member	GO Biological Processes	GO:0051348	negative regulation of transferase activity	-3.17553	-0.655	6/286	1.84618e+27	DUSP4,DUSP6,PTPRJ,TRIB2,SPRY4,SPRED2
4_Member	Oncogenic Signatures	M2819	IL15 UP.V1 UP	-3.15812	-0.655	5/190	1.84618e+21	DUSP4,DUSP6,ETV4,MAFF,TMEM158
4_Member	Oncogenic Signatures	M2680	BCAT.100 UP.V1 UP	-3.12972	-0.655	3/48	184618482119	DUSP4,DUSP6,ETV5
4_Member	GO Biological Processes	GO:0001933	negative regulation of protein phosphorylation	-2.98022	-0.566	7/429	1.84618e+31	DUSP4,DUSP6,PTPRJ,NOG,TRIB2,SPRY4,SPRED2
4_Member	GO Biological Processes	GO:0042326	negative regulation of phosphorylation	-2.76391	-0.414	7/468	1.84618e+31	DUSP4,DUSP6,PTPRJ,NOG,TRIB2,SPRY4,SPRED2
4_Member	GO Biological Processes	GO:0070373	negative regulation of ERK1 and ERK2 cascade	-2.58587	-0.313	3/74	1846184881848	DUSP4,DUSP6,SPRY4
4_Member	GO Biological Processes	GO:0070372	regulation of ERK1 and ERK2 cascade	-2.27062	-0.157	5/304	1.84618e+20	DUSP4,DUSP6,GCNT2,PDGFRA,SPRY4
4_Member	Oncogenic Signatures	M2822	IL2 UP.V1 UP	-2.26093	-0.157	4/191	1.84618e+17	DUSP4,DUSP6,MAFF,TMEM158
4_Member	Oncogenic Signatures	M2838	TGFB UP.V1 DN	-2.26093	-0.157	4/191	6041846184823410	BCL6,DUSP4,DUSP6,MLYCD
4_Member	Oncogenic Signatures	M2634	EGFR UP.V1 UP	-2.2451	-0.157	4/193	1846184821195140	DUSP4,DUSP6,ETV5,PDE4B
4_Member	GO Biological Processes	GO:0035335	peptidyl-tyrosine dephosphorylation	-2.19494	-0.131	3/102	184618485795	DUSP4,DUSP6,PTPRJ
4_Member	Hallmark Gene Sets	M5890	HALLMARK TNFA SIGNALING VIA NFKB	-2.19115	-0.131	4/200	6041846514223760	BCL6,DUSP4,PDE4B,MAFF
4_Member	GO Biological Processes	GO:0006470	protein dephosphorylation	-2.17275	-0.12	5/321	1.84618e+22	DUSP4,DUSP6,PTPRJ,MYOZ1,ELFN2
4_Member	GO Biological Processes	GO:0070371	ERK1 and ERK2 cascade	-2.16719	-0.118	5/322	1.84618e+20	DUSP4,DUSP6,GCNT2,PDGFRA,SPRY4
5_Summary	Oncogenic Signatures	M2697	P53 DN.V1 DN	-4.10567	-1.154	6/192	2.67427e+24	GFRA1,GLDC,PDE4B,ST3GAL5,TRAF4,FAM155B
5_Member	Oncogenic Signatures	M2697	P53 DN.V1 DN	-4.10567	-1.154	6/192	2.67427e+24	GFRA1,GLDC,PDE4B,ST3GAL5,TRAF4,FAM155B
6_Summary	GO Biological Processes	GO:0030206	chondroitin sulfate biosynthetic process	-3.92727	-1.021	2022-03-26	1463,1464,50515,9374,23417,2651,2260,3732,5142,4878,8869,18,11057	NCAN,CSPG4,CHST11,PPT2,MLYCD,GCNT2,FGFR1,CD82,PDE4B,NPPA,ST3GAL5,ABAT,ABHD2
6_Member	GO Biological Processes	GO:0030206	chondroitin sulfate biosynthetic process	-3.92727	-1.021	2022-03-26	1463146450515	NCAN,CSPG4,CHST11
6_Member	GO Biological Processes	GO:0050650	chondroitin sulfate proteoglycan biosynthetic process	-3.6953	-0.92	2022-03-31	1463146450515	NCAN,CSPG4,CHST11
6_Member	GO Biological Processes	GO:0030204	chondroitin sulfate metabolic process	-3.39638	-0.746	3/39	1463146450515	NCAN,CSPG4,CHST11
6_Member	GO Biological Processes	GO:0050654	chondroitin sulfate proteoglycan metabolic process	-3.24103	-0.663	3/44	1463146450515	NCAN,CSPG4,CHST11
6_Member	GO Biological Processes	GO:0044272	sulfur compound biosynthetic process	-3.13763	-0.655	5/192	1.46315e+21	NCAN,CSPG4,PPT2,MLYCD,CHST11
6_Member	GO Biological Processes	GO:0006024	glycosaminoglycan biosynthetic process	-3.13183	-0.655	4/110	1.46315e+16	NCAN,CSPG4,GCNT2,CHST11
6_Member	GO Biological Processes	GO:0006023	aminoglycan biosynthetic process	-3.05962	-0.638	4/115	1.46315e+16	NCAN,CSPG4,GCNT2,CHST11
6_Member	GO Biological Processes	GO:0044273	sulfur compound catabolic process	-2.95686	-0.556	3/55	1463146423417	NCAN,CSPG4,MLYCD
6_Member	GO Biological Processes	GO:0030166	proteoglycan biosynthetic process	-2.67257	-0.341	3/69	1463146450515	NCAN,CSPG4,CHST11
6_Member	Oncogenic Signatures	M2782	BMI1 DN.V1 UP	-2.66686	-0.341	4/147	1.46423e+16	CSPG4,FGFR1,CD82,CHST11
6_Member	GO Biological Processes	GO:0030203	glycosaminoglycan metabolic process	-2.53389	-0.286	4/160	1.46315e+16	NCAN,CSPG4,GCNT2,CHST11
6_Member	GO Biological Processes	GO:0006022	aminoglycan metabolic process	-2.4306	-0.237	4/171	1.46315e+16	NCAN,CSPG4,GCNT2,CHST11
6_Member	GO Biological Processes	GO:0006029	proteoglycan metabolic process	-2.2933	-0.176	3/94	1463146450515	NCAN,CSPG4,CHST11
6_Member	GO Biological Processes	GO:1901136	carbohydrate derivative catabolic process	-2.22945	-0.153	4/195	1.46315e+16	NCAN,CSPG4,PDE4B,MLYCD
6_Member	GO Biological Processes	GO:1901137	carbohydrate derivative biosynthetic process	-2.10482	-0.074	8/776	1.46315e+33	NCAN,CSPG4,GCNT2,NPPA,ST3GAL5,PPT2,MLYCD,CHST11
6_Member	GO Biological Processes	GO:1903510	mucopolysaccharide metabolic process	-2.08335	-0.06	3/112	1463146450515	NCAN,CSPG4,CHST11
6_Member	GO Biological Processes	GO:0072330	monocarboxylic acid biosynthetic process	-2.05001	-0.036	5/344	1.81463e+19	ABAT,NCAN,CSPG4,ABHD2,MLYCD
6_Member	GO Biological Processes	GO:0009101	glycoprotein biosynthetic process	-2.01466	-0.007	5/351	1.46315e+20	NCAN,CSPG4,GCNT2,ST3GAL5,CHST11
7_Summary	Oncogenic Signatures	M2888	KRAS.BREAST UP.V1 UP	-3.76706	-0.92	5/140	6.5413e+27	BMP6,COL9A1,KCNK3,SCEL,FAM155B,ETV1,NPPA
7_Member	Oncogenic Signatures	M2888	KRAS.BREAST UP.V1 UP	-3.76706	-0.92	5/140	6.5413e+19	BMP6,COL9A1,KCNK3,SCEL,FAM155B
7_Member	GO Biological Processes	GO:0009612	response to mechanical stimulus	-2.11778	-0.084	4/210	654211548788796	BMP6,ETV1,NPPA,SCEL
8_Summary	GO Biological Processes	GO:0061061	muscle structure development	-3.72736	-0.92	10/674	1271,2115,2260,4878,5156,9241,9734,23764,58529,79933,18,84465	CNTFR,ETV1,FGFR1,NPPA,PDGFRA,NOG,HDAC9,MAFF,MYOZ1,SYNPO2L,ABAT,MEGF11
8_Member	GO Biological Processes	GO:0061061	muscle structure development	-3.72736	-0.92	10/674	1.27121e+42	CNTFR,ETV1,FGFR1,NPPA,PDGFRA,NOG,HDAC9,MAFF,MYOZ1,SYNPO2L
8_Member	GO Biological Processes	GO:0055002	striated muscle cell development	-3.34271	-0.724	5/173	4.87852e+21	NPPA,PDGFRA,HDAC9,MYOZ1,SYNPO2L
8_Member	GO Biological Processes	GO:0014706	striated muscle tissue development	-3.2155	-0.663	7/391	2.26049e+29	FGFR1,NPPA,PDGFRA,NOG,HDAC9,MAFF,MYOZ1
8_Member	GO Biological Processes	GO:0055001	muscle cell development	-3.19982	-0.663	5/186	4.87852e+21	NPPA,PDGFRA,HDAC9,MYOZ1,SYNPO2L
8_Member	GO Biological Processes	GO:0060537	muscle tissue development	-3.10075	-0.643	7/409	2.26049e+29	FGFR1,NPPA,PDGFRA,NOG,HDAC9,MAFF,MYOZ1
8_Member	GO Biological Processes	GO:0007517	muscle organ development	-3.09455	-0.643	7/410	1.27121e+29	CNTFR,ETV1,FGFR1,NOG,HDAC9,MAFF,MYOZ1
8_Member	GO Biological Processes	GO:0030239	myofibril assembly	-2.60269	-0.325	3/73	51565852979933	PDGFRA,MYOZ1,SYNPO2L
8_Member	GO Biological Processes	GO:0061045	negative regulation of wound healing	-2.55295	-0.295	3/76	18515658529	ABAT,PDGFRA,MYOZ1
8_Member	GO Biological Processes	GO:0034109	homotypic cell-cell adhesion	-2.45955	-0.237	3/82	18515684465	ABAT,PDGFRA,MEGF11
8_Member	GO Biological Processes	GO:0060538	skeletal muscle organ development	-2.44881	-0.237	4/169	1.27197e+17	CNTFR,HDAC9,MAFF,MYOZ1
8_Member	GO Biological Processes	GO:1903035	negative regulation of response to wounding	-2.346	-0.203	3/90	18515658529	ABAT,PDGFRA,MYOZ1
8_Member	GO Biological Processes	GO:0051146	striated muscle cell differentiation	-2.32516	-0.19	5/295	4.87852e+21	NPPA,PDGFRA,HDAC9,MYOZ1,SYNPO2L
8_Member	GO Biological Processes	GO:0010927	cellular component assembly involved in morphogenesis	-2.05203	-0.036	3/115	51565852979933	PDGFRA,MYOZ1,SYNPO2L
9_Summary	GO Biological Processes	GO:0060070	canonical Wnt signaling pathway	-3.61743	-0.883	7/335	7089,8796,8994,9241,11211,27185,79816,18,54413,654,90993	TLE2,SCEL,LIMD1,NOG,FZD10,DISC1,TLE6,ABAT,NLGN3,BMP6,CREB3L1
9_Member	GO Biological Processes	GO:0060070	canonical Wnt signaling pathway	-3.61743	-0.883	7/335	7.08988e+30	TLE2,SCEL,LIMD1,NOG,FZD10,DISC1,TLE6
9_Member	GO Biological Processes	GO:1905114	cell surface receptor signaling pathway involved in cell-cell signaling	-3.30521	-0.7	9/625	1.8709e+37	ABAT,TLE2,SCEL,LIMD1,NOG,FZD10,DISC1,NLGN3,TLE6
9_Member	GO Biological Processes	GO:0030111	regulation of Wnt signaling pathway	-2.62924	-0.337	6/366	7.08988e+25	TLE2,SCEL,LIMD1,NOG,DISC1,TLE6
9_Member	GO Biological Processes	GO:0016055	Wnt signaling pathway	-2.49904	-0.26	7/522	7.08988e+30	TLE2,SCEL,LIMD1,NOG,FZD10,DISC1,TLE6
9_Member	GO Biological Processes	GO:0198738	cell-cell signaling by wnt	-2.4899	-0.256	7/524	7.08988e+30	TLE2,SCEL,LIMD1,NOG,FZD10,DISC1,TLE6
9_Member	GO Biological Processes	GO:0060828	regulation of canonical Wnt signaling pathway	-2.38175	-0.216	5/286	7.08988e+20	TLE2,SCEL,LIMD1,NOG,TLE6
9_Member	GO Biological Processes	GO:0090090	negative regulation of canonical Wnt signaling pathway	-2.36873	-0.214	4/178	7.0899e+16	TLE2,LIMD1,NOG,TLE6
9_Member	GO Biological Processes	GO:0030178	negative regulation of Wnt signaling pathway	-2.09657	-0.068	4/213	7.0899e+16	TLE2,LIMD1,NOG,TLE6
9_Member	GO Biological Processes	GO:0001649	osteoblast differentiation	-2.00854	-0.007	4/226	6548994924190990	BMP6,LIMD1,NOG,CREB3L1
10_Summary	GO Biological Processes	GO:0043114	regulation of vascular permeability	-3.46455	-0.776	3/37	654,5795,143282,18,2260,4878,3777,5142,54413	BMP6,PTPRJ,FGFBP3,ABAT,FGFR1,NPPA,KCNK3,PDE4B,NLGN3
10_Member	GO Biological Processes	GO:0043114	regulation of vascular permeability	-3.46455	-0.776	3/37	6545795143282	BMP6,PTPRJ,FGFBP3
10_Member	GO Biological Processes	GO:0046887	positive regulation of hormone secretion	-2.84989	-0.475	4/131	1865422604878	ABAT,BMP6,FGFR1,NPPA
10_Member	GO Biological Processes	GO:0008015	blood circulation	-2.41403	-0.231	7/541	1.86544e+26	ABAT,BMP6,KCNK3,NPPA,PDE4B,PTPRJ,FGFBP3
10_Member	GO Biological Processes	GO:0003018	vascular process in circulatory system	-2.41263	-0.231	4/173	6.54488e+16	BMP6,NPPA,PTPRJ,FGFBP3
10_Member	GO Biological Processes	GO:0003013	circulatory system process	-2.37083	-0.214	7/551	1.86544e+26	ABAT,BMP6,KCNK3,NPPA,PDE4B,PTPRJ,FGFBP3
10_Member	GO Biological Processes	GO:0044057	regulation of system process	-2.12044	-0.084	7/614	1.86542e+25	ABAT,BMP6,FGFR1,KCNK3,NPPA,PDE4B,NLGN3
11_Summary	GO Biological Processes	GO:0045666	positive regulation of neuron differentiation	-3.35071	-0.724	7/371	2.38605e+43	ALK,BCL6,BMP6,ETV5,FGFR1,RNF112,DISC1,NLGN3,ZSWIM4,CSPG4,NOG
11_Member	GO Biological Processes	GO:0045666	positive regulation of neuron differentiation	-3.35071	-0.724	7/371	2.38605e+25	ALK,BCL6,BMP6,ETV5,FGFR1,RNF112,DISC1
11_Member	GO Biological Processes	GO:0045664	regulation of neuron differentiation	-3.15504	-0.655	9/656	2.38605e+35	ALK,BCL6,BMP6,ETV5,FGFR1,RNF112,DISC1,NLGN3,ZSWIM4
11_Member	GO Biological Processes	GO:0042063	gliogenesis	-3.1441	-0.655	6/290	1.46421e+25	CSPG4,ETV5,RNF112,NOG,DISC1,NLGN3
11_Member	GO Biological Processes	GO:0051962	positive regulation of nervous system development	-3.062	-0.638	8/541	2.38605e+30	ALK,BCL6,BMP6,ETV5,FGFR1,RNF112,DISC1,NLGN3
11_Member	GO Biological Processes	GO:0050769	positive regulation of neurogenesis	-2.73262	-0.389	7/474	2.38605e+25	ALK,BCL6,BMP6,ETV5,FGFR1,RNF112,DISC1
11_Member	GO Biological Processes	GO:0010720	positive regulation of cell development	-2.36231	-0.214	7/553	2.38605e+25	ALK,BCL6,BMP6,ETV5,FGFR1,RNF112,DISC1
12_Summary	GO Biological Processes	GO:0098732	macromolecule deacylation	-3.20773	-0.663	4/105	6.04937e+16	BCL6,PPT2,HDAC9,SPRED2
12_Member	GO Biological Processes	GO:0098732	macromolecule deacylation	-3.20773	-0.663	4/105	6.04937e+16	BCL6,PPT2,HDAC9,SPRED2
12_Member	GO Biological Processes	GO:0006476	protein deacetylation	-2.2933	-0.176	3/94	6049734200734	BCL6,HDAC9,SPRED2
12_Member	GO Biological Processes	GO:0035601	protein deacylation	-2.17167	-0.12	3/104	6049734200734	BCL6,HDAC9,SPRED2
13_Summary	GO Biological Processes	GO:0006935	chemotaxis	-3.20727	-0.663	9/645	2.11523e+47	ETV1,FGFR1,GFRA1,PDE4B,PDGFRA,PTPRJ,NOG,SHC3,ZSWIM4,DISC1,NLGN3
13_Member	GO Biological Processes	GO:0006935	chemotaxis	-3.20727	-0.663	9/645	2.11523e+37	ETV1,FGFR1,GFRA1,PDE4B,PDGFRA,PTPRJ,NOG,SHC3,ZSWIM4
13_Member	GO Biological Processes	GO:0042330	taxis	-3.19769	-0.663	9/647	2.11523e+37	ETV1,FGFR1,GFRA1,PDE4B,PDGFRA,PTPRJ,NOG,SHC3,ZSWIM4
13_Member	GO Biological Processes	GO:0007409	axonogenesis	-2.76391	-0.414	7/468	2.11527e+31	ETV1,GFRA1,NOG,DISC1,SHC3,NLGN3,ZSWIM4
13_Member	GO Biological Processes	GO:0061564	axon development	-2.53603	-0.286	7/514	2.11527e+31	ETV1,GFRA1,NOG,DISC1,SHC3,NLGN3,ZSWIM4
13_Member	GO Biological Processes	GO:0007411	axon guidance	-2.44718	-0.237	5/276	2.11527e+21	ETV1,GFRA1,NOG,SHC3,ZSWIM4
13_Member	GO Biological Processes	GO:0097485	neuron projection guidance	-2.44051	-0.237	5/277	2.11527e+21	ETV1,GFRA1,NOG,SHC3,ZSWIM4
13_Member	GO Biological Processes	GO:0048667	cell morphogenesis involved in neuron differentiation	-2.23917	-0.156	7/583	2.11527e+31	ETV1,GFRA1,NOG,DISC1,SHC3,NLGN3,ZSWIM4
14_Summary	GO Biological Processes	GO:0060419	heart growth	-3.10252	-0.643	4/112	1.84823e+103	DUSP6,FGFR1,NPPA,NOG,DISC1,CHST11,NLGN3,KIF26B,MYOZ1,BMP6,ZNF219,ETV5,PDGFRA,NCAN,BCL6,PTPRJ,TRAF4,HDAC9,SYNPO2L,SCEL,MAFF,TLE6,GCNT2,SUB1
14_Member	GO Biological Processes	GO:0060419	heart growth	-3.10252	-0.643	4/112	1848226048789240	DUSP6,FGFR1,NPPA,NOG
14_Member	GO Biological Processes	GO:0048589	developmental growth	-3.07195	-0.638	9/674	1.84823e+40	DUSP6,FGFR1,NPPA,NOG,DISC1,CHST11,NLGN3,KIF26B,MYOZ1
14_Member	GO Biological Processes	GO:0051216	cartilage development	-2.97274	-0.565	5/209	6.54226e+20	BMP6,FGFR1,NOG,CHST11,ZNF219
14_Member	GO Biological Processes	GO:0002062	chondrocyte differentiation	-2.93795	-0.547	4/124	6.54226e+16	BMP6,FGFR1,CHST11,ZNF219
14_Member	GO Biological Processes	GO:0060688	regulation of morphogenesis of a branching structure	-2.9341	-0.547	3/56	211922609241	ETV5,FGFR1,NOG
14_Member	GO Biological Processes	GO:0048705	skeletal system morphogenesis	-2.71621	-0.378	5/239	6.54226e+19	BMP6,FGFR1,PDGFRA,NOG,CHST11
14_Member	GO Biological Processes	GO:0035107	appendage morphogenesis	-2.65617	-0.341	4/148	2.26092e+17	FGFR1,NOG,CHST11,ZNF219
14_Member	GO Biological Processes	GO:0035108	limb morphogenesis	-2.65617	-0.341	4/148	2.26092e+17	FGFR1,NOG,CHST11,ZNF219
14_Member	GO Biological Processes	GO:0061035	regulation of cartilage development	-2.61977	-0.337	3/72	654924151222	BMP6,NOG,ZNF219
14_Member	GO Biological Processes	GO:0001501	skeletal system development	-2.51744	-0.274	7/518	6.54146e+28	BMP6,NCAN,FGFR1,PDGFRA,NOG,CHST11,ZNF219
14_Member	GO Biological Processes	GO:0061448	connective tissue development	-2.45388	-0.237	5/275	6.54226e+20	BMP6,FGFR1,NOG,CHST11,ZNF219
14_Member	GO Biological Processes	GO:0040008	regulation of growth	-2.43458	-0.237	8/682	6.04185e+32	BCL6,DUSP6,FGFR1,NPPA,PTPRJ,NOG,DISC1,MYOZ1
14_Member	GO Biological Processes	GO:0060420	regulation of heart growth	-2.43007	-0.237	3/84	184822609241	DUSP6,FGFR1,NOG
14_Member	GO Biological Processes	GO:0001822	kidney development	-2.42725	-0.237	5/279	6.54226e+19	BMP6,FGFR1,PDGFRA,NOG,KIF26B
14_Member	GO Biological Processes	GO:0030323	respiratory tube development	-2.38612	-0.216	4/176	2260515692419610	FGFR1,PDGFRA,NOG,TRAF4
14_Member	GO Biological Processes	GO:0048736	appendage development	-2.36012	-0.214	4/179	2.26092e+17	FGFR1,NOG,CHST11,ZNF219
14_Member	GO Biological Processes	GO:0060173	limb development	-2.36012	-0.214	4/179	2.26092e+17	FGFR1,NOG,CHST11,ZNF219
14_Member	GO Biological Processes	GO:0072001	renal system development	-2.33134	-0.192	5/294	6.54226e+19	BMP6,FGFR1,PDGFRA,NOG,KIF26B
14_Member	GO Biological Processes	GO:0048704	embryonic skeletal system morphogenesis	-2.30624	-0.178	3/93	5156924150515	PDGFRA,NOG,CHST11
14_Member	GO Biological Processes	GO:0001657	ureteric bud development	-2.25537	-0.157	3/97	2260924155083	FGFR1,NOG,KIF26B
14_Member	GO Biological Processes	GO:0072163	mesonephric epithelium development	-2.24301	-0.157	3/98	2260924155083	FGFR1,NOG,KIF26B
14_Member	GO Biological Processes	GO:0072164	mesonephric tubule development	-2.24301	-0.157	3/98	2260924155083	FGFR1,NOG,KIF26B
14_Member	GO Biological Processes	GO:0007507	heart development	-2.21946	-0.146	7/588	1.84823e+28	DUSP6,FGFR1,NPPA,PDGFRA,NOG,HDAC9,SYNPO2L
14_Member	GO Biological Processes	GO:0001823	mesonephros development	-2.19494	-0.131	3/102	2260924155083	FGFR1,NOG,KIF26B
14_Member	GO Biological Processes	GO:0035265	organ growth	-2.1613	-0.118	4/204	1848226048789240	DUSP6,FGFR1,NPPA,NOG
14_Member	GO Biological Processes	GO:0055017	cardiac muscle tissue growth	-2.16023	-0.118	3/105	226048789241	FGFR1,NPPA,NOG
14_Member	GO Biological Processes	GO:0001655	urogenital system development	-2.11809	-0.084	5/331	6.54226e+19	BMP6,FGFR1,PDGFRA,NOG,KIF26B
14_Member	GO Biological Processes	GO:0046620	regulation of organ growth	-2.07281	-0.053	3/113	184822609241	DUSP6,FGFR1,NOG
14_Member	GO Biological Processes	GO:0048638	regulation of developmental growth	-2.03475	-0.024	5/347	1.84823e+21	DUSP6,FGFR1,NOG,DISC1,MYOZ1
14_Member	GO Biological Processes	GO:0009792	embryo development ending in birth or egg hatching	-2.00605	-0.007	7/646	2.26052e+30	FGFR1,PDGFRA,SCEL,NOG,MAFF,CHST11,TLE6
14_Member	GO Biological Processes	GO:0007178	transmembrane receptor protein serine/threonine kinase signaling pathway	-2.00472	-0.007	5/353	6.54265e+20	BMP6,GCNT2,NOG,SUB1,CHST11
15_Summary	Hallmark Gene Sets	M5947	HALLMARK IL2 STAT5 SIGNALING	-3.0678	-0.638	5/199	8.96212e+22	CCND3,ETV4,MAFF,SPRY4,SPRED2
15_Member	Hallmark Gene Sets	M5947	HALLMARK IL2 STAT5 SIGNALING	-3.0678	-0.638	5/199	8.96212e+22	CCND3,ETV4,MAFF,SPRY4,SPRED2
16_Summary	GO Biological Processes	GO:0007585	respiratory gaseous exchange	-2.80608	-0.444	3/62	96185051554413	TRAF4,CHST11,NLGN3
16_Member	GO Biological Processes	GO:0007585	respiratory gaseous exchange	-2.80608	-0.444	3/62	96185051554413	TRAF4,CHST11,NLGN3
17_Summary	GO Biological Processes	GO:0060322	head development	-2.6466	-0.34	9/777	1.82382e+35	ABAT,ALK,FGFR1,KCNK3,PDGFRA,NOG,TACC2,DISC1,CA10
17_Member	GO Biological Processes	GO:0060322	head development	-2.6466	-0.34	9/777	1.82382e+35	ABAT,ALK,FGFR1,KCNK3,PDGFRA,NOG,TACC2,DISC1,CA10
17_Member	GO Biological Processes	GO:0007420	brain development	-2.245	-0.157	8/734	1.82382e+31	ABAT,ALK,FGFR1,KCNK3,NOG,TACC2,DISC1,CA10
18_Summary	GO Biological Processes	GO:0045926	negative regulation of growth	-2.6389	-0.34	5/249	6.04488e+28	BCL6,NPPA,PTPRJ,NOG,MYOZ1,GCNT2,DISC1
18_Member	GO Biological Processes	GO:0045926	negative regulation of growth	-2.6389	-0.34	5/249	6.04488e+19	BCL6,NPPA,PTPRJ,NOG,MYOZ1
18_Member	GO Biological Processes	GO:0010810	regulation of cell-substrate adhesion	-2.08262	-0.06	4/215	6042651579527180	BCL6,GCNT2,PTPRJ,DISC1
18_Member	GO Biological Processes	GO:0001952	regulation of cell-matrix adhesion	-2.01166	-0.007	3/119	604579527185	BCL6,PTPRJ,DISC1
19_Summary	Oncogenic Signatures	M2886	KRAS.600.LUNG.BREAST UP.V1 UP	-2.40759	-0.23	5/282	6.54212e+27	BMP6,ETV4,HDAC9,TMEM158,FAM155B,BCL6,TIMP4
19_Member	Oncogenic Signatures	M2886	KRAS.600.LUNG.BREAST UP.V1 UP	-2.40759	-0.23	5/282	6.54212e+20	BMP6,ETV4,HDAC9,TMEM158,FAM155B
19_Member	Oncogenic Signatures	M2863	KRAS.DF.V1 UP	-2.25299	-0.157	4/192	604654707925907	BCL6,BMP6,TIMP4,TMEM158
20_Summary	GO Biological Processes	GO:0035249	synaptic transmission, glutamatergic	-2.30624	-0.178	3/93	27185,53358,54413,18,238,1271,2115,2119	DISC1,SHC3,NLGN3,ABAT,ALK,CNTFR,ETV1,ETV5
20_Member	GO Biological Processes	GO:0035249	synaptic transmission, glutamatergic	-2.30624	-0.178	3/93	271855335854413	DISC1,SHC3,NLGN3
20_Member	GO Biological Processes	GO:0007610	behavior	-2.18838	-0.131	7/596	1.82381e+26	ABAT,ALK,CNTFR,ETV1,ETV5,SHC3,NLGN3
21_Summary	Oncogenic Signatures	M2666	AKT UP.V1 DN	-2.29317	-0.176	4/187	3777514251568990	KCNK3,PDE4B,PDGFRA,LIMD1
21_Member	Oncogenic Signatures	M2666	AKT UP.V1 DN	-2.29317	-0.176	4/187	3777514251568990	KCNK3,PDE4B,PDGFRA,LIMD1
22_Summary	Hallmark Gene Sets	M5939	HALLMARK P53 PATHWAY	-2.19115	-0.131	4/200	1889637329618	ABAT,CCND3,CD82,TRAF4
22_Member	Hallmark Gene Sets	M5939	HALLMARK P53 PATHWAY	-2.19115	-0.131	4/200	1889637329618	ABAT,CCND3,CD82,TRAF4

## Sheet: Shared down
Table describing shared Gene sets downregulated in CIC LOF and CIC Missense Type I TCGA LGG
GroupID	Category	Term	Description	LogP	Log(q-value)	InTerm_InList	Genes	Symbols
1_Summary	GO Biological Processes	GO:0031099	regeneration	-4.90688	-0.7	5/198	6.88266e+36	KLF5,MSTN,TNC,MATN2,CCN3,SEMA3C,RTN4,GDF10,PRCP
1_Member	GO Biological Processes	GO:0031099	regeneration	-4.90688	-0.7	5/198	6.88266e+18	KLF5,MSTN,TNC,MATN2,CCN3
1_Member	GO Biological Processes	GO:0048589	developmental growth	-4.19799	-0.292	7/674	6.88266e+28	KLF5,MSTN,TNC,MATN2,CCN3,SEMA3C,RTN4
1_Member	GO Biological Processes	GO:0060395	SMAD protein signal transduction	-3.77279	-0.125	3/70	266026624856	MSTN,GDF10,CCN3
1_Member	GO Biological Processes	GO:0042246	tissue regeneration	-3.63351	-0.125	3/78	68826604856	KLF5,MSTN,CCN3
1_Member	GO Biological Processes	GO:0009611	response to wounding	-3.26275	0	6/682	6.88266e+22	KLF5,MSTN,TNC,MATN2,CCN3,PRCP
1_Member	GO Biological Processes	GO:0042060	wound healing	-2.78503	0	5/567	6.88266e+18	KLF5,MSTN,TNC,CCN3,PRCP
1_Member	GO Biological Processes	GO:0090092	regulation of transmembrane receptor protein serine/threonine kinase signaling pathway	-2.21669	0	3/243	266026624856	MSTN,GDF10,CCN3
2_Summary	GO Biological Processes	GO:1901654	response to ketone	-3.67311	-0.125	4/193	1.14266e+17	ADCY8,MSTN,TNC,PLN,KLF5
2_Member	GO Biological Processes	GO:1901654	response to ketone	-3.67311	-0.125	4/193	114266033715350	ADCY8,MSTN,TNC,PLN
2_Member	GO Biological Processes	GO:1901655	cellular response to ketone	-3.40845	0	3/93	11426603371	ADCY8,MSTN,TNC
2_Member	GO Biological Processes	GO:0097305	response to alcohol	-2.26198	0	3/234	11426603371	ADCY8,MSTN,TNC
2_Member	GO Biological Processes	GO:0071407	cellular response to organic cyclic compound	-2.03548	0	4/542	11468826603371	ADCY8,KLF5,MSTN,TNC
3_Summary	GO Biological Processes	GO:0045926	negative regulation of growth	-3.25399	0	4/249	2.66049e+42	MSTN,CCN3,SEMA3C,RTN4,TNC,MATN2,CHODL,KLF5,PRCP,GDF10
3_Member	GO Biological Processes	GO:0045926	negative regulation of growth	-3.25399	0	4/249	2.66049e+17	MSTN,CCN3,SEMA3C,RTN4
3_Member	GO Biological Processes	GO:0048640	negative regulation of developmental growth	-3.16129	0	3/113	26601051257142	MSTN,SEMA3C,RTN4
3_Member	GO Biological Processes	GO:0061564	axon development	-2.97349	0	5/514	3.37141e+23	TNC,MATN2,SEMA3C,RTN4,CHODL
3_Member	GO Biological Processes	GO:0050770	regulation of axonogenesis	-2.56064	0	3/183	1051257142140570	SEMA3C,RTN4,CHODL
3_Member	GO Biological Processes	GO:0030308	negative regulation of cell growth	-2.5407	0	3/186	48561051257142	CCN3,SEMA3C,RTN4
3_Member	GO Biological Processes	GO:0001763	morphogenesis of a branching structure	-2.47667	0	3/196	33711051257142	TNC,SEMA3C,RTN4
3_Member	GO Biological Processes	GO:0120035	regulation of plasma membrane bounded cell projection organization	-2.3951	0	5/698	6.88266e+22	KLF5,MSTN,SEMA3C,RTN4,CHODL
3_Member	GO Biological Processes	GO:0031344	regulation of cell projection organization	-2.36892	0	5/708	6.88266e+22	KLF5,MSTN,SEMA3C,RTN4,CHODL
3_Member	GO Biological Processes	GO:0050920	regulation of chemotaxis	-2.35296	0	3/217	2660485610512	MSTN,CCN3,SEMA3C
3_Member	GO Biological Processes	GO:0001667	ameboidal-type cell migration	-2.26945	0	4/464	4.85655e+17	CCN3,PRCP,SEMA3C,RTN4
3_Member	GO Biological Processes	GO:0060560	developmental growth involved in morphogenesis	-2.25686	0	3/235	33711051257142	TNC,SEMA3C,RTN4
3_Member	GO Biological Processes	GO:0007409	axonogenesis	-2.25638	0	4/468	4.14711e+19	MATN2,SEMA3C,RTN4,CHODL
3_Member	GO Biological Processes	GO:0045596	negative regulation of cell differentiation	-2.24671	0	5/757	2.66027e+21	MSTN,GDF10,CCN3,SEMA3C,RTN4
4_Summary	GO Biological Processes	GO:0015711	organic anion transport	-3.0902	0	5/484	2.62665e+24	SLC13A4,PNPLA8,LRRC8D,ATP8B4,ABCC11
4_Member	GO Biological Processes	GO:0015711	organic anion transport	-3.0902	0	5/484	2.62665e+24	SLC13A4,PNPLA8,LRRC8D,ATP8B4,ABCC11
4_Member	GO Biological Processes	GO:0006820	anion transport	-2.57977	0	5/632	2.62665e+24	SLC13A4,PNPLA8,LRRC8D,ATP8B4,ABCC11
5_Summary	GO Biological Processes	GO:0002062	chondrocyte differentiation	-3.04424	0	3/124	4.09441e+19	MAF,MATN2,CCN3,GDF10,PLS3
5_Member	GO Biological Processes	GO:0002062	chondrocyte differentiation	-3.04424	0	3/124	409441474856	MAF,MATN2,CCN3
5_Member	GO Biological Processes	GO:0001501	skeletal system development	-2.95851	0	5/518	2.66241e+19	GDF10,MAF,MATN2,CCN3,PLS3
5_Member	GO Biological Processes	GO:0051216	cartilage development	-2.39849	0	3/209	409441474856	MAF,MATN2,CCN3
5_Member	GO Biological Processes	GO:0061448	connective tissue development	-2.06942	0	3/275	409441474856	MAF,MATN2,CCN3
6_Summary	Oncogenic Signatures	M2684	ATF2 UP.V1 DN	-2.5407	0	3/186	53507989580223	PLN,ATP8B4,RAB11FIP1
6_Member	Oncogenic Signatures	M2684	ATF2 UP.V1 DN	-2.5407	0	3/186	53507989580223	PLN,ATP8B4,RAB11FIP1
7_Summary	GO Biological Processes	GO:0014706	striated muscle tissue development	-2.53341	0	4/391	6.88266e+22	KLF5,MSTN,PLN,SEMA3C,ADCY8,MATN2
7_Member	GO Biological Processes	GO:0014706	striated muscle tissue development	-2.53341	0	4/391	6882660535010510	KLF5,MSTN,PLN,SEMA3C
7_Member	GO Biological Processes	GO:0060537	muscle tissue development	-2.46343	0	4/409	6882660535010510	KLF5,MSTN,PLN,SEMA3C
7_Member	GO Biological Processes	GO:1901652	response to peptide	-2.08584	0	4/524	11468826605350	ADCY8,KLF5,MSTN,PLN
7_Member	Oncogenic Signatures	M2854	STK33 NOMO DN	-2.03139	0	3/284	688414710512	KLF5,MATN2,SEMA3C
8_Summary	GO Biological Processes	GO:0046883	regulation of hormone secretion	-2.09554	0	3/269	114485680223	ADCY8,CCN3,RAB11FIP1
8_Member	GO Biological Processes	GO:0046883	regulation of hormone secretion	-2.09554	0	3/269	114485680223	ADCY8,CCN3,RAB11FIP1
