# Supplementary material for: Integrated proteomic analysis of low-grade gliomas reveals contributions of 1p-19q co-deletion to oligodendroglioma
Source: Acta Neuropathol Commun. 2022 May 7;10:70. doi: 10.1186/s40478-022-01372-1 (PMC9080204; doi:10.1186/s40478-022-01372-1)
Supplement: Supplementary file 18 — Additional file 18: Protein pathway analysis. [file 40478_2022_1372_MOESM18_ESM.xlsx]

## Sheet: Validated Mutations
ID	IDH Seq	%VF	CIC-L	%VF	CIC-S	%VF	ATRX Seq	%VF	TP53	%VF	FUBP1	%VF	TERT	%VF	Notch1	%VF	PTEN	%VF	CDKN2A	%VF	RB1	%VF	PIK3CA	%VF	PIK3R1	%VF	BRAF	%VF	NF1	%VF	MET	%VF	EGFR	%VF	MDM2	%VF
OF1
OF2	IDH1 R132H	40.9			p.V728fs, c.2184_2185delGT; p.Lys1517fs, c.4550_4552delAGA	13.6; 65.6							C228T	38
OF3	IDH1 R132H	29.6											C228T	36									p.Glu545Gly, c.1634A>G	26.4
OF4
OF5	IDH1 R132H	41.3			p.Gln958fs, c.2872delC	70.2					p.Pro90fs, c.267insA	71.5	C250T	42
OF6	IDH1 R132H	40.8			p.Arg1513Cys, c.4537C>T	68.1							C228T	46
OF7	IDH2 R172K	33.6											C228T	39
OF8
OF9
OF10	IDH1 R132H	22.2			p.Leu1475Arg, c.4424T>G	18.2					splice site c.123-3delA	30.9	WT
OF11
OF12	IDH1 R132H	30.7			p.Pro768fs, c.2304insC	42							C250T	26	p.Gln1613*, c.4837C>T	22.7					p.Trp99*, c.297G>A	34.8	p.Glu545Lys, c.1633G>A; p.Gly106Asp, c.317G>A	34.2; 35.4									p.Pro772Leu, c.2315C>T	37.1
OF13	IDH1 R132H	48.1			p.Arg215Trp, c.643C>T	84.4							C250T	49
OF14	IDH1 R132H	35.5			p.Arg1286His, c.3857G>A; splice c.3789+2T>G	72; 72.3							C250T	30
OF15
OF16	IDH2 R172K	38.6			p.Met300Val, c.898A>G; splice 453-1G>T	83.3; 46					splice c.1769-2A>G	65.4	C228T	45											p.Gly376Arg, c.1126G>A	40.1
OF17
OF18
OF19	IDH1 R132H	29											C228T	37
OF20	IDH1 R132H	35.7			p.Pro1204Leu, c.3611C>T; p.Lys246Glu, c.736A>G; p.Pro1248fs, c.3744insC	82.1; 26.6; 11.1					splice c.1639G>A	19.1	C228T	40
OF21	IDH1 R132H	44	p.Phe893Leu, c.2677T>C	89.4	p.Ala652Pro, c.1954G>C; p.Ala652fs, c.1954delG; p.Ala652fs, c.1954_1955insCC	87.3; 16.2; 20.2							C228T	55	p.Cys487Tyr, c.1460G>A	9.4
OF22	IDH2 R172K	40.4											C228T	49
OF25	IDH1 R132H	18			p.Arg215Trp, c.643C>T; p.Asp450fs, c.1348-1355delGATGATGT	12.1; 7.6					p.Arg365*, c.1093C>T	22.6	C228T	13
OF26	IDH1 R132H	41.3			p.Gln1486*, c.4456C>T; p.Arg1468His, c.4403G>A; p.Arg215Trp, c.643C>T	5.3; 30; 30.5					p.Gln245*, c.733C>T; p.Lys425fs, c.1273_1274delAA	36; 19.6	C228T	45
OF27	IDH1 R132H	39.8			p.Asn205Asp, c.613A>G	76.5							C228T	46	p.Phe357del, c.1070_1072delTCT	74.2							p.Glu110del , c. 328_330delGAA	53
OF28	IDH1 R132H	27.9			p.Arg215Gln, c.644G>A; splice site p.Gln255Pro, 764A>C	16.5; 9.3							C228T	37									p.His1047Arg, c.3140A>G	10.3	p,Phe456_Gln457dup, c.1365_1370dupGTTTCA	15.7
OF29	IDH1 R132H	47.6			p.Glu406*, c.1216G>T; p.His214Arg, c.641A>G; p.Arg1515Cys, c.4543C>T	40.4; 6.7; 7.6							C228T	44
OS30	IDH1 R132H	7											C250T	4
OS31	IDH1 R132H	37.4			p.Arg1510His, c.4529G>A; p.Pro1250Ser, c.3748C>T	52.8; 13.3	p.Leu1484His, c.4451T>A; p.1485_1488delKDDK, c.4453-4464del	76.8; 76.9					C228T	34											p.Lys575fs, c.1725delG; p.Lys576del, c.1725-1727delGAC; splice site c.334+1G>A	28.9; 5.1; 11.8
OS34	IDH1 R132H	21	p.Thr193Ser, c.577A>T	66.4	splice c.452+1G>A	23.2							WT
OS35	IDH1 R132H	43.2			p.Asp205_Leu217delinsMet, c614_649del; p.Lys818fs*, c.24512insC	44; 36							C228T	52											p.Glu162_Leu166delinsVal, c.1385_1396del	28.6
OS36	IDH1 R132H	44.5					p.Leu374*, c.1121T>G	94.6	p.Gln165*, c.493C>T	94.6			WT										p.Glu545Gly, c.1634A>G	10.8
OS37	IDH1 R132H	46.6			p.Pro909fs, c.2727_2728delGC	83.6							C228T	55
OS38	IDH2 R172K	46.1											C250T	49
OS40	IDH1 R132H	23.3									p.Ile123fs, c.429delG	14.1	C228T	35											p.leu380del, c.1138_1140delTTA	31.5
OS41	IDH1 R132H	35.2							p.Gln317*, c.949C>T	74.9			WT
OS42	IDH1 R132H	38.7											C228T	48									p.Glu110del , c. 328_330delGAA	33
OS44	IDH1 R132H	49.6											C228T	59									p.Gln546Arg, c.1637A>G	4.5
OS45	IDH1 R132H	49.1			p.S146*, c.436-437delAG	87.8							C228T	46									p.His1047Arg, c.3140A>G; p.Glu545Gly, c.1634A>G	17.5; 5.8
OS46	IDH1 R132H	53.6	p.Ala853Thr, c.2557G>A	10.5	p.Pro1229fs, c.3686delC	94.7							C250T	47	p.Ser2226Phe, c.6677C>T	45			splice site c.150+1G>A	41.6
OS47	IDH1 R132H	51.6			p.Gln992*, c.2974C>T	89.5	p.Ser1220Asn, c.3659G>A	51.6			splice c.473+1G>A	86.2	C228T	37			p.Gly208Asp, c.623G>A	23.7															p.Asp278Tyr, c.832G>T	23
OS49	IDH1 R132H	33.3			p.Gln835*, 2503C>T; p.Val256Gly, c.767T>G	33.3; 8.8							C228T	38
OS50	IDH1 R132H	42.1			p.Arg215Trp, c.643C>T	11.2							C228T	18
OS51	IDH1 R132H	36.8			p.Arg215Trp, c.643C>T	68.1					p.Gln128fs, c.381insA	63	C228T	44
OS52	IDH1 R132H	43.7			p.Pro97fs, c.291insT	75							C228T	46							p.Ile879Thr, c.2636T>C	86.9
OS53	IDH1 R132H	43.9			p.Thr1120fs, c.3360-3361delTG	75.6					p.S11fs, c.30delC; p.I208* c.622_623delTA	13; 9.4	C228T	53	p.D338del, c.1011_1013delTGA	15.9
OS55	IDH1 R132H	46			p.S370fs, c.1110-1113delTCAT	87							C228T	49	p.D338del, c.1011_1013delTGA	91.9
OS56	IDH2 R172K	33.8											C228T	21	splice site c.1100-2A>G	28.5
OS57	IDH1 R132H	46			p.Ala928Thr, c.2782G>A; p.Arg202Trp, c.604C>T	93.3; 90.4							C228T	23									p.Gly106Val, c.317G>T	45.7
OS58	IDH2 R172M	48.3											C250T	68
OF59	IDH1 R132H	38.4											C228T	45
OF60	IDH1 R132H	34.6			p.Ser91Arg, c.273T>G; p.Arg201Trp, c.601C>T; p.Gly90fs, c.270-271_delGA	31.8; 10.6; 32.3							C228T	63
OF61	IDH1 R132H	25.7											C228T	26									p.His1047Arg, c.3140A>G	22.7
AF1	IDH1 R132H	36.7							p.Arg273Cys, c.817C>T	66.6			WT
AF2	IDH1 R132H	60.8					splice site p.Arg1405Lys, c.4213G>A	36	p.Lys120Glu, c.358A>G	82.7			WT
AF3	IDH1 R132H	32.5							p.Tyr126*, c.378C>A; p.Cys275Trp, c.825T>G	36; 40.5			WT
AF4	IDH1 R132H	49.7					p.Lys1045*, c.3133-3137delAAAG	80	p.Tyr220Cys, c.659A>G	84			WT
AF5	IDH1 R132H	37.7					splice site c.6218-1G>C	38.2	p.Arg273Cys, c.817C>T	69.9			WT																				p.Gly796Ser, c.2386G>A	51.6
AF6	IDH1 R132H	36.2					p.Asp1940fs, c.5821-5824delTATC	37.5	p.Arg273Cys, c.817C>T	70			WT										p.Lys111Glu, c.331A>G	12.3	R1p.Thr239Ser, c.1690A>G	13.2									p.Gln77Arg, c.230A>G	14.9
AF7	IDH1 R132H	24.4			p.Ala699Val, c.2096C>T	57.8	p.Asp1714Tyr, c.5140G>T	24.9					WT
AF8
AF9
AF13	IDH1 R132S	61.8					splice site c.663-2A>G	42.1	p.Arg273Cys, c.817C>T	82			WT
AF14	WT												WT		p.Arg2313Gln, c.6938G>A	60.2													p.Leu1252*, c.3755T>C; p.Gln803*, c.2407C>T	17.2; 6.6
AF15	WT								p.Cys238Trp, c.714T>G	9.8			C250T	26															p.Arg1968*, c.5902C>T	41.1
AF16	IDH1 R132H	39.2			p.Met1158Ile, c.3474G>A	33.3	splice site c.5786+2T>C	47.7	p.Arg273Cys, c.817C>T	80.8			WT																						p.Leu135Phe, c.403C>T	69.8
AF17	IDH1 R132H	15.8					p.Lys1801Glu, c5401A>G	12.6	p.Glu286Asp, c.858A>T; p.Gly199Val, c.596G>T	15.8; 17.8			WT
AF18	IDH1 R132H	35.8	p.Gly191Ser, c.571G>A	57.3			p.Arg781*, c.2341C>T	67.1	p.Arg273His, c.818G>A	72.1			WT
AF19	IDH2 R172G	39.5							p.Glu258Gln, c.772G>C	80.9			WT
AF20	IDH1 R132C	44.3					p.Arg466fs, c.1398_delT	87.5	p.Arg273Cys, c.817C>T	90.6
AF21	WT								p.Arg273His, c.818G>A	90.6			WT
AF47	WT (EGFR amp)												C250T	35			p.Tyr174Cys, p.521A>G	79.5
AF48	IDH1 R132H	44.2					p.Lys448fs, c.1344delA	83.2	p.Ser240Gly, c.718A>G; p.Tyr220Cys, c.659A>G	44.4; 44.7			WT
AS22	IDH1 R132H	35.3					p.Lys358Tyrfs, c. 1072A>T, c.1074delA, (complex mutation)	34.1	p.His179Asn, c.535C>A; p.Arg273Cys, c.817C>T	22.4; 55.8			WT
AS23	IDH1 R132H	41.5					p.Phe2113fs, c.6338_6341delTTAT	89.6	p.Cys135Arg, c.403T>C	88.7			WT
AS24	IDH1 R132H	19.5					p.Lys1801Glu, c.5401A>G	21.6	p.Gly199Val, c.596G>T; p.Glu286Asp, c.858A>T	18.3; 18.1			WT
AS25	IDH1 R132H	27.1					p.Gln883fs c.2648_2649delAA	51	p.Tyr107*, c.321C>A; p.Tyr107Asn, c.319T>A; splice site c.783-2A>G	26.3; 26.1; 29			WT		p.Cys299Tyr, c.896G>A; p.Cys478Tyr, c.1433G>A	14.5; 13.9
AS26	IDH1 R132H	25.4					p.Asp2191Val, c.6572A>T	26.2	p.Arg306*, c.916C>T	21.1			WT
AS27	IDH1 R132H	41.7					p.Phe395fs, c.1185delT; p.Arg2079Gln, c.6236G>A	48; 51.6	p.His193Arg, c.578A>G	78.3			WT
AS28	IDH1 R132H	33.5					p.Lys1583fs, c.4749_4752delGAAA	70.2	p.Tyr220Cys, c.659A>G	77.2			WT
AS29	IDH1 R132H	34.3	p.Gly191Ser, c.571G>A	47.7			p.Arg781*, c.2341C>T	36.6	p.Arg273His, c.818G>A	54.7			WT												p.Asp560His, c.1678G>C	13.3
AS30	IDH1 R132H	28.3							p.Arg282Trp, c.844C>T	70.8			WT
AS31	IDH1 R132H	45.7					p.Arg444fs, c.1330_1334insAAGCA	39.5	p.Arg175His, c.524G>A	85			WT
AS33	IDH1 R132H	43.4					p.Phe2113fs, c.6338_6341delTTAT	85	p.Ala138Val, c.413C>T	87.7			WT
AS34	IDH1 R132H	28.2							p.Val216Met, c.646G>A	62			WT
AS35	IDH1 R132H	39.9					splice site c.4699+2T>C; p.His865Gln, c.2595C>G	44.6; 51.6	p.Arg273Cys, c.817C>T	76.2			WT
AS37	IDH1 R132H	44.7					p.Gln292fs, c.873insG	88	p.Asp259Val, c.776A>T	91.7			WT
AS38	IDH1 R132H	33.9					p.Pro711fs, c.2132delC	71	p.Arg156Pro, c.467G>C	72.4			WT
AS39	IDH1 R132H	41.4					p.Pro711fs, c.2132delC	80.8	p.Arg156Pro, c.467G>C	82.5			WT
AS40	IDH1 R132H	37.7					p.Lys690fs, c.2070delA; p.Val1181Leu, c.3541G>C	88.9; 100	p.Arg249Gly, c.745A>G	90.9			WT
AS41	IDH1 R132H	37.3							p.Asp281Asn, c.841G>A	76.3			WT
AS42	IDH1 R132H	48.3	p.Arg835Trp, c.2503C>T	37.5			splice site c.4121-1G>C	97.5	splice site c.560-2A>C; p.Ile251Thr, c.752T>C	55.8; 45.8			WT
AS43	IDH1 R132H	49.8					p.Ala535fs, c.1604delC	42.2	splice site c.672+1G>T	89.2			WT
AS44	IDH1 R132H	30.9	p.Thr193Ser, c.577A>T	51.1			p.Glu2265del, c.6792_6794delAGA	64.5	p.Glu339*, c.1015G>T; p.Arg337Cys, c.1009C>T	34.3; 30			WT
AS45	IDH1 R132H	15.5					p.Asp1294His, c.3880G>C	62.5	p.Arg175His, c.524G>A	36.7			WT
AS46	IDH1 R132H	34.6							p.Arg280Ser, c.840A>C	58.9			WT		p.S356del, c.1067_1069delCCT	31.8
GF1	WT (EGFR Amp)												C228T	57					splice site c.317-1G>A	77.8			p.Met1043Val, c.3127A>G	39.7							p.Arg988Cys, c.2962C>T	8.1	p.Ser229Cys, c.685A>T; p.Tyr610Cys, c.1829A>G	15.6; 62.2
GF2	WT								p.Gly245Ser, c.733G>A	34.5			C228T	11
GF5	WT (EGFR Amp)												C228T	43											p.Asp440del, c.1318_1320delGAT	9.7					p.Ser22Ile, c.65G>T	34.7	p.Arg252Cys, c.754C>T	65.4
GF6	IDH1 R132H	41					c.5270_5272+1 delAGTG splice loss	86.8	p.Arg129del, c.384-386delTGC	87.4			WT
GF7	WT												C228T	38			p.Arg130Gly, c.388C>G	47.3									p.V600Glu, c.1799T>A	32.4
GF8	IDH1 R132H	56					p.K1478*, c.4432A>T	96	p.Arg273His, c.818G>A; p.Arg273Cys, c.817C>T	52.1; 43.9			WT
GF9	WT								p.Arg158His, c.473G>A	73.7			C228T	43
GF10	WT (EGFR Amp)												C228T	36
GF11	IDH1 R132H	36.7					p.His2244fs, c.6730_6733delCATA	64.3	p.Arg175His, c.524G>A; p.Arg248Gln, c.743G>A	40.7; 46.8			WT								p.Arg455*, c.1363C>T	17.9
GF13	IDH1 R132H	49.9					p.Leu1613fs, c.4837-4838delTT	57.3	p.Arg273Cys, c.817C>T	93.7			WT
GF14	WT												C228T	28	p.Arg1854His, c.5561G>A	51.6	p.Cys124Trp, c.372T>G	43.4
GF15	IDH1 R132H	45.2					p.His865Gln, c.2595C>G	31.2	p.Ala276Gly, c.827C>G; p.Arg273Cys, c.817C>T	43.3; 44.7			WT
GF16	WT												C228T	33	p.Val1222Met, c.3664G>A	57.8
GF17	WT												C250T	19															splice site c.1721+1G>A	18.1
GF20	WT						p.Pro609Ala, c.1825C>G	94.9					WT																				p.Gly221Arg, c.661G>A	45
GF26	WT (EGFR Amp)												C228T	40																			p.Arg334Leu, c.1001G>T	34.8
GF27	WT (EGFR amp)												C250T	38			p.Gly165Arg, c.493G>A	50.5
GS27	IDH1 R132H	50.1							p.T140fs, c.419_426delCCTGCCCT; p.Ser33Phe, c.98C>T; p.K132R, c. 395A>G	49.1; 49; 49			WT
GS28	IDH1 R132H	49.7					p.S510fs, c.1528delT	95.1	p.Arg196*, c.586C>T	98.6			WT		p.Ala811Thr, c.2431G>A	9.5
GS29	WT								p.Cys238Tyr, c.713G>A	81.7			C250T	68									p.His1047Leu, c.3140A>T	46.3
GS30	IDH1 R132H	44.6	p.Pro179Leu, c.536C>T	58.5			p.Ser2147Ile, c.6550G>T	56.3	p.Arg175His, c.524G>A; p.Cys242Tyr, c.725G>A	49.9; 23.3			WT										p.His1047Leu, c.3140A>G	58.5
GS31	WT												WT

## Sheet: CNV
Sample	Diagnosis	Molecular_Subtype	1p	19q
OF2	Oligodendroglioma	I	loss	loss
OF3	Oligodendroglioma	I	loss	loss
OF5	Oligodendroglioma	I	loss	loss
OF6	Oligodendroglioma	I	loss	loss
OF7	Oligodendroglioma	I	loss	loss
OF10	Oligodendroglioma	I	loss	loss
OF12	Oligodendroglioma	I	loss	loss
OF13	Oligodendroglioma	I	loss	loss
OF14	Oligodendroglioma	I	loss	loss
OF16	Oligodendroglioma	I	loss	loss
OF19	Oligodendroglioma	I	loss	loss
OF20	Oligodendroglioma	I	loss	loss
OF21	Oligodendroglioma	I	loss	loss
OF22	Oligodendroglioma	I	loss	loss
OF25	Oligodendroglioma	I	loss	loss
OF26	Oligodendroglioma	I	loss	loss
OF27	Oligodendroglioma	I	loss	loss
OF28	Oligodendroglioma	I	loss	loss
OF29	Oligodendroglioma	I	loss	loss
OS30	Oligodendroglioma	I	loss	loss
OS31	Oligodendroglioma	I	loss	loss
OS34	Oligodendroglioma	I	loss	loss
OS35	Oligodendroglioma	I	loss	loss
OS36	Oligodendroglioma	II	wt	loss
OS37	Oligodendroglioma	I	loss	loss
OS38	Oligodendroglioma	I	loss	loss
OS40	Oligodendroglioma	I	loss	loss
OS41	Oligodendroglioma	II	wt	loss
OS42	Oligodendroglioma	I	loss	loss
OS44	Oligodendroglioma	I	loss	loss
OS45	Oligodendroglioma	I	loss	loss
OS46	Oligodendroglioma	I	loss	loss
OS47	Oligodendroglioma	I	loss	loss
OS49	Oligodendroglioma	I	loss	loss
OS50	Oligodendroglioma	I	loss	loss
OS51	Oligodendroglioma	I	loss	loss
OS52	Oligodendroglioma	I	loss	loss
OS53	Oligodendroglioma	I	loss	loss
OS55	Oligodendroglioma	I	loss	loss
OS56	Oligodendroglioma	I	loss	loss
OS57	Oligodendroglioma	I	loss	loss
OS58	Oligodendroglioma	I	loss	loss
OF59	Oligodendroglioma	I	loss	loss
OF60	Oligodendroglioma	I	loss	loss
OF61	Oligodendroglioma	I	loss	loss
AF1	Astrocytoma	II	wt	wt
AF2	Astrocytoma	II	wt	wt
AF3	Astrocytoma	II	wt	wt
AF4	Astrocytoma	II	wt	wt
AF5	Astrocytoma	II	wt	wt
AF6	Astrocytoma	II	wt	wt
AF7	Astrocytoma	II	wt	loss
AF13	Astrocytoma	II	wt	wt
AF14	Astrocytoma	III	wt	wt
AF15	Astrocytoma	III	wt	wt
AF16	Astrocytoma	II	wt	wt
AF17	Astrocytoma	II	wt	wt
AF18	Astrocytoma	II	wt	loss
AF19	Astrocytoma	II	wt	wt
AF20	Astrocytoma	II	wt	wt
AF21	Astrocytoma	III	wt	wt
AF47	Astrocytoma	III	wt	wt
AF48	Astrocytoma	II	wt	loss
AS22	Astrocytoma	II	wt	wt
AS23	Astrocytoma	II	wt	loss
AS24	Astrocytoma	II	wt	wt
AS25	Astrocytoma	II	wt	wt
AS26	Astrocytoma	II	wt	wt
AS27	Astrocytoma	II	wt	wt
AS28	Astrocytoma	II	wt	wt
AS29	Astrocytoma	II	wt	wt
AS30	Astrocytoma	II	wt	wt
AS31	Astrocytoma	I	loss	loss
AS33	Astrocytoma	II	wt	loss
AS34	Astrocytoma	II	wt	wt
AS35	Astrocytoma	II	wt	wt
AS37	Astrocytoma	II	wt	wt
AS38	Astrocytoma	II	wt	loss
AS39	Astrocytoma	II	wt	loss
AS40	Astrocytoma	II	wt	wt
AS41	Astrocytoma	II	wt	wt
AS42	Astrocytoma	II	wt	wt
AS43	Astrocytoma	II	wt	wt
AS44	Astrocytoma	II	wt	wt
AS45	Astrocytoma	II	wt	wt
AS46	Astrocytoma	II	wt	wt
GF1	Glioblastoma	III	wt	wt
GF2	Glioblastoma	III	wt	loss
GF5	Glioblastoma	III	wt	wt
GF6	Glioblastoma	I	loss	loss
GF7	Glioblastoma	III	wt	wt
GF8	Glioblastoma	II	wt	loss
GF9	Glioblastoma	III	wt	loss
GF10	Glioblastoma	III	wt	wt
GF11	Glioblastoma	II	wt	wt
GF13	Glioblastoma	II	wt	homo
GF14	Glioblastoma	III	loss	wt
GF15	Glioblastoma	II	wt	wt
GF16	Glioblastoma	III	wt	wt
GF17	Glioblastoma	III	wt	wt
GF20	Glioblastoma	III	wt	loss
GF26	Glioblastoma	III	wt	wt
GF27	Glioblastoma	III	wt	wt
GS27	Glioblastoma	II	wt	wt
GS28	Glioblastoma	II	wt	wt
GS29	Glioblastoma	III	wt	wt
GS30	Glioblastoma	II	wt	wt
GS31	Glioblastoma	III	wt	wt
