# Supplementary material for: Integrated proteomic analysis of low-grade gliomas reveals contributions of 1p-19q co-deletion to oligodendroglioma
Source: Acta Neuropathol Commun. 2022 May 7;10:70. doi: 10.1186/s40478-022-01372-1 (PMC9080204; doi:10.1186/s40478-022-01372-1)
Supplement: Supplementary file 19 — Additional file 19: Proteomics classifier pathways. [file 40478_2022_1372_MOESM19_ESM.xlsx]

## Sheet: Sheet1
Table of proteins identified by mass spectrometry
Index	Number of peptides	Number of peptides unique	NumberPSM	Number of samples	Gene	isodoping	MaxPepProb	ReferenceIntensity	set_1_1	set_1_2	set_1_3	set_1_4	set_1_5	set_1_6	set_1_7	set_1_8	set_1_9	set_1_10	set_2_1	set_2_2	set_2_3	set_2_4	set_2_5	set_2_6	set_2_7	set_2_8	set_2_9	set_2_10	set_3_1	set_3_2	set_3_3	set_3_4	set_3_5	set_3_6	set_3_7	set_3_8	set_3_9	set_3_10	set_4_1	set_4_2	set_4_3	set_4_4	set_4_5	set_4_6	set_4_7	set_4_8	set_4_9	set_4_10	set_5_1
A0A075B6H7	3	2	13	60	IGKV3-7	FALSE	1	20.0373	20.3809	20.1443	20.2926	20.4567	19.9306	20.5522	19.9298	19.2752	19.1404	19.2753	19.9467	19.9579	20.1037	20.1303	19.9515	19.8003	19.6016	19.7434	19.5887	19.8847	20.5464	19.5547	20.6773	20.1293	20.1562	19.78	20.16	19.6313	19.4322	18.0484	19.6618	19.4854	18.6609	18.8923	20.3922	18.3797	20.6919	18.4591	18.4025	18.5923	19.6923
A0A075B6H9	2	2	5	50	IGLV4-69	FALSE	1	19.5071	19.7284	19.603	20.1544	20.4374	19.4459	19.7142	19.324	18.913	19.5214	19.7054	18.8034	19.0249	18.69	19.5363	19.8199	19.1095	18.8903	20.1211	20.2317	18.8584											19.7911	19.6818	19.4503	19.6501	19.4617	19.6234	19.6567	19.512	20.2997	19.8945	20.0286
A0A075B6I0	4	4	11	60	IGLV8-61	FALSE	1	19.0767	19.4479	18.9799	19.5623	19.4334	19.3257	19.3871	19.3186	18.9277	19.2799	19.2149	19.3322	18.3626	18.9424	18.4472	18.601	19.428	18.4766	18.9968	19.3011	18.0998	19.7131	18.5569	19.9592	18.9541	19.5504	18.4322	19.5768	18.8025	18.4977	19.1808	18.1578	18.8739	18.5397	18.641	19.2958	18.5212	19.6985	18.0991	19.5783	17.5993	18.994
A0A075B6I9	2	1	8	60	IGLV7-46	FALSE	1	19.4701	19.4721	19.2005	20.0626	20.123	19.6193	19.8989	19.4536	19.0714	19.5376	19.2309	19.4825	17.9503	18.957	18.8065	18.3588	18.7711	17.8548	18.0754	19.158	15.9504	19.2785	19.0442	19.7476	19.4471	19.5944	19.7054	19.5672	19.6696	19.1483	18.5587	19.0062	18.9179	18.6154	18.9266	19.5547	18.4538	19.7963	18.2426	19.0931	17.5902	18.4325
A0A075B6J9	2	2	2	10	IGLV2-18	FALSE	0.9999	16.9136	16.2353	17.0667	16.9096	16.7607	17.0059	17.1368	17.2043	17.121	17.2944	16.0948
A0A087WSY6	3	1	6	60	IGKV3D-15	FALSE	1	16.7825	16.7736	17.4093	18.4493	18.642	17.4763	18.4323	16.4441	16.2633	17.1973	16.4699	16.694	16.7673	16.7768	16.4441	16.1271	16.6193	16.1685	16.1205	16.7121	17.0599	16.9671	16.4154	17.4964	16.6353	17.2615	16.6187	16.4309	17.2262	16.2348	16.0524	17.1416	16.5855	16.5068	16.4087	16.8236	16.4151	17.2806	16.3296	16.3997	16.5528	16.9582
A0A0A0MS15	2	1	10	60	IGHV3-49	FALSE	1	17.6313	18.2365	18.0853	18.3939	17.9998	18.0728	17.6278	17.4748	17.2409	17.2339	17.3154	17.6704	17.4984	17.9578	17.3024	17.1292	17.0958	16.7874	16.7171	17.0874	16.7792	17.8095	17.0535	18.7537	17.7278	17.5647	17.1566	17.486	17.2788	16.9058	16.815	16.596	17.3709	17.0003	16.9116	17.3835	16.5117	18.8687	16.5284	16.8297	16.6124	17.4196
A0A0B4J1V0	2	2	3	20	IGHV3-15	FALSE	1	14.7873	14.8582	14.9556	15.2935	15.7807	16.1096	15.819	16.3504	14.9412	14.9752	14.0976											15.4088	14.159	15.6229	14.5465	14.789	14.0411	14.5567	14.2336	14.0837	14.1313
A0A0B4J1Y8	4	3	11	40	IGLV9-49	FALSE	1	19.1289	19.5174	19.2043	19.2157	19.6071	19.307	19.6233	18.8919	18.9501	18.901	18.9737											19.3532	19.0665	19.3527	19.715	19.0395	19.249	19.5312	18.5923	18.7316	19.3001											19.2692
A0A0B4J1Y9	3	1	16	60	IGHV3-72	FALSE	1	18.9947	19.4173	18.9108	19.735	19.448	19.2372	19.0823	18.908	19.4838	18.693	20.111	18.7571	18.5553	18.6509	19.178	18.6286	18.8058	18.4313	18.7479	18.6197	17.741	19.4537	18.7355	19.3464	19.0811	19.0872	18.393	18.767	18.6506	17.9947	17.6346	19.2586	18.757	18.788	18.7287	18.9415	18.1933	19.6199	18.3912	17.8279	17.3041	18.8664
A0A0C4DH25	2	2	7	50	IGKV3D-20	FALSE	1	18.2276	17.9176	18.5531	18.5305	18.8536	18.1168	18.6161	18.0881	17.5649	17.8226	17.8432											18.1778	17.7745	18.2855	18.266	18.06	17.6924	17.9879	18.0061	17.9781	17.9115	17.8427	18.0234	17.8504	17.8037	18.3052	17.8029	18.2753	17.6854	18.3958	18.3957	17.9052
A0A0C4DH29	2	2	2	10	IGHV1-3	FALSE	0.9999	15.8352											16.5034	15.5906	16.0312	15.967	15.4805	15.0677	15.1939	15.0737	15.2651	14.8999
A0A0C4DH34	3	2	11	60	IGHV4-28	FALSE	1	19.3715	19.7445	19.7506	19.8621	19.6626	19.0064	19.4475	19.7151	18.6208	18.581	17.9383	19.4331	19.346	19.2904	19.8086	19.0068	19.2753	18.6091	18.5237	17.9554	18.3988	20.3467	19.4428	20.3276	19.9496	19.3235	19.3786	19.0973	19.0516	18.258	17.9824	18.943	18.7577	18.5223	18.6076	20.0376	17.9464	19.9377	17.8581	19.0105	18.7615	19.0968
A0A0C4DH36	2	2	5	30	IGHV3-38	FALSE	1	16.5587	16.8642	16.5684	16.9837	16.7981	16.6603	16.4519	16.587	16.2645	16.4235	16.0225											16.4154	16.4447	16.7242	16.4603	16.6104	16.4417	16.5262	16.3656	16.8133	16.2853
A0A0C4DH38	5	3	24	60	IGHV5-51	FALSE	1	20.7687	20.8494	21.0115	20.8316	21.831	20.7028	21.4431	20.588	19.9999	20.3453	19.5328	20.6528	20.3756	20.6732	20.0033	20.3163	20.373	20.5984	20.6263	20.3276	19.3001	20.8652	20.4129	21.2442	20.8822	20.8754	20.5144	20.8572	20.2546	20.37	19.5068	20.7472	20.0409	20.3502	20.4622	20.597	20.2147	21.4883	20.2676	20.4767	19.4132	20.8063
A0A0J9YX35	2	2	14	60	IGHV3-64D	FALSE	1	19.1099	19.0803	19.1744	19.2677	19.4659	19.0021	19.3314	19.1126	17.9783	18.8714	17.8972	18.3879	19.0168	18.0683	19.2169	17.9082	18.4999	17.8338	17.9189	17.6562	17.1408	19.2502	18.8322	19.7119	19.2467	19.3349	18.5829	18.7133	18.8873	18.3845	17.8444	18.5744	18.9595	17.9229	18.1041	19.1432	17.8226	20.1382	17.7671	18.2772	17.8538	19.4642
A0A0J9YXX1	2	2	10	57	IGHV5-10-1	FALSE	0.9993	19.8693	19.717	20.3027		22.1442	19.3415	21.4241	19.9291	18.6486	19.3126	17.8325	18.6196	19.9356	18.598	19.5992	18.5453	19.4908	18.6122	18.9422	19.2059	20.6912	19.4409	19.5125	19.5323	19.6353	20.2036	20.1067	20.5627	19.9415		24.0475	20.3317	19.3761	20.0775	19.8593	19.1553	19.8995	20.4296	19.6463	20.5546	18.284	19.4552
A0A0U1RQS6	2	2	2	19	TMEM275	FALSE	0.9988	15.6972																					15.3527	16.0943	15.9833	15.8678	16.2086	16.0548	15.4374	15.3852	15.3891	15.1452											14.1741
A0AVF1	2	2	3	30	TTC26	FALSE	1	16.5977	15.367	16.2548	15.9302	15.996	15.5534	15.9486	16.2325	15.5263	16.1926	14.8114	16.3452	16.8813	16.4333	16.918	16.7468	16.5654	16.4744	16.5949	16.0086	15.9861
A0AVT1	50	50	257	60	UBA6	FALSE	1	23.0438	22.897	23.1055	23.1079	23.1662	22.8895	23.058	22.976	22.81	23.1441	23.1012	23.2612	23.1389	23.037	22.9235	22.9158	22.937	23.1405	22.8035	23.2662	22.8208	22.9533	22.9995	22.9692	23.074	23.0006	22.8337	23.054	23.0429	23.1591	22.8314	22.838	22.9084	23.0047	22.9767	22.9401	23.1632	22.9516	23.0407	23.107	22.7548	22.7634
A0FGR8	26	26	102	60	ESYT2	FALSE	1	22.0539	21.9458	22.3287	22.0341	22.2139	21.9657	22.157	21.9526	22.23	22.3248	22.0205	22.0277	22.1601	22.0753	22.1684	22.1114	22.3526	21.8677	22.178	22.4701	22.4724	21.9974	22.1054	22.1508	22.0308	21.9999	22.1443	21.952	21.8276	22.444	21.9208	21.9919	22.0151	22.1711	21.9474	22.0775	22.1485	22.3004	22.0167	22.3978	22.5368	22.1545
A0JNW5	14	13	29	60	UHRF1BP1L	FALSE	1	19.3244	19.2093	19.2959	19.5487	19.5215	19.4424	19.1377	19.189	19.6585	19.9218	19.3153	19.4219	19.2928	19.2705	19.2874	19.3736	19.4874	19.3224	19.4574	20.0337	19.7223	18.9236	19.1918	19.0756	19.2344	19.2502	19.2441	19.3236	19.2415	19.7276	19.2726	19.4923	19.3817	19.6163	19.315	19.2678	19.3319	19.2133	19.2371	19.7041	19.2941	19.7428
A0M8Q6	2	2	8	40	IGLC7	FALSE	1	21.0774	22.3781	20.7075	21.1518	20.5324	21.9188	20.6996	21.767	20.78	19.9082	20.6714	21.2124	20.458	21.1421	20.5816	20.351	20.8679	20.3995	20.122	19.7289	19.142	20.9441	21.4491	21.201	23.0311	22.0302	21.6299	20.5151	21.6118	20.1051	20.625
A0MZ66	44	44	169	60	SHTN1	FALSE	1	22.4956	22.1484	22.617	22.5168	22.5729	22.4424	22.6251	22.535	22.8943	22.9809	23.0103	22.5465	22.5652	22.1901	22.3076	22.4929	22.4896	22.3492	22.8	23.0427	23.1065	22.259	22.5089	22.3413	22.3135	22.6242	22.6107	22.5842	22.7302	23.2116	23.1791	22.7677	22.5339	22.7	22.7459	22.2624	23.047	22.4595	23.0026	23.3438	23.3312	22.7746
A1A4S6	2	2	3	20	ARHGAP10	FALSE	1	15.4276	15.1173	15.4099	15.1749	15.4699	15.5345	15.6835	15.9634	16.0264	17.7926	16.5781
A1A5C7	5	5	18	60	SLC22A23	FALSE	1	19.7305	19.8547	19.474	19.7473	19.5807	19.7578	19.6826	19.8025	20.0592	20.7243	19.705	19.4914	19.5672	19.4028	19.5617	19.7811	20.3464	19.7828	20.059	20.8795	19.3054	19.2942	19.6818	19.4129	19.4352	19.6692	19.5377	19.7438	19.7497	20.6458	18.8828	19.8341	19.5934	19.9211	19.8539	19.5249	20.1875	19.8115	19.8284	20.7152	19.4074	20.0658
A1L020	5	4	5	50	MEX3A	FALSE	1	17.7822	17.9969	17.8489	17.6884	17.6518	17.8335	17.478	17.7642	17.7732	17.5482	18.1018	17.9549	17.8599	17.8494	17.9984	18.3081	17.7821	17.8577	17.8195	18.3205	18.2055	18.0461	18.2707	17.731	18.1455	17.6904	18.0664	18.3233	17.7851	18.1819	18.4944	18.2489	18.0857	17.8519	17.8744	17.8136	17.5089	17.8238	17.4919	17.9972	17.7743	19.4006
A1L0T0	20	20	58	60	ILVBL	FALSE	1	20.99	21.1759	21.2573	21.1426	21.278	21.123	21.2622	20.9309	21.0381	21.19	21.0749	21.2649	20.7244	21.2435	20.939	21.0895	21.2002	20.7654	20.9761	21.4993	21.4372	20.7132	20.7614	21.0528	20.6588	20.9949	20.7715	20.9967	20.6342	21.3525	21.1282	21.0239	21.0884	20.9555	21.1163	20.9256	21.0527	21.1272	21.0168	21.5465	21.19	21.2162
A1L390	3	3	4	20	PLEKHG3	FALSE	1	16.1196	15.9963	16.3608	16.6748	17.199	16.3309	16.6184	16.0294	16.2865	16.1827	16.8359	15.9052	16.2893	15.9729	16.3254	16.0627	16.1779	16.0606	16.1395	16.0475	16.3036
A1X283	36	34	133	60	SH3PXD2B	FALSE	1	22.3628	22.2182	22.5204	22.3773	22.141	22.393	22.2256	22.4459	22.2564	21.8345	22.5171	22.0996	22.6447	21.8269	22.54	21.8961	22.0452	21.7228	22.084	21.5675	22.2523	22.5337	22.3264	22.8539	22.2456	22.307	22.2898	22.2335	22.2134	22.0983	22.0634	22.0133	22.3992	22.0786	22.0152	22.2539	22.0402	22.4118	22.1921	21.899	22.5774	22.249
A1Z1Q3	5	5	19	60	MACROD2	FALSE	1	19.7339	19.3803	19.3794	19.7063	19.9589	19.9391	20.4701	19.9967	19.3378	21.0596	18.7641	19.8895	19.1328	20.4566	19.3635	20.0128	20.0658	20.1608	20.3016	20.8307	18.552	19.6082	19.5543	19.2594	19.2153	19.8425	19.5133	20.0281	19.6276	20.1026	19.0053	20.0186	19.7102	20.1608	20.0395	19.5768	20.1549	19.5143	19.7888	20.3002	19.2523	19.3957
A2A3K4	2	2	2	10	PTPDC1	FALSE	0.9978	16.4294											16.04	16.3244	15.9441	16.2104	15.8901	15.6813	15.8866	16.0485	16.1675	15.2935
A2RRP1	45	45	120	60	NBAS	FALSE	1	21.5968	21.2989	22.008	21.4706	22.0078	21.4616	21.7701	21.4941	21.4329	21.5748	21.2381	21.7412	21.6402	21.4018	21.5741	21.6084	21.7972	21.2759	21.488	21.709	21.225	21.6979	21.55	21.6495	21.516	21.6736	21.4629	21.5139	21.3021	21.6052	21.1516	21.5405	21.6249	21.4084	21.4931	21.7105	21.4233	21.7226	21.5489	21.598	21.3055	21.8359
A2RTX5	22	22	68	60	TARS3	FALSE	1	21.181	21.1246	21.1185	21.161	21.1709	21.0767	21.094	21.1056	20.7655	20.921	20.4859	21.432	21.0299	21.4371	21.0153	21.3719	21.1758	21.4057	20.8983	21.0863	20.0746	20.9847	21.2975	20.8674	21.392	21.2114	21.1925	21.1345	21.0221	20.9289	20.3739	21.2566	21.1328	21.0853	21.2889	21.2554	21.1939	20.8011	21.3107	21.0448	20.4216	21.1372
A2RU67	6	6	13	60	FAM234B	FALSE	1	17.9585	18.3276	17.8966	18.1355	18.0151	18.2274	18.2273	18.066	17.961	18.606	17.5999	17.9803	18.0213	17.7028	17.764	17.8404	17.8997	17.6364	17.6786	18.4912	17.2515	17.7696	17.9379	17.6055	18.0212	17.9586	18.179	17.8898	17.979	18.253	17.2999	18.2289	18.2209	18.0927	18.0141	18.1028	17.9183	18.1145	17.817	18.4605	17.3795	18.2699
A2RUC4	7	7	13	50	TYW5	FALSE	1	18.2322											18.1489	18.1441	17.9909	18.1827	17.9349	17.9925	18.1803	18.2524	18.3146	18.1887	18.3552	18.2128	18.6498	18.203	18.4337	18.1853	18.4241	18.0874	17.9272	18.0868	18.2945	18.3221	18.1315	17.9949	17.9574	18.0988	18.0974	17.9477	18.0185	17.2317	18.9395
A2RUS2	5	5	8	50	DENND3	FALSE	1	17.2934	17.3023	17.58	17.575	17.7618	17.3455	17.6969	17.1671	17.1318	17.0078	17.3401	16.9506	16.9551	16.5456	16.7839	16.8163	17.152	16.7028	17.0519	16.2625	16	17.0005	17.376	17.1081	17.2668	17.263	17.1783	17.0531	17.1597	17.1813	17.6328											17.1738
A3KMH1	36	36	59	60	VWA8	FALSE	1	20.6883	20.7024	20.588	20.6049	20.4205	20.609	20.6194	20.6152	20.6822	20.761	20.5332	20.8003	20.8724	20.6396	20.8208	20.6718	20.7129	20.5851	20.6625	20.5391	20.5885	20.4772	20.7073	20.6634	20.7376	20.7987	20.4107	20.9076	20.6956	20.5604	20.8707	20.8148	20.6681	20.7412	20.7741	20.5406	20.6185	20.545	20.5804	20.4894	20.2065	21.0099
A3KN83	4	2	5	30	SBNO1	FALSE	1	16.7394											17.035	16.9809	16.713	16.555	16.6654	16.5305	16.7972	16.4323	17.1695	16.6362	16.348	16.9621	16.8892	16.3158	16.7692	16.8129	16.9127	16.3438	17.3167	15.616
A4D126	8	8	18	60	CRPPA	FALSE	1	18.9158	18.6724	19.0529	19.3273	19.1464	18.8496	18.7185	18.7574	18.9731	19.1709	18.2329	18.7524	18.9449	18.6758	18.8197	19.1369	19.2985	19.0216	19.1901	18.9695	18.1932	19.1711	19.272	19.2683	18.9436	19.3932	18.9978	19.0101	18.5734	19.1187	17.6226	19.2222	19.0113	19.271	19.3927	18.7861	19.3264	18.7702	19.239	19.3369	19.2204	19.9608
A4D161	4	4	5	40	FAM221A	FALSE	1	17.0014	16.7818	16.7227	16.3038	16.6426	16.4885	16.9513	16.851	16.7136	16.6385	15.7456											16.9568	16.8266	17.2373	16.9528	17.2303	17.0284	16.8887	17.0088	17.1104	17.069	17.3794	16.9473	17.091	17.1163	17.3746	16.9689	17.1974	17.0565	17.3823	18.5963	16.5024
A4D1E9	9	9	17	50	GTPBP10	FALSE	1	18.3849	18.3912	18.1702	18.1695	17.8956	18.429	18.7417	17.7512	18.6882	17.9511	18.9301	18.3858	18.5755	18.5371	18.4142	18.6272	18.3987	18.4522	18.0293	18.3726	18.9308	18.2519	18.4578	18.3887	18.3351	18.308	18.4251	18.3023	18.3755	18.6215	18.9927	18.7094	18.7162	18.5699	18.1659	18.1595	18.1348	18.5684	18.1799	18.2661	19.3679
A4D1P6	25	25	75	60	WDR91	FALSE	1	20.9693	20.6137	21.0657	21.0691	21.1883	20.765	21.0219	20.8591	20.65	21.0247	20.6587	20.9762	21.0001	21.022	21.1084	20.9619	20.8906	21.0997	20.6267	20.9437	20.5978	20.9634	21.0054	21.174	21.1774	21.0116	20.9787	20.8985	20.7828	21.0199	20.2735	20.943	20.7728	21.053	21.1502	20.9334	20.8963	20.9659	21.1501	20.9618	20.5367	20.893
A4D1U4	4	4	4	30	DENND11	FALSE	1	15.7747											15.6269	15.2765	15.8281	15.1927	15.8889	15.8547	16.6394	16.28	16.5214	14.5263	16.0198	16.106	15.964	16.4196	15.8972	16.6426	16.0543	15.9651	15.9694	16.5171											16.0882
A4D2B0	4	4	4	40	MBLAC1	FALSE	1	16.2642											16.413	16.2866	16.0173	16.3232	16.4829	16.406	16.3248	16.8627	16.0853	16.2189											16.1946	16.3248	16.5566	16.1779	16.3767	16.2752	16.235	16.0303	16.0373	15.338	16.0895
A5A3E0	2	2	12	60	POTEF	FALSE	1	18.0511	17.9058	18.1891	18.2994	18.3431	17.9921	18.4667	18.1046	17.5586	18.1488	17.0367	17.7726	18.1249	17.5035	17.8153	17.551	17.738	17.4712	17.6814	17.6336	17.5512	18.199	17.9875	18.2303	18.0807	17.7351	18.0227	18.3676	17.8784	18.0006	18.44	17.8345	18.3522	18.2646	18.2586	18.2483	18.4429	18.2462	18.1591	18.7459	17.6415	17.7404
A5D8V6	3	3	11	60	VPS37C	FALSE	1	17.6854	17.6059	17.6138	17.8978	17.743	17.6909	17.6933	17.7562	18.1781	17.9836	18.7425	17.6091	17.8899	17.6846	17.9668	17.7103	17.6183	17.5099	17.6936	17.76	18.4852	17.6147	17.6811	17.589	17.7107	17.7966	17.604	17.7112	17.8413	18.1174	18.8685	17.8747	17.8576	18.0872	17.931	17.8974	18.2355	17.658	18.1089	18.2954	18.4687	18.0112
A5PKW4	17	17	53	60	PSD	FALSE	1	20.7818	21.0111	20.3984	21.028	20.8073	21.1335	20.5321	20.908	20.8053	21.9932	20.3293	20.8353	20.6349	20.8743	20.7581	20.8045	21.3754	20.9836	21.132	21.773	20.4694	20.5604	21.1686	20.3223	21.0593	20.7333	21.3113	20.9967	20.5374	21.9841	19.4901	21.0812	20.7126	21.1636	20.8345	20.7049	21.3002	20.649	20.7992	21.5645	20.4783	20.7896
A5PLN9	14	14	41	60	TRAPPC13	FALSE	1	20.6318	20.6532	20.6979	20.6521	20.6476	20.5264	20.5995	20.6397	20.405	20.958	20.1586	20.6035	20.7339	20.5381	20.8474	20.5544	20.7078	20.3952	20.5982	20.9155	20.4306	20.4938	20.7598	20.4929	20.7186	20.7833	21.1084	20.6066	20.7897	20.6585	20.2809	20.6979	20.6496	20.59	20.8409	20.7198	20.7634	20.6495	20.6125	21.0522	20.4805	20.7385
A5YKK6	48	48	132	60	CNOT1	FALSE	1	22.076	22.0088	22.2065	22.1559	21.9581	22.0414	22.0842	21.8976	22.006	21.9341	22.1438	22.1653	22.2745	22.283	22.1853	22.2072	22.0158	22.1412	22.011	22.0317	22.28	22.0748	22.0317	22.2711	22.0092	21.9579	21.9579	22.2023	21.9636	22.0431	21.9657	21.9846	22.0905	21.9679	21.849	22.1485	21.828	22.2989	21.8476	21.8975	22.5179	22.2338
A5YM72	24	24	96	60	CARNS1	FALSE	1	22.1256	21.9403	22.2508	22.0116	21.6566	22.1201	21.8482	22.3223	22.3882	22.7876	21.1466	22.3836	21.9563	21.7457	21.9096	22.0121	22.0393	21.9085	22.3735	22.671	21.6918	21.7522	22.0366	21.6805	22.0531	22.1245	22.2934	22.1954	22.1761	22.6041	21.7413	22.4965	22.2009	22.3626	22.9256	22.1003	22.3764	21.9107	22.6734	22.5085	21.9147	22.0493
A6NCS6	3	3	8	50	C2orf72	FALSE	1	18.1157											18.0824	17.5518	17.6016	18.3565	17.5627	17.7047	17.7196	17.3037	17.3437	18.0237	18.7599	17.917	18.314	17.9754	17.9935	17.8799	17.9315	18.5528	17.909	17.9493	18.6701	18.2736	18.0249	18.3114	18.3812	18.2098	17.972	18.2569	17.9076	18.8896	17.9463
A6NDG6	14	14	64	60	PGP	FALSE	1	20.908	21.2661	20.6554	21.2734	20.8732	20.9817	20.9382	20.9555	20.9977	21.4619	21.3514	20.9735	20.8827	20.997	20.8861	21.0386	20.9007	21.0166	21.0467	21.2892	21.304	20.9249	20.9889	20.9491	20.8514	20.889	21.0463	20.9531	20.9825	21.3075	20.6571	20.8186	20.9136	21.1539	21.2292	20.7613	21.4715	20.737	21.1739	21.3868	21.0256	20.4225
A6NDU8	8	8	22	60	C5orf51	FALSE	1	24.7943	24.3808	24.2891	24.9975	24.4746	24.5637	24.2388	24.8431	24.6054	24.3484	23.4443	24.9174	24.939	24.8492	24.5133	24.8067	24.9202	24.9221	24.572	24.4219	23.2315	24.6732	24.9879	24.7678	24.7113	24.7057	24.7362	24.7756	24.6025	25.3028	23.7532	24.6968	24.3626	24.6016	24.709	24.9115	24.7937	24.7582	24.8553	24.3664	23.045	24.8108
A6NE02	12	12	50	60	BTBD17	FALSE	1	21.7318	21.6404	21.4227	21.8043	21.6844	22.1027	21.6557	21.5098	21.5186	21.3698	20.9119	22.5868	21.3468	21.8335	21.5211	22.0185	21.7216	21.9368	21.8807	21.3539	21.1703	21.0984	22.895	20.9359	22.1146	21.7211	21.8303	21.4017	21.5772	21.1201	21.7519	22.0253	21.6238	21.3504	22.2495	21.2752	21.7612	21.5804	22.3601	21.1628	21.5065	21.8101
A6NFI3	2	2	3	30	ZNF316	FALSE	1	16.331											16.304	16.202	16.4832	16.1056	16.4014	15.8646	16.2627	16.0088	15.7444	18.5103	16.4557	16.2094	16.4917	15.992	16.3491	16.0382	16.1473	16.1981	15.9409	16.6282											16.4525
A6NFN3	2	2	2	20	RBFOX3	FALSE	1	15.0383																															15.3462	14.8966	15.9142	14.7956	14.882	15.3367	15.1174	14.7806	14.7074	13.7735	15.385
A6NFQ2	4	4	7	30	TCAF2	FALSE	1	17.8539	17.8211	18.2356	17.5848	18.3604	17.6586	18.4709	17.5469	17.6996	17.593	17.521	17.5565	18.0685	17.6615	18.7683	17.6456	17.505	17.427	17.4451	17.716	17.6458
A6NGB9	8	8	12	50	WIPF3	FALSE	1	18.0874	18.1158	17.5722	18.1797	18.0282	18.276	18.3493	17.8956	20.5157	18.6434	21.6951	17.9094	17.8319	17.6831	17.9711	17.7683	18.0954	17.7387	18.1502	18.3735	17.3052	18.815	18.3087	19.156	18.6685	17.8071	18.3883	17.875	18.2598	18.8653	19.2311	18.1435	18.1337	18.0523	18.2247	18.08	18.3464	18.0541	18.3979	17.9975	20.4233	17.7655
A6NGN9	8	8	24	60	IGLON5	FALSE	1	19.6682	19.7583	19.7365	19.5341	19.3265	19.9461	19.5911	19.743	19.6899	20.2724	18.8657	19.6694	19.6795	19.7959	19.9537	19.8065	20.0433	19.8279	20.042	20.394	19.083	19.741	19.7527	19.7383	19.7456	20.0229	19.9335	19.6463	19.3351	20.3059	19.2208	19.7893	19.7914	20.0465	20.0085	19.7814	20.0497	19.7269	19.7867	20.4021	19.4074	19.5646
A6NHL2	3	3	61	60	TUBAL3	FALSE	1	20.667	20.3706	20.4814	20.5536	20.3933	20.4609	20.1885	20.8071	20.9159	20.444	19.6821	20.6429	20.603	20.7325	20.7596	20.6681	20.882	20.7138	20.8858	20.6122	19.8372	20.5222	20.9569	20.3571	20.452	21.0792	20.8171	20.7391	20.4446	21.2814	19.7117	21.02	20.5353	21.2709	21.4898	20.3321	20.6661	20.4711	20.3314	20.6324	19.2306	20.223
A6NHQ2	13	13	48	60	FBLL1	FALSE	1	20.9042	22.1796	20.7274	21.0727	20.5859	21.5369	20.6054	21.3243	20.1477	20.8985	20.2239	21.3208	20.5994	22.0871	20.6978	21.6229	21.09	21.565	20.7836	20.8829	20.0898	20.2413	21.0863	20.0189	21.867	20.8189	20.9817	20.3436	20.8007	20.5684	20.5582	20.5478	20.8133	20.6427	20.8425	21.038	20.6526	20.7998	20.6354	20.8826	20.4128	20.9268
A6NHR9	69	68	187	60	SMCHD1	FALSE	1	22.5914	22.4158	22.7869	22.5702	22.5547	22.473	22.639	22.3502	22.4609	22.2226	22.9275	22.6232	23.2448	22.5857	22.5613	22.5258	22.5358	22.5421	22.4009	22.1961	22.775	22.9035	22.4933	22.7769	22.7375	22.439	22.4843	22.604	22.4055	22.3554	22.8042	22.63	22.5479	22.3513	22.3329	22.9847	22.311	22.7652	22.3367	22.2332	23.077	22.7635
A6NHX0	4	4	11	50	CASTOR2	FALSE	1	17.6039											17.692	17.5988	17.8611	17.7608	17.615	18.1214	18.3988	17.5803	18.0485	17.3114	17.6503	17.8233	17.5245	17.6127	17.7227	17.7149	17.428	17.3863	17.7362	17.8062	17.9485	17.7549	17.8313	17.7298	17.7772	17.9601	17.7157	17.7269	18.9614	17.0636	17.2743
A6NIH7	9	8	34	60	UNC119B	FALSE	1	20.7541	20.8334	20.6902	20.5773	20.813	20.6959	20.522	20.9351	20.2806	20.6107	20.3771	20.7444	20.6707	20.843	20.7071	20.7488	20.5423	20.7259	20.4864	20.4045	20.036	20.7438	20.8108	20.8271	20.6658	20.8923	20.5174	20.7131	20.6252	20.3813	20.0877	20.5529	20.5947	20.8473	20.7188	20.8205	20.7988	20.8978	20.7442	20.2465	20.1906	20.5461
A6NL88	8	8	16	50	SHISA7	FALSE	1	18.9675											18.7848	18.9761	18.7531	19.0359	18.9279	19.0093	18.6904	18.9935	19.2975	18.8441	18.764	19.3303	18.8404	19.1548	18.9769	19.1576	18.921	18.6836	19.2688	18.511	18.8799	19.0211	19.094	18.9438	19.1633	18.8964	18.8129	18.8215	18.9512	18.7563	18.9266
A6NLU5	3	3	4	30	VSTM2B	FALSE	1	15.9546	15.9691	16.2794	16.0386	16.136	16.0963	15.7279	15.9536	16.4511	16.4876	17.0389	15.7425	16.224	16.0988	15.9294	16.3288	16.293	16.085	16.5937	16.0513	15.4342																					16.419
A6NNZ2	3	3	11	60	TUBB8B	FALSE	0.9997	17.5704	16.9463	17.3934	17.4898	17.8675	17.1656	17.8629	17.3785	17.1122	18.4067	16.6828	17.7176	17.7361	17.6625	17.8826	17.6221	17.6416	17.5009	17.8719	17.5357	17.5021	17.2581	16.9724	17.2953	16.4067	17.0501	16.6052	17.5703	16.7858	18.2312	15.8835	17.9735	17.8014	17.7107	18.031	17.6243	17.8644	17.4755	17.6306	17.7862	16.8843	17.2726
A6QL63	3	3	3	20	BTBD11	FALSE	1	16.6637	16.1897	17.1049	17.4255	17.894	16.465	17.094	16.2185	15.841	17.2657	15.5675
A6XGL0	6	6	18	60	YJEFN3	FALSE	1	19.4362	19.9568	19.0853	19.7067	19.0836	20.2003	19.4056	19.6846	19.8731	20.2223	18.6761	19.7208	19.0336	18.9898	19.1532	19.6083	19.9278	19.8096	19.6547	20.8154	18.8047	19.312	19.9703	19.4067	19.4586	19.5987	19.7509	19.2841	19.4144	20.3071	18.7256	20.1282	19.8589	19.4861	19.9201	19.1637	19.5138	19.5961	19.7016	20.8161	18.9376	19.5264
A6ZKI3	5	1	12	50	RTL8C	FALSE	1	18.671	19.5032	18.65	18.2761	18.5902	18.6226	18.6335	18.7672	18.4926	18.5956	18.4113	18.7419	18.5773	18.9613	18.8417	18.6216	18.4901	18.9831	18.0197	18.2394	17.9603											18.3551	18.6119	18.6046	18.549	18.4503	18.4653	18.5709	18.6569	18.1271	18.0657	18.4911
A7E2V4	6	6	8	60	ZSWIM8	FALSE	1	17.8322	18.0474	17.7944	17.7535	18.4523	17.9653	18.668	17.7804	17.9299	17.712	18.021	18.0214	18.569	17.2841	17.9475	17.3257	17.3375	18.4826	17.098	17.3143	16.938	17.3902	18.3368	17.6375	18.2095	18.3977	18.6807	17.6324	17.5969	19.8717	16.833	18.2496	17.772	18.3493	17.6744	17.7632	18.5279	18.1657	17.8399	17.6208	17.1831	18.0637
A7KAX9	29	28	69	60	ARHGAP32	FALSE	1	20.6112	20.6779	20.4858	20.4341	20.344	20.5692	20.3608	20.6069	20.6536	21.3103	20.1151	20.5842	20.699	20.4362	20.6869	20.7229	20.8794	20.6058	20.8229	21.3671	20.3055	20.4459	20.6691	20.4614	20.6612	20.595	20.6612	20.7321	20.3193	21.3262	20.3352	20.8326	20.9233	20.8345	20.7691	20.5666	20.9375	20.5504	20.6624	21.2084	20.1211	20.6081
A8MSI8	2	2	8	60	LYRM9	FALSE	1	16.6877	16.3887	16.4172	16.9708	16.7606	16.5945	16.908	17.1883	17.0168	17.388	16.8331	16.5065	16.4626	16.6009	16.7114	16.6941	17.0913	17.1299	17.0322	17.5739	16.3251	16.2431	16.9844	16.2854	17.0277	16.764	16.716	16.8397	16.5468	17.5294	16.2133	16.8128	16.5008	16.8589	16.94	16.5563	16.6242	16.3945	16.5213	17.2559	16.3911	16.256
A8MU93	4	4	14	60	C17orf100	FALSE	1	19.2296	19.7179	19.094	19.285	19.1143	19.3559	19.2854	19.3121	19.7774	19.3416	19.0931	18.9903	19.3762	19.332	19.5783	19.2702	19.3018	19.651	19.1583	19.6662	18.7835	19.0348	19.3038	19.0243	19.1081	19.1412	19.358	19.2191	19.1141	19.5174	18.9495	19.506	19.2934	19.5771	20.3803	19.1739	19.9931	18.8002	19.961	19.7436	19.6659	19.5537
A8MVW0	13	13	45	60	FAM171A2	FALSE	1	20.274	20.5368	20.1245	20.3539	20.1883	20.4661	20.0583	20.4052	20.3154	20.6676	19.8746	20.3371	20.2205	20.1259	20.3125	20.4389	20.6162	20.397	20.5088	20.7694	19.8808	20.2605	20.5244	19.9688	20.4568	20.4566	20.6573	20.4406	20.3346	20.85	19.8746	20.3997	20.3323	20.5164	20.5891	20.2154	20.6834	20.1099	20.3913	20.9292	19.8236	20.5499
A8MW92	8	8	25	60	PHF20L1	FALSE	1	20.2449	20.8953	20.3392	20.4907	20.0286	20.444	19.8025	20.1979	20.2716	19.5599	19.5144	20.1047	20.1721	20.346	20.1486	20.3814	20.4046	20.3508	20.4685	20.0002	19.9287	20.328	20.5244	20.3372	20.5652	20.4331	20.7788	20.582	20.1994	20.227	20.297	19.9383	20.2229	19.9287	20.2408	20.5954	20.084	20.1849	20.1175	20.1158	20.6209	20.2112
A8MXV4	8	8	17	60	NUDT19	FALSE	1	19.1817	19.0034	19.1743	18.9637	18.9377	18.6359	18.8473	19.1694	18.4337	19.1533	18.8422	19.1174	19.1555	19.1098	19.1073	19.0677	19.0139	19.0132	18.8536	19.0588	19.0414	19.0697	19.3318	18.8773	18.942	19.1175	19.1655	19.2537	19.075	19.898	18.2018	19.2364	19.225	18.8908	19.2655	18.9911	19.3105	19.0642	19.0882	19.3383	19.0099	19.2694
A9UHW6	8	8	22	60	MIF4GD	FALSE	1	19.5503	19.751	19.2986	19.5812	19.4002	19.4795	19.3911	19.4177	19.9168	19.3799	20.7989	19.6331	19.3952	19.8828	19.6572	19.5799	19.2467	19.2919	19.6749	19.0743	20.2677	19.348	19.5554	19.6447	19.5097	19.5222	19.4839	19.5823	19.8007	19.3351	19.5341	19.6682	19.6276	19.5812	19.7551	19.68	19.6353	19.5367	19.7083	19.4748	20.3009	19.5243
B0I1T2	8	8	17	60	MYO1G	FALSE	1	19.9646	20.156	20.1429	20.2975	20.3066	20.149	20.2472	19.8404	19.9933	20.044	19.8815	19.9043	20.0352	20.1234	19.7646	19.6338	19.9173	19.8924	19.8441	19.499	20.2155	20.1861	19.9451	20.5128	19.8987	19.928	19.917	20.0123	19.7101	19.8753	20.2018	19.4829	19.8598	20.115	19.9282	19.9211	20.2754	20.0161	20.0241	20.4906	20.1486	20.2045
B2RTY4	4	4	5	30	MYO9A	FALSE	0.9983	16.8263	16.557	16.7621	16.8179	16.6628	16.7242	16.836	16.8031	16.4744	17.3192	16.429											16.5351	16.7596	16.6462	16.4557	16.6009	16.2695	17.2237	16.4113	17.4697	16.6777
B4DS77	2	2	3	20	SHISA9	FALSE	0.9989	17.0015																					16.9311	16.5865	16.3099	16.7566	17.3487	16.6559	17.0484	16.9695	16.4835	16.9745
B7ZAP0	6	6	15	60	RABGAP1L	FALSE	1	18.6893	18.9489	18.3373	19.063	18.4179	18.8867	18.47	18.7701	19.5118	19.1527	20.1079	18.5563	18.7549	18.7484	18.8999	18.8497	18.866	18.7463	18.9725	19.0469	19.601	18.3883	18.7151	18.6711	18.8713	18.7349	18.854	18.7371	18.8525	19.308	19.3591	18.5974	18.5716	18.7367	18.7063	18.6897	18.8981	18.575	18.8609	19.2114	21.0334	18.6456
B7ZBB8	3	3	3	30	PPP1R3G	FALSE	1	16.2354	16.5258	16.3603	16.3284	16.2752	16.386	16.686	16.2191	16.4732	16.3211	15.7065											15.8706	16.2117	16.062	16.106	16.4508	16.1802	15.996	15.9425	16.3612	15.6053
B9A064	4	1	32	60	IGLL5	FALSE	1	21.4601	20.9208	21.3997	21.502	22.4896	21.122	22.3267	21.5742	20.6402	20.6925	20.1944	21.1666	20.7097	20.5358	20.9861	20.4054	21.0174	20.413	20.735	20.5434	19.439	22.2563	20.7888	21.2827	21.0674	21.4009	20.5281	21.3759	21.2524	20.9169	20.5566	20.4449	20.9139	20.4506	20.6065	21.2106	20.32	22.2014	20.1906	20.8073	20.9581	21.1297
C9J069	25	25	53	60	AJM1	FALSE	1	20.3458	20.4058	20.2444	20.3244	20.2963	20.3211	20.3689	20.3069	20.3683	20.7693	20.2543	20.3269	20.3766	20.2126	20.3753	20.4463	20.6125	20.4646	20.6872	21.0286	20.5832	20.2879	20.5565	20.2268	20.6125	20.3756	20.6818	20.3278	20.2591	20.7102	19.6115	20.3017	20.3706	20.6737	20.5176	20.2983	20.9054	20.2236	20.3584	21.1734	19.9651	20.4302
C9JLW8	6	6	18	60	MCRIP1	FALSE	1	18.5574	18.5021	18.271	18.5399	18.5798	18.5183	18.6748	18.5464	19.3641	18.8158	20.2748	18.5028	18.9275	18.8505	18.9216	18.6762	18.5925	18.6635	18.7097	18.5866	20.4103	18.7246	18.82	18.6177	18.8155	18.5048	18.8323	18.8691	18.9253	18.6436	20.3285	18.0074	18.357	18.5083	18.531	18.7188	18.4665	18.451	18.6759	18.5189	20.7537	18.9366
E9PRG8	7	7	30	60	C11orf98	FALSE	1	20.402	22.0679	20.2188	20.2325	19.8994	20.8418	20.2853	20.8589	20.6925	19.8225	20.7004	20.5847	20.5978	20.9813	20.5769	20.5841	20.3372	20.6216	20.1994	20.0398	21.5998	20.1748	20.7483	20.4494	20.876	20.2486	20.6463	20.5591	20.5254	20.0964	20.9307	20.4343	20.3493	19.9786	20.2977	20.5952	19.8893	20.1608	20.024	19.9958	21.5469	20.8908
L0R6Q1	5	5	18	60	SLC35A4	FALSE	1	19.2847	19.1406	19.1395	19.0627	19.221	19.167	19.2924	19.5344	19.2056	18.799	19.1594	19.3388	19.408	19.1812	19.3255	19.3151	19.286	19.2708	19.3491	19.1925	19.8285	18.9683	19.2141	19.3428	19.0775	19.3218	19.2497	18.8638	19.1757	18.397	20.3332	20.6392	18.9204	19.2196	19.3219	19.014	19.1557	19.3418	19.3324	19.2977	21.0892	19.722
L0R819	3	3	4	30	ASDURF	FALSE	1	16.2305	18.1268	15.8483	14.8195	14.659	16.9466	15.0815	16.3172	15.5648	13.9455	15.3213	16.1302	16.3336	16.1937	16.4169	15.9627	16.1916	16.216	16.3217	16.2469	18.5739																					16.5293
L0R8F8	4	4	4	30	MIEF1	FALSE	0.9978	18.9873	18.9974	19.412	18.9843	18.8149	19.017	18.9248	19.0766	19.1868	18.5588	19.9883	18.8684	19.357	18.7179	19.0492	18.885	19.2429	18.9801	18.9951	18.2599	18.9985
M0R2J8	2	2	2	20	DCDC1	FALSE	0.9378	15.3485																					15.3034	15.3065	14.7882	14.9802	16.0318	15.2913	15.3544	15.5316	14.1053	14.7711	15.0669	15.3501	15.4334	15.6944	15.0675	15.8729	15.4544	15.8837	16.0139	14.5935
O00115	8	8	29	60	DNASE2	FALSE	1	19.8423	20.3131	19.8326	20.1256	20.0058	20.1017	20.0578	19.7759	20.1667	19.3547	21.4655	20.0761	19.8443	20.0514	20.1275	19.7635	19.7	19.7347	20.0772	19.4954	21.8086	19.7811	19.623	19.9625	19.7117	19.9994	19.6652	19.6341	20.0403	19.6607	21.5364	19.8618	19.6365	19.8426	19.7649	19.8652	19.5453	19.7744	19.7941	19.9585	21.5794	19.7591
O00116	26	26	91	60	AGPS	FALSE	1	20.9493	20.7942	21.2329	21.0133	21.0288	20.7378	21.0418	20.9135	20.883	21.0285	21.0606	21.1338	20.9258	20.9214	20.8063	20.8794	20.73	20.7938	20.8838	20.9702	21.3006	20.7669	20.6296	20.8464	20.5537	20.8588	20.546	21.0395	21.0388	21.1188	21.4332	20.511	20.8646	20.7556	21.0309	21.2169	20.7841	21.316	21.099	21.2055	21.415	21.104
O00139	43	39	270	60	KIF2A	TRUE	1	23.2219	23.3128	23.2247	23.3149	23.1449	23.1787	23.1826	23.3182	23.3059	23.6877	23.2339	23.3612	23.0599	23.4501	23.1451	23.2963	23.3411	23.4364	23.3297	23.7721	23.1446	23.0289	23.2557	22.9769	23.3038	23.3213	23.2213	23.3853	23.1336	23.59	22.9258	23.4155	23.1754	23.4088	23.5356	23.3787	23.4813	23.0973	23.3929	23.7131	23.0667	23.3377
O00142	8	8	33	60	TK2	FALSE	1	19.9716	20.0477	19.9008	19.9663	20.18	19.9513	19.8643	20.3214	19.7155	19.8304	19.2046	20.4132	19.3659	20.0188	19.4287	19.6389	19.8992	19.9979	19.6943	20.0917	18.8673	19.5902	20.2189	19.7537	20.1681	20.0322	20.1486	19.8505	19.8497	20.2495	18.9692	20.0367	19.7556	20.0652	20.6277	19.7068	20.0754	19.6433	20.0753	19.9558	19.166	19.7593
O00148	13	13	37	60	DDX39A	FALSE	1	19.9251	20.1226	19.9756	19.8608	19.8545	20.0962	20.2734	19.9469	19.9168	19.9383	20.1457	20.0739	19.9926	20.5202	20.0155	20.1825	19.7039	20.0015	19.5044	19.5514	20.1517	20.0082	19.8183	20.2381	19.9927	19.8528	19.9313	19.9624	19.8216	19.9345	20.4471	19.7331	20.1907	19.7507	19.5562	20.2773	19.6097	20.1508	19.8969	20.1411	20.0565	19.7592
O00151	19	19	119	60	PDLIM1	FALSE	1	21.5942	21.571	22.1364	21.691	21.7732	21.5978	21.7706	21.5713	22.3702	21.2693	23.4819	21.6267	21.6219	21.5726	21.6409	21.5869	21.4967	21.2672	21.7456	21.7444	23.6072	21.7901	21.5414	21.8159	21.5117	21.4689	21.5607	21.659	22.3853	21.6638	23.7492	21.2559	21.609	21.5414	21.2326	21.9551	21.3078	21.4587	21.4643	21.4016	23.6262	21.7699
O00154	22	20	165	60	ACOT7	FALSE	1	22.3881	22.3834	22.2567	22.5009	22.3519	22.4572	22.4681	22.457	23.0535	23.546	22.7625	22.4124	22.5861	22.3392	22.5523	22.5647	22.894	22.5628	22.7545	23.4178	22.7832	22.3616	22.4563	22.1248	22.4615	22.3483	22.6464	22.5315	22.2279	23.3956	22.8566	22.5255	22.4585	22.8502	22.6737	22.4295	22.8	22.2741	22.5351	23.0339	22.7221	22.1634
O00159	48	46	181	60	MYO1C	FALSE	1	22.8286	22.769	23.0029	22.9233	23.0799	22.718	22.9957	22.7899	22.8275	22.7008	23.0902	22.8046	22.8183	22.8375	22.9469	22.697	22.8334	22.7071	22.7845	22.9445	24.154	22.8644	22.816	22.9376	22.9665	22.7642	22.7242	22.7522	22.9533	22.8393	23.3727	23.0082	22.8133	22.781	22.7184	22.7337	22.6971	23.0446	22.7416	22.7143	23.5006	23.0936
O00160	32	27	78	60	MYO1F	FALSE	1	21.0662	21.2455	21.4267	21.3858	21.5445	21.2362	21.5521	20.9841	20.9314	20.8248	20.5827	20.8363	21.1539	20.9065	21.1905	20.9498	20.7495	20.5166	20.8469	20.6701	20.1408	21.3179	21.0709	21.3384	21.0025	21.1211	21.0784	21.0494	21.1362	20.738	20.6244	21.255	21.1736	20.9689	21.0037	21.1004	20.7775	21.4992	20.8412	21.0384	20.6787	21.2747
O00161	12	12	55	60	SNAP23	FALSE	1	20.5768	20.5134	20.5693	20.6129	20.6581	20.8255	20.6931	20.6044	20.9122	20.1531	21.4689	20.4722	20.7552	20.7795	20.4904	20.5523	20.6997	20.3898	20.6251	20.5137	21.5256	20.4567	20.5304	20.6555	20.6283	20.8199	20.6545	20.315	21.2917	20.4112	21.5608	20.7034	20.4675	20.4973	20.5373	20.6362	20.3792	20.9678	20.5037	20.2777	21.2336	20.9626
O00165	10	10	26	60	HAX1	FALSE	1	19.9322	20.0578	19.7667	19.9351	19.9752	20.1631	20.187	19.906	20.0586	19.9404	20.7922	20.068	20.0924	20.1024	20.1231	20.0161	19.8372	20.0163	20.0476	20.1174	19.7706	19.9588	19.9575	19.981	20.1895	19.9393	20.1242	19.812	20.502	19.9661	21.1311	19.9705	20.1524	19.9557	20.3446	20.0427	20.0681	19.8405	19.9917	19.9461	19.88	19.7617
O00168	2	2	7	50	FXYD1	FALSE	0.9936	18.6065	18.708	17.9207	18.6427	18.2472	18.6502	18.6855	18.5846	18.4275	19.3631	17.688	18.6084	18.015	18.4749	18.8914	18.938	19.0391	19.0923	19.3185	19.4899	18.535	19.2092	18.6319	18.0559	18.2581	18.2983	19.1012	18.7058	18.4221	19.6427	17.6998	19.2031	18.7261	19.0296	19.2102	18.4225	19.217	18.2575	19.0195	19.1832	18.1614
O00170	18	18	75	60	AIP	FALSE	1	21.9743	21.7913	21.7575	21.8747	21.849	21.743	21.8453	22.0185	22.1334	21.8932	22.8253	22.102	22.1201	22.0616	21.8858	21.9525	22.0131	22.1445	22.0263	21.8857	22.969	21.8732	21.755	22.0907	21.7187	21.7547	21.6633	22.0204	22.0132	21.9882	22.8873	21.9424	22.0326	21.9282	22.0181	22.0615	21.9696	22.1812	22.0522	21.96	22.7932	21.7087
O00178	23	22	96	60	GTPBP1	FALSE	1	21.9296	22.0474	21.905	21.9791	21.8239	21.8652	21.8372	21.8731	21.6884	21.9772	21.8166	22.1709	21.9386	22.2587	22.1027	21.9797	21.957	22.1218	21.5189	21.9532	21.5604	21.9687	21.8056	21.7799	21.8316	21.8481	21.8756	21.8641	21.8823	22.0466	21.6704	21.7963	21.8712	21.7637	21.9525	22.2976	21.8915	21.8901	21.9147	21.8881	21.856	21.8597
O00182	7	4	34	60	LGALS9	FALSE	1	19.9454	20.0408	20.1053	19.8963	19.9523	19.9973	19.9739	19.7342	19.6231	19.2579	19.9279	20.0259	20.3677	20.0493	20.4417	19.883	19.6496	19.4795	19.7661	18.9889	20.0405	20.2206	19.738	20.1281	19.8894	19.9814	19.8018	20.1603	19.8289	19.206	19.6272	20.364	19.9104	19.8526	19.6381	19.656	19.3639	20.5138	19.5439	19.2925	19.3656	20.268
O00186	31	31	142	60	STXBP3	FALSE	1	22.6924	22.2898	22.78	22.603	22.9074	22.4761	22.7818	22.5001	22.6373	22.9258	22.713	22.726	22.6423	22.389	22.5631	22.6071	22.7817	22.5679	22.7633	22.8242	22.5606	22.5716	22.4297	22.4844	22.4208	22.7449	22.5587	22.444	22.4696	22.8611	22.8667	22.9527	22.5796	22.6133	22.8099	22.8046	22.7801	22.9414	22.8448	22.8878	22.5621	23.3567
O00192	22	22	77	60	ARVCF	FALSE	1	20.8678	20.8024	20.8805	20.876	21.1048	20.78	20.9726	20.9764	20.6717	20.9037	20.5888	20.9598	20.8561	20.8336	20.6819	20.729	21.0106	20.785	20.8509	20.9528	20.7079	21.149	20.9172	20.5678	20.8339	20.8742	20.6518	20.8218	20.9143	20.6047	20.4918	21.1953	20.8467	21.1243	20.9205	21.138	20.8883	21.1771	21.0807	20.8526	20.4144	21.2946
O00193	5	5	37	60	SMAP	FALSE	1	21.0838	21.1483	21.4103	20.9495	21.005	21.1459	21.0207	20.8969	21.9065	20.7942	23.0996	21.1042	21.2849	21.6464	21.1788	21.3034	20.9703	21.1595	21.1973	20.8431	22.1628	20.946	20.9482	21.0555	21.0459	20.9778	21.0798	20.9768	21.2419	21.3546	22.5452	21.2447	21.1266	21.1108	20.6926	21.3237	20.9666	21.0618	20.8965	20.671	22.9623	20.9833
O00194	12	10	51	60	RAB27B	FALSE	1	20.8669	21.1189	20.7356	21.1185	20.9252	20.9535	20.9375	21.0589	21.136	21.8787	20.135	21.0165	20.1938	20.9698	20.4713	20.7707	21.2486	21.2278	21.2266	21.621	19.8981	21.0029	21.0821	20.7131	20.8035	20.7217	20.9871	20.8501	21.3324	21.5004	20.0986	20.9138	20.7507	21.4167	21.0274	20.6676	21.4572	20.5823	20.8682	21.7925	20.7472	21.2806
O00203	32	32	123	60	AP3B1	FALSE	1	22.1163	21.6473	22.2957	21.9501	22.2073	21.8214	22.05	21.8418	21.8949	21.6397	22.0074	22.2126	22.3288	22.1195	22.2872	22.0573	21.9712	21.9759	21.7424	21.6482	21.9195	22.4665	22.088	22.5683	22.0359	22.0641	21.9986	21.9428	21.8273	21.7709	21.9764	21.9135	21.9839	21.7485	21.8279	22.2122	21.7356	22.6112	21.8859	21.7311	22.1514	22.1732
O00213	15	12	45	60	APBB1	FALSE	1	20.5474	20.6828	20.4119	20.643	20.3379	20.5876	20.3261	20.5489	20.6054	21.3959	19.6093	20.5623	20.4887	20.5151	20.5319	20.702	20.6242	20.6317	20.6379	20.8525	19.7857	20.3172	20.4343	20.2122	20.412	20.4417	20.4328	20.6035	20.4086	20.9931	19.9822	20.5126	20.5619	20.6384	20.7588	20.3795	20.9769	20.2631	20.7134	21.1227	20.0755	20.5012
O00214	4	4	8	60	LGALS8	FALSE	1	17.6364	18.2826	17.5757	17.4709	17.671	18.4852	18.2645	17.582	17.7957	17.076	17.6534	17.6281	17.4415	17.3139	18.1302	17.4503	17.9884	17.5243	18.0206	18.4817	17.647	19.2222	17.2616	17.9425	17.6312	18.4813	17.8243	17.3087	19.1264	17.0684	18.8114	17.675	17.7981	17.5355	18.097	17.2091	17.8768	17.4039	17.7899	18.091	18.766	18.5506
O00217	10	10	59	60	NDUFS8	FALSE	1	21.2231	21.2835	21.1089	21.2991	21.2772	21.0089	21.2064	21.4673	21.3706	21.4647	21.977	21.1606	21.0883	21.4594	21.0062	21.3866	21.3374	21.2904	21.5593	21.6081	21.421	20.8197	20.9537	20.6721	21.1232	21.0208	21.3197	21.3055	21.237	21.5879	21.5582	21.2206	21.075	21.712	21.9583	20.9785	21.8295	20.9363	21.6334	21.8511	21.667	20.9149
O00221	2	2	4	40	NFKBIE	FALSE	1	15.8825											15.9512	15.9894	15.8311	15.9215	16.0237	16.1177	15.8369	16.1172	16.1115	15.7964	15.8799	15.5699	15.8861	15.6746	15.82	15.8328	15.8692	15.6876	15.8235	17.6483	15.8203	15.9485	15.821	15.559	16.1163	15.6622	15.8843	15.8141	15.9931	17.5011	15.8347
O00231	32	32	224	60	PSMD11	FALSE	1	23.5534	23.2056	23.724	23.6539	23.5693	23.2718	23.5379	23.4102	23.497	23.5135	24.1634	23.6936	23.5801	23.5501	23.3505	23.3796	23.366	23.6871	23.3062	23.3888	24.1166	23.7154	23.3924	23.7268	23.3395	23.4935	23.3453	23.6138	23.66	23.4918	23.8672	23.4351	23.4916	23.3709	23.3676	23.6717	23.4678	23.5458	23.4975	23.3365	24.1132	23.3164
O00232	27	26	149	60	PSMD12	FALSE	1	22.4307	22.1328	22.64	22.4052	22.416	22.0908	22.121	22.1707	22.33	22.2753	22.3611	22.5786	22.4051	22.5592	22.3141	22.3377	22.4267	22.6347	22.2845	22.4207	22.4215	22.6382	22.3763	22.6148	22.2669	22.3419	22.2446	22.4193	22.363	22.3619	22.0902	22.3256	22.4467	22.3986	22.3047	22.6419	22.3249	22.5741	22.2824	22.4123	22.5459	22.3291
O00233	10	10	57	60	PSMD9	FALSE	1	21.0544	21.1936	21.0341	21.0363	21.3901	21.0172	21.1281	21.0383	21.2613	20.9522	21.5886	21.0802	21.0837	21.0613	20.9659	20.7863	20.9721	21.0645	21.0235	21.3417	21.5934	21.0776	20.8471	21.122	20.608	20.9796	20.7799	21.0362	21.2522	20.8271	22.0984	21.4018	21.0565	21.1433	21.211	21.2125	21.2493	20.8834	21.1919	21.1312	22.03	21.2222
O00244	7	7	37	60	ATOX1	FALSE	1	20.0957	19.8569	20.0189	20.148	20.3099	19.8476	20.2721	19.9198	20.4385	20.3141	21.3342	20.1521	20.1571	20.0802	20.0434	19.9203	20.1545	20.0772	19.973	20.2572	20.7141	19.8187	20.1943	19.9396	20.0317	19.9987	20.1529	20.3159	20.1175	20.5496	21.067	20.2922	20.2645	20.2598	20.1506	19.8679	20.3818	20.6157	20.2642	21.1517	21.8126	19.6509
O00255	14	14	28	60	MEN1	FALSE	1	19.8684	20.8231	20.0607	19.7372	19.5188	20.298	19.8903	19.8387	19.5973	19.3685	19.9519	20.0839	19.9727	20.3634	19.8701	20.2475	19.8239	20.2273	19.7815	19.7663	19.866	20.085	20.0794	19.9734	20.0504	19.8249	19.8023	20.0179	19.5637	19.5271	19.3537	20.1708	19.9645	19.6241	19.8724	20.0483	19.5567	19.9609	19.6079	19.6359	20.1511	20.0045
O00258	4	4	14	60	GET1	FALSE	1	18.9833	18.7042	18.9242	18.9565	19.1298	18.9455	19.2621	18.823	18.8036	19.274	18.4143	19.1135	18.7341	19.0189	18.8364	18.9977	19.0666	18.9089	18.9674	19.1989	18.5728	18.9632	18.8161	19.0746	18.9521	19.3417	18.913	19.039	18.7135	19.3455	18.5434	18.6681	18.7582	18.8992	18.6684	18.7423	18.9168	18.9628	19.0392	19.7944	18.5504	19.1718
O00264	12	10	56	60	PGRMC1	FALSE	1	21.2791	21.6388	21.4573	21.4106	21.4524	21.4949	21.3776	21.2497	21.3395	21.5333	21.8517	21.2604	21.1562	21.5053	21.2011	21.4811	21.1882	21.2864	21.3139	21.6883	22.2907	21.1133	21.2814	21.0678	21.3297	21.2766	21.3513	21.2395	21.4961	21.4028	21.8489	21.273	21.2384	21.1811	21.4144	21.0659	21.4577	21.1317	21.3739	21.3957	21.3447	21.3646
O00267	41	41	139	60	SUPT5H	FALSE	1	22.7022	22.7101	22.8875	22.6038	22.7329	22.4962	22.6945	22.6462	22.7403	22.42	23.0384	22.736	23.0516	22.8735	22.7629	22.6846	22.6849	22.8055	22.6201	22.3842	23.0615	22.8999	22.7853	22.9089	22.8511	22.6666	22.8451	22.8042	22.6952	22.2891	22.7033	22.7889	22.8925	22.4846	22.5328	22.9633	22.4282	22.8267	22.6707	22.5359	23.5297	22.7191
O00268	3	3	6	50	TAF4	FALSE	1	16.4239	16.5065	16.6078	16.5238	16.5702	16.5617	16.4476	16.6809	16.5788	16.699	17.906	16.6318	16.6839	16.8751	16.3233	16.7026	16.8367	16.899	16.7715	17.1827	17.4584	16.6159	16.4369	16.6828	16.6892	16.4913	16.4111	16.6674	16.1471	16.7887	17.7967											16.4366
O00273	15	15	65	60	DFFA	FALSE	1	20.689	20.853	20.5942	20.6266	20.6294	20.6207	20.779	20.568	20.9432	20.6249	21.3122	20.6031	20.8714	20.7518	20.819	20.508	20.7341	20.7495	20.7273	20.5502	21.3978	20.7841	20.6357	20.7504	20.8758	20.7593	20.8008	20.7048	20.7343	20.5419	21.7019	20.6783	20.5735	20.7762	20.6257	20.9294	20.6001	20.7485	20.5764	20.4709	21.7817	20.4927
O00291	48	48	147	60	HIP1	FALSE	1	22.5645	22.2973	23.2192	22.5277	22.7223	22.3802	22.6513	22.2905	22.3552	22.5283	22.4001	22.568	22.4334	22.4865	22.4301	22.597	22.2929	22.3876	22.4594	22.5935	22.3966	22.9176	22.4158	22.5874	22.5619	22.6194	22.5644	22.4434	22.486	22.5759	22.6374	22.6103	22.5046	22.421	22.4735	22.7555	22.4591	22.6222	22.6355	22.6866	22.8509	22.594
O00299	20	20	163	60	CLIC1	FALSE	1	21.9998	21.8756	22.033	21.98	22.2381	21.9579	22.179	21.8641	23.1208	21.6591	24.6405	21.8732	22.3635	21.6718	22.2226	21.6596	21.6601	21.637	22.1549	21.5774	24.4538	22.325	21.8664	22.1369	21.6976	21.857	21.8349	21.8376	22.6515	21.367	24.2848	21.6018	22.204	21.6211	21.4282	21.6884	21.5583	22.4552	21.8593	21.4727	24.7852	21.648
O00303	13	13	64	60	EIF3F	FALSE	1	20.7942	21.0011	20.7285	20.9283	20.9233	20.7548	20.809	20.9188	20.5295	20.4151	21.0011	21.0508	20.9148	21.3875	20.9472	20.9795	20.5306	21.2227	20.5897	20.5654	21.1532	20.8439	20.692	20.9031	20.6988	20.6706	20.7491	20.9075	20.9752	20.7535	20.9082	20.2608	20.7633	20.6666	20.9745	20.7757	20.7884	20.8124	20.8422	20.4959	20.3379	20.8385
O00305	15	8	67	60	CACNB4	FALSE	1	20.8837	20.624	20.5133	21.1042	20.8602	20.8786	20.7792	21.1056	20.9686	22.0831	19.772	20.7564	20.7144	20.7225	20.6898	20.8132	21.2262	21.1163	21.3554	21.9049	20.2606	20.558	21.1451	20.6432	20.8524	20.9037	21.1278	21.0876	20.6892	22.2395	19.7266	20.8819	20.6947	21.2993	21.0756	20.7228	21.5299	20.5904	20.9549	21.7211	20.291	20.7162
O00308	3	2	4	30	WWP2	FALSE	0.9887	16.4315	16.7615	16.1087	16.1596	16.3521	16.8962	16.4583	16.1636	16.5905	16.2348	17.1222																					16.0723	16.8068	16.4672	16.6004	16.5105	16.5298	16.7048	16.4685	16.6276	16.9326	17.769
O00322	3	3	83	60	UPK1A	TRUE	1	20.1914	20.2084	20.0471	20.0544	20.3022	20.4118	20.3969	20.1288	21.4464	20.156	23.1363	20.0196	20.3006	20.1424	20.3961	20.2513	20.323	20.114	20.7072	20.2952	22.5983	20.2562	20.3762	20.1433	20.2325	20.1734	20.3621	20.2267	20.9976	20.3475	23.2465	20.0635	20.3244	20.2958	20.0562	20.2003	20.1405	20.3044	20.5212	20.1166	23.4126	20.342
O00329	4	4	7	50	PIK3CD	FALSE	0.998	17.6889											17.4642	17.8028	17.5072	17.8992	17.7451	17.9895	17.6251	18.1305	18.3736	17.1688	17.705	17.5423	17.4903	17.7054	17.3487	17.7866	17.5966	17.9004	17.7742	18.2825	17.5598	17.5146	17.978	17.4686	17.4269	18.2697	17.731	17.4997	18.8717	16.513	17.7946
O00330	21	21	124	60	PDHX	FALSE	1	22.2668	21.8895	21.7428	22.3657	21.9231	21.9245	21.729	22.6568	22.3844	23.0978	22.2275	22.2329	22.0379	22.1536	21.8824	22.076	22.5177	22.3459	22.5768	23.0151	22.3547	21.671	22.1227	21.7255	22.0188	21.9739	21.9921	22.1576	22.067	23.0802	22.1522	22.2791	22.1981	22.4181	22.5631	22.0745	22.7534	21.9225	22.2842	22.6995	22.4343	22.0371
O00339	19	19	72	60	MATN2	FALSE	1	21.2965	20.9104	22.0084	21.2648	21.1764	21.0001	21.179	21.1391	21.1336	20.9811	20.6196	21.2931	20.6197	21.2669	21.7917	20.8449	21.7316	21.5338	21.036	20.4966	20.1871	21.2326	21.0162	21.1544	21.2891	21.8893	20.9291	20.8229	21.1818	20.9194	20.6273	21.022	20.8977	21.3573	20.7894	21.4838	20.6763	21.0384	21.1263	20.561	20.9448	22.1408
O00391	8	8	11	50	QSOX1	FALSE	1	18.93	18.5229	18.9295	18.5616	18.5808	18.666	18.7837	18.606	18.0659	18.2641	18.0687	18.7596	18.9099	18.6822	19.5097	18.8333	18.9121	18.6813	18.8927	18.4112	18.714	18.539	19.053	18.766	19.2605	18.6988	18.9194	18.9674	18.9397	19.0802	17.4672											19.1238
O00399	8	8	35	60	DCTN6	FALSE	1	21.8975	21.7622	21.8413	22.0736	21.6954	21.6681	21.7347	22.1866	21.5414	22.9235	21.5172	22.1425	21.5748	22.0734	21.4734	21.6987	21.5577	22.0923	21.6587	22.3012	21.5777	21.4744	21.9079	21.2492	21.7458	21.9212	21.5019	21.8257	21.9517	22.0084	21.5433	21.8548	21.6199	22.0719	22.4446	21.7687	22.3913	21.6971	21.8811	21.8057	21.6889	21.914
O00401	22	22	91	60	WASL	FALSE	1	21.3303	21.2292	21.3102	21.2423	21.3104	21.1535	21.3084	21.3501	21.4041	21.9091	21.5226	21.2343	21.2832	21.1949	21.2281	21.206	21.3977	21.3523	21.377	21.867	21.4428	21.3364	21.3143	21.3686	21.2361	21.4313	21.4226	21.2701	21.2481	22.0634	21.4822	21.3332	21.4298	21.3688	21.4407	21.4079	21.3981	21.3129	21.4011	21.9225	21.5947	21.2694
O00408	40	40	223	60	PDE2A	FALSE	1	22.5195	22.2856	22.2415	22.8371	22.523	22.5339	22.4821	22.5692	22.932	23.8013	21.726	22.5022	22.1937	22.2637	22.435	22.4492	23.0392	22.6694	23.0421	23.6771	21.8442	22.0974	22.652	22.0837	22.393	22.3981	22.4929	22.7897	22.2113	23.815	21.6154	22.5691	22.5616	22.9999	22.7114	22.4369	23.1222	22.2535	22.5418	23.5479	21.8296	22.2885
O00410	47	45	276	60	IPO5	FALSE	1	22.9584	22.6076	23.1389	23.0415	23.0767	22.6733	22.9416	22.8462	22.6069	23.1106	22.523	22.977	22.8598	22.88	22.9007	22.8486	22.8406	23.0297	22.8369	23.204	22.4391	22.9864	22.8102	23.2407	22.764	22.8619	22.6299	22.9813	22.807	23.1685	22.4526	22.7292	22.7969	22.9927	22.8264	22.913	23.0317	22.7586	22.8705	23.0652	22.574	22.6731
O00411	11	11	19	60	POLRMT	FALSE	1	18.5256	18.6018	18.6429	18.4992	18.3948	18.2672	18.5812	18.6757	18.5513	18.4273	18.9355	18.5909	18.5047	18.4159	19.0554	18.3744	18.5421	18.3847	18.3446	18.1404	18.9105	18.6448	18.6225	18.9488	18.808	18.231	18.6957	18.5786	18.383	18.2403	18.9983	18.2479	18.6669	18.2701	18.5842	18.8617	18.2631	18.3234	18.1853	18.2151	19.0293	18.6206
O00418	3	3	3	20	EEF2K	FALSE	0.9971	16.6727																					16.8204	16.8785	16.8212	16.9878	16.6948	16.9813	16.6826	16.6734	16.7442	16.813	16.815	16.4389	16.076	15.8813	17.0556	15.9685	16.7096	16.2487	15.8818	18.6401
O00422	17	17	121	60	SAP18	FALSE	1	22.979	24.1748	23.0879	22.8838	22.7582	23.0175	22.7437	23.1118	23.0312	22.0872	23.5408	22.8182	23.2551	23.398	23.3338	23.1249	22.8484	23.0992	22.8112	22.3346	23.7517	23.2599	22.9583	23.2143	23.3137	22.7927	23.166	22.9799	23.3031	22.4209	23.884	22.74	23.0955	22.7446	23.0576	23.2539	22.736	22.8715	22.7422	22.5738	23.4987	22.5853
O00423	16	16	46	60	EML1	FALSE	1	20.6413	20.711	20.7574	20.7889	20.6366	20.4996	20.2233	20.601	20.7337	20.8414	20.1567	20.6517	20.6762	20.4432	20.678	20.5597	20.6616	20.568	20.5819	20.7167	20.5478	20.7109	20.5874	20.636	20.6087	20.7605	20.7285	20.7144	20.7289	20.9338	20.3382	20.6614	20.5604	20.6902	20.8178	20.5789	20.8186	20.6494	20.6113	21.155	21.2862	20.8985
O00425	33	28	163	60	IGF2BP3	FALSE	1	22.2646	22.0183	22.4764	21.8958	21.9559	22.0337	21.9731	22.0609	22.997	21.9615	24.2972	22.0144	22.4418	21.9865	22.5531	22.1292	22.0719	22.0809	22.4117	21.8835	24.3377	22.641	22.2998	22.4017	22.0235	22.2116	22.0034	22.4862	22.4987	21.9846	23.9459	22.1982	22.4571	21.8791	21.7884	22.6952	21.8198	22.1179	21.9975	21.6954	24.2695	22.2128
O00429	55	55	369	60	DNM1L	FALSE	1	25.0269	24.7562	24.7449	25.0742	24.8104	24.8491	24.6785	25.1155	24.9777	25.6815	24.1229	24.8973	24.9008	24.9428	24.7296	24.9448	25.1818	25.2985	25.2181	25.7867	24.578	24.76	25.0849	24.5788	24.7642	24.8738	24.8721	25.1019	24.8582	25.6979	24.3782	25.0626	24.8684	25.3373	25.3055	24.8673	25.6908	24.7606	25.2532	25.626	24.6712	24.7747
O00442	16	16	82	60	RTCA	FALSE	1	22.1106	21.4449	22.1781	21.9537	22.2097	21.6503	21.9517	22.1089	21.8723	22.5034	21.6604	22.0201	22.2366	22.0058	22.146	21.8472	22.117	22.079	22.003	22.3642	21.3215	22.1574	22.103	22.2249	21.8238	22.066	22.049	22.3079	22.0132	22.5951	21.9427	22.0854	22.1812	22.1848	22.2978	22.2203	22.253	22.1741	22.0454	22.6693	21.8603	21.9162
O00443	23	23	29	60	PIK3C2A	FALSE	1	19.4544	19.5772	19.343	19.5036	19.2033	19.4271	19.4309	19.263	19.4994	18.8335	20.0394	19.3927	19.4291	19.0879	19.3706	19.3229	19.4908	18.9371	19.4177	19.35	19.486	19.6056	19.5065	19.6011	19.5772	19.5118	19.6369	19.4723	19.4605	19.2376	19.9168	19.7128	19.677	19.519	19.2432	19.6408	19.3331	19.6387	19.4926	19.4711	20.3349	19.9397
O00445	8	8	18	60	SYT5	FALSE	1	19.5616	18.899	19.8046	19.865	19.6807	19.4235	19.6333	19.504	19.8423	20.6638	19.6766	19.3793	19.3017	19.2937	19.4566	19.3469	19.558	19.272	19.5447	20.4197	19.262	19.1121	19.2093	19.2102	19.3092	19.2092	19.3566	19.503	19.0219	20.2144	18.9836	19.3739	19.5727	19.8231	19.4423	19.5861	19.8009	19.5432	19.7216	20.2414	18.7133	19.52
O00451	10	10	35	60	GFRA2	FALSE	1	20.1291	20.2017	20.206	20.7893	20.8711	20.4164	20.2062	20.2071	19.829	21.1656	19.3261	19.6578	19.9209	19.8103	19.6462	20.0783	20.1799	19.9191	20.493	20.5419	18.8262	20.023	19.9605	20.0081	19.9601	20.2867	20.3836	20.2772	20.1764	21.7137	20.6836	20.3596	20.3168	20.6227	20.348	19.9315	21.0691	19.8163	20.1309	21.0006	20.6624	20.4096
O00458	3	3	3	20	IFRD1	FALSE	1	16.2091											16.0726	16.2703	16.471	16.4275	16.1987	16.0852	16.3101	16.0897	15.9651	16.2074																					16.8101
O00459	5	5	17	60	PIK3R2	FALSE	1	18.9113	18.7678	18.8809	19.002	18.9816	18.9856	19.4361	18.8367	18.7151	19.0497	18.6642	18.8506	19.1154	19.0991	19.0763	19.2198	18.8383	18.9919	18.8235	19.2336	18.6154	18.9183	18.7251	19.0108	18.8028	19.0241	18.6231	19.0829	18.9384	19.7302	18.6906	18.563	19.1641	18.785	18.9499	18.9286	18.7601	18.8169	18.7001	19.0612	18.5245	18.8214
O00461	16	16	48	60	GOLIM4	FALSE	1	20.3704	20.4661	20.2834	20.1432	20.3502	20.5663	20.3038	20.3226	21.2672	20.0297	21.9432	20.3998	20.2197	20.4775	20.1382	20.3612	20.3076	20.1928	20.3399	20.3837	21.0849	20.2578	20.3496	20.5151	20.5822	20.56	20.4877	20.4575	20.6002	20.2408	21.9893	20.2569	20.2436	20.1467	20.367	20.3755	20.0845	20.5575	20.5686	19.7014	22.3555	20.4605
O00462	7	7	10	50	MANBA	FALSE	1	17.8649	17.4265	18.2299	17.7544	18.1084	17.6177	17.5625	18.1908	17.7859	17.541	17.4153	17.6164	17.8739	18.1362	17.9417	17.7684	17.2793	17.7785	17.5223	17.7042	17.039											17.6866	18.0621	18.0265	17.9068	18.1264	18.3668	17.8426	18.1477	18.1335	17.4422	18.6745
O00468	68	67	376	60	AGRN	FALSE	1	23.9747	23.9855	24.4444	24.2958	24.1397	24.0323	24.1391	23.9493	23.6415	23.8281	23.715	23.9698	23.8029	23.9788	23.9695	23.8613	23.7081	23.8328	23.6715	23.5404	23.6307	24.4863	23.8432	24.2078	24.077	23.7477	23.9076	23.7639	23.9156	23.5698	23.922	23.8454	23.8424	23.5269	23.6362	23.9596	23.5058	23.6897	23.6001	23.4441	24.0378	23.7439
O00469	24	24	78	60	PLOD2	FALSE	1	20.7299	20.6895	20.8674	20.7892	20.9949	20.7653	20.9891	20.3213	20.9867	20.1417	21.6891	20.591	20.8722	20.6079	21.0997	20.8905	20.7484	20.3354	20.8448	20.5923	21.5266	20.9462	20.5162	20.9329	20.3755	20.5833	20.4892	20.5531	20.8535	20.1981	22.3783	20.4161	21.1199	20.5133	20.5266	20.7082	20.5311	21.0944	20.5471	20.5898	22.5237	20.4627
O00471	35	35	136	60	EXOC5	FALSE	1	22.429	22.4139	22.6014	22.4008	22.5219	22.3695	22.4662	22.3384	22.38	22.6553	22.2325	22.618	22.283	22.3685	22.2497	22.4478	22.5876	22.513	22.4639	22.8418	22.585	22.3513	22.4506	22.2878	22.4362	22.3995	22.3673	22.4033	22.2622	22.6185	22.3201	22.5259	22.1983	22.4313	22.4655	22.4444	22.5731	22.4958	22.4882	22.7506	22.3654	22.3383
O00478	17	9	64	60	BTN3A3	FALSE	1	21.4924	21.4115	21.7051	21.5548	21.8325	21.42	21.5095	21.7448	20.9701	21.1524	20.8023	21.7326	21.4892	21.8221	21.4271	21.5217	21.2471	21.507	21.2091	21.2632	20.4343	21.1657	21.1441	21.0441	21.5138	22.0899	21.381	21.268	21.2543	20.9798	20.5075	21.5925	21.5642	21.435	21.6704	21.2006	21.5414	21.4599	21.446	21.1889	20.7948	21.7164
O00479	8	8	59	60	HMGN4	FALSE	1	23.523	24.7508	23.4236	22.8887	22.8444	24.6108	22.8831	23.9246	23.4362	21.9914	22.7391	23.3935	24.0301	24.6039	23.8114	23.9346	23.8713	24.0221	23.0305	21.9537	22.9669	23.3064	23.5817	23.4121	24.4534	23.721	24.2129	22.9243	23.4956	22.8313	23.0049	23.5115	23.1294	23.169	23.3305	24.0185	22.587	23.4642	22.6808	22.4934	22.3373	24.3087
O00483	5	5	35	60	NDUFA4	FALSE	1	20.7291	20.648	20.3434	20.9332	20.5292	20.7186	20.429	21.2822	20.9381	21.5345	20.9514	20.8622	20.3033	20.6818	20.4613	20.9477	21.0499	20.9816	21.218	21.4354	20.1817	20.0616	20.8036	20.2206	20.8442	20.7294	20.9101	20.7432	20.853	21.8356	20.647	20.3451	20.3919	21.0188	21.1224	20.365	21.0684	20.6527	20.8326	21.1944	20.8852	20.8514
O00487	13	13	72	60	PSMD14	FALSE	1	20.965	20.6022	21.2169	20.9319	20.7876	20.5542	20.7786	20.8504	20.7884	20.8554	20.839	21.0001	21.0545	21.1635	20.8178	20.8769	20.8054	21.1618	20.786	20.7486	21.1464	21.151	20.7594	21.0269	20.7099	20.9655	20.7008	20.9154	21.0882	20.5174	21.3461	21.0279	20.7649	20.8711	20.8655	21.1442	20.7726	20.8719	20.8129	20.6647	21.0183	20.8852
O00488	2	2	3	30	ZNF593	FALSE	1	15.5051	16.0903	15.6099	15.3475	15.5276	15.6069	15.6139	15.385	15.9745	15.0518	16.8621	15.6855	16.1201	15.7344	16.2569	15.6987	15.9241	15.5106	16.0474	15.1985	16.4705																					15.5324
O00499	32	32	271	60	BIN1	FALSE	1	23.5555	23.1902	23.3332	23.7183	23.461	23.42	23.5372	23.7322	23.7557	24.7305	23.0571	23.421	23.2325	23.303	23.2263	23.5473	23.6138	23.688	23.8589	24.8159	23.2818	23.1724	23.5796	23.0451	23.3286	23.4365	23.7119	23.7011	23.6826	24.7767	23.0635	23.7923	23.5272	23.8616	24.1911	23.1637	24.2408	23.41	24.1571	24.6988	23.2999	23.4681
O00505	10	10	42	60	KPNA3	FALSE	1	20.4104	20.3156	20.1864	20.3322	20.3675	20.025	20.3879	20.5155	20.0693	20.3679	19.8713	20.588	20.4531	20.2893	20.3413	19.7994	20.1959	20.3308	19.9389	20.3091	19.6776	20.6336	20.5355	20.571	20.5675	20.4212	20.2565	20.2839	20.562	20.1833	19.6833	20.4279	20.6804	20.4391	20.4133	20.5989	20.5442	20.3446	20.3868	20.6667	20.1224	19.9843
O00506	6	4	9	50	STK25	FALSE	1	17.7281	17.684	17.6541	17.6993	17.6614	17.7728	17.6153	17.8349	17.842	17.787	17.5404	17.8012	17.3456	17.7478	17.4759	17.5792	17.5937	17.7163	17.601	18.1725	17.6366	17.6392	17.8035	17.7687	18.006	17.7617	17.537	17.5064	17.7707	17.7902	18.2554											18.6075
O00515	13	13	32	60	LAD1	FALSE	1	19.4807	19.557	19.5238	19.6475	19.6825	19.6386	20.0978	19.5951	19.9866	19.6743	20.8251	19.5213	19.7339	19.7298	19.7342	19.6945	19.464	19.4528	19.9729	19.1838	21.5139	19.5554	19.672	19.4904	19.3645	19.102	19.131	19.1754	19.4878	19.2878	20.0319	19.9679	19.6889	19.7475	19.5916	19.3625	19.6908	19.3393	19.9346	19.1823	21.2037	19.8249
O00519	14	14	38	60	FAAH	FALSE	1	19.7699	19.6645	19.7061	19.9446	19.9077	19.9201	19.9617	19.8588	19.9988	20.6435	19.2887	20.0855	19.5882	19.6062	19.5912	20.0142	19.9368	19.8569	20.0257	20.4176	19.4113	19.8096	19.7513	19.876	19.6206	19.7369	19.7901	19.9062	19.497	20.2692	19.3653	19.9779	19.9575	19.8916	20.1324	19.6477	20.1474	19.6044	20.0345	20.266	19.1563	19.9347
O00522	3	3	4	39	KRIT1	FALSE	1	16.0388	15.8017	16.4668	15.6733	15.8614	15.4451	16.0216	16.0563	18.2222		20.1723	16.1048	16.0594	16.1729	16.1317	16.4673	16.003	16.0084	16.0539	16.0792	15.6406											16.3333	16.3292	16.0698	15.9961	16.6498	15.9131	16.2748	15.9886	16.048	15.7253	16.1595
O00533	39	39	216	60	CHL1	FALSE	1	22.489	22.2089	22.0537	22.4883	22.0938	22.5933	22.2753	22.641	22.3827	23.7336	21.6582	22.4064	22.0356	22.17	22.3506	22.5038	22.4276	22.4123	22.6151	23.2647	21.5598	22.5339	22.6638	22.3394	22.3223	22.504	22.51	22.5173	22.2601	23.4761	21.9067	22.4824	22.5753	22.8592	22.8497	22.2789	22.9808	22.3529	22.8532	23.2561	22.0778	22.2752
O00534	32	32	123	60	VWA5A	FALSE	1	22.4239	22.1207	22.5007	22.424	22.6115	22.3508	22.6105	22.4791	22.1013	22.1859	21.6788	22.6021	22.37	22.7604	22.3697	22.4566	22.1685	22.6372	22.1967	22.1384	21.7911	22.5244	22.4122	22.0135	22.4694	22.8908	22.1762	22.5266	22.3679	22.1209	21.9698	22.2973	22.1466	22.3721	22.2439	21.9556	22.1917	22.956	22.544	22.0464	21.9632	22.4375
O00541	19	19	78	60	PES1	FALSE	1	21.2983	21.5792	21.5485	21.2157	21.2199	21.3832	21.363	21.2196	21.57	21.1222	22.8549	21.3701	21.4567	21.8058	21.3304	21.3958	21.1419	21.3151	21.2834	20.7895	22.6921	21.4306	21.3309	21.3249	21.2832	21.3789	21.4067	21.4044	21.2158	21.0875	22.4858	21.5015	21.4736	21.3003	21.1753	21.5001	21.1548	21.373	21.2617	20.7823	22.6632	21.4389
O00555	3	3	5	30	CACNA1A	FALSE	0.9998	17.5196											17.5146	17.4533	17.411	17.5205	17.7123	17.759	17.3509	17.9264	17.5989	18.0072	17.9655	17.5936	17.28	18.3447	17.2352	17.6424	17.3958	17.2563	17.7586	16.9055	17.9377	18.1737	17.6266	17.7867	17.196	17.3836	17.1247	17.4851	17.7521	16.2405
O00559	4	4	13	60	EBAG9	FALSE	1	18.1088	17.7957	17.999	17.9846	18.2734	18.0326	18.3923	18.2988	18.0123	18.1619	18.8911	17.8913	18.1103	17.9059	18.068	18.1961	18.1173	18.0599	17.9407	18.6428	18.4314	18.2276	18.4385	18.273	18.3507	18.2202	18.3061	18.1806	18.4926	17.8361	19.0008	18.7386	18.3353	18.1665	18.5627	18.0499	18.3214	18.1793	18.2285	18.3109	18.699	18.1333
O00560	15	15	72	60	SDCBP	FALSE	1	21.124	21.3065	20.9598	21.0943	21.3296	21.4392	21.3185	21.1308	21.0485	21.2948	21.5753	21.3197	21.1527	21.3949	21.2164	21.1712	21.0465	21.092	20.975	21.2422	20.7668	20.9221	21.1609	20.8872	21.2672	21.1488	21.081	20.9278	21.6172	21.3167	21.1669	21.0198	21.1397	21.1495	21.0387	21.1644	21.0486	21.1212	21.1321	21.2375	21.489	20.928
O00562	19	19	42	60	PITPNM1	FALSE	1	19.8816	20.2842	19.8071	19.8242	19.7451	20.0356	19.889	19.9714	20.1201	20.2035	20.7523	19.8474	19.7955	19.8707	19.8267	19.9228	20.0653	19.7953	20.235	20.5683	19.4282	19.9508	19.9615	19.9064	19.9656	19.8397	19.9984	19.8944	19.8357	20.1128	20.3428	20.2982	20.1172	19.9984	19.9827	19.9219	20.1653	19.8144	19.8026	20.2371	20.2295	19.9161
O00566	17	17	53	60	MPHOSPH10	FALSE	1	20.3089	20.2124	20.5176	20.1582	20.3721	20.3365	20.2931	20.3351	20.6376	19.692	22.0117	20.1421	20.3874	20.1438	20.2812	20.2029	20.3595	20.1919	20.5224	20.3743	22.1799	20.4624	20.217	20.4647	20.4741	20.4355	20.3324	20.3152	20.798	20.2666	22.1523	20.1171	20.395	20.2217	20.0697	20.6403	20.1316	20.4462	20.3325	20.0976	22.0695	20.4819
O00567	34	34	194	60	NOP56	FALSE	1	22.5945	22.6478	22.7352	22.5196	22.618	22.5707	22.5627	22.6678	22.8761	22.3513	23.7443	22.6222	22.6184	22.9546	22.5258	22.7867	22.7831	22.7566	22.4071	22.1651	23.563	22.7454	22.7794	22.6992	22.835	22.5821	22.6606	22.4849	22.6327	22.349	23.6424	22.4612	22.3995	22.376	22.4553	22.9423	22.3648	22.7282	22.481	22.2906	23.9394	22.8433
O00571	47	17	285	60	DDX3X	FALSE	1	24.0285	24.222	24.1783	24.16	24.0889	24.0399	24.1249	23.9793	24.009	24.0014	24.706	24.052	24.227	24.1616	24.3111	23.9495	23.8307	23.9351	23.8441	23.9253	24.3547	24.2774	24.0027	24.2566	24.0088	23.9568	23.9227	24.1845	24.0555	23.8616	24.4431	23.9502	24.015	23.8465	24.036	24.0179	23.9711	24.0821	24.054	23.8943	24.6761	24.1426
O00584	10	10	24	60	RNASET2	FALSE	1	19.3073	18.941	19.3707	19.3036	19.8323	19.2219	19.6332	18.9495	19.3488	19.0728	20.5395	19.2314	19.5844	19.7134	19.4519	19.1891	19.0063	19.1706	19.1922	18.6678	20.2989	19.2934	19.5806	18.998	19.7141	19.3105	19.5686	19.2975	19.6919	19.0787	20.2591	19.1621	19.3365	19.1734	19.4046	19.1681	19.2065	19.3073	19.1761	19.0191	20.2416	19.2433
O00592	5	5	20	60	PODXL	FALSE	1	20.0295	18.9955	20.8789	19.7645	20.5532	19.3953	20.3255	19.7649	19.4053	19.5328	20.4732	18.7174	19.3599	18.6269	19.0997	19.6258	18.8227	18.8463	20.3739	19.2316	19.6158	20.2354	19.6197	19.8373	19.9248	19.9022	19.3544	19.6225	20.2813	19.3106	19.7893	19.3939	19.8773	19.1161	19.3119	19.3256	18.9843	20.9773	19.1171	19.484	20.5021	20.2012
O00622	12	12	28	60	CCN1	FALSE	1	18.5988	19	18.8487	18.7204	18.7093	18.6809	18.7759	18.4745	19.7034	18.5442	20.8493	18.4504	18.5064	18.3837	18.6731	18.4134	18.5298	18.5481	18.838	18.3891	20.4619	18.7902	18.6899	18.6878	18.7897	18.7732	18.9833	18.7504	18.8884	18.9682	20.2512	18.8369	19.1534	18.5633	18.3218	18.6626	18.3686	18.5614	18.465	18.4716	21.0928	18.5607
O00623	4	4	7	50	PEX12	FALSE	1	18.117	18.2046	17.9514	18.3089	17.9687	18.2155	18.3524	18.1505	17.4216	17.6939	17.6717	18.9768	17.5859	18.6	17.994	18.7916	18.1372	18.3979	18.3605	18.0288	18.3342											17.9362	17.8798	18.0412	18.4221	18.2648	17.936	17.5994	18.2025	17.4313	17.6133	18.4511
O00625	14	14	51	60	PIR	FALSE	1	20.528	20.3461	20.2574	20.364	20.7986	20.4362	20.5595	20.5498	20.9792	20.5285	21.5676	21.0361	20.273	20.1281	20.2112	20.1723	20.3254	20.2066	20.2753	20.7554	21.6978	20.5433	20.3716	20.5738	20.328	20.6756	20.4274	20.5234	20.9215	20.5457	21.3461	20.7138	20.4312	20.2797	20.5371	19.9678	20.8435	20.0729	20.3787	20.5486	21.499	20.0385
O00629	15	8	78	60	KPNA4	FALSE	1	21.5305	21.5097	21.436	21.4624	21.5348	21.5583	21.5301	21.4168	21.4298	21.4723	21.8266	21.5674	21.6687	21.5057	21.5786	21.4868	21.2934	21.6234	21.5119	21.754	21.8936	21.7333	21.582	21.7729	21.5678	21.6518	21.5885	21.4884	21.591	21.3212	21.6248	21.3707	21.4803	21.5772	21.4789	21.4842	21.7045	21.4743	21.573	21.9968	21.3623	21.3099
O00712	8	5	41	60	NFIB	FALSE	1	20.844	21.189	21.412	20.851	20.6016	20.8813	20.9225	20.621	20.4026	20.2132	19.5656	20.8574	20.7691	21.0483	21.1582	21.0368	21.008	21.2991	20.4401	20.3847	20.1734	21.4004	20.9599	21.3285	21.7572	20.8214	20.8114	20.7055	20.3545	20.342	20.2735	20.6726	20.7668	20.2962	20.5939	21.1456	20.3354	20.6799	20.6211	20.3244	20.4445	21.0644
O00743	16	16	68	60	PPP6C	FALSE	1	22.1492	22.2064	22.0725	21.9884	22.0958	21.9664	21.8592	22.1887	21.6958	22.1787	21.0493	22.2455	22.1425	22.1692	22.0754	22.2529	22.2465	22.5786	22.206	22.1873	21.6171	22.045	22.0834	22.003	21.9299	22.0342	21.8445	22.1663	21.9766	22.2366	21.5621	22.1997	21.9976	22.1991	22.2158	21.9931	22.0603	22.1941	22.1753	22.0998	21.2646	22.0836
O00746	3	3	7	50	NME4	FALSE	1	17.361	17.3079	17.2889	17.5417	17.3867	17.8197	18.0699	17.4023	17.6211	18.1936	16.9271											17.4744	17.5624	17.4668	17.8961	17.4986	17.6096	17.4283	17.5291	17.0764	17.7152	18.4327	17.5361	17.1545	17.3403	17.2695	17.0197	17.2607	17.1945	16.8331	17.533	17.576
O00750	5	5	6	30	PIK3C2B	FALSE	1	16.5914											16.5203	16.7183	16.4609	17.2153	16.6219	16.4863	16.3156	16.576	16.7329	16.3614	16.608	16.5663	16.4052	16.6688	16.5638	16.9215	16.7198	16.4617	17.1013	16.4092											16.901
O00754	11	11	27	60	MAN2B1	FALSE	1	19.515	20.4886	19.6918	19.2405	19.816	19.5608	19.7116	19.6186	19.1637	18.7357	19.602	19.6714	19.6494	19.9089	19.6186	19.3191	19.5026	19.5587	19.3643	18.7362	19.3781	19.8563	19.6332	19.5129	19.7987	19.5591	19.4769	19.4368	20.0038	19.0597	19.5233	19.224	19.5092	18.7155	19.1917	19.3425	18.6615	19.2989	19.2098	18.5484	20.0241	19.118
O00762	3	3	7	50	UBE2C	FALSE	1	17.7424	18.2372	17.5421	17.4122	17.4259	18.2307	17.5125	17.7339	18.6553	17.6401	19.6417	17.7009	17.775	17.4283	17.6127	17.671	17.9134	17.5166	18.3263	17.9774	19.6612	17.2845	18.6213	17.3601	17.8388	17.4893	17.6805	17.6553	17.6122	17.8263	18.0007											17.8497
O00764	19	19	191	60	PDXK	FALSE	1	23.3192	23.4853	22.772	23.3735	23.1383	23.3747	23.0566	23.4743	23.1555	23.5785	22.8187	23.4515	23.121	23.419	23.1657	23.2991	23.3619	23.5896	23.3193	23.5958	22.6117	23.1681	23.3996	22.882	23.2784	23.2377	23.1495	23.1544	23.3343	23.5122	22.6625	23.2495	23.1056	23.6493	23.6576	23.0541	23.8453	23.1118	23.4982	23.5962	22.7931	23.0014
O00767	6	6	14	60	SCD	FALSE	1	19.033	19.4275	18.8281	19.0103	18.8102	18.8108	18.7256	19.1549	19.2874	19.4096	18.4094	19.657	18.7085	19.2606	19.0508	20.0923	18.9701	18.9645	18.9842	18.5682	18.3438	18.535	18.7192	18.8428	18.7624	19.6456	18.8409	18.6232	18.4367	18.6968	18.2782	18.9978	18.4983	19.0305	19.046	18.6357	19.0453	18.9618	19.8262	19.0952	18.4821	19.8162
O14490	29	26	108	60	DLGAP1	FALSE	1	21.4754	21.5456	21.167	21.4878	21.2884	21.3695	21.3149	21.6013	21.4719	22.8355	20.1286	21.3593	21.387	21.3074	21.4318	21.4337	21.8764	21.5883	21.8811	22.5115	20.9574	21.0948	21.6519	21.1639	21.5763	21.3975	21.7344	21.5872	21.2111	22.8947	20.5125	21.5005	21.5794	21.7439	21.7485	21.5272	22.0922	21.3648	21.5863	22.5508	21.1084	21.3741
O14494	2	2	4	30	PLPP1	FALSE	1	15.292	14.955	15.5312	14.7303	15.4363	15.1576	15.3484	15.0639	15.5196	14.9938	15.1418	15.0311	15.5579	15.0029	15.7361	15.6488	15.719	15.3008	15.5143	15.0496	15.2708	15.1327	15.4458	15.4021	15.7205	15.1138	15.5078	15.1375	15.3587	15.1961	15.615
O14495	10	10	72	60	PLPP3	TRUE	1	20.4778	20.3136	20.3658	20.4727	20.3892	20.6646	20.6105	20.4551	21.1757	20.3492	21.1774	20.469	20.4303	20.2782	20.6743	20.624	20.5281	20.2546	21.0997	20.2827	21.8962	20.3027	20.3585	20.3624	20.3953	20.7129	20.3882	20.5053	20.9261	20.6147	22.6988	20.844	20.2643	20.6193	20.4141	20.4653	20.4684	20.7016	20.8477	20.6797	19.9197	21.223
O14497	28	25	123	60	ARID1A	TRUE	1	21.7524	21.6354	21.8174	21.7089	21.5397	21.7394	21.8188	21.8274	21.8513	21.6847	22.7715	21.6769	21.8956	21.6436	21.7076	21.4446	21.7513	21.4168	21.9669	21.6528	23.2782	21.7779	21.8113	21.8345	21.9926	21.8474	21.7677	21.703	21.9414	21.7809	23.0482	21.8353	21.7834	21.7509	21.7351	21.8665	21.6192	21.7525	21.7803	21.4278	22.6378	22.03
O14514	15	15	20	50	ADGRB1	FALSE	1	19.3093											19.599	19.3134	19.2973	19.4226	19.6915	19.6347	19.1657	19.4335	19.7715	19.1783	19.1906	19.4143	19.3705	19.2022	19.7395	19.6089	19.4159	19.2235	20.1617	20.227	19.3626	19.3013	19.1049	19.3538	19.7278	19.3017	19.5152	19.1354	19.3595	18.7227	19.012
O14522	15	14	22	50	PTPRT	FALSE	1	19.4533	19.6075	19.2791	19.2903	19.1363	19.4595	19.1633	19.1792	19.4883	19.3449	19.1988	19.3396	19.26	19.3541	19.5778	19.4294	19.9095	19.5968	19.7756	19.8103	19.0477	19.6686	19.9247	19.2691	19.792	19.6285	20.0567	19.8085	19.9146	19.3088	19.9034	19.6693	19.6258	19.5225	19.6748	19.3675	19.6591	19.309	19.3984	19.535	19.3719	20.1131
O14523	26	26	121	60	C2CD2L	FALSE	1	21.5289	21.5693	21.3323	21.8732	21.4455	21.6882	21.5151	21.7842	21.6484	22.807	21.2876	21.4401	21.3117	21.5575	21.3335	21.566	21.7189	21.7188	21.8001	23.0692	21.1287	21.4182	21.5004	21.4199	21.474	21.5156	21.5071	21.7671	21.4414	22.5941	21.226	21.6202	21.6163	21.8462	21.8786	21.4881	22.1415	21.4195	21.714	22.1997	20.9063	21.4056
O14524	2	2	4	40	NEMP1	FALSE	1	16.4606											16.6118	16.7551	16.3721	16.5816	16.8688	16.6644	16.2657	16.5929	15.7344	16.9897											16.7244	16.645	16.5871	16.3788	16.9609	16.6793	16.5954	16.4514	16.911	17.7762	16.938
O14525	16	16	46	60	ASTN1	FALSE	1	20.196	20.0528	19.8091	20.445	20.1803	20.3221	20.08	20.1008	19.9804	21.0236	19.7464	20.274	19.8989	20.104	19.906	20.3794	20.3289	20.5175	20.4971	21.3783	19.3334	20.0826	20.3652	19.9571	20.1614	20.1752	20.2175	20.1498	20.0309	21.0507	19.4954	20.1652	20.196	20.3502	20.5508	19.9447	20.7624	19.9134	20.4207	20.9198	19.744	19.7738
O14526	4	4	5	30	FCHO1	FALSE	1	16.3955																															16.9069	16.7733	16.621	16.5974	16.4574	16.6547	16.3521	16.6079	16.6088	16.2431	18.4905
O14530	11	11	35	60	TXNDC9	FALSE	1	20.9586	21.0463	20.9714	20.9621	20.854	20.9707	20.9398	21.0891	21.1663	21.2653	21.302	20.9129	20.8263	20.6784	20.8336	20.5911	21.0049	20.818	21.0171	21.1575	21.7859	21.0309	20.8348	20.7281	20.7901	21.052	20.928	20.9536	21.1299	21.2155	21.7705	20.8779	20.8435	21.0417	21.1616	20.8364	21.1977	21.0246	21.1792	21.1747	21.0826	20.9449
O14531	38	38	341	60	DPYSL4	FALSE	1	24.3026	24.3336	24.1791	24.4248	24.2793	24.3523	24.286	24.3143	24.2571	25.0501	23.5865	24.3195	24.3238	24.4	24.329	24.3679	24.3796	24.4491	24.3752	25.0656	23.8003	24.0483	24.3683	23.9323	24.2326	24.3583	24.2566	24.3087	24.2955	24.91	23.5176	24.3577	24.3299	24.5505	24.6132	24.3546	24.618	24.2159	24.4978	25.0117	23.8147	24.0681
O14545	9	9	16	60	TRAFD1	FALSE	1	18.4263	18.5104	18.1935	18.1633	18.2696	18.4518	18.4044	18.3299	18.7805	18.0617	18.8128	18.5376	18.3427	18.4214	18.0206	18.2188	18.0266	18.0262	18.2623	18.2482	18.0528	18.348	18.4377	18.4416	18.4288	18.3578	18.5003	18.4743	18.8981	18.3938	18.7245	18.4691	18.7371	18.517	18.2739	18.4982	18.1269	18.253	18.1245	17.9017	19.4232	18.6055
O14548	7	7	34	60	COX7A2L	FALSE	1	20.1801	20.0624	19.917	20.4971	20.2425	20.183	20.3238	20.5178	20.4938	21.0702	20.627	20.2857	19.9912	20.2307	20.1317	20.3295	20.6701	20.4388	20.5451	20.3718	20.2616	19.7308	20.3737	19.7181	20.3282	20.1806	20.5786	20.2689	20.4991	20.9713	21.2765	20.1037	20.1541	20.2331	20.3674	20.0486	20.5345	20.1843	20.3349	20.5143	20.5461	20.6963
O14558	3	3	9	60	HSPB6	FALSE	1	17.849	17.7131	18.0499	17.3598	18.0111	17.2546	17.832	17.1063	17.209	16.978	17.9065	17.8092	17.8695	16.9796	17.9488	17.3449	17.6679	17.2911	17.6857	17.3167	17.529	18.5622	17.4468	19.348	17.2974	18.0723	17.7684	17.5424	17.2204	17.2441	18.0227	18.6807	17.9135	18.342	17.6393	17.598	17.1773	17.2892	17.4862	17.074	17.3505	17.472
O14559	2	2	2	20	ARHGAP33	FALSE	1	15.0398											15.4063	15.218	15.1019	15.1855	14.9737	15.2418	15.0439	15.3239	15.4578	15.2668																					15.2716
O14561	4	4	32	60	NDUFAB1	FALSE	1	19.7402	19.1214	19.2959	19.825	19.4658	19.9526	19.7538	19.9743	20.1323	21.0781	19.7405	19.838	19.5777	19.5479	19.6089	19.7013	19.8866	19.9115	19.8636	20.1153	20.0351	19.511	19.6765	19.0967	19.5843	19.4731	19.4228	19.5015	19.7537	20.6093	19.5066	19.6183	19.5377	19.7506	20.2339	19.5616	20.014	19.5906	19.7376	20.1811	19.7648	19.8622
O14562	11	11	35	60	UBFD1	FALSE	1	20.0416	20.3037	20.1189	19.9446	20.0406	19.9046	20.031	20.0225	20.2038	20.2073	20.7237	19.8814	20.4613	20.102	20.1008	19.9889	19.9577	20.26	20.0689	19.9934	20.8337	20.2457	20.1371	20.4119	20.1713	20.2331	20.2068	20.2137	20.0102	20.0188	19.7997	20.0652	20.0252	19.8816	20.0954	19.8323	20.1364	20.0887	19.9378	20.306	20.4132	19.8344
O14576	23	22	129	60	DYNC1I1	FALSE	1	22.6666	22.5658	22.3271	22.791	22.499	22.6499	22.4191	22.7988	22.8785	23.7889	21.6091	22.785	22.3065	22.4749	22.2951	22.6698	23.0632	22.8984	23.1093	23.8079	21.3296	22.3004	22.828	22.3399	22.5597	22.6344	22.8543	22.8056	22.5894	23.7486	21.9404	22.8773	22.6045	23.0621	23.2806	22.4588	23.2681	22.2735	23.0486	23.4392	21.9344	22.6241
O14578	54	54	143	60	CIT	FALSE	1	22.1696	21.9846	22.0938	22.1102	22.2937	22.0817	22.1697	22.2147	22.3499	22.824	22.066	22.176	21.9575	22.0068	22.0521	22.2185	22.5805	22.1479	22.5687	22.844	22.1042	21.8751	22.2738	21.922	22.1892	22.0866	22.2002	22.2706	22.1453	22.9097	21.712	22.1025	22.1295	22.3463	22.1367	22.1124	22.4421	21.9123	22.2523	22.858	21.9518	21.9448
O14579	17	16	58	60	COPE	FALSE	1	20.3927	20.2097	20.3587	20.3442	20.4149	20.2062	20.4392	20.2344	20.3782	20.3278	21.4096	20.43	20.6496	20.4502	20.4077	20.4515	20.3549	20.459	20.2888	20.4444	20.5519	20.3897	20.2027	20.4544	20.2896	20.4228	20.3435	20.2939	20.5437	20.1245	20.6376	20.3619	20.4885	20.3522	20.2592	20.178	20.4729	20.3696	20.3536	20.1821	21.3242	20.1573
O14594	40	40	348	60	NCAN	FALSE	1	24.9566	24.7528	24.4072	24.8503	24.6761	25.2411	24.628	24.6138	24.573	25.1739	23.8022	25.0499	24.6113	25.014	25.0549	25.0921	24.8564	25.5626	25.272	25.1844	24.3427	24.7409	25.2823	25.0028	25.4348	24.9836	24.9993	25.0999	24.754	25.0444	24.4096	24.7082	24.8923	24.8054	25.4475	24.789	25.2797	24.5132	25.2406	25.0897	24.3702	24.4804
O14617	47	47	238	60	AP3D1	FALSE	1	23.0738	22.8948	23.0902	23.1938	22.9912	23.044	22.9936	22.9843	23.368	23.7236	22.2945	23.1387	23.0351	23.1045	23.0418	23.1754	23.3151	23.2251	23.1087	23.7748	22.447	23.1043	23.021	23.1445	22.9676	23.0058	23.081	23.193	22.6955	23.7983	22.4945	23.1019	23.017	23.2875	23.1143	23.098	23.4154	23.2256	23.2014	23.6686	22.532	23.0581
O14618	10	10	39	60	CCS	FALSE	1	21.2035	21.1043	21.0969	21.2551	21.297	21.2282	21.3393	21.1664	21.2765	21.008	21.4865	21.4363	21.3096	21.4779	20.9564	21.134	21.2977	21.4207	21.2346	21.2122	22.2027	21.1446	21.3079	21.1079	21.2473	21.2049	21.298	21.0647	21.337	21.1146	21.7508	20.8799	21.0795	21.2477	21.3349	21.3528	21.3411	21.13	21.4891	21.1074	22.1978	21.0458
O14639	42	40	207	60	ABLIM1	FALSE	1	23.0954	22.5982	23.0007	23.2415	23.0452	22.9443	22.9605	23.4314	23.0166	23.5864	22.7099	23.1342	22.9491	22.7483	22.8422	22.8774	23.2818	22.8946	23.1255	23.5374	22.6579	22.6542	22.8625	22.6842	22.8374	23.2725	22.7968	23.1649	23.1476	23.5887	22.2208	23.2718	22.9506	23.3685	23.2707	22.8103	23.5133	22.884	23.5798	23.6242	22.7301	23.1934
O14640	3	1	4	40	DVL1	FALSE	1	16.6374											16.9883	17.214	17.541	17.4417	17.349	17.0214	17.4588	16.9159	16.1794	16.8586											16.7115	16.5836	16.9179	16.6474	16.6951	16.961	16.7888	16.5666	17.4278	16.5435	15.7124
O14641	3	3	9	60	DVL2	FALSE	1	17.767	18.0079	17.8732	18.1452	18.3274	17.821	18.1343	17.8854	17.892	18.2015	18.4444	17.8246	18.104	17.7708	18.1845	17.9672	17.7667	17.683	18.1123	17.3885	18.1309	17.7584	17.9312	17.8631	17.9415	17.9801	17.8994	18.388	17.7377	17.2935	18.0966	18.2858	18.0736	18.0724	18.0496	18.0742	18.377	17.8926	17.9648	17.8232	18.225	18.115
O14646	6	6	9	40	CHD1	FALSE	1	17.7091											17.7572	17.9244	17.6522	17.8317	17.7353	17.6739	17.6929	17.9182	18.1609	19.1162	17.709	17.7083	17.8077	17.778	17.5671	17.6026	17.4636	17.9056	17.3466	18.2352											18.5252
O14647	22	14	54	60	CHD2	FALSE	1	20.6236	20.4241	20.9034	20.5808	20.7551	20.4615	20.6594	20.4523	20.7275	20.3208	20.6405	20.6194	20.7505	20.6314	20.5438	20.7139	20.702	20.4376	20.4723	20.6108	20.8564	20.935	20.7658	20.8087	20.8964	20.7883	20.8993	20.5187	20.6273	20.2441	20.4295	20.7795	20.7463	20.4974	20.7138	20.8077	20.5506	20.8017	20.4091	20.4233	20.4829	20.9845
O14653	8	8	22	60	GOSR2	FALSE	1	20.2046	20.3375	20.2896	20.1609	19.8515	20.5694	20.3314	20.1687	20.3624	20.4592	20.6295	20.3045	20.1988	20.4149	20.2802	20.2532	20.1881	20.0007	20.3263	20.1884	20.8628	20.3358	20.5634	19.9257	20.8945	20.3585	20.5964	20.4674	19.9746	19.6738	20.456	20.7245	20.2837	20.2258	20.2385	20.3658	20.2115	20.2997	20.1061	20.1758	19.8957	20.2183
O14656	5	5	22	60	TOR1A	FALSE	1	19.3353	19.3169	19.4023	19.3901	19.3747	19.4461	19.3429	19.3759	19.3455	19.4218	18.9741	19.3534	19.2499	19.5377	19.3433	19.4328	19.3809	19.364	19.3777	19.6293	18.8658	19.1378	19.396	19.1924	19.314	19.517	19.3323	19.3901	19.4009	19.4529	18.716	19.4294	19.2292	19.3754	19.1419	19.3469	19.2839	19.4598	19.1872	19.3847	18.8999	19.3515
O14657	6	6	12	50	TOR1B	FALSE	1	17.9419	18.0243	18.3397	17.8177	18.1039	17.9088	18.1485	17.8633	17.7124	17.7311	18.0214											17.8819	17.9558	17.9342	18.0151	18.1136	18.2051	17.8181	17.8643	17.9318	17.9299	18.236	17.9778	18.0968	17.9604	18.0725	17.9385	18.1827	17.8301	17.5189	18.272	17.8817
O14662	9	9	33	60	STX16	FALSE	1	19.5826	19.5481	19.5242	19.7253	19.7243	19.6062	19.8827	19.4128	19.7729	19.6465	20.0006	19.7139	19.4223	19.7013	19.4705	19.6711	19.4904	19.6069	19.5127	19.8495	19.7646	19.6223	19.4927	19.6584	19.3871	19.6471	19.4608	19.8407	19.7395	20.0742	19.6821	19.3042	19.6824	19.7404	19.6913	19.5956	19.7452	19.6528	19.6805	19.8688	19.7256	19.5733
O14672	27	27	123	60	ADAM10	TRUE	1	22.1702	22.1507	22.1883	22.1938	22.1496	22.2011	22.2099	22.1952	22.5749	22.3198	22.7101	22.0719	22.1597	22.1634	22.0483	22.2114	22.185	22.0513	22.3524	22.3128	23.1652	22.0462	22.0524	22.0108	22.06	22.1733	22.2614	22.1567	22.6404	22.3416	22.7497	22.5116	22.1983	22.2566	22.6755	22.1119	22.2555	22.3337	22.6258	22.2691	22.706	22.6264
O14678	2	2	2	20	ABCD4	FALSE	1	15.635	16.1241	15.7089	15.9287	15.8822	15.9969	15.7645	15.7198	16.7189	16.8782	17.3098	15.7836	15.6611	16.054	15.7293	15.7814	15.7533	15.3505	15.964	13.8913	13.5442
O14681	4	4	9	50	EI24	FALSE	1	18.9045	18.9026	19.3544	19.245	19.3978	18.9454	19.3895	18.9432	19.0518	19.473	20.3133	18.8704	18.7416	19.1768	19.1017	18.7162	18.8207	18.7575	18.9082	19.2046	20.0972											18.6948	18.9593	18.5881	18.3617	18.7085	18.6054	18.7138	18.646	18.9802	20.2102	18.7632
O14682	2	2	2	20	ENC1	FALSE	1	14.8067											14.9821	14.9343	15.3197	15.0647	15.4046	15.0713	14.9259	14.8737	15.3805	14.4427																					14.9826
O14683	4	4	12	60	TP53I11	FALSE	1	18.0898	17.8871	18.2667	18.3491	18.0714	18.2306	18.3393	17.9194	18.5821	18.7281	18.7582	17.8264	18.2634	18.0266	18.3668	18.3948	18.3007	17.9449	18.3019	18.267	19.1095	18.0179	18.0164	18.1653	18.1086	18.0733	18.295	18.2675	17.9827	19.0232	18.2616	17.8841	17.8869	17.9207	17.5242	18.5394	17.8292	18.0133	17.8631	19.0596	17.8347	18.2104
O14727	4	4	7	40	APAF1	FALSE	1	18.239	17.8114	18.7811	17.9579	18.1854	17.5412	17.7672	17.9912	17.9535	17.3179	18.8983											18.543	18.1214	18.5972	18.298	18.0545	17.9677	18.3595	18.0381	17.9972	17.8604	18.0924	18.2832	18.2439	18.1365	18.7831	18.0817	18.6254	18.1583	18.0294	17.4791
O14730	2	2	2	10	RIOK3	FALSE	1	15.3454																																									15.4668
O14733	10	9	27	60	MAP2K7	FALSE	1	20.1786	19.622	20.3507	20.3922	20.2016	19.802	19.845	20.4403	20.1153	21.7176	18.8887	20.234	19.9371	20.3078	19.8974	19.9406	20.3095	20.4309	20.1879	20.7502	19.7043	19.8541	19.7615	19.7825	19.8009	20.1444	19.6941	20.4434	19.6527	20.9023	18.7641	20.2263	20.0781	20.2984	20.5091	20.1101	20.5493	20.1548	20.2807	20.617	20.5114	20.2914
O14734	13	13	54	60	ACOT8	FALSE	1	21.0532	20.652	21.1932	20.9799	21.2758	20.849	20.9599	21.0578	20.8485	21.7062	20.7098	20.9936	20.9495	20.9972	20.916	20.8273	21.0327	20.8322	21.1206	21.2926	20.5177	21.1616	20.8384	21.0753	20.7067	20.8268	20.4782	20.9927	20.9409	21.1972	21.2322	21.0942	20.9721	21.2478	21.7957	21.1455	21.1869	21.0639	21.3462	21.5814	20.7619	20.7778
O14735	3	3	22	60	CDIPT	FALSE	1	20.8059	20.6428	21.0199	21.1715	21.2122	20.8417	20.955	20.6696	20.4683	21.2508	20.3696	21.075	20.5589	21.0531	20.4212	20.9602	20.9983	20.7353	20.7425	21.4236	20.7319	20.1321	20.1661	20.7476	19.9468	20.7353	20.2114	20.7347	20.209	21.2831	20.7919	20.4819	20.3402	20.5815	20.5767	20.9079	20.8087	21.078	20.921	21.4566	20.971	21.4429
O14737	10	10	59	60	PDCD5	TRUE	1	21.4729	21.4557	21.3858	21.4492	21.2412	21.3225	21.3655	21.246	21.8471	21.3124	23.1557	21.4522	21.5073	21.3364	21.3444	21.0532	21.5015	21.4697	21.9549	21.3954	24.3643	21.8037	21.3863	21.4819	21.2471	21.2799	21.583	21.6771	21.9636	21.5624	23.7888	21.0482	21.5385	21.4092	21.649	21.4284	21.4195	21.5104	21.5049	21.2819	23.5723	21.2055
O14744	31	31	155	60	PRMT5	FALSE	1	22.7937	22.6749	23.056	22.8198	22.9754	22.6896	22.9562	22.6047	22.5789	22.8278	22.428	22.8868	22.9543	22.8975	22.8277	22.7331	22.7452	22.7239	22.5993	22.8001	22.1667	22.964	22.6772	22.9814	22.6615	22.804	22.5197	22.8165	22.4664	22.6415	22.5513	22.6698	22.7963	22.6894	22.6809	23.0325	22.6727	22.8912	22.7402	22.5927	22.3104	22.6837
O14745	29	28	153	60	SLC9A3R1	FALSE	1	22.7495	22.5039	22.5548	22.8434	22.644	22.6992	22.3988	22.6687	22.7067	23.3446	23.2772	22.8873	22.2906	22.4973	22.3769	22.8426	22.8514	22.5708	23.0011	23.1712	22.5928	22.4894	22.8996	22.1495	22.5089	22.9037	22.9429	22.6937	22.6511	23.5077	23.1898	22.8695	22.645	22.9396	23.2706	22.5739	23.1333	22.6169	23.0948	23.1393	22.9924	22.678
O14746	6	6	38	60	TERT	TRUE	1	19.5644	19.6447	19.4637	19.3134	19.5579	19.6788	19.6476	19.6101	21.3795	19.3428	23.0332	19.4829	19.6328	19.6979	19.8408	19.8119	19.7015	19.6193	20.3758	19.0925	22.5451	19.68	19.555	19.7386	19.7344	19.6737	19.6922	19.4775	20.113	19.4845	21.525	20.073	19.9985	19.74	19.7414	19.7258	19.8392	19.7195	20.1153	20.0484	22.2597	20.03
O14764	2	2	4	30	GABRD	FALSE	1	16.3605											16.0572	16.0019	15.9202	16.4846	16.156	17.2641	16.1662	17.0486	17.6517	17.2002											16.709	16.6545	16.91	16.1632	16.3134	16.6478	16.165	16.1127	17.7554	15.7956	16.9372
O14772	6	6	13	50	FPGT	FALSE	1	18.3041	18.2678	18.1901	18.0839	18.0248	18.4633	18.1777	17.9935	17.8673	18.196	17.3156	17.9256	18.5524	18.3038	18.2409	18.3509	18.4422	18.3558	17.9493	18.3025	17.7612	18.5089	18.187	18.6197	18.1154	18.4938	18.1112	18.3292	18.0058	17.9918	18.4519	18.5226	18.9678	18.3473	18.0902	18.2371	18.1571	18.6004	18.0716	18.5374	17.3864	18.0769
O14773	11	11	112	60	TPP1	FALSE	1	23.1234	23.6882	23.1232	23.1114	23.3543	23.3391	23.2778	23.2532	22.6873	22.5915	22.7574	23.2063	23.2607	23.4635	23.1636	23.3676	22.8075	22.9353	23.0349	22.7889	22.8777	23.0531	22.997	23.0569	23.0637	22.8946	23.0443	22.9436	23.2931	22.5244	22.5594	23.085	23.1227	22.9633	23.0214	23.0394	22.7178	23.1936	22.8944	22.4971	23.0014	22.6348
O14775	17	17	139	60	GNB5	FALSE	1	22.2119	22.1491	21.8384	22.3986	22.1464	22.2058	22.102	22.3737	22.2405	23.4167	21.305	22.1093	22.0496	22.1224	22.0848	22.1257	22.6694	22.4882	22.4792	23.0848	21.48	22.1623	22.356	22.1141	22.3074	22.2404	22.4555	22.3078	22.0083	22.8625	21.7854	22.257	22.2636	22.5093	22.3265	22.1002	22.5982	22.0374	22.4554	22.9632	21.7585	22.1224
O14776	50	46	200	60	TCERG1	FALSE	1	22.9436	22.8042	23.2537	23.0703	22.9304	22.8547	23.0202	22.9664	23.0643	22.6546	23.7336	23.0163	23.3246	23.3389	22.9841	23.1528	22.9527	23.2667	22.8341	22.6523	23.6157	23.1441	23.063	23.168	23.1184	22.8758	23.1344	22.9794	22.9752	22.7341	23.4878	22.7561	23.0071	22.6471	22.6621	23.4056	22.6112	23.064	22.6961	22.6656	23.7517	23.1778
O14777	6	6	7	30	NDC80	FALSE	1	17.2414	16.4841	17.6151	17.2985	17.2152	16.5747	16.5457	16.7602	18.1685	17.1015	19.8817	17.1236	17.4448	17.1214	17.5292	17.2423	17.1121	16.8784	17.1949	16.8475	18.6861																					17.103
O14782	5	5	8	50	KIF3C	FALSE	1	17.5864	17.6489	17.6372	17.8232	17.7252	17.7584	17.6876	17.7951	17.7486	18.5381	17.6493	17.5379	17.6257	17.6099	17.7174	17.6756	17.5093	17.4331	17.5744	17.5678	17.5183	17.4639	17.5506	17.5415	17.5339	17.5523	17.3515	17.3684	17.2547	18.2931	17.1139	17.6495	17.7729	17.663	17.6851	17.6561	17.7889	17.4706	17.5671	18.1215	17.1233	17.5021
O14786	11	11	23	60	NRP1	FALSE	1	19.3563	18.9645	19.8708	19.6322	19.7787	19.3978	19.508	19.006	19.5986	19.1645	19.7825	19.4154	19.2809	19.1835	19.221	19.2727	19.2713	19.2157	19.7791	19.4086	21.1593	19.3654	19.2709	19.256	19.4166	19.3768	19.3357	19.2083	19.8352	19.162	19.6602	19.3328	19.5063	19.4212	19.275	19.221	19.3831	20.1738	19.3894	19.4584	20.2111	19.2854
O14787	16	16	54	60	TNPO2	FALSE	1	19.8762	19.492	19.7703	19.5235	19.5655	19.5545	19.6534	19.723	19.6035	19.8828	18.8205	19.9364	19.8879	19.9705	20.0553	19.8752	19.9148	20.0169	19.5708	20.0418	19.0105	20.0844	19.6839	20.4545	19.855	19.8081	19.7485	19.78	19.6657	19.5322	18.6886	19.688	20.0631	19.7955	19.8057	19.8849	19.9397	19.8744	19.6802	20.072	18.9424	19.8595
O14791	9	9	29	60	APOL1	FALSE	1	19.7421	19.9779	19.6905	20.197	19.8021	19.8097	20.0376	19.7403	19.3086	19.1299	19.1341	19.634	19.9015	19.6831	19.9472	19.8517	20.0593	19.6004	19.7744	19.4844	19.2423	20.2099	19.5881	19.9129	19.8358	19.7025	19.7295	19.7952	20.1339	19.2811	19.3605	19.7255	19.7608	19.7166	19.4966	19.8902	19.6105	19.7526	19.3753	19.7582	19.488	19.8535
O14795	2	2	3	20	UNC13B	FALSE	0.9999	16.0754	16.4526	16.4087	16.1124	16.3911	16.4618	16.4532	15.9681	16.7928	16.1253	17.7946
O14802	16	15	24	50	POLR3A	FALSE	1	20.8022	21.028	20.726	20.7774	20.6008	20.9495	20.6708	20.9302	20.7012	21.2263	20.6107	20.8373	20.8457	20.8273	20.9441	20.9326	20.8732	20.7756	20.7231	20.6533	20.4923	20.7103	20.9589	20.7918	21.1484	21.1212	21.2359	20.9063	20.5833	21.2497	20.2834	20.9992	21.0223	20.9257	20.8215	20.8059	20.8694	20.8291	20.9409	21.0713	21.2842	21.303
O14807	14	14	55	60	MRAS	FALSE	1	20.7299	20.8565	20.4681	20.9035	20.6515	20.8463	20.6668	20.8547	20.7374	21.4493	20.1463	20.7562	20.2498	20.6451	20.6119	20.6099	21.1285	20.7199	20.835	21.2945	20.2032	20.3426	20.7844	20.4856	20.6541	20.8932	20.835	20.8387	20.78	21.3241	20.4153	20.8955	20.7709	21.0292	21.1613	20.4879	21.1434	20.7303	21.0746	21.2602	20.1531	20.9103
O14810	9	9	40	60	CPLX1	FALSE	1	20.2128	20.1024	19.5596	20.4967	20.1072	20.0253	19.8759	20.1882	19.9791	21.6892	18.8668	20.0183	19.7483	20.3108	19.7939	20.4574	20.3814	20.5282	20.2994	21.4426	19.7905	19.8577	19.9733	19.5504	19.9679	19.9244	20.041	20.1388	20.1125	21.5222	20.2687	20.185	19.8907	20.7582	20.6281	19.8228	20.9743	19.706	20.7083	21.6119	19.0932	19.0023
O14818	17	11	160	60	PSMA7	FALSE	1	23.0354	22.9749	23.103	22.9982	23.0074	22.9281	23.0822	22.8988	23.1167	23.1554	23.6295	23.0085	23.1434	22.9153	23.1326	22.8612	23.042	23.0152	22.9632	22.9958	23.3702	23.1703	22.9567	23.1084	22.96	22.9076	22.9712	23.0669	23.389	22.9248	23.2929	22.8023	23.0399	22.9204	23.0281	23.1818	23.1381	23.2677	22.888	23.0392	23.5669	22.9878
O14827	33	29	105	60	RASGRF2	FALSE	1	21.3772	21.1832	21.3019	21.4081	21.1714	21.4847	21.6038	21.3146	21.533	22.0705	21.1401	21.2662	21.2143	21.1688	21.2918	21.4729	21.8515	21.3594	21.754	22.3363	21.2823	21.1778	21.5303	21.3636	21.5581	21.4596	21.6721	21.4722	21.3572	22.0865	21.773	21.6049	21.4326	21.7035	21.8469	21.3481	22.034	21.2436	21.6532	22.3376	21.4103	21.4341
O14828	10	10	72	60	SCAMP3	FALSE	1	21.4293	21.2547	21.5238	21.9163	21.7991	21.41	21.7941	21.4574	21.7535	22.122	22.556	21.3912	21.6027	21.4203	21.4905	21.3324	21.542	21.1953	21.4417	21.6056	22.1824	21.3399	21.2476	21.4845	21.1818	21.4239	21.4949	21.4576	21.6249	22.0705	22.3395	21.3105	21.4198	21.2606	21.1332	21.474	21.4062	21.7306	21.5638	22.0658	22.892	21.3018
O14829	4	4	7	40	PPEF1	FALSE	0.9999	17.3954	17.787	17.1845	17.2234	17.2552	17.4272	17.6204	17.4215	17.3153	17.8711	16.7826	17.003	17.8938	17.6183	17.9201	17.7022	17.4935	17.6236	17.2535	17.4431	17.0712											17.6711	17.2495	17.7233	17.6114	17.3106	17.8535	17.4982	17.6501	17.7843	17.5877
O14832	3	3	3	20	PHYH	FALSE	1	16.4347																															16.5324	16.7184	16.5676	16.1602	16.6593	16.34	16.4584	16.2798	18.2997	15.5315
O14841	27	27	87	60	OPLAH	FALSE	1	21.2616	21.2334	21.0686	21.2678	21.4989	21.3465	21.3865	21.1286	21.0738	21.3432	21.3192	21.402	21.2226	21.2535	21.3437	21.2287	21.027	21.2075	21.1292	21.2482	20.9451	21.2813	21.2216	21.4905	21.1333	21.1709	21.3578	21.3605	21.2836	21.3829	21.044	21.3018	21.2232	21.2824	21.2689	21.0718	21.3753	20.9498	21.2151	21.084	21.1697	21.0232
O14874	10	10	30	60	BCKDK	FALSE	1	19.2201	19.0178	19.3469	19.3669	19.447	19.0099	19.4967	19.4135	18.9879	19.2403	18.9864	19.3449	19.1058	19.2059	19.2102	19.1764	19.1566	19.5177	19.1825	19.1934	18.5599	19.406	19.0985	19.119	19.3417	18.9341	19.116	19.2221	19.4277	19.9602	20.4468	19.3651	19.1436	19.2863	19.5349	18.8588	19.4825	18.9332	19.453	19.2347	18.4251	18.7114
O14879	18	18	66	60	IFIT3	FALSE	1	20.9977	20.7264	20.8085	21.0335	20.8319	20.9892	20.8837	21.2791	20.8721	20.6679	20.9387	21.3088	21.1258	20.752	20.9788	20.7239	20.7188	20.8007	21.2191	20.59	21.0411	20.8972	20.7872	20.6858	20.7854	21.3241	20.9626	21.062	21.0957	20.6301	20.9709	21.2847	20.94	20.9334	20.9641	20.978	20.9624	21.1026	21.1938	20.5721	20.7794	20.9425
O14880	5	5	54	60	MGST3	FALSE	1	21.4014	20.8445	21.1041	21.285	21.4228	21.3465	21.1597	21.3531	21.5059	22.2077	20.9803	21.5165	21.474	21.4129	21.6172	21.8192	21.4539	21.6536	21.4111	21.9203	21.0995	21.2157	21.3322	21.0625	21.45	21.3572	21.428	21.2409	21.088	21.8504	20.8424	21.4136	21.5371	21.5668	21.363	21.3204	21.6743	21.2145	21.5633	22.0368	21.2485	21.1621
O14893	3	3	7	40	GEMIN2	FALSE	0.9962	16.9196											17.0827	16.946	17.327	17.309	17.3735	16.9152	17.0717	17.1242	16.9047	18.4569	19.0004	17.2951	19.3544	18.3191	17.6644	17.7967	17.6559	17.1679	16.8483	18.0018	16.263	16.8048	15.3863	16.1611	17.8496	15.2419	16.7009	15.8405	15.2674	17.7414	17.2416
O14907	5	5	29	60	TAX1BP3	FALSE	1	19.5612	19.9872	19.5997	19.5595	19.5615	19.7845	19.817	19.6462	20.289	19.628	20.5525	19.3849	19.5472	19.415	19.5897	19.3977	19.5098	19.4253	19.744	19.6711	19.7245	19.799	19.5255	19.573	19.7124	19.4195	19.75	19.3683	19.9714	19.4775	20.8031	19.3878	19.5324	19.6846	19.8076	19.0957	19.6043	19.302	19.9964	19.5774	20.2778	19.563
O14908	17	15	82	60	GIPC1	FALSE	1	21.5505	21.8139	21.381	21.4552	21.3537	21.3297	21.4586	21.7786	21.3875	21.3076	21.1051	21.5939	21.5369	21.7696	21.7467	21.317	21.4256	21.372	21.2057	21.1063	20.7304	21.589	21.4652	21.5968	21.3794	21.5686	21.4695	21.5444	21.6573	21.411	20.9806	21.3624	21.5195	21.5145	21.6176	21.6044	21.5477	21.6262	21.5311	21.415	21.3086	21.3459
O14910	5	4	27	60	LIN7A	FALSE	1	20.362	20.1657	20.0931	20.4932	20.1141	20.579	20.2753	20.58	20.6053	21.2629	20.3039	20.5809	19.9644	20.5333	20.353	20.3152	20.7157	20.5803	20.6838	21.3801	19.4269	20.1389	20.5182	20.109	20.1679	20.3507	20.5173	20.368	20.5265	21.2843	21.5049	20.5889	20.2006	20.8133	21.0708	20.1948	21.4393	20.4469	20.7597	21.2272	20.385	19.8611
O14917	15	14	37	60	PCDH17	FALSE	1	19.9299	19.8154	20.0962	19.9472	20.1585	19.9573	20.1346	19.8854	19.7903	19.999	19.9899	20.0629	20.1265	20.0547	19.8546	20.1047	19.9534	19.8969	19.9639	19.9622	19.7144	19.5271	19.9707	19.6496	19.8931	19.9103	19.8486	19.7542	19.6787	19.9173	19.0064	19.7944	19.8159	20.0019	19.841	19.9716	19.8281	19.7454	19.7796	19.927	19.5807	20.2282
O14920	16	15	49	60	IKBKB	FALSE	1	20.4373	20.0547	20.6362	20.4597	20.8657	20.2808	20.6633	20.1205	19.9475	20.1017	20.1696	20.2903	20.5898	20.043	20.3055	20.1829	20.2243	20.0604	20.3234	19.9074	20.2549	20.4355	20.3087	20.5588	20.5307	20.4127	20.2578	20.3838	20.4529	20.0555	20.4546	20.4355	20.4156	20.4479	20.3401	20.5115	20.2099	20.7564	20.2667	20.1287	19.9136	20.3984
O14924	16	16	46	60	RGS12	FALSE	1	19.7774	19.5177	19.745	19.9202	19.8521	19.851	19.8612	19.7398	19.7662	20.4676	19.4844	20.0291	19.6289	20.0344	19.6846	19.7072	19.7201	19.8733	19.7774	20.4528	19.8379	19.6453	19.9369	19.5905	19.7069	19.6404	19.6821	20.0356	19.8153	20.7502	19.3862	19.6168	19.7302	20.0789	20.0077	19.7038	20.2929	19.4625	19.9631	20.3956	18.5065	19.7864
O14925	4	3	13	60	TIMM23	FALSE	1	18.7034	18.8084	18.5426	18.5456	18.6043	18.5503	18.6955	18.9881	18.8264	18.7978	19.1414	18.8658	18.6912	19.4507	18.749	19.0925	18.616	18.8608	18.431	18.7258	17.9305	18.6437	18.5745	19.1215	18.6114	19.0096	18.4998	19.1366	18.5471	18.8667	18.6509	18.757	18.64	18.5527	18.4539	18.618	18.6172	18.5115	18.6062	18.81	18.9016	18.9287
O14929	8	8	17	60	HAT1	FALSE	1	18.3574	18.0811	18.5513	18.7293	18.728	18.3661	18.5705	18.251	18.6884	19.4842	20.0312	18.1529	18.4019	17.9147	18.2188	17.745	18.0246	17.9488	18.0631	18.2727	17.4132	18.7311	18.1392	19.0033	18.0202	18.3409	17.9658	18.5155	18.4319	18.395	19.608	18.1611	18.2839	18.1193	18.025	18.449	18.1044	18.5976	18.0772	18.39	18.5017	18.118
O14933	4	4	19	60	UBE2L6	FALSE	1	19.6721	19.7007	19.2166	19.3988	19.9245	19.4647	19.8915	19.7795	19.0912	18.8231	18.7264	19.787	19.6517	20.0832	19.2706	19.592	19.4775	19.1218	19.8167	19.7761	18.986	19.5717	19.2019	19.6831	19.4979	19.6156	19.1473	19.5292	19.8879	19.5609	18.7932	19.8739	19.5819	19.6132	19.3854	19.5743	19.3761	19.9753	19.4305	19.1308	19.1127	19.3685
O14936	38	38	254	60	CASK	FALSE	1	23.4262	23.212	23.38	23.376	23.2786	23.1879	23.1296	23.2567	23.1908	23.61	22.8789	23.4266	23.0333	23.3818	23.1634	23.22	23.6317	23.1913	23.475	23.5008	22.8315	23.2819	23.2062	23.1842	23.2382	23.6669	23.2005	23.3988	23.1016	23.475	23.0775	23.3964	23.3004	23.6927	23.3447	23.3004	23.5836	23.3002	23.782	23.4191	22.7768	23.5566
O14939	7	7	14	60	PLD2	FALSE	1	18.8098	18.8606	18.7196	18.8259	18.9958	19.2041	19.0527	18.9663	19.0463	19.2536	19.149	18.849	18.5464	18.6178	18.7553	18.7533	18.8625	18.7036	18.9327	19.5892	18.7381	18.3858	19.5073	18.5001	19.9412	19.0486	18.8632	18.3208	18.9286	18.9779	20.2296	18.8368	19.1865	18.9945	19.3861	18.316	19.1287	18.3234	19.0203	18.9957	20.5087	19.3956
O14949	8	8	67	60	UQCRQ	FALSE	1	21.31	21.5925	21.1717	21.426	21.3393	21.4555	21.5862	21.5209	21.4223	21.7089	21.5096	21.2158	21.1366	21.3077	21.1702	21.435	21.3357	21.3101	21.4383	21.5644	21.8753	21.0877	21.2563	20.9563	21.3025	21.2075	21.383	21.045	21.4959	21.6743	21.6583	21.2351	21.3015	21.5303	21.5161	21.0869	21.643	21.2093	21.4232	21.4167	20.8736	21.4308
O14964	31	31	153	60	HGS	FALSE	1	22.5916	22.431	22.7034	22.7155	22.7065	22.6099	22.7413	22.6903	22.4508	23.0955	22.3405	22.6967	22.1773	22.7536	22.2229	22.6293	22.5683	22.8689	22.7491	23.4229	22.6609	22.4361	22.5532	22.2766	22.5803	22.5943	22.5789	22.729	22.5892	23.1743	22.5195	22.5269	22.4865	22.6528	22.6311	22.5745	22.8374	22.6705	22.7096	23.1348	22.7931	22.4259
O14965	4	4	44	60	AURKA	TRUE	1	21.1059	21.0641	21.1893	21.0694	21.3982	21.2684	21.3921	21.1546	22.208	21.1321	23.2928	21.0237	20.8664	21.0111	21.08	21.1875	21.0665	21.0752	21.6784	21.3987	23.1332	21.3355	21.4068	21.1761	21.4636	21.1505	21.9765	21.11	21.6214	20.9031	22.6578	21.1841	21.3921	21.081	21.1488	21.2695	21.2449	21.178	21.3856	20.9803	24.1101	21.3462
O14966	4	3	10	60	RAB29	FALSE	1	18.6246	18.1761	18.857	18.6904	18.647	18.1001	18.3763	18.6194	18.4433	18.4113	19.0332	18.725	18.8426	18.6034	18.9579	18.6359	18.9097	18.6722	18.8298	18.4278	18.8937	18.6475	18.4053	18.5836	18.5213	18.9243	18.398	18.5051	18.2817	18.4971	18.8704	19.0522	18.768	18.6894	18.6925	18.3217	18.5714	19.0704	18.8854	18.7179	18.2236	19.1278
O14967	4	4	8	40	CLGN	FALSE	1	17.5136	17.4087	17.7727	17.4092	17.8788	17.4858	17.8593	17.3913	18.0765	17.5881	19.3293											17.0251	18.5451	17.0357	18.14	17.9685	17.7974	17.2633	17.5839	16.9705	17.0524											17.7543
O14972	6	6	16	50	VPS26C	FALSE	1	18.2425	17.5981	18.2324	18.3527	18.3612	17.7093	18.3633	18.2531	18.0271	18.5719	17.4878	18.4829	18.5344	18.2408	18.6136	18.4041	18.562	18.1684	18.2897	18.5059	17.5504											18.1277	18.2009	18.2964	18.116	18.2519	18.1877	18.5948	18.2256	18.5699	17.3924	18.4749
O14974	49	47	225	60	PPP1R12A	FALSE	1	23.1269	22.8896	23.5607	23.1219	23.0932	23.0526	23.1576	23.1638	23.2469	23.6961	23.71	23.0397	23.0963	22.9592	23.1484	23.0564	23.2579	23.0005	23.1768	23.5346	23.2163	22.9599	23.0426	23.1425	23.1283	23.1499	23.1417	22.9761	23.3895	23.4849	23.363	23.0111	23.085	23.1497	22.9606	23.0621	23.1998	23.4121	23.2559	23.6757	23.9396	23.3364
O14975	2	2	3	30	SLC27A2	FALSE	1	16.7421	17.3184	17.1039	16.3024	16.3733	16.9459	16.6318	16.9844	16.7636	16.3067	16.7027	16.7861	17.146	16.9576	17.2281	17.307	17.144	16.807	16.9483	16.632	17.3109																					18.0204
O14976	29	29	85	60	GAK	FALSE	1	21.38	21.2003	21.4627	21.4438	21.5767	21.3664	21.5743	21.3051	21.4881	21.7207	21.2506	21.3941	21.4818	21.2157	21.523	21.412	21.4892	21.3256	21.5218	21.7583	21.1686	21.4512	21.2981	21.2854	21.3533	21.3788	21.3954	21.4922	21.1247	21.732	21.218	21.4224	21.3045	21.4177	21.2533	21.5655	21.4048	21.6537	21.4051	21.7336	21.5016	21.4252
O14979	29	27	214	60	HNRNPDL	FALSE	1	23.6961	23.8727	23.8337	23.6575	23.5832	23.6451	23.4759	23.8627	23.7578	23.3561	24.8664	23.6681	23.9819	24.3269	23.9682	23.7917	23.5113	23.8812	23.3626	23.4356	24.7321	23.9095	23.7763	23.9279	23.9902	23.5335	23.8874	23.7028	23.6736	23.2674	24.6539	23.1994	23.5631	23.1099	23.6723	24.0961	23.3289	23.6258	23.4547	23.2372	24.6447	23.4621
O14980	43	43	241	60	XPO1	FALSE	1	23.1208	22.7749	23.373	22.9831	23.3168	22.7177	23.1021	22.9351	22.8948	22.9574	22.4474	23.1598	23.2304	23.0839	22.8719	22.9061	23.0703	23.2343	22.8555	22.9033	22.2717	23.1576	23.0331	23.2899	23.0502	23.0183	22.8397	23.1531	23.0049	22.8331	22.5102	22.8116	22.8026	22.9116	22.8861	23.5087	22.9215	23.3648	22.9272	23.0226	22.3488	22.9909
O14981	16	16	30	60	BTAF1	FALSE	1	19.3044	19.3268	19.2622	19.0793	19.0731	19.2132	19.1906	19.0001	18.9036	18.8667	18.7966	19.3053	19.725	19.4637	19.3624	19.2178	19.2401	19.6724	19.3997	19.2168	19.8376	19.4836	19.5736	19.4238	19.5168	19.1676	19.4827	19.3685	19.1658	19.1357	20.1803	19.4942	19.4729	19.1978	19.2565	19.6	19.3329	19.2527	19.2143	19.2691	19.8046	19.3862
O14994	21	21	107	60	SYN3	FALSE	1	21.5213	21.2567	20.8308	21.8524	21.3543	21.5357	21.395	21.6305	21.7209	22.8281	20.4101	21.4364	20.9312	21.358	21.0932	21.5157	22.1477	22.0997	22.0284	23.0551	20.7808	21.1833	21.4665	20.9388	21.2164	21.4326	21.6155	21.7959	21.1332	22.6006	20.6015	21.6609	21.4704	22.0532	21.8942	21.2161	22.0387	21.056	21.7865	22.1647	20.9438	21.0269
O15013	5	5	9	50	ARHGEF10	FALSE	1	17.6893	17.4108	17.9944	17.6059	17.9726	17.4843	18.1795	17.5742	17.4917	18.0408	17.6736											17.7263	17.4738	17.6673	17.4515	17.5454	17.6251	17.9975	17.7287	17.9676	18.7776	17.6057	18.1016	17.5073	17.6553	17.7804	17.7763	18.3591	17.6437	17.7038	17.5431	17.8177
O15014	2	2	3	20	ZNF609	FALSE	1	15.9328	16.17	15.9826	16.1715	16.1457	16.1965	16.1382	16.0161	16.4607	15.7218	17.0005											16.1729	16.1358	16.0311	15.8329	16.1178	16.0027	16.2076	16.0087	16.0985	16.7248
O15018	4	4	4	20	PDZD2	FALSE	1	17.1005											17.1259	17.1444	17.1795	17.1041	17.1797	17.197	17.2179	17.1985	17.6495	17.0362											17.0579	17.178	16.825	16.7125	17.2633	17.1271	16.9228	16.7165	16.8068	17.7074
O15020	130	127	703	60	SPTBN2	FALSE	1	24.8373	24.8471	24.768	25.0921	24.8475	24.91	24.8714	24.9652	24.9219	25.8247	24.3746	24.7877	24.599	24.78	24.6338	24.8807	25.1812	24.9105	25.0911	25.868	24.4175	24.5401	24.794	24.4578	24.7286	24.8497	24.8664	24.9521	24.6749	25.9248	24.2053	24.8843	24.8237	25.1069	24.858	24.9613	25.2596	24.696	24.9293	25.6015	24.5691	24.7871
O15021	2	2	2	20	MAST4	FALSE	0.9166	17.738																					17.7484	17.9534	17.853	17.5988	17.6741	17.776	17.6845	17.7826	17.9031	17.5284											17.7942
O15027	34	34	99	60	SEC16A	FALSE	1	21.3475	21.2552	21.5476	21.1775	21.5341	21.2753	21.4849	21.2464	21.4816	21.2662	22.4743	21.4062	21.5552	21.3643	21.5115	21.335	21.2428	21.1452	21.424	21.2447	22.1008	21.3944	21.2228	21.4222	21.2472	21.3864	21.2733	21.3687	21.2537	21.1204	21.7511	21.1998	21.3655	21.237	21.246	21.5407	21.2272	21.4945	21.4341	21.1351	21.8669	21.3733
O15031	69	67	261	60	PLXNB2	FALSE	1	23.4175	23.2467	23.4832	23.5126	23.5127	23.2973	23.4567	23.3583	23.2106	23.2076	23.1925	23.6078	23.3261	23.4663	23.432	23.3246	23.3884	23.3921	23.2494	23.1095	23.2154	23.3505	23.2226	23.0779	23.2951	23.3552	23.1626	23.1515	23.3657	23.0648	23.1714	23.3583	23.2316	23.5066	23.4896	23.4258	23.2476	23.2524	23.388	23.0696	23.1617	23.6095
O15034	14	14	36	60	RIMBP2	FALSE	1	20.131	20.2495	20.1268	20.0647	20.1033	20.3784	20.1838	20.315	20.2419	20.5615	19.6393	20.0401	20.2035	19.7521	20.177	20.0317	20.7246	19.6192	20.2655	20.3723	18.9369	19.982	20.2341	19.9813	20.2517	20.4708	20.2784	20.2983	20.0436	20.6775	19.583	20.2952	20.1574	20.2325	20.1842	20.059	20.2731	19.9446	20.2529	20.5306	19.8005	20.0485
O15040	17	17	38	60	TECPR2	FALSE	1	20.072	20.2692	19.9593	19.9277	19.9205	20.2643	20.0809	19.9567	20.1407	20.4589	19.8151	20.0611	20.0208	20.0064	20.3069	20.1622	20.4853	20.068	20.3671	19.9882	19.7408	20.23	20.1618	20.104	20.063	20.1846	20.2137	20.1167	20.0954	19.8417	19.5549	20.0446	20.1609	20.1953	20.2034	19.8944	20.4539	20.1535	20.1932	20.5337	19.8953	20.2164
O15042	36	36	134	60	U2SURP	FALSE	1	22.2825	22.4891	22.4207	22.2746	22.1412	22.261	22.3887	22.3335	22.4139	22.2413	22.7253	22.2431	22.4736	22.5278	22.4432	22.3747	22.2299	22.4913	22.4178	22.1817	23.1271	22.4527	22.3049	22.5154	22.3409	22.2119	22.4066	22.4283	22.3612	22.3254	22.8329	21.9796	22.3624	21.9828	21.9122	22.5494	21.9796	22.4197	21.9666	22.1257	22.2859	22.4035
O15047	8	8	13	50	SETD1A	FALSE	1	18.3845	18.3584	18.2286	18.4803	18.2429	18.22	18.3656	18.2475	18.2715	18.6441	18.6458	18.3178	18.4589	18.5083	18.423	18.562	18.5868	18.5373	18.4536	18.2675	18.6373	18.3669	18.489	18.5019	18.6516	18.5555	18.4887	18.3484	18.2578	18.0142	18.2436											18.0733
O15049	2	2	4	30	N4BP3	FALSE	0.9999	16.4782											16.5443	16.5434	16.5062	16.6521	16.7847	16.7015	16.6037	17.1911	17.443	16.9901	16.4897	16.9443	16.4804	16.8185	16.7059	17.1213	16.6119	16.6988	17.4044	16.3594	16.6464	16.6685	16.7824	16.7828	16.6393	16.9845	16.5224	16.7363	17.4691	16.0279
O15056	3	3	4	30	SYNJ2	FALSE	0.9997	16.3955																					16.4506	17.0904	16.5659	17.1971	16.5132	16.9996	16.3211	16.7582	16.2986	16.7014	16.525	16.3849	16.0005	16.1982	16.4654	15.823	16.2472	15.8354	15.6679	15.6683
O15061	83	83	363	60	SYNM	FALSE	1	24.3819	23.8579	25.2668	24.1765	23.8822	23.9393	24.0267	24.1649	23.7182	23.5527	23.5554	24.0155	24.1874	23.4413	24.1036	23.4981	24.2722	23.2263	23.716	23.3002	23.4181	24.1848	24.0351	24.9869	24.0907	25.1497	24.1443	24.7332	24.0157	23.8549	23.8333	24.5975	24.2112	24.5065	23.6923	23.8991	23.7074	24.5235	23.7673	23.3666	23.6827	24.3485
O15066	30	22	103	60	KIF3B	FALSE	1	21.9464	21.8155	21.7965	22.0266	21.7993	21.8487	21.8975	21.904	22.3001	22.4304	22.1912	22.0019	21.947	22.0611	21.9406	21.9969	22.2003	22.0877	22.1497	22.8113	22.2117	21.9775	22.1875	21.7312	21.8832	21.9144	22.0373	22.0187	21.9265	22.6423	22.3454	22.1575	22.0627	22.1453	22.0297	22.0781	22.1777	21.8336	22.0107	22.2538	21.8925	22.0493
O15067	47	47	205	60	PFAS	FALSE	1	23.0583	23.4047	22.9472	23.1087	23.1204	23.0077	23.1329	23.1552	23.0588	22.926	23.2378	23.1892	23.1454	23.2854	22.9911	22.9872	22.8074	23.2844	22.8724	23.1747	23.069	23.0989	22.9684	23.1789	23.0249	22.8657	22.8832	23.1234	22.9919	23.1163	23.1107	22.68	22.8723	22.9488	22.8991	22.961	22.9861	23.0041	23.0183	22.9494	23.0975	22.8738
O15068	14	14	28	60	MCF2L	FALSE	1	19.3912	19.7633	19.457	19.7475	19.9092	19.9947	19.3727	20.292	19.3195	20.6282	19.0772	19.2623	19.3214	19.3245	19.2539	19.4699	19.5104	19.3268	19.6154	19.8424	18.7335	19.6969	19.3905	19.4931	19.2862	19.7368	19.461	19.4834	19.0935	19.6525	18.9814	19.4508	19.4291	19.331	19.3354	19.3026	19.6033	19.3287	19.6199	19.6275	18.772	19.1788
O15069	11	11	22	60	NACAD	FALSE	1	19.2723	19.4479	18.9813	19.6394	19.0727	19.4014	19.1074	19.411	19.56	20.1952	18.636	19.2551	19.2954	19.3459	18.9311	19.2351	19.0645	19.1863	19.3798	20.1054	18.7358	18.8337	19.1175	18.8264	19.083	19.2912	19.3454	19.293	19.2342	19.9177	18.9103	19.3261	19.3613	19.3414	19.6807	19.1199	19.8094	18.8869	19.758	19.8121	19.5153	19.155
O15075	40	37	343	60	DCLK1	FALSE	1	24.1152	23.6639	23.8386	24.2239	23.861	23.9603	23.7573	24.3515	23.8195	24.9543	22.8142	24.0561	23.6542	23.7662	24.3073	23.8279	24.2716	23.844	24.0895	24.6524	23.3763	24.1446	24.162	23.7963	24.1778	24.3089	24.12	24.1104	24.073	24.5697	23.1208	24.3605	23.9859	24.2805	24.361	23.9463	24.5963	24.2454	24.3707	24.666	23.4659	24.1354
O15079	18	16	60	60	SNPH	FALSE	1	21.4214	21.2463	21.3231	21.5137	21.6223	21.4627	21.467	21.4123	21.4783	21.7789	20.9528	21.3257	21.389	21.3841	21.4262	21.5166	21.6743	21.4718	21.6071	22.3707	21.2122	21.0437	21.3899	20.88	21.179	21.2957	21.2107	21.5223	21.2043	22.6903	20.4287	21.5565	21.5296	21.8391	21.5229	21.2	21.778	21.317	21.4978	22.714	20.7956	21.2542
O15083	24	24	82	60	ERC2	FALSE	1	20.677	20.5157	20.2011	20.5552	20.7327	20.7444	20.7188	20.9536	21.6453	22.4025	20.0164	20.5194	20.4995	20.335	20.5894	20.8596	21.3947	20.6579	21.2009	22.4452	19.8073	20.4867	20.7635	20.3903	20.6167	20.6307	20.8509	20.8072	20.3969	22.0048	20.1814	20.7879	20.7304	20.862	20.5985	20.6763	21.0565	20.6938	20.7791	22.0965	20.5357	20.4871
O15084	14	11	38	60	ANKRD28	FALSE	1	20.275	20.1528	20.3644	20.5809	20.4447	20.262	20.5575	20.4334	20.2389	20.9933	20.4029	20.129	20.3154	20.0912	19.9802	20.325	20.3153	20.127	20.3475	20.3624	19.9872	20.2271	20.2889	20.1375	20.0975	20.3695	20.0637	20.407	20.1016	20.8096	19.7075	20.5611	20.3534	20.5635	20.7507	20.2807	20.904	20.1689	20.6196	21.3737	20.2542	20.2031
O15085	34	34	92	60	ARHGEF11	FALSE	1	21.2792	21.3489	21.187	21.3441	21.1766	21.3431	21.3565	21.2059	21.1623	21.8949	20.9944	21.3127	21.411	21.3562	21.2913	21.3898	21.4004	21.4124	21.3984	21.8166	20.9627	21.2602	21.4196	21.2622	21.2389	21.2766	21.3241	21.3192	21.1314	21.6747	20.9022	21.3723	21.3315	21.4161	21.3881	21.3858	21.5346	21.2896	21.344	21.7441	21.1435	21.1797
O15091	7	7	10	50	PRORP	FALSE	1	18.3804	18.6628	18.4488	18.3297	18.1797	18.4244	18.422	18.4938	18.0901	17.8038	17.9735											18.4127	18.7823	18.4661	18.7129	18.2827	18.473	18.3284	18.4331	18.3576	18.3709	18.5404	18.9573	18.0986	18.159	18.2567	18.3389	17.948	18.4571	18.8639	19.9262	18.4295
O15111	9	9	17	60	CHUK	FALSE	1	18.203	17.5412	18.1514	18.1562	18.1554	17.9133	18.0646	17.9654	18.2885	18.5226	17.5387	18.428	18.2109	18.0189	18.0823	18.1436	18.2043	18.2723	18.3389	18.6088	18.1471	17.8557	18.0351	17.9236	18.0863	18.1444	18.2854	18.5601	18.1312	18.9906	17.8229	18.5669	18.1934	18.2541	18.3015	18.3844	18.3989	18.4463	18.3526	18.3541	17.5623	18.5273
O15116	5	5	19	60	LSM1	FALSE	1	18.6225	19.2956	18.3497	18.5384	18.2326	18.8138	18.3553	18.3161	18.9701	18.1372	19.7472	18.5297	18.748	18.7291	18.7194	18.744	18.5941	18.5486	18.3597	18.4745	18.8511	19.0288	18.6713	18.8107	18.5498	18.5941	18.7368	18.6863	18.7385	19.0596	19.5379	18.3068	18.7076	18.6658	18.5099	18.6621	18.5415	18.5884	18.6212	18.5085	19.6752	18.395
O15117	7	7	10	40	FYB1	FALSE	1	18.2394	18.5792	18.3965	18.2797	18.3316	18.4525	18.3421	17.9874	18.025	17.758	19.1627																					18.7715	18.1661	18.0086	17.8581	18.2621	17.6812	18.6243	18.0706	17.7192	18.121	18.8211
O15118	12	12	31	60	NPC1	FALSE	1	20.0254	20.1992	20.3172	20.2624	20.1357	20.1603	20.1537	20.0114	20.0375	19.8552	20.6366	20.2375	19.9861	20.5041	19.9447	20.5888	19.9387	20.0229	19.9018	19.7786	20.8583	19.7657	19.6705	19.7895	19.6883	19.785	20.2084	20.0419	19.4861	19.685	20.0936	20.3946	20.1229	19.8405	20.1332	20.1363	20.0634	20.2625	20.1411	20.171	19.4715	20.5846
O15121	2	2	2	10	DEGS1	FALSE	1	16.0656																					16.1204	15.8725	16.0281	16.0016	15.9469	15.6877	15.9703	16.0413	16.9461	15.8981
O15126	12	12	74	60	SCAMP1	FALSE	1	21.0367	20.9952	20.9888	21.4489	21.3122	21.0881	21.1103	21.119	21.3071	22.2766	21.4752	21.3407	20.8074	21.3133	20.8025	21.2184	21.3778	21.2075	21.3149	22.2388	21.094	20.5689	20.6002	20.724	20.6848	20.8902	20.8222	21.0245	21.1254	22.4213	21.7594	20.9161	20.8347	21.0821	20.8847	20.9847	21.1801	20.9858	21.3048	22.1266	21.9108	21.0187
O15127	4	4	27	60	SCAMP2	FALSE	1	20.0791	20.1052	20.0927	20.0625	20.044	20.2227	20.3167	19.9508	19.882	19.5712	19.7847	20.0133	20.0003	20.1525	20.117	20.1468	20.3154	19.8376	20.247	20.0288	20.0765	20.0571	20.1134	20.084	19.9694	19.7636	19.9794	19.9571	20.0609	19.6217	19.7571	19.9967	20.2342	19.9778	19.74	19.9859	19.6949	20.0757	19.6889	20.0323	20.7203	19.8644
O15143	22	22	117	60	ARPC1B	FALSE	1	22.263	22.4356	22.4921	22.3074	22.3967	22.3188	22.464	22.1038	22.3606	21.9601	23.0045	22.1081	22.5508	22.1152	22.5079	22.1209	22.0171	21.9361	22.2525	22.3457	23.8825	22.4354	22.2153	22.6029	22.2481	22.3673	22.2452	22.2464	22.728	22.3291	23.6173	22.1382	22.2911	21.905	21.8568	22.0542	21.6268	22.5767	21.6171	21.4616	23.9935	22.2096
O15144	29	29	247	60	ARPC2	FALSE	1	24.4847	24.4603	24.5514	24.2833	24.2919	24.2287	24.1696	24.466	24.0616	24.65	23.479	24.354	24.4592	24.5047	24.5795	24.3071	24.4314	24.3285	24.3942	24.8341	23.6178	24.5547	24.4448	24.5994	24.3886	24.5024	24.3077	24.405	24.7927	24.6559	23.9173	24.4167	24.318	24.5486	24.4629	24.4495	24.4913	24.7384	24.4121	24.7165	23.6354	24.4035
O15145	10	10	61	60	ARPC3	FALSE	1	21.674	21.5938	21.7702	21.6343	21.5336	21.4736	21.5686	21.5604	21.61	21.5314	21.3707	21.4472	21.7245	21.6819	21.796	21.6557	21.7315	21.8122	21.7272	21.5101	21.5715	21.7308	21.7627	21.7329	21.5285	21.8431	21.5829	21.6905	21.963	21.7957	21.5847	21.5366	21.5161	21.7536	21.7541	21.5211	21.8196	21.8735	21.5375	21.8872	22.0489	21.0936
O15151	2	2	45	60	MDM4	TRUE	1	19.1474	19.3919	19.1246	19.0465	19.1105	19.4196	19.4462	19.1419	20.6989	19.2678	22.2814	19.0946	19.3076	19.2724	19.4177	19.4465	19.2521	19.0203	19.7193	19.0202	21.6795	19.1956	19.3943	19.2205	19.3677	19.3773	19.6308	19.147	19.5487	19.1549	21.402	19.3951	19.6267	19.1358	19.0302	19.0446	18.9342	19.0459	19.4267	19.3666	21.8021	19.3886
O15155	2	2	9	60	BET1	FALSE	1	17.1311	17.1217	17.3251	16.919	17.4081	16.9472	17.6199	17.1397	18.7325	17.0135	19.5675	16.9008	16.8872	17.4118	17.0542	17.2501	17.267	17.3276	17.3851	16.8643	18.9257	16.8206	16.4733	17.0676	17.0328	17.0542	16.8869	16.8671	17.4826	17.0489	18.9477	16.8504	16.8708	17.8391	18.2795	17.1824	17.0078	16.5727	17.1535	16.2909	17.3173	17.3104
O15160	7	7	27	60	POLR1C	FALSE	1	19.2504	19.4477	19.4749	19.2609	19.5019	19.23	19.4707	19.2324	19.2416	19.1117	19.7488	19.1003	19.5059	19.4137	19.4619	19.2436	19.0201	19.2192	19.1162	19.213	19.7685	19.4007	19.099	19.5673	19.3342	19.2613	19.2756	19.2929	19.2008	18.6689	19.8195	19.2282	19.5275	19.2415	18.8907	19.372	18.9239	19.2425	19.1387	18.4514	19.448	19.0356
O15162	3	3	9	50	PLSCR1	FALSE	1	17.876	16.7758	17.9252	18.0891	18.1237	17.4525	17.8455	17.692	17.1786	18.815	15.7388	17.3476	17.7199	17.4802	18.206	17.7004	18.0854	17.6079	18.2835	17.4733	16.876											17.9346	17.4432	17.7547	17.552	17.6126	17.2835	18.4602	17.2249	17.5504	16.6489	18.3392
O15164	8	8	19	60	TRIM24	FALSE	1	18.2483	17.7252	18.2872	18.1357	18.2536	18.0905	18.241	18.0431	18.1342	18.0297	18.4692	18.1486	18.278	18.2098	18.3083	18.1367	17.9452	18.1782	17.9895	18.2994	18.8258	18.4845	18.3242	18.4521	18.4784	18.3166	18.3582	18.561	18.2209	18.1232	18.4999	18.8446	18.246	18.2091	17.9569	18.5675	17.9693	18.468	17.943	18.2075	18.7698	18.2355
O15173	10	10	46	60	PGRMC2	FALSE	1	20.3769	20.3424	20.6249	20.4946	20.848	20.5517	20.5452	20.3878	20.3331	20.5398	20.7954	20.4133	20.4255	20.38	20.3771	20.2979	20.4116	20.3495	20.3321	20.1018	21.1484	20.0885	20.2518	20.0606	20.2967	20.5104	20.213	20.2763	20.659	20.5253	20.8304	20.4958	20.3919	20.376	20.4549	20.4512	20.2319	20.0749	20.2942	20.4325	21.322	20.5382
O15197	7	7	17	60	EPHB6	FALSE	1	17.8979	17.8994	18.0168	18.1707	18.2856	18.0874	18.4699	17.7936	17.7813	18.6467	17.8	17.9099	17.8997	17.8552	18.0464	17.9531	18.3344	17.8845	18.2813	18.5724	18.3196	17.8981	18.0492	17.5273	17.8352	17.845	18.2307	18.0825	17.7914	18.9061	17.0507	17.7659	17.9393	18.4388	18.1579	17.7927	18.4546	17.7812	18.1007	18.6892	17.0645	17.8638
O15211	15	14	26	60	RGL2	FALSE	1	19.8637	20.2324	19.8587	19.8492	19.9281	19.9609	20.0302	19.943	19.5936	19.6845	19.7876	19.9856	20.0436	19.8135	19.773	19.7695	19.8379	19.6811	19.7418	19.3987	19.8045	20.0666	19.8948	19.9584	20.1842	19.9396	20.0925	19.9586	19.9811	19.6267	19.547	20.229	19.7796	19.8792	19.7906	19.9977	19.5785	20.1455	19.6298	19.5397	19.5192	19.8756
O15212	14	14	74	60	PFDN6	FALSE	1	23.081	23.368	22.9959	23.0742	23.0316	23.2293	23.1082	23.0973	24.0327	23.1492	25.3707	23.0905	23.0776	23.2093	23.0242	23.1197	23.1081	23.1782	23.1443	23.3015	24.7314	23.2118	23.0743	23.0507	23.05	23.1128	23.1699	23.1257	23.2793	23.1609	24.1334	22.8492	23.0569	23.0932	23.1126	23.0513	23.0277	22.9538	23.1006	22.957	24.3016	22.9648
O15213	11	11	26	60	WDR46	FALSE	1	19.7092	19.8195	20.0379	19.541	19.8801	19.7657	20.0709	20.0456	19.8714	20.8692	20.0262	19.8936	19.6536	19.8747	19.6453	20.2571	19.7745	19.4438	19.8741	19.8766	20.9919	19.762	19.6509	19.8111	19.6529	19.8876	20.0736	19.9663	19.8673	19.7814	20.6176	20.4014	19.8616	19.5271	19.7187	19.7511	19.5651	19.9477	19.6623	19.6782	20.4634	19.7953
O15217	4	4	9	40	GSTA4	FALSE	1	18.3026											18.7041	18.0021	18.6974	18.0438	18.6477	18.5262	18.7591	18.1632	17.9748	17.6118	18.3742	18.4661	18.0305	18.7086	18.6793	18.5891	18.2467	18.5034	17.8402	18.1113											18.2328
O15226	27	27	49	60	NKRF	FALSE	1	20.9092	21.0291	20.8986	20.7774	21.0087	20.9204	21.1895	20.987	21.3137	20.6346	21.7918	20.7706	20.9436	21.098	20.9102	20.97	20.7855	20.7486	21.0654	21.0225	21.6873	20.9202	21.0746	20.9691	21.2226	21.1183	21.4156	21.0408	20.8851	20.9496	21.3031	20.8672	21.1647	20.8389	20.8216	21.155	20.9772	20.7999	20.7819	20.8803	20.8791	20.8545
O15228	14	14	30	60	GNPAT	FALSE	1	20.039	19.9521	20.0041	19.7065	19.7921	20.1125	19.7033	20.0139	20.4383	19.7572	20.75	20.3088	20.1515	20.0174	20.1023	20.1804	20.3456	20.0989	20.1447	20.0035	19.5364	19.9938	19.9598	20.0896	19.9514	20.1817	20.148	20.0027	20.0478	19.7195	19.9219	19.7453	20.0657	19.8867	19.9473	20.0053	19.9055	20.0462	20.005	19.9421	21.0772	20.4282
O15230	67	66	212	60	LAMA5	FALSE	1	22.5951	22.5912	22.6922	22.5132	22.8142	22.6105	22.6867	22.6041	22.4816	22.1222	22.8058	22.493	22.5494	22.4864	22.5172	22.7277	22.5147	22.5048	22.6649	22.1421	22.5924	23.1023	22.5174	22.5503	22.7743	22.3345	22.5277	22.3005	22.515	22.147	22.5629	22.4068	22.5611	22.1795	22.2672	22.398	22.158	22.4677	22.1407	22.1825	22.9926	22.6678
O15231	15	15	33	60	ZNF185	FALSE	1	19.6469	19.8503	19.7396	19.3804	19.4794	19.8915	19.7733	19.675	19.9999	19.1207	20.304	19.6841	19.8112	19.8344	19.9393	19.8897	19.6103	19.8114	19.7438	19.6576	21.1652	19.3172	19.9118	19.5269	19.8347	19.7709	19.8975	19.4243	19.7597	19.3943	20.1297	19.7953	19.8955	19.7882	19.7695	19.6697	19.482	19.4955	19.5774	19.3655	21.2326	19.9161
O15234	2	2	4	30	CASC3	FALSE	1	18.2505	18.6022	18.361	18.2129	18.4783	18.5032	18.7254	18.3331	18.33	17.9115	18.828											18.3029	19.2231	18.5386	18.7807	18.3248	18.7078	17.8673	19.1694	17.8366	18.8918
O15235	6	6	27	60	MRPS12	FALSE	1	20.6891	20.8659	20.5487	20.7304	20.8513	20.7174	21.017	21.0398	20.992	20.4252	22.0001	20.6484	20.4432	20.5627	20.7384	20.6258	20.8423	20.4557	20.1684	20.3871	22.0837	20.7778	20.6289	20.689	20.8267	20.5043	20.6028	20.5943	20.7742	20.7182	22.0093	21.02	20.4629	20.457	20.7523	20.3926	20.8138	20.7027	20.5184	20.4245	21.9202	20.3826
O15240	17	17	81	60	VGF	FALSE	1	21.3484	21.6873	21.0665	21.902	21.4866	22.5715	21.6592	21.2717	21.1399	21.4061	21.1552	21.7282	21.2458	21.6743	21.3241	21.4889	21.3724	21.0995	21.4603	21.4204	21.0996	21.1886	21.6451	20.8326	21.8891	21.0224	21.3	21.3855	21.4158	21.3569	20.9573	21.1517	21.482	21.2814	21.0183	20.9105	21.143	20.9295	21.156	21.3283	20.828	21.4211
O15247	2	2	2	20	CLIC2	FALSE	1	14.8424	14.5859	14.5526	14.8387	14.6292	14.7246	15.022	14.695	14.6398	14.6698	14.9511	14.785	15.2775	14.8325	15.0316	14.1506	14.5167	14.6067	14.5301	14.436	14.5346
O15254	11	11	21	60	ACOX3	FALSE	1	18.9601	19.0298	19.0501	18.8742	19.1567	18.9062	18.9163	19.057	18.8259	19.21	18.088	19.5415	19.2412	19.5585	19.1731	19.3241	19.4182	19.1451	19.0639	19.2697	19.5727	18.9923	18.7839	18.8531	18.9	18.9647	18.7587	18.8767	18.5916	19.3331	18.4469	18.8341	18.9042	18.7544	18.937	19.4626	18.5766	19.1109	19.0592	18.9089	19.0065	19.0461
O15258	4	4	15	60	RER1	FALSE	1	19.4327	18.5935	19.2567	18.9881	19.3105	18.6299	19.1888	19.1221	18.8648	19.597	19.3857	19.456	19.5015	19.6703	19.5479	19.738	19.3245	19.2985	19.5966	19.513	20.3371	19.2953	19.2978	19.6192	19.3141	19.6536	19.3803	19.2385	19.0575	19.4369	19.7333	19.8453	19.2338	19.1279	19.0848	19.2884	19.0704	19.2129	19.2027	18.275	19.761	19.8382
O15260	5	5	36	60	SURF4	FALSE	1	19.9733	19.7535	20.3235	19.7939	20.2553	19.8567	20.097	19.7221	19.9975	19.9961	20.3385	20.1987	19.9296	20.0043	19.859	20.1363	19.9988	19.4785	19.8226	20.0853	20.1269	19.5739	19.7786	20.0935	19.7263	20.1444	19.7946	19.8714	19.782	19.9978	20.2038	20.3632	19.6801	19.7803	19.843	20.1368	19.8158	20.4862	19.8435	19.6771	19.5374	20.405
O15269	12	12	43	60	SPTLC1	FALSE	1	20.4006	20.4079	20.6954	20.3509	20.6595	20.5232	20.6433	20.1452	20.4889	20.316	20.7255	20.6459	20.3881	20.463	20.6308	20.4067	20.4641	20.2156	20.343	20.7068	20.8283	20.4054	20.1446	20.4549	20.1967	20.266	20.2886	20.3706	20.2736	20.4749	21.2897	20.5676	20.4062	20.4802	20.3773	20.3674	20.4406	20.8439	20.4705	20.5216	20.8151	20.4308
O15270	11	11	22	60	SPTLC2	FALSE	1	19.4858	19.6206	19.6173	19.5112	19.4743	19.4325	19.3683	19.4362	19.5604	19.5687	19.1763	20.1822	19.2571	19.0871	19.4243	19.7659	19.416	19.4055	19.4824	19.8859	18.9855	19.5043	19.4585	19.5982	19.31	19.5753	19.2324	19.4034	19.4445	19.3014	18.6309	19.3943	19.488	19.4038	19.5746	19.0101	19.5471	19.6254	19.7524	20.0764	19.5599	19.8925
O15294	36	36	174	60	OGT	FALSE	1	22.2714	22.1168	22.1926	22.4942	22.3154	22.3113	22.3007	22.3022	22.3339	23.0703	22.184	22.3363	22.3756	22.3645	22.2714	22.3722	22.5883	22.5275	22.5297	22.9665	22.5323	22.1489	22.2569	22.1815	22.2307	22.2848	22.3228	22.405	22.1215	23.0606	22.3967	22.3017	22.1756	22.4811	22.4379	22.3157	22.7784	22.1974	22.3632	22.9831	22.2803	22.033
O15305	11	11	36	60	PMM2	FALSE	1	19.6761	19.422	20.0615	19.7923	19.846	19.5557	19.4751	19.7261	20.162	19.6111	20.787	19.745	19.9208	19.9419	19.7243	19.7088	19.2852	19.6653	19.7373	19.9829	21.5836	19.9409	19.824	19.8806	19.7086	19.6444	19.7264	19.7833	20.3274	19.6733	20.8831	19.6077	19.6696	19.5911	19.5694	19.6975	19.708	19.7873	19.6629	19.8061	21.6892	19.4985
O15315	2	2	4	30	RAD51B	FALSE	1	15.871	16.3482	15.8535	15.5342	15.5818	15.677	15.4821	15.7478	16.4063	15.5764	17.1164	15.7369	16.0917	15.7284	16.1266	15.9129	15.9509	15.7945	16.2022	16.1339	17.6128																					15.9463
O15321	5	5	7	40	TM9SF1	FALSE	1	17.584	18.2879	17.4909	17.2328	17.5494	17.5391	17.6561	17.4962	17.5817	17.1374	17.7572	17.53	17.9267	17.6506	17.8543	17.7509	17.489	17.2603	17.5598	17.3599	18.2888																					17.7448
O15327	3	3	6	30	INPP4B	FALSE	1	16.5276											16.4925	16.6698	16.4439	16.9867	16.3037	16.4913	16.4002	16.5577	16.5535	16.842	16.582	16.4679	16.5476	16.5814	16.6054	16.5852	16.5013	16.5414	16.9056	16.4563	16.3761	16.8542	16.5457	16.4715	16.894	16.5424	16.5064	16.4043	16.6081	16.3958
O15344	10	8	21	50	MID1	FALSE	1	18.7774	18.5929	19.0475	18.8217	18.9226	18.7387	19.0219	18.7193	18.4511	18.4937	18.3712	18.6285	18.768	18.592	18.8118	18.5944	18.601	18.3249	18.783	18.335	18.307											18.88	18.7991	18.7363	18.7506	18.9079	18.816	18.9605	19.0132	18.7194	18.5884	18.9131
O15347	18	18	98	60	HMGB3	FALSE	1	22.3037	22.6268	22.4042	22.3552	22.2772	22.4003	21.9776	22.3771	23.1854	21.6775	24.7335	22.2348	22.4831	22.1946	22.4459	22.3052	22.2494	22.1822	22.7308	22.3786	25.0335	22.709	22.5978	22.4892	22.5024	22.1924	22.3761	22.4737	22.8537	21.8371	24.2855	22.0672	22.2963	21.847	21.934	23.1979	21.6709	22.2175	21.9815	21.5914	24.0886	22.4663
O15355	22	22	129	60	PPM1G	FALSE	1	22.122	22.3545	22.2293	22.1737	21.8928	22.1432	21.688	21.9784	22.4583	21.9093	23.8119	22.1333	22.2922	22.2374	22.1156	22.0753	21.828	22.1439	22.0305	21.7814	23.4318	22.2508	22.0749	22.4949	22.3789	22.0197	22.0401	22.2639	22.265	21.8321	23.7886	21.7176	22.055	21.6504	21.5166	22.5706	21.5036	22.1645	21.7206	21.754	23.6994	21.8212
O15357	35	34	99	60	INPPL1	FALSE	1	21.9629	21.7565	21.973	21.9311	22.0271	21.9643	22.0744	21.8289	21.7666	21.759	21.7721	21.9768	22.3515	22.0623	22.1108	22.0397	22.0221	21.6442	21.733	21.8942	22.2987	22.1477	21.8929	22.2114	21.9255	21.977	21.9214	21.8999	21.8794	21.6695	21.9038	21.9086	21.9017	21.908	21.9203	22.0109	21.9194	22.1491	21.9983	21.7777	22.1344	22.1187
O15371	29	29	138	60	EIF3D	FALSE	1	22.3067	22.3804	22.2659	22.3897	22.266	22.2623	22.2542	22.2778	22.3409	22.2389	22.7946	22.5142	22.376	22.4876	22.3311	22.33	22.2474	22.5546	22.1159	22.2079	22.3606	22.2252	22.31	22.3165	22.4626	22.1397	22.2391	22.4062	22.4883	22.4021	22.2523	22.2153	22.3457	22.1342	22.3572	22.2195	22.22	22.2768	22.2612	22.2809	22.672	22.2292
O15372	18	18	80	60	EIF3H	FALSE	1	21.5658	21.8091	21.5396	21.6983	21.4551	21.4198	21.354	21.5332	21.894	21.4632	22.6514	21.6869	21.8325	21.8528	21.7836	21.633	21.4763	21.7382	21.5242	21.4433	22.5518	21.5112	21.5889	21.6995	21.7053	21.5767	21.5553	21.4941	21.7069	21.6492	22.0975	21.5925	21.52	21.4244	21.6534	21.6562	21.4005	21.6854	21.5534	21.3467	21.7801	21.6368
O15379	2	2	4	40	HDAC3	FALSE	1	17.6256	17.0873	18.5626	17.3883	17.5311	16.8129	17.3608	17.3386	17.0053	16.7509	17.8202	17.5362	17.9853	17.5889	19.4276	18.144	17.961	17.4175	18.0392	16.8301	17.7623																					17.453
O15381	4	4	4	20	NVL	FALSE	0.9998	16.3353	16.4834	16.2559	16.2659	16.1645	16.7664	16.3344	16.2915	16.7608	16.5101	16.8582	16.2233	16.4349	16.3294	16.5423	16.4541	16.1484	16.2003	16.2418	15.7879	16.6165
O15382	9	9	18	60	BCAT2	FALSE	1	19.2072	18.3065	19.4772	19.0202	19.3911	18.824	19.458	18.6043	18.1519	18.52	18.44	19.0545	19.1749	19.1258	19.0446	18.992	18.9848	19.0893	19.1151	18.8759	19.2757	19.1898	19.2111	19.2025	19.2267	19.3394	19.2814	19.2283	19.256	19.1886	19.4321	19.2857	19.1231	19.228	19.337	19.0076	19.2096	19.1815	19.2104	19.156	19.7393	19.1615
O15394	52	51	357	60	NCAM2	FALSE	1	24.2215	24.2495	24.0194	24.4969	23.9834	24.2415	23.9821	24.4276	24.2707	25.2165	23.5203	24.5416	23.9369	24.5042	24.1184	24.5823	24.4667	24.329	24.4732	25.1969	23.6223	23.7464	24.287	23.579	24.1719	24.2284	24.2989	24.1313	24.1593	25.2129	23.5405	24.2906	24.0602	24.4371	24.5446	24.0575	24.6186	24.3695	24.4315	24.9793	23.6963	24.1874
O15397	9	9	17	50	IPO8	FALSE	1	18.6211											18.5419	19.2154	18.5655	18.6663	18.5837	18.291	18.7066	18.2085	18.1886	18.3735	18.8651	18.7155	19.0299	18.8828	18.6138	18.7188	18.477	18.4888	18.2388	18.5546	19.0172	18.5693	18.5072	18.6042	18.5599	18.434	18.4217	18.3734	18.4427	17.8834	18.3128
O15400	12	12	82	60	STX7	FALSE	1	21.4776	21.4388	21.5989	21.8542	21.5044	21.5504	21.4222	21.7091	21.4634	22.0325	21.8421	21.4608	21.3246	21.8499	21.4117	21.6168	21.5508	21.9525	21.6832	22.0213	21.9633	21.2406	21.3203	21.2702	21.4047	21.4912	21.452	21.5596	21.9638	21.9665	21.7127	21.4362	21.3005	21.7923	22.0773	21.5631	21.7667	21.7186	21.686	21.9255	21.9478	21.3727
O15417	2	2	8	60	TNRC18	FALSE	0.9935	18.7137	18.3645	17.9513	18.1307	17.7435	18.5242	18.0455	18.4582	18.8161	19.3611	16.2564	18.2032	18.7534	18.0402	18.3912	18.6861	19.2058	18.1809	19.3445	19.3359	17.5459	18.16	18.9236	17.879	18.6089	18.8756	19.1404	18.1689	18.9431	18.9165	17.6663	18.7423	18.8763	18.8062	18.2904	18.2794	18.4848	18.6963	18.1498	19.373	17.7939	19.0494
O15427	6	6	17	50	SLC16A3	FALSE	1	19.3342	19.3486	19.546	19.3424	19.4906	19.6428	19.6402	19.4083	19.9088	19.0459	21.0338	19.1717	19.4366	19.1175	19.6975	19.3718	19.308	19.2122	19.7627	19.3375	21.4303	19.8126	19.3888	19.4246	19.3266	19.17	19.1389	19.2689	19.3409	19.9728	20.4806	19.2709	19.5524	19.3223	19.2541	19.5005	19.3486	19.3838	19.2557	19.6117	20.3061	19.2647
O15438	2	2	2	20	ABCC3	FALSE	0.9993	15.767	15.5636	15.8787	15.7409	16.3837	15.7697	16.2216	15.7741	15.3734	15.5897	15.3458																															15.9797
O15439	9	8	14	50	ABCC4	FALSE	1	18.664	19.0168	18.7452	18.6926	19.0024	18.8835	19.1138	18.6073	18.9356	18.602	18.771	19.0619	18.4769	18.6096	18.5225	19.0329	18.6292	18.4384	18.7296	18.1681	19.3518	18.345	18.774	18.5213	18.6945	19.0607	18.8111	18.2504	18.93	18.4183	19.4337	18.8985	19.5627	19.0931	19.4306	19.8539	18.3806	19.0119	19.1527	18.1536	20.8228
O15440	2	2	2	20	ABCC5	FALSE	1	18.697											18.6077	18.8726	18.7627	19.0294	19.1148	18.7584	18.8345	19.2173	18.6188	18.8616
O15446	7	7	18	50	POLR1G	FALSE	1	17.9444	18.2006	18.2016	17.9015	18.0419	17.9449	18.085	17.8139	18.2372	17.8075	19.3414	17.9489	18.1885	18.2662	17.6996	17.9523	18.0995	18.0923	17.8074	17.5289	19.7996	18.2655	17.986	18.2554	18.1472	18.1047	18.4154	17.9488	18.4078	17.9206	19.9044	18.2081	17.9059	18.6838	18.1185	18.0511	17.921	17.8012	17.8071	17.4504	19.5977	18.1916
O15460	14	14	46	60	P4HA2	FALSE	1	20.0257	20.0788	20.0474	20.0375	20.2729	20.0224	20.167	19.8334	20.5984	20.0444	21.6513	19.7542	19.9853	19.8119	19.9325	20.0063	19.9181	19.7394	20.3779	19.8289	22.0509	20.2952	19.9618	20.2377	19.9692	20.0007	20.1408	20.0234	20.7087	19.9477	21.6714	20.0295	20.1496	19.8677	19.7613	19.7698	19.8815	20.3383	20.1452	19.9527	22.1408	20.0169
O15479	4	4	10	50	MAGEB2	FALSE	1	17.8305	18.6158	17.4603	17.435	17.1528	17.8587	17.4553	17.8434	18.916	16.6501	20.1181	17.7649	17.9056	17.6607	17.9828	17.9333	18.3312	17.5672	18.5743	16.7435	20.7895	18.1408	18.1917	18.0101	18.0124	17.7874	18.3597	17.5851	19.0871	17.0589	21.0779											18.3271
O15484	28	28	154	60	CAPN5	FALSE	1	22.4567	22.3353	23.0685	22.8475	22.5483	22.3034	22.2588	22.457	22.004	22.5606	21.5952	22.4367	23.0336	22.3184	22.6434	22.1694	22.2509	22.0113	22.0729	22.506	21.6284	22.1589	22.0358	21.8954	21.9081	22.4912	21.9803	22.5931	22.0999	22.6257	21.6941	22.2966	22.2587	22.1722	22.1615	22.4288	22.1629	23.3714	22.194	22.4228	21.8888	22.415
O15488	6	6	18	60	GYG2	FALSE	1	19.267	19.4236	19.2567	18.9455	19.1982	19.5434	18.8117	19.4617	18.9947	18.6593	18.7765	18.9711	18.5286	19.2336	18.966	19.1147	18.7825	19.0313	19.0032	18.7541	19.0376	20.0285	19.3932	19.2498	19.4935	19.3758	19.4115	18.9831	19.544	18.848	18.8957	19.6449	19.4345	19.2964	19.5722	18.8493	19.9106	18.893	20.0433	19.1802	19.2429	19.2797
O15498	13	13	83	60	YKT6	FALSE	1	22.2793	22.4898	22.702	22.3447	22.5577	22.2406	22.2651	22.2002	22.3601	22.6935	21.805	22.4431	22.163	22.2218	22.2006	22.2833	22.537	22.0246	22.2945	22.8405	21.9458	22.3463	22.0714	22.3082	22.2967	22.5183	22.2585	22.284	21.9269	22.6531	22.3884	22.4869	22.1646	22.2803	22.2635	22.5304	22.2101	22.5144	22.2576	22.4171	22.1561	22.474
O15511	12	11	66	60	ARPC5	FALSE	1	21.0828	21.2225	21.1443	20.9468	21.302	20.88	21.1952	20.8219	20.9429	20.9547	21.5612	21.0569	21.2308	20.8496	21.1882	20.9745	20.9295	20.9845	21.2472	20.9088	21.384	21.1838	21.0711	21.017	20.8723	21.134	20.9332	21.0438	21.557	20.8732	21.4337	20.9607	20.9818	20.9328	20.9956	20.8058	20.9279	21.1424	20.9666	21.1026	21.7278	20.7267
O15514	6	6	20	60	POLR2D	FALSE	1	18.7996	19.116	18.7795	18.7864	18.5752	18.8746	18.9112	18.7305	19.2992	18.3314	20.2268	18.5156	18.8229	18.6958	19.1356	19.0636	19.3191	18.7111	19.5109	18.9135	18.8593	18.8319	18.8573	18.8757	19.096	18.8886	19.0863	18.8041	18.9784	18.9208	20.2964	18.2669	19.0662	18.2876	18.6434	19.4834	17.7668	18.6066	18.1353	17.4999	19.4838	19.2031
O15523	7	7	14	60	DDX3Y	FALSE	1	18.7581	18.7117	19.1698	18.6725	19.1666	18.7121	19.1404	18.8477	18.4927	18.1247	18.6479	19.2306	18.8798	18.4622	18.5758	18.664	18.3789	18.9211	18.323	18.5598	18.5002	18.49	18.4217	18.5909	18.4729	18.9245	18.5094	19.0744	18.6563	17.995	17.9595	18.5532	19.1434	18.9778	18.3903	18.4428	18.4995	19.0475	18.8531	18.5903	18.2552	18.1365
O15525	4	3	8	40	MAFG	FALSE	1	18.4282	17.6002	18.2169	17.7246	17.8947	17.8962	18.0766	18.7339	17.6257	17.5338	18.3974	18.275	18.4955	18.9602	18.3891	18.725	18.2774	18.4795	18.301	18.7125	19.4436	18.1329	18.5572	17.8784	19.4594	18.3192	19.5616	17.8619	19.2543	17.7138	19.3254
O15530	22	6	65	60	PDPK1	FALSE	1	20.6337	20.5527	20.6568	20.6081	20.4428	20.5652	20.4652	20.503	20.5665	20.8165	19.8005	20.5311	20.447	20.5002	20.4219	20.695	20.6416	20.6459	20.6385	21.2306	20.192	20.4962	20.6635	20.4626	20.5453	20.6583	20.7664	20.7624	20.5723	21.3891	20.4448	20.7724	20.6491	21.009	20.9361	20.5081	21.0125	20.5906	20.8061	21.2402	20.3742	20.4895
O15533	6	6	34	60	TAPBP	FALSE	1	20.9362	20.9293	20.9562	21.1177	21.2519	20.9974	21.2279	21.0132	20.5851	20.4737	21.1188	21.0867	21.0813	20.8228	20.7336	20.123	20.6782	20.5472	20.3345	20.166	20.6123	21.1073	20.4914	21.0428	20.5118	21.2517	20.1641	21.0335	20.5558	19.9131	20.0814	21.0392	20.7173	20.7771	20.8885	20.4273	20.8425	21.2239	21.0316	20.5885	20.252	20.9567
O15540	17	15	155	60	FABP7	FALSE	1	24.3986	23.7577	23.8545	23.6316	22.3821	23.9566	22.8366	24.1784	23.1131	23.327	22.4885	24.1593	24.0912	23.5131	24.3384	23.2234	23.3034	24.015	23.2622	23.2869	21.9743	25.1699	24.188	25.0848	24.2432	24.3444	24.0328	24.1676	24.0846	23.7593	23.4828	23.764	24.644	23.8586	23.2714	23.8877	23.3982	24.9535	23.5099	23.5384	22.7253	23.2826
O15541	4	4	13	60	RNF113A	FALSE	1	17.8598	18.2388	17.9448	18.1176	17.9176	18.2907	17.7241	18.0895	18.405	18.0932	19.2765	17.9434	18.247	18.4739	18.437	18.1531	17.7887	18.1707	17.6607	17.9036	18.8364	18	18.2633	18.0498	18.3233	17.95	18.4399	18.0063	18.1007	17.5224	19.6204	18.2398	18.1642	17.5286	17.7889	18.2326	17.5386	17.9945	17.8089	17.6356	19.2154	17.138
O15554	2	2	2	10	KCNN4	FALSE	1	16.2073																																									16.6331
O43143	41	40	231	60	DHX15	FALSE	1	23.2816	23.5678	23.5457	23.1833	23.1462	23.0632	22.96	23.2442	23.0919	22.8207	23.113	23.271	23.542	23.5299	23.4166	23.3398	23.179	23.4099	23.0997	22.9536	23.2526	23.4895	23.1901	23.5927	23.4081	23.1499	23.2822	23.4524	23.0522	23.0247	23.2062	23.1693	23.3208	22.9971	23.118	23.5931	23.0341	23.3552	22.9324	22.8304	23.3645	23.3552
O43147	4	4	6	50	SGSM2	FALSE	0.999	19.5019	18.3211	19.0138	19.2703	17.621	18.4107	18.3946	19.6032	19.8906	19.5989	15.3713	19.1287	18.2461	18.3974	18.5237	19.6764	20.6431	18.5455	20.2803	19.6588	16.1863	19.7704	19.3335	19.7144	19.1836	19.3422	19.3845	19.5344	19.2062	20.2377	19.8894	18.9995	19.513	19.278	19.8318	19.2812	19.663	19.4363	19.926	19.5152	22.3639
O43148	27	27	108	60	RNMT	FALSE	1	21.6267	21.6513	21.7542	21.6027	21.296	21.5696	21.1523	21.5549	21.7273	21.4558	22.3282	21.5779	22.3584	22.0468	21.8414	21.8334	21.615	21.5852	21.5135	21.552	21.7703	21.7836	21.712	21.7332	21.8164	21.4825	21.789	21.7274	21.4923	21.6389	22.4634	21.4699	21.6356	21.4306	21.3813	22.094	21.3408	21.6609	21.3787	21.5376	22.0096	21.4711
O43149	44	44	104	60	ZZEF1	FALSE	1	21.6784	21.649	21.7895	21.8041	21.8807	21.7897	21.8397	21.5725	21.4125	21.6737	21.612	21.6889	21.8601	21.6389	21.8374	21.6865	21.6722	21.6343	21.7279	21.7376	21.6252	21.7319	21.7912	21.6751	21.673	21.7741	21.7092	21.6992	21.52	21.5127	21.1858	22.0428	21.8442	21.7648	21.8099	21.8069	21.7248	21.88	21.7639	21.6619	21.4976	21.8538
O43150	15	15	29	60	ASAP2	FALSE	1	20.1232	20.1201	20.1735	20.0402	19.9033	20.0813	19.6982	20.162	20.4492	20.7738	19.8906	19.9727	20.095	19.9159	20.1123	19.9715	20.6418	20.0864	20.2677	20.3879	21.1573	20.0259	20.2833	20.2275	20.0846	20.2511	20.1275	20.0537	20.1986	20.8199	20.9912	20.2778	20.2821	20.2553	20.0697	20.3432	20.365	20.2702	20.2602	20.4743	19.9772	20.0743
O43155	3	3	4	40	FLRT2	FALSE	1	17.0637											17.4879	17.2388	17.5761	18.0705	18.468	17.2413	17.3333	16.8413	17.3101	17.5313	17.0142	17.2651	17.0363	17.8147	17.6851	17.5917	16.6731	17.6169	16.7826	17.4194	17.1106	17.2748	16.7523	16.5599	17.277	16.3714	17.364	17.2329	16.8734	17.8781
O43156	2	2	4	40	TTI1	FALSE	1	16.024	16.4877	16.1179	15.989	15.941	16.2472	16.2357	16.3525	16.2327	16.4816	16.5046	18.0795	16.2636	17.5288	16.3316	16.738	15.8038	16.9188	16.0723	18.0834	15.8955																					15.73
O43157	38	35	151	60	PLXNB1	FALSE	1	22.4297	22.3594	22.6235	22.3264	22.3352	22.4909	22.2649	22.41	22.2839	22.3039	21.7039	22.5603	22.1601	22.193	22.302	22.3799	22.6675	22.3943	22.5365	22.4644	21.6586	22.1589	22.4267	22.1007	22.3872	22.6709	22.3141	22.3513	22.1832	22.5399	21.7808	22.7507	22.3253	22.6513	22.7644	22.2501	22.5948	22.3072	22.7813	22.3074	21.7314	22.8689
O43159	8	8	14	60	RRP8	FALSE	1	18.7201	18.7217	18.229	18.547	18.9272	18.4437	18.3099	18.6656	18.7784	21.0377	18.4876	18.7849	18.9146	18.8965	18.7975	18.9679	18.7118	18.7889	18.6481	18.5069	19.6882	18.7792	18.676	18.8327	18.8874	18.654	19.0331	19.1702	18.7449	19.0936	19.2309	18.8147	18.5861	18.6596	18.5914	18.915	18.6809	18.6828	18.5619	18.9097	19.2489	18.6636
O43164	5	5	9	50	PJA2	FALSE	1	17.127	16.8091	16.9931	17.1384	16.8001	16.9849	17.0756	17.3605	17.8865	17.4688	18.5177	17.2732	17.5219	17.0368	17.2491	16.9393	17.2134	17.1979	17.0966	16.8178	16.5058	17.1701	17.2565	17.2898	17.2446	17.2646	17.2612	17.4292	17.2578	18.1232	17.9436	16.954	17.3364	17.1192	16.827	17.1466	16.9307	17.4321	16.9096	16.77	17.0216	17.6385
O43166	39	35	90	60	SIPA1L1	FALSE	1	21.4334	21.4272	21.4065	21.2938	21.3296	21.3835	21.2976	21.3564	21.4096	21.8224	21.3514	21.2466	21.5306	20.9852	21.6304	21.1359	21.553	21.0417	21.4521	21.9344	21.7762	21.6138	21.5342	21.5645	21.4024	21.4119	21.5434	21.4553	21.3217	21.8571	21.6279	21.4967	21.6045	21.5019	21.4083	21.2534	21.6188	21.5665	21.3587	22.0385	21.9076	21.4256
O43169	8	8	43	60	CYB5B	FALSE	1	19.8745	19.6913	19.6798	19.9886	20.0004	19.8494	19.9411	19.8145	20.3067	20.1557	20.6712	20.0016	19.9941	19.9539	19.9703	19.8672	20.0079	19.7893	19.8382	20.1889	20.8584	19.5945	19.9904	19.6852	19.7163	20.0024	19.594	19.8301	20.2199	19.8199	20.6637	19.8497	19.8935	19.8513	19.7893	19.8634	19.8681	20.1346	19.8725	20.2702	20.4505	19.3745
O43172	26	26	99	60	PRPF4	FALSE	1	21.2418	21.3076	21.3198	21.1947	21.2167	21.2303	21.2074	21.1213	21.2574	21.0269	21.9505	21.1682	21.4596	21.5856	21.292	21.3333	21.1603	21.4292	21.0829	20.8081	22.1385	21.3845	21.2753	21.4075	21.2368	21.1737	21.2539	21.3417	21.2269	21.0319	21.7112	21.079	21.1758	21.0101	21.1673	21.609	21.0656	21.3298	21.024	21.0953	21.5673	21.0517
O43173	2	1	3	20	ST8SIA3	FALSE	1	16.7794											16.7673	16.9903	16.689	16.8807	17.4337	16.8702	16.9134	17.0324	16.2233	16.5584																					16.5003
O43175	34	34	370	60	PHGDH	FALSE	1	24.5063	23.7546	24.2693	24.2284	24.4217	24.0989	24.3461	24.3358	24.6311	24.2091	25.2242	24.5365	24.0267	24.2441	24.2137	24.2184	24.4226	24.3767	24.4606	24.5211	24.9807	24.2306	24.2637	24.0202	23.8101	24.706	24.1338	24.2329	24.1404	24.2926	24.6164	24.619	24.2697	25.0418	24.6554	24.7527	24.8946	24.0317	24.8875	24.4134	24.6852	24.1391
O43181	9	9	81	60	NDUFS4	FALSE	1	21.7344	21.8443	21.4611	21.7526	21.6497	21.6389	21.9362	21.9243	21.718	22.5878	21.9251	21.4539	21.7978	21.8024	21.6286	21.5913	21.5955	21.6353	21.7299	22.7136	21.6939	21.397	21.6805	21.4976	21.4164	21.5864	21.6866	21.8802	21.8469	22.79	21.9654	21.6133	21.5282	21.838	22.274	21.4524	22.5679	21.5844	22.1876	23.2092	23.0949	21.4017
O43189	3	3	5	50	PHF1	FALSE	1	18.0633	18.6611	18.066	18.1803	18.4956	19.9584	18.6021	18.3907	19.9892	17.6863	18.152	18.3875	18.5381	18.6513	18.2274	18.2639	17.9966	18.5068	17.887	18.0344	18.0722	17.9963	17.7172	18.5384	18.0714	18.2313	17.4895	18.4507	17.7398	17.4737	16.7509	17.4085	18.1734	17.1709	17.3831	18.533	17.1433	18.7856	16.992	17.7525	17.0059
O43236	26	26	170	60	SEPTIN4	FALSE	1	22.7884	22.4801	22.7762	22.8424	22.6439	22.7321	22.6431	22.9312	22.7663	23.9541	22.3075	22.6756	22.5559	22.5232	22.5685	22.7975	22.6007	22.6726	22.8015	23.959	21.9265	22.5381	22.7052	22.5215	22.673	22.9624	22.8473	22.9277	22.8124	23.8601	21.9955	23.1446	22.8643	22.8569	23.1966	22.6721	23.3667	22.6687	23.2967	23.3065	22.4404	22.7662
O43237	33	32	203	60	DYNC1LI2	FALSE	1	23.7259	23.2549	23.9816	23.9133	23.7044	23.531	23.4581	23.6281	23.5793	24.1584	23.0158	23.8825	23.3935	23.3443	23.4908	23.5103	23.7303	23.8643	23.7155	24.162	23.5311	23.647	23.5791	23.4917	23.1468	23.8394	23.3616	23.7085	23.6463	24.0884	23.1624	23.6592	23.5412	23.7092	23.895	23.4441	23.9418	23.8321	24.0225	24.134	23.2295	23.5849
O43242	35	35	218	60	PSMD3	FALSE	1	23.2961	23.1782	23.596	23.3836	23.339	23.2302	23.2421	23.0864	23.3927	23.4392	23.1977	23.4733	23.4836	23.4247	23.3034	23.286	23.3932	23.5012	23.2454	23.249	23.3671	23.6089	23.2972	23.6095	23.3689	23.2754	23.3053	23.3586	23.1584	23.2913	23.5011	23.1263	23.3121	23.1687	23.1211	23.6445	23.1809	23.4469	23.1202	23.2201	23.6626	23.4374
O43252	26	24	106	60	PAPSS1	FALSE	1	21.8409	21.7117	21.9762	21.6861	21.8541	21.6005	21.832	21.727	21.7117	21.3386	22.4159	21.8075	21.9291	21.8601	22.1128	21.7206	21.6353	21.8074	21.6268	21.605	22.4657	21.8506	21.7267	22.1685	21.8779	21.7405	21.6613	21.7282	21.9057	21.5836	22.3398	21.686	21.963	21.4941	21.7151	21.889	21.548	21.893	21.6031	21.5386	22.709	21.9733
O43264	20	20	46	60	ZW10	FALSE	1	20.5479	20.14	20.8638	20.3544	20.8294	20.2999	20.6424	20.2699	20.4752	20.4468	20.969	20.5728	20.6509	20.2996	20.6672	20.3905	20.6038	20.3199	20.2686	20.5672	20.8301	20.5292	20.5976	20.5285	20.5792	20.566	20.6171	20.4548	20.6463	20.4931	20.7516	20.2438	20.2531	20.3742	20.3856	20.595	20.523	20.6298	20.7308	20.7739	20.5294	20.651
O43272	16	16	46	60	PRODH	FALSE	1	20.4557	20.6487	20.51	20.674	20.5895	20.4696	20.4717	20.617	20.3539	20.8208	19.4461	20.6432	20.1154	20.1467	20.1532	20.3906	20.1655	20.5143	20.3865	20.5157	20.2976	20.1064	20.2712	19.9436	20.0615	20.196	20.3237	20.7983	20.3896	20.6536	20.0335	20.8158	20.4363	20.7589	20.5307	20.1184	20.6847	20.2538	20.4651	20.6187	19.5315	20.3854
O43290	41	41	193	60	SART1	FALSE	1	22.1243	22.0891	22.2563	22.2374	22.2522	22.2847	22.1777	22.1549	22.595	22.1581	23.5566	22.1527	22.2811	22.4094	22.2202	22.2448	22.1613	22.2332	22.0793	21.9433	23.1625	22.347	22.1348	22.284	22.2268	22.0968	22.1903	22.241	22.2426	22.212	23.1033	22.0029	22.3443	22.012	21.9512	22.551	22.0563	22.2399	22.0673	21.972	23.0773	22.1072
O43291	3	3	7	40	SPINT2	FALSE	1	17.3428	17.4361	17.3388	17.0755	17.2033	17.4556	17.3647	17.4749	17.9781	17.4462	19.343	17.2004	17.6443	17.3195	17.9165	17.5526	17.5057	17.7319	17.7284	17.7211	19.3866	17.524	17.612	17.1359	17.4899	17.2262	17.6537	17.0864	18.0385	17.0988	19.1262											17.6722
O43292	10	10	24	60	GPAA1	FALSE	1	19.7774	19.7398	19.8916	19.6074	19.929	19.8317	19.9127	19.7231	19.8522	19.7087	19.962	19.5333	19.9346	19.4409	20.0058	19.7086	20.1284	19.6475	19.8871	19.5502	19.7175	20.2224	19.869	20.1072	19.9484	19.8442	19.9842	19.7917	19.58	20.018	20.2619	20.1023	19.9619	19.8849	19.8175	19.8533	19.7077	19.826	19.7383	19.6366	19.5547	19.863
O43293	9	7	18	60	DAPK3	FALSE	1	18.7321	18.7462	19.0153	18.8038	18.8498	18.8963	18.8977	18.9046	18.8279	19.1836	18.2635	18.734	18.7209	18.4345	18.8263	18.6008	18.75	18.4828	18.7617	18.9567	18.2216	18.91	18.6359	18.8664	18.754	18.6067	18.9399	18.7007	18.9452	19.0459	18.51	18.6759	18.754	19.1212	18.9435	18.7049	19.2804	19.0025	18.8662	19.6759	19.1254	18.5297
O43294	8	8	24	60	TGFB1I1	FALSE	1	20.2041	20.0036	20.3837	20.151	20.4379	20.0444	20.4679	20.1731	20.1311	20.1126	20.5344	19.9607	20.1135	20.0453	20.0748	20.088	20.0636	19.8619	20.1901	19.895	21.1062	20.291	20.037	20.378	20.3247	19.5082	19.8838	19.8111	20.3869	19.6956	20.8473	19.8127	20.2117	20.0773	19.8965	20.2508	20.2379	20.1348	20.0213	20.4079	21.396	19.868
O43295	43	38	181	60	SRGAP3	FALSE	1	22.5795	22.4807	22.3855	22.6117	22.4515	22.4841	22.5098	22.6337	22.699	23.1634	21.7855	22.6589	22.3778	22.5847	22.5055	22.7199	22.8231	22.7156	22.7905	23.2784	21.8297	22.4799	22.7421	22.3279	22.5032	22.7021	22.6535	22.7591	22.3397	23.3796	21.7655	22.6601	22.54	22.7423	22.839	22.5302	22.9467	22.4073	22.7725	23.2084	22.2156	22.7944
O43299	7	7	11	50	AP5Z1	FALSE	1	18.7256	18.7686	18.5919	18.4042	18.3084	18.7856	18.5517	18.7397	18.7444	18.0461	18.3277											18.3447	18.9448	18.659	18.6284	18.8786	18.5524	18.507	18.898	18.4515	17.9204	18.4243	18.4832	18.4507	18.4826	18.6431	18.388	19.0614	18.6401	18.1384	18.758	18.3887
O43300	3	3	4	30	LRRTM2	FALSE	1	17.0374											16.8618	16.8823	17.2405	17.061	17.031	17.7121	16.9301	17.0514	17.1229	16.2218	16.8935	17.3963	16.9333	17.2312	17.0419	17.0644	17.2298	17.0297	17.7648	16.5767											17.1547
O43301	54	50	461	60	HSPA12A	FALSE	1	23.8172	23.4404	23.5084	23.9527	23.6233	23.6395	23.6172	23.9781	23.9663	25.2799	22.9978	23.5621	23.5526	23.5956	23.5639	23.7415	24.2631	23.9467	24.1068	25.0612	23.3571	23.4284	23.9631	23.3294	23.5811	23.6905	24.0081	24.013	23.6852	25.326	22.9219	24.0233	23.7857	24.2888	24.403	23.6133	24.5705	23.5337	24.2398	24.8938	23.1965	23.5431
O43303	4	4	8	50	CCP110	FALSE	0.9883	17.3441	17.2804	17.489	17.3421	17.2179	17.4245	17.2913	17.0244	17.1383	17.2131	16.4118	17.5392	17.2074	17.1742	17.1498	17.6097	17.4625	17.4998	17.866	17.4714	18.4729											17.5203	17.6243	17.2952	17.3336	17.4866	17.2989	17.1507	17.5102	17.5715	17.7102	19.2841
O43306	3	3	4	40	ADCY6	FALSE	0.9939	16.8639																					16.7022	16.9443	16.3993	16.6502	16.5641	17.0306	16.8482	16.679	17.3	15.8837	16.5769	16.9022	16.8152	16.6121	16.8285	16.7529	17.1103	16.725	17.0391	16.5991	18.0638
O43307	11	10	21	60	ARHGEF9	FALSE	1	19.5404	19.5106	19.4392	19.524	19.4297	19.263	19.4932	19.5969	19.5023	20.1034	18.9432	19.5869	19.4128	19.6066	19.5429	19.5127	19.7503	19.5197	19.7407	20.279	18.4123	19.5173	19.5613	19.4253	19.583	19.6808	19.5457	19.6199	19.5376	20.032	19.7141	19.38	19.4435	19.7863	19.7898	19.5809	19.9677	19.3839	19.5769	19.6443	18.9265	19.5105
O43310	9	9	21	60	CTIF	FALSE	1	19.0481	19.3437	19.0218	19.2414	18.9875	18.9821	18.9285	19.037	18.7972	19.0591	18.631	19.4191	18.6565	19.6561	18.842	19.1662	18.8875	19.2114	18.9232	18.966	18.5431	19.2569	19.0547	19.0191	19.1618	19.3771	19.2572	19.153	18.9203	18.6585	18.6739	19.2438	19.1126	19.048	19.4065	19.1533	19.3394	18.8905	19.368	19.0431	18.4009	18.8285
O43312	2	2	4	30	MTSS1	FALSE	1	16.7827	17.4994	16.8331	16.6766	16.7514	17.0788	16.7755	17.0381	16.6502	16.41	15.9268																					16.5324	16.9849	16.3932	17.0046	17.203	16.5872	16.7162	16.651	16.5622	16.4052
O43314	11	5	19	60	PPIP5K2	FALSE	1	19.0678	19.6179	19.0981	19.354	19.1311	19.3115	19.423	19.054	19.188	19.3255	19.3821	19.018	19.1428	19.0791	19.0988	19.1719	19.1479	18.9969	19.1679	19.4665	19.2674	19.1805	19.3739	19.1314	19.1744	19.2521	19.3386	19.2744	19.0578	18.9059	19.3136	19.4332	19.3901	18.713	18.7774	18.9219	18.9213	18.8681	18.7656	19.1728	19.6501	19.2383
O43318	12	12	30	60	MAP3K7	FALSE	1	19.9113	19.4842	20.047	20.2133	20.2107	19.9022	20.3106	19.7395	19.8002	19.8433	20.5091	19.9517	20.0443	19.7513	20.1891	19.7409	19.9454	19.897	20.0243	19.9897	20.0218	19.7091	20.617	19.9027	21.0018	19.7915	21.0493	19.6142	20.1712	19.4337	20.0445	20.0031	20.0102	19.8848	19.9184	20.0344	19.9002	20.1118	19.8613	20.2872	20.679	19.791
O43324	10	10	40	60	EEF1E1	FALSE	1	20.2413	20.4948	20.1874	20.1587	20.2074	20.2462	20.1743	20.4149	20.1065	19.9578	20.1658	20.1821	20.4145	20.3683	20.317	20.0108	20.2573	20.4649	20.1287	19.6964	19.1368	20.5801	20.3518	20.406	20.3948	20.3658	20.3508	20.0258	20.1519	19.7795	19.863	20.1474	20.539	20.2327	20.2803	20.3175	20.1511	20.3114	20.0784	19.8468	20.1767	20.1058
O43325	2	2	4	40	LYRM1	FALSE	0.9999	17.2853	17.0844	17.1572	17.2918	17.2849	17.5523	17.5097	17.4559	17.2483	17.3735	17.9283	18.004	17.3495	17.6478	17.653	18.0918	17.3491	17.6379	17.4925	17.7527	17.7523	17.075	17.3304	17.4551	17.0043	17.1102	16.7694	17.3579	16.7945	17.4796	17.1439	17.6742	17.2649	17.8279	17.4374	16.3031	18.491	17.1852	18.9432	16.5489	16.2082
O43347	9	9	32	60	MSI1	FALSE	1	19.6514	19.9994	19.7907	19.5292	19.5145	19.6134	19.3729	19.4411	19.2315	19.2902	18.4478	19.4823	19.9452	20.1751	19.6002	19.741	19.2926	19.8935	19.1135	19.1199	18.8252	20.2209	19.7929	20.0337	19.9784	19.3986	19.6097	19.4352	19.3204	18.8823	18.6809	19.1496	19.4111	19.2587	19.3514	20.1262	19.1365	19.689	19.1883	19.278	18.801	19.5129
O43353	5	5	7	40	RIPK2	FALSE	1	17.5978	18.0851	17.5914	17.6685	18.0113	17.8015	18.5261	17.6611	18.083	17.468	18.9107											17.4505	17.9443	17.5078	18.2356	17.9937	17.9157	17.5502	17.8577	17.6627	17.6108											17.3568
O43374	25	2	61	60	RASA4	FALSE	1	21.2584	20.9886	21.4151	21.3611	21.2716	21.1921	21.3475	21.1538	20.7949	20.483	20.5918	21.5821	21.2725	21.1288	21.2501	21.2198	20.9305	20.7625	21.2551	20.5574	20.5283	21.424	21.1791	21.3888	21.5137	21.8788	21.1105	21.0735	21.1043	20.6517	21.1861	21.4824	21.2221	21.5025	21.2856	21.5306	20.7224	21.3194	21.0049	20.7155	20.8598	22.1706
O43390	45	34	448	60	HNRNPR	FALSE	1	24.7669	24.9112	25.0094	24.6891	24.5514	24.6409	24.5095	24.8348	24.6633	24.4181	25.1145	24.7004	25.0707	25.0745	25.0287	24.7812	24.7254	25.0959	24.5927	24.2562	24.9187	24.9723	24.7855	24.9144	24.9747	24.6788	24.8076	24.8487	24.7092	24.4394	25.0912	24.5156	24.6197	24.3691	24.7304	25.176	24.3645	24.8826	24.5011	24.4144	25.2705	24.8843
O43395	35	35	125	60	PRPF3	FALSE	1	22.1335	21.949	22.3816	21.9947	22.0406	21.8431	21.7394	22.0882	22.454	21.5664	23.2419	22.1395	22.3962	22.4836	22.1193	22.2078	22.0547	22.4227	21.9369	21.8005	22.945	22.3616	22.0609	22.4086	22.233	22.0056	22.1087	22.2325	22.1936	21.7949	22.7932	21.8555	22.1287	21.8676	21.8377	22.3061	21.8201	22.2307	21.9541	21.8939	22.9842	22.3191
O43396	18	18	168	60	TXNL1	FALSE	1	22.3495	22.154	22.0829	22.3857	22.2937	22.1963	22.2104	22.4001	22.3102	22.6151	22.1934	22.3526	22.1708	22.3527	22.2537	22.2557	22.23	22.2819	22.255	22.5991	22.1031	22.2643	22.2986	22.0944	22.177	22.2858	22.3444	22.2965	22.3942	22.5155	22.2029	22.2007	22.1524	22.3541	22.2675	22.3258	22.3616	22.3457	22.3649	22.5401	22.3002	21.8563
O43399	18	18	122	60	TPD52L2	FALSE	1	21.5144	21.5081	21.5828	21.5196	21.6806	21.5121	21.7632	21.5319	22.3316	21.772	24.0695	21.3741	21.4968	21.3892	21.5917	21.4347	21.4851	21.409	21.6346	21.7098	23.3106	21.3599	21.501	21.4254	21.5144	21.454	21.6278	21.4995	22.1887	21.9443	23.546	21.4586	21.3557	21.5896	21.4336	21.4126	21.5682	21.6966	21.6256	21.8969	24.0109	21.5638
O43402	10	10	38	60	EMC8	FALSE	1	19.697	19.7282	19.5096	19.6562	19.9518	19.5577	19.8736	19.5713	19.5519	19.9959	20.1916	19.8775	19.6805	19.7556	19.7327	19.8575	19.6896	19.6707	19.6494	19.9248	20.4635	19.7758	19.7268	19.7009	19.6669	19.6869	19.7125	19.6549	19.5636	19.8115	20.0322	19.1385	19.6278	19.77	19.7578	19.6952	19.8589	19.8025	19.8257	19.8376	20.1147	19.8858
O43414	9	9	53	60	ERI3	FALSE	1	20.797	20.7984	20.6628	20.4555	20.3341	20.5875	20.4444	20.725	20.8319	21.1049	20.308	20.6481	20.637	20.9848	20.8601	20.869	20.9115	21.0546	20.8797	21.2301	20.5632	20.5916	20.7527	20.669	20.43	20.8362	20.6137	20.6747	20.5852	21.1275	19.7866	20.5532	20.459	20.9209	20.8962	20.7473	20.9929	20.6721	21.0239	21.0745	20.024	20.524
O43424	3	3	7	40	GRID2	FALSE	1	18.0406	17.9816	18.4663	17.8704	17.9362	18.2951	17.9621	17.9258	17.8921	17.7017	17.5526	19.3819	18.274	17.7502	17.6453	17.9644	17.1888	18.0784	16.9684	16.5317	16.5833	18.2396	18.3943	17.9042	18.3401	18.4453	18.0336	17.7197	17.9414	17.6202	17.9135
O43426	62	61	461	60	SYNJ1	FALSE	1	24.1432	24.004	23.9758	24.3483	24.129	24.1601	24.1304	24.2105	24.4259	25.7399	22.9563	24.0629	23.9269	23.8919	24.0049	24.2707	24.675	24.292	24.5127	25.4517	23.3503	23.8261	24.2038	23.6519	23.8811	23.9747	24.3293	24.2188	23.6386	25.6299	22.9941	24.2298	24.1561	24.5348	24.3593	23.876	24.6503	24.1549	24.3452	25.2239	23.4149	23.9071
O43427	18	18	64	60	FIBP	FALSE	1	20.7834	20.6281	20.5514	20.7491	20.7507	20.6092	20.758	20.8762	20.5743	21.0963	20.0336	20.6018	20.7474	20.8407	20.6718	20.834	20.8238	20.7941	20.7025	21.1951	20.4626	20.6904	20.9879	20.6248	20.9763	20.8327	21.1495	20.7422	20.6401	20.9501	19.9816	20.8012	20.7346	20.9792	20.9824	20.7558	21.149	20.7934	20.9268	21.0748	20.2288	20.9539
O43432	55	54	174	60	EIF4G3	FALSE	1	22.736	22.5897	22.77	22.859	22.6055	22.7172	22.6099	22.612	22.8521	23.1865	23.014	22.6	22.9429	22.6644	22.8042	22.7625	22.7635	22.7507	22.8112	22.9949	22.6466	22.6237	22.6795	22.84	22.6234	22.7131	22.8103	22.9575	22.7288	23.3051	22.5511	22.7626	22.8294	22.7337	22.6493	22.8592	22.8654	22.9453	22.5925	23.0569	22.8209	22.5489
O43447	11	11	39	60	PPIH	FALSE	1	20.3954	20.6252	20.3665	20.2635	20.1363	20.265	20.141	20.3549	20.5497	20.2828	21.9048	20.2776	20.4078	20.479	20.2779	20.2966	20.3544	20.4826	20.3487	20.3594	21.9742	20.5162	20.2135	20.3777	20.5989	20.5094	20.4206	20.3944	20.5586	20.7595	21.0334	20.2831	20.2705	20.1589	20.2187	20.5417	20.1639	20.3174	20.2224	20.4292	21.364	20.4753
O43464	10	9	40	60	HTRA2	FALSE	1	20.3939	20.6639	20.4556	20.4444	20.3179	20.3642	20.2014	20.7758	20.1852	20.1741	20.6736	20.3464	20.5377	20.3035	20.3559	20.3753	20.3377	20.3235	20.1937	19.9906	20.643	20.5279	20.4413	20.2061	20.4453	20.2468	20.2991	20.1759	20.5122	20.0019	19.6321	20.4239	20.2468	20.3611	20.662	20.4326	20.3625	20.4109	20.2155	20.406	20.6738	20.3491
O43488	18	12	145	60	AKR7A2	FALSE	1	23.5047	23.4016	23.2128	23.4251	23.3652	23.3841	23.2381	23.4376	23.2731	23.4594	23.3455	23.8053	23.2822	23.4335	23.2429	23.2231	23.4883	23.4828	23.2753	23.5967	22.9379	23.2916	23.2028	23.1956	23.0669	23.5815	23.1872	23.4775	23.211	23.6099	22.4363	23.3245	23.3966	23.7873	23.687	23.3682	23.7544	23.4507	23.7452	23.536	23.4522	23.3919
O43490	4	4	65	60	PROM1	TRUE	1	19.6271	19.9485	19.6259	19.555	19.6497	19.7902	19.8469	19.5658	21.6678	19.7836	22.9613	19.5265	19.7652	19.439	19.7424	19.6707	19.7016	19.3885	20.1565	19.571	22.9183	19.8806	19.9439	19.7761	19.9289	19.7513	19.9427	19.5294	20.869	19.5116	23.0701	19.6537	19.7819	19.6672	19.5074	19.7619	19.4484	19.5796	20.0158	19.3249	23.4021	19.8591
O43491	71	70	550	60	EPB41L2	FALSE	1	25.1101	24.7042	25.1677	24.8894	24.851	24.9311	24.6543	25.018	24.6947	25.0838	24.2616	25.4036	24.809	24.9616	24.802	25.1042	25.3706	24.8078	25.1566	25.0884	24.4352	24.7769	25.0489	24.6779	24.97	25.4554	24.9692	24.8186	24.8925	25.0514	24.5245	25.1929	24.8661	25.0762	25.3624	24.8543	25.3641	25.097	25.475	25.1203	24.6195	25.5269
O43493	8	8	19	60	TGOLN2	FALSE	1	19.0214	19.1281	19.0113	18.8751	18.786	19.604	19.2628	19.1968	19.6857	19.0699	20.5786	18.9026	19.1786	18.9839	19.0002	19.2767	18.8765	19.0874	19.5946	18.9732	21.3179	18.8187	19.2218	18.7972	19.1959	19.1853	19.5196	19.0217	19.4525	19.1374	21.1945	19.6065	19.4076	18.7341	19.4591	18.7172	18.7976	19.2347	19.1006	18.5711	20.1739	19.0763
O43504	3	3	16	60	LAMTOR5	FALSE	1	17.3002	17.5031	17.2537	17.2865	17.2242	17.5136	17.3424	17.2682	17.6608	17.4986	18.4117	17.1822	17.4423	17.4743	17.4703	17.522	17.186	17.7439	17.2174	18.0274	18.2804	17.2947	17.2971	17.2995	17.2454	17.2078	17.1564	17.2939	17.4254	17.2935	18.0363	17.2766	17.5274	17.3469	17.4883	17.5559	17.4856	17.4281	17.6983	17.6282	20.4873	17.4105
O43505	9	9	23	60	B4GAT1	FALSE	1	19.2794	19.4287	19.0848	19.2427	19.3078	19.4091	19.4368	19.2291	19.1725	19.523	18.7802	19.1234	19.1367	19.6661	19.1948	19.6821	19.2202	19.3786	19.2939	19.8205	19.6014	18.9323	19.2396	19.0696	19.2062	19.3131	19.3979	19.067	19.1504	19.3161	18.9323	19.4333	19.4979	19.43	19.3407	19.4581	19.5208	19.2774	19.4664	19.5924	19.3481	19.1061
O43516	4	4	6	40	WIPF1	FALSE	1	18.0009	18.5309	18.1366	18.0783	18.2425	18.4122	18.4807	18.0561	18.1745	17.8114	18.4021											18.1572	18.0074	18.1202	17.9733	18.1144	17.9291	18.0065	17.9	18.0746	18.4767											18.4575
O43524	2	1	2	20	FOXO3	FALSE	1	14.5322											14.5337	14.6102	14.6098	14.8609	14.4761	14.6302	14.6943	14.5768	14.8959	14.5582																					14.366
O43526	13	13	36	60	KCNQ2	FALSE	1	19.8708	20.2723	19.796	20.1786	19.8462	20.1852	20.0102	20.041	20.0066	20.9346	19.4929	19.607	19.7075	19.6745	19.7909	19.9327	20.1769	19.854	20.1888	20.9172	19.6063	19.6837	19.7921	19.6298	19.6937	19.912	19.9785	19.9554	19.5171	21.2978	19.2135	20.1173	20.0684	20.292	19.8666	19.7993	20.497	19.6326	20.0635	20.7043	19.2779	20.0714
O43556	2	2	3	30	SGCE	FALSE	1	16.4141	16.9221	16.7479	16.4361	16.3927	16.8149	16.231	16.3857	16.3596	16.2114	16.3046	18.0226	16.1098	16.3639	16.1041	16.2209	16.1797	15.9544	16.2003	16.3114	16.7562											16.702	16.4646	16.5785	16.6134	16.3348	16.3626	16.66	16.3236	16.3088	15.2671
O43566	2	2	2	20	RGS14	FALSE	1	14.9803																					14.7836	15.2987	14.5745	14.769	15.1452	15.3056	14.9172	14.4375	15.3184	13.9391	15.3299	15.1493	15.2708	15.0984	14.8916	15.7725	14.7589	15.2714	16.5391	17.0728
O43567	7	6	18	60	RNF13	FALSE	1	19.2307	19.4153	19.3475	19.2417	19.1477	19.4031	18.9829	19.3321	19.1256	19.0155	19.0896	19.3957	18.919	19.0879	19.267	19.3606	19.3106	19.1639	19.5583	18.8107	18.2717	19.0196	19.4599	18.8417	19.2441	19.4469	19.6479	19.2337	19.767	18.7754	18.8632	19.4488	19.228	18.9565	19.7359	19.1185	19.1462	18.8911	19.2838	18.9052	19.0995	19.2063
O43570	2	2	2	20	CA12	FALSE	1	14.8737	15.5325	14.8163	14.944	14.9258	15.248	15.1959	14.8652	14.9047	14.4716	15.4493																															14.5473
O43572	9	9	23	60	AKAP10	FALSE	1	18.8666	18.8821	18.8082	18.6549	18.8196	18.93	19.0112	18.7961	18.9785	18.8466	18.3722	18.8037	18.6752	18.8118	18.8607	18.9242	19.34	18.9642	19.3138	20.1261	19.2906	18.8946	18.7861	18.7891	18.9084	18.9249	18.8789	19.0177	18.6749	18.8149	18.4258	18.9346	18.9538	19.0678	18.9991	18.7476	19.3048	18.7252	18.9277	19.6307	18.9016	18.8701
O43581	19	19	78	60	SYT7	FALSE	1	21.7387	21.8304	21.5879	21.9385	21.5314	21.8061	21.6258	21.9834	22.1097	23.0144	21.3361	21.5482	21.236	21.5862	21.5126	22.0177	22.1962	22.016	22.2226	23.108	21.1217	21.583	21.9324	21.2578	21.4253	21.702	21.6841	21.7617	21.4878	23.0878	20.8395	21.8404	21.9006	22.1589	21.8836	21.567	22.3757	21.5118	21.8738	22.8409	21.0681	21.2485
O43583	11	11	50	60	DENR	FALSE	1	20.3713	20.4897	20.2752	20.3673	20.3919	20.4448	20.6675	20.5227	20.4437	20.8471	20.8519	20.0587	20.0264	20.114	20.1887	20.1931	20.1633	20.3808	20.3489	20.8517	21.1202	20.3311	20.3335	20.3032	20.3242	20.2982	20.1073	20.2449	20.4232	20.7461	20.8401	20.1912	20.1221	20.3519	20.4133	20.3312	20.6239	20.308	20.5302	20.9988	21.0309	20.4379
O43586	5	5	9	50	PSTPIP1	FALSE	1	18.6508											18.8392	18.6962	18.9478	18.4359	18.7976	18.7126	18.5137	18.4412	18.011	18.2627	18.5682	19.2078	18.4452	18.9126	19.2906	18.7977	18.2438	18.9418	18.1968	19.0053	18.9847	18.1287	19.0163	18.7938	18.2896	18.5087	18.3032	18.6496	17.7153	18.2081	19.4378
O43592	30	30	153	60	XPOT	FALSE	1	22.3536	21.983	22.5974	22.2138	22.573	22.0102	22.3159	22.2921	21.9905	22.0026	21.5976	22.5794	22.5283	22.4007	22.2519	22.326	22.3941	22.3359	22.0791	22.0276	21.5209	22.0495	22.3334	22.3729	22.4431	22.0331	22.032	22.2843	22.1622	21.9883	21.4181	22.1655	22.2034	22.1438	22.2948	22.5204	22.1334	22.2024	22.3418	21.7389	21.2809	22.2195
O43597	2	2	7	50	SPRY2	FALSE	1	17.6021	17.4083	17.6185	17.6512	17.3989	17.0352	16.6439	17.5742	17.5364	18.0369	17.0456	17.7897	17.8323	17.6653	17.8726	17.8844	17.9936	17.8341	17.8072	17.8368	17.1376	17.2251	17.5847	17.0249	17.447	17.252	17.4484	17.5479	17.4435	18.0366	17.0442	17.8504	17.3951	17.81	18.0547	17.3032	17.8089	17.285	17.6417	17.8178	16.9846	18.0359
O43598	6	6	32	60	DNPH1	FALSE	1	19.5221	19.7587	19.0933	19.5497	19.7591	19.4128	19.5627	19.5514	19.3583	19.7825	20.1458	19.7125	19.2129	19.4322	19.2119	19.5972	19.2668	19.8578	19.2466	20.0094	20.0875	19.4996	19.4552	19.4948	19.5281	19.6253	19.5618	19.4047	19.4632	19.4712	19.6432	19.332	19.4001	19.7086	19.4495	19.0622	19.6348	19.2363	19.5474	19.496	19.8081	19.0972
O43602	16	16	78	60	DCX	FALSE	1	22.3668	23.1378	22.6163	23.1866	21.8756	22.72	21.7848	22.0985	21.6716	21.691	21.0329	23.0295	21.2095	23.3922	22.4092	22.8468	21.7067	23.009	21.8995	21.8407	20.9518	22.4973	22.4025	21.7761	22.6585	22.4243	22.2205	23.4978	22.3246	22.1366	21.3328	21.7645	22.6304	21.1088	22.1809	23.0886	21.762	21.8226	22.4721	21.9269	21.3625	21.759
O43615	31	31	124	60	TIMM44	FALSE	1	22.5209	22.3059	22.6588	22.4106	22.54	22.3771	22.3409	22.857	22.6997	22.6359	23.4284	22.5612	22.6025	22.3883	22.571	22.4923	22.5597	22.321	22.5668	22.5417	23.6623	22.3578	22.6185	22.4706	22.5436	22.3672	22.4903	22.2856	22.5621	22.5935	23.2774	22.2896	22.3603	22.3976	22.4982	22.6149	22.5335	22.4296	22.6248	22.8126	23.7069	22.7953
O43617	7	7	28	60	TRAPPC3	FALSE	1	20.1312	20.3122	20.0285	20.1033	19.8853	20.0723	19.7707	20.0707	19.8106	19.9097	19.2904	20.1606	20.0264	20.1933	19.9063	19.9096	20.0302	20.1658	19.9178	20.2385	19.3195	20.2185	20.0327	20.1462	20.0686	20.285	20.354	20	20.2357	20.2104	20.0817	20.2528	20.2815	20.2937	20.2105	20.0944	19.9876	20.1736	19.8272	20.0724	19.9822	20.2427
O43633	13	13	64	60	CHMP2A	FALSE	1	22.2316	21.7271	22.6341	22.4214	22.2877	21.9178	22.3105	22.0761	22.1853	22.3969	23.2695	22.1754	22.1188	22.2842	22.3967	22.2775	22.1307	22.0855	21.8836	22.448	22.6789	22.5595	21.9485	22.551	22.0853	22.2156	21.9943	22.1917	22.2137	22.1569	22.6081	21.7892	21.9397	21.9347	22.0816	22.19	22.0824	22.5934	22.093	22.2429	23.1177	21.7185
O43639	21	20	73	60	NCK2	FALSE	1	20.9912	20.9465	20.8456	21.0456	20.8422	20.9835	20.6885	21.0161	20.7183	21.2967	20.4896	20.9983	20.9244	20.8949	21.0708	20.6098	21.0795	21.0415	21.2216	21.8224	20.8302	21.0326	21.1325	20.8407	20.9712	21.13	21.198	21.1505	21.1387	21.2891	20.7546	21.0832	20.9887	21.193	21.1923	21.0818	21.3819	21.0145	21.1162	21.1994	20.5647	21.0346
O43657	2	2	7	60	TSPAN6	FALSE	1	18.6375	18.626	18.8415	18.7776	19.0871	18.7275	18.684	18.5791	18.6554	18.6561	18.729	18.5318	18.6073	18.6502	18.1085	18.373	18.3226	18.6471	18.1563	17.8032	18.7282	18.495	18.7515	18.5065	18.8373	18.5763	18.8523	18.7496	18.6022	18.133	19.1114	19.2908	18.7828	18.8908	18.6387	18.7613	18.7224	18.9904	18.8493	18.7187	19.6305	19.9008
O43660	19	19	52	60	PLRG1	FALSE	1	21.0591	21.2116	21.2299	20.9692	20.9466	21.0242	20.8356	21.0457	21.0525	20.8306	21.1783	20.9762	21.4704	21.4019	21.4067	21.1764	21.0776	21.2007	20.8859	20.5397	21.0103	21.241	21.1457	21.3349	21.3751	21.0799	21.1012	21.0363	20.8353	20.9878	21.3612	21.1696	21.0641	21.3617	21.2288	21.0307	21.2378	21.1172	21.273	21.4006	21.7106	21.4425
O43663	4	4	11	50	PRC1	FALSE	1	17.9893	18.316	17.9718	17.8064	17.7339	18.0424	17.8762	17.8576	18.0087	17.9994	17.7093	17.8545	18.2635	17.9534	18.3394	18.7353	17.9956	18.0359	18.1521	17.3756	18.0863	18.201	17.9892	18.2018	18.1518	17.9437	18.0037	18.098	18.2381	17.7812	19.7116	17.9457	18.6185	17.8077	18.029	18.3775	17.7915	18.1088	17.8871	17.3139	18.2362	18.3804
O43665	5	5	15	60	RGS10	FALSE	1	18.2307	17.8546	18.2865	18.1541	18.2039	17.9739	18.1113	18.1867	18.3613	18.5421	18.9707	17.8956	18.3984	17.9896	18.0124	17.8597	17.7403	17.7912	18.0265	18.237	19.9037	18.0855	18.1667	18.1501	18.3667	18.5416	18.3093	18.162	18.6811	18.2846	19.1283	18.472	17.9686	18.3026	18.3285	18.1742	18.1537	18.5103	18.2101	18.1513	19.4725	17.9898
O43670	13	13	55	60	ZNF207	FALSE	1	21.1605	21.4132	21.2719	20.9967	21.0383	21.1758	20.9768	21.1522	21.201	21.0434	22.0066	21.073	21.516	21.466	21.5785	21.2463	21.2214	21.4176	21.0148	20.7352	21.7244	21.162	21.2466	21.4326	21.4442	21.3309	21.3444	21.0249	21.2766	20.7761	21.7233	20.7113	21.2357	20.8017	20.8034	21.4858	20.727	21.2302	20.9012	20.5392	21.5792	21.2542
O43674	7	7	32	60	NDUFB5	FALSE	1	20.1425	20.1767	19.8846	20.2508	20.103	20.1951	20.2771	20.2607	20.5518	20.305	20.9425	20.047	19.8429	20.0684	19.8085	20.3328	20.5319	19.9204	20.4713	20.6526	20.3069	19.8184	19.8492	19.7632	19.7143	20.0911	20.4189	20.0754	19.9342	20.8605	20.1226	20.49	19.9839	20.4718	20.3979	19.9152	20.4857	19.9576	20.3384	20.239	19.135	19.6397
O43676	5	5	24	60	NDUFB3	FALSE	1	20.188	20.0268	19.9682	19.9099	20.1767	19.9409	19.6449	20.1693	20.4052	20.8684	20.7782	19.8236	19.9157	19.9389	20.0885	20.3367	20.4814	20.0863	21.0506	20.7936	21.5731	20.0957	20.2479	19.7337	19.6661	20.0916	20.1342	20.264	20.4403	21.3026	19.8937	20.1206	19.863	20.6426	20.3982	19.9337	20.6627	19.9578	20.3574	20.6424	20.6215	20.1218
O43678	9	9	55	60	NDUFA2	FALSE	1	21.3596	21.5262	21.283	21.465	21.5241	21.617	21.437	21.312	21.7739	21.9095	21.9081	21.1152	21.4662	21.4072	21.5029	21.2874	21.2659	21.512	21.6374	21.5699	21.0099	21.336	21.3554	21.257	21.396	21.3461	21.4483	21.3284	21.414	21.7681	21.7793	21.3921	21.3871	21.5179	21.6171	21.3733	21.5477	21.3591	21.5133	21.8365	21.9504	21.4123
O43681	14	14	99	60	GET3	FALSE	1	22.0905	21.8547	21.948	22.1895	22.0937	21.7898	21.9556	21.989	21.7334	22.4041	22.1756	22.414	21.9619	22.1084	21.9823	22.0546	21.9206	22.1268	21.928	22.1993	22.0472	22.2851	22.1225	21.9943	22.0149	21.965	21.6979	21.958	22.0339	22.225	22.0967	21.787	21.9567	21.9881	22.051	22.0858	22.1532	22.0663	22.108	22.2072	22.109	21.7401
O43684	17	17	106	60	BUB3	FALSE	1	22.1121	22.9106	22.3397	22.0634	21.9697	22.1595	21.9711	22.2196	21.8246	21.9681	21.6989	22.1932	22.3488	22.7647	22.2738	22.2966	21.9254	22.7131	21.7742	21.9426	22.1864	22.3227	22.0915	22.3123	22.2455	22.0198	22.0915	22.2506	22.1053	21.7224	22.0136	21.5181	22.0652	21.6777	22.0559	22.4516	21.8276	22.1045	21.812	21.8234	22.0359	22.0926
O43707	95	66	1042	60	ACTN4	FALSE	1	25.7619	25.4045	25.9471	25.6689	25.8042	25.5401	25.8292	25.5459	25.9394	25.9849	26.6517	25.5719	25.7461	25.4345	25.7777	25.5343	25.6686	25.5007	25.8429	26.0255	26.7901	25.889	25.6557	25.8148	25.5655	25.7581	25.641	25.7163	25.9891	25.9004	26.4858	25.6335	25.658	25.6437	25.573	25.5037	25.7188	26.0112	25.6454	25.963	26.6298	25.6348
O43708	8	8	29	60	GSTZ1	FALSE	1	19.8644	19.9924	19.768	19.8626	19.9899	19.7197	19.693	19.8196	19.4486	19.4639	18.8755	20.4699	19.4465	19.6633	19.6023	19.6046	19.9889	20.2532	19.5971	19.3253	19.7503	19.6253	19.7581	19.8211	19.6702	20.3213	19.9326	20.0884	20.3493	19.3757	19.8782	19.9715	19.5885	20.029	20.0893	19.6644	19.7913	19.744	19.9911	19.6519	19.4923	20.0339
O43709	4	4	16	60	BUD23	FALSE	1	19.4425	20.1891	19.4269	19.5478	19.1767	19.6375	18.8558	19.8725	19.6469	19.6184	19.3138	19.3686	19.7008	19.711	19.7363	19.6243	19.0872	19.5554	19.4146	18.9174	19.4377	19.1438	19.8908	19.1952	20.9439	19.126	20.3503	18.9384	20.1948	18.3468	19.5429	19.5947	19.3663	19.3451	19.286	19.6085	18.9612	19.4329	19.1565	18.8179	19.4173	19.491
O43715	4	4	9	50	TRIAP1	FALSE	1	16.2671	16.2701	16.3819	16.5436	16.6473	16.179	16.5516	16.5084	17.8403	16.4916	19.1468	16.5062	16.1627	17.0359	16.6034	16.9055	16.3294	16.9444	16.6122	16.5785	18.625	16.3824	16.4539	16.1663	16.4852	16.4522	16.4344	16.4	17.0895	16.4298	19.2301											16.4748
O43716	4	4	9	50	GATC	FALSE	1	16.7456											16.7136	16.9255	16.8515	16.9181	16.6754	16.7499	16.6863	16.8533	16.8708	17.1746	16.6966	16.9884	16.7242	16.8676	16.7064	17.5742	16.6106	17.0458	16.6407	17.6599	15.9741	16.7688	16.7597	17.1456	16.7528	16.8916	16.4719	16.6648	17.3947	16.683	16.9249
O43719	28	28	94	60	HTATSF1	FALSE	1	21.8424	21.8248	21.9246	21.7378	21.6581	21.8122	21.6669	21.7956	21.9481	21.7367	21.8092	21.6926	21.962	22.0231	21.6673	21.8393	21.7489	22.0707	21.6563	20.984	21.8786	21.6163	21.7156	22.0293	21.974	21.8415	21.9683	21.8029	21.8642	21.5775	22.2284	21.5727	21.8867	21.5474	21.645	22.3884	21.6231	21.8737	21.6695	21.3171	22.0519	21.865
O43739	14	9	50	60	CYTH3	FALSE	1	20.5925	20.5221	20.5295	20.4792	20.3234	20.4704	20.3838	20.7837	20.5632	21.4687	20.7648	20.4745	20.3697	20.4824	20.4496	20.3924	20.9544	20.4591	20.8195	20.8917	19.3915	20.6377	20.5677	20.6915	20.5155	20.7174	20.5302	20.5784	20.5419	21.169	20.1124	20.6936	20.5179	20.7744	20.7601	20.754	21.0098	20.4555	20.6155	21.1537	19.9828	20.3682
O43741	5	5	12	60	PRKAB2	FALSE	1	17.6159	16.912	17.5917	17.5528	17.7569	17.4949	18.0991	17.504	17.3929	17.7114	17.9239	17.4762	17.5684	17.4629	17.6732	17.5749	17.8312	17.71	17.9237	17.8604	16.9891	17.453	17.5685	17.4388	17.6206	17.7453	17.5171	17.6383	17.4886	17.7363	16.9637	17.6188	17.6175	17.635	17.6945	17.7002	17.4608	17.718	17.4766	17.5937	17.6052	15.6738
O43747	29	29	137	60	AP1G1	FALSE	1	22.3722	22.0162	22.4108	22.3731	22.4399	22.15	22.3296	22.3061	22.2666	22.8203	21.6664	22.3135	22.3835	22.2768	22.3807	22.3506	22.5398	22.3634	22.3975	22.5915	21.9835	22.4703	22.2662	22.4114	22.2382	22.4318	22.2743	22.3712	22.2399	22.5994	21.6141	22.4503	22.2876	22.5908	22.4266	22.3786	22.4783	22.5951	22.4237	22.6163	21.8872	22.2373
O43752	11	11	46	60	STX6	FALSE	1	21.2524	21.6483	21.1952	21.5286	21.4866	21.4186	21.3067	21.3355	21.006	21.6906	21.5476	21.3493	21.1285	21.601	21.1628	21.3759	21.2662	21.7556	21.2807	21.4971	21.4668	21.0686	21.2527	21.2835	21.1189	21.2719	21.1407	21.4507	21.8722	21.2525	21.6582	21.0835	21.3519	21.2078	21.4499	21.1301	21.4295	21.2255	21.3038	21.7884	21.6413	20.9923
O43759	4	4	24	60	SYNGR1	FALSE	1	20.2033	19.9055	20.1196	20.247	20.0004	20.1236	19.8551	20.1489	20.4368	21.5925	19.1939	20.0382	19.6355	20.0832	19.9306	20.3651	21.3383	20.7573	21.1721	22.1346	17.9524	20.1455	20.0813	19.7113	19.6743	20.1349	20.0679	20.2276	20.4242	21.3362	18.4424	20.3412	20.4396	20.49	19.9854	20.2045	20.1515	19.8985	19.7275	20.7777	19.5241	19.7963
O43760	6	6	22	60	SYNGR2	FALSE	1	19.4038	19.8861	19.6744	20.0717	20.1029	19.967	19.9432	19.5237	20.5731	20.0707	21.8414	19.1047	19.502	19.1773	19.7132	19.6808	19.4815	19.0993	19.5467	19.0832	20.2038	19.2334	19.2499	19.3655	19.2533	19.4205	19.513	19.4298	19.5249	19.6586	20.4511	19.9472	19.5619	19.3014	19.678	19.3076	19.3829	19.5493	19.6284	19.7131	20.655	19.9459
O43761	7	7	42	60	SYNGR3	FALSE	1	20.0353	20.1957	19.6186	20.4051	20.0182	20.4065	20.181	20.0853	20.6589	21.5188	21.0301	19.9132	19.9769	19.9815	19.8232	20.4218	20.6194	20.388	20.4425	21.2377	19.5568	19.5891	20.0029	19.5009	20.1203	19.7774	20.2946	20.0452	19.8224	21.3107	19.4897	20.4761	20.0927	20.5395	20.0388	19.7504	20.3524	19.827	19.9972	20.6249	19.4585	19.8751
O43765	14	14	75	60	SGTA	FALSE	1	21.2417	21.2399	21.0226	21.1214	21.0137	21.1816	20.9411	21.3069	21.7026	21.3735	22.4984	21.2873	21.1785	21.2703	21.4289	21.0897	21.0279	21.4171	21.2195	21.2113	22.7581	21.3694	21.1255	21.2791	21.2155	21.3333	21.1645	21.3247	21.3945	21.312	22.5805	20.7118	21.2567	21.1071	21.2101	21.6382	21.334	21.2757	21.2168	21.3668	22.7974	20.9409
O43768	14	13	67	60	ENSA	FALSE	1	21.4869	21.6237	21.1863	21.5518	21.4845	21.6549	21.8023	21.3832	22.1161	22.1608	22.4125	21.2436	21.7029	21.3072	21.34	21.4195	21.5314	21.698	21.7808	22.149	21.6244	21.3149	21.5558	21.31	21.4055	21.3448	21.4782	21.5592	21.6444	21.7036	22.271	21.4357	21.6882	21.5935	21.7029	21.2773	21.6486	21.3896	21.5392	22.1476	22.6055	21.3551
O43772	12	12	38	60	SLC25A20	FALSE	1	20.6315	20.6521	20.8734	20.5588	21.5594	20.4304	21.2858	20.5926	20.4667	20.7441	20.2578	20.5842	20.5174	20.4096	20.6108	20.5422	20.8274	20.2244	20.6303	20.276	20.0698	20.5238	20.2718	20.6375	20.2253	20.4679	20.0852	20.6501	20.1963	20.6417	19.9782	20.793	20.8185	20.5847	20.7257	20.1877	20.5065	20.1897	21.009	20.2576	20.1063	20.8623
O43776	41	40	289	60	NARS1	FALSE	1	23.6519	23.4579	23.7533	23.6642	23.7297	23.5201	23.7664	23.6181	23.3595	23.7316	23.3564	23.7612	23.531	23.7983	23.5697	23.537	23.5369	23.5726	23.4255	23.7158	23.416	23.7449	23.682	23.7036	23.6348	23.5967	23.4167	23.6267	23.5105	23.5175	23.4296	23.5661	23.5755	23.589	23.5994	23.8013	23.6349	23.6855	23.6371	23.6415	23.419	23.5912
O43795	35	33	120	60	MYO1B	FALSE	1	22.1744	22.3222	22.4743	22.3116	22.2572	22.0205	22.2019	21.9452	22.1403	22.2591	22.9692	22.2506	22.0394	22.1404	22.1539	22.0279	22.1707	21.7345	21.9984	22.4259	22.6308	22.7493	22.2148	22.545	22.2857	22.013	22.1775	22.0524	22.2522	22.2034	22.8099	22.0129	22.0936	21.9567	21.8028	22.1274	22.1487	22.1773	21.9659	22.4841	22.8243	22.2872
O43808	2	2	2	20	SLC25A17	FALSE	0.9996	14.9787											14.6948	15.3315	14.8421	15.0412	14.8837	15.2273	14.3186	15.0997	14.1836	14.5405																					16.1727
O43809	17	17	78	60	NUDT21	FALSE	1	22.1195	23.3975	21.9243	22.0349	21.9148	22.4245	21.9732	22.5367	21.8628	21.9678	21.7213	22.1733	22.2704	22.9789	22.2957	22.3083	22.0913	22.5928	21.9145	21.6034	22.1062	22.3633	22.166	22.2359	22.3574	21.9312	22.2115	22.085	22.06	21.4989	21.5966	21.7874	21.9612	21.8354	22.2223	22.1646	22.0272	21.8398	21.9754	21.7229	22.1242	21.7616
O43813	18	18	121	60	LANCL1	FALSE	1	22.287	22.2633	22.1442	22.2551	22.2844	22.037	22.0846	22.2256	22.0863	22.4131	21.4676	22.5988	22.0426	22.5349	21.9833	22.3722	22.4271	22.8626	22.2799	22.7876	21.7866	21.9629	22.1392	21.8205	22.1835	22.3694	22.2435	22.571	22.0223	22.5286	21.231	22.4342	22.1796	22.629	22.7532	22.1914	22.8897	22.1482	22.8483	22.5614	21.6617	22.0421
O43815	34	32	140	60	STRN	FALSE	1	22.1299	21.9831	22.2533	22.2622	22.2993	22.0746	22.1679	22.1146	22.0438	22.5589	22.2498	22.1853	22.0048	22.1721	22.1111	22.0178	21.9943	22.1677	22.2462	22.7757	22.3121	22.0742	22.0601	22.0977	21.9579	22.1315	22.0825	22.1972	22.0686	22.6672	21.9305	22.0314	22.0676	22.2022	22.1517	22.1527	22.3865	22.1054	22.2707	22.4658	22.0733	22.1123
O43818	17	17	61	60	RRP9	FALSE	1	21.3961	22.285	21.4262	21.1041	21.2805	21.6297	21.2192	21.5884	21.4107	20.7623	22.1209	21.4539	21.355	21.9593	21.6732	21.71	21.4973	21.4918	21.2307	20.7624	21.9274	21.6904	21.6325	21.6905	22.0031	21.347	21.6719	21.4261	21.384	20.5866	21.7079	21.5795	21.6287	21.311	21.3719	21.4856	21.3332	21.4943	21.3722	21.0224	22.2151	21.703
O43819	7	7	17	60	SCO2	FALSE	1	20.0416	20.1418	20.1151	20.0772	19.7204	20.2704	19.7481	20.2098	19.8347	19.8245	20.0245	20.0835	19.9577	19.9805	19.8837	19.9878	19.4552	19.7863	19.7139	20.6672	19.849	19.2068	20.3011	19.5316	20.0346	20.2712	19.6397	19.7624	20.1357	19.1155	19.2071	21.8267	20.0704	20.5029	20.3147	19.9991	20.1524	19.954	20.0974	19.3639	20.7048	20.0238
O43822	6	6	16	60	CFAP410	FALSE	1	19.149	19.1632	19.2522	20.0447	19.2139	19.6673	19.3061	19.3216	19.0313	18.9046	18.8938	19.3985	19.2173	19.7329	19.1606	19.6912	19.0192	19.2931	19.2178	19.1622	19.1461	19.1453	19.1516	19.2415	19.2346	19.5062	19.482	19.1842	19.4404	18.9069	19.0796	19.7848	19.6015	19.2026	19.1739	19.1736	19.1069	18.9051	18.9724	18.6369	18.4404	19.3264
O43823	13	13	47	60	AKAP8	FALSE	1	19.6719	19.7915	19.9406	19.7201	19.6795	19.7135	19.5586	19.4938	19.8229	19.4872	20.9371	19.5242	19.8866	19.8727	19.904	19.7195	19.5094	19.78	19.5571	19.6621	21.3147	19.9545	19.6072	20.1311	19.9208	19.4751	19.814	19.7001	19.7329	19.5056	21.1114	19.7897	19.8095	19.38	19.5874	20.0934	19.1617	19.8326	19.312	19.558	21.1	19.5671
O43824	6	6	11	40	GTPBP6	FALSE	1	18.467	19.4045	18.3842	18.2106	18.2054	19.2131	20.6946	19.23	20.7414	18.0352	19.6339	18.6411	18.3611	18.5957	18.4353	18.4798	18.4173	18.547	18.4291	18.3224	18.5094																					18.6532
O43837	20	19	195	60	IDH3B	FALSE	1	23.648	23.4046	23.4521	23.678	23.4164	23.5669	23.5787	23.9308	23.5393	24.4134	22.9615	23.6437	23.5026	23.6706	23.3091	23.6011	23.6406	23.6912	23.5948	24.2465	23.3417	23.1568	23.5376	23.0783	23.3526	23.3864	23.3773	23.5906	23.459	24.4519	23.0575	23.5223	23.5176	23.854	24.1151	23.4828	24.0782	23.4948	23.7972	24.1982	23.336	23.2864
O43847	21	21	64	60	NRDC	FALSE	1	20.6193	20.5374	20.6186	20.4993	20.4361	20.5489	20.5695	20.3707	20.4701	20.7993	20.7039	20.2635	20.9863	20.2799	20.954	20.3429	20.452	20.2624	20.3074	20.2581	19.9632	20.982	20.6262	21.0376	20.7412	20.6056	20.6339	20.5495	20.4693	20.5266	20.6207	20.6363	20.7706	20.4576	20.3004	20.7907	20.6153	20.9066	20.4731	20.752	20.8595	20.3699
O43852	33	33	281	60	CALU	FALSE	1	23.1615	23.0432	23.2163	23.0159	23.1942	23.1679	23.2584	22.9801	23.8261	22.991	25.2678	23.0289	23.3269	22.9832	23.1102	22.9463	22.9308	22.9433	23.2128	22.9671	24.7269	23.3527	23.1208	23.3549	23.2728	23.1213	23.1397	22.9701	23.6948	22.9118	25.1303	23.0486	23.2407	22.9973	22.9591	23.3362	22.9827	23.2651	23.1372	23.0907	24.8091	23.0135
O43854	16	16	40	60	EDIL3	FALSE	1	20.3337	20.382	20.5521	20.3775	20.4904	20.3659	20.4864	20.5103	20.5541	20.502	20.1427	20.6357	20.2126	20.1588	20.0948	20.2789	20.0147	20.2601	20.5101	20.8952	20.7473	20.0327	20.3681	19.9756	20.3681	20.3581	20.6108	20.5423	20.9156	20.8823	20.6202	20.6432	20.3787	20.3516	20.8595	20.0683	20.5007	20.2836	20.6809	20.8038	20.4178	20.5438
O43861	3	3	4	30	ATP9B	FALSE	0.9996	17.0374	17.5899	17.1177	17.0392	16.9274	17.386	17.1205	17.2086	17.3292	16.5507	16.989											16.9588	16.766	17.3357	16.8313	17.623	16.7082	17.076	16.5361	17.0037	17.072	17.4396	17.3971	17.2626	16.9203	17.1007	17.1773	17.2317	17.4974	17.0827	16.5781
O43865	41	22	397	60	AHCYL1	FALSE	1	24.7018	24.1847	24.1708	24.4229	25.0052	24.3815	24.7327	24.6087	24.5048	24.8529	23.809	24.6686	24.4243	24.38	24.4859	24.5628	24.8846	24.4927	24.5967	24.8962	24.0501	24.3397	24.4712	24.4501	24.7337	24.8877	24.5603	24.4291	24.076	24.7237	23.8428	24.8044	24.5835	25.0489	25.096	24.6633	25.0326	24.551	25.1416	24.8517	24.0811	25.2714
O43866	14	12	51	60	CD5L	FALSE	1	21.3738	21.4718	21.3751	21.1911	21.7753	21.3104	21.5742	21.497	21.1095	21.5776	20.8034	21.2818	21.0821	21.6192	21.3583	21.2032	21.5124	21.1246	21.2328	21.4893	20.0639	21.9027	21.2152	21.6405	21.3376	21.2352	21.0829	21.673	21.2585	21.5353	20.5912	21.7314	21.4608	21.2377	21.6797	21.3616	21.375	21.2141	20.9517	21.238	20.7951	21.9713
O43896	7	7	11	40	KIF1C	FALSE	1	18.0877	18.261	17.9152	17.9781	18.1189	18.1866	18.2862	18.0363	18.0342	17.8333	18.2266	18.0927	18.3021	17.9261	18.1222	18.041	18.0155	17.8721	17.8117	17.8348	18.0587											18.2935	18.322	18.2356	18.211	18.1787	18.1316	18.4694	18.3377	18.3293	18.7599
O43913	4	4	7	50	ORC5	FALSE	0.9999	17.3109	17.7802	17.4628	17.115	17.0551	17.2289	16.9987	17.6399	17.2762	16.77	16.7906	17.2165	17.3619	17.328	17.2041	17.2681	17.2965	17.4718	17.3607	17.351	17.4148	17.4261	17.6198	17.686	17.7417	17.3955	17.3851	17.2837	17.1165	16.8957	16.3547											17.5751
O43920	8	8	36	60	NDUFS5	FALSE	1	20.782	20.5617	20.6156	20.8305	21.0301	20.5212	20.5433	21.0677	21.1141	21.9961	21.5782	20.2734	20.6623	20.6215	20.548	20.9745	20.7963	20.5977	21.2233	21.4643	20.5417	20.2605	20.4401	20.4027	20.2489	20.6997	20.7749	20.9385	20.7544	21.8217	21.5656	20.7452	20.4323	21.2923	21.3591	20.5302	21.3111	20.5904	21.1839	21.7051	22.265	20.6425
O43924	4	4	21	60	PDE6D	FALSE	1	19.3895	19.6659	19.2823	19.1968	19.1115	19.1472	19.2687	19.2247	18.9598	18.9595	18.6412	19.3473	19.2389	19.2103	19.4809	19.6125	19.8375	19.407	18.9411	19.6051	18.1035	19.5491	19.3795	19.2313	19.4684	19.5522	19.2359	19.2053	19.5484	19.4045	18.4836	19.1553	18.9883	19.5143	19.5368	19.3613	19.2905	19.2833	19.2555	19.0106	20.0013	18.805
O43929	6	6	11	50	ORC4	FALSE	1	17.5011	17.5784	17.5859	16.9167	17.0872	17.4005	17.2945	17.3625	17.1716	16.8155	16.1101	17.552	17.6957	17.6511	17.3799	17.6391	17.5522	17.5974	17.5564	16.9332	16.4587	17.7073	17.5659	18.3099	17.8894	17.4534	17.6053	16.9477	17.8743	16.1561	15.4682											17.4324
O43933	5	5	5	30	PEX1	FALSE	1	16.9219											16.6503	16.9411	16.6488	16.7597	16.7171	16.7066	16.4958	17.0146	16.9438	16.9879																					17.3282
O60216	23	22	123	60	RAD21	TRUE	1	21.6978	21.7307	21.7204	21.7175	21.7126	21.7759	21.7517	21.6725	22.555	21.7074	23.875	21.7021	22.0046	21.7541	21.685	21.8086	21.7775	21.8301	22.0154	21.4818	22.8611	21.8475	21.761	21.9132	21.9635	21.8059	21.8905	21.7971	21.9052	21.5943	22.4282	21.6252	21.8723	21.6351	21.6207	21.975	21.6015	21.6672	21.7945	21.6265	23.6107	22.068
O60218	24	16	168	60	AKR1B10	FALSE	1	21.8555	21.8481	21.8179	21.8154	21.9267	22.0353	22.1285	21.7874	23.1672	21.4958	24.5674	21.8246	22.0012	21.8651	22.1325	21.9778	21.8462	21.7564	22.3579	21.7653	24.5942	21.8127	21.8839	21.8412	21.9401	21.9669	21.8243	21.7715	22.6393	21.548	24.6253	21.9356	22.0819	21.8801	21.8614	21.9006	21.8222	21.8782	22.2351	21.6125	25.3229	21.8817
O60220	7	7	27	60	TIMM8A	FALSE	1	19.1896	19.0035	19.1688	18.9596	19.0106	19.1686	19.207	19.3845	20.2986	19.0694	21.2629	19.1235	19.236	19.3522	19.251	19.2836	19.3464	19.1879	19.6792	19.1819	21.532	19.2061	19.415	19.0721	19.3568	19.151	19.4998	19.1378	20.0425	19.0396	22.2353	19.6384	19.4437	19.3989	19.4928	19.355	19.1556	19.0517	19.5013	18.9609	22.3777	19.235
O60229	24	22	34	60	KALRN	FALSE	1	19.7567	19.8718	19.816	19.6794	20.3641	19.7302	20.4169	19.8741	19.549	20.1322	18.9326	19.7163	19.7217	19.5804	19.5992	19.781	19.8916	19.8854	19.8161	20.4289	19.4729	19.7983	20.0368	19.8211	19.7792	19.9431	20.0733	19.8106	19.6862	20.4406	19.363	19.6226	19.5772	19.823	19.6274	19.7455	20.0525	19.6058	19.7198	20.2918	19.4049	19.8636
O60231	16	16	31	60	DHX16	FALSE	1	19.9207	20.3264	20.0377	19.8028	19.7314	19.9389	19.6558	19.8835	20.0135	19.4399	20.1318	19.7289	19.7808	19.8347	19.9755	19.8878	19.9061	19.8453	19.983	19.7907	20.0586	20.0567	19.9873	20.1325	20.2012	19.9882	20.2851	19.8411	19.8296	19.6304	20.0362	20.1199	20.2357	19.9146	19.8316	20.3548	19.8065	20.0329	19.9152	19.8214	20.4206	20.4708
O60232	3	3	8	60	ZNRD2	FALSE	1	17.3592	17.4	17.2884	17.4383	17.5026	17.6375	17.8172	17.4565	18.0939	17.9322	19.5365	17.2935	17.4117	17.3738	17.4315	17.2227	17.0947	17.2998	17.3256	17.8307	18.9013	17.4444	17.6232	17.4142	17.6372	17.4733	17.5723	17.1677	17.5286	17.525	18.6532	17.2863	17.1808	17.3246	17.2148	17.6538	17.2189	17.2196	17.2712	17.3735	18.8102	17.7574
O60234	6	6	27	60	GMFG	FALSE	1	19.8911	20.0044	19.7978	20.1131	20.3247	19.8061	20.1723	19.7607	19.3518	19.8188	19.3393	19.7761	20.1837	19.8121	20.0218	19.3715	19.7099	19.3785	19.7189	19.2178	19.5403	20.3675	19.8062	20.2531	19.7211	19.7379	19.8335	19.5695	20.762	19.4273	19.2901	19.4178	19.0222	20.0142	19.7761	19.3597	20.3082	20.0159	20.2439	20.5744	21.1194	19.7331
O60237	25	25	44	60	PPP1R12B	FALSE	1	20.3572	20.1085	20.2212	20.1074	20.4433	20.291	20.4296	20.282	20.017	20.3217	20.3635	20.4182	20.1474	20.3387	20.1362	20.3058	20.5335	20.3141	20.5492	21.1485	19.9887	20.3313	20.1931	20.214	20.1016	20.5958	20.2962	20.3715	20.1114	21.0012	19.3607	20.6228	20.6322	20.6139	20.4913	20.4131	20.5481	20.325	20.4857	20.6779	20.1335	20.466
O60241	5	5	9	60	ADGRB2	FALSE	1	17.2478	17.4488	17.4593	17.0218	17.1462	17.5513	17.367	17.3415	17.4201	17.7775	17.4899	17.1347	17.1896	17.029	17.4874	17.3157	17.4272	17.0971	17.2593	17.0712	17.1935	16.8564	17.7215	16.9707	17.4752	17.5117	17.5592	17.5698	17.1638	18.1453	17.6272	17.8436	17.4802	16.8421	17.4015	16.6514	16.7237	16.25	16.3454	17.4032	18.4698	17.2171
O60242	7	6	11	50	ADGRB3	FALSE	1	18.3769											18.0161	17.8559	18.1973	17.8563	18.0244	18.1648	18.0822	18.2915	18.9518	16.8701	18.1365	18.3002	18.2877	18.1792	18.3392	18.1513	18.3047	18.1506	18.5366	18.3033	18.6386	18.5324	18.5883	18.4388	18.3313	18.5422	18.3031	18.4278	18.8583	17.9997	18.1491
O60243	3	1	5	40	HS6ST1	FALSE	0.9999	16.9161											16.8274	16.8144	16.8698	17.1233	16.8495	16.9959	16.8133	17.1424	17.2468	16.1389	17.0851	17.155	16.8888	17.098	17.1462	17.1038	16.6021	16.7132	16.7159	16.3306	17.1498	17.2804	17.1109	17.0788	17.0809	17.0854	16.9874	16.8125	17.0202	16.4229	17.9306
O60244	5	5	6	40	MED14	FALSE	0.9996	16.5047											16.5242	16.8738	16.6065	16.7957	16.36	17.0215	16.7299	16.6653	17.2747	16.8511	16.6061	16.3252	16.7374	16.3682	16.5603	16.4232	16.5464	16.3064	16.4499	16.0616											16.657
O60245	15	15	52	60	PCDH7	FALSE	1	20.2386	20.2548	19.9549	20.2961	20.0404	20.246	20.206	20.1696	20.2374	20.9792	20.0346	20.3493	20.0642	20.0132	19.7614	20.3087	20.6813	20.3448	20.4775	20.8774	19.5609	19.8074	20.7051	20.0788	20.2203	20.4156	20.4648	20.132	19.8482	20.7726	19.7489	20.4128	20.4608	20.485	20.3103	20.1784	20.5685	20.1533	20.4728	20.4288	20.1538	20.3256
O60256	23	21	135	60	PRPSAP2	FALSE	1	22.9253	22.9647	22.8805	22.8624	23.0084	22.7942	23.0288	23.0797	22.6092	22.9274	22.5073	23.1112	22.8575	22.9957	23.0491	22.8338	22.9293	23.0609	22.5924	22.9598	22.3375	22.9443	22.8448	22.8705	22.9081	22.9434	22.788	22.938	22.9343	22.8939	22.5353	22.9417	22.876	23.0849	23.2063	22.9301	22.9954	22.9141	23.0318	22.8418	22.1522	22.8958
O60260	7	7	17	60	PRKN	FALSE	1	18.6368	19.6846	18.524	18.8581	18.5046	19.202	18.2026	19.0759	19.1219	19.116	19.6912	18.6603	18.5158	18.8726	18.6203	18.8236	18.7444	18.941	18.8486	19.1279	18.4709	18.7052	18.8331	18.6026	18.6775	18.7155	18.7352	18.7485	18.3971	19.3181	18.6034	18.6984	18.9947	18.745	18.7499	18.6977	18.7205	18.5976	18.5272	19.0327	18.4895	18.7078
O60262	5	5	39	60	GNG7	FALSE	1	20.3942	20.6936	20.2299	20.3278	19.9164	20.4027	19.8527	20.2652	20.4285	20.4924	20.1594	20.2643	19.9896	20.1846	20.6675	20.3467	20.6891	20.3414	20.7286	20.625	20.096	20.3429	20.6098	20.3806	20.5581	20.479	21.2047	20.3175	20.5336	20.3434	19.9788	20.8946	20.4945	20.754	21.6211	20.0337	20.8831	19.7391	20.9582	20.2626	20.0229	20.3562
O60264	61	43	267	60	SMARCA5	FALSE	1	23.318	23.5276	23.6727	23.2836	23.2659	23.2073	23.1177	23.2024	23.4304	22.8226	24.2129	23.4071	23.6735	23.608	23.2484	23.4541	23.2289	23.5138	23.1136	22.8536	23.8188	23.588	23.352	23.5896	23.6652	23.255	23.3189	23.3335	23.1872	22.9768	23.597	23.1186	23.2313	23.0822	23.3029	23.7554	23.0544	23.3139	23.1182	22.8335	23.9716	23.6531
O60268	22	22	127	60	KIAA0513	FALSE	1	22.0757	21.9897	21.507	22.3873	21.8446	22.1761	21.9382	22.2819	22.2945	23.7414	21.1471	21.8522	21.5898	21.9177	21.7325	22.0574	22.413	22.454	22.6127	23.7203	20.6343	21.525	22.1749	21.5966	21.85	21.9544	22.1592	22.3125	21.8207	23.4199	21.3269	22.111	21.9065	22.5464	22.0832	21.6719	22.6753	21.8122	22.0923	23.2038	21.6806	21.4533
O60271	53	46	198	60	SPAG9	FALSE	1	22.8784	22.6158	22.9696	22.9648	22.9541	22.7513	22.7743	22.7077	22.9682	23.0187	23.2558	22.9123	22.6233	22.7398	22.8376	22.8242	22.7832	22.9495	22.8194	22.9533	23.1941	22.7942	22.7208	22.7849	22.6741	22.8746	22.7842	22.8421	22.7602	23.0267	23.3543	22.8622	22.9058	22.7994	22.6521	23.242	22.799	23.1515	22.9277	22.9469	23.3396	22.9255
O60279	6	6	11	50	SUSD5	FALSE	1	20.4026	21.2005	19.8962	20.8677	20.4984	20.8906	20.5074	20.743	20.2061	20.1398	20.2669	20.8889	20.4504	21.2425	20.4455	20.7077	20.2324	20.6723	20.0331	20.2887	19.5147	19.915	21.3264	19.8463	21.1556	20.4351	20.7425	19.6167	20.6406	20.1641	19.4868	19.8804	20.1738	19.8078	19.6766	19.569	20.1033	19.6914	20.0919	20.5062	20.1746
O60282	52	47	296	60	KIF5C	FALSE	1	23.3076	22.9578	23.3235	23.5238	23.3422	23.2047	23.3281	23.2737	23.1762	24.2661	22.692	23.5608	23.0406	23.1449	23.0737	23.285	23.3692	23.2896	23.3254	24.1346	22.5385	23.1753	23.2131	22.7924	22.9388	23.1148	23.0946	23.3886	23.2287	24.0359	22.442	23.3451	23.1253	23.3421	23.376	23.2487	23.7494	23.405	23.6127	24.2342	22.6792	23.1914
O60285	13	13	26	60	NUAK1	FALSE	1	18.8714	18.6351	18.5693	18.9316	18.8571	18.8294	19.2245	19.0656	18.8222	20.074	18.0924	18.5198	18.5091	18.4094	18.5617	19.0117	18.9704	18.7997	18.8799	19.5028	18.2104	18.8807	19.1635	18.8272	19.1547	18.6884	19.3047	18.9766	18.9997	19.9474	18.8064	19.0285	19.0364	19.2831	19.2111	18.9257	19.2983	18.7271	18.9778	19.2373	18.6545	19.0085
O60287	4	4	4	20	URB1	FALSE	0.9985	16.8777											17.5446	16.0572	17.2974	15.6972	16.5182	16.0018	17.1933	16.1989	15.867	18.1098																					16.5418
O60291	6	4	10	60	MGRN1	FALSE	1	19.1188	18.8738	18.9011	19.0571	18.9871	18.5281	18.6201	19.6262	19.2679	20.1687	18.7275	19.3548	19.4673	19.3159	19.6125	19.4705	19.1669	19.2887	19.4163	19.3054	19.3025	19.8527	18.6405	18.8722	19.0063	18.889	18.7206	19.9881	18.8576	18.9493	17.3408	19.3892	19.5886	18.5445	18.1799	19.035	18.1074	20.2426	18.471	18.6991	20.6796	19.1247
O60292	2	2	2	20	SIPA1L3	FALSE	1	15.1671											14.989	15.3502	14.9641	15.2964	15.2872	14.9069	14.9701	14.9928	14.9921	15.0606																					15.3886
O60293	4	4	6	40	ZFC3H1	FALSE	1	17.9594											17.7651	18.1644	17.8039	18.703	17.8041	17.8586	17.6785	17.902	17.1502	18.0898	17.9655	18.2607	17.6973	18.0513	17.8958	18.1201	17.7531	17.6106	17.67	16.0155	17.8834	18.2642	17.7882	17.9403	17.7369	18.2449	17.9421	17.6682	17.5439	17.4721
O60299	10	9	16	60	LZTS3	FALSE	1	18.7173	18.8199	18.6739	18.5876	18.723	18.9109	18.7758	18.8776	19.0646	18.7127	19.0213	18.8009	18.5164	18.8447	18.8956	19.0308	19.1103	18.9038	19.1089	18.8067	17.9722	18.5811	18.7309	18.6045	18.5886	18.7402	18.7403	18.7945	18.6308	18.9911	19.1255	18.6786	19.0388	18.9052	18.6414	18.7542	18.9371	18.76	18.6164	18.9317	18.3699	18.9561
O60306	26	26	46	60	AQR	FALSE	1	20.6044	20.6922	20.7102	20.6237	20.6143	20.6549	20.6927	20.5844	20.4075	20.5837	21.1392	20.5005	20.9376	20.7862	20.6732	20.6273	20.4626	20.7825	20.2748	19.747	20.1655	20.8606	20.4878	20.8262	20.7281	20.5449	20.4729	20.6978	20.3655	20.2019	20.3262	20.6347	20.6	20.4401	20.467	21.0668	20.3575	20.8369	20.4003	20.3638	20.2993	20.6316
O60307	23	20	62	60	MAST3	FALSE	1	20.5473	20.7122	20.344	20.6251	20.514	20.7035	20.6009	20.5788	20.6244	21.5099	20.507	20.5483	20.4598	20.3069	20.3482	20.4803	20.9429	20.7466	20.8749	21.6156	20.2617	20.432	20.5396	20.4765	20.4823	20.5442	20.6337	20.6255	20.5892	21.21	20.5043	20.7959	20.7036	20.819	20.7436	20.6442	20.8171	20.5211	20.5889	21.054	20.4281	20.5122
O60308	3	3	6	50	CEP104	FALSE	0.9994	16.7917	16.6959	17.2677	17.6119	17.3228	16.8199	17.1977	17.0935	17.5702	16.9565	18.3875	16.8857	16.9824	16.9344	16.7745	16.9979	16.9852	16.9271	16.8396	16.3774	17.5897	16.751	16.6721	16.9759	16.8673	16.6233	16.59	17.2161	16.9431	16.6214	17.938	16.6711	16.8624	16.71	16.6894	17.1659	16.7888	16.7952	16.7652	16.9194	17.8026	15.7334
O60313	62	62	340	60	OPA1	FALSE	1	23.7774	23.5521	23.6402	23.8077	23.8223	23.6951	23.7453	23.8735	23.9508	24.7742	23.786	23.9658	23.539	23.4524	23.4611	23.9073	24.0837	23.6313	23.9835	24.5368	23.518	23.5721	23.702	23.506	23.644	23.6642	23.7574	23.6899	23.7085	24.374	23.5162	23.7238	23.5993	23.6842	23.5411	23.5404	23.9664	23.6889	23.8483	24.5868	23.6566	23.9728
O60315	10	9	18	60	ZEB2	FALSE	1	18.8609	18.8898	19.043	18.7377	18.6658	18.8635	18.8638	18.7715	18.8033	18.704	18.569	18.8906	18.782	18.758	18.5365	19.204	19.5527	18.8396	19.428	18.7203	17.8417	18.659	18.9558	18.9274	19.3462	18.9767	19.0916	18.9629	18.7724	18.7055	18.839	19.0107	18.9681	18.8366	18.8336	19.0164	18.7195	18.8094	18.7064	18.751	18.5694	19.1755
O60318	5	5	7	60	MCM3AP	FALSE	1	17.209	17.9764	17.0707	17.2896	17.2365	17.5594	17.4521	17.2672	17.4208	17.2087	16.6248	17.3857	17.538	17.079	17.2065	17.0719	17.5172	17.1589	17.1597	16.327	15.4876	17.2875	17.6617	17.3793	17.9339	17.4105	17.8511	17.2795	17.8134	17.0459	16.9323	17.1956	17.1782	17.5199	17.4627	17.1805	17.6307	17.1571	17.3425	18.0454	16.487	17.4959
O60331	25	22	165	60	PIP5K1C	FALSE	1	22.0513	21.8377	21.8899	22.0466	21.933	22.0717	22.021	22.07	22.0234	22.7112	21.4596	21.9192	21.777	21.8881	21.8297	22.025	22.4825	22.3215	22.387	23.2601	21.4123	21.951	22.1751	21.8656	21.911	22.0872	22.0672	22.1137	21.997	22.8029	21.1495	22.0037	21.9512	22.4072	22.3271	21.876	22.5634	21.9891	22.1655	22.8981	21.4279	21.9148
O60333	15	13	27	60	KIF1B	FALSE	1	19.1656	19.0991	19.2827	19.1209	19.256	18.9578	19.1268	18.985	19.0484	19.5037	18.8403	19.3178	19.3194	19.088	19.387	19.3662	19.2578	18.9428	19.1412	18.9348	18.8955	19.1906	19.0976	19.4707	19.2573	19.2122	19.1611	19.182	19.1628	19.1199	19.2557	18.9227	19.1543	19.0544	19.401	19.3752	19.0636	19.4586	19.1564	19.6153	19.6802	19.1043
O60341	21	20	71	60	KDM1A	FALSE	1	20.974	20.8231	20.9435	20.7366	20.8279	20.6413	20.6812	20.7951	20.8652	20.3292	21.2891	21.0281	21.2292	21.3264	20.9397	21.1266	20.8829	21.0993	20.7407	20.3717	20.8422	21.192	20.8719	21.1674	21.171	20.8713	20.9992	21.2703	20.8642	20.5423	21.4636	20.7016	21.0209	20.4617	20.7384	21.5853	20.4992	20.9966	20.6111	20.4088	20.9349	21.0677
O60343	18	18	38	60	TBC1D4	FALSE	1	20.1861	20.1261	20.1145	20.2403	20.2569	20.0834	20.4444	20.2826	20.3968	20.6648	20.2372	20.2847	20.0631	20.3358	20.1176	20.2136	20.273	20.4453	20.1503	20.7169	20.6966	20.1574	19.8275	20.3662	19.8635	20.2883	19.967	20.4196	20.3419	20.6859	20.211	20.2893	20.2229	20.197	20.3639	20.0846	20.2813	20.1447	20.2356	20.8072	20.7	20.2279
O60346	21	21	35	60	PHLPP1	FALSE	1	20.0224	20.3362	19.8898	19.829	19.8309	19.9499	19.6781	20.1144	20.0337	20.1264	20.1525	20.271	20.0888	20.4471	20.1323	20.3471	19.9531	19.8419	20.1426	19.9384	19.4627	19.9597	20.1128	20.0267	20.02	20.2069	19.9291	20.2971	19.9979	20.3216	20.1999	20.3142	20.2572	20.1354	20.0254	20.2012	20.1719	20.014	20.0295	19.8245	19.4544	19.9287
O60359	5	4	11	60	CACNG3	FALSE	1	17.6154	17.9539	17.7372	17.5643	17.7699	18.1759	18.9687	17.542	17.3987	17.8083	17.5741	17.6235	17.5539	17.5458	17.5897	17.7905	18.0882	17.5609	18.0385	18.8181	17.7608	17.4996	17.5802	17.293	17.6863	17.6384	17.6184	17.7784	17.5042	18.2603	17.3922	18.1437	17.9999	17.9285	17.7459	17.8497	18.1618	17.7635	17.9134	18.2984	17.563	17.6037
O60423	2	2	6	50	ATP8B3	FALSE	0.9973	17.801											17.7072	17.6916	17.4766	17.5497	17.5104	17.9288	17.4647	17.9067	18.4808	17.3389	17.2684	17.4171	17.1505	17.4849	17.5177	17.2867	17.7373	17.3394	18.4103	16.1382	16.9316	17.6104	17.8477	18.8925	17.8179	19.1839	17.0222	18.0032	18.4466	16.8135	17.6036
O60427	3	3	4	30	FADS1	FALSE	1	16.4028	16.3374	16.3159	16.5845	16.6725	16.5884	16.5842	16.8281	16.2789	16.4359	16.8523	16.626	16.4811	16.3975	16.2934	16.4375	16.2652	16.2619	16.3487	16.0917	17.4512
O60437	34	34	75	60	PPL	FALSE	1	20.6419	20.8271	20.6506	20.4784	20.7441	21.3311	20.7127	20.5491	21.171	20.5382	21.7704	20.4783	20.6418	20.4641	20.9551	20.6025	20.7463	20.3649	20.7921	20.6267	21.9889	20.7351	20.8374	20.76	20.8918	20.7465	20.9226	20.6078	21.0082	20.762	21.7058	20.9145	20.9286	20.7615	20.4869	20.7594	20.6381	20.7044	20.5487	20.7576	21.1202	20.859
O60443	26	26	103	60	GSDME	FALSE	1	22.1396	22.6502	22.2413	21.9595	22.4505	21.9632	22.2122	22.0196	21.5535	21.7064	21.2375	22.187	22.0117	21.9716	21.9175	21.8419	21.9349	22.1656	21.843	21.7703	21.4203	22.3367	21.9831	22.6341	22.4605	22.5463	21.9751	21.8977	22.2666	21.7148	21.269	22.0723	22.1356	22.2894	21.9661	22.025	21.9425	22.2831	21.9735	21.9521	21.3784	22.0148
O60447	3	3	4	30	EVI5	FALSE	0.9982	16.848											17.0987	16.618	17.5603	16.8936	16.9791	16.8301	16.7929	16.8359	17.2341	16.12											16.8385	16.4549	16.7118	16.4244	16.9071	17.2241	16.9983	16.9542	16.7686	17.264	16.8707
O60462	24	24	57	60	NRP2	FALSE	1	20.8673	20.8633	21.047	20.914	20.7078	21.2623	20.918	20.7385	20.9767	20.6476	20.2311	20.8972	20.9763	20.8203	20.7881	21.0862	20.9481	20.8441	20.853	20.7284	20.3217	21.1015	20.8532	20.7818	20.7234	21.0343	20.7903	20.7589	21.3114	20.5683	20.6247	21.1695	20.8199	20.8209	21.2215	20.6725	20.7499	21.2024	20.8407	20.7314	20.9088	21.0208
O60477	12	11	29	60	BRINP1	FALSE	1	19.6777	20.1828	19.468	19.6742	19.4107	19.9849	19.5963	19.87	19.7533	19.9109	19.3744	19.5983	19.4332	19.482	19.5292	19.5442	19.7258	19.6301	19.6751	20.0685	19.7198	19.6931	20.019	19.5499	20.1228	19.6554	20.3027	19.641	19.6149	20.125	19.5818	19.9601	19.521	19.8478	19.9811	19.836	19.7641	19.4844	19.721	19.8235	18.5099	19.6236
O60486	27	27	52	60	PLXNC1	FALSE	1	20.3955	20.2488	20.1763	20.4511	20.2821	20.5274	20.413	20.3642	20.3604	20.9296	20.2977	20.373	19.9722	20.1289	20.3162	20.3757	20.7715	20.2254	20.6816	20.6676	19.872	20.3433	20.3168	20.3453	20.1119	20.2382	20.2475	20.2823	20.6167	20.9058	19.8989	20.4949	20.4701	20.5842	20.5621	20.3487	20.5553	20.4372	20.5396	20.808	20.1081	20.5332
O60488	26	26	78	60	ACSL4	FALSE	1	20.7991	20.5269	20.8922	20.8812	20.9102	20.7835	21.0917	20.7676	21.1265	21.3125	22.0157	20.7392	20.7935	20.8053	20.6296	20.8542	20.9033	20.9433	20.8325	21.3092	21.1431	20.7576	20.7582	20.7416	20.8457	20.6985	20.7146	20.927	21.0822	21.5586	21.9253	20.9057	20.9506	20.8805	20.8267	20.6403	20.8885	20.9106	20.9632	21.3399	21.5681	20.8928
O60493	15	13	92	60	SNX3	FALSE	1	22.6451	23.2414	22.5518	22.7605	22.6476	22.795	22.4794	22.7713	22.4304	22.4795	22.5583	22.798	22.5351	22.9485	22.6014	22.6017	22.4848	22.6648	22.4384	22.5246	23.0045	22.7001	22.6342	22.64	22.6421	22.5964	22.6474	22.4498	23.0393	22.5066	22.9533	22.7845	22.6287	22.6805	22.6725	22.5139	22.8493	22.7819	22.8251	22.5608	23.1251	22.3165
O60502	37	37	147	60	OGA	FALSE	1	22.2662	22.1196	22.1392	22.3333	22.1377	22.1178	22.0861	22.2695	22.2345	22.8517	22.2178	22.356	22.1177	22.2694	22.0373	22.2841	22.3442	22.6414	22.3504	22.8006	22.3176	22.0431	22.1819	22.0696	22.2466	22.3468	22.1232	22.5695	22.2719	22.845	22.3039	22.2875	22.0848	22.3621	22.2081	22.4184	22.5268	22.0209	22.3404	22.7656	22.1079	21.7672
O60503	13	13	18	60	ADCY9	FALSE	1	18.2915	18.4198	18.3878	18.362	18.3228	18.5371	18.7602	18.2522	18.3182	18.3909	18.237	18.1363	18.0626	18.2084	18.1477	18.1981	18.874	18.3355	18.6756	19.4775	17.516	18.4355	18.3449	18.5494	18.5441	18.3279	18.3597	18.5004	17.9366	19.1028	18.0303	18.5812	18.5157	18.5528	18.4792	18.3847	18.69	18.4402	18.4055	19.0599	17.9939	18.3376
O60504	18	18	64	60	SORBS3	FALSE	1	21.0796	20.9177	21.3628	21.0118	21.3945	21.0266	21.2	21.3051	20.7816	20.7476	20.8298	20.9794	21.1457	21.2911	20.9454	21.1019	21.0371	21.1334	20.8913	20.6638	21.0858	20.8469	21.0562	21.0404	21.2082	21.009	21.0733	20.886	21.2036	20.5906	21.3414	21.0018	21.0842	20.9502	20.8867	20.8527	20.8738	20.9839	20.8988	20.8275	21.3653	20.8774
O60506	31	31	314	60	SYNCRIP	FALSE	1	23.6157	23.9276	23.7529	23.6272	23.4959	23.4923	23.4573	23.6021	23.5917	23.3538	24.4712	23.6541	23.862	23.8848	23.7999	23.765	23.4908	23.7432	23.2914	23.4724	24.2621	23.8842	23.6176	23.8854	23.7632	23.496	23.4946	23.5327	23.6877	23.3341	24.1	23.3747	23.6059	23.2407	23.6358	23.9005	23.3026	23.7106	23.526	23.274	24.2092	23.4005
O60507	4	4	8	40	TPST1	FALSE	1	17.9423	17.8052	18.4389	17.8435	18.3386	17.8328	18.0787	17.8386	17.7225	17.5461	18.0695											18.1139	17.8629	17.9513	17.7862	18.0048	17.8633	17.6451	18.2229	18.3964	18.2498	17.8158	17.8895	17.7197	17.8326	17.7077	17.8065	17.7004	17.6883	17.64	17.9135	18.1172
O60508	11	11	29	60	CDC40	FALSE	1	19.5182	19.7074	19.7332	19.4563	19.3942	19.3967	19.4749	19.522	19.3781	19.1742	19.6443	19.3914	19.8514	19.7478	19.6105	19.6998	19.4929	19.5423	19.394	18.9931	19.1384	19.7823	19.5526	19.7575	19.8745	19.3974	19.6447	19.4405	19.1096	19.1674	18.8964	19.6542	19.5477	19.3892	19.416	19.5342	19.3563	19.3309	19.3641	19.3181	20.3852	19.6054
O60518	22	22	47	60	RANBP6	FALSE	1	20.3796	20.0361	20.3392	20.6638	20.6494	20.3161	20.7967	20.3455	20.2671	20.9428	20.1602	20.4525	20.3204	20.126	20.2578	20.2843	20.4547	20.5522	20.258	20.8659	20.1598	20.3435	20.3519	20.2719	20.2277	20.2578	20.331	20.4215	20.3581	21.1487	19.9858	20.4757	20.512	20.5321	20.6008	20.3909	20.7829	20.3759	20.6161	20.7674	20.1261	20.3607
O60524	32	32	110	60	NEMF	FALSE	1	21.7346	21.8118	21.747	21.7701	21.6527	21.7468	21.5202	21.6726	21.8673	21.5993	22.0481	21.8056	21.531	21.8938	21.7071	21.7007	21.6873	21.7084	21.5381	21.7992	21.4722	21.7834	21.8895	21.8795	21.9678	21.7783	22.1417	21.7214	21.7289	21.7202	22.1312	21.8084	21.7999	21.7692	21.7133	21.9824	21.7083	21.8632	21.739	21.5342	21.8592	21.8777
O60547	20	20	71	60	GMDS	FALSE	1	21.369	21.7044	21.3121	21.3188	21.3982	21.3553	21.5042	21.265	21.4766	21.8757	21.1322	21.3801	21.1165	21.4646	21.3042	21.431	21.2884	21.535	21.2917	21.4585	21.4846	21.4861	21.4721	21.3594	21.4497	21.4726	21.3005	21.3646	21.493	21.5997	21.4419	21.2713	21.4557	21.2858	21.3329	21.3357	21.1685	21.5187	21.2683	21.4234	21.5953	21.1111
O60551	12	12	29	60	NMT2	FALSE	1	19.6952	19.6531	19.4452	19.6725	19.3507	19.4711	19.1103	19.5114	19.4558	19.8449	18.6219	19.7529	19.632	19.8721	19.5988	19.8527	19.8222	19.9558	19.6382	20.1492	19.6866	19.9207	19.9222	19.8558	20.095	19.8441	20.2472	19.7914	19.7713	20.2014	19.7362	19.7605	19.8199	19.8558	19.9469	19.8921	19.9755	19.7108	19.7925	20.2155	19.3535	19.6438
O60563	6	6	15	60	CCNT1	FALSE	1	18.1863	18.1983	18.0458	18.3208	18.1617	18.6569	18.2549	18.1203	18.5674	18.6641	19.1524	18.0643	18.3453	18.3291	18.2022	18.597	18.1339	18.105	18.053	18.1374	17.7519	18.1297	18.3324	18.2301	18.6945	18.4137	18.7328	18.1768	18.0705	18.2452	18.8139	18.2718	18.4438	18.1569	18.3815	18.4172	17.9029	18.3561	17.8758	17.673	18.9624	17.7416
O60568	23	23	67	60	PLOD3	FALSE	1	21.3434	21.343	21.6982	21.1558	21.4643	21.1486	21.3637	21.0317	21.0484	20.8777	21.4545	20.8454	21.446	21.0922	21.4092	20.7969	21.0809	20.903	21.193	20.6871	21.9076	21.5	21.2793	21.7775	21.4835	21.1964	21.4308	21.1719	21.773	20.9868	21.6181	21.2278	21.4071	21.0393	20.841	21.2023	20.7996	21.4844	20.8448	21.055	22.0389	21.1578
O60573	3	3	9	60	EIF4E2	FALSE	1	17.4259	17.9556	17.7561	18.2527	18.3809	17.562	18.3906	17.8675	16.5907	17.5143	16.7174	17.489	17.2964	17.6738	17.2534	17.251	16.8385	17.6312	16.9389	17.5561	16.8246	17.8491	17.1674	17.719	16.8649	17.0817	17.0134	17.662	16.9167	17.7517	16.3056	17.2093	17.0497	17.5981	17.8582	17.7461	17.6425	17.8221	17.4345	17.4793	16.5034	16.8134
O60583	4	4	4	20	CCNT2	FALSE	0.9973	17.0025																															17.7194	17.5349	17.4345	17.5733	16.8701	17.2227	16.8934	17.2885	17.0349	17.3247
O60610	44	42	130	60	DIAPH1	FALSE	1	22.0095	21.7607	22.2709	21.9572	22.1519	21.8988	22.1444	21.9453	22.2998	22.1894	23.069	21.793	22.2666	21.7843	22.0227	21.9694	22.0879	21.7398	22.2018	21.9702	22.7026	22.0795	21.8824	22.1689	21.8871	21.8955	21.9813	21.9041	22.2258	22.0445	23.1267	21.8975	22.0079	22.0485	21.7934	22.2475	21.8736	22.3927	21.8314	22.1859	22.7857	22.0312
O60613	6	6	22	50	SELENOF	FALSE	1	18.6771	18.7089	18.6433	18.6201	18.877	18.5831	19.0693	18.6371	18.6771	18.7848	19.4766	18.3698	18.7425	18.5207	18.8472	18.7425	18.2904	18.4811	18.7413	18.5365	19.8506	18.8257	18.4775	18.7618	18.6294	18.7744	18.688	18.4805	18.9393	18.7709	19.7502											18.6054
O60641	28	24	239	60	SNAP91	FALSE	1	23.7859	23.5201	23.2734	23.9959	23.5567	23.771	23.5048	23.9067	23.9791	25.2282	22.443	23.6501	23.3	23.5642	23.3776	23.8581	24.2141	24.2624	24.3078	24.7066	22.7831	23.3881	23.9424	23.1654	23.706	23.6303	23.9638	23.8882	23.5311	24.721	22.8062	23.9182	23.7412	24.3634	24.1212	23.4892	24.5014	23.4275	24.0165	24.5498	23.0203	23.3198
O60645	30	30	126	60	EXOC3	FALSE	1	22.4471	22.2606	22.641	22.482	22.6383	22.4134	22.569	22.3149	22.5213	22.4754	22.2755	22.4725	22.3448	22.4244	22.3137	22.4468	22.5587	22.5866	22.4027	22.5291	22.3425	22.2992	22.4771	22.3372	22.3956	22.4352	22.4511	22.3165	22.4979	22.4648	22.0925	22.5419	22.3845	22.5169	22.4817	22.5159	22.4717	22.471	22.4384	22.4865	22.0291	22.6061
O60658	4	4	7	40	PDE8A	FALSE	1	17.4562	17.1034	17.5912	17.4527	17.6182	17.4591	17.9935	17.493	17.3552	17.8041	17.3124											17.3898	17.6038	17.4157	17.5765	17.7371	17.5206	17.3784	17.6451	17.2375	17.5287	17.6619	17.493	17.6622	17.8226	17.4979	17.766	17.3586	17.7902	17.4511	17.1988
O60664	31	31	249	60	PLIN3	FALSE	1	23.1912	22.7501	23.0005	23.0614	23.3871	22.8809	23.2685	23.023	23.5099	22.9152	24.4466	23.0615	23.4705	22.896	23.2362	22.9464	22.993	22.9716	23.1157	22.9047	24.3035	23.3252	22.996	23.4343	22.9336	23.2842	23.2045	23.1653	23.5398	22.8961	23.9602	23.0491	23.2957	23.1308	23.1787	22.8754	23.0584	23.4333	23.0814	22.9774	24.0807	22.8891
O60669	5	5	18	60	SLC16A7	FALSE	1	19.8889	19.7429	19.7059	20.5658	20.1499	20.293	19.9176	20.0722	21.5624	21.1079	19.2106	20.148	19.4723	20.0396	19.7044	20.1774	20.2897	20.0328	20.0104	20.8673	18.9056	19.7958	19.9214	19.3178	19.9159	19.7547	19.8977	19.5644	19.4622	20.7465	19.3011	20.1994	19.8376	20.0674	20.2552	20.0301	20.4442	19.7621	20.3006	20.7704	19.4162	20.0896
O60674	2	2	2	20	JAK2	FALSE	0.9974	17.007											16.8141	16.4969	16.1509	16.4219	17.4798	18.4753	16.6382	17.9791	18.3348	16.1562											16.8476	17.1648	16.4455	16.4603	17.2277	16.41	17.4708	16.2405	16.6218	16.595
O60678	12	12	41	60	PRMT3	FALSE	1	19.8569	19.5181	19.952	19.6453	20.1387	19.5536	19.9854	19.5536	19.3689	19.4654	19.2711	19.9726	19.84	19.6656	19.9296	19.6776	19.6266	19.7375	20.0282	19.5065	19.9361	20.1364	19.885	19.9836	19.9571	19.9763	19.7421	19.8352	19.6374	19.589	19.8384	19.7009	19.8496	19.8651	19.8102	20.0098	19.6975	19.9728	19.9734	19.4607	19.8245	19.8017
O60683	5	5	9	50	PEX10	FALSE	1	17.8717	19.0826	17.9292	17.8224	17.6241	18.5346	17.7616	18.169	17.8193	17.4045	17.5516	18.1455	18.0574	18.6212	18.0847	18.4256	17.8454	18.1219	17.8399	17.3152	18.7191											17.936	18.2257	17.8036	17.9954	18.2693	17.7251	17.8961	17.998	17.5244	18.0799	18.6165
O60684	24	13	103	60	KPNA6	FALSE	1	22.0166	21.9851	21.9938	21.8975	21.9176	21.9156	22.0479	21.9562	21.8995	22.2446	21.5167	21.9031	22.3113	21.8547	22.2659	21.9305	21.972	21.9999	22.1524	21.8123	21.8033	22.0259	21.9653	22.0719	21.904	22.0031	21.866	22.0098	22.0665	21.9657	21.6604	22.176	22.1321	21.9892	22.0211	22.0756	22.1229	22.0721	22.0368	22.2657	22.2003	21.9692
O60701	34	34	169	60	UGDH	FALSE	1	22.1531	22.0998	22.4166	22.0267	22.264	21.9546	22.3099	22.1913	22.5654	21.7031	23.8768	21.9526	22.1092	22.0878	22.0862	22.0401	21.8491	21.9063	21.9743	21.93	23.6239	21.9806	21.9732	22.2605	22.1334	22.0646	22.0173	22.6582	22.4589	21.8768	23.8538	21.8622	22.1497	21.678	21.6113	22.2061	21.6433	22.4421	21.8611	21.7759	23.5902	22.0101
O60704	3	3	6	40	TPST2	FALSE	1	16.5582	16.8632	16.6835	16.7116	16.7322	16.6285	16.6427	16.4862	16.8618	16.5549	17.7017											16.7083	16.541	16.7401	16.344	16.4685	16.4811	16.5685	16.7711	16.5963	17.4664	15.9647	16.3952	16.5757	16.438	16.6693	16.5315	16.6478	16.4158	16.464	17.2081	16.7452
O60711	4	4	10	60	LPXN	FALSE	1	17.3733	16.9784	17.4068	17.3467	17.7306	17.2109	17.6131	17.31	17.5838	17.4155	18.2731	16.5329	17.3381	16.4669	17.6031	16.5208	17.3315	16.6276	17.8932	16.7153	15.1125	17.2183	17.2045	17.4205	16.9352	17.6098	17.0537	17.3049	17.2497	17.3476	17.6806	17.5337	17.4889	17.4383	17.4473	17.2141	17.3765	17.8003	17.3399	17.2827	17.7441	17.4222
O60716	55	54	266	60	CTNND1	FALSE	1	23.473	23.3368	23.7634	23.252	23.534	23.2771	23.4676	23.3614	23.4754	23.375	23.8469	23.3281	23.4822	23.2723	23.421	23.3517	23.6524	23.3033	23.496	23.6441	23.6151	23.3782	23.2446	23.365	23.1481	23.4282	23.3116	23.3696	23.48	23.4494	23.8423	23.4702	23.3581	23.3207	23.3011	23.7517	23.3854	23.6003	23.3616	23.3672	23.6061	23.5658
O60725	3	3	6	50	ICMT	FALSE	0.9998	17.0508	16.3781	17.3677	16.878	17.2015	16.5995	16.9448	16.4554	16.8401	16.7869	16.5917	17.0055	16.7945	16.9241	16.541	17.4454	17.859	17.2982	17.4264	19.4035	15.143	17.1701	16.8249	17.4214	16.8226	17.2187	16.9651	17.0104	16.8992	16.9135	16.6679	17.2341	17.0375	17.7153	17.3376	17.0822	18.2107	17.3816	17.4795	16.8864	18.4329	17.1446
O60733	10	9	23	60	PLA2G6	FALSE	1	18.332	18.6609	18.383	18.1569	18.4583	18.3824	18.3325	18.207	18.1159	18.3328	17.4384	18.467	18.3509	18.2552	18.3662	18.2585	18.4982	18.5581	18.4111	18.7938	17.5554	18.2353	18.2419	18.4796	18.6447	18.528	18.3546	18.2626	18.082	18.9423	17.5115	18.579	18.6886	18.1006	18.1927	18.4422	18.0448	18.1479	18.0084	18.0024	18.276	18.7422
O60741	12	8	26	60	HCN1	FALSE	1	20.7096	21.2068	20.6282	20.9458	20.617	21.2401	20.5581	20.9875	20.3784	21.3879	19.4092	20.611	20.7586	20.2257	20.6806	20.6809	21.003	20.5577	20.9803	21.5904	20.0362	20.5049	20.6211	20.4258	20.602	20.7738	20.6277	20.8334	20.5116	21.358	19.6615	20.9214	20.8299	20.9697	20.7833	20.7427	20.9327	20.549	20.8188	21.1057	20.1999	20.5872
O60749	29	27	206	60	SNX2	FALSE	1	23.1397	22.9422	23.2533	23.1092	23.382	22.8068	23.181	23.1719	22.9281	23.233	23.5186	23.1005	23.1622	23.1499	22.9153	22.9949	23.0272	23.2019	22.9525	23.3058	23.4213	23.1771	22.9197	23.0404	22.8884	23.1981	22.8235	22.9274	23.5444	23.2083	23.6055	22.9211	22.9432	23.0685	23.1096	22.9528	23.1107	23.2637	23.0999	23.1251	23.5442	23.004
O60762	14	14	58	60	DPM1	FALSE	1	21.2679	21.4556	21.6251	21.2068	21.4132	21.1886	21.0797	21.2921	20.7674	21.0889	19.8954	21.221	21.1762	21.1077	21.258	21.1056	21.0514	21.333	20.9448	21.0013	21.147	21.4819	21.0129	21.4566	21.0939	21.2039	20.7838	21.3134	21.3396	21.1056	20.4763	21.0718	21.0836	20.9722	21.0906	21.2774	20.8169	21.5396	20.9247	20.9847	20.6134	21.3283
O60763	43	43	208	60	USO1	FALSE	1	22.5506	22.3262	22.5487	22.4657	22.64	22.4295	22.5654	22.4795	22.795	22.7039	23.5114	22.516	22.6529	22.3773	22.3881	22.564	22.5882	22.5397	22.6888	22.8706	23.3469	22.6104	22.4705	22.5622	22.36	22.5351	22.3687	22.5053	22.8255	22.8641	23.6797	22.4195	22.4874	22.4627	22.5482	22.2705	22.6835	22.5047	22.5128	22.8165	23.4667	22.2622
O60783	4	4	15	60	MRPS14	FALSE	1	18.1572	18.3356	17.9617	18.3092	17.991	18.1303	18.0902	18.37	18.5572	18.0206	19.6852	18.3014	18.1	18.2038	18.5252	18.2624	18.0459	18.2041	18.2059	18.3965	18.9966	18.2444	18.2473	18.2675	18.2476	18.022	17.9271	18.0993	18.4514	17.9462	19.3405	18.1376	18.2114	18.0476	18.5789	18.095	18.2049	18.1017	18.2662	18.107	19.3835	18.4008
O60784	16	16	78	60	TOM1	FALSE	1	21.3547	21.2792	21.2985	21.4995	21.3927	21.3817	21.3889	21.3721	21.329	21.4802	21.5776	21.3109	21.3331	21.3611	21.306	21.3662	21.4116	21.5003	21.3336	21.6503	21.6691	21.2794	21.2804	21.2449	21.1512	21.3537	21.2954	21.3743	21.4223	21.6139	21.26	21.1602	21.4077	21.5492	21.4468	21.4623	21.4945	21.3115	21.4328	21.5138	21.0836	20.9297
O60825	39	32	171	60	PFKFB2	FALSE	1	22.5392	22.2036	22.1752	22.6338	22.3289	22.2877	22.3841	22.4004	22.4497	22.7489	22.1963	22.8436	22.4744	22.1701	22.4821	22.4153	22.6457	22.2887	22.5861	22.5398	22.2217	22.3147	22.5686	22.0903	22.3726	22.4836	22.5145	22.7826	22.3575	22.4606	21.9161	22.9225	22.4019	22.4632	22.6798	22.2582	22.6697	22.1758	22.6483	22.5513	22.0707	22.3879
O60826	34	34	122	60	CCDC22	FALSE	1	22.0277	21.8495	21.987	22.0096	22.0403	21.9479	22.1568	22.0151	21.9418	21.9367	21.8089	22.1613	22.1004	22.0165	22.0017	22.1581	22.0594	22.0448	22.0394	22.0491	22.3877	22.0115	22.0616	22.0477	21.9228	22.0062	21.8547	21.9402	22.0094	22.0536	22.2164	21.9719	21.9778	22.1229	21.9953	22.0233	22.1196	22.2242	22.1412	22.0465	22.2178	22.1474
O60828	9	9	28	60	PQBP1	FALSE	1	19.9811	20.0477	20.1234	20.1278	20.0722	19.9006	20.2947	19.9839	20.4398	19.9055	21.2124	19.9054	20.375	20.2894	20.2402	20.0323	19.994	20.0723	20.1724	19.5624	20.7965	20.2183	20.0489	20.2137	20.1657	20.0401	20.0183	20.0767	19.6962	20.0625	20.5517	19.7565	19.9286	19.9378	19.8229	20.0781	20.0467	20.0471	20.22	20.1353	20.9798	19.6766
O60830	3	3	8	50	TIMM17B	FALSE	1	18.1021	18.0846	17.9435	17.5971	17.8651	17.7693	17.8119	17.78	17.406	17.3866	17.8704	17.6344	18.1685	17.5393	18.2297	17.3977	17.836	17.6102	17.8137	17.9167	17.7907	18.2084	18.2098	18.1575	18.3198	18.0628	18.2392	18.0558	18.0917	18.2561	18.7355	17.585	17.5722	17.1747	17.1089	18.4179	17.1283	18.4657	16.8299	17.5535	16.6077
O60831	5	5	31	60	PRAF2	FALSE	1	19.973	20.0451	20.267	19.9826	20.4836	19.8922	20.3585	20.0711	19.7125	20.0166	19.4227	19.9383	19.9594	19.9123	19.8557	19.9352	19.9408	19.6838	19.8752	19.8163	19.5318	19.6515	19.7307	19.829	19.5613	20.375	19.4822	19.9455	19.754	20.0999	19.3746	19.514	19.7371	19.7033	19.5437	19.7155	19.8233	20.6272	19.8106	20.4075	19.481	20.2931
O60832	27	27	120	60	DKC1	FALSE	1	22.2075	22.3558	22.7104	22.1268	22.3041	22.1595	22.1691	22.2006	22.3435	21.8759	23.3095	22.0841	22.5166	22.3794	22.1593	22.2503	22.3501	22.1684	22.2803	21.7412	23.7268	22.5739	22.2499	22.3515	22.5678	22.1467	22.3056	22.2	22.2873	21.6365	22.9099	22.3192	22.2021	22.0439	22.1809	22.8037	21.9214	22.4442	22.1729	21.9969	23.0696	22.4062
O60841	54	53	245	60	EIF5B	FALSE	1	23.6821	23.5764	23.7314	23.719	23.6223	23.5542	23.4954	23.5309	24.0798	23.6539	24.7356	23.7316	23.5962	23.7576	23.6543	23.6796	23.5614	23.6047	23.5049	23.3918	24.4175	23.7957	23.7071	23.777	23.6205	23.6513	23.6227	23.6914	23.7621	23.4443	24.7193	23.6283	23.5968	23.5364	23.4698	23.8491	23.5184	23.9226	23.6416	23.3511	24.0336	23.6205
O60861	17	17	82	60	GAS7	FALSE	1	21.8456	21.6995	21.5119	21.9013	21.5671	21.7924	21.6625	21.8179	21.7269	22.8652	20.8827	21.4192	21.5332	21.2718	21.41	21.4982	22.0182	21.9032	22.1343	22.891	20.6165	21.9499	22.0121	21.5752	21.6088	21.8278	22.1317	21.9887	21.6411	22.8301	20.7908	21.7737	21.9659	22.0985	22.0445	21.4925	22.4944	21.9313	21.9322	23.0539	21.5139	21.8171
O60869	16	16	81	60	EDF1	FALSE	1	21.9825	22.5125	21.8672	21.8258	21.862	22.2566	21.8695	21.8816	22.3355	21.6929	23.2929	21.9538	22.1602	22.168	22.4808	22.0285	21.9156	22.0763	21.9885	21.8171	23.3229	22.1439	22.167	22.048	22.234	21.9323	22.3459	21.9966	22.1829	21.9039	23.5627	22.0427	22.3008	21.8778	21.9334	22.0076	21.8723	21.8706	21.8228	22.0013	23.3726	21.9779
O60870	4	4	5	40	KIN	FALSE	1	17.0908	17.4824	17.0779	17.6451	16.982	17.6877	16.9129	17.1956	17.7403	17.6101	17.5423	17.1663	17.1957	17.176	17.0103	17.196	17.0712	17.0342	17.0632	16.5324	18.352	17.2337	17.4581	17.189	17.5621	17.1547	17.7753	17.0362	17.2902	16.2394	17.7982
O60879	27	27	68	60	DIAPH2	FALSE	1	21.5341	21.3116	21.5267	21.409	21.469	21.4653	21.4456	21.3814	21.4857	21.5738	21.1774	21.6812	21.7347	21.5939	21.3985	21.6426	21.557	21.5298	21.6232	21.5981	21.1384	21.4974	21.6657	21.525	21.5079	21.4929	21.4268	21.342	21.7391	21.4939	21.0476	21.7307	21.5033	21.4954	21.4154	21.8146	21.3569	21.5435	21.1963	21.4968	21.059	21.4082
O60883	4	4	12	60	GPR37L1	FALSE	1	18.7401	18.7496	18.668	18.9265	18.6906	19.2827	19.4329	18.9609	18.8559	19.676	18.4674	18.9289	18.1017	17.8363	18.5275	18.6481	19.3175	17.9938	18.8034	18.4121	17.0844	18.4845	18.9349	18.6232	19.0249	18.97	18.807	18.8184	18.6399	19.0945	18.3498	19.0326	18.6664	19.1675	19.1575	18.6266	19.2066	18.5629	19.3882	19.1787	19.0545	19.0391
O60884	24	24	146	60	DNAJA2	FALSE	1	22.7505	22.7292	22.7202	22.8802	22.665	22.6623	22.6542	22.8991	22.6134	23.037	22.7053	22.8175	22.5968	22.6606	22.6803	22.6511	22.8671	22.9094	22.7069	23.1742	22.5863	22.7962	22.7376	22.6538	22.8276	22.7368	22.6874	22.6421	22.8882	23.1108	22.8962	22.6613	22.5955	22.6905	22.8989	22.7081	23.0395	22.8594	22.8947	23.2989	22.9221	22.6297
O60885	19	17	39	60	BRD4	FALSE	1	19.8165	19.3883	19.9946	19.8677	19.9668	19.715	19.9969	19.8029	20.1957	19.764	20.9943	19.7725	19.9825	19.8082	19.938	19.7511	19.8823	19.7611	19.7574	19.8113	20.7992	20.1085	19.917	20.0865	19.9608	19.8763	19.7793	19.9431	19.7211	19.4775	20.2486	20.0225	19.9623	19.7972	19.6108	20.2534	19.6911	19.9882	19.6709	19.9133	20.5531	19.6834
O60888	5	5	33	60	CUTA	FALSE	1	18.955	19.0093	18.7817	18.8582	18.5507	18.9681	18.896	18.8041	19.1444	19.0033	19.5304	19.0972	19.1619	19.1764	18.9528	18.9456	18.7891	19.096	18.9017	18.9805	20.0079	19.0363	18.9412	18.9902	19.0437	18.9927	19.0172	18.9604	19.026	18.8766	19.7901	18.3701	18.7892	19.0857	19.0083	19.2171	19.0499	19.272	18.9749	19.2658	20.1714	18.3801
O60890	34	34	92	60	OPHN1	FALSE	1	21.6282	21.0373	21.1713	21.3777	21.4796	21.2976	21.3519	21.4723	21.3332	21.4997	20.3954	22.2055	21.5127	22.0728	21.3197	21.8473	22.0434	22.0161	21.6694	21.5817	20.9369	21.2396	21.5958	21.2115	21.5899	21.7845	21.4662	21.4032	21.0043	21.5617	20.6953	21.4152	21.4458	21.3579	21.8908	21.7545	21.3593	21.3919	21.5383	21.5476	21.1977	22.196
O60894	2	2	5	40	RAMP1	FALSE	1	17.3887	16.5714	17.1575	17.0579	17.298	17.2787	17.6124	17.5297	17.3212	17.183	16.9151	17.7209	16.8177	17.4798	16.8818	17.2538	17.2098	17.3716	17.3535	17.8612	17.4053											17.5959	17.1237	17.5989	17.5426	17.2353	17.5976	17.7202	17.9605	17.3678	17.2177
O60925	12	12	46	60	PFDN1	FALSE	1	20.5488	20.9991	20.289	20.6463	20.2736	20.874	20.5095	20.6816	21.5393	20.6489	22.3951	20.5358	20.5871	20.6795	20.4787	20.692	20.559	20.9128	20.9147	20.5338	22.966	20.631	20.7749	20.5175	20.8833	20.5054	20.9486	20.4096	21.0447	20.5641	22.6215	20.623	20.8402	20.4838	20.655	20.672	20.4619	20.56	20.554	20.5415	22.5165	20.7808
O60927	4	4	23	60	PPP1R11	FALSE	1	19.6178	18.8909	19.6303	19.7351	19.8416	19.5696	19.8271	19.7984	19.212	19.6288	18.8771	19.5739	19.0898	19.5913	19.1807	19.7219	19.5852	19.3924	19.542	20.4412	19.469	19.7275	19.7044	19.7803	19.7664	19.536	19.642	19.711	19.3286	20.1007	19.4744	19.617	19.6495	19.4478	19.6459	19.4018	20.1542	19.4992	19.9996	21.1664	18.9917	19.0878
O60934	19	19	44	60	NBN	FALSE	1	20.1701	20.2043	20.2686	20.0643	20.0792	20.1164	20.144	20.1828	20.1068	19.991	20.3836	20.309	20.4848	20.4413	20.2578	20.3404	20.151	20.1068	20.1698	19.9333	20.409	20.2601	19.9595	20.4651	19.8943	20.2325	19.7605	20.2029	19.9529	19.8919	20.465	20.0274	20.306	19.9175	19.7765	20.3372	19.8387	20.2516	19.8997	19.9533	20.3724	20.3
O60936	4	4	18	60	NOL3	FALSE	1	18.3423	18.2169	18.3776	18.3002	18.5977	18.5277	18.5313	18.1746	18.2449	18.6377	18.1068	18.6914	18.148	18.532	18.5872	18.5075	18.3843	18.4571	18.4837	18.4909	19.111	18.484	18.4937	18.4669	18.5193	18.5662	18.6305	18.3993	18.3045	18.7307	18.8313	18.2714	18.4813	18.7221	18.4727	18.4437	18.7181	18.4554	18.6265	18.3649	18.938	17.8562
O60939	7	7	26	60	SCN2B	FALSE	1	19.8772	19.5826	19.6703	19.9209	20.3374	20.1331	21.2257	20.1499	19.9522	20.5908	18.6718	19.4304	19.6046	19.2953	19.3786	19.354	20.2809	19.5837	20.1793	19.9969	19.4945	19.7444	20.1336	19.8248	19.7716	20.434	19.885	20.1185	19.6131	20.4329	19.5849	19.9274	19.9994	19.8497	20.223	19.8098	20.2821	19.7198	19.8132	20.811	19.1913	19.7933
O60942	8	8	12	50	RNGTT	FALSE	1	18.7903											18.7603	19.3478	18.9055	18.8908	18.7672	18.817	18.7226	18.4593	18.1984	19.4034	18.8517	18.6205	19.0514	18.8234	18.6833	18.7695	18.6949	18.8672	18.8753	19.4628	18.2124	18.8352	18.7249	18.736	18.9883	18.956	18.794	18.9141	19.3529	20.4805	18.7493
O75027	9	9	28	60	ABCB7	FALSE	1	19.6635	19.9213	20.145	19.2767	19.9191	19.773	19.9414	19.7316	19.6105	18.8588	19.9869	19.973	19.7015	19.4968	19.7339	19.7583	19.794	19.4138	19.736	19.4516	20.4985	19.6732	19.9681	19.4906	19.8791	19.8515	19.5954	19.5242	19.593	19.0699	19.7953	19.3759	19.6249	19.2773	19.2936	19.8274	19.1824	20.0754	19.5921	19.1128	20.2395	20.6818
O75037	28	28	69	60	KIF21B	FALSE	1	21.0503	20.9924	20.8421	21.0584	21.014	21.1676	21.307	20.962	20.874	21.6624	20.3896	21.1869	20.96	21.1706	20.9606	21.1803	21.1969	21.0523	21.1916	21.7085	20.7483	20.8935	21.2215	20.9024	21.5498	21.0605	21.1284	21.1235	20.9021	21.6871	20.7077	21.1047	21.1514	21.1491	21.1313	21.2033	21.2741	21.0401	21.2468	21.6515	20.8287	21.2937
O75038	9	7	17	50	PLCH2	FALSE	1	19.556											19.5113	19.3331	19.3884	19.2739	19.4292	19.76	19.8251	19.6827	20.4736	18.435	19.4875	19.7077	19.5401	19.7434	19.5627	19.6659	19.4303	19.8102	19.8574	19.2242	19.6972	19.3435	19.574	19.6701	19.1308	19.8022	19.4824	19.427	20.0168	18.4727	20.5526
O75044	38	15	142	60	SRGAP2	FALSE	1	21.7957	21.7831	21.6601	21.9533	21.6345	21.8035	21.7745	21.7217	21.8701	22.5365	21.7366	21.7926	21.7765	21.6153	21.6226	21.686	21.8721	21.7952	21.8775	22.401	21.6104	21.7947	21.7519	21.6376	21.7901	21.6948	21.7804	21.8747	21.6862	22.4489	21.61	21.8183	21.8301	21.7721	21.8222	21.7737	21.9361	21.8606	21.8793	22.294	21.4157	21.7505
O75051	26	26	56	60	PLXNA2	FALSE	1	20.4022	20.2879	20.3537	20.4021	20.101	20.4652	20.12	20.5727	20.5238	20.4126	19.4842	20.3097	20.1265	20.1795	20.1336	20.5007	20.7333	20.5733	20.7408	21.0803	19.7884	20.1427	20.566	20.0794	20.4671	20.6826	20.6142	20.4968	20.2882	21.3141	19.8377	20.5792	20.5682	20.691	20.5655	20.4444	20.5166	20.2631	20.4979	21.1897	19.9535	20.3936
O75052	8	8	16	50	NOS1AP	FALSE	1	19.0996	18.6245	19.2821	18.9131	19.1543	19.0639	19.1623	19.0565	19.5114	18.6842	19.1439	18.9966	19.5212	18.8015	19.7539	19.4243	19.1672	18.9565	18.9447	19.132	19.3876	19.1655	19.2062	19.1115	18.8791	19.4315	18.7536	18.851	19.2493	18.969	19.0427											19.6591
O75054	2	2	3	30	IGSF3	FALSE	1	16.4209																					16.5271	16.1066	16.5991	16.3432	16.4152	16.4281	16.3766	16.4776	16.4976	15.9679	16.5613	16.8958	16.2829	16.0808	16.8157	16.141	16.6315	15.9004	16.2281	16.8464	16.2294
O75056	7	7	29	60	SDC3	FALSE	1	20.1696	20.3906	20.4528	19.956	20.2577	20.0608	20.2192	20.2665	19.953	19.9896	19.7992	20.3156	19.8824	19.5389	20.2493	19.8374	20.4712	19.9926	20.3187	20.4693	19.4112	19.7078	19.9093	19.845	19.8569	20.4986	20.0206	20	20.0571	20.4049	18.9784	20.2491	20.2532	20.2768	20.2896	20.2509	20.3653	19.9447	20.357	20.3836	19.8263	20.3403
O75061	31	30	184	60	DNAJC6	FALSE	1	22.9642	22.7475	22.7131	23.2244	22.8921	22.8667	22.8509	23.1395	23.3988	24.7476	22.181	22.9767	22.7653	22.7717	22.7352	22.958	23.3055	23.1671	23.2283	24.2899	22.329	22.632	22.9256	22.5478	22.8092	22.9233	23.1455	23.2222	22.7498	24.5107	22.0955	23.0975	22.9315	23.2184	23.2065	22.8015	23.4292	22.879	23.3079	24.0363	22.4465	22.8181
O75063	2	2	3	30	FAM20B	FALSE	0.9999	15.978											16.0818	16.0436	16.4811	16.2826	16.2584	16.3091	16.2889	16.3237	16.0076	16.1601																					16.4655
O75064	12	12	26	60	DENND4B	FALSE	1	19.7716	19.9027	19.7037	19.9796	19.7772	20.1298	19.8522	19.6875	19.6964	20.3546	19.3613	19.7919	19.6898	19.8153	19.7976	19.8037	19.9162	19.7897	19.987	20.1468	19.8667	19.527	19.9324	19.5973	19.6085	19.6566	19.8985	19.6771	19.5993	19.5228	20.0365	20.0057	19.917	20.014	19.897	19.8159	19.9257	19.9479	19.6674	20.1108	19.3689	19.5296
O75071	2	2	2	20	EFCAB14	FALSE	0.9978	15.8019	16.1992	16.0587	15.3523	15.3801	16.6551	15.717	15.8516	15.5972	15.281	14.9558																					15.9606	15.3733	16.6376	15.643	15.6366	17.0737	15.6783	16.2879	15.6373	16.4359
O75077	16	16	60	60	ADAM23	FALSE	1	20.8844	20.8422	20.6115	20.8554	20.6847	20.9382	20.851	20.8966	20.9665	21.8466	20.6828	20.7975	20.8363	20.6758	20.6781	20.9168	21.1574	21.0012	21.3647	21.9936	20.6382	20.3738	20.8998	20.3827	20.4903	20.8096	21.1293	20.8446	20.7483	21.6308	20.4171	20.909	21.0138	21.2396	21.2392	20.8994	21.3365	20.8436	20.9143	21.7195	20.4207	20.8141
O75078	10	10	25	60	ADAM11	FALSE	1	19.2466	19.287	19.0708	19.4143	19.1784	19.4351	19.19	19.266	19.4169	20.3457	18.8356	19.1177	19.0586	19.1234	19.0677	19.3887	19.719	19.3942	19.7336	20.5376	18.2502	19.1774	19.4544	18.9013	19.0954	19.2318	19.5209	19.2839	19.0525	20.3708	18.6469	19.591	19.3494	19.3477	19.5026	19.039	19.4972	18.9979	19.134	19.7029	18.7569	19.1592
O75083	40	40	359	60	WDR1	FALSE	1	24.6288	24.2661	24.7548	24.6597	24.8183	24.3903	24.5895	24.4764	24.4718	24.7537	24.2907	24.7381	24.8121	24.5204	24.736	24.3232	24.4952	24.5804	24.3198	24.7032	24.2329	24.6213	24.5357	24.3133	24.5247	24.4731	24.3342	24.639	24.5087	24.6433	24.4317	24.4996	24.3931	24.6153	24.4496	24.3234	24.5297	24.715	24.5753	24.6651	24.3078	24.3473
O75093	5	4	7	40	SLIT1	FALSE	1	17.8213											17.9462	18.0218	17.8956	17.9866	17.9255	18.1261	17.9965	18.0419	18.1816	17.8606	17.8724	17.9221	17.9956	17.8928	17.9393	17.9843	17.7312	17.9791	18.2786	18.8694											17.6985
O75096	17	17	32	60	LRP4	FALSE	1	19.703	19.6875	19.5028	19.6607	19.5388	19.6574	19.3964	19.5864	19.7428	19.5416	19.794	20.103	19.7887	20.303	19.7782	19.9914	19.4916	19.7255	19.4737	19.5206	19.1574	19.6998	19.8804	19.9361	19.725	19.6736	19.6742	19.4311	19.5763	19.7387	18.7579	19.3281	19.7412	19.9899	20.0762	19.5504	19.823	19.4562	20.224	19.3508	19.4017	19.8678
O75110	23	19	85	60	ATP9A	FALSE	1	21.162	21.1914	21.2628	21.4111	21.4589	21.2358	21.3176	21.209	21.4099	22.1108	21.3138	21.3405	20.8703	21.0104	21.0661	21.5528	21.6249	21.0514	21.2958	21.9536	20.7341	21.1129	21.1787	21.1057	21.1712	21.1336	21.2127	21.2289	20.9402	21.8739	20.7133	21.234	21.1685	21.3266	21.2142	21.0136	21.2725	21.2013	21.6582	21.9932	20.7206	21.3575
O75112	2	2	3	30	LDB3	FALSE	0.9858	16.7113																					16.3856	16.9639	16.4314	16.575	16.8864	17.9317	16.932	16.7515	17.5704	16.1951	16.7052	16.4269	16.5385	16.6693	16.5566	16.6854	16.5543	16.9336	16.7002	17.582	16.8487
O75113	8	8	10	60	N4BP1	FALSE	0.997	18.1756	18.558	18.4437	18.3394	18.602	18.4662	19.1068	18.1755	20.1674	18.9157	21.9407	18.0364	18.4132	18.1946	18.3311	18.5228	18.3409	18.3161	18.4457	18.1747	18.2528	18.1091	18.4678	18.0756	18.3823	18.8878	18.4314	19.636	18.4997	18.0157	18.6656	18.6044	18.456	17.996	18.3221	18.2105	18.0634	18.1697	18.0278	18.0693	18.3228	18.6213
O75116	91	81	421	60	ROCK2	FALSE	1	23.9349	23.476	24.0174	24.0506	23.9369	23.79	23.8756	23.8003	24.1357	24.7226	23.9857	23.8387	23.7705	23.5299	23.7171	23.853	24.1615	23.8026	24.088	24.65	23.9761	23.7718	23.7928	23.8262	23.6373	23.8634	23.7923	23.9287	23.7904	24.7384	24.2029	23.8787	23.8475	24.0725	23.9327	23.91	24.1897	24.0144	24.0229	24.4859	23.9684	24.1115
O75122	68	58	393	60	CLASP2	FALSE	1	24.2048	23.9313	24.1163	24.3207	24.2248	24.0639	24.1577	24.2951	24.1543	24.881	23.64	24.4278	24.1354	24.3599	24.103	24.2374	24.4325	24.5031	24.2131	24.767	23.6625	23.8621	24.2232	23.8399	24.2035	24.178	24.1257	24.3412	24.0514	24.8757	23.5188	24.1901	24.0891	24.3308	24.4222	24.2345	24.5231	24.2029	24.4434	24.7226	23.6854	24.0923
O75127	5	5	5	30	PTCD1	FALSE	1	16.9169	16.3973	16.8591	17.7708	17.3049	16.8274	17.2747	16.3679	16.4281	17.4124	16.7507											16.9877	17.1528	17.101	17.2453	16.8024	17.2086	16.8975	17.0624	16.7426	17.8437											16.6641
O75128	10	10	13	60	COBL	FALSE	1	17.6289	17.9203	17.763	17.5426	18.089	17.8997	17.9874	17.6826	17.5593	17.7579	17.3716	17.7209	17.3181	17.3173	17.4994	17.4081	18.1034	17.3539	17.8605	18.7851	17.1709	17.2552	17.3831	17.2067	17.491	17.6412	17.633	17.2872	17.671	17.6821	16.7264	17.9806	17.6124	17.6396	17.5215	17.7283	17.7506	17.8487	17.4761	18.059	17.258	17.5514
O75129	8	7	20	60	ASTN2	FALSE	1	19.9911	20.0003	20.121	19.8353	19.8971	19.9394	19.8208	20.0557	19.9518	20.0471	19.8648	19.9611	19.9356	19.8711	19.8568	20.0416	20.1618	19.853	20.1012	20.1326	20.0366	19.6787	19.6623	19.759	19.4546	19.8616	19.3867	19.6309	19.7374	19.7639	20.2832	20.2162	20.135	20.2153	20.4069	19.9553	20.2938	20.0699	20.2621	20.3173	19.7707	20.4132
O75131	32	31	196	60	CPNE3	FALSE	1	23.766	23.3865	23.9076	23.6092	23.6405	23.4468	23.5976	23.7093	23.4359	23.33	23.4607	23.7689	23.4376	23.677	23.5127	23.5519	23.6063	23.7473	23.4585	23.4209	24.042	23.4729	23.4027	23.5416	23.6634	24.0222	23.3547	23.5239	23.5378	23.3566	23.4262	23.6166	23.4545	23.6616	23.6525	23.7488	23.5664	23.9985	23.7836	23.292	23.4992	23.8759
O75140	2	2	2	20	DEPDC5	FALSE	0.9901	16.4733											16.2472	16.4207	16.1392	16.1596	15.996	15.9526	16.1281	16.078	16.4739	16.5462											17.0231	16.2852	16.9271	16.8389	16.1298	17.4961	15.9482	16.9763	17.2389	16.6167
O75143	2	2	5	50	ATG13	FALSE	1	16.3299	16.6828	16.3105	16.3769	16.2643	16.4203	16.437	16.4074	16.5492	16.5845	16.8904	16.4891	16.3892	16.8251	16.5931	16.7218	16.801	16.658	16.7812	16.7873	16.2562	16.3985	16.3948	16.2953	16.0811	16.3008	16.1255	16.2942	15.9967	16.1359	15.8163											15.5438
O75144	2	1	3	30	ICOSLG	FALSE	0.9998	16.8773	16.4285	17.2697	17.0716	17.1489	16.9718	17.7624	16.7394	16.6738	17.5089	17.4121	16.6544	16.696	16.5063	16.964	17.0118	16.5617	17.004	16.848	17.2078	16.2994
O75145	62	54	258	60	PPFIA3	FALSE	1	23.546	23.469	23.3399	23.6319	23.3883	23.524	23.5973	23.5344	23.6172	24.3692	23.0903	23.4704	23.3082	23.4538	23.3043	23.7123	23.8863	23.719	23.9638	24.6348	22.922	23.2992	23.6052	23.1932	23.4528	23.5161	23.5491	23.6549	23.4393	24.584	22.8307	23.6576	23.5928	23.8263	23.7172	23.3822	23.9914	23.3853	23.6836	24.2117	23.4447	23.561
O75146	55	51	244	60	HIP1R	FALSE	1	23.3045	23.39	23.1809	23.3544	23.7083	23.1755	23.4605	23.3106	23.0227	23.306	23.2661	23.7759	23.0127	24.6628	23.2586	24.04	23.1053	23.7966	22.9279	23.2195	23.0754	22.9243	23.3946	23.4734	23.449	23.0053	23.1042	23.0448	23.2933	23.2244	23.3707	22.8845	23.1524	23.063	23.3273	23.0413	23.2348	22.908	23.461	23.0933	23.0678	23.0179
O75147	7	7	10	40	OBSL1	FALSE	1	18.0775	18.1104	18.1011	17.9535	18.1219	18.0918	18.0881	18.1132	17.8486	18.1119	18.3621	17.8338	18.1395	18.0309	18.3972	18.2704	18.0049	18.0487	18.1557	17.8616	17.5242	18.2073	18.4035	18.1175	18.3798	18.1361	18.352	17.8707	18.1124	17.8262	17.9925
O75150	40	33	121	60	RNF40	FALSE	1	22.2247	22.0584	22.2612	22.1008	22.0832	22.1593	22.0797	22.2561	22.487	22.0708	22.8583	22.312	22.5126	22.4033	22.2058	22.4478	22.1796	22.3867	22.1843	22.046	22.9114	22.3124	22.371	22.35	22.408	22.2494	22.36	22.3527	22.258	22.031	22.7228	22.1475	22.335	21.9587	22.0037	22.6089	22.0085	22.2871	22.0666	21.9888	22.8614	22.2573
O75151	13	10	36	60	PHF2	FALSE	1	20.4571	20.4006	20.5923	20.5569	20.3356	20.5365	20.2723	20.3132	20.4827	20.1888	20.9146	20.5964	20.831	20.5229	20.2708	20.3669	20.3473	20.4851	20.3682	20.1315	20.3342	20.5389	20.7111	20.5307	20.7297	20.4683	20.5986	20.6758	20.4481	20.0142	20.1068	20.6327	20.6792	20.2791	20.3873	20.894	20.261	20.5847	20.4218	20.1187	20.6513	20.6436
O75152	26	17	58	60	ZC3H11A	FALSE	1	22.8027	22.9097	22.8843	22.6576	22.7002	22.9073	22.9565	22.6855	22.9462	22.4553	23.3022	22.6187	23.1674	23.0155	23.2476	22.9878	22.8969	22.8076	22.8667	22.492	23.6827	22.7791	22.9602	22.9042	23.0519	22.8775	23.0673	22.9742	23.0923	22.5317	23.9951	22.4986	22.7159	22.5221	22.6509	23.1212	22.6778	22.73	22.8016	22.418	24.1331	22.6473
O75153	36	35	115	60	CLUH	FALSE	1	22.1414	22.3754	22.1376	22.1958	22.1323	22.3149	22.0855	22.1862	22.2138	22.2234	22.5636	22.2386	22.3923	22.3168	22.3435	22.1862	22.0703	22.1592	22.116	22.1628	22.2725	22.1409	22.2863	22.2777	22.2203	22.1336	22.302	22.2462	22.0537	22.362	22.3922	21.9048	22.1991	22.1456	22.2384	22.2192	22.2298	22.0912	22.1973	22.33	22.1281	22.018
O75155	16	16	36	60	CAND2	FALSE	1	19.58	19.6497	19.3809	19.6698	19.701	19.6177	19.7296	19.4718	19.5801	20.2982	19.1812	19.5774	19.7373	19.5425	19.5828	19.4347	19.5813	19.5641	19.7085	19.7927	19.5238	19.5431	19.5712	19.4718	19.6027	19.5715	19.6619	19.6143	19.4112	19.8585	19.2594	19.6851	19.6638	19.6158	19.8351	19.6356	19.7958	19.5548	19.708	19.9713	19.5634	19.6578
O75157	4	4	18	60	TSC22D2	FALSE	1	20.09	19.7551	20.0666	20.2434	19.7873	20.0002	19.6351	20.2069	20.0204	20.2719	20.4243	20.0239	20.0222	20.0001	19.9937	19.9418	20.055	20.0043	20.327	19.5958	19.2632	20.0134	20.1574	19.6991	19.9527	20.3267	19.7801	20.3638	19.9614	19.043	21.0437	19.6822	20.0996	20.4298	20.2493	19.9974	20.5343	20.1252	20.1438	19.8995	20.8167	20.3024
O75165	71	71	193	60	DNAJC13	FALSE	1	22.9176	22.8582	23.0315	22.8321	23.2465	22.8456	23.085	22.8099	22.7148	22.9068	22.4885	22.8147	22.9243	22.7245	22.7382	22.7394	22.7512	22.5422	22.7676	22.979	22.5565	23.0169	22.8449	23.0245	22.7994	22.9085	22.7884	22.789	22.9837	22.8454	22.4966	22.7935	22.7813	22.8277	22.7014	22.8764	22.7458	23.202	22.8715	22.9991	22.6059	23.0334
O75167	2	2	7	50	PHACTR2	FALSE	1	17.8581	17.9542	17.4322	17.731	17.8129	17.8991	18.0058	17.9745	17.6637	18.2341	17.4516	17.7069	18.2239	17.658	18.3313	17.9642	17.8999	17.7071	17.8813	17.8594	17.8827	18.0708	18.0326	17.7987	17.8438	18.105	17.8735	18.0946	18.0063	18.4993	18.6065	17.7882	17.7604	18.4156	18.2425	17.8226	18.2997	17.5621	17.9972	18.811	16.9736	18.3136
O75170	19	19	56	60	PPP6R2	FALSE	1	20.1059	20.3433	20.0132	20.2869	20.1619	20.1207	20.0837	20.0372	20.1609	20.5553	19.8848	20.1869	19.9767	20.2827	19.9787	20.3062	20.2465	20.3762	20.318	20.7673	20.0546	20.0739	20.0812	20.0217	20.0789	20.083	20.0852	20.2295	20.09	20.6557	20.295	20.1315	20.3049	20.27	20.0922	20.1378	20.3364	20.0272	20.0987	20.5223	20.1312	19.847
O75175	14	14	33	60	CNOT3	FALSE	1	19.8678	20.1094	20.0191	19.6514	19.6776	19.6945	19.8147	19.8103	20.2495	19.8456	20.8413	19.9057	19.9632	20.0162	20.0808	19.7697	19.7802	19.8321	19.9245	19.784	20.2075	20.0659	20.1512	20.1576	20.0487	19.9659	20.119	20.2302	20.0738	19.9693	21.3386	19.7392	19.7354	19.7478	19.8299	20.084	19.7559	20.0546	19.7887	19.9426	20.7354	19.9643
O75177	3	3	9	60	SS18L1	FALSE	1	17.9355	18.1252	17.8899	17.8518	17.8566	17.9125	17.9751	17.774	18.0076	18.1424	18.1793	17.8363	18.1001	18.092	18.2502	18.7428	18.2474	18.1389	18.296	18.0192	17.7904	17.8236	18.2786	17.6902	18.2763	17.9674	18.5909	18.0589	18.0229	18.1854	18.0307	18.5121	18.5777	17.7602	17.8025	18.0723	17.5673	18.1239	17.519	17.6725	18.4444	18.7675
O75179	29	14	78	60	ANKRD17	FALSE	1	20.9255	20.8495	21.11	20.9828	21.0898	20.9619	21.0947	20.7829	20.9879	20.8487	21.4295	20.9381	21.018	20.8298	21.08	20.8523	20.8469	20.8589	20.887	20.978	21.5475	21.0924	20.9422	21.1749	20.8672	20.9706	20.8953	21.0006	20.8753	21.0822	21.44	21.1047	21.1539	20.8367	20.765	20.9239	20.7811	21.0008	20.7933	20.6074	22.2985	21.1593
O75182	11	11	15	60	SIN3B	FALSE	1	19.5239	19.5714	19.3017	19.2073	19.3002	19.5665	19.6625	19.2944	19.5198	18.9606	20.0184	19.5012	19.7806	19.7787	19.723	19.8576	19.4847	19.6808	19.4364	19.6051	19.2231	19.7901	19.7223	19.5575	19.7693	19.5045	19.6397	19.29	19.3267	19.6802	18.948	19.5255	19.5302	20.0712	19.4112	19.5669	19.769	19.5048	19.422	19.8255	18.829	19.6929
O75190	13	7	62	60	DNAJB6	FALSE	1	21.779	22.032	21.8215	21.7847	21.6556	21.8728	21.744	21.9505	21.6393	22.3702	21.5036	21.8139	21.8596	21.8455	21.8067	21.695	21.8368	22.0564	21.7619	21.8804	21.288	21.7292	21.7972	21.7014	22.0237	21.9296	22.048	21.9653	21.7757	21.9254	21.595	21.9708	21.8402	22.035	22.4293	21.9538	22.3007	21.3861	21.9708	22.1853	20.959	21.5
O75191	3	3	11	60	XYLB	FALSE	1	17.4127	17.9165	17.4279	17.5156	17.5172	17.655	17.4742	17.4911	17.3173	17.4966	18.0588	17.379	17.7024	17.485	17.5998	17.5954	17.5777	17.5886	17.57	17.8829	18.0065	17.5858	17.4428	17.5094	17.845	17.579	17.6342	17.6006	17.7333	17.6112	18.5392	17.456	17.3642	17.5351	17.3907	17.4455	17.419	17.4379	17.3477	17.708	17.8	17.3142
O75208	7	7	35	60	COQ9	FALSE	1	20.6252	20.722	20.0542	20.3673	19.9582	20.3244	19.9193	20.9088	20.7895	20.464	21.6317	20.7722	20.314	20.7539	20.2642	20.7691	20.4265	20.7428	20.6614	20.7019	20.4605	20.4789	20.6527	20.5113	20.6738	20.2047	20.4061	20.3199	20.3994	20.3626	20.5121	20.6918	20.2288	20.3542	21.3038	20.1596	20.7833	20.1601	20.638	20.5672	21.6583	20.5378
O75223	15	15	85	60	GGCT	FALSE	1	21.9248	22.1647	21.3873	21.7176	21.4281	21.9877	21.8681	22.2726	22.1067	22.6313	21.5007	21.8399	21.8625	21.6696	22.186	21.7342	22.0819	22.0382	22.092	22.3199	21.8154	22.2409	22.0339	21.8445	22.2799	22.2044	22.1023	21.6576	22.0187	22.5348	21.713	22.0427	21.8065	22.206	21.889	21.8898	22.2176	22.1529	21.8688	22.5105	21.9567	21.8613
O75251	9	9	61	60	NDUFS7	FALSE	1	21.8206	21.8601	21.6597	22.0221	21.8468	21.7848	21.5372	22.1605	21.9011	23.0143	21.9583	21.9903	21.3846	22.1951	21.6788	21.9849	21.808	22.096	21.9657	23.119	22.1715	21.4411	21.9047	21.3064	21.7861	21.7091	21.8053	22.0682	21.8733	22.8861	21.5674	21.8615	21.4629	21.9191	22.2429	21.5916	22.3932	21.7063	22.1322	22.2055	21.7422	21.6302
O75306	24	24	141	60	NDUFS2	FALSE	1	21.8326	21.8187	21.6868	21.7022	21.8856	21.7725	22.0064	21.8915	21.8054	22.2183	21.4891	21.7064	21.6971	21.7593	21.6846	21.9507	21.8979	21.7908	21.9295	22.1409	21.6203	21.687	21.7513	21.6199	21.6809	21.7288	21.823	21.816	21.788	22.3217	21.6979	21.7817	21.8727	22.0782	22.2053	21.8404	22.3467	21.7654	22.1387	22.3555	21.8015	21.5757
O75312	16	16	56	60	ZPR1	FALSE	1	20.8625	21.1356	20.7423	20.9243	20.9193	20.9102	21.0277	20.7714	20.918	20.5085	21.404	20.859	21.0995	20.8766	21.1092	20.9373	20.8485	20.8509	20.7549	20.5444	21.4233	21.008	20.8807	20.9985	20.8693	21.0634	20.8903	20.9027	20.917	20.6536	21.9342	20.6582	20.923	20.65	20.7089	21.0006	20.6963	21.0194	20.7617	20.5202	22.0103	20.5304
O75323	15	15	92	60	NIPSNAP2	FALSE	1	22.545	22.1132	22.27	22.4303	22.5479	22.2477	22.5527	22.8215	22.2034	22.5715	22.2609	22.6756	22.1953	22.4849	24.4848	22.4691	22.7446	22.6848	22.2632	22.4855	22.0454	21.8654	22.4936	22.0126	22.2864	22.4241	22.1854	22.1015	22.3313	22.5102	21.7221	22.3398	22.312	22.5956	22.9175	22.4436	22.7363	21.9221	22.6986	22.3734	21.9824	22.34
O75326	18	18	53	60	SEMA7A	FALSE	1	20.3284	20.4997	20.5679	20.549	20.243	20.4536	20.4122	20.4049	20.3318	20.541	20.1208	20.1851	19.9835	20.1316	20.0841	20.2219	20.4533	20.2517	20.6353	20.9625	19.7187	20.1867	20.458	20.246	20.5248	20.2548	20.5078	20.3687	20.4664	20.7898	19.7577	20.5069	20.4727	20.4481	20.8869	20.3722	20.7519	20.1357	20.5657	20.7436	20.0541	20.8004
O75330	4	4	4	40	HMMR	FALSE	0.9995	16.2958	16.2087	16.5076	16.9583	16.9888	16.9112	16.8739	16.4319	16.5506	16.4392	17.3952	15.9841	16.1027	16.0653	15.8594	16.0971	15.8061	15.9497	16.1265	17.5568	17.6985	16.3691	15.7357	16.8852	16.0272	15.9533	16.1199	15.6511	17.0347	15.7839	14.9317											16.2505
O75334	44	28	172	60	PPFIA2	FALSE	1	22.247	22.222	22.1606	22.3388	22.3329	22.2616	22.2978	22.279	22.3002	22.8966	21.6843	22.2322	22.1427	22.2456	22.1044	22.4351	22.463	22.4013	22.4522	23.1325	21.8526	22.2123	22.2877	22.16	22.2234	22.2927	22.2143	22.4465	22.1291	22.9965	21.8793	22.2979	22.2406	22.4755	22.3083	22.2275	22.557	22.1867	22.4042	22.7107	21.8411	22.2182
O75335	15	14	29	60	PPFIA4	FALSE	1	19.5658	19.9642	19.5096	19.6606	19.4632	19.6494	19.4883	19.7037	19.9475	20.4453	19.8589	19.4766	19.4484	19.4123	19.438	19.5809	19.5876	20.0497	19.583	20.7528	18.9525	19.3149	19.3881	19.2956	19.4455	19.5375	19.3023	19.6426	19.6326	20.5025	19.4674	19.3675	19.9435	19.545	19.5437	19.6613	19.4282	19.448	19.4482	19.9023	19.8297	19.4372
O75340	13	13	80	60	PDCD6	FALSE	1	21.2553	21.8469	21.1974	21.3426	21.3372	21.3725	21.3328	21.3386	21.0059	21.1491	20.9554	21.1656	21.1515	21.6049	21.1846	21.327	21.2793	21.6899	21.1508	21.3686	20.8762	21.1914	21.32	20.9474	21.1852	21.2303	21.1362	21.1391	21.3175	21.2994	20.6739	21.3723	21.1722	21.4526	21.5944	21.251	21.5248	21.1331	21.3611	21.1415	21.0078	21.0626
O75347	15	15	99	60	TBCA	FALSE	1	22.4664	22.7336	22.1563	22.2819	22.2059	22.5933	22.0368	22.3573	22.7644	22.5966	24.0464	22.3793	22.8087	22.4677	22.4664	22.3128	22.3223	22.6087	22.5144	22.4131	23.801	22.7518	22.4846	22.6344	22.3759	22.3039	22.5371	22.3363	22.7255	22.5845	23.9875	22.1428	22.7568	22.3742	22.5029	22.813	22.3825	22.5637	22.5549	22.405	23.9351	22.2486
O75348	5	5	24	60	ATP6V1G1	FALSE	1	21.7067	21.6479	21.9688	21.9447	21.7918	21.7843	21.6841	21.6685	22.0962	21.8909	23.144	21.7451	22.2279	21.7464	22.3638	21.3294	21.7852	21.7942	22.1973	22.0933	23.4701	22.081	21.6668	21.8399	21.5355	21.5854	21.7449	22.1111	22.3369	22.1056	23.5838	21.2988	21.8352	21.6352	21.7251	21.6071	21.928	21.7353	21.8798	21.9039	22.2319	20.992
O75351	19	19	78	60	VPS4B	FALSE	1	21.511	21.2608	21.4422	21.5821	21.6987	21.3717	21.6303	21.4314	21.5489	21.4683	22.0064	21.6027	21.5616	21.6189	21.5445	21.5543	21.4225	21.375	21.392	21.05	21.5481	21.4557	21.4699	21.5396	21.6883	21.6334	21.5573	21.4365	21.8147	21.6441	22.054	21.6267	21.5354	21.4116	21.3976	21.48	21.5538	21.6047	21.5488	21.4129	21.9022	21.25
O75352	3	3	16	60	MPDU1	FALSE	1	18.847	18.6766	19.0092	18.8447	19.0876	18.5218	18.5135	18.7858	18.8158	18.1685	18.8338	19.1749	18.7298	18.6845	18.4517	19.4621	18.9371	18.142	18.7405	18.4706	17.4157	18.5155	18.1094	18.706	18.1472	19.1405	18.4481	18.3805	18.1056	18.2217	17.3118	18.6596	18.5664	18.3505	18.2839	19.1176	18.2575	19.7824	18.6556	18.5386	17.9009	19.645
O75355	4	4	5	50	ENTPD3	FALSE	0.9985	17.2798	17.1192	16.9156	17.2385	17.6345	17.2844	17.5894	17.2757	17.9693	17.9191	17.6403	17.4858	17.4886	17.7065	17.1708	18.0261	17.0979	17.5073	17.2648	17.286	18.4288	17.1172	17.7823	16.884	18.3541	17.0514	18.4689	16.8549	17.2487	17.6217	15.5543											16.4323
O75356	3	3	10	60	ENTPD5	FALSE	1	18.5368	18.6122	17.9638	18.1652	18.3997	18.4437	18.1954	18.1768	18.0452	18.3389	18.2074	18.546	18.35	18.4322	18.5035	18.3619	18.7033	18.4898	18.6181	18.6685	17.4982	18.249	18.5588	18.2856	18.5034	19.2095	18.4385	18.5136	18.2912	18.7567	17.8012	18.7157	18.6423	18.8015	18.6675	18.4102	18.6815	18.3528	18.5788	18.7764	18.3889	18.4151
O75363	19	19	81	60	BCAS1	FALSE	1	22.1318	22.1901	22.6341	22.3342	22.4938	22.0349	22.2924	22.2693	22.3278	23.1935	22.0827	22.4881	21.8779	21.9188	21.889	21.9994	21.7616	21.9276	22.217	23.0335	20.9881	21.3352	21.9443	21.26	22.1643	22.1709	22.5797	22.3016	22.5356	23.6343	21.2226	22.5431	22.3187	22.5074	22.9069	21.5362	22.7675	21.4462	22.9552	22.9515	21.4454	22.3768
O75365	3	3	7	50	PTP4A3	FALSE	1	16.5488	16.5509	16.9679	16.4791	16.1235	16.1106	16.0588	16.3088	16.0909	16.7328	15.1376	16.4127	16.7983	16.4335	16.5696	16.3984	16.37	16.3939	16.2953	16.7836	15.1864	16.8955	16.6407	16.7199	16.5101	16.9786	16.4944	16.4243	16.4425	16.9152	15.3052											16.9112
O75367	24	22	269	60	MACROH2A1	FALSE	1	23.9674	24.5064	23.979	23.915	23.7671	24.2489	23.7184	24.0646	23.9299	23.4462	24.0714	24.1171	24.0323	24.3566	23.888	24.2515	24.0032	24.112	23.576	23.3383	23.9274	24.1356	24.2119	23.9856	24.7939	23.8835	24.252	23.5819	24.3459	23.5151	24.055	23.8862	23.799	23.4249	24.1205	24.0513	23.3297	23.9096	23.5104	23.0406	23.9044	24.3692
O75368	13	13	97	60	SH3BGRL	FALSE	1	22.5244	23.0166	21.9819	22.487	22.4899	22.4685	22.3606	22.4615	22.1049	22.5955	22.327	22.4486	22.5209	22.4827	22.2512	22.0933	22.5364	22.5751	22.151	22.2437	21.6872	22.5142	22.4365	22.1968	22.518	22.6094	22.6209	22.3519	22.6588	22.0622	22.0781	22.0748	22.1352	22.6067	22.3157	22.113	22.5449	22.3464	22.3883	22.4943	22.5844	21.8372
O75369	165	160	922	60	FLNB	FALSE	1	24.6869	24.4991	24.6636	24.5618	24.7789	24.6634	24.7832	24.5145	25.4299	24.511	26.6484	24.6193	24.5407	24.4812	24.6264	24.5142	24.6655	24.3308	24.8598	24.4513	26.7781	24.5838	24.5895	24.5922	24.5612	24.7155	24.608	24.6069	25.0611	24.5179	26.4048	24.6436	24.8273	24.5898	24.4769	24.559	24.4709	24.8744	24.7371	24.4535	26.6842	24.8204
O75376	17	17	25	60	NCOR1	FALSE	1	19.5538	19.9122	19.8155	19.3147	19.1864	19.2195	19.2373	19.3769	19.3293	18.9488	18.6726	19.522	19.7281	19.4755	19.5348	19.5454	19.5361	19.8028	19.3998	18.8778	19.3235	19.6094	19.4774	19.7552	19.6384	19.5067	19.7381	19.7724	19.4518	19.1392	19.602	19.8084	19.9385	19.4404	19.6285	19.8432	19.5112	19.4225	19.5174	19.394	20.0645	19.8323
O75379	3	3	9	59	VAMP4	FALSE	1	18.8941	19.3857	18.9242	19.0998	19.3924	18.8642	19.2247	19.4546	19.1313	18.8539	19.4829	18.9637	18.3717	18.726	18.6632	18.4092	18.2752	18.2682	18.2184	18.5304	17.6904	22.537		18.1373	17.7228	17.472	17.6404	17.2131	18.0744	17.0122	16.822	18.9644	19.1098	18.8924	19.1706	18.8071	18.9099	18.7935	18.926	18.815	19.9743	19.0725
O75380	10	10	70	60	NDUFS6	FALSE	1	21.8341	21.7461	21.727	22.0379	22.0005	21.8007	21.9716	21.9234	22.0273	23.0836	22.6927	21.8411	21.6796	21.8467	21.5557	22.0798	21.8583	21.9466	22.1729	22.8612	22.528	21.3564	21.6837	21.6209	21.803	21.7768	21.9228	22.0172	21.7229	22.6182	22.2274	21.811	21.6283	22.0723	22.4308	21.6521	22.4823	21.6677	22.1975	22.7128	22.0365	21.5931
O75381	10	10	45	60	PEX14	FALSE	1	20.6786	20.305	20.7655	20.6768	20.5609	20.5009	20.7346	20.6684	20.6477	21.0398	21.1961	20.6139	20.9378	20.615	20.7433	20.6984	20.8239	20.6405	21.2019	21.0023	22.1978	20.6733	20.6076	20.5263	20.6032	20.7379	20.7519	20.6818	20.8767	21.0555	22.0752	20.5495	20.651	20.8034	20.7041	21.1159	20.6503	20.7934	20.6216	20.9698	22.092	21.0137
O75382	23	23	89	60	TRIM3	FALSE	1	21.5799	21.5713	21.6949	21.6432	21.5499	21.6979	21.3925	21.7052	21.6336	22.3845	20.9227	21.622	21.2916	21.6741	21.4762	21.4732	21.5895	21.7641	21.6118	22.3992	20.963	21.4868	21.7784	21.4854	21.6028	21.6041	21.76	21.7803	21.5978	22.3984	21.0109	21.7674	21.7615	21.7132	21.8107	21.604	21.7506	21.5411	21.6374	22.147	21.2635	21.3721
O75385	3	3	8	49	ULK1	FALSE	0.9999	17.8778											17.8162	18.0053	18.0779	18.0562	18.308	18.3273	17.9427	18.2214	18.5308	17.9078	17.9494	17.8348	17.9357	17.7959	17.7399	17.6053	17.8494	18.1884	18.029	20.1282		17.9635	17.7336	17.3011	18.6224	17.7958	18.3918	18.7029	17.6715	22.6957	17.9484
O75386	2	2	6	40	TULP3	FALSE	0.9999	17.6063	17.9598	17.746	17.5946	17.665	17.9506	18.1869	17.741	18.0219	17.9119	18.7707																					17.6744	17.682	17.7716	17.6044	17.1653	17.8196	17.7104	17.4385	17.7979	17.1441	19.5141
O75390	25	25	254	60	CS	FALSE	1	23.7186	23.3667	23.4876	23.8786	23.5197	23.4178	23.4869	23.95	23.6328	24.3915	23.4813	23.8421	23.5302	23.7514	23.4332	23.5757	23.8218	23.7905	23.7804	24.3247	23.1387	23.093	23.701	23.31	23.6151	23.3748	23.5085	23.6748	23.5407	24.2423	23.2022	23.6234	23.5652	23.7992	24.0281	23.6327	24.0699	23.4483	23.8566	24.3566	23.4123	23.218
O75391	6	6	17	60	SPAG7	FALSE	1	18.571	18.8834	18.3373	18.2654	18.322	18.5769	18.6624	18.5961	19.164	18.2498	19.8694	18.6829	18.7987	18.9132	18.5244	18.8466	18.3987	18.9157	18.6687	18.6929	20.3031	18.4741	18.4789	18.8733	18.5388	18.5219	18.5403	18.8451	18.7765	18.6634	20.0188	18.4212	18.381	18.4051	18.5473	18.7091	18.4812	18.7034	18.5723	18.4354	20.2208	18.7261
O75394	2	2	13	60	MRPL33	FALSE	1	18.1436	18.6422	17.9182	18.3247	18.0125	18.5093	18.3625	18.5026	18.6397	18.5418	19.5051	18.04	18.1955	18.185	18.0265	18.307	18.4994	18.4042	18.3421	18.2898	18.6156	18.0588	18.2038	18.1623	17.9461	18.2845	18.2536	17.8307	18.2717	17.9142	19.0111	18.2453	17.5551	17.7867	17.844	17.6989	17.7075	17.605	18.0363	17.9356	19.5273	18.1806
O75396	14	14	111	60	SEC22B	FALSE	1	21.517	21.2855	21.8226	21.4108	21.9048	21.195	21.6779	21.2613	21.5353	21.443	22.107	21.3704	21.4354	21.4596	21.5204	21.454	21.7519	21.3241	21.4163	21.4137	21.7811	21.4303	21.2257	21.4536	21.3206	21.5697	21.4635	21.5849	21.5154	21.2007	21.7752	21.639	21.5341	21.496	21.4062	21.5959	21.5131	21.8822	21.4328	21.4604	21.7197	21.5893
O75400	34	31	136	60	PRPF40A	FALSE	1	22.1863	22.2398	22.4177	22.2359	22.1456	22.0595	22.0174	22.0571	22.2496	21.8291	23.1108	22.0093	22.3063	22.4273	22.2136	22.1541	22.1439	22.3429	21.9687	21.9658	23.1982	22.5513	22.2874	22.4658	22.4917	22.0341	22.4449	22.3456	22.1596	21.887	22.7844	22.0208	22.274	21.8068	22.0224	22.408	21.9257	22.369	21.9949	22.1294	22.6057	22.3203
O75410	32	29	96	60	TACC1	FALSE	1	21.7206	21.5179	21.9573	21.7539	21.8308	21.6017	21.8997	21.7499	21.8282	22.0307	22.3023	21.7798	21.5429	21.4421	21.541	21.6133	21.7915	21.4379	21.8749	22.201	22.1654	21.6669	21.7233	21.6189	21.6102	21.9028	21.5856	21.7413	21.7126	22.2925	22.0963	21.7221	21.7621	21.8367	21.743	21.4604	21.8895	21.7692	21.998	22.0294	22.0829	21.9399
O75414	2	2	4	30	NME6	FALSE	0.9998	16.0422	17.3126	15.956	16.1906	16.2288	17.1813	16.739	16.2341	16.2429	16.062	16.2665	16.4481	15.9095	16.5612	16.4728	16.5324	15.9234	16.5878	15.967	16.5645	16.5934	16.1236	16.3577	15.9801	16.4038	16.075	16.402	16.5948	16.4154	16.2262	16.9908
O75417	2	2	2	19	POLQ	FALSE	0.9959	18.7456	17.5482	19.6403		21.9956	18.2799	21.3188	17.5101	17.1146	17.4029	16.4059											18.7316	18.5662	19.1376	18.6094	18.9575	18.5396	18.5682	18.4946	18.3352	18.1729
O75420	3	3	4	20	GIGYF1	FALSE	1	16.7515	16.6636	16.5711	16.5334	16.6546	16.6221	16.5821	16.6417	16.7959	17.1798	16.3388																															16.7282
O75427	2	2	3	30	LRCH4	FALSE	1	16.2599																					15.9809	15.7725	16.3128	16.3845	16.5691	16.2339	15.732	16.7326	15.5028	16.5161											16.1876
O75431	7	7	37	60	MTX2	FALSE	1	20.004	19.8193	19.8961	20.082	20.1279	19.8777	20.0669	19.9874	19.6774	20.4876	20.0508	20.1025	19.8924	20.0063	19.7586	20.0413	20.0716	20.0755	20.0575	20.3884	19.9781	19.7338	19.921	19.7988	19.9273	19.8678	19.7116	20.077	19.9337	20.7326	19.9716	19.8376	19.9764	20.1833	20.1563	19.8205	20.1526	20.1357	20.2495	20.1977	19.6592	19.7275
O75436	10	10	52	60	VPS26A	FALSE	1	20.3822	20.3553	20.4543	20.6189	20.6961	20.3234	20.6365	20.4106	20.5056	20.5253	19.8633	20.4656	20.6055	20.5815	20.3783	20.4345	20.4534	20.3742	20.2702	20.8744	21.2322	20.4311	20.414	20.3425	20.5601	20.4061	20.7183	20.6804	20.567	20.8947	21.3004	20.5315	20.3322	20.5864	20.4131	20.2692	20.6784	20.7397	20.5788	21.0047	20.2758	20.3798
O75438	3	3	17	60	NDUFB1	FALSE	1	18.6762	18.8214	18.6885	18.4002	18.5229	18.5356	18.339	19.0015	19.0759	19.0256	20.4028	18.6158	18.2741	18.5974	18.6427	19.1267	18.9252	18.7625	18.9461	19.1207	18.9532	17.8893	18.5127	17.958	18.6387	18.6975	19.1577	18.6216	18.7922	19.1058	18.2513	19.0362	18.7429	19.009	19.0005	18.4622	19.1689	18.6432	18.8061	18.8757	18.5429	18.4786
O75439	19	19	94	60	PMPCB	FALSE	1	21.3375	21.1474	21.4319	21.3668	21.4769	21.2423	21.3681	21.4565	21.3004	21.6179	21.765	21.3624	21.2776	21.3854	21.2539	21.0985	21.1398	21.3473	21.3638	21.6699	21.5452	21.1595	21.216	21.184	21.1252	21.134	20.8672	21.3599	21.1862	21.5367	21.3378	21.4324	21.2241	21.3534	21.5453	21.2087	21.3529	21.2258	21.2719	21.6498	21.7308	21.2637
O75446	3	3	11	50	SAP30	FALSE	1	17.7653	18.0733	17.9601	17.9106	17.8976	17.9733	17.9537	17.7882	18.0957	17.164	19.034	17.7141	18.2152	17.9881	17.9834	17.8106	17.6566	17.7794	17.8847	17.2853	19.1252	17.8366	17.8866	17.8432	18.1314	17.8775	17.9158	17.8468	17.9792	17.4515	18.4676											18.1121
O75448	4	4	7	40	MED24	FALSE	1	16.6835											17.1524	16.9802	17.1158	16.8652	17.1933	16.8607	17.2192	16.8276	16.3157	17.7061	17.0308	16.7304	17.1187	16.9893	16.623	16.901	16.9883	16.5751	16.2007	17.8195											17.0429
O75449	3	3	4	30	KATNA1	FALSE	0.9983	16.2464	15.8784	17.0284	16.3406	16.4301	16.0466	16.2405	16.5019	15.8657	15.4353	14.744	16.308	16.8256	16.2051	16.5169	16.3611	16.1379	15.9603	16.2096	15.7371	16.2869											16.1795	16.5882	16.5661	16.0773	16.2764	16.4089	16.1267	16.2772	16.6016	16.2323
O75475	43	41	257	60	PSIP1	FALSE	1	23.8933	24.0707	23.9922	23.9872	23.3155	24.1174	23.332	23.8068	24.0165	23.3893	24.1984	24.1273	23.49	24.3049	23.4884	24.0186	24.0576	24.3511	23.4199	23.5185	24.2081	24.1003	24.0598	24.0213	24.8256	23.7326	24.5621	23.7359	23.9156	23.4458	23.8527	23.5851	23.7502	23.5922	23.8674	23.9146	23.6846	23.5548	23.6923	23.4911	24.2812	24.1929
O75477	15	15	58	60	ERLIN1	FALSE	1	21.019	20.9419	20.979	20.9271	20.9316	21.0088	21.1009	20.9364	21.5477	20.4243	23.1997	21.1099	20.9637	20.8404	20.8396	21.0355	21.2219	20.7797	21.0829	20.9419	22.3864	20.6664	20.7728	20.8609	20.7756	21.0708	20.9163	20.8888	21.4743	20.9793	23.0273	21.1248	20.863	21.0055	20.7056	21.2622	20.7593	21.3005	21.1562	20.6998	22.8432	21.2445
O75487	12	11	32	60	GPC4	FALSE	1	19.6563	19.399	19.734	19.6047	19.6037	19.6342	19.642	19.4964	19.6262	19.8399	19.4624	19.6531	19.8465	19.5128	19.8227	19.8025	19.8594	19.4949	19.7898	20.0028	19.4979	19.3602	19.6198	19.1751	19.589	19.849	19.3508	19.4267	19.6687	19.6569	18.907	19.8338	19.5933	19.9962	19.5968	20.0026	19.8471	19.9077	19.7768	19.8702	19.3834	19.4573
O75489	22	22	143	60	NDUFS3	FALSE	1	22.5332	22.5438	22.3458	22.5872	22.4939	22.4739	22.4078	22.7768	22.6248	23.6119	22.0892	22.3445	22.4925	22.5016	22.574	22.4909	22.5548	22.4674	22.6092	23.1599	22.7123	22.2249	22.3935	22.2282	22.3306	22.3353	22.5326	22.494	22.5431	23.3468	22.1662	22.575	22.4719	22.9121	23.0606	22.4171	23.2629	22.3822	22.7988	23.3138	22.6073	22.073
O75493	5	5	10	50	CA11	FALSE	1	18.5028	19.0162	18.419	18.7049	18.4768	19.5228	18.4777	18.6498	18.8278	19.3256	18.2979	18.5302	18.1978	18.7909	18.1182	18.8192	18.7504	18.6968	18.8162	19.1212	17.4046	18.3827	18.9397	18.2642	18.5884	18.4717	18.8467	18.7067	18.1044	19.1567	17.7354	18.7947	18.6848	18.753	18.8539	17.9883	19.2791	18.1273	18.7946	19.5771	18.2923	18.8959
O75494	12	9	64	60	SRSF10	FALSE	1	22.0237	23.8046	22.2658	22.0492	21.8128	22.536	21.7588	22.4941	22.1634	21.4748	22.7921	21.9206	22.2274	22.7059	22.3727	22.2291	21.9165	22.4046	21.9639	21.6454	22.0254	22.2392	22.2627	22.074	22.5726	21.8943	22.5366	22.2546	21.7618	21.4656	22.3749	21.8537	22.291	21.6121	22.1067	22.2999	21.7297	21.9077	21.7522	21.5205	22.5071	22.1733
O75496	2	2	3	20	GMNN	FALSE	0.9984	15.9013											15.8197	16.1286	16.0198	16.0962	16.3324	15.9713	16.0493	16.1686	15.9384	17.9665																					16.6617
O75503	5	5	12	60	CLN5	FALSE	1	18.6736	19.1009	18.94	18.3532	18.6277	18.5951	18.6705	18.4948	18.3995	17.667	18.3758	18.7328	18.8769	18.8261	19.09	18.5212	18.4762	18.5164	18.8535	18.1606	18.6818	18.8102	18.768	18.9897	18.8513	18.9643	18.704	18.5683	18.8445	17.9606	18.8685	18.7474	18.8856	18.6899	18.5005	18.6229	18.4695	18.7522	18.6267	18.4659	18.7276	18.0399
O75506	3	3	8	50	HSBP1	FALSE	1	17.4758	17.3746	16.9891	17.3634	17.1625	17.5918	17.4912	17.0656	18.9465	18.0093	19.9012											17.3612	17.3337	17.3577	17.621	17.5775	17.455	17.5476	17.6325	17.2895	18.9729	17.607	17.4464	17.418	17.3712	17.841	17.3054	17.7857	17.0877	16.8336	18.9622	17.5381
O75508	4	4	23	60	CLDN11	FALSE	1	21.0123	21.2417	20.6301	20.0836	20.2806	20.5997	20.1853	21.5486	20.6589	22.3303	18.5737	20.2436	20.3845	20.0693	20.7615	22.2378	21.1167	20.207	23.1268	21.3571	20.7191	20.2226	20.862	20.1014	20.6051	21.5677	21.4533	21.4465	20.5427	21.7687	19.4002	21.1966	20.7427	21.0315	21.5464	20.6121	20.7833	20.28	21.5604	21.4768	20.2093	21.32
O75509	2	2	4	30	TNFRSF21	FALSE	0.9999	16.3841											16.1491	16.1761	15.9161	16.1358	16.4767	16.6569	16.1258	16.5475	16.6477	15.6625																					17.0304
O75521	20	20	122	60	ECI2	FALSE	1	22.1115	21.4688	21.8051	21.7663	21.8978	21.6988	21.931	22.0395	21.9167	21.8001	22.5964	22.0536	21.9674	21.8879	21.9423	21.6629	22.0909	21.8466	21.8592	21.6586	22.5457	21.7717	21.9112	21.8041	21.9942	21.9448	21.6446	21.7651	22.2177	21.6765	22.8129	21.8329	22.0052	21.8307	22.3023	22.0584	21.8113	22.3085	22.1008	21.6772	22.8916	22.0131
O75525	16	16	72	60	KHDRBS3	FALSE	1	22.4161	22.9931	22.5575	22.7807	22.5015	22.7412	22.3629	22.5648	22.4019	22.0686	22.3801	22.4637	22.3888	23.1029	22.5237	22.6764	22.2887	22.9237	22.3293	22.0831	22.0203	22.2498	22.6351	22.3454	22.649	22.2813	22.8044	22.6583	22.1802	22.1516	21.893	21.9529	22.539	22.1669	22.4281	22.3554	22.123	22.1543	22.1419	21.9046	22.199	22.1224
O75530	2	2	2	20	EED	FALSE	1	15.9187																					16.1646	15.6297	16.2671	16.0666	15.9119	15.9261	16.08	15.6146	15.6852	15.2042
O75531	14	13	132	60	BANF1	FALSE	1	22.3855	23.1148	22.1744	22.1283	21.9873	22.514	21.917	22.2537	23.3666	21.5191	24.7359	22.2164	22.6841	22.5176	22.4564	22.3568	22.5932	22.5455	22.3146	21.6819	24.4652	22.4794	22.5663	22.5664	22.6383	22.2866	22.6002	22.2871	22.7379	22.0996	24.2777	22.1792	22.4415	22.0977	22.4909	22.8161	21.9567	22.3306	22.1753	21.8451	24.1261	22.1487
O75533	67	67	359	60	SF3B1	FALSE	1	24.3417	24.1149	24.5766	24.1804	24.2102	24.1891	24.1525	24.2225	24.3493	23.8775	24.5887	24.3484	24.4196	24.6503	24.2485	24.4038	24.2716	24.5403	24.2283	23.8223	24.7864	24.5574	24.339	24.5875	24.473	24.2796	24.3329	24.4245	24.2322	23.9464	24.5171	24.1978	24.3718	24.0839	24.0546	24.7428	23.9954	24.447	24.1594	23.9153	24.7799	24.4643
O75534	53	53	305	60	CSDE1	FALSE	1	23.349	23.2306	23.3944	23.2855	23.4426	23.3858	23.4743	23.3319	23.5045	23.8616	23.9844	23.1267	23.4087	23.1303	23.3773	23.1793	23.3403	23.172	23.3602	23.7628	23.5524	23.3934	23.3409	23.4166	23.1757	23.3022	23.4738	23.4557	23.4916	23.7931	23.8149	23.4198	23.3374	23.474	23.3811	23.2919	23.6579	23.4348	23.3275	23.7884	23.6853	23.2386
O75554	3	3	10	50	WBP4	FALSE	1	19.0018	19.0151	18.9757	18.7087	18.83	18.8092	18.6771	19.1752	18.9398	18.4886	19.3717	18.8029	19.1612	19.1508	19.0022	19.0585	18.9958	18.9305	19.0942	19.3929	20.2507	18.9844	18.7355	19.3019	19.0257	19.3421	18.8271	19.8951	18.1665	19.5495	18.1124											19.0615
O75563	5	5	14	60	SKAP2	FALSE	1	20.0606	19.6469	20.2832	20.1875	19.9009	19.6634	19.8642	19.8975	20.1984	20.8513	19.7993	20.3787	19.8596	20.0359	19.6118	19.9203	20.6244	20.3567	20.0293	20.5372	21.4135	19.9124	19.9877	19.9025	19.6816	19.5787	19.7018	20.0947	19.8326	21.1249	19.5404	19.4931	19.8779	19.952	20.3992	19.9097	20.4691	20.1933	20.2089	20.6681	21.3899	20.1786
O75569	18	18	95	60	PRKRA	FALSE	1	21.6059	21.7066	21.5605	21.7668	21.6439	21.6039	21.5217	21.587	21.707	22.1079	21.7972	21.65	21.4906	21.5363	21.6602	21.5796	21.6255	21.7271	21.6298	22.0301	22.0437	21.6196	21.7023	21.5635	21.6013	21.5308	21.7878	21.646	21.6669	22.0157	22.1422	21.5639	21.5396	21.6269	21.6667	21.4666	21.7932	21.584	21.556	21.8502	21.8677	21.3981
O75582	22	20	52	60	RPS6KA5	FALSE	1	20.4053	20.5752	20.2732	20.3567	20.2789	20.6005	20.3362	20.3775	20.4932	20.1819	20.6327	20.8999	20.2947	20.7533	20.3181	20.5812	20.4135	20.9292	20.2206	20.3176	20.264	20.4463	20.3587	20.3822	20.4164	20.2847	20.6382	20.4983	20.4366	20.221	19.9535	20.3889	20.2836	20.5011	20.6768	20.332	20.5795	20.1922	20.5454	20.4001	20.4575	20.4844
O75592	62	62	121	60	MYCBP2	FALSE	1	21.9624	21.9268	22.1147	22.0629	22.0591	22.0973	21.9449	21.9291	21.998	22.296	21.9772	22.0408	22.0227	22.0352	21.9916	22.0697	22.0454	21.9931	22.1144	22.3289	22.0736	22.0115	21.9293	21.9282	22.0159	22.0295	22.0437	22.0373	21.912	22.3485	21.8024	22.2209	22.0857	22.1177	22.0287	21.9681	22.0928	21.899	22.0198	22.3155	21.7965	22.0096
O75600	11	11	31	60	GCAT	FALSE	1	19.3405	19.277	19.5	19.4263	19.2834	19.2687	19.2463	19.5859	19.2362	20.3499	19.6987	19.403	19.1068	19.5476	19.1596	19.4577	19.3774	19.7547	19.3793	19.9335	19.3625	19.1269	19.3243	19.3067	19.6343	19.4637	19.1417	19.3927	19.3017	20.2298	19.6618	19.1622	19.3659	19.0442	19.7633	19.109	19.7128	19.2428	19.8411	20.2274	19.5045	19.1414
O75607	7	7	27	60	NPM3	FALSE	1	18.9388	19.2578	19.01	19.1388	18.8413	19.2519	19.142	19.2586	20.1906	18.8554	21.9586	18.9411	19.0844	18.9308	19.2039	19.1927	18.9509	18.8353	19.2101	19.2325	20.8496	18.9744	18.6795	19.0328	18.8755	18.9935	18.9179	19.1079	18.96	19.2272	19.6273	18.6246	19.0527	18.7121	18.7297	19.0953	18.6583	18.9279	18.8278	18.8618	20.8636	18.8106
O75608	9	9	37	60	LYPLA1	FALSE	1	19.9675	20.2617	19.9098	19.9222	19.8762	19.9965	20.0675	19.9657	19.9094	19.6955	20.2037	20.1526	20.5184	20.2644	20.1943	19.8795	19.989	20.0661	19.7693	19.7806	20.1172	19.9859	20.1277	20.1452	20.244	20.0411	19.7945	19.8693	20.0831	19.8065	20.3189	20.1989	19.8332	19.8418	19.7091	19.9118	19.9351	19.7402	19.8384	19.6061	20.0782	20.2249
O75616	6	6	22	60	ERAL1	FALSE	1	19.2628	19.2267	19.3281	19.4135	19.3704	19.6191	19.2214	19.253	19.0872	19.1638	20.3584	19.3874	19.5253	19.3902	19.4496	19.2635	19.3074	19.3191	19.3112	18.8752	20.1743	19.1219	19.2823	19.4041	19.4987	19.0577	19.3282	19.178	19.2808	19.2585	20.3738	19.3798	19.5967	19.3339	19.3492	19.3692	19.3786	19.1829	19.2213	19.415	19.9849	19.7551
O75636	5	5	10	60	FCN3	FALSE	1	18.2376	18.4554	18.4756	18.2356	18.3234	18.3088	18.2609	18.1951	17.8087	17.8369	17.6667	17.9846	17.8949	18.2448	18.0644	17.8582	18.3003	17.6837	17.9714	17.8917	17.0508	18.6842	18.039	18.7341	18.2831	18.2672	18.4324	18.572	18.4974	17.8456	17.2221	18.4158	18.4788	18.2695	18.1038	18.3949	18.1003	18.3424	18.0662	18.2018	18.2654	18.6684
O75643	106	106	525	60	SNRNP200	FALSE	1	24.3698	24.1413	24.6514	24.1788	24.3365	24.1243	24.2922	24.2389	24.1712	23.8662	23.8981	24.4255	24.7048	24.5532	24.439	24.482	24.4047	24.5797	24.0771	23.9234	23.9259	24.7689	24.2225	24.7358	24.4581	24.2444	24.2527	24.4817	24.0845	23.9355	24.1055	24.245	24.3522	24.0393	24.1157	25.1914	24.0059	24.5973	24.0808	23.8189	23.965	24.5865
O75648	4	4	5	30	TRMU	FALSE	1	17.0117	17.5503	17.2343	16.9261	17.0316	17.1304	17.054	17.0404	17.203	16.8215	17.5862																					16.8868	17.1616	17.0082	17.2016	17.2587	16.8234	16.9937	17.2332	16.8494	19.632
O75663	14	14	88	60	TIPRL	FALSE	1	21.5448	21.5458	21.5011	21.7352	21.5484	21.4756	21.5038	21.6034	21.3424	22.2602	21.1408	21.5601	21.374	21.686	21.5593	21.529	21.6237	21.8472	21.5282	22.0309	21.3233	21.5695	21.5183	21.3472	21.4433	21.5781	21.4365	21.6805	21.7316	22.148	21.1934	21.2362	21.3759	21.6126	21.7662	21.4486	21.9151	21.6819	21.6569	22.0025	21.2324	21.3536
O75665	2	2	2	20	OFD1	FALSE	0.9951	15.2351											15.3145	15.4766	15.3637	15.5324	15.478	15.255	15.1228	15.5824	15.3104	16.6234	15.0164	15.1494	14.8739	15.4135	15.2207	15.6373	17.4856	14.4581	14.4036	15.0668
O75676	8	8	17	50	RPS6KA4	FALSE	1	18.6596											18.6422	18.712	18.5207	18.764	18.5772	18.6277	18.6448	18.6291	18.8729	18.5866	18.8684	18.7726	18.8396	18.8343	18.9603	18.8727	18.7253	18.5615	18.5466	18.6986	18.9346	18.6249	18.7924	18.6553	18.4278	18.6188	18.7047	18.5768	18.2667	18.6198	18.6526
O75683	12	12	42	60	SURF6	FALSE	1	20.7289	21.3492	21.1482	20.5569	20.4565	20.9218	20.8184	21.1849	21.5886	20.181	22.9913	20.8633	20.7512	21.2099	20.837	20.9196	20.7204	20.8505	20.662	20.5363	22.574	20.5177	21.052	20.6212	21.2711	20.8441	21.1504	20.5991	21.2213	20.4308	22.3437	20.7143	20.927	20.612	20.4844	21.1853	20.2654	20.57	20.6258	20.2709	22.7415	21.0577
O75688	19	19	93	60	PPM1B	FALSE	1	21.5069	21.5934	21.3014	21.5391	21.4756	21.5355	21.5736	21.3686	21.2466	21.5948	21.2913	21.5212	21.5082	21.585	21.558	21.4199	21.3854	21.5999	21.3931	21.8003	21.3554	21.5488	21.4969	21.5933	21.3132	21.5368	21.3394	21.4856	21.5057	21.7403	21.2461	21.2549	21.2344	21.5383	21.5458	21.5067	21.8564	21.2492	21.6816	21.994	21.2137	21.1582
O75689	26	24	107	60	ADAP1	FALSE	1	22.2029	22.2784	21.981	22.3774	21.9901	22.3381	22.0302	22.407	22.5996	23.1052	21.1654	22.1377	21.7474	22.077	21.8292	22.1947	22.5223	22.3281	22.4558	23.0933	21.601	21.9003	22.3947	21.8625	22.1047	22.2094	22.5431	22.4317	22.1853	23.1098	21.0341	22.3566	22.0526	22.8441	22.7499	21.8629	22.6565	22.0073	22.391	22.5807	21.4698	22.1394
O75691	8	8	13	50	UTP20	FALSE	1	17.7703	17.7389	17.9362	17.3774	17.6091	17.6722	17.8252	17.5367	18.8895	17.4921	19.8859	17.7054	17.9648	17.368	17.9577	17.89	17.9257	17.743	18.2145	17.4592	18.6128	17.8974	17.9376	17.9813	17.9873	17.745	17.9433	17.7725	17.8874	17.7532	18.7779	18.0464	18.1795	17.7599	17.6982	18.107	17.758	17.9626	17.6718	17.507	18.7792	18.1169
O75694	30	30	76	60	NUP155	FALSE	1	21.0542	21.1234	21.2927	20.7374	21.0687	21.1781	21.1432	20.8763	20.9242	20.8143	21.1515	20.9714	21.255	20.8314	21.2217	21.0193	20.905	20.9143	20.8601	20.6925	20.8706	21.235	20.9864	21.2203	20.9833	21.1155	20.9946	21.0151	21.1209	20.7732	21.0723	21.2161	21.0614	21.1415	20.9885	21.1201	21.0423	21.1056	21.0065	21.0531	21.227	21.377
O75695	12	12	60	60	RP2	FALSE	1	21.8902	21.7461	22.0469	21.888	21.9061	21.6672	21.6982	21.9545	21.4743	21.4886	21.0292	21.8188	21.6117	21.7588	21.5385	21.5295	21.8194	21.6179	21.7199	21.5237	21.0129	21.3259	21.7239	21.567	21.5459	22.0036	21.434	21.6238	22.1028	21.6132	20.61	21.8023	21.5551	21.7488	22.3641	21.8341	21.9333	21.8767	22.4412	21.7368	20.6325	22.3541
O75717	13	13	21	60	WDHD1	FALSE	1	18.2392	18.4268	18.3717	18.289	18.236	18.5164	18.6096	18.0871	18.8988	18.0043	19.9067	18.042	18.4363	18.2487	18.4516	18.2858	18.1594	18.1654	18.4604	17.9857	20.295	18.3736	18.2135	18.3632	18.367	18.1994	18.5371	18.2862	18.7368	18.2179	20.5038	18.437	18.3886	18.1902	18.2551	18.712	18.1226	18.4069	18.3658	18.0321	20.3866	18.3624
O75718	10	10	18	60	CRTAP	FALSE	1	18.8725	18.7303	19.1439	19.043	19.0625	19.0485	19.3958	18.718	19.6036	18.5424	20.7394	18.9219	19.1943	18.7949	19.092	18.8043	18.6564	18.7834	18.8032	18.4383	19.9811	19.1931	18.7073	19.3374	18.7321	18.7896	18.7853	18.8779	19.2028	18.61	20.5522	19.164	19.1759	18.7936	18.4842	19.1484	18.4402	19.0421	18.5741	18.351	19.9798	19.1283
O75746	40	30	264	60	SLC25A12	FALSE	1	23.3608	22.9447	23.2034	23.4289	23.4274	23.1879	23.2368	23.4617	23.2155	24.0012	22.9354	23.4189	23.1513	23.324	23.1788	23.4531	23.56	23.3666	23.5326	23.9572	23.1102	23.1105	23.229	22.9786	23.1142	23.224	23.3151	23.3992	23.0382	24.0791	22.7591	23.2689	23.1624	23.5251	23.4383	23.0988	23.681	23.1307	23.4266	24.0722	22.6393	23.1716
O75781	35	33	252	60	PALM	FALSE	1	23.68	23.5156	23.3387	23.8162	23.4742	23.703	23.4484	23.8227	23.8137	24.7158	22.5775	23.6135	23.1718	23.6589	23.5536	23.6713	23.8917	23.8476	24.1044	24.7891	22.8243	23.1126	23.6737	22.989	23.3747	23.4865	23.7119	23.8301	23.4775	24.9311	22.5665	23.7835	23.574	24.0415	23.8665	23.4722	24.1446	23.381	23.669	24.6364	22.7618	23.5637
O75787	8	8	19	60	ATP6AP2	FALSE	1	19.1144	18.71	18.8064	19.4493	19.2142	18.9258	19.1986	19.3479	19.723	20.4112	18.6562	19.1527	18.7846	19.4361	18.7697	19.3942	19.1851	19.204	19.1198	18.9951	18.9799	18.6557	19.0395	18.565	18.9358	19.0106	19.0048	19.4074	18.9324	20.6575	18.4342	18.8176	19.2063	19.5822	19.1741	18.9647	19.6343	19.3092	19.321	20.0687	18.8772	18.9681
O75792	8	8	18	60	RNASEH2A	FALSE	1	19.2133	20.1167	19.0619	19.1328	19.1167	19.4498	19.0608	19.3142	19.3179	18.8989	19.9942	19.3255	19.3665	19.6505	19.2296	19.5018	18.9809	19.6055	19.0789	18.8827	19.8521	19.3915	19.303	19.3074	19.4407	19.3499	19.3442	19.0906	19.2958	18.6654	20.1713	18.6099	18.837	18.5729	18.9812	19.1706	18.7816	19.0683	19.1359	18.784	20.0986	19.2083
O75794	2	2	2	20	CDC123	FALSE	0.9876	16.9498											16.8588	17.0395	17.6271	17.7477	17.4664	17.335	17.651	16.9809	16.6066	16.2253
O75807	4	4	25	60	PPP1R15A	TRUE	1	19.6035	19.7475	19.6108	20.0814	19.7364	20.3704	21.143	19.558	24.4211	19.8572	25.5608	19.5171	19.5817	19.8055	19.7697	19.7361	19.6056	19.6504	20.5635	19.1592	23.2619	19.8138	20.7119	19.7797	21.0668	20.3382	21.6228	19.714	21.8992	18.7126	23.5543	19.9497	19.8224	19.9637	19.9141	19.7186	19.9531	19.7754	20.0173	19.3496	22.0365	19.6844
O75815	3	3	3	30	BCAR3	FALSE	0.9972	16.5588	15.9612	16.5709	16.3553	17.579	16.3224	17.5174	17.2292	16.5043	15.8924	17.151	16.6757	16.516	16.3741	16.409	17.028	16.9102	17.4483	16.8593	16.913	17.8722											16.1608	16.8242	16.742	16.4761	16.5464	16.279	16.7741	16.2393	15.6871	16.4838
O75817	4	4	14	60	POP7	FALSE	1	18.1289	18.4774	17.8479	18.0836	17.9384	18.4683	18.1806	18.1167	18.66	18.398	19.6786	18.1199	18.2193	18.1434	18.3481	18.0024	17.8611	18.1265	18.1835	18.0534	18.7126	18.3	18.2326	18.2889	18.5603	18.3654	18.3397	18.4537	18.3086	17.7055	18.8778	18.1239	18.348	18.1588	18.2871	18.1943	18.3567	17.9627	18.0441	17.6136	18.5896	17.9822
O75821	28	28	131	60	EIF3G	FALSE	1	22.1398	22.3261	22.2436	22.1706	22.1745	22.2584	22.2368	22.2304	22.0774	21.6877	22.6001	22.2834	22.2324	22.4562	22.3223	22.2646	22.0766	22.209	21.9684	21.6111	22.5889	22.1874	22.2148	22.3091	22.3276	22.1285	22.2596	22.1797	22.766	22.0801	23.5044	21.8778	22.1124	21.8907	22.1341	22.1369	22.0792	22.1572	22.1398	21.9103	22.6044	22.0478
O75822	19	19	98	60	EIF3J	FALSE	1	22.1584	22.1496	22.0625	22.1034	21.6911	22.0579	21.6809	22.0561	22.329	21.9981	22.7386	22.1146	22.43	22.3121	22.2053	22.075	22.2081	21.9275	22.2113	22.0099	22.1589	22.3725	22.375	22.3493	22.3066	22.1703	22.3234	21.9988	22.2524	22.003	22.5166	22.0757	22.2265	21.9737	22.0919	22.2823	21.983	22.2631	21.9506	21.9591	22.5819	22.0867
O75828	16	16	76	60	CBR3	FALSE	1	21.2382	21.2634	20.759	21.2322	21.2631	21.1041	21.0727	21.3239	21.0599	20.7406	21.5229	21.4403	20.8477	21.4917	21.1481	21.1323	21.0082	21.4672	21.0202	20.9774	21.3487	21.1103	21.121	21.197	21.3309	21.1292	20.9937	21.1815	21.2142	20.8353	21.4375	21.156	20.972	21.2146	20.9775	21.0479	21.3126	21.4489	21.2672	20.8282	21.4484	20.5303
O75832	14	14	50	60	PSMD10	FALSE	1	20.4305	20.1266	20.3689	20.3301	20.2435	20.2122	20.1044	20.4637	20.665	19.9001	20.9985	20.4986	20.4138	20.5736	20.4815	20.5296	20.5499	20.6682	20.2742	19.9682	20.6424	20.1557	20.3577	20.0963	20.5484	20.3721	20.1501	20.1247	20.5978	20.7286	21.6188	20.3983	20.364	20.3696	20.278	20.528	20.3551	20.2753	20.4857	20.3498	20.9083	20.2164
O75844	11	11	42	60	ZMPSTE24	FALSE	1	20.3761	19.8904	20.5777	20.1924	20.3811	20.2405	20.3444	20.1042	20.563	20.4691	21.3749	20.4123	20.3857	20.0634	20.3191	20.2206	20.6688	19.9284	20.3293	20.3269	20.8833	20.2609	20.1119	20.482	20.0685	20.6177	20.4872	20.4032	20.3314	20.9467	21.7123	20.3779	20.4284	20.2178	20.1684	20.2725	20.17	20.741	20.4081	20.853	21.0509	20.5293
O75845	4	4	9	60	SC5D	FALSE	0.9996	18.7906	19.8214	18.9533	18.9072	18.7475	19.3806	18.9256	18.8682	18.7168	18.6895	18.8731	19.5342	18.7773	18.953	18.7459	19.1054	18.8709	18.9224	18.9785	18.122	21.0631	18.775	18.8983	18.7532	18.9435	18.8755	18.8353	18.6123	18.4185	19.0822	19.0401	18.6062	19.0425	18.8827	18.6828	19.0907	18.6954	19.0198	18.9892	18.8359	18.7633	18.5143
O75864	3	3	5	40	PPP1R37	FALSE	1	16.806	16.8622	16.4858	16.6729	16.5686	16.9281	16.8387	16.7665	16.7835	16.6262	16.146	16.9293	17.4436	16.9494	17.2202	17.1996	16.7607	17.3152	16.7451	16.9923	19.0401	16.8852	17.0484	16.8949	17.0038	16.8126	16.9836	16.7681	16.8776	16.8445	16.469
O75874	29	28	290	60	IDH1	TRUE	1	23.9036	23.6073	23.6099	23.7408	24.0749	23.5091	23.9761	23.6412	23.6195	23.2227	23.7741	23.9341	23.9805	23.9964	24.0856	23.672	23.4019	23.9854	23.3764	23.2493	23.6277	24.3325	23.7588	24.0903	23.8757	23.8768	23.568	23.8484	23.939	23.4476	23.7947	23.3453	23.6352	23.3849	23.4641	24.2601	23.5102	24.0652	23.6186	23.4339	23.9327	23.2405
O75879	13	13	44	60	GATB	FALSE	1	20.3002	20.4147	20.0832	20.1872	20.1964	20.2012	20.288	20.389	20.3986	20.1291	20.6981	20.4246	20.3218	20.3252	20.3457	20.3415	20.272	20.4907	20.2505	20.1521	20.2692	20.2139	20.5053	20.0155	20.6208	20.4002	20.2221	20.2973	20.2334	19.9129	20.9523	20.1454	20.344	20.1441	20.2808	20.2658	20.187	20.1688	20.3172	20.3242	20.7932	20.1894
O75880	7	7	33	60	SCO1	FALSE	1	20.8598	20.7706	20.7645	20.9651	20.9299	20.9474	20.7096	21.0612	20.9561	20.8097	21.303	21.0244	20.9483	20.7161	20.7871	20.5045	20.8648	20.6876	20.8685	21.1063	21.017	20.747	20.6741	20.8839	20.5615	20.7031	20.5824	20.6869	20.8278	20.8429	20.8112	20.7134	20.4599	20.728	20.6261	20.8379	20.631	20.9333	20.7938	20.4397	20.7545	20.962
O75881	2	2	2	20	CYP7B1	FALSE	1	15.5496	15.375	15.4957	15.2579	15.6858	15.2048	15.6207	15.476	15.7585	15.3137	15.7801																															15.9749
O75882	22	20	64	60	ATRN	FALSE	1	21.4052	21.411	21.3467	21.6537	21.386	21.5751	21.5196	21.4187	21.1769	21.3117	21.1581	21.4977	21.2365	21.3155	21.3479	21.2241	21.4823	21.1604	21.4247	21.5456	21.1573	21.4084	21.4651	21.4379	21.479	21.4228	21.4611	22.0534	21.2885	21.6096	21.2285	21.4917	21.5737	21.4367	21.4131	21.5675	21.4673	21.4179	21.5271	22.1258	21.1738	21.459
O75884	10	10	50	60	RBBP9	FALSE	1	20.52	20.3353	20.3044	20.4877	20.5543	20.2832	20.6551	20.5665	20.5059	20.521	19.8308	20.5322	20.3194	20.6892	20.3656	20.6237	20.2503	20.4246	19.9463	20.368	19.5517	20.5886	20.2584	20.4446	20.3568	20.5947	20.3741	20.3303	20.407	20.0732	19.7739	20.4247	20.6373	20.487	20.4485	20.8244	20.4522	20.601	20.7459	20.3789	20.3122	19.8938
O75886	15	15	46	60	STAM2	FALSE	1	20.582	20.0196	20.6991	20.508	20.7555	20.1986	20.6107	20.2356	20.2052	20.6565	20.6498	20.6621	20.2185	20.4468	20.392	20.6454	20.4546	20.5733	20.549	20.9165	21.3806	20.5474	20.4256	20.5842	20.3663	20.5789	20.3562	20.408	20.7788	20.6614	21.2237	20.559	20.5622	20.5232	20.5211	20.7281	20.4383	20.749	20.6528	20.4646	21.2718	20.1471
O75891	54	46	342	60	ALDH1L1	FALSE	1	23.7418	23.1189	23.0196	23.6894	23.586	23.4265	23.4429	23.5411	23.2571	23.7725	22.5942	23.7014	23.2082	23.5423	23.8372	23.4606	23.4445	23.2235	23.5757	23.7213	22.942	23.444	23.6317	23.3371	23.2216	23.8287	23.5216	23.4781	23.6767	23.7414	22.6405	23.5696	23.7861	23.852	23.7542	23.2469	24.214	23.632	23.968	23.7507	22.9059	23.5493
O75896	4	4	15	60	TUSC2	FALSE	1	17.7121	17.2961	17.4496	17.993	17.7203	17.9147	18.0628	17.7096	17.5162	18.8116	17.0276	17.3966	17.021	17.3945	16.8433	17.7199	18.3247	17.9172	18.3917	19.4972	16.5726	17.4461	17.8277	17.3094	17.6546	17.5319	17.7421	17.9452	17.7912	19.0932	17.0141	17.7864	17.8666	18.0049	17.9452	17.3828	18.3665	17.7543	17.893	18.7556	17.7238	17.0659
O75899	18	17	74	60	GABBR2	FALSE	1	21.5118	21.5567	21.2897	21.6356	21.4679	21.5941	21.5191	21.6263	21.6396	22.9221	21.3416	21.4536	21.5325	21.3965	21.5805	21.5516	21.9673	21.5724	21.7148	22.5844	20.8345	21.1809	21.5239	21.1472	21.2915	21.6214	21.5704	21.4374	21.15	22.7557	21.0233	21.5423	21.5613	21.8345	21.5371	21.3576	21.8412	21.4785	21.7729	22.4172	21.2015	21.7776
O75909	4	4	7	50	CCNK	FALSE	1	17.8617	17.6599	18.5041	17.9386	18.473	17.6637	18.609	17.495	17.3444	16.9945	17.5975											18.0621	17.8014	18.1269	17.8465	17.8688	17.6156	17.928	17.8218	17.5138	17.9825	18.5059	18.1533	17.6583	17.6656	18.1571	17.3419	17.9344	17.4332	16.7734	17.4856	17.4454
O75911	4	4	5	50	DHRS3	FALSE	1	16.728	16.9328	17.3358	16.5699	17.3773	17.1908	17.2922	16.7839	16.6865	16.2576	15.9893	16.6187	16.8687	16.5006	16.7934	16.5362	16.6444	16.2364	16.6624	16.2405	16.3893											16.8315	16.9497	16.7727	16.4711	16.8873	16.4366	17.0805	16.4589	16.8447	16.0482	16.0236
O75912	8	8	17	60	DGKI	FALSE	1	18.7947	19.083	18.914	19.0407	18.8942	18.9727	19.0618	18.8593	18.7468	19.5698	18.7151	18.6671	18.7401	18.5446	18.7083	18.7708	18.8813	18.6681	18.7775	19.2834	19.1107	18.1568	18.7236	18.587	18.6207	18.9796	18.7774	18.7274	19.1016	19.0975	17.7231	18.7782	18.9828	18.579	18.3695	18.6591	18.6345	18.6444	18.3288	19.0323	18.1181	18.5904
O75914	13	13	54	60	PAK3	FALSE	1	20.3823	20.5027	20.2675	20.3544	20.4062	20.4128	20.3566	20.3709	20.181	21.1158	19.5078	20.3062	20.3496	20.3017	20.4467	20.4858	20.5777	20.2938	20.551	20.8968	19.9613	20.1496	20.4013	20.1112	20.4698	20.2727	20.417	20.4969	20.1897	21.7954	20.1639	20.2366	20.3819	20.4598	20.5337	20.1976	20.4789	20.2518	20.3476	20.8877	19.4858	19.9072
O75915	8	8	61	60	ARL6IP5	FALSE	1	20.9313	20.9235	21.0604	21.0092	21.0618	21.0496	20.9663	20.7956	20.9482	21.1927	20.9701	21.019	20.584	20.5854	20.2486	20.9396	21.3572	20.3414	20.9569	21.4152	20.2911	20.5049	20.7745	20.884	20.5705	20.9524	20.8656	21.0037	20.7296	21.4499	21.1436	20.8279	20.7697	20.9244	20.6933	20.7857	20.9089	21.1237	20.9679	21.4277	20.4805	21.3361
O75923	21	21	27	50	DYSF	FALSE	1	19.5954	19.6658	19.6921	19.8825	19.9305	19.6824	19.7957	19.5704	19.7508	19.2364	19.6406	19.553	19.6362	19.6105	19.6181	19.596	19.4379	19.3341	19.4298	19.2386	19.0267	19.849	19.7187	19.8129	19.3371	19.4958	19.7207	19.603	19.6825	19.6388	19.5023	19.1304	19.4342	19.3012	19.2041	19.8001	19.1982	20.0654	19.2537	19.3788	19.107
O75934	14	14	70	60	BCAS2	FALSE	1	21.369	21.3111	21.5334	21.1421	21.31	21.1667	21.2522	21.1672	21.5053	20.8813	22.6349	21.4635	21.5215	21.5637	21.2491	21.4729	21.3618	21.5321	21.3084	20.9502	22.942	21.6405	21.2066	21.6862	21.4049	21.4219	21.3689	21.2528	21.7276	20.9567	22.7798	21.4665	21.317	21.4841	21.2415	21.6538	21.2867	21.4476	21.3734	21.091	22.4602	21.5586
O75935	9	8	37	60	DCTN3	FALSE	1	20.5832	20.2225	20.4331	20.5591	20.2038	20.3679	20.5569	20.5794	20.7507	20.8437	20.5897	20.702	20.5671	20.4929	20.1209	20.5187	20.4752	20.6089	20.7854	20.9962	21.2083	20.6503	20.54	20.2729	20.3596	20.6086	20.4225	20.5243	20.9436	20.9116	21.2054	20.604	20.5508	20.7764	20.8025	20.7963	20.9094	20.587	20.6477	20.8483	20.3555	20.2735
O75936	18	18	116	60	BBOX1	FALSE	1	22.3864	21.4579	21.6158	22.0009	22.3528	21.8048	22.0747	22.3026	21.6277	21.4261	20.6947	22.5783	22.2217	21.9367	22.0714	21.9622	22.0059	21.7632	22.0283	21.2969	21.1146	22.5561	22.2251	22.2596	22.5451	22.7248	21.8303	21.8629	21.7521	21.646	21.5328	22.3657	22.2165	23.0334	22.22	22.4984	22.3505	22.6906	23.0714	21.7871	21.7176	22.5233
O75937	17	17	100	60	DNAJC8	FALSE	1	22.4059	22.5333	22.5134	22.2875	22.1434	22.2593	22.2704	22.2373	23.0025	21.8523	24.4516	22.2018	22.8091	22.2244	22.6119	22.1727	22.3185	22.379	22.512	21.8612	24.5054	22.5228	22.355	22.7363	22.2708	22.4461	22.5547	22.5509	22.7421	22.313	24.3087	22.3296	22.3529	22.0585	22.0784	23.1203	21.8797	22.7893	22.436	22.0607	24.5127	22.2523
O75940	8	8	27	60	SMNDC1	FALSE	1	19.7197	19.8116	19.7937	19.6403	19.6004	19.4952	19.848	19.6552	20.1488	19.4997	21.0744	19.451	19.9387	19.8584	19.8446	19.8824	19.5715	19.8173	19.8548	19.3542	21.2466	19.6757	19.6192	19.8624	19.7049	19.65	19.62	19.8103	20.021	19.6959	21.6221	19.4896	19.4516	19.426	19.347	20.3218	19.2894	19.9222	19.8472	19.2907	22.3056	19.7651
O75947	18	18	131	60	ATP5PD	FALSE	1	22.958	22.7815	22.6607	22.9473	22.8306	22.8102	22.8301	23.1864	23.6735	23.3569	24.1842	22.9403	22.567	22.6186	22.595	23.1161	23.2963	22.8081	23.2461	23.0158	23.9727	22.3745	23.1064	22.4477	23.0317	22.6883	22.9823	22.7916	23.0858	23.5433	24.0007	22.8336	22.7605	23.1448	23.2971	22.8731	23.2753	22.7525	23.0842	23.4531	24.3267	23.056
O75953	3	3	7	50	DNAJB5	FALSE	1	17.5953	17.8049	17.7412	18.0165	17.5236	17.7209	17.5917	17.7618	17.6402	17.9094	18.0968											17.5398	17.8203	17.2895	17.8095	17.7694	18.1543	17.6525	18.2872	17.6671	16.9576	16.637	17.5957	17.262	17.309	17.3586	16.8097	16.737	16.9489	16.7185	17.6529	18.1555
O75955	33	33	216	60	FLOT1	FALSE	1	23.1568	23.0519	23.1788	23.2083	23.2224	23.103	23.1909	23.1749	23.3725	24.0399	23.32	23.1216	23.2056	23.0037	23.1675	23.2139	23.916	22.9841	23.3349	23.8725	23.1894	23.0373	22.9624	23.0136	22.9147	23.059	23.1835	23.1377	23.0012	23.7921	23.2488	23.2168	23.2141	23.5119	23.1309	23.2558	23.3589	23.1105	23.1808	23.9243	23.4956	23.4228
O75962	81	67	239	60	TRIO	FALSE	1	22.7191	22.6434	22.7635	22.7154	22.6853	22.6862	22.7706	22.7498	22.712	23.3805	22.38	22.533	22.6242	22.5894	22.6853	22.7859	22.8643	22.7059	22.9034	23.476	22.7946	22.6273	22.8195	22.8003	22.731	22.5867	22.773	22.7877	22.7355	23.0736	22.746	22.7202	22.799	22.6458	22.6198	22.7636	22.838	22.7175	22.7057	23.0939	22.6171	22.697
O75964	9	9	52	60	ATP5MG	FALSE	1	20.3709	19.9676	20.0009	20.2805	20.3593	19.9895	20.2083	20.4458	20.1002	20.5134	19.8482	20.0982	20.2913	20.1347	20.2373	20.5294	20.8171	20.2159	20.7689	20.2577	20.4355	20.3025	20.3483	20.1305	20.2966	20.3724	20.2224	20.272	20.4262	20.3683	20.7516	20.1842	20.159	20.632	20.3956	20.1388	20.628	20.178	20.3318	20.4486	20.6681	20.5369
O75970	39	38	107	60	MPDZ	FALSE	1	22.3318	22.4811	22.4173	22.2658	22.3893	22.3003	22.4573	22.3392	22.309	22.4179	22.2978	22.35	22.2102	22.1349	22.4081	22.1019	22.3846	22.1134	22.2823	22.3058	21.8852	22.4281	22.3855	22.3892	22.2526	22.4681	22.3982	22.3	22.3343	22.2553	22.4712	22.5379	22.4001	22.5128	22.4444	22.2437	22.4366	22.1205	22.4173	22.1736	21.7612	22.4161
O75973	3	2	4	20	C1QL1	FALSE	1	16.4056	16.5502	16.5589	16.8327	16.5332	16.5424	16.533	16.5987	16.1188	15.8976	16.1409	16.4944	15.9754	16.4602	16.4401	16.367	16.1971	16.1251	16.1663	17.319	15.8118
O75976	23	23	53	60	CPD	FALSE	1	21.0933	21.136	21.0719	21.1056	21.2466	21.086	21.1813	21.0017	21.3039	21.2544	21.4513	21.0623	21.2475	20.9197	21.1218	21.0107	20.9971	21.0669	21.2462	20.997	21.6438	21.0687	21.0809	21.0396	20.7548	21.058	21.0825	21.0074	21.3795	21.181	21.7927	20.814	21.1857	21.2927	20.8377	20.9529	21.1016	21.0057	21.1837	21.0264	21.2396	21.1148
O75995	4	4	7	30	SASH3	FALSE	1	16.9632	17.3098	16.846	16.9217	17.1279	17.1098	17.2205	16.7558	17.8568	17.2154	18.4973											17.0699	16.9495	17.1819	17.2756	17.1727	17.1894	17.0105	17.8954	17.3729	20.4001
O76003	18	18	75	60	GLRX3	FALSE	1	21.0848	21.3093	20.9839	21.1581	21.108	21.2473	21.0525	21.0333	21.509	21.0962	22.2033	21.082	21.0779	20.9362	20.9872	20.7807	20.8233	20.9609	21.1927	21.1229	22.4656	21.2243	21.1591	21.2049	21.0681	21.0115	21.1297	21.3201	21.3928	21.1739	22.7133	20.894	21.1049	21.0399	20.9082	21.0938	20.9024	21.3422	21.1551	20.7771	22.5664	20.8658
O76021	30	30	137	60	RSL1D1	FALSE	1	22.0851	22.326	22.352	22.0578	22.2507	22.0302	22.4392	22.1102	22.8626	21.753	24.1236	22.0621	22.2381	22.2363	21.8017	22.0933	22.0621	21.9384	22.2964	21.6352	24.2861	22.2426	22.2238	22.2858	22.2268	22.0282	22.392	22.1908	22.3905	21.8221	24.0085	22.0891	22.1596	21.8455	21.8997	22.215	22.022	22.13	22.2528	21.9621	23.9662	22.2977
O76024	15	15	49	60	WFS1	FALSE	1	21.0692	21.0449	21.3631	21.1949	21.2367	21.0105	21.174	21.1473	21.5095	21.4475	21.5525	21.4156	21.1436	20.8088	21.1196	21.1468	21.3826	20.7047	21.2697	21.4624	21.3669	20.7747	20.8422	20.8508	20.9275	21.3867	21.1662	21.2115	20.9346	21.6738	21.7491	21.3659	21.0668	21.328	21.1324	20.9953	21.5008	20.9099	21.7972	21.5727	21.7135	21.9646
O76031	24	24	75	60	CLPX	FALSE	1	20.9583	20.801	21.0639	20.996	20.8794	20.8531	20.9161	21.0714	21.3174	20.9052	21.8573	21.0761	21.0923	20.9951	20.819	20.7343	20.7145	20.5799	20.7271	20.6196	22.1227	21.0453	21.0115	21.1179	20.9226	20.8379	20.7953	21.0326	21.0278	20.8798	21.9162	20.8262	20.943	20.6631	20.7729	21.1335	20.7714	20.9209	20.7832	21.0025	21.7735	20.8341
O76039	16	15	45	60	CDKL5	FALSE	1	20.0572	20.2133	19.7841	20.1326	19.7962	19.9973	19.7471	20.1037	19.9425	21.0383	19.286	20.058	19.9246	20.0477	19.8746	20.0565	20.3181	19.9669	20.2932	20.4696	19.9046	20.1125	20.3596	20.0655	19.9934	20.1708	20.0728	20.3171	19.9118	20.4652	19.464	20.1652	20.1712	20.4748	20.2303	19.9858	20.562	19.9401	19.9881	20.3894	20.6627	20.0987
O76041	9	8	68	60	NEBL	FALSE	1	21.9888	21.8982	21.4529	21.847	21.9013	21.9541	21.9327	22.065	21.8598	22.3686	21.4239	22.0919	21.5754	21.8036	21.7015	21.9072	22.2131	22.2175	21.8175	22.5331	20.9604	21.5601	22.0745	21.6676	22.131	21.9747	22.2128	21.7454	22.0003	22.5875	20.6129	22.1845	22.0092	22.2188	22.0996	21.8561	22.2782	21.8779	22.2247	22.1831	21.6661	22.0083
O76054	18	15	136	60	SEC14L2	FALSE	1	22.2475	21.8626	22.1227	22.2065	22.5403	22.1538	22.5115	22.0657	21.9906	22.1848	21.7153	22.181	21.7681	22.1512	21.9546	22.027	21.8642	21.9577	21.7914	22.4854	21.0848	21.967	22.0036	21.7498	22.0774	22.2565	22.19	22.3671	22.0443	22.1737	21.6394	22.2151	22.2442	22.3282	22.0369	21.862	22.296	22.588	22.3585	22.2703	21.5044	22.2118
O76062	5	5	23	60	TM7SF2	FALSE	1	19.8326	20.5494	19.8032	19.8829	19.8849	20.2717	20.139	20.0092	19.9872	19.9196	19.8178	20.0943	19.6217	20.219	19.9223	20.2417	20.1438	19.6953	19.7976	19.9487	20.0194	19.5085	19.7835	19.6815	19.991	20.0137	19.7581	19.5947	19.5671	19.8668	19.8582	19.6917	19.7109	19.7293	19.5729	19.7157	19.7824	19.9999	19.8834	20.2749	19.7819	20.2147
O76070	13	13	143	60	SNCG	FALSE	1	22.0212	21.9575	21.5276	21.9544	21.527	22.0317	21.8467	22.0468	22.3752	23.7557	21.4448	21.8621	21.859	21.8421	21.9077	22.0459	22.461	22.3582	22.4454	23.4634	21.6082	21.7038	22.1817	21.6268	21.8629	21.8744	22.1953	22.0034	21.9317	23.5038	21.4777	22.0427	21.9618	22.4181	22.455	21.643	22.7937	21.6274	22.2104	23.3666	21.5077	21.7958
O76071	14	14	50	60	CIAO1	FALSE	1	20.505	20.405	20.2497	20.5258	20.3625	20.4022	20.2328	20.7588	20.557	20.5065	20.2524	20.566	20.6462	20.5327	20.5411	20.6121	20.3953	20.6335	20.4639	20.3325	19.8683	20.3826	20.3281	20.3935	20.3782	20.4939	20.3732	20.4162	20.5325	20.4302	19.7664	20.3834	20.4778	20.3533	20.6817	20.5026	20.2737	20.535	20.4789	20.3397	20.1414	19.8873
O76080	5	5	10	50	ZFAND5	FALSE	1	18.5019	18.4609	17.3057	17.749	16.7673	18.7673	17.1785	18.2937	19.9463	17.5349	16.4914	17.9898	17.9898	18.2804	18.1416	19.0607	19.7537	18.9094	19.415	18.425	18.73	18.1793	18.9346	18.4573	19.2148	18.6972	19.6932	18.6537	18.7017	18.1641	18.5782											19.1872
O76081	5	4	7	40	RGS20	FALSE	1	17.7693	17.939	17.3727	17.868	17.9289	18.0602	18.1918	18.0645	17.9428	18.5663	17.9687	17.7442	17.5642	17.6017	17.7151	17.7722	18.094	17.8956	18.157	18.9491	17.748																					18.0558
O76094	43	42	219	60	SRP72	FALSE	1	23.129	23.0864	23.3104	23.2112	23.2624	22.9518	23.1404	23.0676	23.3422	23.0587	24.0646	23.1725	23.1343	23.228	23.0184	23.2226	23.0533	22.9687	22.9123	22.9463	23.5928	23.1609	23.1713	23.2174	23.2509	23.016	23.1527	23.1896	23.2377	23.1438	23.6743	22.8797	23.0352	22.9098	23.0015	23.1556	22.9948	23.3521	23.137	23.0238	23.9167	23.2165
O76095	2	2	3	30	JTB	FALSE	1	15.5653																					15.5437	14.7809	15.4316	15.208	15.3545	14.966	15.2127	16.6455	15.3702	18.0013	15.5486	16.2798	15.3023	15.2756	16.3462	15.2183	16.0799	15.5648	15.9022	16.1918	15.4833
O94760	24	23	396	60	DDAH1	FALSE	1	24.4338	24.016	24.1027	24.3418	23.9984	24.1892	24.05	24.283	24.0368	24.8348	23.5808	24.5234	24.0456	24.1679	24.052	24.1035	24.518	24.3754	24.3569	24.7629	23.5822	23.9394	24.2197	23.8564	24.1547	24.6128	24.1768	24.2034	23.9638	24.8416	23.4896	24.3887	24.1551	24.6366	24.4565	24.3429	24.8883	24.1561	24.5798	24.7459	23.8731	24.072
O94763	7	7	18	50	URI1	FALSE	1	18.3759	18.3958	18.3324	18.0091	18.0767	18.3378	18.4932	18.2352	18.8322	18.3136	19.5522	18.212	18.6303	18.2782	18.7288	18.5534	18.4629	18.4163	18.5058	18.6188	19.7286	18.4512	18.2974	18.4894	18.2733	18.2735	18.4148	18.349	18.752	18.5876	19.8549											18.0572
O94766	5	5	17	60	B3GAT3	FALSE	1	19.7704	20.2594	19.6188	19.7643	19.6817	20.07	19.7515	19.729	19.6262	19.5936	20.0907	19.986	19.7321	19.9227	19.6341	19.752	19.7377	19.534	19.4913	19.3276	19.9793	19.723	19.6875	19.9188	19.7021	19.7243	19.6785	19.7115	19.92	19.757	20.1583	20.0032	19.9191	19.5195	19.7371	20.1578	19.3582	19.7964	19.5001	19.5758	20.035	20.1648
O94772	7	7	39	60	LY6H	FALSE	1	21.1464	21.3358	20.4668	21.4231	20.6975	21.4763	20.7471	21.3905	22.2639	23.1067	20.7544	20.7658	20.3641	20.7169	20.7505	21.1784	22.5088	21.7093	21.9771	23.7038	19.9876	20.1699	21.009	20.0626	20.8231	21.3686	21.2359	21.7261	20.8798	23.6695	20.2832	21.2505	20.9075	21.8636	21.6335	20.9454	21.8959	20.8775	21.0592	23.2688	20.2862	21.6113
O94776	41	35	171	60	MTA2	FALSE	1	22.6874	22.9039	22.8104	22.654	22.6701	22.713	22.5896	22.899	22.7185	22.3261	23.3641	22.6956	23.0403	23.118	22.8571	22.919	22.5409	22.6956	22.5226	22.1486	22.6329	22.8688	22.6111	23.0692	22.9859	22.5347	22.627	22.7724	22.6724	22.4768	23.2365	22.4154	22.6335	22.1975	22.4032	23.3853	22.1113	22.7338	22.4118	22.2165	23.7252	22.7416
O94788	6	6	9	50	ALDH1A2	FALSE	1	17.9077	18.3453	16.4946	16.8401	16.896	18.0459	16.8031	18.6551	18.3265	16.8867	18.0722	18.4083	17.4239	17.637	18.2974	18.6045	18.4555	19.4697	18.4169	18.3363	17.3742	17.9093	18.1823	18.3262	18.1449	17.76	18.0358	17.7777	18.2563	18.103	19.1344	17.3893	17.5806	17.4373	18.4831	17.8313	18.0427	17.71	18.2202	17.0621	17.5107
O94804	23	23	43	60	STK10	FALSE	1	20.9677	20.8448	21.1575	21.026	21.1286	20.9698	21.1622	20.854	21.0289	20.7105	21.3764	21.1723	20.932	20.8457	20.9985	20.8868	20.8658	20.7157	20.9758	20.6777	21.9361	20.9298	20.7936	21.0933	20.8001	20.8497	20.7595	20.7944	21.2789	20.6785	21.0006	21.1077	20.8652	20.7469	20.786	20.9932	20.5705	21.0222	20.7148	20.5939	21.5788	21.2894
O94805	9	9	26	60	ACTL6B	FALSE	1	19.4609	19.7306	18.8822	19.4026	19.3733	19.4386	19.151	19.2462	19.8168	19.6738	19.3523	19.5559	19.2856	19.8264	19.3899	19.7252	19.4539	19.6944	19.4986	19.6969	19.3884	19.1845	19.8941	19.0739	19.9342	19.6623	19.6586	19.5368	19.7018	20.1744	19.5849	19.7943	19.686	19.6846	19.694	19.4462	19.7117	19.1525	19.4967	19.8372	18.9542	19.2172
O94806	2	2	3	30	PRKD3	FALSE	1	14.6344											14.7312	14.7122	15.3225	14.9072	15.3222	14.6086	15.0306	14.4054	14.8819	13.973											15.1623	14.7834	14.5974	14.721	15.1365	14.5796	14.8407	14.6352	14.5595	13.9288
O94808	8	8	9	20	GFPT2	FALSE	1	18.069	18.0997	18.3126	17.854	19.1429	18.1106	18.7976	18.0211	17.752	18.0512	17.5113											18.1151	17.3474	17.9708	17.27	17.53	17.3156	18.0532	18.6152	18.3358	18.3782
O94811	25	25	251	60	TPPP	FALSE	1	24.4641	23.9797	24.0425	24.6227	24.179	24.1929	24.094	24.4868	24.5563	26.114	23.0414	24.2194	23.7982	24.0423	23.9991	24.2778	24.9215	24.8096	25.1325	26.08	23.4012	23.6712	24.5184	23.5604	23.8657	24.3125	24.8026	24.6726	24.27	25.9601	23.1506	24.8133	24.3038	25.0466	25.3237	23.9116	25.452	24.037	24.9767	25.9435	23.5209	23.9435
O94812	3	3	9	50	BAIAP3	FALSE	1	18.31	18.4363	18.4716	18.5026	17.7881	18.658	18.067	18.4644	18.484	19.2333	16.9836	18.435	18.2115	18.0693	18.3564	18.5163	18.7389	18.2995	18.5798	19.0087	17.0959											18.6366	18.2977	18.4692	18.5922	18.1993	18.4139	17.8863	18.2924	18.9319	17.4989	19.2784
O94818	4	1	8	40	NOL4	FALSE	1	18.0368	18.1173	17.9652	17.8932	17.7134	18.2702	17.9694	18.0378	18.1409	17.8019	18.5615	18.0872	18.33	18.1411	18.0569	18.2246	18.3596	17.9145	18.2652	17.8777	18.2538	18.1126	18.2644	18.0611	18.2643	18.1076	18.3777	18.1044	18.0098	17.7205	18.2434	18.0645	18.316	17.9847	18.2343	18.3699	18.3838	18.0031	18.2258	18.5522	18.3499
O94819	35	35	291	60	KBTBD11	FALSE	1	23.4487	23.1039	23.0965	23.4963	23.2253	23.2286	23.2523	23.6209	23.2042	23.8455	22.6386	23.4274	22.943	23.2244	23.0504	23.1651	23.4659	23.3573	23.3642	23.9243	22.3801	23.0341	23.3522	22.947	23.2978	23.4733	23.354	23.4141	23.2965	23.6914	22.7656	23.6335	23.391	23.9552	23.8563	23.3297	24.03	23.3262	23.8878	23.7514	22.896	23.4879
O94822	10	10	15	60	LTN1	FALSE	1	18.3551	18.523	18.3409	18.2479	18.3868	18.4904	18.4145	18.6364	18.7001	18.1534	18.3915	18.3104	18.3682	18.4088	18.4126	18.7767	18.3407	18.4589	18.4265	18.1212	18.1402	18.6623	18.4897	18.389	18.4684	18.2971	18.7134	18.4548	18.3366	18.1867	18.4953	18.6233	18.6275	18.2579	18.5057	18.4285	18.2194	18.4818	18.3207	18.1556	18.8006	18.5753
O94826	41	41	244	60	TOMM70	FALSE	1	23.1794	22.7949	23.0773	23.2842	23.1793	23.0656	23.1533	23.2225	23.5911	23.821	23.8998	23.2209	22.7988	22.9598	22.7785	23.1574	23.4687	23.2825	23.5191	23.9438	23.8265	22.8815	22.8781	22.8273	22.9402	23.0042	22.9269	23.1776	23.3098	24.0605	24.113	22.9928	23.0735	23.1803	23.0891	23.0677	23.4296	23.0294	23.2551	23.8348	23.9237	22.9873
O94829	11	11	32	60	IPO13	FALSE	1	19.6635	19.6926	19.697	19.5664	19.6821	19.6393	19.5721	19.473	19.4149	19.7205	19.3932	19.4771	19.7119	19.5769	19.6766	19.6585	19.6208	19.5376	19.8729	19.6331	19.5103	19.6105	19.5822	19.725	19.6944	19.6979	19.5427	19.6151	19.309	19.6792	19.3488	19.8463	19.9371	19.5591	19.3429	19.9676	19.3664	19.957	19.2886	19.4806	19.7267	19.7383
O94830	15	15	42	60	DDHD2	FALSE	1	19.9445	20.1286	19.7746	19.9947	20.0056	20.3042	19.7493	20.1336	19.9883	20.3927	19.7884	20.0084	19.5536	19.9146	19.5719	20.1257	20.2424	20.2201	20.106	20.0938	19.2583	19.6479	19.9389	19.8294	20.0896	19.997	20.0003	20.0511	19.9064	20.3859	19.7045	20.0344	20.1167	20.124	20.2636	20.0136	20.2688	20.0073	20.3375	20.5708	20.037	19.9547
O94832	55	52	202	60	MYO1D	FALSE	1	22.7304	22.4	22.8134	22.7363	22.5528	22.5305	22.5412	22.8995	23.048	23.8388	22.4753	22.7259	22.4206	22.377	22.6369	22.606	22.6103	22.351	22.875	23.632	22.3537	22.4308	22.7421	22.5177	22.4111	22.6338	23.0369	22.8448	23.026	23.5531	22.5618	23.2755	22.7707	22.956	23.5941	22.5683	23.4108	22.4156	23.6956	23.2114	22.5773	23.0035
O94842	7	4	15	60	TOX4	FALSE	1	19.3873	19.724	19.507	19.6982	19.3871	19.5928	19.3651	19.4918	19.7882	19.5601	20.5205	19.2488	20.2068	19.2209	19.4889	19.3744	19.4942	19.4153	19.0986	19.0068	19.8186	19.5669	19.5333	19.6391	19.9132	19.3431	19.7008	19.4912	19.7162	19.1251	21.1601	21.3653	20.2951	18.9158	19.639	20.1163	18.8254	18.8735	18.6801	18.1392	20.4254	19.6286
O94854	2	2	2	20	KIAA0754	FALSE	0.9999	17.215																					16.9032	18.3772	16.8551	17.4711	17.5557	18.1911	16.6791	17.1966	16.2127	16.5813											17.7237
O94855	12	12	34	60	SEC24D	FALSE	1	20.0739	19.9841	20.3216	19.8913	20.144	19.8374	20.0868	20.0016	19.8305	20.0494	19.8676	19.9342	20.3342	20.3078	20.0723	20.0408	20.2407	19.9832	20.0775	19.6846	18.9475	20.4437	20.0468	20.5141	20.0972	19.927	20.0247	19.8792	20.0004	19.8585	20.1594	21.1948	20.226	19.8396	20.0936	20.2289	19.7956	19.9842	19.7829	19.6606	19.6421	20.4232
O94856	70	69	552	60	NFASC	FALSE	1	24.5555	24.2351	24.1602	24.717	24.4301	24.5731	24.4027	24.7115	24.4672	25.647	23.814	24.5224	24.1853	24.2719	24.7143	24.4217	24.8068	24.6366	24.7633	25.33	23.9262	24.1073	24.5869	23.9621	24.4053	24.4439	24.808	24.5685	24.3308	25.5768	23.5824	24.7854	24.5967	24.9546	25.1193	24.3845	25.177	24.3405	24.9868	25.2733	24.0788	24.4174
O94868	11	11	19	60	FCHSD2	FALSE	1	18.585	18.7536	18.6808	18.6255	18.651	18.8148	19.0057	18.7072	18.6114	18.496	19.085	18.691	18.3978	18.8286	18.4569	18.8759	18.6986	18.6629	18.7631	18.4889	18.7222	18.6083	18.3204	18.6318	18.313	18.5836	18.2969	18.6588	18.595	18.8429	19.4184	17.9658	18.8854	18.0959	18.0247	18.8451	17.8444	18.4089	18.1056	17.9358	18.495	18.7284
O94874	38	37	175	60	UFL1	FALSE	1	22.538	22.4053	22.7082	22.4927	22.4615	22.3368	22.3502	22.4164	22.3423	22.3683	22.0646	22.6621	22.5977	22.8846	22.458	22.5752	22.4648	22.4745	22.3617	22.2317	22.222	22.3774	22.6149	22.618	22.6511	22.4038	22.3848	22.3134	22.6738	22.3516	22.1023	22.6171	22.5192	22.3757	22.5449	22.6904	22.4658	22.7414	22.5518	22.3043	22.2932	22.463
O94875	36	36	160	60	SORBS2	FALSE	1	22.1023	21.8799	22.2165	22.0597	22.012	22.1609	21.9769	22.2446	22.2878	23.0485	21.9706	21.9602	21.7819	21.9194	21.9985	22.1452	22.5446	22.1401	22.6157	23.3621	21.5979	22.1482	22.1187	21.8923	22.0486	21.9664	22.0312	22.0978	22.0781	23.2223	21.9842	21.9628	22.0481	22.2693	22.0866	21.9594	22.4811	21.921	22.0839	23	22.0767	22.055
O94876	9	8	23	60	TMCC1	FALSE	1	19.0398	19.3181	19.0912	19.1596	19.3471	19.0835	19.1021	19.2032	19.0398	19.1134	18.7997	19.4322	19.0211	19.2055	19.2195	19.1369	19.1883	19.005	19.0203	19.5228	19.4564	19.992	18.4874	19.6126	18.8319	18.7236	18.4135	18.7341	18.9821	17.6359	17.5674	19.1472	19.0191	18.9169	19.0195	18.9716	18.9923	19.1369	18.8767	19.1398	19.2053	19.5678
O94880	9	9	18	50	PHF14	FALSE	1	18.9678											19.1674	19.2599	19.3475	19.0127	19.3147	18.7955	19.0718	19.0596	18.6652	20.2751	19.2422	19.2262	19.0971	19.5121	19.0308	19.3099	19.0278	19.0252	18.8406	19.7268	19.1705	19.419	18.9672	18.9968	19.428	18.6435	19.0193	18.7805	18.4078	19.5658	18.8675
O94885	24	23	58	60	SASH1	FALSE	1	21.0627	20.6568	21.1028	21.2409	21.0138	21.0093	20.7387	21.064	20.9941	20.8776	21.0286	21.0087	21.0123	20.9582	20.8651	21.0643	21.1279	20.7495	20.984	20.8815	20.7974	21.0958	21.0649	21.2363	21.1831	21.0959	21.0823	20.994	21.0875	21.037	20.6245	21.0026	21.1734	20.885	21.1891	21.0397	21.1693	20.9113	21.3067	20.8512	20.4544	21.0096
O94886	3	3	8	50	TMEM63A	FALSE	1	18.2536	18.4255	18.2373	18.2705	18.4294	18.3294	18.3822	18.2682	17.8634	18.3125	17.8488											18.2699	17.7773	18.2911	17.8407	18.2668	17.7768	18.4467	18.0029	18.5116	18.1438	17.9729	17.7292	17.9801	17.4776	18.6222	17.6671	18.9883	17.7362	17.9134	17.4313	18.7703
O94887	3	3	4	20	FARP2	FALSE	1	16.6354											16.5724	16.4359	17.0065	16.7314	17.0931	17.0464	16.4801	17.0167	16.6555	17.0056																					16.8375
O94888	18	18	48	60	UBXN7	FALSE	1	20.8454	21.0153	20.9011	20.8628	20.9061	20.8566	20.9936	20.9207	20.8671	20.1852	21.7798	20.9199	21.1479	21.1685	20.8116	21.0703	20.6467	21.2161	20.6713	20.5359	20.8803	20.7706	20.8842	20.9624	20.9401	20.8475	20.8434	20.8247	20.8	20.5879	21.1466	20.6711	20.9435	20.6024	20.5852	20.8645	20.631	20.7426	20.6982	20.7636	21.1201	20.4516
O94901	18	18	57	60	SUN1	FALSE	1	20.6875	20.5262	21.2602	20.5332	20.696	20.5304	20.8066	20.6392	20.8781	20.8266	21.1605	20.8004	20.703	20.4922	20.6848	20.6423	20.9349	20.4176	20.7663	20.8393	22.1706	20.7466	20.5039	20.8512	20.5632	20.8065	20.5233	20.6015	20.6633	20.8095	21.9842	20.9674	20.9469	20.4928	20.5282	20.8655	20.4785	20.6798	20.6203	20.7281	21.8154	20.6801
O94903	18	18	93	60	PLPBP	FALSE	1	22.3845	22.3263	22.0571	22.3478	22.1268	22.3172	22.3555	22.4536	22.4822	22.4668	22.9211	22.4769	22.2188	22.3674	22.1051	22.2824	22.326	22.6171	22.4169	22.2551	22.6904	22.2713	22.3116	22.2124	22.3082	22.4276	22.2857	22.2522	22.47	22.467	22.9364	22.3983	22.3381	22.7295	22.56	22.1981	22.6468	22.2904	22.5965	22.6089	22.7897	22.0158
O94905	24	18	127	60	ERLIN2	FALSE	1	21.9788	21.343	22.3708	21.8145	22.2936	21.7842	21.8848	21.8011	22.0782	21.8153	22.6295	22.1199	21.6003	21.4679	21.7684	21.9993	22.2727	21.7355	21.938	21.8262	22.9139	21.5545	21.6931	21.6207	21.8738	22.3247	21.8437	21.6518	22.0179	21.8712	23.2964	21.8727	21.8027	21.8727	21.679	22.3384	21.6391	22.549	21.9603	21.7157	22.323	22.5664
O94906	46	46	207	60	PRPF6	FALSE	1	23.1631	22.8655	23.4049	23.1263	23.1455	22.8761	23.0277	23.2536	23.2313	22.7238	23.7872	23.1855	23.2565	23.3379	23.0579	23.2807	23.1363	23.4427	22.9794	22.8542	23.4616	23.4884	23.0713	23.4608	23.3637	23.0461	23.0713	23.3555	23.0645	22.742	23.6317	22.8997	23.186	22.8871	23.0325	23.524	22.8323	23.1926	23.0202	22.6545	23.6324	23.4634
O94907	2	2	3	20	DKK1	FALSE	1	17.2062											16.8992	17.58	17.3645	17.7232	17.6976	17.5192	17.5637	17.6732	17.0737	19.025											17.3265	17.699	16.9229	16.8869	17.6044	16.878	17.316	16.7597	17.3829	17.4793
O94910	27	26	77	60	ADGRL1	FALSE	1	20.682	20.6003	20.4522	20.8231	20.4907	20.6925	20.5274	20.8172	20.9868	21.6466	20.2074	20.652	20.5227	20.6847	20.6727	20.7802	21.2143	20.9531	21.1599	21.2276	20.4157	20.564	20.8149	20.5915	20.6472	20.7377	20.8867	20.8143	20.5331	21.2089	20.2529	20.5217	20.6119	20.9103	21.0241	20.4798	21.2	20.5264	20.8923	21.097	20.4165	20.6193
O94913	5	5	8	40	PCF11	FALSE	1	17.6265											17.5925	17.5569	17.6285	17.4397	17.8045	17.3628	17.6577	17.6579	17.1346	18.5919	17.7607	17.6249	17.7967	17.638	17.9273	17.9136	17.6437	17.6314	18.008	17.4474											17.652
O94915	32	27	64	60	FRYL	FALSE	1	21.2284	21.1638	21.5588	21.0863	21.3148	21.3396	21.2569	21.2197	21.2171	21.3252	20.8578	21.3879	21.405	21.0948	21.2787	21.2645	21.1397	21.1127	21.1135	20.9655	20.9851	21.4329	21.1961	21.4406	21.1067	21.1051	21.2626	21.1951	21.1276	21.0468	20.9246	21.2427	21.3327	21.1183	21.1534	21.193	21.0136	21.7171	21.1185	20.9495	20.8036	21.3971
O94916	8	8	22	60	NFAT5	FALSE	1	20.3257	19.8139	20.4662	20.1481	20.6884	20.1536	20.4192	20.2835	20.2672	20.708	20.753	20.3307	20.4311	20.4092	20.6271	20.4437	20.4871	20.385	20.5227	20.9357	20.9338	20.3588	20.6849	20.3548	20.5706	20.4365	20.6871	20.3026	20.2357	20.3531	20.5523	20.119	20.2821	20.3191	20.2531	20.2955	20.3766	20.3262	20.3355	20.5973	20.3407	20.2746
O94919	21	21	121	60	ENDOD1	FALSE	1	22.5254	22.3383	22.6187	22.5782	22.6705	22.4719	22.5805	22.5393	22.4028	22.8075	21.9776	22.6908	22.7002	22.2559	22.6629	22.4995	22.5025	22.0501	22.4212	22.4211	22.2895	22.1071	22.3231	22.1567	22.1771	22.6139	22.5555	22.4019	22.3688	22.9685	22.1573	22.7042	22.5314	22.4692	22.5796	22.2298	22.5664	22.7535	22.6231	22.6663	21.8698	22.8071
O94921	11	10	36	60	CDK14	FALSE	1	20.155	20.0055	20.2156	20.0519	19.987	20.0388	20.0342	20.133	19.948	20.8899	19.263	20.0324	19.8634	20.0486	19.7868	20.0489	20.321	20.3059	20.3426	20.9523	19.1511	20.0143	20.3869	20.1607	20.3426	20.3115	20.3295	20.0832	20.1081	20.1373	19.4485	20.1767	20.0228	20.3256	20.1838	20.112	20.3723	20.0317	20.0629	20.6107	19.295	20.02
O94925	41	40	292	60	GLS	FALSE	1	23.2864	23.2268	23.0101	23.4434	23.2334	23.3366	23.2486	23.5349	23.5913	24.3895	23.2235	23.0376	23.1257	23.0029	22.9867	23.3269	23.5174	23.4455	23.6156	24.5066	23.216	23.1111	23.3121	23.0818	23.2513	23.1911	23.2544	23.5162	23.1305	24.3261	23.3411	23.338	23.3179	23.6117	23.6095	22.9722	23.9373	23.1017	23.5055	24.26	23.1876	23.0659
O94929	12	12	18	60	ABLIM3	FALSE	1	18.9695	19.3808	18.6926	18.9842	19.0056	19.0808	19.3655	19.299	19.0396	19.0732	18.8605	18.8252	18.7227	18.5879	18.8325	18.7036	18.9411	18.6555	18.8423	19.9837	18.3484	18.7905	18.9176	18.6106	19.109	19.2192	18.7507	18.9929	18.785	19.0024	18.8922	19.2228	19.0286	19.2174	19.2304	19.0439	19.2912	19.0061	18.9502	19.798	19.0333	19.263
O94952	7	7	23	60	FBXO21	FALSE	1	19.5673	19.4326	19.8317	19.6375	19.9497	19.6567	19.7881	19.296	19.4029	19.4781	19.4783	19.5634	19.4899	19.5553	19.3431	19.5171	19.546	19.8103	19.348	19.1764	18.767	19.5137	19.6439	19.4403	19.4678	19.4861	19.5497	19.5773	19.3895	19.3787	19.222	19.4315	19.5484	19.5751	19.3717	19.729	19.6234	19.7546	19.5089	19.2306	19.1182	19.5624
O94953	5	3	7	29	KDM4B	FALSE	1	17.6173	18.4274	17.7998	17.69	17.3109	17.7332	17.1466	17.529	17.1998	16.9419	17.5418	17.9604	17.6901	18.1484	17.8221	18.1913	17.7815	17.9965	17.5961	17.4731	17.448																					17.6779
O94955	4	4	6	50	RHOBTB3	FALSE	1	16.562	16.2714	16.4794	16.4195	16.4992	16.0003	16.3337	16.0193	16.0979	15.9741	15.594	16.6616	16.7812	16.4875	16.4341	16.4895	16.8763	16.1526	16.4188	16.3408	15.8348	16.7448	16.737	16.5095	16.4223	16.3608	16.7461	16.523	16.5453	16.219	16.6109	16.6834	16.5489	17.0038	17.0663	16.2793	16.7951	16.7298	16.9045	16.5909	15.9473
O94964	32	32	70	60	SOGA1	FALSE	1	21.015	20.7507	21.2143	21.0307	20.9167	20.8706	20.8612	20.9159	20.899	20.3998	20.9298	20.9921	20.9809	21.0951	20.9891	20.9855	20.8658	20.768	20.8382	20.6068	20.4806	21.044	20.7228	21.2247	20.9873	20.9372	20.8071	21.2292	20.8825	20.8029	20.9894	21.127	21.3339	21.2646	20.8358	21.3764	21.04	20.9525	21.0639	21.1773	21.1786	21.2771
O94966	15	15	32	60	USP19	FALSE	1	19.745	19.8199	19.8037	19.6442	19.8931	19.5808	19.727	19.65	19.515	19.6222	19.6947	19.673	19.5159	19.9975	19.9658	20.033	19.8649	19.9575	19.837	20.1793	20.435	19.8925	19.8778	19.9922	20.0209	19.6622	19.8978	19.7424	19.7385	19.6278	19.5984	19.7422	19.8802	19.7981	19.7249	19.8576	19.7701	19.8377	19.7145	19.7247	19.9178	19.642
O94967	35	35	155	60	WDR47	FALSE	1	22.1281	21.9156	21.8713	22.152	22.0749	22.078	22.2195	22.1055	22.2443	23.1898	21.16	21.9751	22.0318	21.9096	22.0534	22.022	22.3193	22.2776	22.4505	23.1739	21.8454	21.9906	22.0878	21.9187	21.9139	22.1222	22.0524	22.3497	21.966	23.2334	21.9221	22.3092	22.169	22.5354	22.416	22.1845	22.6225	22.0449	22.2898	23.065	22.0395	22.0236
O94973	56	37	471	60	AP2A2	FALSE	1	24.248	23.896	24.1005	24.3296	24.3942	24.1201	24.3402	24.3629	24.4596	25.395	23.7675	24.1385	23.9718	23.9224	24.001	24.2336	24.6257	24.3762	24.5437	25.2299	23.6121	24.0862	24.1525	24.0915	23.974	24.2473	24.2088	24.3814	23.9871	25.1774	23.6239	24.2453	24.079	24.613	24.3878	23.9907	24.6182	24.1746	24.5459	25.2859	23.6153	24.1238
O94979	46	46	228	60	SEC31A	FALSE	1	22.9657	22.72	23.2474	22.8291	23.1087	22.7059	23.0243	22.85	22.7364	22.7841	23.1841	22.9749	23.1543	23.2094	23.0386	22.9046	22.8574	23.0233	22.8242	22.8387	23.0813	23.0257	22.874	23.0913	22.8798	22.895	22.7918	22.9475	22.9767	22.7845	23.1427	22.7079	22.8091	22.7366	22.916	22.8036	22.8463	22.9473	22.7621	22.7617	23.1464	22.7619
O94985	29	29	124	60	CLSTN1	FALSE	1	22.3934	22.2438	22.3615	22.421	22.0577	22.4757	22.0328	22.3431	22.5199	23.4792	21.405	22.1804	22.1846	22.1518	22.3362	22.4508	22.4938	22.5057	22.506	23.3382	21.5326	22.2738	22.5398	22.1491	22.2935	22.3742	22.4953	22.6146	22.1179	23.1008	21.6456	22.2798	22.5145	22.5577	22.5091	22.441	22.829	22.264	22.4435	23.0893	21.8847	22.3188
O94988	3	3	3	20	FAM13A	FALSE	1	16.5588	16.497	16.6103	16.6597	16.7913	16.7123	16.9254	16.5881	16.5604	16.9397	16.2437																					16.3673	16.3003	16.7936	17.1144	16.1616	17.3727	16.1996	16.792	18.0035	14.8315
O94991	7	6	8	40	SLITRK5	FALSE	1	16.9003											17.0661	16.8737	17.0025	16.9419	17.1074	17.1744	17.1052	17.1028	16.7607	16.6285											16.4468	16.6962	17.0028	17.3111	16.6939	16.7476	16.3737	16.8577	16.6338	16.1199	16.9588
O94992	12	11	42	60	HEXIM1	FALSE	1	20.4926	20.7106	20.5925	20.6086	20.3951	20.4521	20.4228	20.542	20.5362	20.2235	21.1195	20.4528	20.816	20.8801	20.9194	20.5959	20.4155	20.5112	20.4638	20.0994	21.0257	20.4301	20.4681	20.5714	20.5258	20.5408	20.6871	20.2679	20.4424	20.1176	20.723	20.7692	20.7546	20.7602	20.4627	20.4978	20.2199	20.4961	20.2291	20.0555	21.3734	20.7826
O95057	10	10	49	60	DIRAS1	FALSE	1	20.2825	20.3838	20.0129	20.4978	20.2259	20.4801	20.4184	20.566	20.521	21.7495	19.3237	20.0992	20.033	20.2341	20.1806	20.335	20.9596	20.6533	20.6503	21.6747	19.8417	20.4606	20.2366	20.2921	20.376	20.1116	20.4413	20.5439	20.1095	21.5367	19.675	20.3265	20.2876	20.5756	20.7362	20.0521	21.0727	19.9953	20.4518	21.3622	20.056	19.9918
O95071	34	34	53	60	UBR5	FALSE	1	20.5866	20.5685	20.5323	20.6793	20.5276	20.5327	20.5264	20.4182	20.4371	20.3034	21.3623	20.6555	20.7456	20.7053	20.7741	20.6365	20.6125	20.7129	20.5668	20.6175	20.4449	20.6784	20.6916	20.8827	20.9349	20.6536	20.6978	20.6944	20.6498	20.2899	20.7412	20.4575	20.838	20.4	20.4796	20.7382	20.6041	20.4886	20.4736	20.8155	20.8796	20.4796
O95081	11	11	32	60	AGFG2	FALSE	1	20.5339	20.4261	20.4515	20.4758	20.8848	20.6299	20.7041	20.5746	20.5952	20.6327	20.6193	20.3998	20.2432	20.1457	20.2876	20.2358	20.4939	20.2969	20.4328	21.1692	20.2062	20.5006	20.6789	20.2538	20.595	20.507	20.5737	20.4074	20.5768	20.8023	20.3248	20.8501	20.6007	20.7614	20.6884	20.4073	20.7208	20.4673	20.8132	20.483	20.8298	20.2306
O95104	13	12	35	60	SCAF4	FALSE	1	19.9724	20.2711	20.2774	19.969	20.1087	20.0986	20.3756	20.1243	20.0105	19.4988	20.3502	19.9472	20.1894	20.3514	20.1211	20.1567	19.7963	20.3366	19.7499	19.7022	20.7697	20.3613	19.9887	20.3727	20.1342	19.9435	19.906	19.9531	19.9056	19.6812	20.2311	19.9065	20.1098	19.8831	19.9257	20.2663	19.7767	20.2974	19.9211	20.0773	20.9961	20.3187
O95139	10	10	43	60	NDUFB6	FALSE	1	20.4451	20.3466	20.3311	20.4724	20.5957	20.4123	20.6406	20.4983	20.6313	21.1186	20.97	20.2521	20.2554	20.4248	20.2813	20.4428	20.4812	20.3993	20.6062	21.5563	20.504	20.1266	20.2678	20.1657	20.3571	20.406	20.5029	20.3882	20.7133	20.9643	21.2836	20.463	20.2052	20.5758	20.5015	20.47	20.6807	20.4717	20.6346	20.877	21.1951	20.2214
O95140	31	29	115	60	MFN2	FALSE	1	21.6944	21.3888	21.6587	21.6538	21.6944	21.596	21.6404	21.7825	21.6978	22.177	21.2005	21.6645	21.6938	21.4711	21.6504	21.6668	22.022	21.6003	21.8844	21.7997	21.3643	21.4536	21.7727	21.4538	21.6517	21.5901	21.6762	21.6012	21.4915	22.1551	21.3199	21.7961	21.7051	21.7918	21.7029	21.7869	21.8376	21.7426	21.749	22.2647	21.5217	21.8629
O95149	5	5	12	50	SNUPN	FALSE	1	18.6489	18.8893	18.6115	18.8143	18.6793	18.7682	18.6671	18.6988	19.4332	18.8205	20.5069	18.7154	19.0233	18.6066	18.6043	18.3885	18.5723	18.1244	18.642	18.8955	18.6762	18.9191	18.8519	18.9158	18.8648	18.6748	18.91	18.9689	18.7543	18.8991	18.8437	19.1085	19.2268	18.4867	18.307	18.799	18.2024	18.6984	18.2108	18.865	19.0906
O95154	5	3	10	40	AKR7A3	FALSE	1	18.111	18.3714	17.7037	17.6857	17.3579	17.8096	17.5431	17.9353	18.4156	17.7789	18.8647	18.6154	17.8851	18.0877	17.7741	18.0552	17.7393	18.241	18.1783	18.1303	17.873											17.8652	18.0163	17.941	18.0788	17.9724	18.0022	17.8831	17.9788	18.4836	16.9515	18.2366
O95155	22	22	40	60	UBE4B	FALSE	1	20.4532	20.2281	20.5876	20.3775	20.4008	20.2872	20.2163	20.2466	20.5983	20.6748	20.4693	20.2131	20.3328	20.3004	20.2786	20.304	20.3989	20.7159	20.537	20.8664	19.6243	20.5097	20.4125	20.7291	20.3449	20.4637	20.407	20.5145	20.3694	20.4089	19.8887	20.3783	20.4071	20.3475	20.3591	20.5856	20.5698	20.6633	20.4118	20.6235	20.0863	20.4176
O95159	5	5	19	60	ZFPL1	FALSE	1	19.2442	19.2939	19.2268	19.2238	19.3329	19.1589	19.1659	19.7214	19.5015	18.8241	19.2399	19.2323	19.3189	19.3756	19.4861	19.35	19.4907	19.4341	19.2239	19.0553	19.6687	19.0321	19.3726	18.9842	19.1347	19.3184	20.2174	19.0683	19.2922	19.1062	19.4745	19.3555	19.0087	19.1716	19.7519	19.2	19.4761	18.9329	19.3746	19.1008	19.7637	19.5164
O95163	28	28	73	60	ELP1	FALSE	1	20.777	20.5902	20.8731	20.8093	20.8179	20.7553	20.6547	20.5577	20.6195	20.9371	20.5799	20.8719	20.8959	20.6487	20.8485	20.6834	20.7259	20.7301	20.7863	20.8358	20.2977	20.6863	20.6746	20.8454	20.8345	20.6471	20.5422	20.8256	20.5415	20.8102	20.6173	20.8091	20.7299	20.9045	20.8065	20.857	20.6073	20.9164	20.6208	21.0131	20.5953	20.7312
O95164	2	2	5	30	UBL3	FALSE	0.9989	18.7054																					18.6489	18.497	19.0924	18.7763	18.8382	19.1053	18.1306	18.8058	18.1333	17.3534	18.3734	18.9736	18.7582	18.5677	19.0522	18.1264	19.102	18.3403	17.7745	16.6488	19.1778
O95166	4	3	22	60	GABARAP	FALSE	1	20.1771	20.8998	20.0578	20.0758	20.0777	20.2577	19.8892	20.2281	20.228	20.1441	21.0665	20.1942	20.3169	20.1514	20.4254	20.092	20.0587	20.0535	20.05	20.3977	20.7933	20.2505	20.4301	19.8478	20.9678	20.1674	20.6822	19.8633	20.052	20.8015	20.6529	20.176	19.9822	19.8952	20.1083	20.2372	19.9491	20.4326	20.0482	19.6769	19.895	20.2051
O95167	3	3	14	60	NDUFA3	FALSE	1	19.4619	19.5958	19.1266	19.3409	19.4569	19.2537	19.0596	19.3552	19.3114	19.7789	19.2442	19.3688	19.6979	19.0699	19.0972	19.282	19.8639	19.2157	19.3421	19.8908	18.7387	19.0964	19.2232	19.1748	19.4693	19.4144	19.2612	19.4445	18.9503	19.9688	19.2077	19.3893	19.3096	19.5707	19.4542	19.0773	19.6291	19.3861	19.3131	19.5915	19.0411	19.6188
O95168	9	9	48	60	NDUFB4	FALSE	1	20.2606	20.1807	20.0775	20.2477	20.4822	20.3412	20.5217	20.273	20.3342	20.8864	21.0694	20.1439	20.1873	20.0715	20.339	20.3414	20.3919	19.968	20.7248	20.4689	20.2614	20.0898	20.2054	20.0115	19.9004	20.0044	20.4851	20.3708	20.407	20.8782	21.0601	20.4203	20.2141	20.5553	20.6874	20.1435	20.973	20.0849	20.6113	20.9803	21.2171	20.3399
O95169	8	8	26	60	NDUFB8	FALSE	1	19.5125	19.1243	19.4018	19.4406	20.0381	19.3853	20.2073	19.5169	19.9518	20.2234	20.1771	19.4387	19.6388	19.6918	19.5927	19.9315	19.6486	19.7446	19.9634	19.8684	19.9616	19.0929	19.2921	19.0112	19.0811	19.4853	19.3701	19.9229	19.1118	20.2503	19.7867	19.697	19.4487	19.7417	19.821	19.2333	20.069	19.3723	19.9574	19.8697	19.7567	20.061
O95182	14	14	91	60	NDUFA7	FALSE	1	22.4694	22.4237	22.2223	22.7832	22.6616	22.7196	22.5537	22.6923	22.6861	23.7495	22.7897	22.3306	22.2868	22.4118	22.3421	22.4472	22.7149	22.3422	22.7517	23.0011	22.5194	22.1298	22.3591	22.1201	22.2049	22.3096	22.4256	22.509	22.6315	23.3294	22.4849	22.6724	22.5505	22.527	22.7335	22.2179	23.0651	22.2614	22.774	23.1077	22.3182	22.3062
O95183	4	4	19	60	VAMP5	FALSE	1	18.9542	18.6612	19.2276	18.9256	19.2227	18.6725	18.9274	19.1551	18.4609	18.9295	18.3829	18.6726	18.3593	18.4448	19.1242	18.5943	18.7276	18.6762	18.6326	18.4733	17.8535	18.6176	18.2896	18.8346	18.1763	18.9091	18.234	19.2683	19.5091	19.3295	18.0338	18.7469	18.8027	18.7836	19.4484	18.538	19.4096	18.6098	19.3575	19.0505	19.0302	18.794
O95196	5	5	20	60	CSPG5	FALSE	1	20.4879	19.5734	20.3522	20.6109	20.1996	20.8137	21.1738	20.535	20.0004	21.1868	19.3379	20.7598	20.137	20.5119	20.276	20.8731	20.6793	20.9069	20.6713	20.5538	19.6688	20.1142	20.5165	20.052	20.1215	20.7038	20.3285	20.3297	20.4892	20.8969	19.6848	20.5679	20.3312	20.8911	20.4974	20.3484	20.7151	19.78	20.803	20.8367	19.5849	21.1423
O95197	43	43	270	60	RTN3	FALSE	1	23.2661	23.1774	23.1357	23.4582	23.2668	23.3892	23.2388	23.4081	23.5258	24.6091	22.5558	23.0968	23.0016	22.9791	23.085	23.3571	23.5616	23.3439	23.5068	24.5531	22.6659	23.0406	23.1373	23.0088	23.0638	23.3388	23.2477	23.4503	23.0598	24.6821	22.6649	23.2889	23.1919	23.6264	23.4559	23.1246	23.7777	23.2605	23.4969	24.5182	22.9597	23.4414
O95199	6	6	8	40	RCBTB2	FALSE	1	18.5438											18.6123	18.7733	18.0516	18.9345	18.8888	18.743	18.9372	18.8355	17.6284	17.191											18.9064	18.8203	18.8247	17.9494	18.6969	17.8984	18.9574	17.8292	18.4062	17.2734	18.9695
O95202	40	40	225	60	LETM1	FALSE	1	23.2115	22.8067	23.1217	23.1888	23.1377	22.8674	23.0834	23.2547	23.3712	23.2841	23.3883	23.283	23.042	22.9981	22.9829	23.2164	23.4646	23.0847	23.3767	23.3704	23.5676	22.8551	22.9877	22.8854	23.0234	22.9795	22.8815	23.0125	23.1349	23.3801	23.6294	22.8431	22.9719	22.8676	23.0555	23.0106	23.0992	23.0117	23.1377	23.4038	23.672	23.3787
O95208	15	13	59	60	EPN2	FALSE	1	20.429	20.9424	20.2402	20.4644	20.3128	20.6108	20.3196	20.4745	20.2363	20.5981	20.3285	20.5872	20.2987	20.7111	20.2777	20.6669	20.2014	20.5348	20.3542	20.6295	20.0043	20.5698	20.4621	20.6226	20.4276	20.3441	20.4625	20.4129	20.1345	20.5015	19.6386	20.2899	20.3895	20.2731	20.4644	20.332	20.3672	20.4033	20.5175	20.5307	20.1507	20.2026
O95210	4	4	7	50	STBD1	FALSE	1	18.236	18.4593	18.2696	18.1461	18.3162	18.0992	18.2693	18.2053	18.0521	18.4098	17.6366	18.3928	18.1526	17.8148	17.8795	17.5396	17.8473	17.4311	17.1537	17.4065	17.8797	18.191	18.2847	18.2044	18.5209	18.4498	18.5436	18.2151	18.3299	18.0741	18.902											17.9089
O95218	14	14	63	60	ZRANB2	FALSE	1	21.5968	21.6594	21.9501	21.563	21.5656	21.4736	21.2863	21.7025	21.7566	21.2145	22.4076	21.4194	21.9854	21.9835	21.9631	21.5594	21.721	21.861	21.2186	20.896	22.1059	21.5623	21.6185	21.8228	21.6492	21.4959	21.7082	21.6622	21.5056	21.5177	22.5854	21.1038	21.3948	21.2661	21.2924	21.7885	21.2985	21.7667	21.2292	21.0982	22.5662	21.7857
O95219	19	19	67	60	SNX4	FALSE	1	21.065	20.6717	21.0638	21.0815	21.289	20.7427	21.0795	20.9935	21.0446	21.661	21.0578	20.7548	20.7824	20.799	20.8833	20.7939	21.2859	20.947	21.3929	21.7903	20.8929	21.0645	20.9831	20.9814	20.8321	21.0066	20.912	21.2258	21.0587	21.6766	20.7291	21.2588	20.9532	21.361	21.1998	20.9759	21.3957	21.3493	21.0878	21.7519	20.3463	20.9656
O95229	2	2	2	20	ZWINT	FALSE	0.9999	15.8712																															15.829	16.1261	16.0956	15.9084	16.2949	16.0933	16.2024	16.1559	16.2989	17.1432	16.1079
O95232	17	17	99	60	LUC7L3	FALSE	1	21.9857	23.1022	22.0959	21.7651	21.744	22.1262	21.5622	22.409	21.8966	21.1392	22.3781	21.8141	22.2713	23.1786	22.3254	22.3423	21.6213	22.4476	21.3893	21.2179	22.4282	22.1469	22.0923	22.2348	22.5825	21.6608	22.2264	22.0697	21.614	21.6401	22.4699	21.5388	22.065	21.3228	21.8759	22.4477	21.3537	22.0071	21.5026	21.1006	22.4452	21.9493
O95239	16	9	27	60	KIF4A	FALSE	1	19.6054	19.6525	19.5257	19.5057	19.4241	19.6065	19.7957	19.5871	20.1699	19.9108	21.0693	19.5455	19.7745	19.4811	19.799	19.5928	19.5441	19.3353	19.7367	18.9479	21.077	19.6644	19.71	19.9973	19.3832	19.4848	19.6167	19.9117	19.6262	19.7694	20.9366	19.7074	19.609	19.4904	19.4294	19.8089	19.5538	19.6741	19.6062	19.602	20.9091	19.4271
O95248	72	67	309	60	SBF1	FALSE	1	23.3308	23.4706	23.269	23.5298	23.358	23.3993	23.251	23.3758	23.375	24.005	22.8331	23.5402	23.0597	23.4143	23.1361	23.3891	23.6033	23.6549	23.5345	24.0391	22.8802	23.117	23.492	22.9982	23.3521	23.2868	23.4023	23.4884	23.0889	23.8516	22.6287	23.3651	23.4021	23.5841	23.5519	23.3022	23.5964	23.1471	23.4444	23.8807	22.9655	23.2708
O95249	7	7	27	60	GOSR1	FALSE	1	19.1736	19.34	19.2429	19.1152	19.2178	19.1103	19.1632	19.362	19.8042	19.2072	20.7268	19.1866	19.1943	19.3251	19.0701	19.22	19.136	19.145	19.3404	19.129	20.5332	19.0475	19.1071	19.2823	19.1132	19.2149	19.0512	19.0513	19.344	18.9031	20.0778	18.8813	19.0838	19.0219	18.9905	19.3291	18.9843	19.2614	19.0686	19.0622	20.5254	19.5736
O95251	7	7	12	50	KAT7	FALSE	1	18.5002	18.4288	18.5183	18.2168	18.5168	18.3783	18.64	18.7411	18.2296	18.5431	18.0359	18.4414	18.8237	18.9173	18.5924	18.5923	18.4105	18.6812	18.3988	18.2586	18.4898	18.4409	18.6204	18.5584	18.7243	18.4759	18.4977	18.4652	18.4282	18.4925	18.8857	18.6134	18.7169	18.3725	18.4328	18.9925	18.4386	18.4586	18.4558	18.737	19.1441
O95259	3	1	4	40	KCNH1	FALSE	1	16.1021	16.0256	16.1185	16.5074	16.505	16.2609	16.3044	16.17	16.1971	17.146	15.7542	15.8929	15.5926	15.9774	16.2509	16.0014	16.0498	15.7744	16.1678	15.9546	15.0965	16.2013	16.0198	16.1371	16.5817	15.931	16.3935	16.3046	15.9799	17.1334	15.0707	16.9016	16.6252	16.3392	16.2495	16.2368	16.2756	16.266	16.2184	16.873	16.171
O95260	15	15	30	60	ATE1	FALSE	1	19.9974	19.8612	20.047	20.1385	19.9775	20.0807	19.7356	20.2154	20.1094	19.3918	19.7827	20.4454	20.2185	20.5711	20.053	20.3081	20.1969	20.3345	20.3246	20.5138	20.9495	19.7569	19.885	19.954	19.8038	19.9188	19.8565	20.1432	19.8914	20.7698	20.8174	20.044	20.0136	20.2996	20.1089	20.0104	20.1787	20.2722	20.0892	20.2579	19.974	19.9911
O95263	3	2	6	50	PDE8B	FALSE	1	16.7145	17.0246	16.9013	16.931	17.3103	17.0185	17.3669	16.7548	16.897	17.3647	18.9045	16.5382	16.8779	16.5754	16.7163	16.5532	16.6702	16.5494	16.7264	17.2275	17.398											16.7459	16.707	17.1963	17.0439	16.4535	17.0751	17.0797	16.8729	17.0015	16.3403	16.7074
O95271	2	2	5	40	TNKS	FALSE	0.9996	17.2631	18.5325	17.5493	17.3313	17.2636	17.2095	17.1086	16.9461	16.9876	16.6568	17.5869	16.1361	16.3441	18.0094	17.4274	17.4158	16.4548	16.4512	16.2834	17.6513	16.6709	17.6326	17.207	17.5076	17.3158	17.0946	17.0896	17.7922	16.8955	17.3484	17.0175											17.4715
O95278	7	7	19	60	EPM2A	FALSE	1	18.8834	18.4852	18.6714	19.056	18.6373	18.7277	18.9163	19.1227	18.5768	18.9387	17.9267	19.0437	18.5779	18.9555	19.0498	18.9039	19.0083	18.969	19.2486	19.1701	18.4981	18.7832	18.8468	18.8359	18.8922	19.0734	18.7479	18.8388	18.6368	18.8124	18.2774	19.0566	18.9678	19.2142	19.5204	18.8857	19.401	18.778	19.4402	18.8777	19.4803	19.0629
O95292	16	16	115	60	VAPB	FALSE	1	22.3815	22.0873	22.3947	22.4958	22.2405	22.3336	22.3215	22.4533	22.7292	23.0313	23.4666	22.2994	22.2268	22.2471	22.175	22.3324	22.71	22.3429	22.5466	22.9782	22.5307	22.0356	22.1892	22.0487	22.0572	22.5444	22.2867	22.2786	22.4211	22.8258	22.3103	22.3739	22.1827	22.5084	22.3922	22.2983	22.64	22.4019	22.5237	22.7639	23.2625	22.2581
O95294	35	34	118	60	RASAL1	FALSE	1	21.9324	22.1245	21.6419	22.0071	21.9585	21.9077	21.9653	22.1157	22.3255	22.8372	21.1074	21.7322	21.6662	21.6996	21.6794	21.9033	22.1293	22.1486	22.409	22.6675	21.2931	21.7209	22.1943	21.7549	22.0286	21.9392	22.0913	22.2814	21.8484	22.9527	21.7293	21.9105	21.8876	22.163	22.086	21.7038	22.4156	21.6319	22.2679	23.0786	21.4477	21.7389
O95295	5	5	22	60	SNAPIN	FALSE	1	18.5974	18.5962	18.4808	18.761	18.7499	18.7908	18.826	18.4956	18.8007	18.6001	19.3123	18.6436	18.6899	18.8196	18.4902	18.6841	18.6715	18.5882	18.7731	18.6718	19.3522	18.6715	18.7712	18.5343	18.6978	18.7054	18.8442	18.802	18.543	18.7801	18.8882	18.8979	18.7635	18.8986	18.8417	18.5228	18.8963	18.5509	18.712	18.7213	19.5104	18.317
O95297	6	6	18	60	MPZL1	FALSE	1	18.5891	18.8534	18.7927	18.3966	18.5764	18.5276	18.348	18.4528	18.5155	18.0995	19.7281	18.8263	18.6217	18.8989	18.7595	18.7624	18.6509	18.618	18.7336	18.0395	19.8668	18.5164	18.9791	18.6832	18.6412	18.7332	18.8383	18.4377	19.2578	17.9811	20.895	18.7312	18.9473	18.423	18.7668	18.7461	18.6639	18.7541	18.9837	18.2077	21.0083	19.154
O95298	9	4	35	60	NDUFC2	FALSE	1	21.4119	20.9973	21.3001	21.3327	21.2481	21.2377	21.4383	21.5995	21.7693	22.2931	22.3924	21.4015	21.1557	21.3971	21.1535	21.7202	21.6536	21.429	21.718	22.126	21.6734	21.3701	21.3774	21.4948	21.7547	21.6355	21.6191	21.4417	21.5118	21.3849	22.2079	21.3475	21.3141	21.5922	21.4101	21.1615	21.5217	21.5136	21.5183	21.8666	22.1916	21.3044
O95299	16	16	128	60	NDUFA10	FALSE	1	22.3156	21.8483	22.0204	22.2561	22.313	22.0603	22.1738	22.5029	22.345	23.3573	21.9873	22.0649	21.9593	22.1808	21.9893	22.2549	22.3293	22.1391	22.6396	23.1394	22.167	22.0719	22.2156	22.1356	22.2124	22.2203	22.1598	22.4862	22.4044	23.1831	21.5644	22.2345	22.2651	22.4404	22.6257	22.1171	22.841	22.0705	22.6208	23.2005	21.8709	21.8327
O95302	20	15	79	60	FKBP9	FALSE	1	22.4975	22.0259	22.8631	22.228	22.136	22.1009	22.2055	22.0512	22.4553	22.4077	23.2133	22.3515	21.9922	22.1436	22.6686	21.9698	22.0349	22.123	21.9815	21.8546	23.0119	22.8238	22.2865	23.1545	22.183	22.2187	22.2254	22.155	22.4554	22.1577	23.1016	22.4446	22.7727	22.2995	22.1327	22.6705	22.0223	21.8771	22.127	21.6306	23.2166	22.1736
O95319	15	10	77	60	CELF2	FALSE	1	22.1026	22.3046	22.039	22.2969	22.0227	22.1038	22.1647	22.1669	21.9204	22.2407	21.885	22.0821	22.2144	22.5366	22.1078	22.0741	21.8081	22.2955	21.8539	22.5819	22.0233	22.1514	22.0347	22.2163	22.0705	22.011	22.0859	22.3141	21.9008	22.2428	21.6234	22.2803	21.903	22.0589	22.1357	22.0684	22.2642	22.0475	21.9505	22.242	22.1373	21.66
O95336	12	12	86	60	PGLS	FALSE	1	21.3039	21.6825	20.9135	21.1968	21.127	21.2008	21.0921	21.2619	21.1709	20.9984	21.3239	21.3722	21.4225	21.3148	21.4244	21.2847	21.0401	21.6073	20.9812	20.9628	21.129	21.4912	21.2767	21.4368	21.355	21.3823	21.052	21.1271	21.1013	21.0587	21.2697	21.1386	21.4014	21.2384	21.1146	21.3796	21.2363	21.4791	21.0394	20.9328	21.289	20.8664
O95340	13	13	33	60	PAPSS2	FALSE	1	19.6763	19.72	19.5034	19.528	19.3418	19.5368	19.3499	19.5412	19.6262	19.3721	19.9456	19.6618	19.6477	19.5896	19.5858	19.6163	19.6603	19.6183	19.7352	19.6321	20.6895	19.8076	19.5924	19.7069	19.6853	19.563	19.6122	19.7213	19.7906	19.2837	20.6171	19.7892	20.0721	19.7216	19.6501	19.8444	19.6823	19.6737	19.6574	19.5735	20.6499	19.6535
O95347	53	53	155	60	SMC2	FALSE	1	21.7794	21.812	21.8432	21.6737	21.6684	21.8004	21.6933	21.602	22.5156	21.5073	23.8583	21.7058	21.8688	21.5716	21.7172	21.6681	21.6118	21.6114	21.9655	21.5921	23.731	22.0445	21.7675	21.9877	21.7057	21.6784	21.7789	21.8836	22.0828	21.4892	23.635	21.7133	21.8487	21.7065	21.6462	22.1336	21.5503	21.99	21.7681	21.6532	23.795	21.7821
O95352	32	32	144	60	ATG7	FALSE	1	22.2145	22.0647	22.1982	22.1966	22.2387	22.0273	22.1692	22.1307	21.9001	22.5418	21.7428	22.2407	22.1941	21.9432	22.2127	22.0547	22.1971	22.153	22.118	22.5248	21.6194	22.1178	22.089	22.1741	21.8688	22.2522	21.9024	21.994	22.0407	22.7003	21.6604	21.9844	22.1433	22.3024	22.2748	22.1512	22.3508	22.3804	22.251	22.5231	21.5905	22.0215
O95359	4	4	6	40	TACC2	FALSE	1	17.9586											17.9192	18.4703	17.644	18.089	17.5384	18.0618	17.578	17.9963	17.584	18.4701	18.1418	17.4784	17.9403	17.8698	18.426	17.9709	17.9547	18.4865	17.052	18.0479	19.9302	18.6386	17.8994	18.6549	17.6757	18.164	17.5638	18.1126	17.0236	17.7171	18.1827
O95361	2	2	2	20	TRIM16	FALSE	0.9991	15.5172	16.6269	16.4171	16.3222	16.2951	16.0005	15.9611	15.6586	15.8654	15.4185	15.8492	15.5119	15.4744	15.6043	15.4896	15.2914	15.1368	15.5285	15.3721	15.0091	17.0772
O95363	5	5	9	60	FARS2	FALSE	1	18.3644	18.678	18.2378	18.3394	18.4009	18.2217	18.3932	18.4596	18.1555	18.2899	18.0502	18.6109	18.3362	18.4447	18.4615	18.1971	18.3484	18.2921	18.1301	18.1961	17.9017	18.2626	18.2424	18.475	18.2746	18.4437	18.0319	18.3691	18.2889	18.1616	18.6	18.2457	18.4302	17.9728	18.2844	18.6796	17.8489	18.4775	18.1119	17.9819	18.6641	18.0856
O95372	11	11	42	60	LYPLA2	FALSE	1	21.7367	21.8706	21.7027	21.5518	21.8133	21.6281	21.7407	21.837	22.0633	21.6383	22.7328	21.7096	21.9849	21.6915	21.9708	21.7693	21.6767	21.7058	21.9318	21.7437	22.8512	21.8334	21.6768	21.7691	21.5645	21.8147	21.6604	21.7213	21.9768	22.026	23.4276	21.5483	21.9146	21.8888	21.619	21.974	21.5031	21.7418	21.7217	21.0934	23.358	22.2594
O95373	34	34	153	60	IPO7	FALSE	1	22.5763	22.3257	22.9005	22.5734	22.533	22.4342	22.4559	22.3484	22.2223	22.1555	21.8884	22.588	22.764	22.4259	22.497	22.4607	22.408	22.6766	22.3234	22.0803	21.8681	22.7899	22.5407	22.7284	22.5599	22.467	22.2609	22.6157	22.4602	22.1696	21.9213	22.3247	22.5768	22.5001	22.4863	22.4422	22.4786	22.4531	22.5698	22.1949	22.2401	22.6463
O95376	8	8	19	60	ARIH2	FALSE	1	18.6369	19.2041	18.6716	18.7071	18.728	18.7697	18.8112	18.6375	18.9806	18.4997	18.8455	18.7929	18.8271	18.7363	18.753	19.0242	18.6895	18.9808	18.8203	18.6362	19.3702	18.6712	18.6002	18.712	18.675	18.5447	18.8903	18.8814	18.7513	19.0893	19.1921	19.0169	18.499	18.8967	18.9668	18.4159	19.0782	18.464	19.0469	19.0435	18.8069	18.4197
O95379	2	2	4	20	TNFAIP8	FALSE	0.9963	16.9581																															17.6124	17.443	17.0884	17.1076	17.1958	16.943	17.3099	17.0489	16.7867	17.9466	17.4454
O95391	7	7	8	50	SLU7	FALSE	1	17.096	17.4567	16.9348	17.8623	16.6449	17.5712	16.9517	16.9886	17.464	16.6967	17.357	17.3704	17.4573	17.0257	17.4626	17.3462	17.0948	17.0275	16.9431	17.1131	17.3117	17.261	17.4185	17.2282	17.4234	17.4422	17.9762	17.5262	17.7119	17.4376	17.7193	17.5495	17.4478	17.1427	17.05	17.4733	17.0648	17.1091	17.0727	16.8896	18.2179	17.8769
O95394	26	26	143	60	PGM3	FALSE	1	22.6802	22.5232	22.4823	22.5377	22.6243	22.5145	22.5087	22.7176	22.3451	22.4158	22.3992	22.7993	22.2507	23.0145	22.3236	22.6904	22.5754	22.8339	22.3248	22.274	22.2086	22.4735	22.5495	22.3894	22.5688	22.8617	22.4787	22.4846	22.7153	22.5336	22.2617	22.5021	22.5324	22.5488	22.472	22.8219	22.7584	22.8213	22.842	22.4504	22.4716	22.432
O95396	18	18	37	60	MOCS3	FALSE	1	20.3497	20.2009	20.3761	20.2694	20.4355	20.2875	20.5484	20.0418	20.2237	20.2381	20.7307	20.3355	20.3295	20.3235	20.1348	20.2241	20.1733	20.3382	20.0588	19.8482	19.6082	20.9813	20.2485	20.5987	20.4443	20.1733	19.9031	20.328	20.807	20.4803	22.1488	20.4196	20.4558	20.3558	20.4568	20.2053	20.4614	20.1357	20.68	19.9914	19.5705	20.4725
O95400	10	10	36	60	CD2BP2	FALSE	1	19.4921	19.3847	19.3977	19.5584	19.6309	19.6527	19.5571	19.6721	19.664	19.2942	20.4716	19.5232	19.6051	19.6187	19.5171	19.4608	19.3055	19.6421	19.453	19.2014	20.0956	19.6429	19.4572	19.8099	19.5816	19.5861	19.5745	19.49	19.4427	19.0261	20.036	19.7456	19.7024	19.463	19.2881	19.7256	19.1672	19.4967	19.3035	19.2379	20.2879	19.2788
O95425	8	8	9	50	SVIL	FALSE	1	17.6189	18.1149	17.9905	17.5797	17.774	17.9148	17.6081	17.6654	17.706	17.1863	18.3966	17.3405	18.0671	17.4934	18.1776	18.0104	17.5412	17.4494	18.0636	17.2096	18.1138	17.7296	17.5693	17.8653	17.6008	17.6677	17.3948	17.6225	17.942	17.7138	18.1601											18.3243
O95429	2	2	6	50	BAG4	FALSE	0.9999	17.4077											17.7433	17.2225	18.4849	17.4979	17.7565	16.9487	18.1705	17.0463	17.3286	18.3608	17.4385	17.1903	17.4235	16.9193	17.1703	16.8085	17.3843	17.0159	17.7722	16.3701	17.5358	17.7433	17.6251	17.2388	17.4925	17.5657	17.3616	17.2056	17.4239	18.09	16.964
O95433	29	29	185	60	AHSA1	FALSE	1	23.0376	23.1046	22.9255	23.0116	22.9256	23.0378	22.9753	23.0726	22.9793	23.4602	23.4037	23.0812	22.958	22.9246	22.9931	22.9501	23.0733	23.1794	23.0642	23.4218	22.9781	23.0799	23.1347	22.9877	22.9081	23.0413	23.0902	23.0747	23.2946	23.4983	23.2112	22.8156	22.9134	23.1163	23.185	22.858	23.2421	22.8861	23.1426	23.5478	22.9185	22.7806
O95445	5	5	15	50	APOM	FALSE	1	18.5656	18.9833	18.7034	18.9281	18.8787	18.8433	18.4277	18.718	18.5265	18.2244	18.892	18.2832	18.5394	18.1194	18.477	18.1825	18.5738	18.0515	18.2123	17.687	18.9593	18.9366	18.4204	18.6735	18.9455	18.6711	18.8365	18.6169	18.6718	18.5763	18.7589											18.7612
O95453	16	16	31	60	PARN	FALSE	1	20.3144	20.2514	20.4826	20.1164	20.3609	20.1607	20.4586	20.2543	20.6397	20.2611	21.0389	20.2603	20.5679	20.386	20.5264	20.4478	20.3353	20.3249	20.5865	20.2257	20.8827	20.4353	20.537	20.5757	20.4845	20.364	20.5914	20.3737	20.3393	20.3951	20.9017	20.4676	20.3385	20.1127	19.9522	20.3261	20.0633	20.5099	20.1809	20.266	20.646	20.4922
O95456	10	10	33	60	PSMG1	FALSE	1	19.5443	19.4931	19.5398	19.2708	19.6011	18.8801	19.6718	19.3792	19.612	19.3799	20.1859	19.6671	19.6732	19.8001	19.7563	19.3297	19.7713	19.8289	19.8606	19.9784	21.7841	19.7259	19.3611	19.7181	19.2079	19.4581	19.2335	19.5345	19.2964	19.4255	19.8031	19.3699	19.5005	19.5198	19.3464	19.8007	19.5017	19.8351	19.4041	19.5589	19.9528	19.6978
O95466	10	10	20	60	FMNL1	FALSE	1	19.565	19.4007	19.7831	19.583	19.8522	19.6061	19.8629	19.4918	19.4806	19.3665	20.0207	19.4665	19.8948	19.4413	19.5197	19.7034	19.3553	19.1913	19.6817	19.6127	19.4441	19.6834	19.5559	19.7641	19.6237	19.7426	19.4577	19.7244	19.2927	19.5585	19.8836	19.4629	19.5274	19.5138	19.556	19.4768	19.5212	19.7103	19.4563	19.6649	19.4122	20.74
O95470	20	20	57	60	SGPL1	FALSE	1	20.8468	20.7954	21.5415	20.9284	20.8611	20.7428	20.9208	20.8168	20.8884	20.3018	21.2878	21.2579	20.7494	20.7622	20.9537	20.9057	20.8675	20.3766	20.6823	20.5169	21.1583	20.7909	20.6667	20.8657	20.5824	21.3424	20.6892	20.7556	20.7077	20.3634	21.2119	20.9221	20.8753	20.4185	20.5387	21.152	20.5179	21.0748	20.9889	20.2538	20.9757	21.0379
O95477	7	7	7	40	ABCA1	FALSE	1	17.3685	17.5788	17.4243	17.349	17.4215	17.7487	17.1461	17.4833	17.4263	16.9125	17.2835																					17.3978	17.6272	17.2241	16.9307	17.3585	17.3055	17.5474	17.3668	17.1971	17.0375	17.2312
O95478	7	7	26	60	NSA2	FALSE	1	19.0174	19.1685	19.0195	18.7331	19.0968	19.0926	19.0136	18.8596	18.9675	18.973	19.6887	19.0541	19.1569	18.9789	19.1717	18.9254	18.9995	18.7746	19.0434	18.3289	20.4486	19.2302	18.9504	19.2189	19.0893	19.1368	19.1935	19.0243	19.1929	18.8652	20.535	19.2927	19.2856	18.9462	18.7063	19.4742	18.8114	19.0013	18.8659	18.4566	19.9402	19.0213
O95479	23	23	44	60	H6PD	FALSE	1	19.9596	19.8996	20.076	19.4312	20.1134	19.9129	20.0252	19.6516	19.53	19.696	19.3332	19.7374	20.2069	19.701	19.9473	19.9166	19.8034	19.3891	19.8534	19.5332	20.7683	20.1358	19.9073	20.1854	19.9451	20.114	20.0305	19.8081	20.0961	19.7167	19.9185	20.1578	20.2237	19.9946	19.7423	20.0263	19.8133	20.2658	19.7668	19.7822	19.8447	19.7429
O95486	21	19	89	60	SEC24A	FALSE	1	20.8749	20.9433	21.0405	20.9103	21.2113	20.7474	21.2286	20.7503	20.6301	20.7618	20.8065	20.8891	20.9389	21.1019	21.1144	20.9148	20.6716	20.8084	20.5019	20.7637	20.0678	21.1719	20.8704	21.2344	20.8431	20.8087	20.7822	20.8059	20.7939	20.6195	20.5502	20.744	20.9772	20.5588	20.5958	20.8553	20.4612	21.3607	20.7021	20.4503	20.8	20.6652
O95487	18	18	56	60	SEC24B	FALSE	1	20.7295	20.5197	20.7174	20.7844	20.8919	20.6077	20.8687	20.6037	20.518	21.0005	20.588	20.6464	20.9805	20.6463	20.7618	20.6352	20.8237	20.8721	20.7338	20.7138	20.4722	20.8188	20.6871	20.8098	20.7667	20.7821	20.8204	20.8068	20.6212	20.906	20.7199	20.6869	21.0876	20.7558	20.925	20.7714	20.8731	20.794	20.723	20.7828	20.5149	20.7832
O95490	4	4	9	50	ADGRL2	FALSE	1	17.2509	16.7956	17.6636	17.4089	18.6692	17.396	19.3731	17.2484	17.0675	17.7553	16.7462	17.2353	17.2767	17.0689	16.9773	17.4952	17.3891	17.2478	17.6229	18.0753	17.1403	17.5762	17.265	17.3487	17.0488	17.044	17.1505	17.2225	17.05	18.1879	17.211	17.2625	17.7247	17.5371	17.3608	17.1869	17.5395	17.1832	17.1683	17.818	17.127
O95502	15	15	50	60	NPTXR	FALSE	1	21.0588	21.2789	20.8443	21.3373	20.9886	21.3674	21.2611	21.2114	22.1125	21.8836	20.7415	20.8558	20.8674	20.9558	20.7172	21.1164	21.2212	21.2886	21.4943	21.9033	20.7203	20.7799	21.3281	20.6073	20.9858	20.9351	21.2378	21.3883	20.8806	22.0797	20.3593	21.1119	21.142	21.4507	21.0144	21.0191	21.2903	20.9144	21.2137	21.9732	20.7871	20.7989
O95503	2	2	6	50	CBX6	FALSE	1	17.7517											17.7766	17.8932	18.0779	17.9677	17.9335	17.4353	17.8572	17.3034	17.9802	17.3433	17.6207	17.7132	17.688	18.0705	17.6279	17.9668	17.5969	17.5676	17.7166	16.8889	17.7678	17.7585	17.4783	17.6852	17.9372	17.3597	17.8899	17.3485	17.2912	16.7886	17.7165
O95544	3	3	3	30	NADK	FALSE	1	16.4462	16.1139	16.2781	16.6897	16.3213	17.132	16.6024	16.5399	16.3426	17.4224	15.5463																					16.2391	16.7522	16.4035	16.2151	16.4649	16.3344	16.7384	16.1821	16.7287	17.1136	16.3805
O95551	2	2	2	20	TDP2	FALSE	0.9974	15.341																					15.8158	15.4507	15.2061	15.2969	15.1315	15.0562	14.9293	15.2416	15.2909	15.5593											14.7212
O95563	6	6	21	60	MPC2	FALSE	1	19.3451	18.8938	19.2584	19.1066	19.4079	19.0544	19.1495	19.4775	19.323	19.7452	18.7067	19.6922	19.1385	19.254	19.2184	19.6582	19.452	19.7058	19.4582	19.8733	19.0648	18.7294	18.6473	18.9217	18.88	19.3649	18.8459	19.223	19.084	19.9067	19.2383	19.635	19.1601	18.9889	19.1189	19.3484	18.9201	19.0418	19.392	19.1574	19.0451	19.9371
O95571	14	14	78	60	ETHE1	FALSE	1	20.9999	20.8561	20.907	20.9958	21.3406	20.7406	21.1955	21.1776	20.9247	21.0326	20.9986	20.9659	20.7724	20.9735	20.7655	20.8409	20.6246	20.9747	20.9252	21.057	21.1762	20.8455	20.7787	20.8697	20.7782	21.0748	20.8154	21.0616	20.9019	20.9045	20.9299	21.0936	20.7862	20.9212	21.2089	20.4758	20.9182	21.0214	20.9553	20.9154	21.0028	20.684
O95573	33	30	157	60	ACSL3	FALSE	1	22.3837	22.3902	22.4118	22.4298	22.4319	22.3724	22.4504	22.3267	22.6503	22.8349	23.6726	22.3324	22.2776	22.2796	22.2776	22.3917	22.5206	22.23	22.4956	22.8841	23.2556	22.4271	22.2662	22.6004	22.3196	22.385	22.2155	22.3433	22.4327	22.8126	23.4429	22.2622	22.3324	22.3616	22.3012	22.2026	22.4983	22.6099	22.5941	22.8584	23.4922	22.3205
O95602	14	14	19	60	POLR1A	FALSE	1	18.8158	18.7768	19.1155	18.7044	18.9681	18.9599	18.9342	18.6296	19.2206	18.7407	20.108	18.8347	19.0589	18.8116	18.9386	18.8688	18.9424	18.8786	19.0161	18.5628	20.3214	18.9289	19.0171	18.9481	18.9692	19.1395	18.9512	18.8542	18.9254	18.4429	19.5434	18.4731	18.694	19.1383	19.2338	18.6384	19.6356	19.0937	19.2234	19.4126	17.6957	18.7096
O95613	9	9	13	50	PCNT	FALSE	0.9999	20.1177											20.2876	19.8203	20.2167	19.8855	20.0479	20.0511	20.7235	20.5617	20.86	21.7343	20.7143	20.2598	20.0672	20.0962	20.0274	20.2391	19.6422	19.8836	19.529	20.5287	20.1661	20.0262	19.9195	20.1377	20.2242	19.7482	20.3697	19.7765	19.8689	20.1247	19.944
O95619	6	6	18	60	YEATS4	FALSE	1	19.1422	19.5129	19.0412	19.2896	18.951	19.3032	18.8609	19.0191	18.9568	19.399	18.71	19.1086	19.2934	19.6961	19.1452	19.2358	19.0728	19.5664	18.928	18.759	19.0763	19.1555	19.0817	19.3065	19.2251	19.0958	18.9549	19.3393	19.0487	19.1192	19.5324	18.5296	18.9134	18.5219	19.1929	19.7199	18.6957	19.0402	18.8597	18.5217	18.749	18.8242
O95622	9	4	20	60	ADCY5	FALSE	1	18.6393	19.0606	18.6356	18.2364	18.2525	18.6708	18.3061	18.6909	18.6992	18.2615	18.2996	18.7488	18.6125	18.5079	18.7015	18.8597	18.955	18.7333	18.7913	18.8412	18.351	18.5075	18.9128	18.4948	19.0432	18.812	19.1562	18.825	18.4212	19.3252	18.9208	19.3596	18.7845	18.8075	18.604	18.6543	18.8148	18.5845	18.736	18.9452	18.5521	18.8572
O95628	9	9	21	60	CNOT4	FALSE	1	20.2895	19.774	20.5079	20.2721	20.4524	20.0071	20.4096	20.245	20.4473	20.4594	20.2218	20.5129	20.3772	20.3404	20.2556	20.6715	19.9381	20.129	20.1777	20.4824	20.5078	20.2856	20.029	20.3712	19.8268	20.2444	19.7996	20.2661	20.3269	20.1253	19.775	19.6864	20.1001	19.999	20.1823	20.4274	19.9249	20.2086	19.7783	20.175	19.9784	20.1572
O95630	17	17	77	60	STAMBP	FALSE	1	21.503	21.2995	21.6169	21.5676	21.4823	21.2355	21.4739	21.5319	21.1774	21.8347	21.2662	21.6481	21.2437	21.6179	21.2188	21.4795	21.4293	21.7026	21.3877	21.6715	21.4825	21.4522	21.4781	21.3922	21.5137	21.5596	21.478	21.4301	21.4797	21.8319	21.8001	21.3854	21.5094	21.5564	21.5732	21.5655	21.585	21.4924	21.6207	21.6444	21.6843	21.1209
O95631	7	7	13	50	NTN1	FALSE	1	18.7151	18.6887	18.6258	18.6492	18.5392	19.7959	19.0048	18.645	18.4844	18.5785	17.9186	18.8637	18.7165	18.9354	18.8515	18.9257	18.8941	18.7037	18.5802	18.3845	18.146	18.3961	18.7038	18.5159	19.0699	18.1904	18.6598	18.4751	20.045	18.0342	20.5485	19.1866	18.778	19.0622	18.7318	18.6284	18.6063	18.8152	18.6983	18.1168	18.9403	18.9111
O95639	7	7	16	60	CPSF4	FALSE	1	18.6628	18.7861	18.4991	18.4475	18.7625	18.7567	18.7256	18.494	18.5557	18.3905	18.9205	18.5916	18.6889	18.7954	18.6504	18.5297	18.5527	18.8007	18.4812	18.5851	19.3227	18.9251	18.7182	18.897	18.9532	18.5619	19.0103	18.8157	18.6451	18.2379	19.1962	18.749	18.8642	18.3659	18.6725	18.8936	18.5729	18.7069	18.6295	19.24	19.9734	18.3961
O95670	10	8	81	60	ATP6V1G2	FALSE	1	21.7112	21.9417	21.407	21.9607	21.7921	21.8255	21.7819	21.9918	21.797	22.6742	21.821	21.8065	21.2139	22.0276	20.9775	21.7394	21.7902	22.1848	21.6344	22.5046	21.9301	21.4233	21.7611	21.5243	21.7368	21.6699	21.7735	21.8652	21.6283	22.6479	21.3855	21.7253	21.6943	22.0207	22.3856	21.5844	22.0998	21.5594	21.8811	22.3497	21.858	21.5364
O95671	31	31	151	60	ASMTL	FALSE	1	22.6683	22.1995	22.3368	22.3985	22.6293	22.4503	22.5492	22.3473	22.2689	22.2558	22.2015	22.9195	22.5131	22.5376	22.3941	22.5762	22.4239	23.1321	22.3828	22.4895	22.4513	22.3863	22.4135	22.6678	22.5962	22.7299	22.3754	22.5425	22.4185	22.5173	21.9757	22.7175	22.5988	23.0484	22.5491	22.9784	22.5022	22.7441	22.8437	22.4808	22.2197	22.2496
O95674	8	7	34	60	CDS2	FALSE	1	20.8378	21.3813	20.9176	20.776	20.4768	21.0108	20.716	21.0089	20.901	20.8224	20.1205	21.0802	20.4285	20.6888	19.9972	21.0446	21.2916	20.5107	20.7855	20.9297	20.2706	20.0614	20.1204	20.1002	20.2466	21.18	20.5673	20.5824	19.8023	21.1966	19.9551	20.6088	20.7771	20.6736	20.4982	20.7147	20.6358	21.1354	20.8588	21.25	20.422	21.5254
O95678	12	12	31	60	KRT75	FALSE	1	19.1992	19.1211	19.2583	19.1558	19.288	19.6734	19.3551	19.3036	20.2443	19.2173	21.7463	19.2319	19.2031	19.1928	19.6838	19.5256	19.5706	19.187	19.8326	19.1737	20.564	19.3973	19.3846	19.2822	19.3328	19.2754	19.421	19.0421	19.7227	18.9499	20.5821	19.0578	19.615	19.1586	19.2123	19.228	19.1131	19.3488	19.3543	19.1417	21.2346	19.1331
O95685	5	5	7	30	PPP1R3D	FALSE	1	16.9422	17.4113	16.7224	16.4999	16.4193	16.5674	16.7808	16.8402	16.4965	16.5734	16.3522	16.959	16.7824	16.9439	16.884	17.111	16.982	16.5468	16.9901	16.6944	16.6428											17.0512	17.1484	17.1385	17.0492	17.0044	17.4431	16.8935	17.1336	17.466	17.0953
O95696	3	3	3	30	BRD1	FALSE	0.9999	16.6478											16.7559	16.9804	16.9926	17.1738	16.9643	16.6522	16.9589	16.6162	16.3125	17.0906	16.5397	16.6072	16.4829	16.6703	16.9842	16.7676	16.6817	16.7683	16.7167	16.3993											15.6289
O95707	3	3	5	30	POP4	FALSE	1	17.1058											17.0629	16.8576	17.1411	17.2505	17.0649	16.8525	17.4301	17.0603	17.5757	17.3667	17.3028	17.0129	17.2292	17.0621	16.8607	17.2706	17.1088	17.3093	16.9534	17.7436
O95714	9	9	12	50	HERC2	FALSE	1	19.1922	18.8978	19.2525	18.3964	19.1101	18.4957	19.4126	18.7304	18.7623	17.8471	19.1227	19.1217	19.3204	19.0988	19.2263	19.2849	19.2045	19.06	19.3092	19.359	19.2428											19.646	19.2801	19.3242	19.2922	19.3586	19.1926	19.5517	19.05	19.2574	19.5275	20.8524
O95716	6	5	72	60	RAB3D	FALSE	1	20.6474	20.3948	20.4192	20.7678	20.7891	20.673	20.6881	20.7371	20.7239	21.8077	20.1219	20.57	20.4252	20.5685	20.5596	20.5489	21.256	20.9424	21.0861	21.6499	20.3505	20.5911	20.3429	20.4754	20.4895	20.5056	20.6067	20.6929	20.3968	21.5087	19.5478	20.6881	20.5671	21.2702	20.6165	20.4994	21.0388	20.3226	20.6242	21.6716	20.1038	20.3387
O95721	15	15	55	60	SNAP29	FALSE	1	20.7102	20.6962	20.7043	21.0832	20.8855	20.9696	21.0065	20.7902	21.2561	21.1428	22.1118	20.601	20.5383	20.7091	20.8362	20.7212	20.8095	20.676	20.8591	21.2017	21.7679	20.3512	20.3936	20.4287	20.8093	21.0141	20.3438	20.7532	20.9412	21.2321	22.3914	20.889	20.7573	20.8484	20.9354	20.6193	20.9814	20.8756	20.9448	21.191	21.805	20.5604
O95741	32	32	184	60	CPNE6	FALSE	1	22.7335	22.6119	22.5724	22.8236	22.6815	22.8818	22.7478	22.9859	22.9161	23.7848	22.3234	22.6286	22.4026	22.5038	22.555	22.5721	23.1064	22.9565	23.3028	23.8261	22.396	22.3154	22.8915	22.2396	22.6247	22.648	22.6791	22.9754	22.4664	24.4813	22.0974	23.0346	22.6628	23.0708	23.0618	22.4933	23.208	22.4582	23.0903	24.0754	21.9481	22.5527
O95747	27	21	143	60	OXSR1	FALSE	1	22.4273	22.2507	22.4003	22.4795	22.6568	22.4103	22.5028	22.2966	22.4185	22.6209	23.2228	22.3776	22.9619	22.3449	22.3759	22.2596	22.3818	22.4018	22.2442	22.4771	22.382	22.362	22.3507	22.4619	22.3848	22.3644	22.3277	22.4742	22.5512	22.3326	22.8888	22.5099	22.4506	22.455	22.4667	22.53	22.5843	22.7409	22.4111	22.3854	22.8842	22.4316
O95749	5	5	20	60	GGPS1	FALSE	1	19.5165	19.3801	19.3778	19.3696	19.6002	19.2309	19.431	19.5812	19.5039	19.4327	19.21	19.677	19.5199	19.3024	19.4544	19.3584	19.5411	19.7536	19.5112	19.4694	20.1903	19.5013	20.0102	19.3046	19.7019	19.7755	19.6742	19.4706	19.7123	19.1906	19.5601	19.6007	19.2654	19.6668	19.8614	19.2625	19.9147	19.1339	19.7957	19.3361	19.1966	19.3147
O95757	48	47	230	60	HSPA4L	FALSE	1	23.2473	23.0069	23.3558	23.5249	23.2697	23.1897	23.2728	23.3901	23.2022	24.3816	23.0554	23.2572	22.9888	23.0024	23.069	23.11	23.3875	23.4338	23.2524	24.1229	22.8978	23.078	23.3044	22.9131	23.2414	23.0491	23.4574	23.3033	23.0285	24.2757	22.9198	23.0803	23.0993	23.5717	23.5195	22.8354	23.9491	22.9446	23.5373	24.3315	22.9439	22.8529
O95758	4	4	15	60	PTBP3	FALSE	1	18.1281	17.6724	18.4363	18.0792	18.1962	18.2665	18.2958	17.9888	18.6202	18.0422	20.0075	18.1705	18.3354	18.0956	18.2689	17.9334	17.798	18.2171	18.0633	18.4617	19.7567	18.3618	17.9936	18.3149	18.0205	18.0999	17.8908	18.1332	18.649	18.2864	20.0349	18.9374	18.0841	18.0088	17.9	18.1083	18.1773	17.9408	18.0489	18.4231	19.1858	18.19
O95772	3	3	11	60	STARD3NL	FALSE	1	18.9277	18.5777	18.6726	19.056	19.0812	18.7471	18.93	18.5443	18.5653	18.7456	18.4071	18.0772	19.6515	17.7646	19.1189	18.1686	19.0409	17.765	19.1047	17.4512	18.3176	18.9564	18.5956	18.8959	18.7465	19.4171	18.7886	18.8247	18.9199	18.7283	18.2711	20.5114	18.9388	19.5555	18.4429	18.3026	17.7777	18.9155	18.2157	17.2694	17.2452	19.2427
O95777	5	5	42	60	LSM8	FALSE	1	21.1696	21.7577	21.0564	21.128	21.0044	21.4894	20.8709	21.2355	21.2573	21.0633	20.9096	21.229	21.4865	21.4007	21.4422	21.3474	21.1042	21.3827	21.0596	21.2195	21.3363	21.3775	21.3772	21.324	21.3689	21.2223	21.3509	21.0847	21.1554	20.6782	21.1362	21.4795	21.2183	21.2849	21.0257	21.4242	21.0231	20.9659	21.0775	21.066	21.0259	21.066
O95782	42	42	391	60	AP2A1	FALSE	1	23.4829	23.3672	23.3774	23.5458	23.4939	23.4329	23.4086	23.6648	23.6729	24.6559	23.2106	23.3396	23.1954	23.2812	23.2231	23.5579	23.9624	23.5694	23.8372	24.3665	23.0782	23.3213	23.4757	23.2296	23.2056	23.4722	23.3582	23.6289	23.2176	24.4972	22.9513	23.5514	23.319	23.9688	23.5656	23.37	24.0571	23.622	23.7347	24.4672	23.1008	23.3072
O95785	10	10	20	60	WIZ	FALSE	1	18.9566	19.0776	19.1289	18.5793	18.8234	18.8671	18.8093	18.824	18.7701	18.4471	18.7945	18.9058	19.181	19.0316	18.8998	18.9061	18.8594	18.9325	18.9154	18.5167	19.9335	19.2607	19.0992	19.2885	19.0736	19.0889	18.9632	19.2803	18.9725	18.6215	19.6322	18.8161	19.0437	18.7039	19.2417	19.0542	19.134	19.0092	19.1382	19.7652	19.9824	18.9619
O95786	22	22	54	60	DDX58	FALSE	1	20.5642	20.6475	20.461	20.5005	20.7561	20.7613	20.6536	20.4423	20.2623	20.162	20.2714	20.5379	20.6143	20.4171	20.3662	20.2705	20.4075	20.5274	20.3234	20.6225	20.7299	20.729	20.3801	20.564	20.4411	20.6046	20.5156	20.4225	20.6273	20.3399	20.3748	20.7679	20.6697	20.6717	20.2987	20.4291	20.554	20.8117	20.3204	20.351	20.5153	20.4383
O95793	28	25	106	60	STAU1	FALSE	1	21.6103	21.6105	21.7754	21.6221	21.4586	21.4391	21.5388	21.4924	21.8854	21.2791	22.9738	21.4951	21.7393	21.5707	21.8511	21.3189	21.3991	21.3501	21.5077	21.3932	22.9682	22.1993	21.579	22.0107	21.6213	21.505	21.607	21.7453	21.7198	21.3791	22.7268	21.1173	21.5108	21.1835	21.4092	21.787	21.3848	21.8871	21.4294	21.5178	23.0015	21.4727
O95801	8	8	17	60	TTC4	FALSE	1	18.3009	18.6946	18.5673	18.3583	18.4572	18.5214	18.5349	18.5273	18.7642	18.0759	19.3289	18.1456	18.4339	17.9929	18.4694	18.1728	18.3926	18.2167	18.295	18.2866	19.5641	18.528	18.405	18.4892	18.519	18.4762	18.3909	18.2624	18.2098	17.702	18.8118	18.6221	18.6369	18.5254	18.2218	18.5842	18.3072	18.2227	18.2578	18.135	19.4073	18.0441
O95810	14	14	37	60	CAVIN2	FALSE	1	19.6703	19.664	19.8449	19.6844	19.8837	19.5512	19.7599	19.6895	19.5375	19.6693	20.0889	19.6245	19.6089	20.0011	19.7767	19.7813	19.7176	19.5289	19.616	19.8844	20.6168	19.8902	19.579	19.6444	19.8109	19.5055	19.7028	19.4386	20.2096	19.9964	20.7464	19.6084	19.5361	19.5048	19.3406	19.5341	19.1616	19.3544	19.3177	19.5794	19.3229	20.2006
O95816	12	12	39	60	BAG2	FALSE	1	20.1825	20.2066	20.0485	20.1555	20.2046	20.0742	20.3118	20.1862	20.4403	20.3624	21.455	20.3601	20.1053	20.6069	20.0384	20.3562	20.4313	20.0727	20.3005	20.0523	20.9519	20.2525	20.386	19.9916	20.0938	20.1533	20.2196	20.1624	20.6578	20.1547	22.1571	20.5285	20.1409	20.2284	20.4075	20.0431	20.3802	20.0495	20.3928	20.6777	21.2758	20.017
O95817	32	32	126	60	BAG3	FALSE	1	22.781	22.5348	22.8546	22.8187	22.6317	22.6421	22.5829	22.9083	22.6262	22.4567	22.713	23.1146	22.7868	22.6631	22.7313	22.6497	22.6885	22.4108	22.6027	22.0441	22.5275	22.5439	22.7072	22.4539	22.7128	22.9521	22.8286	22.9703	22.9168	22.5064	23.0287	23.1329	22.771	22.8789	22.8894	22.4238	22.8774	22.4395	23.0472	22.4662	23.0917	22.8795
O95819	21	21	64	60	MAP4K4	FALSE	1	20.7045	20.2678	21.0385	20.6642	20.7371	20.639	20.4898	20.6398	20.7831	20.9472	21.1209	20.8475	20.6288	20.3544	20.9965	20.4944	20.8118	20.466	20.6316	20.8899	20.4571	20.9006	20.7074	20.751	20.4921	20.9198	20.7375	20.9309	20.6019	20.9361	20.533	20.6624	20.8145	20.59	20.5246	20.8899	20.505	20.6992	20.6801	20.5763	20.5524	21.0634
O95822	13	12	37	60	MLYCD	FALSE	1	20.0934	20.2929	20.0278	20.1659	19.9927	19.9712	19.9367	20.1676	20.0125	20.0841	20.1326	20.1718	20.1635	20.0924	20.2834	20.1251	20.3282	20.0402	19.9961	20.0521	19.9512	19.8991	20.2941	19.8767	20.1602	19.843	20.0826	19.8818	20.1074	20.0669	19.8662	20.3493	20.017	19.8925	20.1316	19.9603	20.104	19.9064	20.0163	20.0609	20.4613	19.9645
O95825	14	14	71	60	CRYZL1	FALSE	1	20.8496	20.5961	20.8361	20.8026	20.9467	20.5259	20.8111	20.8411	20.6071	21.4996	20.3843	20.8767	20.7122	20.8024	20.8038	20.7835	20.9173	20.8535	20.9409	21.3862	20.8139	20.6891	20.692	20.6627	20.6779	20.7859	20.6767	20.8145	20.8542	21.3356	20.8408	20.8345	20.6672	20.9037	20.9398	20.758	21.0644	20.8418	20.8426	21.2912	20.8724	20.6601
O95831	29	29	203	60	AIFM1	FALSE	1	22.9878	22.5514	22.7438	22.9717	23.0958	22.7386	22.9864	23.039	23.1571	23.2284	23.9663	23.2003	22.9974	22.8719	22.7904	22.9987	23.0912	22.6516	23.0121	22.9623	23.67	22.7299	22.9536	22.795	22.8715	22.9601	22.7982	22.9508	23.1312	23.1674	23.8889	22.8515	22.7481	22.8755	23.0029	22.9942	22.8658	22.8909	23.056	23.1311	24.0086	23.3108
O95834	16	14	63	60	EML2	FALSE	1	20.8979	20.8312	20.911	20.9574	20.9964	20.9624	20.8234	20.7913	20.8956	20.9751	20.7746	21.0311	20.8592	20.9652	21.2476	20.8875	20.7469	21.1678	20.7482	21.0956	20.5629	21.1975	20.6937	21.0955	21.1071	20.752	20.956	21.0231	20.558	21.0217	20.7402	20.9811	21.2477	20.9888	21.0212	20.635	21.0083	20.8618	20.8298	21.1673	20.8742	20.8996
O95847	9	9	14	50	SLC25A27	FALSE	1	18.4904	18.6492	18.3285	18.7764	18.4151	18.8076	18.3851	18.568	18.7634	19.1689	18.221	18.3667	18.2061	18.4438	18.3163	18.6625	18.7602	18.7797	19.0143	19.3568	18.4242	18.406	18.4955	18.4673	18.5407	18.5966	18.4473	18.5833	18.3313	19.4645	17.9326	19.0193	18.7752	18.5491	18.9228	18.6623	18.993	18.5186	18.7306	19.0199	17.8103
O95848	6	6	17	60	NUDT14	FALSE	1	19.0668	19.2479	18.6753	19.2631	18.9389	19.0055	19.3019	19.0021	19.0342	19.9104	18.8177	18.9552	19.111	18.958	19.2324	18.9479	19.0248	19.042	19.1313	19.378	19.3979	19.1278	19.2394	18.5786	18.7672	19.2533	19.1131	19.1766	18.9685	20.0971	18.6461	19.234	19.3415	19.7493	19.5427	19.275	20.0671	19.3027	19.5895	20.2233	19.3112	19.4916
O95857	2	1	6	50	TSPAN13	FALSE	1	17.0702	17.2146	17.2507	17.0586	16.8236	17.1129	17.3233	17.1713	17.1237	17.282	17.1909	17.4516	16.9845	17.7069	17.3641	17.9513	16.9305	17.9378	17.4287	17.5839	19.3519	16.864	17.109	17.0894	17.1109	17.0425	17.1909	17.2121	17.5179	17.7775	18.7505	17.1817	17.2549	16.8793	17.2097	17.3733	17.0309	17.2871	17.4229	17.5789	19.2542
O95858	2	2	5	50	TSPAN15	FALSE	1	16.675	16.1955	16.7837	17.0736	17.4742	16.5308	16.9657	16.4911	17.1034	17.3633	16.5005	16.6544	15.8757	16.3275	15.9279	16.3212	16.7192	16.8865	16.8506	18.4273	15.7378											16.8263	16.0546	17.1001	17.8727	16.2485	17.6762	16.4093	17.6088	18.034	16.8554	17.8581
O95861	18	18	137	60	BPNT1	FALSE	1	22.5615	22.5063	22.5419	22.4653	22.6769	22.317	22.7067	22.5891	22.2599	22.5076	22.1692	22.6517	22.5717	22.8424	22.5316	22.6234	22.4258	23.0019	22.4089	22.6071	22.6444	22.35	22.2677	22.3238	22.3207	22.4836	22.133	22.5192	22.4968	22.437	22.1781	22.3707	22.5589	22.5497	22.5343	22.6532	22.5605	22.7893	22.5568	22.4896	22.4686	22.0137
O95864	7	6	21	60	FADS2	FALSE	1	18.867	18.5556	18.951	19.257	19.5798	19.0856	19.2517	18.8199	18.8895	18.6427	19.1607	19.0436	18.9255	19.1983	18.9127	19.3383	19.0181	18.9047	19.0541	18.7084	19.2848	18.9638	19.0022	18.9485	18.8878	19.2473	18.7602	18.7702	18.6932	18.2379	19.1206	18.9832	18.6899	18.5087	18.6492	19.5989	18.4145	19.5426	19.7067	18.0922	19.6505	19.7336
O95865	14	14	118	60	DDAH2	FALSE	1	22.5313	22.5858	22.4133	22.529	22.5217	22.585	22.5229	22.6708	22.4427	22.1254	22.71	22.4537	22.4088	22.4568	22.5146	22.4018	22.3321	22.6938	22.3545	22.2026	23.0094	22.487	22.475	22.2738	22.3981	22.5657	22.2833	22.4767	22.5749	22.1993	22.471	22.5572	22.4753	22.6151	22.6682	22.6297	22.6705	22.6742	22.6498	22.1344	22.4264	22.0785
O95870	19	19	67	60	ABHD16A	FALSE	1	21.0459	21.216	21.1591	21.0378	21.1153	21.1167	21.0591	21.0128	20.9616	21.0791	21.0726	21.196	20.9394	21.138	20.9545	21.1513	21.3024	21.0175	21.1142	21.4023	20.5339	20.9007	20.9915	20.8717	20.9958	21.033	20.9267	21.08	20.7921	21.4271	20.1639	21.0467	21.0121	21.0758	20.9946	21.083	21.0136	21.0689	21.0021	21.0233	20.5742	21.3005
O95873	3	3	3	20	C6orf47	FALSE	1	16.381	16.3407	16.6929	16.6652	16.7331	17.2339	18.2707	16.4409	16.5355	16.378	15.9123
O95881	9	9	56	60	TXNDC12	FALSE	1	20.7133	20.9774	20.5621	20.6473	20.6172	20.8331	20.6487	20.5548	21.2973	21.0823	22.4259	20.5143	20.7627	20.6667	20.7492	20.5077	20.6689	20.6694	20.8903	20.8661	22.7065	20.836	20.6151	20.7333	20.476	20.7395	20.5765	20.6104	21.1964	20.6398	22.9412	20.6863	20.7031	20.7479	20.3398	20.7777	20.4332	21.0607	20.6751	20.7716	23.1701	20.7096
O95886	25	24	76	60	DLGAP3	FALSE	1	21.3019	21.3028	20.8635	21.2205	21.0705	21.3275	21.1893	21.3221	21.6311	22.1353	20.8233	21.1262	21.2409	21.1455	21.2513	21.2951	21.5929	21.2338	21.7021	22.3273	20.8759	21.1928	21.4197	21.1264	21.3037	21.3359	21.4398	21.2755	21.0755	22.178	20.8618	21.3342	21.3945	21.5369	21.415	20.9957	21.7122	20.9691	21.2335	22.2906	21.1515	21.3837
O95897	9	9	24	60	OLFM2	FALSE	1	19.3096	19.66	19.4827	19.521	19.5364	19.5417	19.4276	19.4458	19.3435	20.0365	18.9674	19.0427	18.9123	19.3039	19.4527	19.5295	19.6153	19.4435	19.911	19.5039	18.1729	19.5891	19.6683	20.0533	19.52	19.2841	19.5001	19.1851	19.1935	19.4977	19.1762	19.5577	19.4594	19.5427	19.3929	19.0956	19.9129	19.0815	19.6518	19.9185	19.1274	19.3263
O95900	2	2	2	20	TRUB2	FALSE	0.9998	17.6353																					17.9323	17.5199	17.5387	17.7952	17.4664	17.7028	17.3848	18.3896	17.3733	16.8502											17.3832
O95905	2	2	4	30	ECD	FALSE	1	19.0159	17.9586	19.3698	18.6231	18.9834	18.065	17.4733	19.2917	19.3299	18.2054	19.5864	19.2491	18.8628	18.6461	18.6805	18.924	19.2919	18.737	18.9967	18.6481	19.4853																					18.6921
O95926	3	3	3	30	SYF2	FALSE	1	16.2485																					16.4692	16.2995	16.421	16.3186	17.1304	16.4603	16.0848	16.303	15.7534	16.856	16.4042	16.2874	16.3467	16.0667	16.6459	16.5622	16.2781	16.3603	15.863	17.3776
O95931	3	2	4	30	CBX7	FALSE	0.9984	16.8673																					16.4954	16.7138	16.7661	16.7292	16.8241	16.8745	16.8297	16.3226	16.7406	16.6523	16.4647	17.2807	16.8438	16.6016	17.1768	16.7442	16.985	16.9945	17.3047	16.7532	16.5492
O95967	3	3	7	30	EFEMP2	FALSE	1	17.8769	18.0942	18.1106	17.7276	18.2954	17.9016	17.9978	17.698	17.55	17.4587	17.5312											18.4182	17.9585	18.7949	17.8114	17.7245	17.816	17.7385	17.7496	17.7227	17.4497
O95970	18	18	80	60	LGI1	FALSE	1	21.5741	21.7295	21.2193	21.7041	21.5762	21.7771	21.5069	21.651	21.8582	22.7981	20.6511	21.1531	21.0959	21.3435	21.2014	21.7066	22.2983	21.7886	22.321	22.6654	20.3012	21.485	21.7682	21.284	21.4784	21.4404	21.9537	21.5607	21.3069	22.3574	20.8631	21.7098	21.4963	22.2012	21.9052	21.3455	22.3475	21.3462	21.8258	22.7042	20.837	21.1812
O95983	11	9	36	60	MBD3	FALSE	1	19.7644	19.8983	19.7774	19.9092	19.4485	19.6899	19.4643	19.8178	19.7911	19.2559	20.7773	19.7773	20.253	20.1028	19.8986	19.7353	19.4497	19.9903	19.4889	18.8161	20.6775	20.0794	19.7673	20.1879	20.0747	19.6055	19.9807	20.1009	19.7115	19.261	20.544	19.7337	19.8285	19.5147	19.6746	20.0897	19.5616	19.5435	19.536	19.3761	20.8239	19.714
O95985	6	6	11	50	TOP3B	FALSE	1	18.448	18.8858	18.3804	18.4807	18.3088	18.8054	18.2905	18.4123	18.3879	18.169	18.4782	18.4841	18.0942	18.4744	18.5871	18.4458	18.9028	18.4273	18.7743	18.4862	17.7297	18.6331	18.8214	18.3877	18.7598	18.5086	18.8842	18.607	18.5534	18.6785	18.2619	18.1648	17.9109	18.4296	18.026	18.3559	17.7516	18.4319	17.8137	17.5272	18.6102	18.5352
O95989	12	11	89	60	NUDT3	FALSE	1	21.5174	21.6611	21.0398	21.3488	21.2601	21.4514	21.4362	21.6406	21.2936	22.2185	20.3951	21.4264	21.5034	21.3768	21.5112	21.4428	21.4911	21.6159	21.4876	21.6937	21.2336	21.4471	21.5781	21.3566	21.2889	21.7247	21.3828	21.5933	21.3852	21.8419	20.3507	21.3647	21.387	21.7618	21.3017	21.5899	21.5875	21.5208	21.3714	21.7601	20.7336	21.2821
O95990	8	8	20	60	FAM107A	FALSE	1	19.4844	18.8709	19.2182	19.5032	19.3431	19.2963	19.4433	19.6791	19.2546	18.8624	18.965	19.8241	19.2274	19.5252	19.7994	19.4763	19.0118	19.2986	19.4266	18.8311	18.9683	19.3582	19.9823	19.247	19.7715	20.1961	19.5849	20.3926	19.6612	18.6419	18.9235	19.6517	19.4887	19.7044	19.6213	19.0624	19.4241	18.9325	19.9984	18.836	19.1271	19.0439
O95994	13	12	100	60	AGR2	FALSE	1	21.4292	21.6036	21.4153	21.4771	21.5412	21.6478	21.7102	21.3342	23.1833	21.2532	24.8081	21.3702	21.5566	21.3859	21.5689	21.5721	21.5231	21.3797	22.0282	21.0011	23.415	21.3959	21.5789	21.3417	21.5189	21.5617	21.6379	21.4157	22.2455	21.7612	24.0151	21.6091	21.6197	21.5732	21.409	21.5864	21.3735	21.611	21.7365	21.1954	24.8299	21.6639
O95996	11	11	15	50	APC2	FALSE	1	19.2897											19.0839	19.3764	19.2222	19.3928	19.2343	19.3013	19.1225	19.3353	19.1604	18.3604	19.0551	19.034	19.2189	19.2506	19.4715	19.3939	19.1431	20.5686	18.3952	18.9414	19.5083	19.3917	19.1094	19.082	19.3649	19.1183	19.1339	18.9832	18.964	18.2911	19.1536
O95999	4	4	6	40	BCL10	FALSE	1	16.6608											16.6786	16.8644	17.1505	16.7007	16.9454	16.8553	17.0736	16.7801	16.4159	17.7942	16.9567	16.8566	16.8357	16.816	16.7332	16.8314	16.6204	16.8062	16.6693	17.2614											16.4153
O96000	14	14	89	60	NDUFB10	FALSE	1	21.0596	20.9782	20.9606	20.9569	21.1464	21.0349	21.1626	21.2869	21.3893	21.6287	22.054	21.0838	20.8723	20.9519	20.8889	21.057	21.1317	21.1704	21.4578	21.4625	21.5154	20.666	20.814	20.6687	20.9693	21.2515	20.9818	21.18	21.1039	21.6507	21.1918	21.1033	20.8392	21.1757	21.3292	20.8563	21.4394	20.8249	21.1673	21.4918	21.5156	20.6697
O96005	10	10	46	60	CLPTM1	FALSE	1	19.954	19.8482	20.2819	20.0822	19.9885	19.8572	20.0087	19.909	19.77	20.389	19.8305	20.1386	19.7846	19.5457	19.7261	19.91	20.3232	19.2899	19.9787	20.7369	19.9458	19.7944	19.8613	20.1664	19.7263	20.2484	19.8512	19.981	19.5522	20.5109	19.9147	19.9273	20.0704	19.8173	19.5926	19.7913	19.8673	20.269	20.0469	20.6107	20.0183	20.4146
O96007	6	6	24	60	MOCS2	FALSE	1	19.1524	18.5811	18.8254	18.6021	19.0842	18.8001	18.9882	19.1414	18.6689	19.1574	18.1235	19.407	19.3015	19.2801	19.2268	18.9646	19.1405	19.0877	18.9542	19.2035	17.9573	19.112	19.4524	18.8465	19.7718	19.1894	19.3765	18.9191	19.2511	18.7438	18.8864	19.2544	19.169	19.3791	19.1194	19.2952	19.2756	19.268	19.1927	19.082	18.4627	18.7873
O96008	11	11	68	60	TOMM40	FALSE	1	21.5058	21.3333	21.6097	21.5978	21.5137	21.4505	21.5863	21.5922	21.4783	21.7478	21.8689	21.3866	21.43	21.4774	21.4966	21.315	21.4809	21.3814	21.5156	21.8421	21.5199	21.6749	21.3034	21.4236	21.1283	21.4321	21.1488	21.5331	21.6897	21.5196	21.7454	21.3118	21.4297	21.4381	21.435	21.4999	21.1928	21.2552	21.1845	21.3808	21.5566	21.5079
O96011	8	8	27	60	PEX11B	FALSE	1	20.3722	20.6461	20.083	20.5432	20.3216	20.4687	20.3297	20.2454	20.6003	20.4376	21.2076	20.4746	20.8174	20.3372	20.4559	20.3101	20.3742	20.5261	20.1533	20.024	20.0757	20.2646	20.4086	20.4628	20.1808	20.2393	19.8699	20.4149	20.1215	20.4769	19.4326	20.4498	20.4048	20.239	20.2586	20.6153	20.2847	20.5605	20.1497	20.3386	20.3852	20.4131
O96013	15	14	35	60	PAK4	FALSE	1	19.6535	19.7005	19.6093	19.5444	19.693	19.6399	19.7905	19.7174	19.5647	19.44	19.7057	19.5648	19.8981	19.7617	19.9903	19.8119	19.6475	19.6848	19.6907	19.8544	20.903	19.7327	19.8415	19.7465	19.7359	19.7387	19.8283	19.7728	19.6353	19.8689	20.6358	19.6894	19.7655	19.562	19.5747	19.6447	19.6191	19.8771	19.529	19.6432	20.4299	19.7375
O96017	2	2	2	10	CHEK2	FALSE	0.9999	15.8899																					16.0006	16.2038	15.9664	16.1157	16.2074	16.2856	16.331	15.9144	15.9619	16.1308
O96018	2	2	2	20	APBA3	FALSE	1	15.3328											15.3924	15.2661	15.3678	15.3211	15.5754	15.1161	15.4592	15.3717	15.3851	16.5912											15.5793	15.4064	15.4689	15.2868	15.6984	15.5108	16.019	15.3461	15.6441	15.3654
O96019	16	12	91	60	ACTL6A	FALSE	1	21.9494	22.0006	21.9693	21.839	21.8849	21.7686	21.8502	21.9351	22.0394	21.5814	22.4629	21.8103	22.0689	22.318	22.0596	22.0124	21.8023	22.096	21.7611	21.7563	22.3687	22.0347	21.7956	22.1738	21.7435	21.8209	21.6322	22.0497	21.8928	21.5747	22.4496	21.9083	22.0569	21.7235	21.9432	22.1987	21.8174	22.0215	21.7158	21.7051	21.9569	21.7207
O96028	5	5	7	40	NSD2	FALSE	1	16.6067											16.5764	16.9407	16.6795	16.6623	16.6922	16.7215	16.6171	16.6283	16.3841	17.7921	16.762	16.8504	16.6397	17.1609	16.711	17.0495	16.7791	16.8565	16.3475	16.7641											16.968
O96033	4	4	13	60	MOCS2	FALSE	0.9996	19.157	19.7084	18.8124	18.8111	18.8276	19.2132	18.8432	19.0884	18.9402	18.8819	18.912	19.1487	18.7467	19.0096	18.993	18.8861	19.1351	19.1411	18.9629	19.1373	18.4765	19.4478	19.1049	18.8883	19.2873	19.471	19.0009	18.8442	18.7974	19.0382	18.2538	19.7903	19.1288	19.4517	19.5357	19.0789	19.6801	18.9455	19.4431	18.7996	18.4269	18.4443
P00167	5	5	29	60	CYB5A	FALSE	1	19.7654	20.0069	19.7528	19.7605	19.7519	19.9726	19.8404	19.8759	20.0886	19.4913	20.7601	19.6621	19.7962	19.8171	19.6753	19.9547	19.5966	19.4066	19.8917	19.4833	21.1619	19.8152	19.8274	19.7784	19.9844	19.85	19.673	19.6957	20.0329	19.5365	20.595	19.9561	19.8574	19.7173	19.6447	19.9013	19.306	20.0792	19.7693	19.0116	21.1433	19.5585
P00326	2	1	3	19	ADH1C	FALSE	1	15.7473											15.4724	15.2484	15.5767	15.4334	16.1474	15.4526	15.7395	15.4011	17.9946																						15.6896
P00338	33	33	411	60	LDHA	FALSE	1	24.692	24.1955	25.0291	24.4094	24.969	24.2392	24.8537	24.3286	24.5342	24.8138	24.4017	24.1818	24.3415	24.496	24.4706	24.06	24.5779	24.3003	24.5193	24.984	24.4724	25.0393	24.4022	24.6048	24.0791	24.4649	24.2612	24.6632	24.4942	24.9407	24.355	24.4175	24.8648	24.6342	24.4592	24.2321	24.7481	24.9798	24.4962	24.8289	24.2211	24.2162
P00352	38	37	299	60	ALDH1A1	FALSE	1	22.818	22.264	22.7029	22.805	22.6724	22.5735	22.7135	22.5774	23.3335	23.0628	24.4701	22.8511	22.6927	22.7063	22.5708	22.6028	22.489	22.8159	23.0252	23.2225	24.3486	22.688	22.677	22.904	22.5409	22.4984	22.7293	22.6086	23.2279	23.1556	24.8616	22.4882	22.7538	22.6986	22.9287	22.5608	23.1613	22.9442	23.2697	23.0826	24.3477	22.8955
P00367	54	8	1050	60	GLUD1	FALSE	1	26.9048	26.2254	26.0762	26.5982	26.0219	26.5674	26.3348	26.773	26.8152	26.8403	25.8318	27.0201	26.5203	26.6157	26.5949	26.6349	27.649	26.7875	26.9424	26.7693	26.1124	26.1942	27.0528	26.1649	26.8296	26.8625	26.6863	26.6192	26.6708	26.5693	25.9439	26.8224	26.6364	26.6904	27.4254	26.8179	27.0609	26.3022	27.0686	26.6655	26.0425	27.1388
P00374	7	5	13	30	DHFR	FALSE	1	18.2332											17.9923	18.2593	17.8843	18.5551	17.602	18.0459	17.8279	18.0659	18.0086	19.8409	18.1821	18.1065	18.3349	18.2171	18.2756	18.0564	18.414	18.3269	18.446	19.2424											18.2282
P00387	27	26	319	60	CYB5R3	FALSE	1	24.8295	24.661	25.0252	24.8072	24.9674	24.6746	24.9141	24.9585	24.3753	24.5524	24.3644	25.059	24.5547	24.7638	24.6623	24.5697	24.7691	24.586	24.3704	24.7404	23.919	24.2459	24.7204	24.4587	24.862	24.9056	24.3521	24.6632	25.018	24.392	24.0884	24.8189	24.6574	24.5291	24.6478	24.6335	24.527	24.7013	24.8967	24.6563	24.1233	24.9515
P00390	27	27	213	60	GSR	FALSE	1	23.7856	23.7354	23.649	23.7046	23.7333	23.6961	23.6843	23.834	23.8814	23.9414	24.4976	23.891	23.9697	24.0576	23.7474	23.7361	23.6757	23.7787	23.7121	23.8016	24.1816	23.4665	23.8205	23.568	23.781	23.8757	23.7406	23.6894	23.8513	23.8225	24.2385	23.7504	23.6639	23.9541	23.8255	23.7409	23.9816	23.9975	23.8947	24.0335	24.3033	23.8308
P00403	8	8	104	60	MT-CO2	FALSE	1	22.2978	22.2714	21.9411	22.312	22.1677	22.2603	22.1747	22.7814	22.135	22.8535	21.3226	22.3817	21.7242	22.3344	21.7015	22.3745	22.3409	22.6123	22.2954	23.3888	21.2274	21.3646	21.9281	21.483	21.8593	21.8698	21.4968	22.238	22.7928	23.2314	21.4524	22.1906	22.371	22.3496	22.5539	22.0297	22.7232	22.2309	22.4091	22.8716	21.5224	22.2841
P00441	18	18	232	60	SOD1	FALSE	1	24.2263	24.3416	23.9518	24.2575	24.1043	24.1846	24.1436	24.0696	24.3311	24.8392	24.8847	24.3398	24.0269	24.1688	24.0755	24.2174	24.2213	24.5385	24.2207	24.8955	25.1005	24.0015	24.2634	23.7323	24.2557	24.0001	24.6931	24.114	24.3662	24.8605	25.3384	24.1113	24.2054	24.3804	24.253	24.0416	24.6716	24.1052	24.4239	24.8515	25.3511	23.9187
P00450	39	39	294	60	CP	FALSE	1	23.8162	23.9395	23.9218	24.4669	23.9861	23.8475	23.9193	23.6787	23.3827	23.6093	23.1019	23.8056	23.6541	23.6017	23.6488	23.205	23.8853	23.0133	23.2468	23.572	22.9895	23.82	23.3766	23.9577	23.6697	24.0249	23.41	24.2831	23.4723	23.7123	23.0069	23.2633	23.6994	23.0857	23.0441	24.164	22.9456	24.3129	22.8407	23.5634	22.8574	23.1165
P00488	29	28	168	60	F13A1	FALSE	1	23.1989	22.7249	23.1069	23.0858	24.0006	22.8953	23.828	23.1121	22.5367	22.4932	22.2122	22.6516	23.2491	22.3189	22.5217	22.2434	22.6396	21.7801	22.3583	22.179	21.8264	23.0803	22.7245	22.901	22.7949	23.1657	22.8238	23.4425	22.6851	22.5637	22.4921	23.1244	23.0332	22.7169	22.3704	22.9294	22.3972	24.6271	22.2634	22.5584	22.032	24.2484
P00491	20	19	151	60	PNP	FALSE	1	22.2133	22.6072	22.2493	22.0769	22.4173	22.1561	22.3369	22.0792	21.6885	21.7503	21.8836	22.0227	22.2751	22.4076	22.1964	21.9896	22.2862	21.9843	22.1144	21.86	21.7759	22.4064	22.0234	22.3774	22.2253	22.0994	22.0453	21.9335	22.3539	21.9116	21.6603	22.1641	22.1225	22.6138	22.0189	22.1957	22.2816	22.0872	22.1464	21.9005	21.7848	22.6835
P00492	13	12	152	60	HPRT1	FALSE	1	22.304	22.2452	21.7935	22.2897	22.0534	22.1936	22.059	22.2528	22.2283	23.3013	21.6886	22.0446	21.9933	22.1058	21.9607	22	22.5856	22.703	22.611	23.3626	22.1534	22.0632	22.4004	21.7622	22.0676	22.0728	22.578	22.5123	22.2712	23.2731	21.7628	22.2777	22.2098	22.8793	22.5743	21.9035	22.8598	21.9783	22.5172	23.0737	22.1442	22.0111
P00505	42	42	487	60	GOT2	FALSE	1	24.746	24.5572	24.5546	24.934	24.7847	24.6974	24.7196	24.9707	24.7285	25.4941	24.3611	24.7374	24.3928	24.7213	24.4668	24.6376	25.0325	24.9574	24.8501	25.3811	24.2769	24.2991	24.7524	24.2657	24.5403	24.4681	24.501	24.8255	24.4865	25.2354	23.8815	24.6277	24.5514	24.9406	25.1343	24.3368	25.1668	24.4293	24.9091	25.1823	24.4141	24.3182
P00519	4	4	6	30	ABL1	FALSE	1	16.8376	17.3762	16.8582	16.7818	16.7174	16.9268	16.5619	17.0696	16.936	16.5734	16.6787	16.9156	16.9142	16.965	17.0881	16.9989	16.785	16.7886	16.8406	17.044	16.7369
P00533	51	48	278	60	EGFR	TRUE	1	23.4746	23.1812	23.1431	23.2221	23.7417	23.2673	23.6975	22.788	22.7786	22.6233	22.9431	22.901	23.0766	23.0107	23.9059	23.1262	23.0656	23.1278	22.7863	22.8587	22.8607	24.433	23.1995	24.0553	23.1638	23.1507	22.9045	22.6358	22.9946	22.6436	23.023	22.7182	23.0387	22.8144	22.9934	23.1602	22.5359	22.4331	22.8002	22.3463	22.4966	23.309
P00558	58	48	945	60	PGK1	FALSE	1	26.1414	25.858	26.0767	26.271	26.2375	25.9962	26.1442	26.0311	26.1506	26.3994	26.4893	26.263	26.0561	26.0287	25.9087	25.8655	26.0615	26.1548	25.9341	26.4716	26.4038	25.9082	25.9541	25.8468	25.9351	25.85	25.9374	26.0179	26.3003	26.4135	26.3377	25.844	26.1859	26.1114	26.0615	25.9573	26.3833	26.212	26.1197	26.3782	26.644	25.7299
P00568	19	17	220	60	AK1	FALSE	1	23.4918	23.3929	23.1905	23.7618	23.4688	23.5262	23.354	23.6879	23.2104	23.958	23.1729	23.9844	23.1828	23.661	23.2274	23.4149	23.2817	23.5291	23.3289	23.7963	23.2707	23.3088	23.3863	22.988	23.2428	23.4757	23.1733	23.5823	23.4439	23.8917	23.0392	23.7422	23.2676	24.0544	23.51	23.3235	23.8912	23.2532	23.7556	23.956	23.0013	23.3528
P00734	33	33	225	60	F2	FALSE	1	23.3391	22.9214	23.4691	23.4353	23.7811	23.7553	23.5174	23.1416	22.6493	22.8613	22.2902	23.2444	22.8309	23.2233	22.5857	22.814	22.6725	22.2756	22.6809	22.7013	22.4609	23.0897	23.0919	23.0117	25.6045	23.2523	23.5247	23.295	23.2468	22.8226	22.2375	22.3749	22.9595	22.4202	22.2874	23.0096	22.1517	23.0113	22.161	22.4216	21.8818	23.1841
P00736	22	21	63	60	C1R	FALSE	1	20.9944	20.9753	21.1363	21.2951	21.3836	20.9438	21.1489	20.947	20.4814	20.7669	20.3877	20.5974	20.6347	20.5924	21.0255	20.2945	20.9583	20.7676	21.0861	21.1847	20.2435	21.2364	20.7019	21.2398	20.7497	20.9027	20.7262	21.1389	21.0007	21.0488	20.4542	20.8553	21.1471	20.8106	20.752	20.9767	20.6805	21.3295	20.6858	20.8731	19.931	21.2245
P00738	30	15	368	60	HP	FALSE	1	24.1196	23.9377	24.42	23.9004	24.6245	23.5141	24.3951	23.4764	23.214	24.0366	22.8506	23.2408	23.8869	24.3582	23.8423	23.7081	24.2144	23.0406	23.5932	24.0599	22.9209	24.5869	23.8243	24.0933	23.5368	23.7205	23.7886	24.7818	24.2823	24.0333	22.8406	23.0838	24.4505	22.956	23.0909	24.3861	23.1464	23.5374	22.7378	23.9325	22.3641	23.4432
P00739	5	5	15	60	HPR	FALSE	1	19.1077	19.564	18.9705	19.7723	18.9245	19.2983	19.0755	19.3501	18.7101	19.62	18.7839	18.8954	19.2554	19.9206	19.4628	19.4659	19.2143	18.8342	18.7394	19.2409	18.7493	19.6356	18.7397	19.1814	18.7588	19.0945	18.6655	19.1578	19.1365	19.3206	17.7854	18.8918	18.9928	18.7052	18.9838	19.0697	18.8199	18.7937	20.2465	19.4383	18.5306	19.0668
P00740	9	9	19	50	F9	FALSE	1	19.3606	19.4529	19.5863	19.3099	19.593	20.0961	19.6519	19.2785	19.2297	19.148	18.8768	19.2039	19.5107	19.4404	19.506	19.3287	19.1547	18.9891	19.2256	18.5782	18.6109	19.5423	19.3416	19.3544	21.0142	19.2607	19.325	19.144	19.3053	19.1495	18.5381											19.0345
P00742	10	10	19	50	F10	FALSE	1	19.1356	19.0599	19.2199	19.1986	19.7869	20.3436	19.6403	18.7458	18.5048	18.5942	18.5942	19.4464	19.037	19.509	18.6856	18.836	18.9004	18.6365	18.9036	18.6455	18.744	19.1736	19.1499	19.0983	21.3838	18.9962	19.4255	18.8057	19.368	18.6053	19.0354	18.6661	19.0444	18.919	18.9245	19.0998	19.1112	19.0909	18.908	19.0237	19.2146
P00747	45	39	258	60	PLG	FALSE	1	23.4664	23.4325	24.1684	23.6629	24.2949	23.5567	24.1374	23.4533	23.1414	23.2677	22.9241	22.915	23.0053	22.7603	23.1812	22.5077	23.0884	22.1181	22.595	22.4831	21.905	23.6253	23.109	23.3664	23.4288	23.501	23.1599	23.6333	23.4399	23.1467	23.0909	22.8337	23.5338	22.8416	23.0709	23.7744	22.6951	23.6702	22.6238	22.8816	22.2231	23.8106
P00748	11	11	23	60	F12	FALSE	1	20.189	20.7307	20.3448	20.3635	20.4351	20.5829	20.4447	20.4461	19.9493	20.1269	20.0317	19.6084	20.412	19.9062	22.712	20.5023	21.0775	19.3338	19.5491	19.0305	18.9786	20.1893	20.3031	20.1822	20.6482	21.5843	20.4289	20.8064	21.7428	20.4706	19.7527	19.7527	19.9411	19.8702	19.9369	20.3974	19.3391	20.1537	19.7001	19.633	18.162	21.1139
P00750	3	3	8	60	PLAT	FALSE	1	17.0728	16.8097	17.7393	16.8709	17.2793	16.8655	16.7895	17.1303	17.18	16.9598	18.1974	16.9405	17.09	16.7986	18.4917	17.0445	17.2545	16.9388	16.9778	16.5567	16.378	17.125	17.2404	17.0236	17.3057	17.2199	17.3595	17.5404	17.2135	17.2436	17.321	17.6514	17.6161	17.5235	17.4941	17.275	18.0196	17.1717	17.4623	17.1656	16.9425	17.36
P00751	34	34	189	60	CFB	FALSE	1	23.1942	22.9016	23.8212	23.6458	23.0269	23.0214	23.0144	23.006	22.4694	22.7524	22.087	23.0574	22.7504	22.94	22.8792	22.5602	23.0204	22.3741	22.5538	22.9018	22.0805	23.7	22.8479	23.731	23.17	23.241	22.8905	23.532	23.1422	22.9499	22.2949	22.5747	23.1502	22.7053	22.5458	23.1389	22.5005	23.6177	22.3068	22.9245	22.0007	22.7999
P00813	17	17	47	60	ADA	FALSE	1	20.1908	20.8143	19.9684	20.3961	20.2461	20.6552	20.5344	20.0607	21.0351	20.546	22.1947	20.3954	20.2521	20.1951	20.2875	20.3733	20.1347	19.9495	20.3114	20.5067	21.0936	20.4588	20.3318	20.1476	20.1473	20.378	20.322	20.1426	20.6036	20.5267	22.1688	20.0851	20.2486	20.1885	20.3469	20.1604	20.3654	20.2466	20.3296	20.6712	21.9622	20.4081
P00846	2	2	6	40	MT-ATP6	FALSE	1	19.4455	19.8664	19.4894	19.5869	19.74	19.1875	19.4492	19.8001	19.2452	19.5553	18.1346											18.7903	19.2305	19.187	19.8747	18.8976	19.1905	19.756	18.3842	19.1616	18.0844	19.6753	19.1614	19.4264	18.6386	19.6373	18.9008	19.5557	18.7631	19.1777	18.2912
P00915	19	19	484	60	CA1	FALSE	1	24.7403	24.4479	24.7032	24.8944	25.1647	24.4908	24.9832	24.5062	24.074	24.5302	23.6814	24.4948	24.6756	24.6667	24.3379	24.2743	24.7553	23.8173	24.9283	24.4545	23.6638	24.8677	24.3529	24.758	24.3608	24.4282	24.5574	24.1652	25.9569	24.4288	23.682	24.345	24.6306	24.4598	24.235	24.8461	24.1023	24.0387	24.0032	24.4256	23.6689	25.88
P00918	19	15	220	60	CA2	FALSE	1	24.1751	23.6046	24.0275	24.1796	24.1394	23.6922	23.9207	24.1016	23.5526	24.3044	23.1572	23.9928	23.9002	23.8485	23.6722	23.7478	23.8186	23.4788	24.0519	24.3325	22.9062	24.4051	23.9101	23.9389	23.5331	24.0642	24.4544	24.0166	24.8252	24.4762	23.0258	24.2312	24.0978	24.4201	24.202	24.0138	24.4283	23.9745	24.4009	24.3251	23.4253	24.2424
P00966	23	23	90	60	ASS1	FALSE	1	21.6258	21.4358	21.977	21.9036	21.4576	21.631	21.4916	21.6851	21.8974	22.0023	22.5876	21.798	21.5229	21.6754	21.4179	21.6895	21.6048	21.6616	21.6872	21.8527	22.4867	22.2255	21.7595	21.5278	21.7222	21.6163	21.7328	21.8506	21.4502	22.0413	22.5993	21.6874	21.6591	21.7587	21.6192	21.6473	21.6884	22.0151	21.6764	21.923	22.6968	21.4041
P01008	28	28	230	60	SERPINC1	FALSE	1	23.4858	23.3419	23.5771	23.7382	23.7486	23.5187	23.8243	23.5184	23.0089	23.1807	22.8868	23.473	23.3976	23.3347	23.335	22.968	23.0667	22.6568	22.801	23.257	22.4228	23.5759	23.1338	23.5507	23.4027	23.5907	23.2106	23.7623	23.5332	23.166	22.5132	22.8129	23.4375	22.5928	22.5264	23.9054	22.336	23.9626	22.3992	22.4197	22.5694	22.8052
P01009	25	24	327	60	SERPINA1	FALSE	1	24.486	24.1385	24.5435	25.0258	24.6585	24.2819	24.6229	24.4304	23.5966	24.1179	23.4473	24.3781	24.0466	24.0001	23.9107	23.6128	24.2849	23.4971	23.7087	23.89	23.3091	24.5399	23.9287	24.7164	24.3077	24.7254	24.1599	24.9458	24.5554	24.2373	23.3926	23.8738	24.1338	23.6625	23.5898	25.0565	23.6416	25.0461	23.4515	23.975	23.2468	23.5147
P01011	17	17	160	60	SERPINA3	FALSE	1	23.7192	23.5371	23.9259	23.6819	24.1388	23.4246	23.9176	23.4911	22.7414	22.9525	22.6458	23.2402	24.1987	23.3294	23.674	22.7437	22.7924	22.2185	22.3077	22.4616	21.5817	24.1229	23.2664	23.803	23.357	23.4469	23.3634	24.0002	24.1229	23.206	22.9385	23.0827	23.678	22.3565	22.3503	23.65	22.1276	24.2502	22.1618	22.2964	21.8262	22.504
P01019	12	12	80	60	AGT	FALSE	1	22.204	22.1938	21.8618	22.2888	22.3245	22.0682	22.4721	21.836	21.7558	21.943	20.8009	21.6279	22.1033	21.7892	21.9112	21.5795	22.0637	21.5818	21.6031	21.616	20.7127	22.1156	22.2223	22.0264	21.7583	22.544	22.1449	22.2462	21.9721	21.8046	20.8225	22.0658	22.1362	22.5147	21.869	22.4081	22.3384	22.1304	22.5564	21.9317	21.2078	21.291
P01023	75	61	654	60	A2M	FALSE	1	24.6893	24.3319	25.2177	24.9627	24.8208	24.639	24.6928	24.4977	24.1393	24.9616	23.5799	24.5089	24.3875	24.1902	24.5327	24.2352	24.874	24.4006	24.3879	25.0092	23.4185	24.9257	24.4979	25.1261	24.5589	24.6639	24.4158	24.7771	24.2967	24.922	23.7603	24.1546	24.6439	24.2713	24.1362	24.9599	24.3462	24.5153	24.1862	24.9903	23.569	24.3797
P01024	108	107	907	60	C3	FALSE	1	25.6082	25.312	25.9302	25.9515	25.9794	25.5476	25.8484	25.3015	24.9538	25.2049	24.6257	25.3594	25.4299	25.3105	25.4974	24.9764	25.8136	24.5578	25.0104	24.9909	24.1585	25.7758	25.2485	25.9937	25.5294	25.8141	25.28	26.0244	25.2669	25.1793	24.6397	25.3036	25.7022	25.0704	24.9404	26.0163	24.8041	26.1155	24.8331	25.1297	24.5121	25.4799
P01031	36	36	94	60	C5	FALSE	1	22.2891	21.9444	22.8719	22.526	23.0453	22.2721	22.6818	22.0056	21.7296	21.7289	21.6593	21.8	22.0398	21.7701	22.1642	21.7344	22.3017	21.3385	21.8736	21.6418	21.773	22.6023	22.1231	22.4071	22.4409	22.2805	22.0967	22.5437	22.0681	22.1694	21.6524	22.1975	22.4831	21.7942	21.7453	22.4847	21.442	22.4662	21.6429	21.854	21.8223	22.5915
P01033	6	6	19	60	TIMP1	FALSE	1	18.6292	18.205	19.1262	18.9541	18.8721	18.407	18.7452	18.55	18.599	18.6091	19.3713	18.2665	18.9056	18.2774	18.7977	18.433	18.0982	17.8779	18.1008	17.2316	17.8926	19.1871	18.4181	18.9303	18.2675	18.4005	18.2859	18.7592	19.1405	18.4344	19.7883	18.5971	18.9533	18.2128	17.9348	19.008	17.9987	18.6142	18.0123	17.9416	19.3016	18.3181
P01034	6	6	82	60	CST3	FALSE	1	21.4688	21.2214	21.0601	21.154	21.5843	21.5075	21.5573	21.2227	21.4606	21.7666	21.4988	21.2433	20.7893	21.8	20.8882	21.5842	21.1772	21.4154	21.3729	21.7773	21.1053	21.294	21.5174	21.5398	21.1202	21.4043	21.2733	21.1683	21.2573	21.8148	21.3639	21.3785	21.5066	21.6147	21.5366	21.2389	22.0414	21.2512	22.2754	21.7766	21.1004	20.6968
P01040	5	5	13	60	CSTA	FALSE	1	19.0656	20.1235	18.6226	18.8938	18.6356	19.7958	18.7939	19.0742	19.1228	18.8271	18.4542	18.8101	18.9382	18.7917	20.6163	19.5597	19.3473	18.7527	19.4971	18.1451	18.7019	18.7044	19.1423	18.3807	20.0677	18.8193	20.1192	18.9204	19.0697	19.5289	17.8784	19.957	19.2967	19.8463	19.8814	17.9946	20.3409	18.9025	19.5371	20.6354	19.211	20.2198
P01042	21	21	146	60	KNG1	FALSE	1	23.4176	23.2922	23.6478	23.9027	23.6508	23.4554	23.5189	23.3676	22.6058	23.0587	22.2688	23.4404	23.0342	23.2161	22.9908	22.7687	23.2107	22.3177	22.3883	22.9631	21.7121	23.7197	23.0114	23.5407	23.766	23.6021	23.121	23.7612	23.4358	23.0489	22.4742	22.6779	23.193	22.5332	22.5234	23.6056	22.5275	23.6561	22.2871	22.9406	21.8557	22.6357
P01106	6	6	59	60	MYC	TRUE	1	20.3436	20.5427	20.3088	20.2236	20.4478	20.5139	20.6051	20.2057	21.8281	20.2773	23.3248	20.2294	20.4291	20.103	20.3749	20.3074	20.3163	20.1771	20.7393	19.9222	22.5264	20.4129	20.4743	20.3681	20.334	20.6611	20.4903	20.4729	21.1088	20.3954	23.5704	20.3127	20.5135	20.5406	20.2697	20.4412	20.2138	20.4836	20.8475	20.2148	23.2494	20.4029
P01111	4	4	24	60	NRAS	TRUE	1	20.4466	20.7365	20.3503	20.6186	20.588	20.5867	20.7718	20.6644	21.2103	20.7432	22.4601	20.4339	20.1992	20.3225	20.4255	20.1822	20.3746	20.499	20.6844	20.9616	22.7215	20.2447	20.1659	20.2425	20.0881	20.4505	20.0603	20.5886	20.9701	20.5322	22.815	20.8415	20.3347	21.1392	20.7651	20.2694	20.7931	20.5225	21.0752	21.4073	22.2954	19.6654
P01112	14	4	105	60	HRAS	FALSE	1	21.9407	21.7465	21.6872	22.2323	21.8293	21.9003	21.5466	22.1816	21.9453	22.9996	21.2987	22.066	21.6599	22.0137	21.8414	22.0046	22.0139	22.1337	21.9404	22.6924	21.3906	21.7904	21.8762	21.7141	21.8248	21.9475	21.8438	21.9282	21.9932	22.4447	21.2582	21.9558	21.9094	22.1311	22.3444	21.6537	22.2643	21.8262	22.2254	22.5196	21.4162	21.7765
P01116	6	5	56	60	KRAS	FALSE	1	21.2365	21.2294	21.077	21.2119	21.1429	21.3351	21.2058	21.3256	21.3788	22.0372	20.9277	21.3175	21.1333	21.3798	21.4509	21.2194	21.4077	21.4825	21.2442	21.6483	20.6376	21.0948	21.2393	20.9457	21.495	21.2046	21.4163	21.1443	21.2097	21.9839	20.6835	21.4592	21.1878	21.4353	21.6883	21.1074	21.643	21.0437	21.4876	21.8826	20.8103	21.3735
P01130	5	5	36	60	LDLR	TRUE	1	19.1179	19.093	19.1672	19.1726	19.327	19.3458	19.5359	19.2827	20.7746	19.2166	22.4309	19.1646	19.0935	19.0588	19.4703	19.1621	19.3064	19.3141	19.8461	19.8664	21.2597	18.9774	19.438	18.9578	19.0455	18.9732	19.1132	19.1158	19.7369	19.0134	21.9364	19.2252	19.1749	19.286	19.2162	19.0812	19.1174	18.9577	19.4207	19.1834	22.2873	19.2203
P01137	2	2	3	20	TGFB1	FALSE	0.9997	16.3252	16.4467	16.4646	16.2059	16.1572	16.4739	16.2946	16.268	16.1393	16.5832	15.745
P01213	3	3	5	40	PDYN	FALSE	0.9992	18.4923											18.5648	18.1518	18.8749	18.0334	18.6472	18.7358	18.5115	19.2179	18.21	18.7846	18.1552	18.4269	18.4562	18.5582	18.5978	18.0362	18.6789	18.1147	17.5509	16.1852											17.9677
P01591	4	4	11	50	JCHAIN	FALSE	1	19.4608	19.5577	19.0423	19.3654	19.8318	19.4065	19.8981	19.3504	19.0683	19.8472	18.4776											19.8932	19.549	20.0609	19.0817	19.2888	19.3181	19.7638	19.4463	19.6745	18.7902	19.1019	19.2604	19.4235	19.4528	18.9725	19.675	19.2209	19.0928	19.511	18.6502	19.7295
P01619	6	2	46	60	IGKV3-20	FALSE	1	23.4302	23.8157	23.5617	23.6505	24.3277	23.4653	24.2044	23.3138	22.8004	22.8386	22.2267	23.5396	22.8237	23.4123	23.0492	22.8454	23.0668	22.1793	21.9583	22.4783	22.0786	23.9783	23.0042	24.3655	23.6822	23.7122	22.9437	23.5959	23.2619	22.6011	22.6161	22.9745	22.8514	22.5875	23.1175	23.3506	22.7189	24.0703	21.982	22.7963	21.9605	22.356
P01700	3	1	12	50	IGLV1-47	FALSE	1	19.6272	19.9825	19.8199	19.9558	20.2636	19.9009	20.0534	19.704	19.3704	19.5424	18.52											19.7993	19.7789	20.0697	19.7484	19.9117	19.7445	19.9883	19.4104	19.623	18.4456	20.1101	19.424	19.3899	19.1664	19.3065	19.0968	20.3169	19.2452	19.6249	18.2929	18.8329
P01701	3	2	9	50	IGLV1-51	FALSE	1	17.9333	17.8926	18.1949	18.2683	18.5337	17.8957	18.6357	18.029	17.3764	17.8442	17.0389	18.438	17.5026	17.5023	17.3294	17.2488	17.898	16.8159	17.2123	18.0965	16.5455	18.3541	17.7152	18.4248	17.9539	17.9681	17.7015	18.2089	17.9671	17.8836	17.2985											18.2475
P01709	2	1	7	40	IGLV2-8	FALSE	0.9996	18.5608	18.3616	18.4817	18.7988	18.9714	18.3615	18.9256	18.7764	17.9863	18.4623	17.4569											18.96	18.3736	18.6736	18.4076	18.6172	18.5691	18.8159	18.4211	18.2278	18.1883											18.3891
P01718	2	1	6	50	IGLV3-27	FALSE	1	17.9445	18.2722	17.7768	18.2914	18.8694	17.9365	18.9849	18.3514	18.7324	17.7848	18.4564	17.6304	17.1838	17.5618	17.5466	17.9187	18.1675	17.9374	18.1451	17.1583	16.3636	18.1754	17.5339	18.1257	17.6869	17.9059	17.416	18.848	17.4352	19.4528	17.4837											18.147
P01742	2	1	15	60	IGHV1-69	FALSE	0.9987	21.8854	21.169	22.3184	20.0725	23.8101	21.1164	23.2431	20.9901	20.106	20.6962	20.5452	21.2229	21.5281	21.17	21.8084	20.7087	21.833	20.1596	20.5258	20.335	19.6397	22.3323	21.5151	22.4191	22.4325	21.9804	21.4678	21.908	21.2487	20.7651	21.2226	20.8964	21.2463	20.4756	20.6776	21.8284	19.8759	22.3738	19.9043	20.8826	19.2041	21.8153
P01743	2	1	16	60	IGHV1-46	FALSE	1	18.0039	17.7557	18.4235	18.2533	18.6663	17.6656	18.3108	17.7402	17.5822	17.9443	17.8243	17.9601	17.4913	18.062	17.5176	17.7909	17.5567	17.0831	17.1918	17.6038	16.8146	18.135	17.7732	18.7032	17.9702	18.3167	17.9383	18.6365	17.7906	18.1104	17.4744	17.0883	17.7079	17.0457	16.8359	17.7931	16.6392	19.0309	16.5796	17.0431	17.4548	17.3562
P01780	4	2	48	60	IGHV3-7	FALSE	1	20.736	20.7033	20.8313	21.0505	21.2996	20.6367	20.9184	20.609	20.3061	20.8912	19.9264	20.7524	20.5044	20.5689	20.7523	20.3038	20.5643	19.814	19.9473	20.0984	19.7688	20.8774	20.2197	21.2571	20.4194	20.8711	20.0438	20.741	20.383	20.6093	19.673	20.1642	20.4413	20.2658	20.1757	20.6569	19.9903	21.9859	20.0287	20.3912	20.7859	20.3063
P01834	9	9	272	60	IGKC	FALSE	1	23.8203	23.623	23.9538	24.0998	24.6531	23.826	24.5718	23.7009	23.385	23.527	23.0685	23.5919	23.304	23.419	23.46	22.7673	23.2418	22.2828	22.6076	22.8184	21.7022	24.1034	23.3558	24.1629	23.7349	23.7306	23.2694	23.8302	23.5478	23.3961	22.9474	23.1528	23.2715	22.911	23.226	23.8357	22.7072	24.533	22.5611	23.346	22.2852	23.2335
P01857	21	10	370	60	IGHG1	FALSE	1	24.9142	24.3799	25.1019	24.9477	25.4784	24.619	25.411	24.6745	24.1913	24.5473	24.0268	24.7955	24.377	24.5015	24.914	23.8658	24.6462	23.6748	23.8997	24.3287	23.5861	25.2485	24.5654	25.2935	24.9655	24.9857	24.4034	24.8649	24.5286	24.5905	23.9088	24.2681	24.4428	24.2741	24.3131	24.9927	23.9311	25.4924	24.0299	24.4246	23.5124	24.5501
P01859	11	7	185	60	IGHG2	FALSE	1	23.6241	23.318	23.5769	24.079	24.2336	23.6795	24.194	23.1759	22.8348	23.2027	22.6314	23.7414	22.9711	23.0052	23.4807	22.4708	22.6599	22.4495	22.447	22.8462	21.7027	24.0221	23.2678	23.8385	23.7724	23.4482	23.0045	23.2971	23.2027	23.0561	22.5001	22.9253	22.8774	22.4983	22.7875	23.7159	22.5185	24.8495	22.3581	23.0767	22.0299	22.7956
P01860	7	7	70	60	IGHG3	FALSE	1	21.8925	21.2947	22.2031	21.9698	22.7382	21.5385	22.7085	21.4272	21.3108	22.0794	20.1477	21.7777	21.2271	21.6862	21.4537	21.0552	20.9663	20.2796	20.5601	22.2093	19.8316	22.0621	21.4371	22.7228	21.7243	21.9501	21.4738	22.0805	21.2499	21.998	21.0156	21.8559	21.3506	21.03	20.9569	21.8482	21.3321	22.3173	20.6823	22.0394	19.6585	21.9423
P01861	8	8	75	60	IGHG4	FALSE	1	21.9942	21.6914	22.2089	22.352	23.0615	22.0468	22.934	21.5829	21.6194	21.7544	21.6664	21.8929	20.993	21.2678	21.4518	20.968	21.5464	20.5374	20.8332	20.8427	20.5527	22.3399	21.5776	22.7423	21.6593	21.7073	21.5264	21.3565	21.2964	21.6503	20.6124	21.6276	21.3251	21.7867	20.9025	22.609	20.7124	22.0321	20.7353	21.1486	20.7636	21.3176
P01871	21	21	199	60	IGHM	FALSE	1	23.2696	22.9613	22.9654	22.844	24.0635	23.0777	23.7507	23.3	22.6777	23.3625	22.6027	22.8272	22.4444	23.4867	22.7558	23.0249	23.6365	22.433	22.6602	23.581	22.0391	23.8352	22.9667	23.371	23.0296	23.0428	22.8761	23.3643	22.9536	23.3756	22.4222	22.8455	23.0006	22.555	23.4738	23.1788	23.0298	23.5407	22.2581	23.4926	22.226	23.6497
P01876	15	8	230	60	IGHA1	FALSE	1	23.6161	23.4146	23.5576	24.2694	24.1773	23.7248	24.1168	23.851	23.0043	23.6787	22.6053	23.6733	23.0296	23.274	23.1712	22.9047	23.0595	22.8892	22.6413	23.609	22.2957	24.1005	23.1198	24.2983	23.2564	23.6798	23.1748	23.8424	23.2615	23.6573	22.3168	23.2144	23.2346	22.9004	23.2076	23.5478	22.8063	24.3766	22.8488	23.8224	22.3755	23.0143
P01877	4	4	14	60	IGHA2	FALSE	1	18.4295	18.4966	18.8067	20.0607	19.5483	18.85	18.5749	18.4508	18.0756	17.8059	18.8612	18.7384	18.2539	18.5146	18.1663	18.3534	18.2599	18.0145	18.0323	19.0629	18.0724	18.3462	18.1633	18.8999	18.0612	18.4059	18.5083	18.5335	17.9133	18.2961	17.9322	17.217	18.0824	17.8416	17.9989	18.2916	17.7571	19.1517	17.6708	18.6683	18.7543	18.2991
P01880	4	4	10	50	IGHD	FALSE	1	19.4194											19.525	19.7113	19.2948	19.8098	19.1954	19.497	19.1778	19.35	19.4659	18.8093	19.3413	19.8341	19.3454	19.4785	19.7075	19.7536	19.7115	19.8344	19.2575	18.4018	19.0511	19.323	19.3791	19.0539	19.5833	19.1535	20.2753	19.0597	19.6482	19.1737	19.8765
P01889	10	6	65	60	HLA-B	FALSE	1	21.1383	20.8519	20.9582	21.3202	21.5473	21.1924	21.3217	21.5867	20.614	20.4908	21.1541	21.0839	20.964	20.829	21.3483	20.8749	20.7359	21.0163	21.1443	20.4265	21.5356	21.3305	20.7927	21.2276	21.063	21.3942	20.7217	21.0387	21.3512	20.1142	21.0683	20.9072	21.0042	20.9833	20.8213	20.0871	20.4511	21.4911	20.5227	20.1269	21.2708	21.0684
P01893	2	2	2	20	HLA-H	FALSE	0.9958	15.5087	15.7541	16.3285	15.5738	16.0057	15.9458	15.9114	15.3869	15.3568	15.0573	15.0217											15.4641	16.1452	15.4042	16.3243	16.4023	16.5065	16.5875	16.0116	15.216	15.1733
P01903	10	8	65	60	HLA-DRA	FALSE	1	21.2071	21.0577	21.9088	20.9969	21.4543	21.0102	21.2448	21.1036	20.5326	20.8301	20.2662	21.0918	21.6342	21.3711	21.8076	21.1051	20.322	20.5814	20.8616	20.5805	20.5277	21.1567	20.9464	21.654	20.9528	21.3362	20.8689	21.1318	21.4249	20.3622	20.3295	21.091	20.689	20.7013	20.5592	20.7347	20.1484	22.2322	20.3089	20.1402	19.9034	19.7941
P01911	15	5	88	60	HLA-DRB1	FALSE	1	22.8024	22.338	23.3063	22.7099	23.4857	22.7678	23.4574	23.2683	22.1335	21.7235	21.6734	22.5714	22.9249	22.6864	23.3196	22.0088	21.6838	21.8774	22.0465	21.2844	21.3841	22.8089	22.3536	23.3208	22.3807	22.8816	22.3746	22.8774	22.8748	21.9232	21.7226	22.7478	22.2676	22.1742	22.318	22.1751	21.4628	23.6991	21.5378	21.5322	21.3128	21.5236
P01920	4	4	10	60	HLA-DQB1	FALSE	1	18.6979	19.1767	18.8746	18.5849	18.8885	19.0402	18.5651	19.1086	18.503	18.4866	18.2149	18.8239	19.1671	19.1743	19.1034	19.0328	18.627	18.366	18.8846	18.7732	17.7726	19.2851	18.2784	20.0997	17.5906	19.9103	17.7766	19.065	18.2303	17.0052	17.6856	19.5114	19.3305	18.8484	20.1514	18.4121	19.252	18.594	19.2588	18.3988	18.104	18.8398
P02008	5	5	25	60	HBZ	FALSE	1	19.9756	20.2804	20.314	19.7633	19.9144	20.246	19.894	19.8677	20.3487	19.6007	20.8959	19.908	20.1638	19.8041	20.4696	19.7233	20.3871	19.9999	20.2668	19.9841	21.4921	19.897	19.1946	19.7255	19.7165	20.1219	19.6299	19.7593	20.5648	18.9788	22.8778	20.3882	19.7995	19.9258	19.86	19.8369	19.7062	19.9795	19.7831	19.6376	21.9285	20.0314
P02042	12	12	158	60	HBD	FALSE	1	23.7621	23.3349	23.7796	23.9666	23.9617	23.5388	24.0065	23.3252	23.1144	23.5191	22.7233	23.6132	24.0028	23.3761	23.3796	23.1735	24.2223	22.7939	24.1993	23.4016	22.1067	23.9487	23.0903	24.1696	23.0295	23.3051	23.2796	23.1388	24.4548	23.3434	22.6368	23.0949	23.5181	23.6104	23.4225	23.9061	23.0199	22.958	22.9347	23.2991	22.0855	24.1876
P02100	8	8	85	60	HBE1	FALSE	1	23.4633	23.1058	23.1788	23.4945	23.3902	23.0947	23.4665	23.3676	22.9942	22.2071	21.9771	22.5231	23.6807	22.6308	23.34	22.6986	24.7009	21.8871	24.7297	21.9118	22.0734	22.9286	23.4371	23.1673	23.5197	23.3461	23.5696	22.6147	24.7768	22.1193	22.6767	23.3794	23.7164	23.0963	23.42	23.4967	22.3332	22.8648	22.6597	22.2781	22.4345	25.4043
P02452	36	35	134	60	COL1A1	FALSE	1	24.112	23.7257	23.9985	24.0032	24.9096	23.9912	24.4796	24.7778	24.0961	23.449	24.5687	23.2052	23.2335	23.2319	23.3186	24.3302	23.5272	23.1881	24.1679	23.0962	24.7886	24.0784	23.8845	24.2365	24.2139	24.1729	24.1038	23.5352	25.2279	23.427	24.7786	23.0328	23.6251	22.9599	22.1954	22.9629	22.6091	22.3902	22.6014	22.8472	24.3625	22.878
P02458	3	3	16	60	COL2A1	FALSE	0.9999	20.4658	18.8686	20.1085	20.0235	21.8027	19.9953	21.3601	21.4906	18.9018	18.8714	18.1449	19.4672	19.6104	19.1863	19.634	21.0806	20.2073	19.019	21.7711	18.7154	18.9145	20.5878	20.1094	20.4941	20.2691	20.6477	19.8475	19.9499	21.4777	19.385	19.1848	19.7545	20.165	20.3576	20.2658	20.0346	20.1755	19.6149	20.11	19.3687	18.4362	18.7702
P02461	15	15	42	60	COL3A1	FALSE	1	19.598	19.049	19.4976	19.6317	20.9241	19.5228	20.5802	20.323	19.2972	18.8951	19.3895	19.3285	19.5587	19.3174	19.5396	19.4771	19.3242	19.1937	19.7125	19.3695	21.7109	19.6423	19.4142	19.7575	19.6496	19.6844	19.9315	19.5166	20.5893	19.4775	20.1388	19.8109	19.8406	19.4814	19.6904	19.6801	19.3569	19.4574	19.5676	18.9311	20.0773	19.3697
P02462	10	8	91	60	COL4A1	FALSE	1	22.8276	23.0792	23.219	22.7307	22.9994	22.8201	22.899	22.8879	22.1822	22.3413	22.0618	22.7181	22.8276	22.7292	22.8345	22.7298	22.5739	22.7285	22.6422	22.4424	21.7673	23.4239	22.6959	22.8542	22.8619	22.4264	22.5001	22.4312	23.0043	22.459	22.2731	21.9076	22.5506	22.1157	22.2129	22.7401	21.9416	22.4161	21.9158	22.42	21.8969	22.5753
P02511	25	25	483	60	CRYAB	FALSE	1	25.5292	25.6378	25.0186	25.6677	25.1437	25.9816	25.4138	26.0715	25.1929	24.8777	24.5155	25.9134	25.7749	25.3375	25.342	25.1483	25.6079	25.064	25.322	24.9547	24.6507	24.579	25.6078	24.7778	25.4872	26.204	25.3767	25.3898	25.6449	24.8079	24.4036	25.3253	25.2552	24.7977	25.9204	24.4868	24.9092	25.1592	25.1329	24.3513	24.2926	25.013
P02533	36	14	347	60	KRT14	FALSE	1	24.4628	24.7446	23.6145	24.0737	23.2764	25.7556	24.2178	23.6795	24.1773	23.02	23.5475	24.021	24.5711	24	28.1248	24.6607	25.1279	23.8644	23.9675	23.5569	23.7424	23.8843	24.6861	23.4348	27.3074	23.6779	25.7418	23.3849	24.3386	22.9264	23.5032	25.1073	24.6011	23.8467	23.8369	24.0257	23.5697	25.1833	24.1447	23.3353	23.4416	24.5904
P02538	31	5	322	60	KRT6A	FALSE	1	24.5023	24.3937	23.6023	24.1156	22.8066	25.6939	24.2441	23.0912	23.9385	22.3476	22.7867	23.9688	24.5975	23.8482	28.468	24.3657	25.236	23.7166	23.9753	23.5314	23.5865	23.8156	24.8056	23.2087	27.617	23.124	25.2054	23.2173	23.8491	22.6249	23.0492	25.2479	24.5759	23.6577	23.5239	24.1836	23.3385	25.1703	23.9873	23.1492	23.1402	23.8887
P02545	79	76	760	60	LMNA	TRUE	1	25.1903	25.0467	25.4828	25.0421	25.2823	25.0908	25.1875	25.4882	25.6656	24.8727	26.5273	25.2113	25.3158	25.0408	25.2725	25.0618	25.1018	24.8351	25.1561	24.833	26.8011	25.1698	25.066	25.3469	25.2993	25.1391	25.1124	24.9525	25.8762	24.8582	26.6471	25.222	25.1086	24.9014	25.0702	24.9934	24.9138	25.4961	25.2798	24.9098	26.9043	25.4051
P02549	118	118	530	60	SPTA1	FALSE	1	24.364	24.0834	25.1452	24.5242	24.84	24.2929	24.6555	24.0262	23.8659	24.3045	23.8613	23.9922	24.4117	23.925	24.0471	23.8914	24.3562	23.5621	24.5606	24.3083	23.7982	24.1244	24.0149	24.5211	24.0326	24.1329	24.0652	23.9701	24.5575	24.276	23.7413	24.0985	24.2386	24.0193	23.7873	24.4537	23.7278	23.9144	23.7852	24.405	23.6324	26.0489
P02647	33	32	437	60	APOA1	FALSE	1	25.7599	25.2711	25.7709	26.2526	25.9941	25.5589	25.9537	25.5742	24.881	25.2643	24.7474	25.6378	25.2469	25.3368	25.1942	24.9216	25.6387	24.7784	24.7577	25.0274	24.5742	25.6421	25.211	25.9282	25.5795	26.0187	25.1779	26.198	25.5603	25.3096	24.7801	25.0453	25.6461	24.9972	24.8636	26.2372	24.8601	26.244	24.8647	25.0776	24.7279	25.0728
P02649	28	28	267	60	APOE	FALSE	1	24.4385	24.165	24.4923	24.3585	24.8836	24.672	24.5628	24.2601	24.3636	23.9385	23.5639	24.5994	24.0394	24.2874	24.1492	24.3986	24.4063	24.8964	24.4692	23.9202	23.8376	24.2524	24.3986	23.8778	24.7272	24.9744	24.2416	24.1907	24.5063	23.7855	23.5283	23.907	24.2558	23.8362	24.5156	24.1264	24.5612	23.9379	24.5844	23.8929	23.7866	24.267
P02652	4	4	28	60	APOA2	FALSE	1	20.3043	19.6284	20.4577	20.9695	20.2673	19.888	20.2094	20.1056	19.1539	20.2057	18.6521	20.539	19.2815	19.6931	19.297	19.2496	20.0071	19.3351	19.2275	20.3973	20.0977	20.3572	19.1359	20.6865	20.3396	20.6915	19.5854	20.7999	20.1087	19.3724	18.5584	19.5488	20.2239	19.1229	19.2392	20.6836	18.9865	21.0706	19.3396	20.0893	18.059	19.6467
P02654	4	4	18	60	APOC1	FALSE	1	19.4997	19.0952	19.7923	19.7815	19.4166	19.7896	19.6564	19.7663	18.2192	18.1464	17.636	19.2116	18.6602	18.9888	19.0165	18.3018	19.5247	18.537	18.7892	18.0739	18.5581	19.2326	18.6908	19.5566	19.9104	19.348	18.9097	19.5794	20.023	18.5774	18.0979	18.8109	19.6519	19.1153	19.3102	19.7769	18.7196	19.2913	18.5363	18.7071	17.7599	20.2333
P02655	3	3	9	60	APOC2	FALSE	1	18.2698	17.8467	18.5399	18.8456	18.8947	18.1847	18.5072	18.508	18.1459	17.9753	18.9128	18.5612	17.7845	17.8381	17.7679	16.828	17.7057	16.707	17.0199	17.7043	17.1944	17.9735	17.7686	18.6763	18.3931	18.2544	17.9958	18.7083	18.0908	17.5573	17.8363	17.7863	18.8556	17.6506	17.7005	18.6074	17.3435	18.4256	17.347	17.4448	17.5271	18.3484
P02656	3	3	24	60	APOC3	FALSE	1	19.3873	19.2716	19.461	19.9671	19.9645	19.1622	19.6865	19.4972	18.6167	18.4325	18.7828	19.3582	19.2941	19.2561	19.2605	18.7929	19.2855	18.4726	18.6559	19.0389	19.5853	18.9085	18.5504	19.4481	19.4537	19.2809	18.8507	20.2739	19.276	18.0846	19.7675	18.8113	20.1107	18.5288	18.7153	19.67	18.292	19.3711	18.0325	18.167	18.9367	19.4421
P02671	73	72	913	60	FGA	FALSE	1	27.4497	27.3189	27.7157	27.1931	29.108	27.3642	28.6311	27.122	27.0647	26.9394	26.8178	26.6839	26.3087	26.0865	26.3491	26.01	26.4153	25.7843	27.1044	26.2294	25.7244	26.7669	26.1907	26.8179	26.6838	26.2016	26.6208	26.508	28.3165	26.0113	25.7735	26.2227	26.7798	26.3104	25.9884	26.897	25.5981	26.2427	25.6235	25.996	25.5076	28.7527
P02675	61	61	1077	60	FGB	FALSE	1	26.6437	26.4956	26.7822	26.4626	28.1518	26.5408	27.9082	26.2928	26.285	26.2086	25.9254	26.1816	25.6039	25.2546	25.5621	25.1965	25.6472	24.9204	25.9548	25.692	24.9291	26.1116	25.7622	25.9213	26.0486	25.7586	26.0291	25.8649	27.3135	25.6903	25.188	25.1519	25.8961	25.227	25.0799	25.5514	24.9257	24.9287	24.7668	25.2818	24.5853	27.1809
P02686	32	32	1112	60	MBP	FALSE	1	28.4696	27.9548	28.2639	28.2555	27.895	28.0731	28.0079	28.7452	28.4694	29.1902	27.6186	27.7127	27.5821	27.5795	28.0148	28.3491	27.7272	27.8809	28.7198	29.1594	27.2898	27.7972	28.1908	27.7399	28.043	28.9512	28.8886	28.341	28.9749	29.0223	27.7113	29.0369	28.6779	28.8362	30.2781	28.1619	29.371	28.081	29.5474	28.909	27.9519	29.0545
P02689	15	14	106	60	PMP2	FALSE	1	23.5391	23.8977	23.772	23.2263	22.9816	23.1952	22.902	23.4017	22.8982	23.6701	22.2819	23.2192	22.7476	22.8357	23.5208	23.0192	22.7782	23.3029	22.9498	23.5056	22.0409	22.9528	23.3998	22.589	23.294	24.0818	24.0736	23.0579	23.8949	23.7108	22.3668	24.0321	23.7148	24.3757	25.2322	23.301	23.8308	23.4901	24.0751	23.5415	22.8313	24.5109
P02730	34	34	257	60	SLC4A1	FALSE	1	23.5282	23.2792	24.3449	23.7015	23.995	23.4108	23.9331	23.009	23.1243	23.5706	22.6424	23.1247	23.5506	23.2457	23.0237	22.9916	23.6385	22.5342	23.6534	23.6804	22.4881	23.5133	22.9131	23.8883	22.99	23.0889	23.0208	23.0674	23.5341	23.5642	22.3991	23.1948	23.7681	23.1517	22.8237	23.7874	22.804	22.9632	22.8161	23.6206	22.3124	25.4457
P02743	10	10	78	60	APCS	FALSE	1	22.0533	22.1974	22.9718	22.5196	22.4795	22.156	22.4627	22.0084	21.7768	21.5	21.3657	21.9665	21.58	21.7389	21.6427	21.4032	22.1288	21.0281	21.3306	21.224	20.96	22.7456	21.7573	22.4957	22.0476	21.851	21.7306	22.6447	21.9983	21.4894	20.9792	21.2873	22.0457	21.1805	21.2922	21.9726	20.8393	21.1006	20.9646	21.0689	19.9012	21.663
P02745	5	5	15	60	C1QA	FALSE	1	19.2779	19.4142	19.6294	19.1627	19.6304	19.4068	19.4394	19.0853	18.9171	18.9357	19.1812	19.1739	19.2993	19.2134	19.5616	19.0664	19.0986	19.0161	19.1034	19.0602	18.8804	19.7515	18.8449	19.5138	19.1238	19.2183	18.4357	19.5424	19.8259	19.6516	18.9287	19.359	19.3806	19.0869	19.1224	19.2306	19.2791	19.2949	19.0203	19.6895	18.681	19.7879
P02746	6	6	49	60	C1QB	FALSE	1	20.7991	21.0161	21.357	20.8785	21.4166	21.1083	21.3866	20.6981	20.4068	20.3584	20.1705	20.5661	20.6939	20.7087	20.9672	20.5487	20.463	20.3532	20.5304	20.4746	19.6514	20.9065	20.6126	20.7916	20.8538	20.715	20.7073	20.9661	20.8961	20.3278	20.1315	20.7756	20.7207	20.3109	20.5805	20.8921	20.1132	20.6508	20.2166	20.174	20.3965	21.2684
P02747	5	5	29	60	C1QC	FALSE	1	19.7562	19.6992	20.6834	20.1372	20.7024	19.9557	20.1059	19.6594	19.066	18.8618	18.9258	19.3612	19.7207	19.5041	19.9879	19.2733	19.5328	18.935	19.4892	19.275	19.4136	19.9646	19.6287	19.7473	19.9809	19.7071	19.7072	19.8259	19.8885	19.0662	19.0647	19.2121	19.5063	19.098	19.3925	20.036	19.039	19.9842	19.1621	19.1646	19.2506	20.291
P02748	16	16	72	60	C9	FALSE	1	21.1856	21.079	21.2828	21.6106	22.0691	21.2043	21.8245	20.7773	20.5083	20.8319	20.3568	21.0511	20.863	21.0212	20.9458	20.5578	20.748	19.9265	20.5835	20.3454	20.1613	21.4601	20.7859	21.2994	21.1967	21.1078	21.0631	21.0678	21.0785	20.5761	20.3598	20.8938	21.3261	20.2721	20.2696	21.2724	20.0516	21.5876	20.0792	20.5138	20.2764	20.8065
P02749	17	17	132	60	APOH	FALSE	1	22.8032	22.4785	23.8281	23.4714	22.9455	22.9058	22.8987	23.1207	22.1206	22.523	22.1957	22.6079	22.1981	22.4463	22.1637	22.1648	22.4351	21.7725	21.9527	22.2503	21.7253	22.701	22.5292	22.7917	22.8498	22.7854	22.5993	23.4692	22.6319	22.6727	22.4115	22.2992	22.4461	21.9625	22.3364	23.2159	21.5732	23.1425	21.8374	22.0618	21.8964	22.8301
P02750	7	7	15	50	LRG1	FALSE	1	18.4009	18.6919	18.417	18.9536	18.4829	18.8726	18.8098	18.3542	18.5308	18.0746	18.1761											18.3442	18.0098	18.3647	18.488	19.1331	18.5237	18.6136	18.5194	17.7139	18.3094	18.7502	18.7165	17.8582	17.7619	18.6902	17.5688	18.5589	17.3978	17.505	17.8131	18.2851
P02751	121	121	968	60	FN1	FALSE	1	25.601	25.5647	26.2244	25.8996	26.492	25.6211	26.3428	25.3998	25.4166	25.1938	25.8318	25.247	25.1634	25.1686	25.303	24.9292	25.1335	24.9432	25.2483	25.0236	26.2291	26.1778	25.3217	25.7189	25.3563	25.2181	25.3401	25.6038	26.0153	25.192	25.8294	25.0114	25.4179	24.8169	24.8763	25.4211	24.5223	24.9026	24.7985	24.834	26.3046	25.281
P02753	9	9	63	60	RBP4	FALSE	1	21.2772	21.5913	21.5231	21.5816	21.5054	21.2744	21.3165	21.4731	20.5548	20.6948	20.9354	21.2578	21.0757	20.9972	21.3212	20.7978	21.1606	20.6761	20.8007	20.6877	20.0271	21.25	21.1255	21.3829	21.4038	21.4865	21.1834	21.9984	21.4556	20.9787	20.6551	20.7951	21.3077	20.6609	20.5967	21.6339	20.4642	21.428	20.4138	20.5161	20.5702	20.9236
P02760	12	12	63	60	AMBP	FALSE	1	21.0368	20.9042	21.3231	21.46	21.5742	21.1834	21.4616	20.9988	20.3856	20.9587	20.3163	21.0726	20.5874	20.7393	20.5008	20.487	20.6217	20.0818	20.2574	20.653	19.8604	21.0384	20.4379	21.3563	20.9926	21.2462	20.6627	21.7484	21.0371	20.776	20.2859	20.3579	21.0482	20.218	20.2717	21.2806	19.9571	21.2002	19.8143	20.6093	20.0002	20.2438
P02763	5	5	45	60	ORM1	FALSE	1	21.266	21.4655	21.016	21.5861	21.2007	20.988	21.1186	21.0858	20.0869	20.6067	20.5798	21.3642	21.716	20.7843	20.7903	20.2909	20.9181	20.4543	20.5405	20.8778	19.5688	21.4826	20.5565	21.0042	20.8085	20.6833	21.2573	21.5728	21.8669	20.3976	20.1646	20.5439	21.23	20.3285	20.0468	21.2973	20.1287	21.5801	19.864	20.4071	19.208	19.9661
P02765	12	12	94	60	AHSG	FALSE	1	23.1919	23.2956	22.9043	23.5633	22.8453	24.5106	22.9083	22.8847	22.6931	22.829	22.67	23.6174	22.2011	23.5162	22.3727	22.9019	22.3758	22.074	22.5474	22.5016	22.498	22.943	22.8752	23.0548	24.3173	23.1697	22.8225	23.3528	22.7934	22.8099	23.2026	22.4167	22.4107	22.0238	21.9006	22.5731	21.965	23.0867	21.8387	22.8075	22.806	22.077
P02766	9	9	91	60	TTR	FALSE	1	21.9859	21.8839	21.9745	22.2449	22.1954	21.7873	22.3907	21.7118	21.3959	21.8642	21.2056	22.1426	21.559	21.3997	20.966	20.8419	21.4694	20.9046	20.493	21.1679	20.0303	22.0499	21.55	22.0934	21.7979	21.8354	21.6915	22.4733	21.8842	21.8292	21.3174	21.6766	22.2109	21.4745	21.39	22.196	21.6659	22.3624	21.2677	21.5782	20.783	20.713
P02768	93	85	1960	60	ALB	FALSE	1	28.7208	28.0131	28.6844	28.8465	29.0726	28.4665	28.9065	28.3367	27.7357	28.1699	27.2967	28.6598	28.5182	27.8469	28.1792	27.614	28.3801	27.6598	27.6095	28.0905	26.8444	28.6483	28.1167	28.7699	28.5368	28.8848	28.1944	28.9764	28.2053	28.1939	27.3223	27.8902	28.4208	27.774	27.4427	29.2515	27.5783	29.6161	27.4406	28.1001	27.1854	27.7694
P02771	5	5	9	50	AFP	FALSE	1	17.2801	17.4785	17.3674	17.2589	17.6257	17.5646	17.7915	17.193	18.6792	17.4293	20.2071	17.6907	17.2181	17.2515	17.2878	17.2091	17.102	17.4174	17.5454	17.3277	20.426	17.2129	17.4997	17.227	17.524	17.2789	17.5406	17.3948	17.5663	17.3125	19.4325	17.3859	17.3375	17.4913	17.3282	17.3668	17.2653	17.1367	17.3449	17.1933	18.2636	17.3246
P02774	26	26	168	60	GC	FALSE	1	22.6303	22.4161	22.7716	23.2608	22.6957	22.7164	22.8139	22.4854	21.6956	22.2194	21.6885	22.9268	22.0576	22.2002	21.9821	21.9849	22.4396	21.9369	21.7913	22.0195	21.3459	22.7459	22.13	22.7431	22.5002	22.7692	22.1768	23.0928	22.2951	22.2545	21.7107	21.8722	22.1441	21.6826	21.5073	23.0695	21.4606	23.3361	21.4388	22.2311	21.2533	21.8688
P02775	4	4	18	60	PPBP	FALSE	1	20.0466	20.0262	20.8827	20.0928	20.5288	19.7373	20.6498	19.5842	19.2717	19.7384	18.6424	19.4745	19.914	19.9077	19.3265	19.2904	20.2573	19.0079	19.416	19.9656	18.293	21.1592	19.8628	20.2589	19.9521	19.8064	19.8719	19.5334	20.5371	19.7477	19.594	21.8891	20.5972	19.7608	20.0196	19.8237	19.7778	19.5784	19.9567	19.7774	18.9563	21.2501
P02776	3	1	4	40	PF4	FALSE	1	16.4939	16.6736	16.4067	16.4652	16.7179	16.5657	16.7597	16.292	16.0533	16.9143	16.147																					16.2443	16.506	16.329	16.2494	16.5003	15.696	16.2678	15.5689	16.3979	15.8366	16.8911
P02786	39	38	185	60	TFRC	FALSE	1	23.3332	23.1733	23.2649	23.1188	23.3271	23.27	23.3719	23.0933	23.6643	23.2054	24.5876	23.0899	23.2924	23.0424	23.3824	23.2185	23.2309	23.0129	23.4751	23.3643	25.4075	23.5744	23.2937	23.3014	23.2178	23.2232	23.4032	23.1875	23.6497	23.2512	25.3005	22.8285	23.3145	22.9528	22.9101	22.9686	23.0556	23.0569	23.3688	23.1949	25.2744	23.2501
P02787	68	68	858	60	TF	FALSE	1	25.7952	25.3601	25.95	26.1721	26.1789	25.7309	26.0881	25.5	25.1682	25.6791	24.7601	25.5595	25.6576	25.4695	25.4746	25.0981	25.642	24.9876	25.0439	25.6807	24.4149	25.775	25.3947	25.8243	25.5994	25.9068	25.4813	25.9934	25.3551	25.8029	24.6091	25.0096	25.595	25.1218	25.0311	25.5588	25.3839	26.4296	25.1178	25.7131	24.6302	25.2183
P02788	46	46	320	60	LTF	FALSE	1	23.7445	23.6261	23.9679	24.6499	24.2627	23.9326	24.238	23.2021	23.1479	23.3382	22.8392	22.6751	23.2849	22.8271	23.5075	22.7706	23.2351	22.3575	23.2532	22.8648	22.4327	24.8627	23.5641	24.0766	23.784	23.1737	23.3131	23.1947	23.8506	23.2015	22.8045	22.6338	23.5317	22.2063	22.33	23.4774	21.8565	22.6661	22.2963	22.4098	22.0171	24.2261
P02790	24	24	273	60	HPX	FALSE	1	23.7845	23.7373	23.8412	23.8764	24.0109	23.5157	23.981	23.62	23.2527	23.5856	23.0667	23.792	24.0209	23.4465	23.7225	23.1714	23.6285	23.0412	23.1752	23.4372	22.7805	23.8115	23.5023	23.8002	23.6271	23.886	23.5543	24.1911	23.6279	23.5789	23.0366	23.2097	23.7325	23.114	22.8598	24.0006	22.9633	24.2163	22.9007	23.1674	22.6348	23.053
P02792	15	15	152	60	FTL	FALSE	1	24.1806	23.3951	24.1434	24.7602	23.8199	23.9352	23.9744	23.3917	23.4225	23.7263	23.3102	25.6469	23.5549	24.066	23.4802	23.6869	23.6195	23.8999	23.6541	24.003	23.4963	23.8756	23.7706	24.7249	23.8496	23.838	24.2419	24.2231	25.2497	23.8033	23.7852	24.3014	23.8654	24.0265	23.7985	23.7206	23.8348	23.8583	23.9451	23.9292	23.6785	23.299
P02794	16	16	218	60	FTH1	FALSE	1	24.9745	24.3708	24.7087	25.5132	24.9977	24.8977	25.0796	24.6265	24.518	25.2791	24.3392	25.778	24.6194	24.8859	24.6785	24.8965	24.7803	24.8357	24.754	25.312	24.3795	24.5072	24.7338	24.7313	24.6089	24.5853	24.8989	24.918	25.3973	25.6198	24.2707	24.8558	24.823	24.9251	25.1905	24.4949	25.0912	24.5224	25.2367	25.4226	24.6316	24.6092
P02795	5	2	59	60	MT2A	FALSE	1	22.2202	20.6339	20.8069	22.1258	21.9191	21.1271	21.7658	20.5998	21.7071	21.9309	22.8508	21.6386	21.6384	21.4359	21.6026	21.3374	21.277	21.0977	20.986	21.0991	23.1574	20.8461	21.2034	21.3075	21.1667	21.2524	21.4777	21.2079	21.6926	21.9401	23.1929	21.031	21.4299	21.1701	21.1363	20.917	21.6795	22.3785	21.6034	21.7758	22.6693	21.0627
P03886	3	3	7	60	MT-ND1	FALSE	1	17.1824	17.3301	17.2329	16.9466	17.7061	17.1335	17.9253	17.2144	17.3584	17.6981	16.099	16.9833	16.9272	16.7944	17.1276	17.7537	17.544	16.856	17.6411	17.9016	16.0232	16.7418	16.3499	17.0657	16.4634	17.5023	16.2741	17.4012	16.3365	17.6264	15.304	17.3825	17.4401	17.6356	17.0633	17.3396	17.5396	17.2395	17.5711	18.5105	17.1024	17.1436
P03891	2	1	5	50	MT-ND2	FALSE	1	17.4445	16.9118	17.1846	16.5271	17.8053	16.8798	17.567	16.9619	17.9676	18.0202	16.2347	16.874	17.3689	17.2356	17.3745	18.5464	17.8332	17.1221	17.8721	17.6172	17.2168											17.4331	17.3127	16.8097	16.8516	17.7973	16.9764	17.736	17.5269	18.0407	16.7491	17.8269
P03905	2	2	4	30	MT-ND4	FALSE	1	16.9217	16.5096	16.4979	16.6255	17.0614	16.7895	16.8726	16.4111	17.2721	17.4157	15.9759																															17.5191
P03915	3	3	5	50	MT-ND5	FALSE	1	16.4836	16.5646	16.3402	16.3739	16.7186	16.7595	16.5686	16.4695	16.8372	17.6764	15.9621											16.7237	16.5296	16.5708	16.541	16.4189	16.7448	16.3378	16.5688	16.4512	15.8702	17.2462	16.4886	17.7299	16.5522	16.1148	16.2762	16.8233	16.5485	15.8407	15.2375	16.669
P03928	2	2	19	60	MT-ATP8	FALSE	0.9991	18.9029	18.7921	18.8768	18.6761	18.5898	18.6402	18.4557	18.7337	18.992	18.688	19.2095	18.7881	18.7362	18.6336	18.5584	18.6622	18.68	18.6848	18.953	19.0571	20.7	18.7032	18.9755	18.7089	19.1165	18.7875	19.1216	18.7709	19.048	19.1079	20.055	18.3626	18.6175	18.6367	18.8127	19.1345	18.6868	18.9976	18.9284	18.9233	20.6164	18.9107
P03950	6	6	13	50	ANG	FALSE	1	19.2075	19.6696	19.5848	19.607	19.3377	19.3013	19.2715	19.4066	18.4443	18.2734	18.9214	19.164	19.2781	19.0416	19.5671	19.251	19.122	18.7899	19.1076	19.2754	18.6427	19.2731	19.3389	19.1285	19.4756	19.1795	19.2737	19.5588	19.2152	19.7389	19.7537											19.3586
P03951	4	4	4	20	F11	FALSE	0.9996	17.5328	17.6423	17.7508	17.8378	17.641	17.5828	17.6661	17.4956	17.3456	17.3001	17.3149											16.8388	17.9027	16.7615	17.4322	18.2358	18.7427	17.3397	18.1168	17.228	16.4059
P03952	18	17	64	60	KLKB1	FALSE	1	21.1538	20.8653	21.5897	21.7182	21.5478	21.2484	21.5436	21.0616	20.5889	20.9104	20.0376	21.1842	20.8795	21.1145	20.9704	20.6478	21.1305	20.6821	20.5622	20.9204	20.2445	21.5507	20.9406	21.4961	21.309	21.1753	20.6759	21.5653	20.7282	20.7924	19.9201	20.4855	21.4067	20.5316	20.6393	21.2622	20.4348	21.527	20.4262	20.8937	19.8134	20.9496
P04003	22	22	106	60	C4BPA	FALSE	1	22.3387	22.2121	22.8042	22.4951	23.0256	22.2233	22.866	22.4184	21.7577	22.0713	21.525	21.8753	21.868	21.7906	22.0717	21.5954	22.3737	21.254	22.1407	21.9204	21.3792	22.6638	22.1059	22.6977	22.2375	22.1069	21.9206	22.6718	22.0119	22.0711	21.3898	22.0412	22.4649	22.0599	22.1789	22.6516	21.7694	21.8636	21.5393	21.8792	20.9767	23.3991
P04004	24	24	227	60	VTN	FALSE	1	23.7501	23.7034	25.1145	23.9918	24.415	23.9696	24.0932	23.4953	23.1598	23.002	23.1217	23.3523	23.1895	23.4987	23.19	23.0521	23.3723	22.6542	22.831	22.7324	22.6591	23.9945	23.4658	23.5794	24.8743	23.6562	23.664	23.5661	23.9583	23.21	23.0551	23.4062	23.8336	22.9735	23.0957	23.4725	22.818	23.4206	22.7293	22.8923	23.0849	23.4534
P04040	43	43	362	60	CAT	FALSE	1	24.2673	24.2856	24.525	24.5585	24.4586	24.3118	24.4095	24.1588	23.9656	24.2078	24.2758	24.1968	24.3034	24.314	24.143	24.1055	24.422	23.7108	24.3362	24.2318	24.0579	24.3759	24.0773	24.2668	24.0944	24.1129	24.1104	24.0397	24.8182	24.1817	24.2641	23.9616	24.0712	24.0482	24.1054	24.5032	23.9067	23.8418	23.9547	24.0807	23.8458	25.0507
P04049	7	6	17	60	RAF1	TRUE	1	18.5868	18.8206	18.5877	18.5715	18.4705	18.7311	18.4813	18.7053	18.6336	18.5932	18.4332	18.7704	18.5507	18.7101	18.619	18.6865	18.6955	18.5199	18.7079	18.7704	18.8054	18.4521	18.6783	18.4278	18.6694	18.5702	19.1789	18.8148	18.2168	18.691	18.2696	18.7609	18.9595	18.4788	18.7687	18.9281	18.5716	18.6996	18.6164	18.5406	18.4415	18.6478
P04062	18	18	77	60	GBA	FALSE	1	22.7441	23.1268	23.0406	23.0561	23.0542	23.0673	22.9908	23.0012	22.5528	22.7184	22.7254	22.8525	23.1298	22.7868	22.8941	22.6892	22.5886	22.6455	22.4527	22.6937	22.5966	22.5646	22.7854	22.6294	22.9304	22.6088	22.8396	22.9182	23.103	22.7761	22.9261	22.4046	22.5639	22.431	22.8826	22.6774	22.5716	23.1436	22.7532	22.6451	22.7067	22.3897
P04066	9	9	22	60	FUCA1	FALSE	1	19.3961	19.7738	19.5278	19.2164	19.6896	19.2687	19.7425	19.4487	18.7156	19.1618	18.3013	19.2382	19.8344	19.4916	19.9435	19.6177	19.3078	19.4411	19.1134	19.0933	18.4098	19.7011	19.4843	19.7021	19.4135	19.3625	19.4659	19.2025	20.5875	19.4118	19.7325	19.2167	19.3457	19.3837	19.3844	19.4377	19.1641	19.4667	19.2599	19.1495	19.5146	19.1794
P04070	3	3	6	30	PROC	FALSE	1	18.1123											18.441	17.915	18.399	18.0363	17.4716	17.2007	17.4456	17.2318	17.5946	17.9641	17.7799	18.3019	18.1301	20.6637	18.0991	18.3383	17.8952	17.8671	17.7985	18.728
P04075	46	6	1008	60	ALDOA	FALSE	1	26.8372	26.594	26.5423	26.8637	26.8469	26.7909	26.7941	26.8078	26.8626	27.3423	26.8039	26.8391	26.6663	26.6536	26.6112	26.6849	26.8378	26.9444	26.9025	27.2869	26.8247	26.5564	26.7632	26.6985	26.6664	26.743	26.767	26.871	26.8253	27.3477	26.8859	26.7848	26.7925	27.0411	26.8821	26.562	27.1244	26.8236	27.0015	27.364	26.9568	26.378
P04080	7	7	95	60	CSTB	FALSE	1	22.1282	22.0656	21.7697	22.0167	22.1962	22.0706	22.3732	22.1687	21.9431	21.8174	22.573	22.2261	21.8994	22.065	22.1128	21.78	21.9456	22.1901	21.8312	21.903	22.5478	22.1847	22.0169	22.1966	22.1013	22.3877	22.1962	22.1377	22.2639	21.85	22.4569	22.3793	22.1027	22.3862	21.8747	22.2716	22.0299	22.2474	22.0373	22.0015	22.2545	22.0311
P04083	34	34	309	60	ANXA1	FALSE	1	24.4818	23.9808	24.8716	24.3594	24.7335	24.0681	24.6284	24.0722	24.5935	23.6495	25.794	24.3076	24.4594	23.672	24.104	23.8065	23.9344	23.6417	23.9424	23.7602	25.9854	24.6393	23.9517	24.806	23.8233	24.2964	23.902	24.3305	24.5424	23.7854	25.7327	24.7007	24.4199	23.7902	23.6549	23.8835	23.584	25.9771	23.606	23.5885	25.5332	24.2778
P04114	164	163	592	60	APOB	FALSE	1	24.4094	24.2643	24.3093	24.9604	24.4268	24.4604	24.4419	24.3099	23.9728	24.4202	23.7278	24.2305	24.0442	24.0403	24.1439	23.9576	24.508	23.9286	24.0228	24.3946	23.664	24.3906	24.1426	24.5356	24.271	24.2308	24.0637	24.6708	24.1584	24.4271	23.7857	23.9844	24.7966	23.9532	23.9695	24.5322	24.1124	23.9683	23.6852	24.402	23.7847	24.5553
P04150	7	6	12	50	NR3C1	FALSE	1	18.4372	18.5979	18.5681	18.6174	18.4101	18.4507	18.3492	18.6827	19.0422	18.4985	19.6442	18.5079	18.5967	18.5072	18.6213	18.6168	18.3662	18.6297	18.5026	18.3249	18.5452	18.3194	18.3994	18.3777	18.3947	18.4515	18.6487	18.6488	18.335	19.08	18.1424	18.5318	18.5105	18.2546	18.6203	18.5527	18.6177	18.4542	18.5962	18.4149	18.5413
P04156	9	9	80	60	PRNP	FALSE	1	21.5036	21.4083	20.9391	21.49	21.1528	21.7078	21.0211	21.7042	21.9108	22.666	20.205	21.1907	20.2003	21.1398	20.8256	21.291	22.2472	21.8128	22.2372	22.6105	19.9252	20.722	21.5699	20.3575	21.444	21.5189	22.0926	21.5686	21.6976	22.2212	20.4663	21.6265	21.4377	22.4441	22.1616	20.9455	22.2707	21.0277	21.7549	22.4316	20.9918	21.1288
P04179	14	14	139	60	SOD2	FALSE	1	24.1032	23.7716	24.4349	24.13	24.973	24.0964	24.7615	24.1845	23.6767	23.8433	23.8918	23.7741	24.5808	23.9045	24.1381	23.7211	23.549	23.5051	23.5761	23.6889	23.8241	23.83	23.8649	23.5679	23.7027	23.5008	23.6175	23.9257	24.06	23.855	23.7938	23.6926	23.6145	23.8251	23.7546	23.2112	23.7155	24.2796	23.4884	24.0573	23.8195	23.6964
P04181	26	26	109	60	OAT	FALSE	1	21.9428	21.8649	21.7489	21.9077	21.7637	21.9748	21.7296	22.2501	21.9678	21.8772	22.7126	22.4186	21.7596	21.9483	21.7886	21.8835	22.0068	22.1386	21.8401	21.946	21.9818	21.56	22.279	21.5626	22.2776	21.9331	21.7114	21.7364	21.9016	21.8628	22.0026	21.8971	21.8532	21.8439	22.2138	21.7574	21.7817	21.7211	21.9076	21.8611	22.1724	21.6496
P04183	3	3	4	40	TK1	FALSE	1	15.6909	15.4159	15.5905	15.568	15.9161	15.7001	16.3529	15.3715	15.4175	15.8487	15.9721																					15.4956	16.1251	15.4481	15.2793	16.1443	15.3219	16.3683	15.1343	15.9885	15.448	15.8169
P04196	17	17	114	60	HRG	FALSE	1	22.2717	22.3134	22.7322	22.895	22.7873	22.4167	22.8253	22.5004	21.6497	21.8086	21.4897	22.5066	21.4443	21.9204	21.8331	21.5328	21.7003	21.4057	21.3663	21.8293	21.1147	22.4423	21.9941	22.5216	22.7359	22.4628	22.0167	22.6304	21.9789	21.9533	21.7555	22.0314	22.2175	21.3979	21.8612	22.3168	21.1761	22.2172	21.0465	21.6222	20.9197	22.0249
P04198	4	4	43	60	MYCN	TRUE	1	19.9882	20.4274	20.1025	20.1563	20.1531	20.3048	20.237	19.9902	21.3617	20.5668	22.6946	19.9426	20.1027	19.9899	20.1177	20.1571	19.9701	19.8717	20.4443	20.0819	22.8598	20.0392	20.0439	20.2093	20.0167	20.2252	20.2671	19.9802	20.638	20.0697	23.0826	20.2738	20.1794	19.9034	20.0044	19.9333	19.9369	20.0009	20.0637	19.6958	22.5434	20.0605
P04216	6	6	133	60	THY1	FALSE	1	22.2529	22.2103	22.035	22.3358	22.135	22.4102	22.0509	22.3259	22.5416	23.1201	21.7704	21.8781	21.8223	22.0659	21.8585	21.9597	22.7392	22.4575	22.5914	22.907	21.5187	21.9353	22.1815	21.9326	22.1692	22.1758	22.3653	22.2516	22.2105	22.9901	21.7105	22.2734	22.1582	22.6841	22.6758	22.1648	22.4078	22.1876	22.3185	22.5869	21.5572	21.9908
[truncated: 6,812 more rows]
[truncated: 19 more columns]
